# Supplementary material for: Emerging current trends and research focus related to pancreatic cancer metabolism: A bibliometric and visualized analysis
Source: Front Oncol. 2022 Nov 25;12:1009700. doi: 10.3389/fonc.2022.1009700 (PMC9732726; doi:10.3389/fonc.2022.1009700)
Supplement: Supplementary file 1 [file DataSheet_1.zip]

Archive with 11 entries (11 files):
- The plain text format/download_1001-1500.txt
- The plain text format/download_1-500.txt
- The plain text format/download_1501-2000.txt
- The plain text format/download_2001-2500.txt
- The plain text format/download_2501-3000.txt
- The plain text format/download_3001-3500.txt
- The plain text format/download_3501-4000.txt
- The plain text format/download_4001-4500.txt
- The plain text format/download_4501-5000.txt
- The plain text format/download_5001-5288.txt
- The plain text format/download_501-1000.txt
