# Supplementary material for: Emerging current trends and research focus related to pancreatic cancer metabolism: A bibliometric and visualized analysis
Source: Front Oncol. 2022 Nov 25;12:1009700. doi: 10.3389/fonc.2022.1009700 (PMC9732726; doi:10.3389/fonc.2022.1009700)
Supplement: Supplementary file 1 [file DataSheet_1.zip › The plain text format/download_1001-1500.txt]

FN Clarivate Analytics Web of Science
VR 1.0
PT J
AU Chiba, N
   Sunamura, M
   Nakagawa, M
   Koganezawa, I
   Yokozuka, K
   Kobayashi, T
   Hikita, K
   Ozawa, Y
   Okihara, M
   Sano, T
   Tomita, K
   Tsutsui, R
   Sugimoto, M
   Kawachi, S
AF Chiba, Naokazu
   Sunamura, Makoto
   Nakagawa, Masashi
   Koganezawa, Itsuki
   Yokozuka, Kei
   Kobayashi, Toshimichi
   Hikita, Kosuke
   Ozawa, Yosuke
   Okihara, Masaaki
   Sano, Toru
   Tomita, Koichi
   Tsutsui, Rina
   Sugimoto, Masahiro
   Kawachi, Shigeyuki
TI Overexpression of hydroxyproline via EGLN/HIF1A is associated with
   distant metastasis in pancreatic cancer
SO AMERICAN JOURNAL OF CANCER RESEARCH
LA English
DT Article
DE EGLN; HIF1A; hydroxyproline; pancreatic cancer; distant metastasis
ID PORTAL-VEIN; EXPRESSION; METABOLISM; RESECTION; PROLINE
AB For pancreatic cancer, the probability of distant metastasis can help choose the best course of treatment. The aim of this study is to establish the efficacy of hydroxyproline as a biomarker for distant metastasis for pancreatic cancer and to clarify the mechanism of EGLN/HIF1A axis that controls the invasion and metastasis. Metabolites (hydroxyproline) and genes (EGLN2 and EGLN3) were identified by metabolome analysis of the serum with pancreatic cancers with and without distant metastasis. The mechanism of EGLN/HIF1A axis including angiogenesis was examined in pancreatic cancer cells. Hydroxyproline associated with these mechanisms was evaluated to suggest the association with overall survival in pancreatic cancer. Decreased expression of EGLN2 and EGLN3 in pancreatic cancer, via the HIF1A and TGF 131 pathway, was associated with the induction of angiogenic factors, increased vascular invasion, and poor overall patient survival. Hydroxyproline concentrations were regulated via the HIF1A pathway by EGLN2 and EGLN3, and that increased concentrations of hydroxyproline promote the invasion and metastasis of pancreatic cancer cells. These results suggested that the expression of hydroxyproline through the HIF1A pathway induced by EGLN2 and EGLN3 could be a surrogate marker for treatment and might predict distant metastasis in pancreatic cancer.
C1 [Chiba, Naokazu; Sunamura, Makoto; Nakagawa, Masashi; Koganezawa, Itsuki; Yokozuka, Kei; Kobayashi, Toshimichi; Hikita, Kosuke; Ozawa, Yosuke; Okihara, Masaaki; Sano, Toru; Tomita, Koichi; Tsutsui, Rina; Kawachi, Shigeyuki] Tokyo Med Univ, Dept Digest & Transplantat Surg, Hachi Med Ctr, 1163 Tatemachi, Hachioji, Tokyo 1930998, Japan.
   [Sugimoto, Masahiro] Tokyo Med Univ, Res & Dev Ctr Minimally Invas Therapies Hlth Prom, Tokyo, Japan.
RP Chiba, N (通讯作者)，Tokyo Med Univ, Dept Digest & Transplantat Surg, Hachi Med Ctr, 1163 Tatemachi, Hachioji, Tokyo 1930998, Japan.
EM nchiba0632@yahoo.co.jp
FU Medical Research Encouragement Prize of the Japan Medical Association;
   Tokyo Medical University Cancer Research Foundation; Tokyo Medical
   University School of Medicine Alumni Association
FX This research was funded by the Medical Research Encouragement Prize of
   the Japan Medical Association, the Tokyo Medical University Cancer
   Research Foundation, and the Tokyo Medical University School of Medicine
   Alumni Association.
CR ADAMS E, 1980, ANNU REV BIOCHEM, V49, P1005, DOI 10.1146/annurev.bi.49.070180.005041
   Chiba N, 2012, P NATL ACAD SCI USA, V109, P2760, DOI 10.1073/pnas.1018867108
   Erez N, 2003, CANCER RES, V63, P8777
   Hayashida T, 2010, P NATL ACAD SCI USA, V107, P1100, DOI 10.1073/pnas.0912710107
   Itoi T, 2017, INT J MOL SCI, V18, DOI 10.3390/ijms18040767
   Kaelin WG, 2008, MOL CELL, V30, P393, DOI 10.1016/j.molcel.2008.04.009
   Kleeff J, 2016, NAT REV DIS PRIMERS, V2, DOI 10.1038/nrdp.2016.22
   Koh MY, 2011, CANCER RES, V71, P4015, DOI 10.1158/0008-5472.CAN-10-4142
   Kulemann B, 2015, J GASTROINTEST SURG, V19, P438, DOI 10.1007/s11605-014-2725-8
   Lee HS, 2005, J GASTROEN HEPATOL, V20, P1109, DOI 10.1111/j.1440-1746.2005.03901.x
   Olive KP, 2009, SCIENCE, V324, P1457, DOI 10.1126/science.1171362
   Postlewait LM, 2016, J SURG ONCOL, V114, P336, DOI 10.1002/jso.24317
   Ravikumar R, 2014, J AM COLL SURGEONS, V218, P401, DOI 10.1016/j.jamcollsurg.2013.11.017
   Saito J, 2010, ANTICANCER RES, V30, P1007
   Semenza GL, 2010, ONCOGENE, V29, P625, DOI 10.1038/onc.2009.441
   Siegel R, 2014, CA-CANCER J CLIN, V64, P9, DOI [10.3322/caac.21254, 10.3322/caac.21208, 10.1001/jamaoto.2014.2530, 10.1136/bmj.g1502]
   Stein SM, 2016, BRIT J CANCER, V114, P737, DOI 10.1038/bjc.2016.45
   Su Y, 2010, BRIT J CANCER, V103, P1571, DOI 10.1038/sj.bjc.6605936
   Tang L, 2018, CLIN CANCER RES, V24, P474, DOI 10.1158/1078-0432.CCR-17-1707
   Xiang JF, 2018, CELL DEATH DIS, V9, DOI 10.1038/s41419-018-0367-6
   Xie X, 2014, CANCER GENET-NY, V207, P188, DOI 10.1016/j.cancergen.2014.04.008
NR 21
TC 3
Z9 3
U1 1
U2 5
PU E-CENTURY PUBLISHING CORP
PI MADISON
PA 40 WHITE OAKS LN, MADISON, WI 53711 USA
SN 2156-6976
J9 AM J CANCER RES
JI Am. J. Cancer Res.
PY 2020
VL 10
IS 8
BP 2570
EP 2581
PG 12
WC Oncology
WE Science Citation Index Expanded (SCI-EXPANDED)
SC Oncology
GA OC8CX
UT WOS:000579385400025
PM 32905516
DA 2022-07-19
ER

PT J
AU Li, M
   Wang, S
   Han, X
   Liu, WB
   Song, JH
   Zhang, HW
   Zhao, J
   Yang, F
   Tan, XJ
   Chen, X
   Liu, Y
   Li, H
   Ding, YB
   Du, XY
   Yin, JH
   Zhang, R
   Cao, GW
AF Li, Mi
   Wang, Shuo
   Han, Xue
   Liu, Wenbin
   Song, Jiahui
   Zhang, Hongwei
   Zhao, Jia
   Yang, Fan
   Tan, Xiaojie
   Chen, Xi
   Liu, Yan
   Li, Hui
   Ding, Yibo
   Du, Xiaoyu
   Yin, Jianhua
   Zhang, Rong
   Cao, Guangwen
TI Cancer mortality trends in an industrial district of Shanghai, China,
   from 1974 to 2014, and projections to 2029
SO ONCOTARGET
LA English
DT Article
DE age-standardized mortality; cancer-caused life loss; pollution;
   lifestyle
ID UNITED-KINGDOM PROJECTIONS; URBAN SHANGHAI; RISK; INTERVENTIONS;
   STATISTICS; PRIORITIES; COUNTRIES
AB We aimed to characterize the trends and projections of cancer mortalities in Yangpu, an industry restructuring district of Shanghai, China. With high-quality data from the death registration system, the authors analyzed the trends in cancer mortalities during 1974-2014 and their relationship with pollution control and socioeconomic improvements. Cancer burden was projected into 2029. During 1974-2014, cancer death accounted for 28.80% of all-cause death. The 5 leading causes of cancer death were cancers of the lung & bronchus, stomach, liver, colon & rectum, and esophagus. Age-standardized mortality of all cancers was higher in men than in women (153.1/10(5) vs. 88.8/10(5), p<0.001) and increased from 1974 to 1991 and decreased thereafter. The mortalities of cancers of the larynx, bladder, liver, nasopharynx, lung & bronchus, esophagus, lip oral & pharynx, stomach, kidney, and lymphoma were significantly higher in men than in women. Age-standardized mortalities of cancers of the esophagus, stomach, leukemia, female nasopharynx, female bladder, liver, and bone decreased especially after the 1990s, those of the colon & rectum, kidney, prostate, pancreas, breast, gallbladder, and ovary increased significantly. Lung cancer, breast cancer, colorectal cancer, and pancreas cancer in women and lung cancer, colorectal cancer, prostate cancer, and stomach cancer in men will be the leading causes of cancer death in 2025-2029. Cancer-caused life loss kept increasing since 2000. Conclusively, cancers associated with pollutions and infection decreased, especially after the 1990s, while those related to metabolic syndrome increased. These trends are related to closedown of polluted industries in the 1980s and lifestyle changes.
C1 [Li, Mi; Wang, Shuo; Liu, Wenbin; Song, Jiahui; Zhang, Hongwei; Yang, Fan; Tan, Xiaojie; Chen, Xi; Liu, Yan; Ding, Yibo; Du, Xiaoyu; Yin, Jianhua; Cao, Guangwen] Second Mil Med Univ, Dept Epidemiol, Shanghai 200433, Peoples R China.
   [Han, Xue; Zhao, Jia; Li, Hui; Zhang, Rong] Ctr Dis Control & Prevent Yangpu Dist, Dept Chron Dis, Shanghai 200090, Peoples R China.
RP Cao, GW (通讯作者)，Second Mil Med Univ, Dept Epidemiol, Shanghai 200433, Peoples R China.
EM gcao@smmu.edu.cn
FU National Key Basic Research Program of China (973 Program)
   [2015CB554000]; National Natural Science Foundation of China
   [81520108021]; Three-year Action Plan on Public Health, Phase IV,
   Shanghai, China [15GWZK0801]
FX The Key Research Fund from the National Key Basic Research Program of
   China (973 Program) (No. 2015CB554000), National Natural Science
   Foundation of China (81520108021), and Three-year Action Plan on Public
   Health, Phase IV, Shanghai, China (15GWZK0801).
CR Banda R, 2015, PLOS ONE, V10, DOI 10.1371/journal.pone.0141689
   Berardi R, 2016, ONCOTARGET, V7, P82648, DOI 10.18632/oncotarget.12244
   Caceres MO, 2011, J MATH BIOL, V63, P519, DOI 10.1007/s00285-010-0378-0
   Camargo MC, 2012, CANCER EPIDEM BIOMAR, V21, P20, DOI 10.1158/1055-9965.EPI-11-0834
   Chang MH, 2016, GASTROENTEROLOGY, V151, P472, DOI 10.1053/j.gastro.2016.05.048
   Chen JG, 2013, CANCER PREV RES, V6, P1038, DOI 10.1158/1940-6207.CAPR-13-0168
   Chen WQ, 2017, CANCER LETT, V401, P63, DOI 10.1016/j.canlet.2017.04.024
   Chen WQ, 2016, CA-CANCER J CLIN, V66, P115, DOI 10.3322/caac.21338
   Chen WQ, 2016, CHINESE J CANCER RES, V28, P1, DOI 10.3978/j.issn.1000-9604.2016.02.08
   Chen ZM, 2015, CANCER-AM CANCER SOC, V121, P3097, DOI 10.1002/cncr.29560
   DOLL R, 1967, INT J CANCER, V2, P269, DOI 10.1002/ijc.2910020310
   Ferlay J, 2010, INT J CANCER, V127, P2893, DOI 10.1002/ijc.25516
   Fitzmaurice C, 2015, JAMA ONCOL, V1, P505, DOI 10.1001/jamaoncol.2015.0735
   Gao S, 2012, EUR J EPIDEMIOL, V27, P39, DOI 10.1007/s10654-011-9636-8
   Gao Y, 2016, ONCOTARGET, V7, P56608, DOI 10.18632/oncotarget.10968
   Gelband H, 2016, LANCET, V387, P2133, DOI 10.1016/S0140-6736(15)00755-2
   Gonzalez N, 2017, ONCOTARGET, V8, P18456, DOI 10.18632/oncotarget.14472
   Gu Y, 2016, EPIDEMIOL INFECT, V144, P1482, DOI 10.1017/S0950268815002721
   Huang ZZ, 2016, EUR J CANCER, V63, P1, DOI 10.1016/j.ejca.2016.04.016
   Huhta H, 2017, ONCOTARGET, V8, P22894, DOI 10.18632/oncotarget.15284
   Izano M, 2016, INT J CANCER, V138, P1118, DOI 10.1002/ijc.29868
   Jemal A, 2011, CA-CANCER J CLIN, V61, P69, DOI [10.3322/caac.20107, 10.3322/caac.20115]
   Ji BT, 1998, CANCER EPIDEM BIOMAR, V7, P661
   Jin F, 1999, INT J CANCER, V83, P435, DOI 10.1002/(SICI)1097-0215(19991112)83:4&lt;435::AID-IJC1&gt;3.0.CO;2-J
   Joinpoint Regression Program, 2019, STAT RES APPL BRANCH
   Kyrgiou M, 2017, BMJ-BRIT MED J, V356, DOI 10.1136/bmj.j477
   Lai HC, 2016, ONCOTARGET, V7, P46448, DOI 10.18632/oncotarget.10186
   Li Q, 2011, NEW ENGL J MED, V364, P2469, DOI 10.1056/NEJMc1102459
   Li Z, 2012, CELL, V148, P72, DOI 10.1016/j.cell.2011.11.026
   Li ZM, 2017, ONCOTARGET, V8, P24593, DOI 10.18632/oncotarget.15598
   Long J, 2014, CANCER LETT, V346, P273, DOI 10.1016/j.canlet.2014.01.004
   McCormack VA, 2017, INT J CANCER, V140, P259, DOI 10.1002/ijc.30292
   Mistry M, 2011, BRIT J CANCER, V105, P1795, DOI 10.1038/bjc.2011.430
   Moller B, 2003, STAT MED, V22, P2751, DOI 10.1002/sim.1481
   Muggeo VMR, 2003, STAT MED, V22, P3055, DOI 10.1002/sim.1545
   Olsen AH, 2008, BRIT J CANCER, V99, P1549, DOI 10.1038/sj.bjc.6604710
   Park B, 2011, CANCER CAUSE CONTROL, V22, P1497, DOI 10.1007/s10552-011-9823-7
   Wang GP, 2012, CANCER EPIDEMIOL, V36, P177, DOI 10.1016/j.canep.2011.09.006
   Wang JB, 2012, ANN ONCOL, V23, P2983, DOI 10.1093/annonc/mds139
NR 39
TC 11
Z9 13
U1 1
U2 18
PU IMPACT JOURNALS LLC
PI ORCHARD PARK
PA 6666 E QUAKER ST, STE 1, ORCHARD PARK, NY 14127 USA
EI 1949-2553
J9 ONCOTARGET
JI Oncotarget
PD NOV 3
PY 2017
VL 8
IS 54
BP 92470
EP 92482
DI 10.18632/oncotarget.21419
PG 13
WC Oncology; Cell Biology
WE Science Citation Index Expanded (SCI-EXPANDED)
SC Oncology; Cell Biology
GA FL9VD
UT WOS:000414606800054
PM 29190931
OA Green Published, gold, Green Submitted
DA 2022-07-19
ER

PT J
AU Wu, BU
AF Wu, Bechien U.
TI Diabetes and pancreatic cancer: recent insights with implications for
   early diagnosis, treatment and prevention
SO CURRENT OPINION IN GASTROENTEROLOGY
LA English
DT Review
DE diabetes; new-onset diabetes; pancreatic cancer; pancreatic ductal
   adenocarcinoma; prevention
ID INCRETIN-BASED THERAPIES; LONG-TERM SURVIVAL; INSULIN-RESISTANCE; RISK;
   METFORMIN; MELLITUS; MORTALITY; ADENOCARCINOMA; PREVALENCE; RESECTION
AB Purpose of review Recent insights into the complex relationship between diabetes and pancreatic cancer have the potential to help direct future approaches to early detection, treatment and prevention. Recent findings Insulin resistance and hyperinsulinemia have been identified as factors that relate to risk of pancreatic cancer among patients with long-standing diabetes. In contrast, weight loss in the setting of new-onset diabetes can help identify patients at an increased risk for harbouring pancreatic-cancer related disturbances in glucose metabolism. Insights into the implications of poor glycaemic control in patients undergoing resection for pancreatic cancer have the potential to improve both surgical and oncologic outcomes. Finally, among antidiabetic medications, metformin continues to be evaluated as a potential adjunctive therapeutic agent, although recent evidence supports the safety of incretins with respect to pancreatic cancer. This review highlights recent developments in these areas with an emphasis on opportunities for improved early diagnosis, treatment and prevention in pancreatic cancer.
C1 [Wu, Bechien U.] Kaiser Permanente Los Angeles Med Ctr, Dept Gastroenterol, Ctr Pancreat Care, Los Angeles, CA USA.
RP Wu, BU (通讯作者)，1526 North Edgemont Ave, Los Angeles, CA 90027 USA.
EM Bechien.u.wu@kp.org
FU National Cancer Institute [5R01CA230442]
FX Dr. Wu is supported by the National Cancer Institute (5R01CA230442).
CR Aggarwal G, 2013, PANCREAS, V42, P198, DOI 10.1097/MPA.0b013e3182592c96
   Ambiru S, 2008, J HOSP INFECT, V68, P230, DOI 10.1016/j.jhin.2007.12.002
   Amin S, 2016, AM J GASTROENTEROL, V111, P1350, DOI 10.1038/ajg.2016.288
   Boniol M, 2018, DIABETES CARE, V41, P286, DOI 10.2337/dc17-0280
   Boursi B, 2017, GASTROENTEROLOGY, V152, P840, DOI 10.1053/j.gastro.2016.11.046
   Carreras-Torres R, 2017, JNCI-J NATL CANCER I, V109, DOI 10.1093/jnci/djx012
   Chari ST, 2005, GASTROENTEROLOGY, V129, P504, DOI 10.1053/j.gastro.2005.05.007
   Chen WS, 2021, DIGEST DIS SCI, V66, P78, DOI 10.1007/s10620-020-06139-z
   Dankner R, 2020, DIABETIC MED, V37, P194, DOI 10.1111/dme.14179
   Evans JMM, 2005, BMJ-BRIT MED J, V330, P1304, DOI 10.1136/bmj.38415.708634.F7
   Finfer S, 2009, NEW ENGL J MED, V360, P1283, DOI 10.1056/NEJMoa0810625
   Hank T, 2020, PANCREATOLOGY, V20, P125, DOI 10.1016/j.pan.2019.10.007
   Hawley Simon A, 2003, J Biol, V2, P28, DOI 10.1186/1475-4924-2-28
   Huang BZ, 2020, CLIN GASTROENTEROL H, V18, P1812, DOI 10.1016/j.cgh.2019.11.043
   Huang JJ, 2021, GASTROENTEROLOGY, V160, P744, DOI 10.1053/j.gastro.2020.10.007
   Ikhlas S, 2017, LIFE SCI, V185, P53, DOI 10.1016/j.lfs.2017.07.029
   Khan S, 2021, PANCREATOLOGY, V21, P550, DOI 10.1016/j.pan.2021.02.001
   Kim NH, 2020, AM J GASTROENTEROL, V115, P1840, DOI 10.14309/ajg.0000000000000956
   Kleeff J, 2016, BRIT J CANCER, V115, P887, DOI 10.1038/bjc.2016.277
   Kordes S, 2015, LANCET ONCOL, V16, P839, DOI 10.1016/S1470-2045(15)00027-3
   Kwon S, 2013, ANN SURG, V257, P8, DOI 10.1097/SLA.0b013e31827b6bbc
   Mohammed A, 2013, TRANSL ONCOL, V6, P649, DOI 10.1593/tlo.13556
   Pannala R, 2008, GASTROENTEROLOGY, V134, P981, DOI 10.1053/j.gastro.2008.01.039
   Rahib L, 2021, JAMA NETW OPEN, V4, DOI 10.1001/jamanetworkopen.2021.4708
   Reni M, 2016, CLIN CANCER RES, V22, P1076, DOI 10.1158/1078-0432.CCR-15-1722
   Sah RP, 2019, GASTROENTEROLOGY, V156, P1742, DOI 10.1053/j.gastro.2019.01.039
   Sharma A, 2018, GASTROENTEROLOGY, V155, P730, DOI 10.1053/j.gastro.2018.05.023
   Singh S, 2013, AM J GASTROENTEROL, V108, P510, DOI 10.1038/ajg.2013.7
   Srivastava S, 2001, ANZ J SURG, V71, P511, DOI 10.1046/j.1440-1622.2001.02184.x
   Walter U, 2014, ANN SURG ONCOL, V21, P1082, DOI 10.1245/s10434-013-3415-6
   Wan GX, 2018, CELL PHYSIOL BIOCHEM, V49, P837, DOI 10.1159/000493214
   Wang HN, 2018, DIABETES OBES METAB, V20, P910, DOI 10.1111/dom.13177
   Wolpin BM, 2013, JNCI-J NATL CANCER I, V105, P1027, DOI 10.1093/jnci/djt123
   Wu BCU, 2020, JAMA NETW OPEN, V3, DOI 10.1001/jamanetworkopen.2020.4945
   Yuan C, 2020, JAMA ONCOL, V6, DOI 10.1001/jamaoncol.2020.2948
   Zhang PP, 2013, CANCER EPIDEMIOL, V37, P207, DOI 10.1016/j.canep.2012.12.009
   Zhou DC, 2017, ONCOTARGET, V8, P62349, DOI 10.18632/oncotarget.17728
NR 37
TC 3
Z9 3
U1 2
U2 5
PU LIPPINCOTT WILLIAMS & WILKINS
PI PHILADELPHIA
PA TWO COMMERCE SQ, 2001 MARKET ST, PHILADELPHIA, PA 19103 USA
SN 0267-1379
EI 1531-7056
J9 CURR OPIN GASTROEN
JI Curr. Opin. Gastroenterol.
PD SEP
PY 2021
VL 37
IS 5
BP 539
EP 543
DI 10.1097/MOG.0000000000000763
PG 5
WC Gastroenterology & Hepatology
WE Science Citation Index Expanded (SCI-EXPANDED)
SC Gastroenterology & Hepatology
GA TQ9AA
UT WOS:000678567500021
PM 34387256
DA 2022-07-19
ER

PT J
AU Song, GQ
   Dong, HS
   Ma, DH
   Wang, HM
   Ren, XR
   Qu, YS
   Wu, H
   Zhu, JM
   Song, W
   Meng, Y
   Wang, L
   Liu, TT
   Shen, XZ
   Zhao, YC
   Zhu, CF
AF Song, Guangqi
   Dong, Haisi
   Ma, Danhui
   Wang, Heming
   Ren, Xinran
   Qu, Yishen
   Wu, Hao
   Zhu, Jimin
   Song, Wu
   Meng, Ying
   Wang, Li
   Liu, Taotao
   Shen, Xizhong
   Zhao, Yicheng
   Zhu, Changfeng
TI Tetrahedral Framework Nucleic Acid Delivered RNA Therapeutics
   Significantly Attenuate Pancreatic Cancer Progression via Inhibition of
   CTR1-Dependent Copper Absorption
SO ACS APPLIED MATERIALS & INTERFACES
LA English
DT Article
DE tetrahedral framework nucleic acids (tFNAs); copper; pancreatic cancer;
   siRNA; CTR1
ID CELL; SIRNA; APOPTOSIS; MIGRATION; DISEASE
AB Copper is vital for various life processes, whereas severely toxic at excess level. Intracellular copper homeostasis is strictly controlled by a set of transporters and chaperones encoded by the copper homeostasis genes. Increasing evidence has shown that copper is usually overloaded in multiple malignancies, including pancreatic cancer, which has an extremely poor prognosis. Recently, silencing the SLC31A1 gene, which encodes a major transmembrane copper transporter (CTR1), has been demonstrated to be an effective means for reducing the malignant degree of pancreatic cancer by downregulating the cellular copper levels. Herein, we utilized tetrahedral framework nucleic acids (tFNAs) as vehicles to overcome the biological barriers for delivering small molecular RNAs and efficiently transferred two kinds of CTR1 mRNA-targeted RNA therapeutics, siCTR1 or miR-124, into PANC-1 cells. Both therapeutic tFNAs, termed t-siCTR1 and t-miR-124, prevented copper intake more effective than the free RNA therapeutics via efficiently suppressing the expression of CTR1, thereby significantly attenuating the progression of PANC-1 cells. In this study, therapeutic tFNAs are constructed to target metal ion transporters for the first time, which may provide an effective strategy for future treatment of other metal metabolism disorders.
C1 [Song, Guangqi; Ma, Danhui; Wang, Heming; Wu, Hao; Zhu, Jimin; Liu, Taotao; Shen, Xizhong; Zhu, Changfeng] Fudan Univ, Zhongshan Hosp, Dept Gastroenterol & Hepatol, Shanghai 200032, Peoples R China.
   [Song, Guangqi; Ma, Danhui; Wang, Heming; Wu, Hao; Zhu, Jimin; Liu, Taotao; Shen, Xizhong; Zhu, Changfeng] Shanghai Inst Liver Dis, Shanghai 200032, Peoples R China.
   [Dong, Haisi; Ren, Xinran; Song, Wu; Meng, Ying; Wang, Li; Zhao, Yicheng] Changchun Univ Chinese Med, Jilin Ginseng Acad, Clin Med Coll, Changchun 130117, Peoples R China.
   [Ren, Xinran] Jilin Univ, Sch Pharmaceut Sci, Changchun 130021, Peoples R China.
   [Qu, Yishen] Peking Univ Third Hosp, Dept Anesthesiol, Beijing 100191, Peoples R China.
RP Zhu, CF (通讯作者)，Fudan Univ, Zhongshan Hosp, Dept Gastroenterol & Hepatol, Shanghai 200032, Peoples R China.; Zhu, CF (通讯作者)，Shanghai Inst Liver Dis, Shanghai 200032, Peoples R China.; Zhao, YC (通讯作者)，Changchun Univ Chinese Med, Jilin Ginseng Acad, Clin Med Coll, Changchun 130117, Peoples R China.
EM yichengzhao@live.cn; zhuchangfeng@fudan.edu.cn
OI zhao, yicheng/0000-0002-1691-323X
FU National Natural Science Foundation of China [81700550, 21605026,
   31502030]; Foundation of Shanghai Municipal Population and Family
   Planning Commission [20174Y0151]; Key Basic Research Program of Science
   and Technology Commission of Shanghai Municipality [20JC1415300]
FX This work was supported by the National Natural Science Foundation of
   China (with the grants 81700550, 21605026, and 31502030), the Foundation
   of Shanghai Municipal Population and Family Planning Commission (with
   the grant 20174Y0151), and the Key Basic Research Program of Science and
   Technology Commission of Shanghai Municipality (with the grant
   20JC1415300).
CR Brady DC, 2014, NATURE, V509, P492, DOI 10.1038/nature13180
   Bray F, 2018, CA-CANCER J CLIN, V68, P394, DOI 10.3322/caac.21492
   Burkhead JL, 2009, NEW PHYTOL, V182, P799, DOI 10.1111/j.1469-8137.2009.02846.x
   Chan N, 2017, CLIN CANCER RES, V23, P666, DOI 10.1158/1078-0432.CCR-16-1326
   Chang H, 2007, CANCER GENE THER, V14, P677, DOI 10.1038/sj.cgt.7701063
   de Fougerolles A, 2007, NAT REV DRUG DISCOV, V6, P443, DOI 10.1038/nrd2310
   Denoyer D, 2015, METALLOMICS, V7, P1459, DOI 10.1039/c5mt00149h
   Devi CS, 2018, J FLUORESC, V28, P1195, DOI 10.1007/s10895-018-2283-7
   Dong HS, 2021, ACS APPL MATER INTER, V13, P29416, DOI 10.1021/acsami.1c08143
   Dong HS, 2019, ACS SYNTH BIOL, V8, P989, DOI 10.1021/acssynbio.8b00365
   Fujita M, 2012, CANCER SCI, V103, P677, DOI 10.1111/j.1349-7006.2011.02190.x
   Gao H, 2021, VIEW-CHINA, V2, DOI 10.1002/VIW.20200111
   Ge ZL, 2018, J AM CHEM SOC, V140, P17808, DOI 10.1021/jacs.8b10529
   Hu QQ, 2019, CHEM REV, V119, P6459, DOI 10.1021/acs.chemrev.7b00663
   Kamisawa T, 2016, LANCET, V388, P73, DOI 10.1016/S0140-6736(16)00141-0
   Keum JW, 2009, CHEM COMMUN, P7036, DOI 10.1039/b917661f
   Kramer N, 2013, MUTAT RES-REV MUTAT, V752, P10, DOI 10.1016/j.mrrev.2012.08.001
   Li J, 2013, ADV MATER, V25, P4386, DOI 10.1002/adma.201300875
   Liu M., ACS APPL MATER INTER, V13, P25825
   Liu YH, 2020, APL MATER, V8, DOI 10.1063/5.0025211
   Liu YH, 2020, NANO LETT, V20, P3602, DOI 10.1021/acs.nanolett.0c00529
   Lo JH, 2018, MOL CANCER THER, V17, P2377, DOI 10.1158/1535-7163.MCT-17-1090
   Lu XX, 2013, CELL TISSUE RES, V354, P891, DOI 10.1007/s00441-013-1711-x
   Ma YH, 2010, CANCER LETT, V298, P150, DOI 10.1016/j.canlet.2010.06.012
   Pei H, 2014, ACCOUNTS CHEM RES, V47, P550, DOI 10.1021/ar400195t
   Prohaska JR, 2008, AM J CLIN NUTR, V88, p826S, DOI 10.1093/ajcn/88.3.826S
   Ramasamy T, 2021, BIOTECHNOL J, V16, DOI 10.1002/biot.201900408
   Sadowski JP, 2014, ACS NANO, V8, P3251, DOI 10.1021/nn4038223
   Su H, 2009, CANCER RES, V69, P1135, DOI 10.1158/0008-5472.CAN-08-2886
   Tisato F, 2010, MED RES REV, V30, P708, DOI 10.1002/med.20174
   Voelker R, 2000, JAMA-J AM MED ASSOC, V283, P994, DOI 10.1001/jama.283.8.994-b
   Wang J, 2015, NAT CHEM, V7, P968, DOI [10.1038/NCHEM.2381, 10.1038/nchem.2381]
   Wang YQ, 2020, NANOSCALE, V12, P23953, DOI 10.1039/d0nr06945k
   Weekley CM, 2017, CURR OPIN CHEM BIOL, V37, P26, DOI 10.1016/j.cbpa.2016.12.011
   Wiraja C, 2019, NAT COMMUN, V10, DOI 10.1038/s41467-019-09029-9
   Xiao DX, 2021, ACS APPL MATER INTER, V13, P6109, DOI 10.1021/acsami.0c23005
   Yu Z, 2019, CELL PROLIFERAT, V52, DOI 10.1111/cpr.12568
   Zhang H, 2019, P NATL ACAD SCI USA, V116, P7543, DOI 10.1073/pnas.1818290116
   Zhang JH, 2013, ONCOL LETT, V5, P43, DOI 10.3892/ol.2012.991
   Zhang T, 2020, ACS APPL MATER INTER, V12, P47115, DOI 10.1021/acsami.0c13806
NR 40
TC 0
Z9 1
U1 7
U2 16
PU AMER CHEMICAL SOC
PI WASHINGTON
PA 1155 16TH ST, NW, WASHINGTON, DC 20036 USA
SN 1944-8244
EI 1944-8252
J9 ACS APPL MATER INTER
JI ACS Appl. Mater. Interfaces
PD OCT 6
PY 2021
VL 13
IS 39
BP 46334
EP 46342
DI 10.1021/acsami.1c13091
EA SEP 2021
PG 9
WC Nanoscience & Nanotechnology; Materials Science, Multidisciplinary
WE Science Citation Index Expanded (SCI-EXPANDED)
SC Science & Technology - Other Topics; Materials Science
GA WF3CQ
UT WOS:000706187100012
PM 34549583
DA 2022-07-19
ER

PT J
AU Guo, QQ
   Chu, YM
   Li, HB
   Shi, DK
   Lin, LL
   Lan, WF
   Wu, D
AF Guo, Qingqu
   Chu, Yiming
   Li, Hongbo
   Shi, Dike
   Lin, Lele
   Lan, Weifeng
   Wu, Dan
TI Dickkopf-related protein 3 alters aerobic glycolysis in pancreatic
   cancer BxPC-3 cells, promoting CD4(+) T-cell activation and function
SO EUROPEAN JOURNAL OF MEDICAL RESEARCH
LA English
DT Article
DE Dickkopf-related protein 3; Pancreatic cancer; beta-catenin; CD4(+) T
   cells; Aerobic glycolysis
ID BETA-CATENIN; GENE; DIFFERENTIATION; METABOLISM; GROWTH; GLUT1; DKK3
AB Background: To investigate the value of Dickkopf-related protein 3 (DKK3) on aerobic glycolysis in pancreatic cancer cells, where DKK3-overexpression is used to determine its effects on CD4(+) T cells.
   Methods: The BxPC-3-DKK3 cell line was constructed, and peripheral blood mononuclear cell (PBMC) was prepared. After isolated the CD4(+) T cells, the lactic acid, glucose uptake ability, cellular viability, proliferation, apoptosis, and markers were detected by PCR and western blot, and the concentrations of multiple cytokines were determined using the ELISA method.
   Results: After co-culture with pancreatic cancer cells overexpressing DKK3, the glucose uptake markedly, proliferation enhanced and apoptosis inhibited in CD4(+) T cells. The co-culture model also revealed that DKK3-overexpression promotes the activation and regulates the metabolism and function of CD4(+) T cells.
   Conclusions: DKK3 alters the metabolic microenvironment of pancreatic cancer cells and further facilitates the function of CD4(+)
   T cells which suggesting that DKK3 may have a therapeutic potential in pancreatic cancer.
C1 [Guo, Qingqu; Chu, Yiming; Li, Hongbo; Shi, Dike; Lin, Lele; Wu, Dan] Zhejiang Univ, Affiliated Hosp 2, Dept Gastrointestinal Surg, Coll Med, 88 Jiefang Rd, Hangzhou 310009, Zhejiang, Peoples R China.
   [Chu, Yiming] Chinese Med Univ, Affiliated Hosp 1, Dept Gastrointestinal Surg, Hangzhou, Zhejiang, Peoples R China.
   [Lan, Weifeng] Suichang Cty Hosp, Dept Surg, 143 North St, Zhejiang 323300, Suichang, Peoples R China.
RP Wu, D (通讯作者)，Zhejiang Univ, Affiliated Hosp 2, Dept Gastrointestinal Surg, Coll Med, 88 Jiefang Rd, Hangzhou 310009, Zhejiang, Peoples R China.; Lan, WF (通讯作者)，Suichang Cty Hosp, Dept Surg, 143 North St, Zhejiang 323300, Suichang, Peoples R China.
EM lwflkyy@163.com; 2185032@zju.edu.cn
FU Natural Science Foundation of Zhejiang Province [LY17H160012]
FX This work is supported by grants from Natural Science Foundation of
   Zhejiang Province (no. LY17H160012).
CR Anastas JN, 2013, NAT REV CANCER, V13, P11, DOI 10.1038/nrc3419
   Coe DJ, 2014, FRONT IMMUNOL, V5, DOI 10.3389/fimmu.2014.00590
   Cohen R, 2015, ONCOTARGET, V6, P16832, DOI 10.18632/oncotarget.4160
   Driessens G, 2011, J IMMUNOL, V186, P784, DOI 10.4049/jimmunol.1001562
   Driessens G, 2010, NAT MED, V16, P513, DOI 10.1038/nm0510-513
   Duvel K, 2010, MOL CELL, V39, P171, DOI 10.1016/j.molcel.2010.06.022
   Gu YM, 2011, WORLD J GASTROENTERO, V17, P3810, DOI 10.3748/wjg.v17.i33.3810
   Guo QQ, 2015, J CELL MOL MED, V19, P2832, DOI 10.1111/jcmm.12675
   HOLM E, 1995, CANCER RES, V55, P1373
   Kashiwakura Y, 2008, CANCER RES, V68, P8333, DOI 10.1158/0008-5472.CAN-08-0080
   Keerthivasan S, 2014, SCI TRANSL MED, V6, DOI 10.1126/scitranslmed.3007607
   Kouidhi S, 2016, FRONT IMMUNOL, V7, DOI [10.3389/fimmu.2016.0114, 10.3389/fimmu.2016.00114]
   Macintyre AN, 2014, CELL METAB, V20, P61, DOI 10.1016/j.cmet.2014.05.004
   Mathis D, 2011, NAT REV IMMUNOL, V11, P81, DOI 10.1038/nri2922
   Meister M, 2015, FRONT IMMUNOL, V6, DOI 10.3389/fimmu.2015.00078
   Notani D, 2010, PLOS BIOL, V8, DOI 10.1371/journal.pbio.1000296
   Ohashi T, 2013, INT J CANCER, V133, P1107, DOI 10.1002/ijc.28114
   Papatriantafyllou M, 2012, P NATL ACAD SCI USA, V109, P1631, DOI 10.1073/pnas.1115980109
   Pearce Erika L, 2013, Science, V342, P1242454, DOI 10.1126/science.1242454
   Peter C, 2010, CURR OPIN IMMUNOL, V22, P655, DOI 10.1016/j.coi.2010.08.010
   Polakis P, 2012, CSH PERSPECT BIOL, V4, DOI 10.1101/cshperspect.a008052
   Powell JD, 2010, IMMUNITY, V33, P301, DOI 10.1016/j.immuni.2010.09.002
   Prlic M, 2011, J IMMUNOL, V187, P1542, DOI 10.4049/jimmunol.1100907
   Ramsay G, 2015, FRONT IMMUNOL, V6, DOI 10.3389/fimmu.2015.00099
   Rathmell JC, 2003, EUR J IMMUNOL, V33, P2223, DOI 10.1002/eji.200324048
   Romero-Garcia S, 2016, FRONT IMMUNOL, V7, DOI 10.3389/fimmu.2016.00052
   Sahin IH, 2017, ANN ONCOL, V28, P2950, DOI 10.1093/annonc/mdx503
   Siska PJ, 2016, J IMMUNOL, V197, P2532, DOI 10.4049/jimmunol.1502464
   Sun X, 2017, ONCOTARGET, V8, P15168, DOI 10.18632/oncotarget.14834
   Suzawa K, 2017, ANTICANCER RES, V37, P301, DOI 10.21873/anticanres.11321
   Ueno K, 2011, MOL CARCINOGEN, V50, P449, DOI 10.1002/mc.20729
   van Loosdregt J, 2013, IMMUNITY, V39, P298, DOI 10.1016/j.immuni.2013.07.019
   Xie H, 2014, CELL METAB, V19, P795, DOI 10.1016/j.cmet.2014.03.003
   Yin DT, 2013, ENDOCR-RELAT CANCER, V20, P507, DOI 10.1530/ERC-13-0053
   Zenzmaier C, 2012, INT J ONCOL, V40, P40, DOI 10.3892/ijo.2011.1180
   Zheng Y, 2009, J IMMUNOL, V183, P6095, DOI 10.4049/jimmunol.0803510
NR 36
TC 0
Z9 0
U1 2
U2 5
PU BMC
PI LONDON
PA CAMPUS, 4 CRINAN ST, LONDON N1 9XW, ENGLAND
SN 0949-2321
EI 2047-783X
J9 EUR J MED RES
JI Eur. J. Med. Res.
PD AUG 14
PY 2021
VL 26
IS 1
AR 93
DI 10.1186/s40001-021-00567-x
PG 10
WC Medicine, Research & Experimental
WE Science Citation Index Expanded (SCI-EXPANDED)
SC Research & Experimental Medicine
GA UC6NR
UT WOS:000686641100001
PM 34391478
OA Green Published, gold
DA 2022-07-19
ER

PT J
AU Kang, R
   Tang, DL
AF Kang, Rui
   Tang, Daolin
TI Autophagy in pancreatic cancer pathogenesis and treatment
SO AMERICAN JOURNAL OF CANCER RESEARCH
LA English
DT Review
DE Autophagy; pancreatic cancer; oncogene; hypoxia; pancreatitis; HMGB1;
   RAGE; p53; HIF1 alpha; AMPK
ID ADVANCED GLYCATION ENDPRODUCTS; ENDOPLASMIC-RETICULUM STRESS; TUMOR-CELL
   SURVIVAL; GROUP BOX 1; REGULATES AUTOPHAGY; OXIDATIVE STRESS; IMPAIRED
   AUTOPHAGY; INFLAMMATION; APOPTOSIS; HYPOXIA
AB Pancreatic cancer is the fourth most common cancer to cause death due to advanced stage at diagnosis and poor response to current treatment. Autophagy is the lysosome-mediated degradation pathway which plays a critical role in cellular defense, quality control, and energy metabolism. Targeting autophagy is now an exciting field for translational cancer research, as autophagy dysfunction is among the hallmarks of cancer. Pancreatic tumors have elevated autophagy under basal conditions when compared with other epithelial cancers. This review describes our current understanding of the interaction between autophagy and pancreatic cancer development, including risk factors (e.g., pancreatitis, smoking, and alcohol use), tumor microenvironment (e.g., hypoxia and stromal cells), and molecular biology (e.g., K-Ras and p53) of pancreatic cancer. The importance of the HMGB1-RAGE pathway in regulation of autophagy and pancreatic cancer is also presented. Finally, we describe current studies involving autophagy inhibition using either pharmacological inhibitors (e.g., chloroquine) or RNA interference of essential autophagy genes that regulate chemotherapy sensitivity in pancreatic cancer. Summarily, autophagy plays multiple roles in the regulation of pancreatic cancer pathogenesis and treatment, although the exact mechanisms remain unknown.
C1 [Kang, Rui; Tang, Daolin] Univ Pittsburgh, Inst Canc, Dept Surg, Pittsburgh, PA 15219 USA.
   [Tang, Daolin] Univ Pittsburgh, Inst Canc, Hillman Canc Ctr, Pittsburgh, PA 15219 USA.
RP Tang, DL (通讯作者)，Univ Pittsburgh, Inst Canc, Hillman Canc Ctr, Dept Surg, Pittsburgh, PA 15219 USA.
EM tangd2@upmc.edu
RI Tang, Daolin/B-2905-2010; Kang, Rui/ABD-5291-2021; Tang,
   Daolin/ABD-5062-2021
OI Kang, Rui/0000-0003-2725-1574; Tang, Daolin/0000-0002-1903-6180
FU Department of Surgery, University of Pittsburgh
FX We apologize to the researchers who were not referenced due to space
   limitations. D.T. is funded by the Department of Surgery, University of
   Pittsburgh.
CR Abramson Michael A, 2007, Gastrointest Cancer Res, V1, pS7
   Akar U, 2007, MOL CANCER RES, V5, P241, DOI 10.1158/1541-7786.MCR-06-0229
   Altman BJ, 2011, ONCOGENE, V30, P1855, DOI 10.1038/onc.2010.561
   Amaravadi RK, 2011, CLIN CANCER RES, V17, P654, DOI 10.1158/1078-0432.CCR-10-2634
   Bellot G, 2009, MOL CELL BIOL, V29, P2570, DOI 10.1128/MCB.00166-09
   Buchser WJ, 2012, CANC RES
   Carracedo A, 2006, CANCER RES, V66, P6748, DOI 10.1158/0008-5472.CAN-06-0169
   Charbonneau A, 2007, J PHYSIOL-LONDON, V579, P255, DOI 10.1113/jphysiol.2006.121954
   Chen YQ, 2011, J CELL SCI, V124, P161, DOI 10.1242/jcs.064576
   Chen ZH, 2008, PLOS ONE, V3, DOI 10.1371/journal.pone.0003316
   Coughlan MT, 2009, J AM SOC NEPHROL, V20, P742, DOI 10.1681/ASN.2008050514
   Crighton D, 2006, CELL, V126, P121, DOI 10.1016/j.cell.2006.05.034
   Cullen JJ, 2010, AUTOPHAGY, V6, P421, DOI 10.4161/auto.6.3.11527
   Degenhardt K, 2006, CANCER CELL, V10, P51, DOI 10.1016/j.ccr.2006.06.001
   Ding WX, 2010, GASTROENTEROLOGY, V139, P1740, DOI 10.1053/j.gastro.2010.07.041
   DiNorcia J, 2012, J GASTROINTEST SURG, V16, P104, DOI 10.1007/s11605-011-1754-9
   Donadelli M, 2011, CELL DEATH DIS, V2, DOI 10.1038/cddis.2011.36
   Duffy John P, 2003, Mol Cancer, V2, P12, DOI 10.1186/1476-4598-2-12
   Ebato C, 2008, CELL METAB, V8, P325, DOI 10.1016/j.cmet.2008.08.009
   EKBOM A, 1993, NEW ENGL J MED, V329, P1502
   Elgendy M, 2011, MOL CELL, V42, P23, DOI 10.1016/j.molcel.2011.02.009
   Eskelinen EL, 2002, MOL BIOL CELL, V13, P3355, DOI 10.1091/mbc.E02-02-0114
   Farrow B, 2008, J SURG RES, V149, P319, DOI 10.1016/j.jss.2007.12.757
   Fortunato F, 2009, GASTROENTEROLOGY, V137, P350, DOI 10.1053/j.gastro.2009.04.003
   Friedlander SYG, 2009, CANCER CELL, V16, P379, DOI 10.1016/j.ccr.2009.09.027
   Fujii S, 2008, CANCER SCI, V99, P1813, DOI 10.1111/j.1349-7006.2008.00893.x
   Gao W, 2011, CELL DEATH DIFFER, V18, P1598, DOI 10.1038/cdd.2011.33
   Grasso D, 2012, INT J CELL BIOL, V2012, DOI DOI 10.1155/2012/760498
   Grasso D, 2011, J BIOL CHEM, V286, P8308, DOI 10.1074/jbc.M110.197301
   Grasso D, 2009, PANCREATOLOGY, V9, P81, DOI 10.1159/000178878
   Green DR, 2009, NATURE, V458, P1127, DOI 10.1038/nature07986
   Guerra C, 2011, CANCER CELL, V19, P728, DOI 10.1016/j.ccr.2011.05.011
   Gukovsky I, 2012, J GASTROEN HEPATOL, V27, P27, DOI 10.1111/j.1440-1746.2011.07004.x
   Gukovsky I, 2010, AUTOPHAGY, V6, P428, DOI 10.4161/auto.6.3.11530
   Guo JY, 2011, GENE DEV, V25, P460, DOI 10.1101/gad.2016311
   He CC, 2009, ANNU REV GENET, V43, P67, DOI 10.1146/annurev-genet-102808-114910
   Heiden MGV, 2009, SCIENCE, V324, P1029, DOI 10.1126/science.1160809
   Hidalgo M, 2010, NEW ENGL J MED, V362, P1605, DOI 10.1056/NEJMra0901557
   Hippert MM, 2006, CANCER RES, V66, P9349, DOI 10.1158/0008-5472.CAN-06-1597
   Hruban RH, 2009, HUM PATHOL, V40, P612, DOI 10.1016/j.humpath.2009.01.008
   Hsu PP, 2008, CELL, V134, P703, DOI 10.1016/j.cell.2008.08.021
   Huang J, 2012, CANCER RES, V72, P230, DOI 10.1158/0008-5472.CAN-11-2001
   Hwang RF, 2008, CANCER RES, V68, P918, DOI 10.1158/0008-5472.CAN-07-5714
   Janku F, 2011, NAT REV CLIN ONCOL, V8, P528, DOI 10.1038/nrclinonc.2011.71
   Jung CH, 2010, FEBS LETT, V584, P1287, DOI 10.1016/j.febslet.2010.01.017
   Jung HS, 2008, CELL METAB, V8, P318, DOI 10.1016/j.cmet.2008.08.013
   Kang R, 2011, CELL DEATH DIFFER, V18, P571, DOI 10.1038/cdd.2010.191
   Kang R, 2010, CELL DEATH DIFFER, V17, P666, DOI 10.1038/cdd.2009.149
   Kang R, 2012, P NATL ACAD SCI USA, V109, P7031, DOI 10.1073/pnas.1113865109
   Kang R, 2011, AUTOPHAGY, V7, P442, DOI 10.4161/auto.7.4.14681
   Kang R, 2011, ANTIOXID REDOX SIGN, V15, P2175, DOI 10.1089/ars.2010.3378
   Kang R, 2011, AUTOPHAGY, V7, P91, DOI [10.4161/auto.7.1.13852, 10.1038/cdd.2009.149]
   Kim JH, 2011, AUTOPHAGY, V7, P1187, DOI 10.4161/auto.7.10.16643
   Kim MJ, 2011, J BIOL CHEM, V286, P12924, DOI 10.1074/jbc.M110.138958
   Kimmelman AC, 2011, GENE DEV, V25, P1999, DOI 10.1101/gad.17558811
   Klionsky DJ, 2007, NAT REV MOL CELL BIO, V8, P931, DOI 10.1038/nrm2245
   Klionsky DJ, 2000, SCIENCE, V290, P1717, DOI 10.1126/science.290.5497.1717
   Knodler LA, 2011, CELL MICROBIOL, V13, P1319, DOI 10.1111/j.1462-5822.2011.01632.x
   Kon M, 2011, SCI TRANSL MED, V3, DOI 10.1126/scitranslmed.3003182
   Kondo Y, 2005, NAT REV CANCER, V5, P726, DOI 10.1038/nrc1692
   Kroemer G, 2010, MOL CELL, V40, P280, DOI 10.1016/j.molcel.2010.09.023
   Kroemer G, 2008, NAT REV MOL CELL BIO, V9, P1004, DOI 10.1038/nrm2529
   Kunzli BM, 2002, CANCER-AM CANCER SOC, V94, P228, DOI 10.1002/cncr.10162
   Lee KE, 2010, CANCER CELL, V18, P448, DOI 10.1016/j.ccr.2010.10.020
   Levine B, 2005, CELL, V120, P159, DOI 10.1016/j.cell.2005.01.005
   Levine B, 2005, J CLIN INVEST, V115, P2679, DOI 10.1172/JCI26390
   Levine B, 2008, CELL, V132, P27, DOI 10.1016/j.cell.2007.12.018
   Levine B, 2011, NATURE, V469, P323, DOI 10.1038/nature09782
   Liang C, 2006, NAT CELL BIOL, V8, P688, DOI 10.1038/ncb1426
   Liang X, 2012, CANC RES
   Liang XH, 1999, NATURE, V402, P672, DOI 10.1038/45257
   Livesey K.M., 2012, CANC RES
   Lock R, 2011, MOL BIOL CELL, V22, P165, DOI 10.1091/mbc.E10-06-0500
   Lotze MT, 2005, NAT REV IMMUNOL, V5, P331, DOI 10.1038/nri1594
   LOWENFELS AB, 1993, NEW ENGL J MED, V328, P1433, DOI 10.1056/NEJM199305203282001
   Lugea A, 2011, AUTOPHAGY, V7, P783, DOI 10.4161/auto.7.7.15594
   Maiuri MC, 2007, NAT REV MOL CELL BIO, V8, P741, DOI 10.1038/nrm2239
   Mareninova OA, 2009, J CLIN INVEST, V119, P3340, DOI 10.1172/JCI38674
   Marino G, 2011, MOL CELL, V42, P1, DOI 10.1016/j.molcel.2011.03.003
   Martinez-Outschoorn UE, 2011, CELL CYCLE, V10, P1784, DOI 10.4161/cc.10.11.15674
   Martinez-Outschoorn UE, 2010, CELL CYCLE, V9, P3515, DOI 10.4161/cc.9.17.12928
   Mathew R, 2007, NAT REV CANCER, V7, P961, DOI 10.1038/nrc2254
   Maycotte P, 2012, AUTOPHAGY, V8, P200, DOI 10.4161/auto.8.2.18554
   Mizushima N, 2008, NATURE, V451, P1069, DOI 10.1038/nature06639
   Mizushima N, 2010, NAT CELL BIOL, V12, P823, DOI 10.1038/ncb0910-823
   Mizushima N, 2010, CELL, V140, P313, DOI 10.1016/j.cell.2010.01.028
   Morris JP, 2010, NAT REV CANCER, V10, P683, DOI 10.1038/nrc2899
   Mukubou H, 2010, INT J ONCOL, V37, P821, DOI 10.3892/ijo_00000732
   Naumann P, 2011, INT J ONCOL, V39, P101, DOI 10.3892/ijo.2011.1025
   Neesse A, 2011, GUT, V60, P861, DOI 10.1136/gut.2010.226092
   Niizeki H, 2002, BRIT J CANCER, V86, P1914, DOI 10.1038/sj.bjc.6600331
   Ohmuraya M, 2008, AUTOPHAGY, V4, P1060, DOI 10.4161/auto.6825
   Papandreou I, 2008, CELL DEATH DIFFER, V15, P1572, DOI 10.1038/cdd.2008.84
   Pardo R, 2010, PANCREATOLOGY, V10, P19, DOI 10.1159/000264680
   Pavlides S, 2012, ANTIOXID REDOX SIGN, V16, P1264, DOI 10.1089/ars.2011.4243
   Pavlides S, 2010, CELL CYCLE, V9, P3485, DOI 10.4161/cc.9.17.12721
   Rabinowitz JD, 2010, SCIENCE, V330, P1344, DOI 10.1126/science.1193497
   Raimondi S, 2009, NAT REV GASTRO HEPAT, V6, P699, DOI 10.1038/nrgastro.2009.177
   Rausch V, 2012, J PATHOL
   Scherz-Shouval R, 2010, P NATL ACAD SCI USA, V107, P18511, DOI 10.1073/pnas.1006124107
   Shimizu S, 2004, NAT CELL BIOL, V6, P1221, DOI 10.1038/ncb1192
   Shintani T, 2004, SCIENCE, V306, P990, DOI 10.1126/science.1099993
   Siegel R, 2011, CA-CANCER J CLIN, V61, P212, DOI 10.3322/caac.20121
   Sims GP, 2010, ANNU REV IMMUNOL, V28, P367, DOI 10.1146/annurev.immunol.021908.132603
   Sotgia F, 2012, ANNU REV PATHOL-MECH, V7, P423, DOI 10.1146/annurev-pathol-011811-120856
   Sparvero LJ, 2009, J TRANSL MED, V7, DOI 10.1186/1479-5876-7-17
   Su KH, 2006, HPB OXFORD, V8, P264
   Takahashi Y, 2007, NAT CELL BIOL, V9, P1142, DOI 10.1038/ncb1634
   Takamura A, 2011, GENE DEV, V25, P795, DOI 10.1101/gad.2016211
   Tanase CP, 2009, J MOL HISTOL, V40, P23, DOI 10.1007/s10735-008-9209-7
   Tang D, 2011, ONCOGENE, V30, P1851, DOI 10.1038/onc.2010.573
   Tang D, 2010, ONCOGENE, V29, P5299, DOI 10.1038/onc.2010.261
   Tang DL, 2011, CELL METAB, V13, P701, DOI 10.1016/j.cmet.2011.04.008
   Tang DL, 2011, ANTIOXID REDOX SIGN, V15, P2185, DOI 10.1089/ars.2010.3666
   Tang DL, 2011, ANTIOXID REDOX SIGN, V14, P1315, DOI 10.1089/ars.2010.3356
   Tang DL, 2010, J CELL BIOL, V190, P881, DOI 10.1083/jcb.200911078
   Tang DL, 2010, BBA-GENE REGUL MECH, V1799, P131, DOI 10.1016/j.bbagrm.2009.11.014
   Tasdemir E, 2008, NAT CELL BIOL, V10, P676, DOI 10.1038/ncb1730
   Tooze SA, 2010, NAT CELL BIOL, V12, P831, DOI 10.1038/ncb0910-831
   Tracy K, 2007, MOL CELL BIOL, V27, P6229, DOI 10.1128/MCB.02246-06
   Udelnow A, 2011, PLOS ONE, V6, DOI 10.1371/journal.pone.0020143
   Vara D, 2011, CELL DEATH DIFFER, V18, P1099, DOI 10.1038/cdd.2011.32
   Vincent A, 2011, LANCET, V378, P607, DOI 10.1016/S0140-6736(10)62307-0
   Virgin HW, 2009, NAT IMMUNOL, V10, P461, DOI 10.1038/ni.1726
   Wang Feng, 2003, Mol Cancer, V2, P4, DOI 10.1186/1476-4598-2-4
   Wang ZW, 2011, NAT REV GASTRO HEPAT, V8, P27, DOI 10.1038/nrgastro.2010.188
   Yang SH, 2011, AUTOPHAGY, V7, P912, DOI 10.4161/auto.7.8.15762
   Yang SH, 2011, GENE DEV, V25, P717, DOI 10.1101/gad.2016111
   Yang SL, 2012, PANCREAS, V41, P367, DOI 10.1097/MPA.0b013e31822a9b05
   Youle RJ, 2011, NAT REV MOL CELL BIO, V12, P9, DOI 10.1038/nrm3028
   Zhang HF, 2008, J BIOL CHEM, V283, P10892, DOI 10.1074/jbc.M800102200
NR 131
TC 54
Z9 58
U1 1
U2 13
PU E-CENTURY PUBLISHING CORP
PI MADISON
PA 40 WHITE OAKS LN, MADISON, WI 53711 USA
SN 2156-6976
J9 AM J CANCER RES
JI Am. J. Cancer Res.
PY 2012
VL 2
IS 4
BP 383
EP 396
PG 14
WC Oncology
WE Science Citation Index Expanded (SCI-EXPANDED)
SC Oncology
GA V30ZV
UT WOS:000208854800003
PM 22860230
DA 2022-07-19
ER

PT J
AU Connell, CM
   Brais, R
   Whitaker, H
   Upponi, S
   Beh, I
   Risdall, J
   Corrie, P
   Janowitz, T
   Jodrell, DI
AF Connell, Claire M.
   Brais, Rebecca
   Whitaker, Hayley
   Upponi, Sara
   Beh, Ian
   Risdall, Jane
   Corrie, Pippa
   Janowitz, Tobias
   Jodrell, Duncan I.
TI Early relapse on adjuvant gemcitabine associated with an exceptional
   response to 2nd line capecitabine chemotherapy in a patient with
   pancreatic adenosquamous carcinoma with strong intra-tumoural expression
   of cytidine deaminase: a case report
SO BMC CANCER
LA English
DT Article
DE Cytidine deaminase; Drug metabolism; Gemcitabine; Pancreatic
   adenosquamous carcinoma
ID CANCER-PATIENTS; TOXICITIES; RESECTION
AB Background Pancreatic adenosquamous carcinoma has a poor prognosis, with limited prospective trial data to guide optimal treatment. The potential impact of drug metabolism on the treatment response of patients with pancreatic adenosquamous carcinoma is largely unknown. Case presentation We describe the case of a 51 year old woman with pancreatic adenosquamous carcinoma who, following surgical resection, experienced early disease relapse during adjuvant gemcitabine therapy. Paradoxically, this was followed by an exceptional response to capecitabine therapy lasting 34.6 months. Strong expression of cytidine deaminase was detected within the tumour. Conclusions This case study demonstrates that early relapse during adjuvant chemotherapy for pancreatic adenosquamous carcinoma may be compatible with a subsequent exceptional response to second line chemotherapy, an important observation given the poor overall prognosis of patients with adenosquamous carcinoma. Cytidine deaminase is predicted to inactivate gemcitabine and, conversely, catalyze capecitabine activation. We discuss strong intra-tumoural expression of cytidine deaminase as a potential mechanism to explain this patient's disparate responses to gemcitabine and capecitabine therapy, and highlight the benefit that may be gained from considering similar determinants of response to chemotherapy in clinical practice.
C1 [Connell, Claire M.; Brais, Rebecca; Upponi, Sara; Beh, Ian; Risdall, Jane; Corrie, Pippa; Janowitz, Tobias; Jodrell, Duncan I.] Cambridge Univ Hosp NHS Fdn Trust, Addenbrookes Hosp, Cambridge CB2 0QQ, England.
   [Connell, Claire M.; Janowitz, Tobias; Jodrell, Duncan I.] Univ Cambridge, Li Ka Shing Ctr, CRUK Cambridge Inst, Dept Oncol, Cambridge CB2 0RE, England.
   [Whitaker, Hayley] UCL, Div Surg & Intervent Sci, Res Dept Tissue & Energy, Charles Bell House,43-45 Foley St, London W1W 7TS, England.
RP Jodrell, DI (通讯作者)，Cambridge Univ Hosp NHS Fdn Trust, Addenbrookes Hosp, Cambridge CB2 0QQ, England.; Jodrell, DI (通讯作者)，Univ Cambridge, Li Ka Shing Ctr, CRUK Cambridge Inst, Dept Oncol, Cambridge CB2 0RE, England.
EM Duncan.Jodrell@cruk.cam.ac.uk
FU Cancer Research UK; Cambridge Experimental Medicine Initiative
FX This work was supported by Cancer Research UK (funding the lab of DJ)
   and the Cambridge Experimental Medicine Initiative (funding CMC). These
   funders did not have a role in the design, collection, analysis and
   interpretation of the data or the writing of the manuscript.
CR ABBRUZZESE JL, 1991, J CLIN ONCOL, V9, P491, DOI 10.1200/JCO.1991.9.3.491
   Bengala C, 2005, BRIT J CANCER, V93, P35, DOI 10.1038/sj.bjc.6602673
   Borazanci E, 2015, WORLD J GASTRO ONCOL, V7, P132, DOI 10.4251/wjgo.v7.i9.132
   CORRIE P, 2017, ANN ONCOL, V28, p73P, DOI DOI 10.1093/annonc/mdx369.121
   Ducreux M, 2015, ANN ONCOL, V26, pV56, DOI 10.1093/annonc/mdv295
   Frese KK, 2012, CANCER DISCOV, V2, P260, DOI 10.1158/2159-8290.CD-11-0242
   Katz MHG, 2011, J GASTROINTEST SURG, V15, P165, DOI 10.1007/s11605-010-1378-5
   Khorana AA, 2016, J CLIN ONCOL, V34, P2541, DOI 10.1200/JCO.2016.67.5553
   De Souza AL, 2014, J PANCREAS, V15, P144, DOI 10.6092/1590-8577/2358
   Mercier C, 2007, J CLIN ONCOL, V25, P4855, DOI 10.1200/JCO.2007.13.3918
   Miwa M, 1998, EUR J CANCER, V34, P1274, DOI 10.1016/S0959-8049(98)00058-6
   Morita T, 2003, ONCOLOGY-BASEL, V65, P267, DOI 10.1159/000074480
   Neoptolemos JP, 2017, LANCET, V389, P1011, DOI 10.1016/S0140-6736(16)32409-6
   Neoptolemos JP, 2010, JAMA-J AM MED ASSOC, V304, P1073, DOI 10.1001/jama.2010.1275
   Neoptolemos JP, 2001, LANCET, V358, P1576, DOI 10.1016/S0140-6736(01)06651-X
   Oettle H, 2007, JAMA-J AM MED ASSOC, V297, P267, DOI 10.1001/jama.297.3.267
   Serdjebi C, 2015, PLOS ONE, V10, DOI 10.1371/journal.pone.0135907
   Serdjebi C, 2013, PHARMACOGENOMICS, V14, P1047, DOI [10.2217/PGS.13.93, 10.2217/pgs.13.93]
   Sugiyama E, 2007, J CLIN ONCOL, V25, P32, DOI 10.1200/JCO.2006.06.7405
   Ueno H, 2009, BRIT J CANCER, V100, P870, DOI 10.1038/sj.bjc.6604971
   Waddell N, 2015, NATURE, V518, P495, DOI 10.1038/nature14169
   Wild AT, 2015, J GASTROINTEST ONCOL, V6, P115, DOI 10.3978/j.issn.2078-6891.2014.091
   Zauri M, 2015, NATURE, V524, P114, DOI 10.1038/nature14948
   Zeng HM, 2011, PANCREAS, V40, P657, DOI 10.1097/MPA.0b013e31821268d1
NR 24
TC 2
Z9 2
U1 0
U2 1
PU BMC
PI LONDON
PA CAMPUS, 4 CRINAN ST, LONDON N1 9XW, ENGLAND
EI 1471-2407
J9 BMC CANCER
JI BMC Cancer
PD JAN 15
PY 2020
VL 20
IS 1
AR 38
DI 10.1186/s12885-020-6516-1
PG 6
WC Oncology
WE Science Citation Index Expanded (SCI-EXPANDED)
SC Oncology
GA KL8XL
UT WOS:000513701400004
PM 31941506
OA Green Published, Green Accepted, gold
DA 2022-07-19
ER

PT J
AU Demirci, H
   Erdamar, H
   Karakoc, A
   Akturk, M
   Yilmaz, M
   Arslan, M
AF Demirci, H.
   Erdamar, H.
   Karakoc, A.
   Akturk, M.
   Yilmaz, M.
   Arslan, M.
TI CA 72-4 levels in patients with type 2 diabetes mellitus
SO INTERNATIONAL JOURNAL OF CLINICAL PRACTICE
LA English
DT Article
ID SERUM CA-19-9; CANCER; CA19-9
AB Objective: CA 72-4 is one of the blood group carbohydrate antigens which can be used as a tumour marker in ovarian, pancreatic and gastrointestinal carcinomas. It can also be elevated in various benign conditions including pancreatitis. Diabetes mellitus is a chronic disorder related with the pancreas. In this study, we investigated CA 72-4 levels in patients with type 2 diabetes and its relation to the metabolic status. Methods: Sixty-nine patients with type 2 diabetes mellitus (female/male = 40/29) and 60 healthy subjects (female/male = 35/25) participated in this study. The levels of serum CA 72-4 were measured and faecal occult blood tests (following 3 days of white diet were obtained for three consecutive days) were performed in all patients. Patients had a pathological finding for any of these two parameters were further investigated with upper gastrointestinal endoscopy, colonoscopy and computerised tomography. Results: The mean levels of CA 72-4 was 1.89 +/- 2.61 U/ml in the study group and 1.4 +/- 0.98 U/ml in the control group (p > 0.05). There was no association between CA 72-4 levels and age and sex of the patients, duration of diabetes, body mass index, biochemical indicators of metabolic control (the levels of HbA(1c), fasting and postprandial glucose, serum lipids), the presence of microvascular complications (retinopathy, nephropathy, neuropathy) or treatment modalities. Conclusions: Elevated levels of CA 72-4 in diabetic patients are not related to diabetes and it should be interpreted as evaluated in a non-diabetic patient.
C1 [Demirci, H.; Karakoc, A.; Akturk, M.; Arslan, M.] Gazi Univ, Dept Endocrinol, Fac Med, TR-06500 Ankara, Turkey.
   [Erdamar, H.] Gazi Univ, Dept Med Biochem, Fac Med, TR-06500 Ankara, Turkey.
   [Yilmaz, M.] Kirikkale Univ, Fac Med, Dept Endocrinol, Kirikkale, Turkey.
RP Demirci, H (通讯作者)，Gazi Univ, Dept Endocrinol, Fac Med, TR-06500 Ankara, Turkey.
EM drhdemirci@hotmail.com
CR Am Diabetes Assoc, 2006, DIABETES CARE, V29, pS4
   American Diabetes Association, 2004, DIABETES CARE S1, V27, pS15
   AOKI Y, 1991, DIABETES RES CLIN PR, V13, P77, DOI 10.1016/0168-8227(91)90036-D
   Banfi G, 1996, INT J BIOL MARKER, V11, P207, DOI 10.1177/172460089601100405
   BENHAMOU PY, 1991, DIABETES METAB, V17, P39
   Calle EE, 2003, NEW ENGL J MED, V348, P1625, DOI 10.1056/NEJMoa021423
   Carpelan-Holmstrom M, 2002, ANTICANCER RES, V22, P2311
   CHAN DW, 1998, TIETZ TXB CHEM, P897
   COPELAND GP, 1987, BRIT J SURG, V74, P1031, DOI 10.1002/bjs.1800741124
   EVERHART J, 1995, JAMA-J AM MED ASSOC, V273, P1605, DOI 10.1001/jama.273.20.1605
   Isaksson B, 2003, PANCREAS, V26, P173, DOI 10.1097/00006676-200303000-00014
   NAKAMURA N, 1986, JPN J MED, V25, P278, DOI 10.2169/internalmedicine1962.25.278
   Parazzini F, 1999, INT J CANCER, V81, P539, DOI 10.1002/(SICI)1097-0215(19990517)81:4<539::AID-IJC6>3.3.CO;2-H
   PETIT JM, 1994, GASTROEN CLIN BIOL, V18, P17
   SHIMOJO N, 1990, CLIN CHIM ACTA, V190, P283, DOI 10.1016/0009-8981(90)90182-R
NR 15
TC 3
Z9 3
U1 2
U2 5
PU WILEY
PI HOBOKEN
PA 111 RIVER ST, HOBOKEN 07030-5774, NJ USA
SN 1368-5031
EI 1742-1241
J9 INT J CLIN PRACT
JI Int. J. Clin. Pract.
PD JAN
PY 2010
VL 64
IS 1
BP 34
EP 38
DI 10.1111/j.1742-1241.2007.01614.x
PG 5
WC Medicine, General & Internal; Pharmacology & Pharmacy
WE Science Citation Index Expanded (SCI-EXPANDED)
SC General & Internal Medicine; Pharmacology & Pharmacy
GA 531HR
UT WOS:000272655800007
PM 18205795
DA 2022-07-19
ER

PT J
AU Wu, YZ
   Konate, MM
   Lu, JM
   Makhlouf, H
   Chuaqui, R
   Antony, S
   Meitzler, JL
   Difilippantonio, MJ
   Liu, H
   Juhasz, A
   Jiang, GJ
   Dahan, I
   Roy, K
   Doroshow, JH
AF Wu, Yongzhong
   Konate, Mariam M.
   Lu, Jiamo
   Makhlouf, Hala
   Chuaqui, Rodrigo
   Antony, Smitha
   Meitzler, Jennifer L.
   Difilippantonio, Michael J.
   Liu, Han
   Juhasz, Agnes
   Jiang, Guojian
   Dahan, Iris
   Roy, Krishnendu
   Doroshow, James H.
TI IL-4 and IL-17A Cooperatively Promote Hydrogen Peroxide Production,
   Oxidative DNA Damage, and Upregulation of Dual Oxidase 2 in Human Colon
   and Pancreatic Cancer Cells
SO JOURNAL OF IMMUNOLOGY
LA English
DT Article
ID FAMILY NADPH OXIDASES; GENE-EXPRESSION; NOX FAMILY;
   MOLECULAR-MECHANISMS; INFLAMMATION; INTERLEUKIN-17; ACTIVATION;
   APOPTOSIS; PROLIFERATION; METABOLISM
AB Dual oxidase 2 (DUOX2) generates H2O2 that plays a critical role in both host defense and chronic inflammation. Previously, we demonstrated that the proinflammatory mediators IFN-gamma and LPS enhance expression of DUOX2 and its maturation factor DUOXA2 through STAT1- and NF-kappa B-mediated signaling in human pancreatic cancer cells. Using a panel of colon and pancreatic cancer cell lines, we now report the induction of DUOX2/DUOXA2 mRNA and protein expression by the T(H)2 cytokine IL-4. IL-4 activated STAT6 signaling that, when silenced, significantly decreased induction of DUOX2. Furthermore, the T(H)17 cytokine IL-17A combined synergistically with IL-4 to increase DUOX2 expression in both colon and pancreatic cancer cells mediated, at least in part, by signaling through NF-kappa B. The upregulation of DUOX2 was associated with a significant increase in the production of extracellular H2O2 and DNA damage-as indicated by the accumulation of 8-oxo-dG and gamma H2AX-which was suppressed by the NADPH oxidase inhibitor diphenylene iodonium and a DUOX2-specific small interfering RNA. The clinical relevance of these experiments is suggested by immunohistochemical, microarray, and quantitative RT-PCR studies of human colon and pancreatic tumors demonstrating significantly higher DUOX2, IL-4R, and IL-17RA expression in tumors than in adjacent normal tissues; in pancreatic adenocarcinoma, increased DUOX2 expression is adversely associated with overall patient survival. These data suggest a functional association between DUOX2-mediated H2O2 production and induced DNA damage in gastrointestinal malignancies.
C1 [Wu, Yongzhong; Lu, Jiamo; Meitzler, Jennifer L.; Juhasz, Agnes; Jiang, Guojian; Doroshow, James H.] NCI, Dev Therapeut Branch, Ctr Canc Res, NIH, Bethesda, MD 20892 USA.
   [Konate, Mariam M.; Makhlouf, Hala; Chuaqui, Rodrigo; Antony, Smitha; Difilippantonio, Michael J.; Liu, Han; Dahan, Iris; Roy, Krishnendu; Doroshow, James H.] NCI, Div Canc Treatment & Diag, NIH, Bldg 31,Room 3A-44,31 Ctr Dr, Bethesda, MD 20892 USA.
RP Doroshow, JH (通讯作者)，NCI, Div Canc Treatment & Diag, NIH, Bldg 31,Room 3A-44,31 Ctr Dr, Bethesda, MD 20892 USA.
EM doroshoj@mail.nih.gov
RI Difilippantonio, Michael/AAF-2839-2021
OI Difilippantonio, Michael/0000-0002-4676-7034; Meitzler,
   Jennifer/0000-0001-9798-2124
FU Division of Cancer Treatment and Diagnosis, National Cancer Institute,
   National Institutes of Health; Center for Cancer Research, National
   Cancer Institute, National Institutes of Health
FX This work was supported by the Division of Cancer Treatment and
   Diagnosis and the Center for Cancer Research, National Cancer Institute,
   National Institutes of Health. The content of this publication does not
   necessarily reflect the views or policies of the Department of Health
   and Human Services, nor does mention of trade names, commercial
   products, or organizations imply endorsement by the U.S. Government.
CR Ameziane-El-Hassani R, 2015, P NATL ACAD SCI USA, V112, P5051, DOI 10.1073/pnas.1420707112
   Arbiser JL, 2002, P NATL ACAD SCI USA, V99, P715, DOI 10.1073/pnas.022630199
   Beaugerie L, 2015, NEW ENGL J MED, V372, P1441, DOI 10.1056/NEJMra1403718
   Bedard K, 2007, PHYSIOL REV, V87, P245, DOI 10.1152/physrev.00044.2005
   Brandes RP, 2014, FREE RADICAL BIO MED, V76, P208, DOI 10.1016/j.freeradbiomed.2014.07.046
   Budczies J, 2012, PLOS ONE, V7, DOI 10.1371/journal.pone.0051862
   Caillou B, 2001, J CLIN ENDOCR METAB, V86, P3351, DOI 10.1210/jc.86.7.3351
   Camps J, 2008, CANCER RES, V68, P1284, DOI 10.1158/0008-5472.CAN-07-2864
   Camps J, 2009, GENE CHROMOSOME CANC, V48, P1002, DOI 10.1002/gcc.20699
   Cerami E, 2012, CANCER DISCOV, V2, P401, DOI 10.1158/2159-8290.CD-12-0095
   Chiera F, 2008, FREE RADICAL BIO MED, V44, P332, DOI 10.1016/j.freeradbiomed.2007.09.018
   Chu FF, 2017, REDOX BIOL, V11, P144, DOI 10.1016/j.redox.2016.11.001
   De Deken X, 2014, ANTIOXID REDOX SIGN, V20, P2776, DOI 10.1089/ars.2013.5602
   DEBINSKI W, 1993, J BIOL CHEM, V268, P14065
   Ehret GB, 2001, J BIOL CHEM, V276, P6675, DOI 10.1074/jbc.M001748200
   Fukushima N, 2005, MODERN PATHOL, V18, P779, DOI 10.1038/modpathol.3800337
   Gao JJ, 2013, SCI SIGNAL, V6, DOI 10.1126/scisignal.2004088
   Geiszt M, 2003, FASEB J, V17, P1502, DOI 10.1096/fj.02-1104fje
   Grasberger H, 2006, J BIOL CHEM, V281, P18269, DOI 10.1074/jbc.C600095200
   Greten FR, 2004, CELL, V118, P285, DOI 10.1016/j.cell.2004.07.013
   Grivennikov SI, 2010, CELL, V140, P883, DOI 10.1016/j.cell.2010.01.025
   Guerra C, 2007, CANCER CELL, V11, P291, DOI 10.1016/j.ccr.2007.01.012
   Hallett MA, 2012, CANCER RES, V72, P6338, DOI 10.1158/0008-5472.CAN-12-3544
   Hussain SP, 2003, NAT REV CANCER, V3, P276, DOI 10.1038/nrc1046
   Jin W, 2013, EMERG MICROBES INFEC, V2, DOI 10.1038/emi.2013.58
   Juhasz A, 2017, J BIOL CHEM, V292, P7866, DOI 10.1074/jbc.M116.768283
   Juhasz A, 2009, FREE RADICAL RES, V43, P523, DOI 10.1080/10715760902918683
   Kita H, 2006, J GASTROENTEROL, V41, P1053, DOI 10.1007/s00535-006-1894-y
   Koller FL, 2010, CARCINOGENESIS, V31, P1010, DOI 10.1093/carcin/bgq044
   Leto TL, 2006, ANTIOXID REDOX SIGN, V8, P1549, DOI 10.1089/ars.2006.8.1549
   Lin RH, 2016, ONCOTARGET, V7, P24564, DOI 10.18632/oncotarget.8356
   Lipinski S, 2009, J CELL SCI, V122, P3522, DOI 10.1242/jcs.050690
   Liu H, 2017, ONCOTARGET, V8, P38113, DOI 10.18632/oncotarget.17494
   Loncle C, 2015, CANCER RES, V75, P4852, DOI 10.1158/0008-5472.CAN-15-0896
   MacFie TS, 2014, INFLAMM BOWEL DIS, V20, P514, DOI 10.1097/01.MIB.0000442012.45038.0e
   Miossec P, 2009, NEW ENGL J MED, V361, P888, DOI 10.1056/NEJMra0707449
   Morand S, 2009, FASEB J, V23, P1205, DOI 10.1096/fj.08-120006
   Nauseef WM, 2008, J BIOL CHEM, V283, P16961, DOI 10.1074/jbc.R700045200
   O'Connor PM, 2010, INFLAMM BOWEL DIS, V16, P1411, DOI 10.1002/ibd.21217
   Ogrunc M, 2014, CELL DEATH DIFFER, V21, P998, DOI 10.1038/cdd.2014.16
   Prokopchuk O, 2005, BRIT J CANCER, V92, P921, DOI 10.1038/sj.bjc.6602416
   Ruddy MJ, 2004, J BIOL CHEM, V279, P2559, DOI 10.1074/jbc.M308809200
   Scott TL, 2014, ANTIOXID REDOX SIGN, V20, P708, DOI 10.1089/ars.2013.5529
   Shalom-Barak T, 1998, J BIOL CHEM, V273, P27467, DOI 10.1074/jbc.273.42.27467
   Shen CH, 1998, MOL CELL BIOL, V18, P3395, DOI 10.1128/MCB.18.6.3395
   Simon R, 2007, CANCER INFORM, V3, P11
   Sommer F, 2015, MUCOSAL IMMUNOL, V8, P372, DOI 10.1038/mi.2014.74
   Todaro M, 2008, CELL DEATH DIFFER, V15, P762, DOI 10.1038/sj.cdd.4402305
   Vendramini-Costa DB, 2012, CURR PHARM DESIGN, V18, P3831
   Wang KP, 2014, IMMUNITY, V41, P1052, DOI 10.1016/j.immuni.2014.11.009
   Weinberg F, 2010, P NATL ACAD SCI USA, V107, P8788, DOI 10.1073/pnas.1003428107
   Wills-Karp M, 2008, SCI SIGNAL, V1, DOI 10.1126/scisignal.1.51.pe55
   Wu YZ, 2013, INT J ONCOL, V42, P1229, DOI 10.3892/ijo.2013.1821
   Wu YZ, 2016, ONCOTARGET, V7, P68412, DOI 10.18632/oncotarget.12032
   Wu YZ, 2014, CANCER LETT, V345, P164, DOI 10.1016/j.canlet.2013.08.014
   Wu YZ, 2013, J IMMUNOL, V190, P1859, DOI 10.4049/jimmunol.1201725
   Wu YZ, 2011, J BIOL CHEM, V286, DOI 10.1074/jbc.M110.191031
   Zhang WJ, 2008, CYTOKINE, V42, P39, DOI 10.1016/j.cyto.2008.01.016
NR 58
TC 15
Z9 15
U1 0
U2 6
PU AMER ASSOC IMMUNOLOGISTS
PI BETHESDA
PA 9650 ROCKVILLE PIKE, BETHESDA, MD 20814 USA
SN 0022-1767
EI 1550-6606
J9 J IMMUNOL
JI J. Immunol.
PD NOV 1
PY 2019
VL 203
IS 9
BP 2532
EP 2544
DI 10.4049/jimmunol.1800469
PG 13
WC Immunology
WE Science Citation Index Expanded (SCI-EXPANDED)
SC Immunology
GA JG3GK
UT WOS:000491962200018
PM 31548328
OA Green Published, Green Accepted, Bronze
DA 2022-07-19
ER

PT J
AU Cao, LD
   Wu, JC
   Qu, XZ
   Sheng, JY
   Cui, MY
   Liu, S
   Huang, X
   Xiang, YE
   Li, BJ
   Zhang, XW
   Cui, RJ
AF Cao, Lidong
   Wu, Jiacheng
   Qu, Xianzhi
   Sheng, Jiyao
   Cui, Mengying
   Liu, Shui
   Huang, Xu
   Xiang, Yien
   Li, Bingjin
   Zhang, Xuewen
   Cui, Ranji
TI Glycometabolic rearrangements--aerobic glycolysis in pancreatic cancer:
   causes, characteristics and clinical applications
SO JOURNAL OF EXPERIMENTAL & CLINICAL CANCER RESEARCH
LA English
DT Review
DE Malignant tumors; Pancreatic; Glycometabolic; Glycolysis; Exocrine
ID EPITHELIAL-MESENCHYMAL TRANSITION; ACTIVATED STELLATE CELLS; INDUCIBLE
   FACTOR-I; DUCTAL ADENOCARCINOMA; ALPHA-ENOLASE; GEMCITABINE RESISTANCE;
   LACTATE-DEHYDROGENASE; GLUCOSE-METABOLISM; OXIDATIVE STRESS;
   GENE-EXPRESSION
AB Pancreatic cancer is one of the most malignant tumors worldwide, and pancreatic ductal adenocarcinoma is the most common type. In pancreatic cancer, glycolysis is the primary way energy is produced to maintain the proliferation, invasion, migration, and metastasis of cancer cells, even under normoxia. However, the potential molecular mechanism is still unknown. From this perspective, this review mainly aimed to summarize the current reasonable interpretation of aerobic glycolysis in pancreatic cancer and some of the newest methods for the detection and treatment of pancreatic cancer. More specifically, we reported some biochemical parameters, such as newly developed enzymes and transporters, and further explored their potential as diagnostic biomarkers and therapeutic targets.
C1 [Cao, Lidong; Wu, Jiacheng; Qu, Xianzhi; Sheng, Jiyao; Cui, Mengying; Liu, Shui; Xiang, Yien; Zhang, Xuewen] Second Hosp Jilin Univ, Dept Hepatobiliary & Pancreat Surg, Changchun 130041, Peoples R China.
   [Cao, Lidong; Wu, Jiacheng; Qu, Xianzhi; Sheng, Jiyao; Cui, Mengying; Liu, Shui; Xiang, Yien; Zhang, Xuewen] Jilin Engn Lab Translat Med Hepatobiliary & Pancr, Changchun 130041, Peoples R China.
   [Huang, Xu] Jilin Univ, Bethune Hosp 1, Dept Hepatobiliary & Pancreat Surg, Changchun 130021, Peoples R China.
   [Li, Bingjin; Cui, Ranji] Second Hosp Jilin Univ, Jilin Prov Key Lab Mol & Chem Genet, Changchun, Peoples R China.
RP Zhang, XW (通讯作者)，Second Hosp Jilin Univ, Dept Hepatobiliary & Pancreat Surg, Changchun 130041, Peoples R China.; Cui, RJ (通讯作者)，Second Hosp Jilin Univ, Jilin Prov Key Lab Mol & Chem Genet, Changchun, Peoples R China.
EM zhangxw@jlu.edu.cn; cuiranji@jlu.edu.cn
RI cui, ranji/AAV-6234-2021
OI Huang, Xu/0000-0002-9197-0808
FU NSFC; Natural Science Foundation of China [81902484]; China Postdoctoral
   Science Foundation [2020 M670864]; Medical and Health Talents Project of
   Jilin Province [2019SCZT0032019SCZT013, 2019SCZT007]
FX This work was supported by the NSFC (grants from the Natural Science
   Foundation of China 81902484), the China Postdoctoral Science Foundation
   (2020 M670864), and the Medical and Health Talents Project of Jilin
   Province (2019SCZT0032019SCZT013; 2019SCZT007).
CR Abbaszadeh H, 2019, CAN J PHYSIOL PHARM, V97, P1176, DOI 10.1139/cjpp-2019-0131
   Aguirre AJ, 2017, CANCER CELL, V32, P185, DOI 10.1016/j.ccell.2017.07.007
   Akella NM, 2019, BMC BIOL, V17, DOI 10.1186/s12915-019-0671-3
   Alikhani A, 2018, J PHARMACEUT BIOMED, V154, P158, DOI 10.1016/j.jpba.2018.02.040
   Amendola CR, 2019, NATURE, V576, P482, DOI 10.1038/s41586-019-1832-9
   Anderson M, 2017, ONCOTARGET, V8, P56081, DOI 10.18632/oncotarget.9760
   Angelin A, 2017, CELL METAB, V25, P1282, DOI 10.1016/j.cmet.2016.12.018
   Ashton TM, 2018, CLIN CANCER RES, V24, P2482, DOI 10.1158/1078-0432.CCR-17-3070
   Bachem MG, 1998, GASTROENTEROLOGY, V115, P421, DOI 10.1016/S0016-5085(98)70209-4
   Badea L, 2008, HEPATO-GASTROENTEROL, V55, P2016
   Bailey P, 2016, NATURE, V531, P47, DOI 10.1038/nature16965
   Bardeesy N, 2002, NAT REV CANCER, V2, P897, DOI 10.1038/nrc949
   Bauer DE, 2005, ONCOGENE, V24, P6314, DOI 10.1038/sj.onc.1208773
   BEDOYA FJ, 1986, J BIOL CHEM, V261, P760
   Bensaad K, 2006, CELL, V126, P107, DOI 10.1016/j.cell.2006.05.036
   Bertout JA, 2008, NAT REV CANCER, V8, P967, DOI 10.1038/nrc2540
   Bhardwaj V, 2010, ANTICANCER RES, V30, P743
   Bose S, 2018, ADV EXP MED BIOL, V1063, P3, DOI 10.1007/978-3-319-77736-8_1
   Brown JM, 2007, METHOD ENZYMOL, V435, P297, DOI 10.1016/S0076-6879(07)35015-5
   Bryant KL, 2014, TRENDS BIOCHEM SCI, V39, P91, DOI 10.1016/j.tibs.2013.12.004
   Buchler P, 2003, PANCREAS, V26, P56, DOI 10.1097/00006676-200301000-00010
   Butera G, 2018, BBA-MOL CELL RES, V1865, P1914, DOI 10.1016/j.bbamcr.2018.10.005
   Cai X, 2017, ACTA BIOCH BIOPH SIN, V49, P119, DOI 10.1093/abbs/gmw124
   Calabretta S, 2016, ONCOGENE, V35, P2031, DOI 10.1038/onc.2015.270
   Canon J, 2019, NATURE, V575, P217, DOI 10.1038/s41586-019-1694-1
   Capello M, 2015, IMMUNOL LETT, V167, P11, DOI 10.1016/j.imlet.2015.06.008
   Cappello P, 2018, CANCERS, V10, DOI 10.3390/cancers10020051
   Caro-Maldonado A, 2014, J IMMUNOL, V192, P3626, DOI 10.4049/jimmunol.1302062
   Chen J, 2003, AM J PATHOL, V162, P1283, DOI 10.1016/S0002-9440(10)63924-7
   Choi SYC, 2013, J PATHOL, V230, P350, DOI 10.1002/path.4218
   Collisson EA, 2019, NAT REV GASTRO HEPAT, V16, P207, DOI 10.1038/s41575-019-0109-y
   Cortese N, 2020, CANCER IMMUNOL RES, V8, P493, DOI 10.1158/2326-6066.CIR-19-0403
   Costanza B, 2019, INT J CANCER, V145, P1570, DOI 10.1002/ijc.32247
   Cui JJ, 2015, MED ONCOL, V32, DOI 10.1007/s12032-015-0589-8
   Cui JJ, 2014, CLIN CANCER RES, V20, P2595, DOI 10.1158/1078-0432.CCR-13-2407
   Cui K, 2019, CANCER CELL INT, V19, DOI 10.1186/s12935-019-0922-y
   Cui YZ, 2009, PANCREATOLOGY, V9, P89, DOI 10.1159/000178879
   Culver C, 2010, MOL CELL BIOL, V30, P4901, DOI 10.1128/MCB.00409-10
   Dabral S, 2019, NAT COMMUN, V10, DOI 10.1038/s41467-019-10044-z
   Deng YZ, 2018, J EXP MED, V215, P177, DOI 10.1084/jem.20170399
   Dong B, 2018, ONCOL LETT, V16, P6735, DOI 10.3892/ol.2018.9478
   Dong R, 2007, BRAZ J MED BIOL RES, V40, P1071, DOI 10.1590/S0100-879X2007000800007
   DuFort CC, 2016, GASTROENTEROLOGY, V150, P1545, DOI 10.1053/j.gastro.2016.03.040
   Ene-Obong A, 2013, GASTROENTEROLOGY, V145, P1121, DOI 10.1053/j.gastro.2013.07.025
   Fesinmeyer MD, 2005, CANCER EPIDEM BIOMAR, V14, P1766, DOI 10.1158/1055-9965.EPI-05-0120
   Fox RG, 2016, NATURE, V534, P407, DOI 10.1038/nature17988
   Franovic A, 2009, P NATL ACAD SCI USA, V106, P21306, DOI 10.1073/pnas.0906432106
   Fu YJ, 2018, MOL CANCER, V17, DOI 10.1186/s12943-018-0815-z
   Fu YJ, 2017, ONCOTARGET, V8, P57813, DOI 10.18632/oncotarget.18175
   Fuchs BC, 2006, J SURG RES, V131, P26, DOI 10.1016/j.jss.2005.07.013
   Gatenby RA, 2004, NAT REV CANCER, V4, P891, DOI 10.1038/nrc1478
   Gerriets VA, 2015, J CLIN INVEST, V125, P194, DOI 10.1172/JCI76012
   Golan T, 2019, NEW ENGL J MED, V381, P317, DOI 10.1056/NEJMoa1903387
   Goudarzi H, 2013, CANCER LETT, V339, P82, DOI 10.1016/j.canlet.2013.07.020
   Grimm M, 2014, J TRANSL MED, V12, DOI 10.1186/1479-5876-12-208
   Gu Yu-Lei, 2015, Asian Pac J Cancer Prev, V16, P6569
   Gulei D, 2018, CELL DEATH DIS, V9, DOI 10.1038/s41419-017-0102-8
   Guo CM, 2013, CLIN TRANSL ONCOL, V15, P167, DOI 10.1007/s12094-012-0924-x
   Habrook CJ, 2017, CANCER CELL, V31, P5, DOI 10.1016/j.ccell.2016.12.006
   Hallows WC, 2012, J BIOL CHEM, V287, P3850, DOI 10.1074/jbc.M111.317404
   Han HS, 2016, EXP MOL MED, V48, DOI 10.1038/emm.2015.122
   Harris NLE, 2017, ONCOGENE, V36, P4288, DOI 10.1038/onc.2017.63
   Heinrich S, 2017, INT J MOL SCI, V18, DOI 10.3390/ijms18081622
   Hirabayashi K, 2015, ANN DIAGN PATHOL, V19, P45, DOI 10.1016/j.anndiagpath.2015.02.002
   Hirschey MD, 2015, SEMIN CANCER BIOL, V35, pS129, DOI 10.1016/j.semcancer.2015.10.002
   Hitosugi T, 2013, NAT COMMUN, V4, DOI 10.1038/ncomms2759
   Hosein AN, 2018, CURR ONCOL REP, V20, DOI 10.1007/s11912-018-0699-5
   Hu L, 2019, LIFE SCI, V239, DOI 10.1016/j.lfs.2019.116966
   Hu LP, 2019, CLIN CANCER RES, V25, P1318, DOI 10.1158/1078-0432.CCR-18-2297
   Huangyang PW, 2020, CELL METAB, V31, P174, DOI 10.1016/j.cmet.2019.10.012
   Hwang TL, 2006, PROTEOMICS, V6, P2259, DOI 10.1002/pmic.200500345
   Ito H, 2004, SURGERY, V136, P548, DOI 10.1016/j.surg.2004.05.032
   IWASE K, 1986, GASTROENTEROLOGY, V91, P576, DOI 10.1016/0016-5085(86)90625-6
   Jacobetz MA, 2013, GUT, V62, P112, DOI 10.1136/gutjnl-2012-302529
   Jain PG, 2019, EUR J MED CHEM, V165, P198, DOI 10.1016/j.ejmech.2019.01.024
   Ji SR, 2016, CANCER LETT, V374, P127, DOI 10.1016/j.canlet.2016.01.054
   Jiang YS, 2019, CELL DEATH DIS, V10, DOI 10.1038/s41419-019-2072-5
   Jiao M, 2012, INT J ONCOL, V40, P461, DOI 10.3892/ijo.2011.1197
   Joseph JP, 2018, ORAL ONCOL, V80, P23, DOI 10.1016/j.oraloncology.2018.03.004
   Kamisawa T, 2016, LANCET, V388, P73, DOI 10.1016/S0140-6736(16)00141-0
   Kang R, 2014, CELL DEATH DIS, V5, DOI 10.1038/cddis.2014.445
   Karasinska JM, 2020, CLIN CANCER RES, V26, P135, DOI 10.1158/1078-0432.CCR-19-1543
   Kesarwani P, 2017, NEURO-ONCOLOGY, V19, P1308, DOI 10.1093/neuonc/nox079
   Kim DJ, 2015, EXP CELL RES, V336, P119, DOI 10.1016/j.yexcr.2015.05.017
   Koikawa K, 2018, CANCER LETT, V412, P143, DOI 10.1016/j.canlet.2017.10.010
   Lally JSV, 2019, CELL METAB, V29, P174, DOI 10.1016/j.cmet.2018.08.020
   Lam W, 2007, MOL PHARMACOL, V72, P536, DOI 10.1124/mol.106.033472
   Le A, 2010, P NATL ACAD SCI USA, V107, P2037, DOI 10.1073/pnas.0914433107
   Lee JM, 2006, J CELL BIOL, V172, P973, DOI 10.1083/jcb.200601018
   Leonard PG, 2016, NAT CHEM BIOL, V12, P1053, DOI [10.1038/NCHEMBIO.2195, 10.1038/nchembio.2195]
   Li CG, 2016, DIGEST DIS SCI, V61, P767, DOI 10.1007/s10620-015-3931-2
   Li XJ, 2016, MOL CELL, V61, P705, DOI 10.1016/j.molcel.2016.02.009
   Li ZY, 2016, CELL MOL LIFE SCI, V73, P377, DOI 10.1007/s00018-015-2070-4
   Liang C, 2019, LOCALISATION PGK1 DE, DOI [10.1136/gutjnl-2018-317163, DOI 10.1136/GUTJNL-2018-317163]
   Liberti MV, 2017, CELL METAB, V26, P648, DOI 10.1016/j.cmet.2017.08.017
   Liu XL, 2018, ONCOL RES, V26, P1123, DOI 10.3727/096504018X15166223632406
   Liu XL, 2018, ONCOTARGETS THER, V11, P3345, DOI 10.2147/OTT.S162470
   Lyshchik A, 2007, CANCER INVEST, V25, P154, DOI 10.1080/07357900701208931
   Ma Y, 2019, ONCOL LETT, V18, P2212, DOI 10.3892/ol.2019.10551
   MacDougall G, 2019, MOL BRAIN, V12, DOI 10.1186/s13041-019-0486-8
   Maftouh M, 2014, BRIT J CANCER, V110, P172, DOI 10.1038/bjc.2013.681
   Majmundar AJ, 2010, MOL CELL, V40, P294, DOI 10.1016/j.molcel.2010.09.022
   Malina A, 2014, ANAL BIOCHEM, V447, P1, DOI 10.1016/j.ab.2013.10.028
   Marais A, 2014, NAT IMMUNOL, V15, P749, DOI 10.1038/ni.2936
   Marin E, 2019, CELL METAB, V30, P1075, DOI 10.1016/j.cmet.2019.11.011
   Marin-Hernandez A, 2009, MINI-REV MED CHEM, V9, P1084, DOI 10.2174/138955709788922610
   McDonald PC, 2019, GASTROENTEROLOGY, V157, P823, DOI 10.1053/j.gastro.2019.05.004
   McGuigan A, 2018, WORLD J GASTROENTERO, V24, P4846, DOI 10.3748/wjg.v24.i43.4846
   Mehla K, 2020, CLIN CANCER RES, V26, P6, DOI 10.1158/1078-0432.CCR-19-2926
   Mendoza EE, 2012, TRANSL ONCOL, V5, P208, DOI 10.1593/tlo.11319
   Menendez JA, 2007, NAT REV CANCER, V7, P763, DOI 10.1038/nrc2222
   Mikuriya K, 2007, INT J ONCOL, V30, P849
   Minchenko OH, 2014, WORLD J GASTROENTERO, V20, P13705, DOI 10.3748/wjg.v20.i38.13705
   Miyake K, 2012, EXP CELL RES, V318, P1554, DOI 10.1016/j.yexcr.2012.03.013
   Miyoshi E, 2016, CANCER SCI, V107, P1357, DOI 10.1111/cas.13011
   Mohammad GH, 2019, CANCERS, V11, DOI 10.3390/cancers11091372
   Mohammad GH, 2016, PLOS ONE, V11, DOI 10.1371/journal.pone.0151635
   Nelson SJ, 2013, SCI TRANSL MED, V5, DOI 10.1126/scitranslmed.3006070
   Ni XG, 2005, EJSO-EUR J SURG ONC, V31, P164, DOI 10.1016/j.ejso.2004.09.007
   Ntellas P, 2019, PANCREAS, V48, P233, DOI 10.1097/MPA.0000000000001237
   Olive KP, 2009, SCIENCE, V324, P1457, DOI 10.1126/science.1171362
   PAGGI MG, 1991, BIOCHEM BIOPH RES CO, V178, P648, DOI 10.1016/0006-291X(91)90157-3
   Pahlman S, 2018, CELL TISSUE RES, V372, P269, DOI 10.1007/s00441-017-2701-1
   Pan LC, 2018, INT J ONCOL, V53, P124, DOI 10.3892/ijo.2018.4380
   Park PH, 2019, AMPLIFICATION MUTATI
   Patwa TH, 2009, ELECTROPHORESIS, V30, P2215, DOI 10.1002/elps.200800857
   Pavlides S, 2010, AGING-US, V2, P185, DOI 10.18632/aging.100134
   Pavlides S, 2009, CELL CYCLE, V8, P3984, DOI 10.4161/cc.8.23.10238
   Penny HL, 2016, ONCOIMMUNOLOGY, V5, DOI 10.1080/2162402X.2016.1191731
   Pihlak R, 2018, CANCERS, V10, DOI 10.3390/cancers10010017
   Poggiogalle E, 2018, METABOLISM, V84, P11, DOI 10.1016/j.metabol.2017.11.017
   Principe M, 2017, J HEMATOL ONCOL, V10, DOI 10.1186/s13045-016-0385-8
   Principe M, 2015, ONCOTARGET, V6, P11098, DOI 10.18632/oncotarget.3572
   Qi R, 2019, J PHYS CHEM B, V123, P6034, DOI 10.1021/acs.jpcb.9b04551
   Qian KV, 2018, J BIOL CHEM, V293, P13989, DOI 10.1074/jbc.RA118.004709
   Qian X, 2019, MOL CELL, V76, P516, DOI 10.1016/j.molcel.2019.08.006
   Qian X, 2017, MOL CELL, V65, P917, DOI 10.1016/j.molcel.2017.01.027
   Quinlan CL, 2013, REDOX BIOL, V1, P304, DOI 10.1016/j.redox.2013.04.005
   Reske SN, 1997, J NUCL MED, V38, P1344
   Reyes-Castellanos G, 2020, BIOMEDICINES, V8, DOI 10.3390/biomedicines8080270
   Rezaei M, 2018, ONCOL REP, V39, P2413, DOI 10.3892/or.2018.6285
   Rhim AD, 2014, CANCER CELL, V25, P735, DOI 10.1016/j.ccr.2014.04.021
   Richards KE, 2017, ONCOGENE, V36, P1770, DOI 10.1038/onc.2016.353
   Roy I, 2017, LAB INVEST, V97, P302, DOI 10.1038/labinvest.2016.146
   Sahlgren C, 2008, P NATL ACAD SCI USA, V105, P6392, DOI 10.1073/pnas.0802047105
   Sahraei M, 2012, ONCOGENE, V31, P4935, DOI 10.1038/onc.2011.651
   Sancho P, 2015, CELL METAB, V22, P590, DOI 10.1016/j.cmet.2015.08.015
   Sangrador I, 2018, CANCER RES, V78, P2624, DOI 10.1158/0008-5472.CAN-17-1882
   Satriano L, 2019, NAT REV GASTRO HEPAT, V16, P748, DOI 10.1038/s41575-019-0217-8
   Scatena R, 2008, EXPERT OPIN INV DRUG, V17, P1533, DOI [10.1517/13543784.17.10.1533, 10.1517/13543784.17.10.1533 ]
   SCHEK N, 1988, CANCER RES, V48, P6354
   Semenza GL, 2013, J CLIN INVEST, V123, P3664, DOI 10.1172/JCI67230
   Serrao EM, 2016, GUT, V65, P465, DOI 10.1136/gutjnl-2015-310114
   Shao F, 2019, CANCER COMMUN, V39, DOI 10.1186/s40880-019-0401-9
   Sharma A, 2018, GASTROENTEROLOGY, V155, P490, DOI 10.1053/j.gastro.2018.04.025
   Shi CY, 2013, CELL PHYSIOL BIOCHEM, V32, P561, DOI 10.1159/000354460
   Shi M, 2014, CLIN CANCER RES, V20, P4370, DOI 10.1158/1078-0432.CCR-14-0186
   Shibaji T, 2003, ANTICANCER RES, V23, P4721
   Shiratori R, 2019, SCI REP-UK, V9, DOI 10.1038/s41598-019-55296-3
   Shukla SK, 2018, METHODS MOL BIOL, V1742, P107, DOI 10.1007/978-1-4939-7665-2_10
   Shukla SK, 2017, CANCER CELL, V32, P71, DOI 10.1016/j.ccell.2017.06.004
   Sikdar N, 2018, CURR GENOMICS, V19, P444, DOI 10.2174/1389202919666180221160753
   Singhi AD, 2019, GASTROENTEROLOGY, V156, P2024, DOI 10.1053/j.gastro.2019.01.259
   Siska PJ, 2020, IMMUNOL REV, V295, P187, DOI 10.1111/imr.12846
   Soreide K, 2015, CANCER LETT, V356, P281, DOI 10.1016/j.canlet.2014.03.028
   Soukupova J, 2017, SCI REP-UK, V7, DOI 10.1038/s41598-017-12837-y
   Stefan W, 2017, CLIN IMMUNOL ENDOCRI, V4, P37
   Sucu BO, 2019, BIOORG CHEM, V91, DOI 10.1016/j.bioorg.2019.103146
   Sullivan MR, 2019, ELIFE, V8, DOI 10.7554/eLife.44235
   Sun HW, 2016, PLOS ONE, V11, DOI 10.1371/journal.pone.0168907
   Sun LC, 2017, INT J MED SCI, V14, P655, DOI 10.7150/ijms.18736
   Sun SR, 2017, PHYSIOLOGY, V32, P453, DOI 10.1152/physiol.00016.2017
   Sunami Y, 2018, CANCERS, V10, DOI 10.3390/cancers10010003
   Tadros S, 2017, CANCER RES, V77, P5503, DOI 10.1158/0008-5472.CAN-16-3062
   Takikawa T, 2017, PANCREAS, V46, P19, DOI 10.1097/MPA.0000000000000722
   Takikawa T, 2013, BIOCHEM BIOPH RES CO, V437, P433, DOI 10.1016/j.bbrc.2013.06.097
   Tan VP, 2015, AUTOPHAGY, V11, P963, DOI 10.1080/15548627.2015.1042195
   Tape CJ, 2016, CELL, V165, P910, DOI 10.1016/j.cell.2016.03.029
   Tas F, 2014, CANCER CHEMOTH PHARM, V73, P1163, DOI 10.1007/s00280-014-2450-8
   Telang S, 2012, J TRANSL MED, V10, DOI 10.1186/1479-5876-10-95
   Tirpe AA, 2019, INT J MOL SCI, V20, DOI 10.3390/ijms20246140
   Tomaino B, 2011, J PROTEOME RES, V10, P105, DOI 10.1021/pr100213b
   Tourmente M, 2015, J BIOL CHEM, V290, P20613, DOI 10.1074/jbc.M115.664813
   Tsusaka T, 2014, GENES CELLS, V19, P766, DOI 10.1111/gtc.12176
   Tyanova S, 2015, PROTEOMICS, V15, P1453, DOI 10.1002/pmic.201400449
   Vincent T, 2009, NAT CELL BIOL, V11, P943, DOI 10.1038/ncb1905
   Waddell N, 2015, NATURE, V518, P495, DOI 10.1038/nature14169
   WANG GL, 1993, P NATL ACAD SCI USA, V90, P4304, DOI 10.1073/pnas.90.9.4304
   Wang JJ, 2018, EUR REV MED PHARMACO, V22, P3855, DOI 10.26355/eurrev_201806_15270
   Warburg O, 1927, J GEN PHYSIOL, V8, P519, DOI 10.1085/jgp.8.6.519
   Wei K, 2014, MED ONCOL, V31, DOI 10.1007/s12032-014-0969-5
   Wen CL, 2019, P NATL ACAD SCI USA, V116, P23264, DOI 10.1073/pnas.1914557116
   Weniger M, 2018, CANCERS, V10, DOI 10.3390/cancers10090316
   Wolfgang CL, 2013, CA-CANCER J CLIN, V63, P318, DOI 10.3322/caac.21190
   Wu L, 2015, ANN TRANSL MED, V3, DOI 10.3978/j.issn.2305-5839.2015.11.17
   Xiang JF, 2015, CANCER LETT, V359, P165, DOI 10.1016/j.canlet.2015.01.023
   Xu YP, 2014, CANCER RES, V74, P3630, DOI 10.1158/0008-5472.CAN-13-3615
   Yabushita S, 2013, CARCINOGENESIS, V34, P1251, DOI 10.1093/carcin/bgt053
   Yalcin A, 2009, J BIOL CHEM, V284, P24223, DOI 10.1074/jbc.M109.016816
   Yan ZL, 2019, J EXP CLIN CANC RES, V38, DOI 10.1186/s13046-019-1226-8
   Yang JS, 2020, CELL MOL LIFE SCI, V77, P305, DOI 10.1007/s00018-019-03278-z
   Yang Y, 2019, NAT COMMUN, V10, DOI 10.1038/s41467-019-08759-0
   Yi W, 2012, SCIENCE, V337, P975, DOI 10.1126/science.1222278
   Yin SM, 2012, CLIN CANCER RES, V18, P6623, DOI 10.1158/1078-0432.CCR-12-0861
   Yu L, 2019, CANCER METAB, V7, DOI 10.1186/s40170-019-0205-z
   Yun JY, 2009, SCIENCE, V325, P1555, DOI 10.1126/science.1174229
   Zhang Q, 2017, MOL CANCER, V16, DOI 10.1186/s12943-017-0689-5
   Zhang QB, 2017, EXPERT REV GASTROENT, V11, P149, DOI 10.1080/17474124.2017.1271323
   Zhao D, 2013, CANCER CELL, V23, P464, DOI 10.1016/j.ccr.2013.02.005
   Zhao HQ, 2017, J CELL MOL MED, V21, P2055, DOI 10.1111/jcmm.13126
   Zhao HY, 2016, ELIFE, V5, DOI 10.7554/eLife.10250
   Zhao X, 2014, CANCER RES, V74, P2455, DOI 10.1158/0008-5472.CAN-13-3009
   Zhou C, 2018, CELL DEATH DIS, V9, DOI 10.1038/s41419-017-0196-z
   Zhou WD, 2015, CANCER LETT, V356, P176, DOI 10.1016/j.canlet.2013.11.003
   Ziveri J, 2017, NAT COMMUN, V8, DOI 10.1038/s41467-017-00889-7
NR 215
TC 12
Z9 12
U1 10
U2 23
PU BMC
PI LONDON
PA CAMPUS, 4 CRINAN ST, LONDON N1 9XW, ENGLAND
EI 1756-9966
J9 J EXP CLIN CANC RES
JI J. Exp. Clin. Cancer Res.
PD NOV 30
PY 2020
VL 39
IS 1
AR 267
DI 10.1186/s13046-020-01765-x
PG 22
WC Oncology
WE Science Citation Index Expanded (SCI-EXPANDED)
SC Oncology
GA PB7LW
UT WOS:000596499200001
PM 33256814
OA Green Published, gold
DA 2022-07-19
ER

PT J
AU Moore, AM
   Zhou, L
   Cui, J
   Li, LY
   Wu, NP
   Yu, A
   Poddar, S
   Liang, KK
   Abt, ER
   Kim, S
   Ghukasyan, R
   Khachatourian, N
   Pagano, K
   Elliott, I
   Dann, AM
   Riahi, R
   Le, T
   Dawson, DW
   Radu, CG
   Donahue, TR
AF Moore, Alexandra M.
   Zhou, Lei
   Cui, Jing
   Li, Luyi
   Wu, Nanping
   Yu, Alice
   Poddar, Soumya
   Liang, Keke
   Abt, Evan R.
   Kim, Stephanie
   Ghukasyan, Razmik
   Khachatourian, Nooneh
   Pagano, Kristina
   Elliott, Irmina
   Dann, Amanda M.
   Riahi, Rana
   Le, Thuc
   Dawson, David W.
   Radu, Caius G.
   Donahue, Timothy R.
TI NAD(+) depletion by type I interferon signaling sensitizes pancreatic
   cancer cells to NAMPT inhibition
SO PROCEEDINGS OF THE NATIONAL ACADEMY OF SCIENCES OF THE UNITED STATES OF
   AMERICA
LA English
DT Article
DE pancreatic cancer; interferon; NAD; NAMPT; PARP
ID CARCINOMA CELLS; PHASE-I; METABOLISM; INFLAMMATION; EFFICACY;
   BIOSYNTHESIS; PROGRESSION; FIBROBLASTS; CYTOKINES; TUMORS
AB Emerging evidence suggests that intratumoral interferon (IFN) signaling can trigger targetable vulnerabilities. A hallmark of pancreatic ductal adenocarcinoma (PDAC) is its extensively reprogrammed metabolic network, in which nicotinamide adenine dinucleotide (NAD) and its reduced form, NADH, are critical cofactors. Here, we show that IFN signaling, present in a subset of PDAC tumors, substantially lowers NAD(H) levels through up-regulating the expression of NAD-consuming enzymes PARP9, PARP10, and PARP14. Their individual contributions to this mechanism in PDAC have not been previously delineated. Nicotinamide phosphoribosyltransferase (NAMPT) is the rate-limiting enzyme in the NAD salvage pathway, a dominant source of NAD in cancer cells. We found that IFN-induced NAD consumption increased dependence upon NAMPT for its role in recycling NAM to salvage NAD pools, thus sensitizing PDAC cells to pharmacologic NAMPT inhibition. Their combination decreased PDAC cell proliferation and invasion in vitro and suppressed orthotopic tumor growth and liver metastases in vivo.
C1 [Moore, Alexandra M.; Zhou, Lei; Cui, Jing; Li, Luyi; Wu, Nanping; Liang, Keke; Kim, Stephanie; Ghukasyan, Razmik; Khachatourian, Nooneh; Pagano, Kristina; Elliott, Irmina; Dann, Amanda M.; Donahue, Timothy R.] Univ Calif Los Angeles, Dept Surg, Los Angeles, CA 90095 USA.
   [Moore, Alexandra M.; Yu, Alice; Kim, Stephanie; Ghukasyan, Razmik; Elliott, Irmina; Dann, Amanda M.; Dawson, David W.; Radu, Caius G.; Donahue, Timothy R.] Univ Calif Los Angeles, David Geffen Sch Med, Los Angeles, CA 90095 USA.
   [Zhou, Lei; Liang, Keke] China Med Univ, Shengjing Hosp, Dept Pancreat & Thyroidal Surg, Shenyang 110004, Peoples R China.
   [Cui, Jing] Huazhong Univ Sci & Technol, Union Hosp, Tongji Med Coll, Dept Pancreat Surg, Wuhan 430022, Hubei, Peoples R China.
   [Poddar, Soumya; Abt, Evan R.; Le, Thuc; Radu, Caius G.; Donahue, Timothy R.] Univ Calif Los Angeles, Dept Mol & Med Pharmacol, Los Angeles, CA 90095 USA.
   [Poddar, Soumya; Abt, Evan R.; Le, Thuc; Radu, Caius G.; Donahue, Timothy R.] Univ Calif Los Angeles, Ahmanson Translat Imaging Div, Los Angeles, CA 90095 USA.
   [Riahi, Rana; Dawson, David W.] Univ Calif Los Angeles, Dept Pathol & Lab Med, Los Angeles, CA 90095 USA.
   [Dawson, David W.; Radu, Caius G.; Donahue, Timothy R.] Univ Calif Los Angeles, Jonsson Comprehens Canc Ctr, Los Angeles, CA 90095 USA.
RP Donahue, TR (通讯作者)，Univ Calif Los Angeles, Dept Surg, Los Angeles, CA 90095 USA.; Radu, CG; Donahue, TR (通讯作者)，Univ Calif Los Angeles, David Geffen Sch Med, Los Angeles, CA 90095 USA.; Radu, CG; Donahue, TR (通讯作者)，Univ Calif Los Angeles, Dept Mol & Med Pharmacol, Los Angeles, CA 90095 USA.; Radu, CG; Donahue, TR (通讯作者)，Univ Calif Los Angeles, Ahmanson Translat Imaging Div, Los Angeles, CA 90095 USA.; Radu, CG; Donahue, TR (通讯作者)，Univ Calif Los Angeles, Jonsson Comprehens Canc Ctr, Los Angeles, CA 90095 USA.
EM cradu@mednet.ucla.edu; tdonahue@mednet.ucla.edu
RI Radu, Caius/D-3936-2013
OI Radu, Caius/0000-0002-9338-5397; Pagano, Kristina/0000-0003-2562-877X;
   Moore, Alexandra/0000-0002-9555-2339
FU NIH [T32DK07180]; HH Lee Grant; Hirshberg Foundation for Pancreatic
   Cancer Research; David Geffen School of Medicine; NIH/NCI [R01 CA187678,
   U01 CA198846]; City of Hope/NIH/NCI [R01CA174294]; Jonsson Comprehensive
   Cancer Center
FX We thank Dr. Christine A. Iacobuzio-Donahue (Memorial Sloan Kettering
   Cancer Center) for generously providing the PDX model A2.4 and the
   National Cancer Institute (NCI) for generously providing the PDX model
   AM1283. A.M. M., S.K, A.M.D, and I.E. were supported under NIH T32
   Training Grant T32DK07180 and the HH Lee Grant. This work was supported
   by a seed grant provided by the Hirshberg Foundation for Pancreatic
   Cancer Research. A.Y. was supported by the David Geffen School of
   Medicine Short Term Training Program. T.R.D. is supported by funding
   from NIH/NCI R01 CA187678 and U01 CA198846, City of Hope/NIH/NCI
   R01CA174294, and the Jonsson Comprehensive Cancer Center.
CR Aguiar RCT, 2005, J BIOL CHEM, V280, P33756, DOI 10.1074/jbc.M505408200
   Auciello FR, 2019, CANCER DISCOV, V9, P617, DOI 10.1158/2159-8290.CD-18-1212
   Bachem MG, 2005, GASTROENTEROLOGY, V128, P907, DOI 10.1053/j.gastro.2004.12.036
   Bai P, 2015, MOL CELL, V58, P947, DOI 10.1016/j.molcel.2015.01.034
   Barraud M, 2016, ONCOTARGET, V7, P53783, DOI 10.18632/oncotarget.10776
   Batchu RB, 2018, SURGERY, V163, P627, DOI 10.1016/j.surg.2017.10.056
   Bellone G, 2006, CANCER IMMUNOL IMMUN, V55, P684, DOI 10.1007/s00262-005-0047-0
   Benci JL, 2019, CELL, V178, P933, DOI 10.1016/j.cell.2019.07.019
   Benci JL, 2016, CELL, V167, P1540, DOI 10.1016/j.cell.2016.11.022
   Biancur DE, 2017, NAT COMMUN, V8, DOI 10.1038/ncomms15965
   Blum R, 2014, CELL DEATH DIS, V5, DOI 10.1038/cddis.2014.38
   Carafa V, 2016, CLIN EPIGENETICS, V8, DOI 10.1186/s13148-016-0224-3
   Chalkiadaki A, 2015, NAT REV CANCER, V15, DOI 10.1038/nrc3985
   Chen XM, 2019, NAT REV DRUG DISCOV, V18, P99, DOI 10.1038/s41573-018-0004-1
   Chiarugi A, 2012, NAT REV CANCER, V12, P741, DOI 10.1038/nrc3340
   Chini CCS, 2014, CLIN CANCER RES, V20, P120, DOI 10.1158/1078-0432.CCR-13-0150
   Daemen A, 2015, P NATL ACAD SCI USA, V112, pE4410, DOI 10.1073/pnas.1501605112
   Elliott IA, 2019, P NATL ACAD SCI USA, V116, P6842, DOI 10.1073/pnas.1812410116
   Fehr AR, 2020, GENE DEV, V34, P341, DOI 10.1101/gad.334425.119
   Feig C, 2012, CLIN CANCER RES, V18, P4266, DOI 10.1158/1078-0432.CCR-11-3114
   Feijs KLH, 2013, CELL COMMUN SIGNAL, V11, DOI 10.1186/1478-811X-11-5
   Fons NR, 2019, NAT COMMUN, V10, DOI 10.1038/s41467-019-11732-6
   Grozio A, 2013, J BIOL CHEM, V288, P25938, DOI 10.1074/jbc.M113.470435
   Habrook CJ, 2017, CANCER CELL, V31, P5, DOI 10.1016/j.ccell.2016.12.006
   Hausmann S, 2014, ADV EXP MED BIOL, V816, P129, DOI 10.1007/978-3-0348-0837-8_6
   Holen K, 2008, INVEST NEW DRUG, V26, P45, DOI 10.1007/s10637-007-9083-2
   Iwata H, 2016, NAT COMMUN, V7, DOI 10.1038/ncomms12849
   Kadera BE, 2013, PLOS ONE, V8, DOI 10.1371/journal.pone.0071978
   Li N, 2011, CANCER CELL, V19, P429, DOI 10.1016/j.ccr.2011.03.018
   Li T, 2018, J EXP MED, V215, P1287, DOI 10.1084/jem.20180139
   Liu HY, 2019, NAT MED, V25, P95, DOI 10.1038/s41591-018-0302-5
   Liu L, 2018, CELL METAB, V27, P1067, DOI 10.1016/j.cmet.2018.03.018
   Mandai M, 2016, CLIN CANCER RES, V22, P2329, DOI 10.1158/1078-0432.CCR-16-0224
   Mitchel SR, 2019, BLOOD ADV, V3, P242, DOI 10.1182/bloodadvances.2018024182
   Moris M, 2016, PANCREAS, V45, P1353, DOI 10.1097/MPA.0000000000000652
   Ohlund D, 2017, J EXP MED, V214, P579, DOI 10.1084/jem.20162024
   Parker BS, 2016, NAT REV CANCER, V16, P131, DOI 10.1038/nrc.2016.14
   Piacente F, 2017, CANCER RES, V77, P3857, DOI 10.1158/0008-5472.CAN-16-3079
   Ramanjulu JM, 2018, NATURE, V564, P439, DOI 10.1038/s41586-018-0705-y
   Ravaud A, 2005, EUR J CANCER, V41, P702, DOI 10.1016/j.ejca.2004.12.023
   Roshani R, 2014, CANCER LETT, V345, P157, DOI 10.1016/j.canlet.2013.07.014
   Samarajiwa SA, 2009, NUCLEIC ACIDS RES, V37, pD852, DOI 10.1093/nar/gkn732
   Schneider WM, 2014, ANNU REV IMMUNOL, V32, P513, DOI 10.1146/annurev-immunol-032713-120231
   Sheridan C, 2019, NAT BIOTECHNOL, V37, P199, DOI 10.1038/s41587-019-0060-z
   Siegel RL, 2019, CA-CANCER J CLIN, V69, P7, DOI 10.3322/caac.21551
   Sistigu A, 2014, NAT MED, V20, P1301, DOI 10.1038/nm.3708
   Son J, 2013, NATURE, V496, P101, DOI 10.1038/nature12040
   Sousa CM, 2016, NATURE, V536, P479, DOI 10.1038/nature19084
   Sousa CM, 2014, CARCINOGENESIS, V35, P1441, DOI 10.1093/carcin/bgu097
   Tang ED, 2015, PLOS ONE, V10, DOI 10.1371/journal.pone.0120090
   Terry NHA, 2006, NAT PROTOC, V1, P859, DOI 10.1038/nprot.2006.113
   Touat M, 2018, J CLIN INVEST, V128, P1671, DOI 10.1172/JCI90277
   Tsai S, 2019, CANCER EPIDEM BIOMAR, V28, P680, DOI 10.1158/1055-9965.EPI-18-0813
   Valilou SF, 2018, CYTOKINE GROWTH F R, V39, P46, DOI 10.1016/j.cytogfr.2018.01.007
   van Horssen R, 2013, CELL MOL LIFE SCI, V70, P2175, DOI 10.1007/s00018-012-1249-1
   Verdin E, 2015, SCIENCE, V350, P1208, DOI 10.1126/science.aac4854
   Viale A, 2014, NATURE, V514, P628, DOI 10.1038/nature13611
   von Ahrens D, 2017, J HEMATOL ONCOL, V10, DOI 10.1186/s13045-017-0448-5
   von Heideman A, 2010, CANCER CHEMOTH PHARM, V65, P1165, DOI 10.1007/s00280-009-1125-3
   Ying HQ, 2012, CELL, V149, P656, DOI 10.1016/j.cell.2012.01.058
   Zhao GS, 2017, MOL CANCER THER, V16, P2677, DOI 10.1158/1535-7163.MCT-16-0674
   Zhou Q, 2019, PHARMACOL RES, V142, P58, DOI 10.1016/j.phrs.2019.01.038
NR 62
TC 3
Z9 3
U1 0
U2 9
PU NATL ACAD SCIENCES
PI WASHINGTON
PA 2101 CONSTITUTION AVE NW, WASHINGTON, DC 20418 USA
SN 0027-8424
J9 P NATL ACAD SCI USA
JI Proc. Natl. Acad. Sci. U. S. A.
PD FEB 23
PY 2021
VL 118
IS 8
AR e2012469118
DI 10.1073/pnas.2012469118
PG 11
WC Multidisciplinary Sciences
WE Science Citation Index Expanded (SCI-EXPANDED)
SC Science & Technology - Other Topics
GA QM5CL
UT WOS:000621797000021
PM 33597293
OA Green Published, Bronze
DA 2022-07-19
ER

PT J
AU Freeman, HJ
AF Freeman, HJ
TI Risk of gastrointestinal malignancies and mechanisms of cancer
   development with obesity and its treatment
SO BEST PRACTICE & RESEARCH CLINICAL GASTROENTEROLOGY
LA English
DT Article
DE colon cancer; gastric cancer; oesophageal cancer; pancreatic cancer;
   gallbladder and biliary tract cancer; leptin; ghrelin; adiposity;
   obesity
ID BODY-MASS INDEX; CORONARY-HEART-DISEASE; EARLY-ONSET OBESITY;
   PROSPECTIVE COHORT; PANCREATIC-CANCER; FAT DISTRIBUTION;
   PROSTATE-CANCER; ENERGY-BALANCE; GASTRIC-CANCER; ADIPOSE-TISSUE
AB Gastrointestinal malignancies may be associated with obesity, defined specifically by increased body-mass index, and based largely on environmental factors rather than genetics. In particular, there seems to be a definite increase in the incidence of both oesophageal and colorectal cancer. Mechanisms associated with obesity include a particular metabolic state characterized by hyperinsulinemia, or insulin resistance, along with elevated serum leptin. Leptin is derived from adipocytes and appears to play a role in the regulation of ghrelin, a peptide derived from the stomach and small intestine that stimulates appetite and weight gain. In addition to these metabolic changes, there are other anatomical alterations that may indirectly predispose to cancer, including the predisposition of obesity to gastroesophageal reflux and, possibly, oesophageal cancer. Other mechanisms may involve adipocyte-derived cytokines, or adipokines, that may serve as signalling devices in the pathogenesis of cancer. Finally, pharmacologic and surgical avenues available for treatment of obesity, including lipase inhibitors and gastric or jejuno-ileal bypass procedures may set the stage for subsequent gastric or intestinal tract cancer.
C1 Univ British Columbia, Dept Med Gastroenterol, Vancouver, BC V6T 1W5, Canada.
RP Freeman, HJ (通讯作者)，Univ British Columbia, Dept Med Gastroenterol, 2211 Wesbrook Mall, Vancouver, BC V6T 1W5, Canada.
EM hugfree@shaw.ca
CR Adami HO, 2003, NEW ENGL J MED, V348, P1623, DOI 10.1056/NEJMp030029
   Barazzoni R, 2003, GASTROENTEROLOGY, V124, P1188, DOI 10.1016/S0016-5085(03)00281-6
   Bergstrom A, 2001, INT J CANCER, V91, P421, DOI 10.1002/1097-0215(200002)9999:9999&lt;::AID-IJC1053&gt;3.0.CO;2-T
   Bianchini F, 2002, LANCET ONCOL, V3, P565, DOI 10.1016/S1470-2045(02)00849-5
   BOUCHARD C, 1993, ANNU REV NUTR, V13, P337, DOI 10.1146/annurev.nu.13.070193.002005
   Brakenhielm E, 2004, P NATL ACAD SCI USA, V101, P2476, DOI 10.1073/pnas.0308671100
   Bray GA, 2002, J NUTR, V132, p3451S, DOI 10.1093/jn/132.11.3451S
   BRISTOL JB, 1984, BRIT J SURG, V71, P123, DOI 10.1002/bjs.1800710216
   Calle EE, 1999, NEW ENGL J MED, V341, P1097, DOI 10.1056/NEJM199910073411501
   Calle EE, 2003, NEW ENGL J MED, V348, P1625, DOI 10.1056/NEJMoa021423
   Carroll KK, 1998, LIPIDS, V33, P1055, DOI 10.1007/s11745-998-0305-8
   Chow WH, 1998, JNCI-J NATL CANCER I, V90, P150, DOI 10.1093/jnci/90.2.150
   Clement K, 1998, NATURE, V392, P398, DOI 10.1038/32911
   Cummings DE, 2003, GASTROENTEROLOGY, V124, P1532, DOI 10.1016/S0016-5085(03)00350-0
   DICKSON RB, 1990, J STEROID BIOCHEM, V37, P305, DOI 10.1016/0960-0760(90)90479-5
   Farooqi IS, 2000, J CLIN INVEST, V106, P271, DOI 10.1172/JCI9397
   Farooqi IS, 1999, NEW ENGL J MED, V341, P879, DOI 10.1056/NEJM199909163411204
   Flegal KM, 1998, INT J OBESITY, V22, P39, DOI 10.1038/sj.ijo.0800541
   Flegal KM, 2000, INT J OBESITY, V24, P807, DOI 10.1038/sj.ijo.0801232
   Furstenberger G, 2002, LANCET ONCOL, V3, P298, DOI 10.1016/S1470-2045(02)00731-3
   Gapstur SM, 2000, JAMA-J AM MED ASSOC, V283, P2552, DOI 10.1001/jama.283.19.2552
   Gupta K, 2002, AM J MED SCI, V323, P140, DOI 10.1097/00000441-200203000-00004
   HADVARY P, 1998, BIOCHEM J, V56, P357
   Hirose Y, 2004, CARCINOGENESIS, V25, P821, DOI 10.1093/carcin/bgh059
   *IARC, 2002, HDB CANC PREV, V6
   Jackson RS, 1997, NAT GENET, V16, P303, DOI 10.1038/ng0797-303
   Jain PK, 2003, OBES SURG, V13, P136, DOI 10.1381/096089203321136746
   Kaaks R, 2001, P NUTR SOC, V60, P91, DOI 10.1079/PNS200070
   Key TJ, 2001, P NUTR SOC, V60, P81, DOI 10.1079/PNS200068
   Khandwala HM, 2000, ENDOCR REV, V21, P215, DOI 10.1210/er.21.3.215
   KISSEBAH AH, 1982, J CLIN ENDOCR METAB, V54, P254, DOI 10.1210/jcem-54-2-254
   Klein S, 2002, GASTROENTEROLOGY, V123, P882, DOI 10.1053/gast.2002.35514
   Kopelman PG, 2000, NATURE, V404, P635, DOI 10.1038/35007508
   Kridel SJ, 2004, CANCER RES, V64, P2070, DOI 10.1158/0008-5472.can-03-3645
   Krude H, 1998, NAT GENET, V19, P155, DOI 10.1038/509
   Lee CD, 1999, AM J CLIN NUTR, V69, P373
   LEW EA, 1979, J CHRON DIS, V32, P563, DOI 10.1016/0021-9681(79)90119-X
   MANSON JE, 1995, NEW ENGL J MED, V333, P677, DOI 10.1056/NEJM199509143331101
   MCFARLAND RJ, 1987, BRIT J SURG, V74, P21, DOI 10.1002/bjs.1800740106
   MCKENZIE CA, 1999, J CARDIOVASC MAGN R, V1, P337
   Michaud DS, 2001, JAMA-J AM MED ASSOC, V286, P921, DOI 10.1001/jama.286.8.921
   MOLLER H, 1994, EUR J CANCER, V30A, P344, DOI 10.1016/0959-8049(94)90254-2
   Montague CT, 1997, NATURE, V387, P903, DOI 10.1038/43185
   Nwokolo CU, 2003, GUT, V52, P637, DOI 10.1136/gut.52.5.637
   PACE D, 1998, INT J OBES METAB DIS, V22, pS564
   Pan SY, 2004, AM J EPIDEMIOL, V159, P259, DOI 10.1093/aje/kwh041
   Peto J, 2001, NATURE, V411, P390, DOI 10.1038/35077256
   Petrelli JM, 2002, CANCER CAUSE CONTROL, V13, P325, DOI 10.1023/A:1015288615472
   POULIOT MC, 1994, AM J CARDIOL, V73, P460, DOI 10.1016/0002-9149(94)90676-9
   Povoski SP, 2001, OBES SURG, V11, P762, DOI 10.1381/09608920160558740
   Raju J, 2003, CANCER RES, V63, P6595
   Raju J, 2002, INT J CANCER, V100, P635, DOI 10.1002/ijc.10522
   Rankinen T, 2002, OBES RES, V10, P196, DOI 10.1038/oby.2002.30
   RIMM EB, 1995, AM J EPIDEMIOL, V141, P1117, DOI 10.1093/oxfordjournals.aje.a117385
   Ristow M, 1998, NEW ENGL J MED, V339, P953, DOI 10.1056/NEJM199810013391403
   Rodriguez C, 2001, CANCER EPIDEM BIOMAR, V10, P345
   Sanyal AJ, 2003, GASTROENTEROLOGY, V125, P1886, DOI 10.1053/j.gastro.2003.10.021
   SCUDAMORE CH, 1983, GASTROENTEROLOGY, V84, P725
   Shi R, 2001, BRIT J CANCER, V85, P991, DOI 10.1054/bjoc.2001.1961
   SIITERI PK, 1987, AM J CLIN NUTR, V45, P277, DOI 10.1093/ajcn/45.1.277
   Silverman DT, 1998, JNCI-J NATL CANCER I, V90, P1710, DOI 10.1093/jnci/90.22.1710
   Somasundar P, 2003, AM J SURG, V186, P575, DOI 10.1016/j.amjsurg.2003.07.017
   Somasundar P, 2003, J SURG RES, V113, P50, DOI 10.1016/S0022-4804(03)00166-5
   Stattin P, 2004, INT J CANCER, V109, P149, DOI 10.1002/ijc.11668
   Strobel A, 1998, NAT GENET, V18, P213, DOI 10.1038/ng0398-213
   Troiano RP, 1996, INT J OBESITY, V20, P63
   VAUGHAN TL, 1995, CANCER EPIDEM BIOMAR, V4, P85
   WILLETT WC, 1995, JAMA-J AM MED ASSOC, V273, P461, DOI 10.1001/jama.273.6.461
   Wolk A, 2001, CANCER CAUSE CONTROL, V12, P13, DOI 10.1023/A:1008995217664
   Yki-Jarvinen H, 2003, BEST PRACT RES CL EN, V17, P411, DOI 10.1016/S1521-690X(03)00033-2
   Yudkin JS, 2000, ATHEROSCLEROSIS, V148, P209, DOI 10.1016/S0021-9150(99)00463-3
NR 74
TC 30
Z9 32
U1 0
U2 2
PU ELSEVIER SCI LTD
PI OXFORD
PA THE BOULEVARD, LANGFORD LANE, KIDLINGTON, OXFORD OX5 1GB, OXON, ENGLAND
SN 1521-6918
EI 1532-1916
J9 BEST PRACT RES CL GA
JI Best Pract. Res. Clin. Gastroenterol.
PD DEC
PY 2004
VL 18
IS 6
BP 1167
EP 1175
DI 10.1016/j.bpg.2004.07.002
PG 9
WC Gastroenterology & Hepatology
WE Science Citation Index Expanded (SCI-EXPANDED)
SC Gastroenterology & Hepatology
GA 886OF
UT WOS:000226237500011
PM 15561645
DA 2022-07-19
ER

PT J
AU Jiang, YX
   DiVittore, NA
   Kaiser, JM
   Shanmugavelandy, SS
   Fritz, JL
   Heakal, Y
   Tagaram, HRS
   Cheng, H
   Cabot, MC
   Staveley-O'Carroll, KF
   Tran, MA
   Fox, TE
   Barth, BM
   Kester, M
AF Jiang, Yixing
   DiVittore, Nicole A.
   Kaiser, James M.
   Shanmugavelandy, Sriram S.
   Fritz, Jennifer L.
   Heakal, Yasser
   Tagaram, Hephzibah Rani S.
   Cheng, Hua
   Cabot, Myles C.
   Staveley-O'Carroll, Kevin F.
   Tran, Melissa A.
   Fox, Todd E.
   Barth, Brian M.
   Kester, Mark
TI Combinatorial therapies improve the therapeutic efficacy of
   nanoliposomal ceramide for pancreatic cancer
SO CANCER BIOLOGY & THERAPY
LA English
DT Article
DE ceramide; nanoliposome; gemcitabine; pancreatic cancer; glucosylceramide
   synthase; D-threo-PDMP; synergy; chemoresistance; apoptosis
ID PROTEIN-KINASE-C; TUMOR-GROWTH; SIGNALING-PATHWAY; INDUCED APOPTOSIS;
   CARCINOMA-CELLS; PKC-ZETA; GEMCITABINE; RESISTANCE; DELIVERY; INHIBITION
AB Poor prognosis cancers, such as pancreatic cancer, represent inherent challenges for ceramide-based nanotherapeutics due to metabolic pathways which neutralize ceramide to less toxic or pro-oncogenic metabolites. We have recently developed a novel 80 nanometer diameter liposomal formulation that incorporates 30 molar percent C-6-ceramide, a bioactive lipid that is pro-apoptotic to many cancer cells, but not to normal cells. In this manuscript, we evaluated the efficacy of combining nanoliposomal C-6-ceramide (Lip-C-6) with either gemcitabine or an inhibitor of glucosylceramide synthase. We first assessed the biological effect of Lip-C-6 in PANC-1 cells, a gemcitabine-resistant human pancreatic cancer cell line, and found that low doses alone did not induce cell toxicity. However, cytotoxicity was achieved by combining Lip-C-6 with either non-toxic sub-therapeutic concentrations of gemcitabine or with the glucosylceramide synthase inhibitor D-threo-1-phenyl-2-decanoylamino-3-morpholino-1-propanol (PDMP). Furthermore, these combinations with Lip-C-6 cooperatively inhibited PANC-1 tumor growth in vivo. Mechanistically, Lip-C-6 inhibited pro-survival Akt and Erk signaling, whereas the nucleoside analog gemcitabine did not. Furthermore, by including PDMP within the nanoliposomes, which halted ceramide neutralization as evidenced by LC-MS/MS/MS, the cytotoxic effects of Lip-C-6 were enhanced. Collectively, we have demonstrated that nanoliposomal ceramide can be an effective anti-pancreatic cancer therapeutic in combination with gemcitabine or an inhibitor of ceramide neutralization.
C1 [DiVittore, Nicole A.; Kaiser, James M.; Shanmugavelandy, Sriram S.; Fritz, Jennifer L.; Heakal, Yasser; Tran, Melissa A.; Fox, Todd E.; Barth, Brian M.; Kester, Mark] Penn State Coll Med, Dept Pharmacol, Hershey, PA USA.
   [Jiang, Yixing; Cheng, Hua] Penn State Coll Med, Dept Med, Hershey, PA USA.
   [Tagaram, Hephzibah Rani S.; Staveley-O'Carroll, Kevin F.] Penn State Coll Med, Dept Surg, Hershey, PA USA.
   [Jiang, Yixing; DiVittore, Nicole A.; Cheng, Hua] Penn State Hershey Canc Inst, Hershey, PA USA.
   [Cabot, Myles C.] St Johns Hlth Ctr, John Wayne Canc Inst, Santa Monica, CA USA.
RP Kester, M (通讯作者)，Penn State Coll Med, Dept Pharmacol, Hershey, PA USA.
EM mkester@psu.edu
RI Kester, Mark/ABG-4615-2020
OI Barth, Brian/0000-0002-3542-1804
FU National Institutes of Health [R01HL076789]; State of Pennsylvania
   Tobacco Settlement Funds; NATIONAL HEART, LUNG, AND BLOOD INSTITUTE
   [R01HL076789] Funding Source: NIH RePORTER
FX This work was supported by National Institutes of Health Grant
   R01HL076789 (M.K.) and State of Pennsylvania Tobacco Settlement Funds
   (M.K.).
CR Alphonse G, 2004, ONCOGENE, V23, P2703, DOI 10.1038/sj.onc.1207357
   Altinoglu EI, 2008, ACS NANO, V2, P2075, DOI 10.1021/nn800448r
   Arlt A, 2003, ONCOGENE, V22, P3243, DOI 10.1038/sj.onc.1206390
   Barth BM, 2010, CANCER BIOL THER, V10, P1126, DOI 10.4161/cbt.10.11.13438
   Barth BM, 2010, ACS NANO, V4, P1279, DOI 10.1021/nn901297q
   Bondar VM, 2002, MOL CANCER THER, V1, P989
   Bourbon NA, 2001, AM J PHYSIOL-CELL PH, V280, pC1403, DOI 10.1152/ajpcell.2001.280.6.C1403
   Chapman JV, 2010, BIOCHEM PHARMACOL, V80, P308, DOI 10.1016/j.bcp.2010.04.001
   Chmura SJ, 1997, CANCER RES, V57, P4340
   Chmura SJ, 1997, CANCER RES, V57, P1270
   Cho KJ, 2008, CLIN CANCER RES, V14, P1310, DOI 10.1158/1078-0432.CCR-07-1441
   Christgen M, 2005, CANCER LETT, V227, P193, DOI 10.1016/j.canlet.2005.01.016
   Devalapally H, 2007, INT J CANCER, V121, P1830, DOI 10.1002/ijc.22886
   Dumitru CA, 2009, J MOL MED, V87, P1123, DOI 10.1007/s00109-009-0514-8
   Dumitru CA, 2009, J CELL PHYSIOL, V221, P688, DOI 10.1002/jcp.21907
   Duxbury MS, 2004, J AM COLL SURGEONS, V198, P953, DOI 10.1016/j.jamcollsurg.2004.01.037
   El-Rayes BF, 2008, PANCREAS, V36, P346, DOI 10.1097/MPA.0b013e31815ceaf7
   Fox TE, 2007, J BIOL CHEM, V282, P12450, DOI 10.1074/jbc.M700082200
   Friday BB, 2008, CLIN CANCER RES, V14, P342, DOI 10.1158/1078-0432.CCR-07-4790
   Hering J, 2007, ANN SURG ONCOL, V14, P3620, DOI 10.1245/s10434-007-9556-8
   Holland WL, 2011, NAT MED, V17, P55, DOI 10.1038/nm.2277
   Ishida M, 2007, WORLD J GASTROENTERO, V13, P4593, DOI 10.3748/wjg.v13.i34.4593
   Ito D, 2006, INT J CANCER, V118, P2337, DOI 10.1002/ijc.21532
   Jabr-Milane L, 2008, J CONTROL RELEASE, V130, P121, DOI 10.1016/j.jconrel.2008.04.016
   Jemal A, 2007, CA-CANCER J CLIN, V57, P43, DOI 10.3322/canjclin.57.1.43
   Jiang PH, 2006, WORLD J GASTROENTERO, V12, P1597, DOI 10.3748/wjg.v12.i10.1597
   Lau JP, 2004, BRIT J CANCER, V91, P1166, DOI 10.1038/sj.bjc.6602080
   Liptay S, 2003, INT J CANCER, V105, P735, DOI 10.1002/ijc.11081
   Liu X, 2010, BLOOD, V116, P4192, DOI 10.1182/blood-2010-02-271080
   Liu YY, 2008, FASEB J, V22, P2541, DOI 10.1096/fj.07-092981
   Modrak DE, 2009, MOL CANCER RES, V7, P890, DOI 10.1158/1541-7786.MCR-08-0457
   Moog R, 2002, CANCER CHEMOTH PHARM, V49, P356, DOI 10.1007/s00280-002-0428-4
   Mortenson MM, 2007, J CELL BIOCHEM, V102, P1171, DOI 10.1002/jcb.21343
   Nussbaumer P, 2008, CHEM PHYS LIPIDS, V151, P125, DOI 10.1016/j.chemphyslip.2007.10.005
   Pallis M, 2000, BLOOD, V95, P2897, DOI 10.1182/blood.V95.9.2897.009k14_2897_2904
   Powell DJ, 2003, MOL CELL BIOL, V23, P7794, DOI 10.1128/MCB.23.21.7794-7808.2003
   Raggers RJ, 1999, J CELL SCI, V112, P415
   Regala RP, 2008, CANCER RES, V68, P5888, DOI 10.1158/0008-5472.CAN-08-0438
   Rejiba S, 2007, CANCER SCI, V98, P1128, DOI 10.1111/j.1349-7006.2007.00506.x
   Saddoughi Sahar A., 2008, V49, P413, DOI 10.1007/978-1-4020-8831-5_16
   Segui B, 2006, BBA-BIOMEMBRANES, V1758, P2104, DOI 10.1016/j.bbamem.2006.05.024
   Selzner M, 2001, CANCER RES, V61, P1233
   Stover T, 2003, J PHARMACOL EXP THER, V307, P468, DOI 10.1124/jpet.103.054056
   Stover TC, 2005, CLIN CANCER RES, V11, P3465, DOI 10.1158/1078-0432.CCR-04-1770
   Tagaram HRS, 2011, GUT, V60, P695, DOI 10.1136/gut.2010.216671
   Taha TA, 2006, J BIOCHEM MOL BIOL, V39, P113
   Takeda A, 2004, PANCREAS, V28, P353, DOI 10.1097/00006676-200404000-00026
   Tran MA, 2008, CLIN CANCER RES, V14, P3571, DOI 10.1158/1078-0432.CCR-07-4881
   Verheij M, 1998, ACTA ONCOL, V37, P575, DOI 10.1080/028418698430287
   Wu BX, 2009, BBA-MOL CELL BIOL L, V1791, P730, DOI 10.1016/j.bbalip.2009.03.012
NR 50
TC 45
Z9 48
U1 0
U2 6
PU TAYLOR & FRANCIS INC
PI PHILADELPHIA
PA 530 WALNUT STREET, STE 850, PHILADELPHIA, PA 19106 USA
SN 1538-4047
EI 1555-8576
J9 CANCER BIOL THER
JI Cancer Biol. Ther.
PD OCT 1
PY 2011
VL 12
IS 7
BP 574
EP 585
DI 10.4161/cbt.12.7.15971
PG 12
WC Oncology
WE Science Citation Index Expanded (SCI-EXPANDED)
SC Oncology
GA 827ZX
UT WOS:000295470800003
PM 21795855
OA Bronze, Green Published
DA 2022-07-19
ER

PT J
AU Kendrick, AA
   Schafer, J
   Dzieciatkowska, M
   Nemkov, T
   D'Alessandro, A
   Neelakantan, D
   Ford, HL
   Pearson, CG
   Weekes, CD
   Hansen, KC
   Eisenmesser, EZ
AF Kendrick, Agnieszka A.
   Schafer, Johnathon
   Dzieciatkowska, Monika
   Nemkov, Travis
   D'Alessandro, Angelo
   Neelakantan, Deepika
   Ford, Heide L.
   Pearson, Chad G.
   Weekes, Colin D.
   Hansen, Kirk C.
   Eisenmesser, Elan Z.
TI CD147: a small molecule transporter ancillary protein at the crossroad
   of multiple hallmarks of cancer and metabolic reprogramming
SO ONCOTARGET
LA English
DT Article
DE metabolism; ancillary protein; PDAC; transmembrane; tumor
   microenvironment
ID MATRIX-METALLOPROTEINASE PRODUCTION; TRANSMEMBRANE HELICES;
   PANCREATIC-CANCER; MCT1; EXPRESSION; INVASION; ACTIVATION; CHAPERONE;
   SUBUNIT
AB Increased expression of CD147 in pancreatic cancer has been proposed to play a critical role in cancer progression via CD147 chaperone function for lactate monocarboxylate transporters (MCTs). Here, we show for the first time that CD147 interacts with membrane transporters beyond MCTs and exhibits a protective role for several of its interacting partners. CD147 prevents its interacting partner's proteasome-dependent degradation and incorrect plasma membrane localization through the CD147 transmembrane (TM) region. The interactions with transmembrane small molecule and ion transporters identified here indicate a central role of CD147 in pancreatic cancer metabolic reprogramming, particularly with respect to amino acid anabolism and calcium signaling. Importantly, CD147 genetic ablation prevents pancreatic cancer cell proliferation and tumor growth in vitro and in vivo in conjunction with metabolic rewiring towards amino acid anabolism, thus paving the way for future combined pharmacological treatments.
C1 [Kendrick, Agnieszka A.; Schafer, Johnathon; Dzieciatkowska, Monika; Nemkov, Travis; D'Alessandro, Angelo; Hansen, Kirk C.; Eisenmesser, Elan Z.] Univ Colorado Denver, Sch Med, Dept Biochem & Mol Genet, Denver, CO 80204 USA.
   [Ford, Heide L.] Univ Colorado Denver, Sch Med, Dept Pharmacol, Denver, CO USA.
   [Pearson, Chad G.] Univ Colorado Denver, Sch Med, Dept Cell & Dev Biol, Denver, CO USA.
   [Weekes, Colin D.] Univ Colorado Denver, Div Oncol, Dept Med, Denver, CO USA.
RP Eisenmesser, EZ (通讯作者)，Univ Colorado Denver, Sch Med, Dept Biochem & Mol Genet, Denver, CO 80204 USA.
EM elan.eisenmesser@ucdenver.edu
RI D'Alessandro, Angelo/AAA-4695-2019
OI D'Alessandro, Angelo/0000-0002-2258-6490; Kendrick,
   Agnieszka/0000-0003-3254-4582
FU NIH [F31CA180392, 1R01GM096019-01A1]; NATIONAL CANCER INSTITUTE
   [F31CA180392, P30CA046934] Funding Source: NIH RePORTER; NATIONAL
   INSTITUTE OF GENERAL MEDICAL SCIENCES [R01GM107262, R01GM099820,
   R01GM096019] Funding Source: NIH RePORTER
FX AAK is supported by NIH application number F31CA180392 and EZE is
   supported by NIH application number 1R01GM096019-01A1.
CR Baek G, 2014, CELL REP, V9, P2233, DOI 10.1016/j.celrep.2014.11.025
   Bahmed K, 2012, CANCER CELL INT, V12, DOI 10.1186/1475-2867-12-19
   Bruns Christiane J., 1999, Neoplasia (New York), V1, P50, DOI 10.1038/sj.neo.7900005
   Cohen R, 2015, ONCOTARGET, V6, P16832, DOI 10.18632/oncotarget.4160
   DELAGLIO F, 1995, J BIOMOL NMR, V6, P277, DOI 10.1007/BF00197809
   Dzieciatkowska M, 2014, SHOCK, V42, P485, DOI 10.1097/SHK.0000000000000249
   Eser S, 2014, BRIT J CANCER, V111, P817, DOI 10.1038/bjc.2014.215
   Feral CC, 2005, P NATL ACAD SCI USA, V102, P355, DOI 10.1073/pnas.0404852102
   Godfroy JI, 2012, PLOS ONE, V7, DOI 10.1371/journal.pone.0048875
   Guo HM, 1997, J BIOL CHEM, V272, P24
   Halestrap AP, 2004, PFLUG ARCH EUR J PHY, V447, P619, DOI 10.1007/s00424-003-1067-2
   Hanahan D, 2011, CELL, V144, P646, DOI 10.1016/j.cell.2011.02.013
   He WX, 2015, EXP THER MED, V10, P1413, DOI 10.3892/etm.2015.2679
   Heerboth S, 2015, CLIN TRANSL MED, V4, DOI 10.1186/s40169-015-0048-3
   Huang W, 2013, BIOCHEM J, V449, P437, DOI 10.1042/BJ20120343
   Kendrick AA, 2011, BIOCHEM J, V433, P505, DOI 10.1042/BJ20100791
   Kirk P, 2000, EMBO J, V19, P3896, DOI 10.1093/emboj/19.15.3896
   Kong SC, 2016, PANCREAS, V45, P1036, DOI 10.1097/MPA.0000000000000571
   Le Floch R, 2011, P NATL ACAD SCI USA, V108, P16663, DOI 10.1073/pnas.1106123108
   Lee KM, 2005, LAB INVEST, V85, P1003, DOI 10.1038/labinvest.3700298
   Li CG, 2016, DIGEST DIS SCI, V61, P767, DOI 10.1007/s10620-015-3931-2
   Manoharan C, 2006, MOL MEMBR BIOL, V23, P486, DOI 10.1080/09687860600841967
   Marcato P, 2011, STEM CELLS, V29, P32, DOI 10.1002/stem.563
   Marchiq I, 2015, ONCOTARGET, V6, P24636, DOI 10.18632/oncotarget.4323
   Marchiq I, 2015, CANCER RES, V75, P171, DOI 10.1158/0008-5472.CAN-14-2260
   Masugi Y, 2015, LAB INVEST, V95, P308, DOI 10.1038/labinvest.2014.166
   Meng L, 2013, J BIOL CHEM, V288, P34680, DOI 10.1074/jbc.M113.519041
   Nemkov T, 2015, AMINO ACIDS, V47, P2345, DOI 10.1007/s00726-015-2019-9
   Neuzillet C, 2015, PHARMACOL THERAPEUT, V155, P80, DOI 10.1016/j.pharmthera.2015.08.006
   Ohno H, 2011, AM J PHYSIOL-CELL PH, V300, pC1047, DOI 10.1152/ajpcell.00416.2010
   Ovens MJ, 2010, BIOCHEM J, V425, P523, DOI 10.1042/BJ20091515
   Pakula R, 2007, GLYCOBIOLOGY, V17, P492, DOI 10.1093/glycob/cwm009
   Pan YQ, 2012, ONCOL REP, V27, P2003, DOI 10.3892/or.2012.1729
   Penniston JT, 1997, ANN NY ACAD SCI, V834, P56, DOI 10.1111/j.1749-6632.1997.tb52225.x
   Redzic JS, 2013, PLOS ONE, V8, DOI 10.1371/journal.pone.0071225
   Redzic JS, 2011, J MOL BIOL, V411, P68, DOI 10.1016/j.jmb.2011.04.060
   Riethdorf S, 2006, INT J CANCER, V119, P1800, DOI 10.1002/ijc.22062
   Saibil H, 2013, NAT REV MOL CELL BIO, V14, P630, DOI 10.1038/nrm3658
   Santella L, 1998, BIOCHEM BIOPH RES CO, V244, P317, DOI 10.1006/bbrc.1998.8086
   Schlegel J, 2009, J MOL BIOL, V391, P518, DOI 10.1016/j.jmb.2009.05.080
   Schneider CA, 2012, NAT METHODS, V9, P671, DOI 10.1038/nmeth.2089
   Toole BP, 2003, CURR TOP DEV BIOL, V54, P371, DOI 10.1016/S0070-2153(03)54015-7
   Vizeacoumar FJ, 2013, MOL SYST BIOL, V9, DOI 10.1038/msb.2013.54
   Vranken WF, 2005, PROTEINS, V59, P687, DOI 10.1002/prot.20449
   WARBURG O, 1956, SCIENCE, V123, P309, DOI 10.1126/science.123.3191.309
   Weidle Ulrich H., 2010, Cancer Genomics & Proteomics, V7, P157
   Whitesell L, 2005, NAT REV CANCER, V5, P761, DOI 10.1038/nrc1716
   Wilson MC, 2002, J BIOL CHEM, V277, P3666, DOI 10.1074/jbc.M109658200
   Xu DS, 2005, MOL CELL PROTEOMICS, V4, P1061, DOI 10.1074/mcp.M400207-MCP200
   Zhao C, 2001, DIABETES, V50, P361, DOI 10.2337/diabetes.50.2.361
NR 50
TC 25
Z9 26
U1 0
U2 8
PU IMPACT JOURNALS LLC
PI ORCHARD PARK
PA 6666 E QUAKER ST, STE 1, ORCHARD PARK, NY 14127 USA
EI 1949-2553
J9 ONCOTARGET
JI Oncotarget
PD JAN 24
PY 2017
VL 8
IS 4
BP 6742
EP 6762
DI 10.18632/oncotarget.14272
PG 21
WC Oncology; Cell Biology
WE Science Citation Index Expanded (SCI-EXPANDED)
SC Oncology; Cell Biology
GA EJ5WG
UT WOS:000393289000110
PM 28039486
OA Green Published, Green Submitted, gold
DA 2022-07-19
ER

PT J
AU Carreras-Torres, R
   Johansson, M
   Gaborieau, V
   Haycock, PC
   Wade, KH
   Relton, CL
   Martin, RM
   Smith, GD
   Brennan, P
AF Carreras-Torres, Robert
   Johansson, Mattias
   Gaborieau, Valerie
   Haycock, Philip C.
   Wade, Kaitlin H.
   Relton, Caroline L.
   Martin, Richard M.
   Smith, George Davey
   Brennan, Paul
TI The Role of Obesity, Type 2 Diabetes, and Metabolic Factors in
   Pancreatic Cancer: A Mendelian Randomization Study
SO JNCI-JOURNAL OF THE NATIONAL CANCER INSTITUTE
LA English
DT Article
ID GENOME-WIDE ASSOCIATION; BODY-MASS INDEX; DOSE-RESPONSE METAANALYSIS;
   SUSCEPTIBILITY LOCI; COMMON VARIATION; RISK; INSIGHTS; BIOLOGY;
   EPIDEMIOLOGY; ARCHITECTURE
AB Background: Risk factors for pancreatic cancer include a cluster of metabolic conditions such as obesity, hypertension, dyslipidemia, insulin resistance, and type 2 diabetes. Given that these risk factors are correlated, separating out causal from confounded effects is challenging. Mendelian randomization (MR), or the use of genetic instrumental variables, may facilitate the identification of the metabolic drivers of pancreatic cancer.
   Methods: We identified genetic instruments for obesity, body shape, dyslipidemia, insulin resistance, and type 2 diabetes in order to evaluate their causal role in pancreatic cancer etiology. These instruments were analyzed in relation to risk using a likelihood-based MR approach within a series of 7110 pancreatic cancer patients and 7264 control subjects using genome-wide data from the Pancreatic Cancer Cohort Consortium(PanScan) and the Pancreatic Cancer Case-Control Consortium(PanC4). Potential unknown pleiotropic effects were assessed using a weighted median approach and MR-Egger sensitivity analyses.
   Results: Results indicated a robust causal association of increasing bodymass index (BMI) with pancreatic cancer risk (odds ratio [OR] = 1.34, 95% confidence interval [CI] = 1.09 to 1.65, for each standard deviation increase in BMI [4.6 kg/m(2)]). There was also evidence that genetically increased fasting insulin levels were causally associated with an increased risk of pancreatic cancer (OR = 1.66, 95% CI = 1.05 to 2.63, per SD [44.4 pmol/L]). Notably, no evidence of a causal relationship was observed for type 2 diabetes, nor for dyslipidemia. Sensitivity analyses did not indicate that pleiotropy was an important source of bias.
   Conclusions: Our results suggest a causal role of BMI and fasting insulin in pancreatic cancer etiology.
C1 [Carreras-Torres, Robert; Johansson, Mattias; Gaborieau, Valerie; Brennan, Paul] IARC, Sect Genet, 150 Cours Albert Thomas, F-69372 Lyon, France.
   [Haycock, Philip C.; Wade, Kaitlin H.; Relton, Caroline L.; Martin, Richard M.; Smith, George Davey] Univ Bristol, Sch Social & Community Med, MRC Integrat Epidemiol Unit, Bristol, Avon, England.
   [Martin, Richard M.] Univ Hosp Bristol NHS Fdn Trust, Natl Inst Hlth Res, Biomed Res Unit Nutr Diet & Lifestyle, Bristol, Avon, England.
   [Martin, Richard M.] Univ Bristol, Bristol, Avon, England.
RP Brennan, P (通讯作者)，IARC, Sect Genet, 150 Cours Albert Thomas, F-69372 Lyon, France.
EM gep@iarc.fr
RI Haycock, Philip/I-6188-2019; Davey Smith, George/A-7407-2013; Relton,
   Caroline/AAC-5904-2019; Carreras-Torres, Robert/E-3887-2019; Johansson,
   Mattias/ABF-3365-2020
OI Haycock, Philip/0000-0001-5001-3350; Davey Smith,
   George/0000-0002-1407-8314; Carreras-Torres, Robert/0000-0002-2925-734X;
   Venkatasubramanian, Siddharth/0000-0002-5860-0768; Martin,
   Richard/0000-0002-7992-7719; s, hema/0000-0002-3440-9475; Relton,
   Caroline/0000-0003-2052-4840; Johansson, Mattias/0000-0002-3116-5081;
   Wade, Kaitlin/0000-0003-3362-6280
FU Cancer Research UK Programme [C18281/A19169]; National Institute for
   Health Research (NIHR) Bristol Nutritional Biomedical Research Unit
   based at University Hospitals Bristol NHS Foundation Trust; University
   of Bristol; MRC Integrative Epidemiology Unit at the University of
   Bristol [MC_UU_12013/1, MC_UU_12013/2]; Cancer Research UK
   [C52724/A20138]; MRC [MC_UU_12013/2, MC_UU_12013/1] Funding Source:
   UKRI; Cancer Research UK [19169] Funding Source: researchfish; Medical
   Research Council [MC_UU_12013/2, MC_UU_12013/1] Funding Source:
   researchfish
FX This work was supported by the Cancer Research UK (C18281/A19169)
   Programme Grant (the Integrative Cancer Epidemiology Programme), the
   National Institute for Health Research (NIHR) Bristol Nutritional
   Biomedical Research Unit based at University Hospitals Bristol NHS
   Foundation Trust and the University of Bristol (to RMM), the MRC
   Integrative Epidemiology Unit at the University of Bristol
   (MC_UU_12013/1, MC_UU_12013/2 to CLR and GDS), and the Cancer Research
   UK Population Research Postdoctoral Fellowship (C52724/A20138 to PCH).
CR Ammon HPT, 1997, EXP CLIN ENDOCR DIAB, V105, P43, DOI 10.1055/s-0029-1211796
   Amundadottir L, 2009, NAT GENET, V41, P986, DOI 10.1038/ng.429
   Aune D, 2012, ANN ONCOL, V23, P843, DOI 10.1093/annonc/mdr398
   Aune D, 2012, CANCER CAUSE CONTROL, V23, P1213, DOI 10.1007/s10552-012-9983-0
   Bosetti C, 2012, ANN ONCOL, V23, P1880, DOI 10.1093/annonc/mdr541
   Bowden J, 2016, GENET EPIDEMIOL, V40, P304, DOI 10.1002/gepi.21965
   Bowden J, 2015, INT J EPIDEMIOL, V44, P512, DOI 10.1093/ije/dyv080
   Braun S, 2011, INT J BIOL SCI, V7, P1003, DOI 10.7150/ijbs.7.1003
   Burgess S, 2016, J CLIN EPIDEMIOL, V69, P208, DOI 10.1016/j.jclinepi.2015.08.001
   Burgess S, 2014, INT J EPIDEMIOL, V43, P922, DOI 10.1093/ije/dyu005
   Burgess S, 2013, GENET EPIDEMIOL, V37, P658, DOI 10.1002/gepi.21758
   Canto MI, 2013, GUT, V62, P339, DOI 10.1136/gutjnl-2012-303108
   CHEN HH, 2015, SCI REP UK, V5
   Childs EJ, 2015, NAT GENET, V47, P911, DOI 10.1038/ng.3341
   Davey Smith G., 2014, HUM MOL GENET, V23, P1
   Delaneau O, 2012, NAT METHODS, V9, P179, DOI [10.1038/nmeth.1785, 10.1038/NMETH.1785]
   Elena JW, 2013, CANCER CAUSE CONTROL, V24, P13, DOI 10.1007/s10552-012-0078-8
   Esposito K, 2012, DIABETES CARE, V35, P2402, DOI 10.2337/dc12-0336
   Gaulton KJ, 2015, NAT GENET, V47, P1415, DOI 10.1038/ng.3437
   Hezel AF, 2006, GENE DEV, V20, P1218, DOI 10.1101/gad.1415606
   Howie B, 2012, NAT GENET, V44, P955, DOI 10.1038/ng.2354
   Huxley R, 2005, BRIT J CANCER, V92, P2076, DOI 10.1038/sj.bjc.6602619
   Kahn BB, 2000, J CLIN INVEST, V106, P473, DOI 10.1172/JCI10842
   Kunutsor SK, 2014, EUR J EPIDEMIOL, V29, P1, DOI 10.1007/s10654-013-9874-z
   Lauby-Secretan B, 2016, NEW ENGL J MED, V375, P794, DOI 10.1056/NEJMsr1606602
   Liao WC, 2015, BMJ-BRIT MED J, V349, DOI 10.1136/bmj.g7371
   Locke AE, 2015, NATURE, V518, P197, DOI 10.1038/nature14177
   Maisonneuve P, 2015, INT J EPIDEMIOL, V44, P186, DOI 10.1093/ije/dyu240
   Morris AP, 2012, NAT GENET, V44, P981, DOI 10.1038/ng.2383
   Petersen GM, 2010, NAT GENET, V42, P224, DOI 10.1038/ng.522
   Pisani Paola, 2008, Archives of Physiology and Biochemistry, V114, P63, DOI 10.1080/13813450801954451 
   Pothiwala P, 2009, METAB SYNDR RELAT D, V7, P279, DOI 10.1089/met.2008.0065
   Renehan AG, 2008, LANCET, V371, P569, DOI 10.1016/S0140-6736(08)60269-X
   Renehan AG, 2015, NAT REV CANCER, V15, P484, DOI 10.1038/nrc3967
   Scott RA, 2012, NAT GENET, V44, P991, DOI 10.1038/ng.2385
   Shungin D, 2015, NATURE, V518, P187, DOI 10.1038/nature14132
   Smith GD, 2003, INT J EPIDEMIOL, V32, P1, DOI 10.1093/ije/dyg070
   Torre LA, 2015, CA-CANCER J CLIN, V65, P87, DOI 10.3322/caac.21262
   Tryka KA, 2014, NUCLEIC ACIDS RES, V42, pD975, DOI 10.1093/nar/gkt1211
   Urayama KY, 2011, INT J CANCER, V129, P2875, DOI 10.1002/ijc.25959
   Willer CJ, 2013, NAT GENET, V45, P1274, DOI 10.1038/ng.2797
   Willer CJ, 2010, BIOINFORMATICS, V26, P2190, DOI 10.1093/bioinformatics/btq340
   Wood AR, 2014, NAT GENET, V46, P1173, DOI 10.1038/ng.3097
   World Cancer Research Fund/American Institute for Cancer Research, 2007, FOOD NUTR PHYS ACT P
NR 44
TC 117
Z9 119
U1 1
U2 15
PU OXFORD UNIV PRESS INC
PI CARY
PA JOURNALS DEPT, 2001 EVANS RD, CARY, NC 27513 USA
SN 0027-8874
EI 1460-2105
J9 JNCI-J NATL CANCER I
JI JNCI-J. Natl. Cancer Inst.
PD SEP
PY 2017
VL 109
IS 9
AR djx012
DI 10.1093/jnci/djx012
PG 9
WC Oncology
WE Science Citation Index Expanded (SCI-EXPANDED)
SC Oncology
GA FG9ZR
UT WOS:000410799200002
PM 28954281
OA hybrid, Green Published
DA 2022-07-19
ER

PT J
AU Shah, T
   Krishnamachary, B
   Wildes, F
   Wijnen, JP
   Glunde, K
   Bhujwalla, ZM
AF Shah, Tariq
   Krishnamachary, Balaji
   Wildes, Flonne
   Wijnen, Jannie P.
   Glunde, Kristine
   Bhujwalla, Zaver M.
TI Molecular causes of elevated phosphoethanolamine in breast and
   pancreatic cancer cells
SO NMR IN BIOMEDICINE
LA English
DT Article
DE breast cancer; choline kinase; ethanolamine kinase; metabolism; MRS;
   pancreatic cancer
ID MAGNETIC-RESONANCE-SPECTROSCOPY; CHOLINE-KINASE-ALPHA;
   PHOSPHOLIPID-METABOLISM; CYCLE REGULATION; ETHANOLAMINE;
   PHOSPHATIDYLCHOLINE; OVEREXPRESSION; PHOSPHATIDYLETHANOLAMINE;
   INCREASES; PROSTATE
AB Elevated phosphoethanolamine (PE) is frequently observed in MRS studies of human cancers and xenografts. The role of PE in cell survival and the molecular causes underlying this increase are, however, relatively underexplored. In this study, we investigated the roles of ethanolamine kinases (Etnk-1 and 2) and choline kinases (Chk- and ) in contributing to increased PE in human breast and pancreatic cancer cells. We investigated the effect of silencing Etnk-1 and Etnk-2 on cell viability as a potential therapeutic strategy. Both breast and pancreatic cancer cells showed higher PE compared with their nonmalignant counterparts. We identified Etnk-1 as a major cause of the elevated PE levels in these cancer cells, with little or no contribution from Chk-, Chk-, or Etnk-2. The increase of PE observed in pancreatic cancer cells in culture was replicated in the corresponding tumor xenografts. Downregulation of Etnk-1 with siRNA resulted in cell cytotoxicity that correlated with PE levels in breast and pancreatic cancer cells. Etnk-1 may provide a potential therapeutic target in breast and pancreatic cancers.
C1 [Shah, Tariq; Krishnamachary, Balaji; Wildes, Flonne; Wijnen, Jannie P.; Glunde, Kristine; Bhujwalla, Zaver M.] Johns Hopkins Univ, Sch Med, Russell H Morgan Dept Radiol & Radiol Sci, Div Canc Imaging Res, Baltimore, MD USA.
   [Wijnen, Jannie P.] Univ Med Ctr Utrecht, Ctr Image Sci, High Field MR Res Grp, Radiol, Utrecht, Netherlands.
   [Glunde, Kristine; Bhujwalla, Zaver M.] Johns Hopkins Univ, Sch Med, Sidney Kimmel Comprehens Canc Ctr, Baltimore, MD 21205 USA.
   [Bhujwalla, Zaver M.] Johns Hopkins Univ, Sch Med, Dept Radiat Oncol & Mol Radiat Sci, Baltimore, MD 21205 USA.
RP Bhujwalla, ZM (通讯作者)，Johns Hopkins Univ, Sch Med, Dept Radiol & Radiol Sci, Div Canc Imaging Res, 720 Rutland Ave,Rm 208C Traylor Bldg, Baltimore, MD 21205 USA.
EM zaver@mri.jhu.edu
OI KRISHNAMACHARY, BALAJI/0000-0001-6137-5832
FU National Institutes of Health [R35CA209960, R01CA82337]; NIH
   [P30CA06973]; NATIONAL CANCER INSTITUTE [R01CA136576, R35CA209960,
   R01CA082337, R01CA193365, P30CA006973] Funding Source: NIH RePORTER
FX National Institutes of Health, Grant/Award Number: R35CA209960,
   R01CA82337 and NIH P30CA06973
CR BLUSZTAJN JK, 1979, BRAIN RES, V179, P319, DOI 10.1016/0006-8993(79)90447-5
   BROPHY PJ, 1977, EUR J BIOCHEM, V78, P491, DOI 10.1111/j.1432-1033.1977.tb11761.x
   Emoto K, 1996, P NATL ACAD SCI USA, V93, P12867, DOI 10.1073/pnas.93.23.12867
   Gallego-Ortega D, 2009, PLOS ONE, V4, DOI 10.1371/journal.pone.0007819
   Glunde K, 2005, CANCER RES, V65, P11034, DOI 10.1158/0008-5472.CAN-05-1807
   Glunde K, 2004, CANCER RES, V64, P4270, DOI 10.1158/0008-5472.CAN-03-3829
   Glunde K, 2008, CANCER RES, V68, P172, DOI 10.1158/0008-5472.CAN-07-2678
   Glunde K, 2011, NAT REV CANCER, V11, P835, DOI 10.1038/nrc3162
   Gruber J, 2012, FEBS J, V279, P1915, DOI 10.1111/j.1742-4658.2012.08573.x
   Kinoshita Y, 1997, NMR BIOMED, V10, P2, DOI 10.1002/(SICI)1099-1492(199701)10:1<2::AID-NBM442>3.0.CO;2-N
   LIPTON BA, 1990, J BIOL CHEM, V265, P7195
   LIPTON BA, 1988, J CELL PHYSIOL, V137, P571, DOI 10.1002/jcp.1041370325
   Lykidis A, 2001, J BIOL CHEM, V276, P2174, DOI 10.1074/jbc.M008794200
   Mintz A, 2008, CANCER BIOL THER, V7, P742, DOI 10.4161/cbt.7.5.5746
   Mori N, 2007, CANCER RES, V67, P11284, DOI 10.1158/0008-5472.CAN-07-2728
   Mori N, 2015, NMR BIOMED, V28, P1697, DOI 10.1002/nbm.3429
   Penet MF, 2015, CLIN CANCER RES, V21, P386, DOI 10.1158/1078-0432.CCR-14-0964
   Podo F, 1996, ANTICANCER RES, V16, P1305
   Ramirez de Molina A, 2005, CANCER RES, V65, P5647, DOI 10.1158/0008-5472.CAN-04-4416
   Ramirez de Molina A, 2002, BIOCHEM BIOPH RES CO, V296, P580, DOI 10.1016/S0006-291X(02)00920-8
   Ramirez de Molina A, 2008, INT J BIOCHEM CELL B, V40, P1753, DOI 10.1016/j.biocel.2008.01.013
   Rauch J, 2011, CELL COMMUN SIGNAL, V9, DOI 10.1186/1478-811X-9-23
   Shah T, 2010, NMR BIOMED, V23, P633, DOI 10.1002/nbm.1510
   Sher RB, 2006, J BIOL CHEM, V281, P4938, DOI 10.1074/jbc.M512578200
   Tian Y, 2006, J BIOL CHEM, V281, P28438, DOI 10.1074/jbc.M605861200
   Van der Kemp WJM, 2017, NMR BIOMED, V30, DOI 10.1002/nbm.3684
   Vance JE, 2004, BIOCHEM CELL BIOL, V82, P113, DOI 10.1139/o03-073
   Vavere AL, 2017, SEMIN NUCL MED, V47, P429, DOI 10.1053/j.semnuclmed.2017.05.001
   Verma A, 2016, BBA CLIN, V5, P170, DOI 10.1016/j.bbacli.2016.04.002
   Wu GS, 2008, J BIOL CHEM, V283, P1456, DOI 10.1074/jbc.M708766200
   YOREK MA, 1986, J LIPID RES, V27, P1205
   Zeisel SH, 2000, NUTRITION, V16, P669, DOI 10.1016/S0899-9007(00)00349-X
   Zhu L, 2012, BIOCHEM CELL BIOL, V90, P188, DOI [10.1139/O11-081, 10.1139/o11-081]
NR 33
TC 13
Z9 14
U1 2
U2 8
PU WILEY
PI HOBOKEN
PA 111 RIVER ST, HOBOKEN 07030-5774, NJ USA
SN 0952-3480
EI 1099-1492
J9 NMR BIOMED
JI NMR Biomed.
PD AUG
PY 2018
VL 31
IS 8
AR e3936
DI 10.1002/nbm.3936
PG 9
WC Biophysics; Radiology, Nuclear Medicine & Medical Imaging; Spectroscopy
WE Science Citation Index Expanded (SCI-EXPANDED)
SC Biophysics; Radiology, Nuclear Medicine & Medical Imaging; Spectroscopy
GA GN9TH
UT WOS:000439550500001
PM 29928787
OA Green Accepted
DA 2022-07-19
ER

PT J
AU Urayama, S
AF Urayama, Shiro
TI Pancreatic cancer early detection: expanding higher-risk group with
   clinical and metabolomics parameters
SO WORLD JOURNAL OF GASTROENTEROLOGY
LA English
DT Article
DE Pancreatic cancer; Endoscopic ultrasound; Metabolomics; Early detection;
   Biomarkers
ID FINE-NEEDLE-ASPIRATION; LONG-TERM SURVIVAL; MINIMAL POSTOPERATIVE
   COMPLICATIONS; BODY-MASS INDEX; EUS-GUIDED FNA; AGE-OF-ONSET; ENDOSCOPIC
   ULTRASONOGRAPHY; BRCA2 MUTATIONS; FAMILY-HISTORY;
   SUCCINATE-DEHYDROGENASE
AB Pancreatic ductal adenocarcinoma (PDAC) is the fourth and fifth leading cause of cancer death for each gender in developed countries. With lack of effective treatment and screening scheme available for the general population, the mortality rate is expected to increase over the next several decades in contrast to the other major malignancies such as lung, breast, prostate and colorectal cancers. Endoscopic ultrasound, with its highest level of detection capacity of smaller pancreatic lesions, is the commonly employed and preferred clinical imaging-based PDAC detection method. Various molecular biomarkers have been investigated for characterization of the disease, but none are shown to be useful or validated for clinical utilization for early detection. As seen from studies of a small subset of familial or genetically high-risk PDAC groups, the higher yield and utility of imaging-based screening methods are demonstrated for these groups. Multiple recent studies on the unique cancer metabolism including PDAC, demonstrate the potential for utility of the metabolites as the discriminant markers for this disease. In order to generate an early PDAC detection screening strategy available for a wider population, we propose to expand the population of higher risk PDAC group with combination clinical and metabolomics parameters.
C1 Univ Calif Davis, Dept Internal Med, Div Gastroenterol & Hepatol, Sacramento, CA 95817 USA.
RP Urayama, S (通讯作者)，Univ Calif Davis, Dept Internal Med, Div Gastroenterol & Hepatol, 4150 V St,PSSB Suite 3500, Sacramento, CA 95817 USA.
EM surayama@ucdavis.edu
RI Urayama, Shiro/AAF-7157-2020
OI Urayama, Shiro/0000-0001-6574-3161
CR Agarwal B, 2004, AM J GASTROENTEROL, V99, P844, DOI 10.1111/j.1572-0241.2004.04177.x
   Ahmad NA, 2001, AM J GASTROENTEROL, V96, P2609
   American Cancer Society, 2014, CANC FACTS FIG
   Ariyama J, 1986, Nihon Rinsho, V44, P1729
   Arslan AA, 2010, ARCH INTERN MED, V170, P791, DOI 10.1001/archinternmed.2010.63
   Bathe OF, 2011, CANCER EPIDEM BIOMAR, V20, P140, DOI 10.1158/1055-9965.EPI-10-0712
   Beger HG, 2003, WORLD J SURG, V27, P1075, DOI 10.1007/s00268-003-7165-7
   Bensaad K, 2006, CELL, V126, P107, DOI 10.1016/j.cell.2006.05.036
   Bournet B, 2009, ENDOSCOPY, V41, P552, DOI 10.1055/s-0029-1214717
   Brand RE, 2007, GUT, V56, P1460, DOI 10.1136/gut.2006.108456
   Britton D, 2014, PLOS ONE, V9, DOI 10.1371/journal.pone.0090948
   Brose MS, 2002, J NATL CANCER I, V94, P1365, DOI 10.1093/jnci/94.18.1365
   Brune KA, 2010, JNCI-J NATL CANCER I, V102, P119, DOI 10.1093/jnci/djp466
   Bussom S, 2010, J PANCREAS, V11, P128
   Calle EE, 2004, NAT REV CANCER, V4, P579, DOI 10.1038/nrc1408
   Canto MI, 2006, CLIN GASTROENTEROL H, V4, P766, DOI 10.1016/j.cgh.2006.02.005
   Canto MI, 2004, CLIN GASTROENTEROL H, V2, P606, DOI 10.1016/S1542-3565(04)00244-7
   Canto MI, 2013, GUT, V62, P339, DOI 10.1136/gutjnl-2012-303108
   Canto MI, 2012, GASTROENTEROLOGY, V142, P796, DOI 10.1053/j.gastro.2012.01.005
   Carlson C, 2008, PANCREAS INTEGRATED, P636, DOI DOI 10.1002/9781444300123.CH64
   Chari ST, 2005, GASTROENTEROLOGY, V129, P504, DOI 10.1053/j.gastro.2005.05.007
   Chari ST, 2008, GASTROENTEROLOGY, V134, P95, DOI 10.1053/j.gastro.2007.10.040
   Chien WW, 2014, MOL CARCINOGEN, V53, P722, DOI 10.1002/mc.22024
   Christofk HR, 2008, NATURE, V452, P230, DOI 10.1038/nature06734
   Couch FJ, 2007, CANCER EPIDEM BIOMAR, V16, P342, DOI 10.1158/1055-9965.EPI-06-0783
   Dang CV, 2008, NAT REV CANCER, V8, P51, DOI 10.1038/nrc2274
   Dang CV, 2010, CANCER RES, V70, P859, DOI 10.1158/0008-5472.CAN-09-3556
   Dawson DW, 2013, CANCER PREV RES, V6, P1064, DOI 10.1158/1940-6207.CAPR-13-0065
   DeBerardinis RJ, 2008, CELL METAB, V7, P11, DOI 10.1016/j.cmet.2007.10.002
   DeBerardinis RJ, 2007, P NATL ACAD SCI USA, V104, P19345, DOI 10.1073/pnas.0709747104
   Denkert C, 2012, GENOME MED, V4, DOI 10.1186/gm336
   DeWitt J, 2004, ANN INTERN MED, V141, P753, DOI 10.7326/0003-4819-141-10-200411160-00006
   Earl J, 2006, CANCER EPIDEM BIOMAR, V15, P1948, DOI 10.1158/1055-9965.EPI-06-0376
   Egawa S, 2004, PANCREAS, V28, P235, DOI 10.1097/00006676-200404000-00004
   Elstrom RL, 2004, CANCER RES, V64, P3892, DOI 10.1158/0008-5472.CAN-03-2904
   Ferlay J, 2010, INT J CANCER, V127, P2893, DOI 10.1002/ijc.25516
   Fritscher-Ravens A, 2000, AM J GASTROENTEROL, V95, P2255
   Garber K, 2004, J NATL CANCER I, V96, P1805, DOI 10.1093/jnci/96.24.1805
   Giardiello FM, 2000, GASTROENTEROLOGY, V119, P1447, DOI 10.1053/gast.2000.20228
   Goggins M, 2005, J CLIN ONCOL, V23, P4524, DOI 10.1200/JCO.2005.19.711
   Goggins M, 1996, CANCER RES, V56, P5360
   GOLDSTEIN AM, 1995, NEW ENGL J MED, V333, P970, DOI 10.1056/NEJM199510123331504
   Greenhalf W, 2009, PANCREATOLOGY, V9, P215, DOI 10.1159/000210262
   Hahn SA, 2003, JNCI-J NATL CANCER I, V95, P214, DOI 10.1093/jnci/95.3.214
   Hebert-Magee S, 2013, CYTOPATHOLOGY, V24, P159, DOI 10.1111/cyt.12071
   Heiden MGV, 2009, SCIENCE, V324, P1029, DOI 10.1126/science.1160809
   Hewitt MJ, 2012, GASTROINTEST ENDOSC, V75, P319, DOI 10.1016/j.gie.2011.08.049
   Howard TJ, 2006, J GASTROINTEST SURG, V10, P1338, DOI 10.1016/j.gassur.2006.09.008
   Isaacs JS, 2005, CANCER CELL, V8, P143, DOI 10.1016/j.ccr.2005.06.017
   Itoi T, 2005, ONCOL REP, V13, P229
   Jain M, 2012, SCIENCE, V336, P1040, DOI 10.1126/science.1218595
   Jemal A, 2009, CA-CANCER J CLIN, V59, P225, DOI 10.3322/caac.20006
   Jiang P, 2011, NAT CELL BIOL, V13, P310, DOI 10.1038/ncb2172
   Jones S, 2009, SCIENCE, V324, P217, DOI 10.1126/science.1171202
   Kastrinos F, 2009, JAMA-J AM MED ASSOC, V302, P1790, DOI 10.1001/jama.2009.1529
   Khashab MA, 2011, GASTROINTEST ENDOSC, V73, P691, DOI 10.1016/j.gie.2010.08.030
   Kim JE, 2004, J GASTROEN HEPATOL, V19, P182, DOI 10.1111/j.1440-1746.2004.03219.x
   Kim JW, 2006, CELL METAB, V3, P177, DOI 10.1016/j.cmet.2006.02.002
   Kimmey MB, 2002, GASTROINTEST ENDOSC, V56, pS82, DOI 10.1067/mge.2002.127753
   King A, 2006, ONCOGENE, V25, P4675, DOI 10.1038/sj.onc.1209594
   Kitamoto S, 2012, PLOS ONE, V7, DOI 10.1371/journal.pone.0044108
   Klein AP, 2012, MOL CARCINOGEN, V51, P14, DOI 10.1002/mc.20855
   Klein AP, 2004, CANCER RES, V64, P2634, DOI 10.1158/0008-5472.CAN-03-3823
   Kobayashi T, 2013, CANCER EPIDEM BIOMAR, V22, P571, DOI 10.1158/1055-9965.EPI-12-1033
   Kondoh H, 2005, CANCER RES, V65, P177
   Lai IL, 2014, CARCINOGENESIS, V35, P2203, DOI 10.1093/carcin/bgu124
   Lal G, 2000, CANCER RES, V60, P409
   Langer P, 2009, GUT, V58, P1410, DOI 10.1136/gut.2008.171611
   Larsson SC, 2005, BRIT J CANCER, V93, P1310, DOI 10.1038/sj.bjc.6602868
   Lennon AM, 2014, CANCER RES, V74, P3381, DOI 10.1158/0008-5472.CAN-14-0734
   Li DH, 2009, JAMA-J AM MED ASSOC, V301, P2553, DOI 10.1001/jama.2009.886
   Lowenfels AB, 1997, J NATL CANCER I, V89, P442, DOI 10.1093/jnci/89.6.442
   LOWENFELS AB, 1993, NEW ENGL J MED, V328, P1433, DOI 10.1056/NEJM199305203282001
   Lu CT, 2008, INT J ARTIF INTELL T, V17, P1
   Luz LP, 2014, WORLD J GASTROENTERO, V20, P7808, DOI 10.3748/wjg.v20.i24.7808
   Lynch HT, 2005, CANCER GENET CYTOGEN, V158, P119, DOI 10.1016/j.cancergencyto.2004.01.032
   MacKenzie ED, 2007, MOL CELL BIOL, V27, P3282, DOI 10.1128/MCB.01927-06
   Maluf-Filho F, 2007, J CLIN GASTROENTEROL, V41, P906, DOI 10.1097/MCG.0b013e31805905e9
   Mathupala SP, 1997, J BIOL CHEM, V272, P22776, DOI 10.1074/jbc.272.36.22776
   Matoba S, 2006, SCIENCE, V312, P1650, DOI 10.1126/science.1126863
   McWilliams R, 2005, GUT, V54, P1661, DOI 10.1136/gut.2005.074534
   Mishra G, 2006, GASTROINTEST ENDOSC, V63, P648, DOI 10.1016/j.gie.2005.11.056
   MULLER MF, 1994, RADIOLOGY, V190, P745
   Murphy KM, 2002, CANCER RES, V62, P3789
   National Cancer Institute, CANC TOP PANCR CANC
   Ogawa Y, 2002, CANCER, V94, P2344, DOI 10.1002/cncr.10493.abs
   Oliver SG, 2002, PHILOS T R SOC B, V357, P17, DOI 10.1098/rstb.2001.1049
   Pannala R, 2009, LANCET ONCOL, V10, P88, DOI 10.1016/S1470-2045(08)70337-1
   Papandreou I, 2006, CELL METAB, V3, P187, DOI 10.1016/j.cmet.2006.01.012
   Pellise M, 2003, ALIMENT PHARM THER, V17, P1299, DOI 10.1046/j.1365-2036.2003.01579.x
   Permuth-Wey J, 2009, FAM CANCER, V8, P109, DOI 10.1007/s10689-008-9214-8
   Philip B, 2013, GASTROENTEROLOGY, V145, P1449, DOI 10.1053/j.gastro.2013.08.018
   Pogue-Geile KL, 2006, PLOS MED, V3, P2216, DOI 10.1371/journal.pmed.0030516
   Poley JW, 2009, AM J GASTROENTEROL, V104, P2175, DOI 10.1038/ajg.2009.276
   Pollard PJ, 2005, HUM MOL GENET, V14, P2231, DOI 10.1093/hmg/ddi227
   Qin Y, 2014, CANCER LETT, V347, P225, DOI 10.1016/j.canlet.2014.02.013
   Rahib L, 2014, CANCER RES, V74, P2913, DOI 10.1158/0008-5472.CAN-14-0155
   Raimondi S, 2010, BEST PRACT RES CL GA, V24, P349, DOI 10.1016/j.bpg.2010.02.007
   Rapp K, 2005, BRIT J CANCER, V93, P1062, DOI 10.1038/sj.bjc.6602819
   Rebours V, 2008, AM J GASTROENTEROL, V103, P111, DOI 10.1111/j.1572-0241.2007.01597.x
   Ritchie SA, 2013, BMC CANCER, V13, DOI 10.1186/1471-2407-13-416
   ROSCH T, 1991, GASTROINTEST ENDOSC, V37, P347, DOI 10.1016/S0016-5107(91)70729-3
   ROSCH T, 1992, GASTROENTEROLOGY, V102, P188
   Rulyak SJ, 2003, GASTROENTEROLOGY, V124, P1292, DOI 10.1016/S0016-5085(03)00272-5
   Salek C, 2007, WORLD J GASTROENTERO, V13, P3714
   Selak MA, 2005, CANCER CELL, V7, P77, DOI 10.1016/j.ccr.2004.11.022
   Shi C, 2009, ARCH PATHOL LAB MED, V133, P365, DOI 10.1043/1543-2165-133.3.365
   Spratlin JL, 2009, CLIN CANCER RES, V15, P431, DOI 10.1158/1078-0432.CCR-08-1059
   Stolzenberg-Solomon RZ, 2005, JAMA-J AM MED ASSOC, V294, P2872, DOI 10.1001/jama.294.22.2872
   Tada M, 2002, AM J GASTROENTEROL, V97, P2263
   Takahashi K, 2005, GASTROINTEST ENDOSC, V61, P76, DOI 10.1016/S0016-5107(04)02224-2
   ter Kuile BH, 2001, FEBS LETT, V500, P169, DOI 10.1016/S0014-5793(01)02613-8
   Urayama S, 2010, RAPID COMMUN MASS SP, V24, P613, DOI 10.1002/rcm.4420
   van Asperen CJ, 2005, J MED GENET, V42, P711, DOI 10.1136/jmg.2004.028829
   Vermeersch Kathleen A, 2013, J Carcinog, V12, P9, DOI 10.4103/1477-3163.113622
   VILMANN P, 1992, GASTROINTEST ENDOSC, V38, P172, DOI 10.1016/S0016-5107(92)70385-X
   Wang Feng, 2003, Mol Cancer, V2, P4, DOI 10.1186/1476-4598-2-4
   Wang L, 2009, CANCER EPIDEM BIOMAR, V18, P2829, DOI 10.1158/1055-9965.EPI-09-0557
   Wang WY, 2007, J CLIN ONCOL, V25, P1417, DOI 10.1200/JCO.2006.09.2452
   WARBURG O, 1956, SCIENCE, V123, P309, DOI 10.1126/science.123.3191.309
   WHELAN AJ, 1995, NEW ENGL J MED, V333, P975, DOI 10.1056/NEJM199510123331505
   Yachida S, 2010, NATURE, V467, P1114, DOI 10.1038/nature09515
   YASUDA K, 1988, GASTROINTEST ENDOSC, V34, P1, DOI 10.1016/S0016-5107(88)71220-1
   Zervos EE, 2006, J SURG RES, V135, P317, DOI 10.1016/j.jss.2006.03.022
   Zhang G, 2013, CLIN CANCER RES, V19, P4983, DOI 10.1158/1078-0432.CCR-13-0209
   Zhou WD, 2012, J PROTEOME RES, V11, P554, DOI 10.1021/pr2009274
NR 126
TC 26
Z9 27
U1 2
U2 35
PU BAISHIDENG PUBLISHING GROUP INC
PI PLEASANTON
PA 8226 REGENCY DR, PLEASANTON, CA 94588 USA
SN 1007-9327
EI 2219-2840
J9 WORLD J GASTROENTERO
JI World J. Gastroenterol.
PD FEB 14
PY 2015
VL 21
IS 6
BP 1707
EP 1717
DI 10.3748/wjg.v21.i6.1707
PG 11
WC Gastroenterology & Hepatology
WE Science Citation Index Expanded (SCI-EXPANDED)
SC Gastroenterology & Hepatology
GA CB5KQ
UT WOS:000349666300003
PM 25684935
OA hybrid, Green Published
DA 2022-07-19
ER

PT J
AU Guillaumond, F
   Iovanna, JL
   Vasseur, S
AF Guillaumond, Fabienne
   Iovanna, Juan Lucio
   Vasseur, Sophie
TI Pancreatic tumor cell metabolism: Focus on glycolysis and its connected
   metabolic pathways
SO ARCHIVES OF BIOCHEMISTRY AND BIOPHYSICS
LA English
DT Review
DE Pancreatic cancer; Metabolism; Hypoxia; Glycolysis; Glutaminolysis;
   Hexosamine
ID CANCER-CELLS; MESENCHYMAL TRANSITION; IDH2 MUTATIONS; HYPOXIA;
   MECHANISMS; GROWTH; METASTASIS; GLUTAMINE; DEHYDROGENASE; RESISTANCE
AB Because of lack of effective treatment, pancreatic ductal adenocarcinoma (PDAC) is the fourth leading cause of death by cancer in Western countries, with a very weak improvement of survival rate over the last 40 years. Defeat of numerous conventional therapies to cure this cancer makes urgent to develop new tools usable by clinicians for a better management of the disease. Aggressiveness of pancreatic cancer relies on its own hallmarks: a low vascular network as well as a prominent stromal compartment (desmoplasia), which creates a severe hypoxic environment impeding correct oxygen and nutrients diffusion to the tumoral cells. To survive and proliferate in those conditions, pancreatic cancer cells set up specific metabolic pathways to meet their tremendous energetic and biomass demands. However, as PDAC is a heterogenous tumor, a complex reprogramming of metabolic processes is engaged by cancer cells according to their level of oxygenation and nutrients supply. In this review, we focus on the glycolytic activity of PDAC and the glucose-connected metabolic pathways which contribute to the progression and dissemination of this disease. We also discuss possible therapeutic strategies targeting these pathways in order to cure this disease which still until now is resistant to numerous conventional treatments. (C) 2014 Elsevier Inc. All rights reserved.
C1 [Vasseur, Sophie] INSERM, Ctr Rech Cancerol Marseille, U1068, F-13009 Marseille, France.
   Inst J Paoli I Calmettes, Marseille, France.
   CNRS, UMR7258, F-13009 Marseille, France.
   Univ Aix Marseille, F-13284 Marseille, France.
RP Vasseur, S (通讯作者)，INSERM, U1068, Ave Luminy, F-13009 Marseille, France.
EM sophie.vasseur@inserm.fr
RI vasseur, sophie/O-9803-2017; Iovanna, Juan/M-9805-2017; Guillaumond,
   Fabienne/E-8265-2017
OI vasseur, sophie/0000-0002-2339-8854; Iovanna, Juan/0000-0003-1822-2237;
   Guillaumond, Fabienne/0000-0001-7456-7315
FU INSERM; Fondation pour la Recherche, le Sport et la Sante; Fondation de
   France; Plan Cancer; "Institut National du Cancer" (INCa); "canceropole
   Provence-Alpes Cote d'Azur"; "Ligue contre le Cancer"
FX Research on pancreatic cancer cell metabolism in the CRCM laboratory is
   supported by INSERM, by grants from the "Fondation pour la Recherche, le
   Sport et la Sante", the "Fondation de France", the "Plan Cancer", the
   "Institut National du Cancer" (INCa), the "canceropole Provence-Alpes
   Cote d'Azur", and the "Ligue contre le Cancer".
CR Almaraz RT, 2012, MOL CELL PROTEOMICS, V11, DOI 10.1074/mcp.M112.017558
   Aubert M, 2000, CANCER RES, V60, P1449
   Bapat AA, 2011, NAT REV CANCER, V11, P695, DOI 10.1038/nrc3131
   Bardeesy N, 2002, NAT REV CANCER, V2, P897, DOI 10.1038/nrc949
   Bayley JP, 2010, CURR OPIN GENET DEV, V20, P324, DOI 10.1016/j.gde.2010.02.008
   Bristow RG, 2008, NAT REV CANCER, V8, P180, DOI 10.1038/nrc2344
   Cairns RA, 2013, CANCER DISCOV, V3, P730, DOI 10.1158/2159-8290.CD-13-0083
   Cairns RA, 2011, NAT REV CANCER, V11, P85, DOI 10.1038/nrc2981
   Campbell PJ, 2010, NATURE, V467, P1109, DOI 10.1038/nature09460
   Cannito S, 2008, CARCINOGENESIS, V29, P2267, DOI 10.1093/carcin/bgn216
   Cao XH, 2007, CANCER CHEMOTH PHARM, V59, P495, DOI 10.1007/s00280-006-0291-9
   Chaika NV, 2012, P NATL ACAD SCI USA, V109, P13787, DOI 10.1073/pnas.1203339109
   Chaika NV, 2012, PLOS ONE, V7, DOI 10.1371/journal.pone.0032996
   Chang Q, 2006, PANCREAS, V32, P297, DOI 10.1097/00006676-200604000-00010
   Christiansen MN, 2014, PROTEOMICS, V14, P525, DOI 10.1002/pmic.201300387
   Dang L, 2009, NATURE, V462, P739, DOI 10.1038/nature08617
   Diersch S, 2013, ONCOTARGET, V4, P277
   Doherty JR, 2013, J CLIN INVEST, V123, P3685, DOI 10.1172/JCI69741
   Dong XQ, 2011, CANCER PREV RES, V4, P758, DOI 10.1158/1940-6207.CAPR-10-0247
   Dong XQ, 2011, CANCER-AM CANCER SOC, V117, P480, DOI 10.1002/cncr.25612
   Duran RV, 2012, MOL CELL, V47, P349, DOI 10.1016/j.molcel.2012.05.043
   Fantin VR, 2006, CANCER CELL, V9, P425, DOI 10.1016/j.ccr.2006.04.023
   Fardini Y, 2013, FRONT ENDOCRINOL, V4, DOI 10.3389/fendo.2013.00099
   Feig C, 2012, CLIN CANCER RES, V18, P4266, DOI 10.1158/1078-0432.CCR-11-3114
   Finley LWS, 2013, CELL METAB, V17, P466, DOI 10.1016/j.cmet.2013.02.016
   Granovsky M, 2000, NAT MED, V6, P306
   Guillaumond F, 2013, CELL CYCLE, V12, P1155, DOI 10.4161/cc.24489
   Guillaumond F, 2013, P NATL ACAD SCI USA, V110, P3919, DOI 10.1073/pnas.1219555110
   Han Haiyong, 2013, Cancer Cell, V23, P424, DOI 10.1016/j.ccr.2013.03.008
   Hanover JA, 2012, NAT REV MOL CELL BIO, V13, P312, DOI 10.1038/nrm3334
   Jemal A, 2011, CA-CANCER J CLIN, V61, P69, DOI [10.3322/caac.20107, 10.3322/caac.20115]
   Jones S, 2008, SCIENCE, V321, P1801, DOI 10.1126/science.1164368
   Kamata S, 2007, CANCER BIOL THER, V6, P1036, DOI 10.4161/cbt.6.7.4253
   Koong AC, 2000, INT J RADIAT ONCOL, V48, P919, DOI 10.1016/S0360-3016(00)00803-8
   Lau KS, 2008, GLYCOBIOLOGY, V18, P750, DOI 10.1093/glycob/cwn071
   Le A, 2010, P NATL ACAD SCI USA, V107, P2037, DOI 10.1073/pnas.0914433107
   Love Dona C, 2005, Sci STKE, V2005, pre13, DOI 10.1126/stke.3122005re13
   Ma JM, 2013, FUTURE ONCOL, V9, P917, DOI [10.2217/FON.13.76, 10.2217/fon.13.76]
   Martineau Y, 2014, ONCOGENE, V33, P1367, DOI 10.1038/onc.2013.100
   Park MS, 2009, RADIOLOGY, V250, P110, DOI 10.1148/radiol.2493080226
   Paschka P, 2010, J CLIN ONCOL, V28, P3636, DOI 10.1200/JCO.2010.28.3762
   Raimondi S, 2009, NAT REV GASTRO HEPAT, V6, P699, DOI 10.1038/nrgastro.2009.177
   Sakuma K, 2006, BIOCHEM BIOPH RES CO, V340, P829, DOI 10.1016/j.bbrc.2005.12.072
   Semenza GL, 2013, J CLIN INVEST, V123, P3664, DOI 10.1172/JCI67230
   Semenza GL, 2008, J CLIN INVEST, V118, P3835, DOI 10.1172/JCI37373
   Slawson C, 2010, TRENDS BIOCHEM SCI, V35, P547, DOI 10.1016/j.tibs.2010.04.005
   Son J, 2013, NATURE, V496, P101, DOI 10.1038/nature12040
   Sonveaux P, 2008, J CLIN INVEST, V118, P3930, DOI 10.1172/JCI36843
   Spivak-Kroizman TR, 2013, CANCER RES, V73, P3235, DOI 10.1158/0008-5472.CAN-11-1433
   Tisdale MJ, 2009, PHYSIOL REV, V89, P381, DOI 10.1152/physrev.00016.2008
   Vander Heiden MG, 2013, J CLIN INVEST, V123, P3648, DOI 10.1172/JCI72391
   Vasseur Sophie, 2010, Cancers (Basel), V2, P2138, DOI 10.3390/cancers2042138
   Vaupel P, 2004, METHOD ENZYMOL, V381, P335
   WARBURG O, 1956, SCIENCE, V123, P309, DOI 10.1126/science.123.3191.309
   Wellen KE, 2010, GENE DEV, V24, P2784, DOI 10.1101/gad.1985910
   Yachida S, 2010, NATURE, V467, P1114, DOI 10.1038/nature09515
   Yamada S, 2013, SURGERY, V154, P946, DOI 10.1016/j.surg.2013.05.004
   Yan H, 2009, NEW ENGL J MED, V360, P765, DOI 10.1056/NEJMoa0808710
   Yang M, 2013, J CLIN INVEST, V123, P3652, DOI 10.1172/JCI67228
   Yi W, 2012, SCIENCE, V337, P975, DOI 10.1126/science.1222278
   Ying HQ, 2012, CELL, V149, P656, DOI 10.1016/j.cell.2012.01.058
   Zhang JJ, 2010, WORLD J GASTROENTERO, V16, P2881, DOI 10.3748/wjg.v16.i23.2881
   Zhang ZH, 2013, PLOS ONE, V8, DOI 10.1371/journal.pone.0065218
   Zhao Y, 2013, CELL DEATH DIS, V4, DOI 10.1038/cddis.2013.60
   Zhou WD, 2012, J PROTEOME RES, V11, P554, DOI 10.1021/pr2009274
NR 65
TC 37
Z9 38
U1 0
U2 25
PU ELSEVIER SCIENCE INC
PI NEW YORK
PA STE 800, 230 PARK AVE, NEW YORK, NY 10169 USA
SN 0003-9861
EI 1096-0384
J9 ARCH BIOCHEM BIOPHYS
JI Arch. Biochem. Biophys.
PD MAR 1
PY 2014
VL 545
BP 69
EP 73
DI 10.1016/j.abb.2013.12.019
PG 5
WC Biochemistry & Molecular Biology; Biophysics
WE Science Citation Index Expanded (SCI-EXPANDED)
SC Biochemistry & Molecular Biology; Biophysics
GA AC7ZB
UT WOS:000332751700008
PM 24393743
DA 2022-07-19
ER

PT J
AU Seltzer, MA
   Jahan, SA
   Sparks, R
   Stout, DB
   Satyamurthy, N
   Dahlbom, M
   Phelps, ME
   Barrio, JR
AF Seltzer, MA
   Jahan, SA
   Sparks, R
   Stout, DB
   Satyamurthy, N
   Dahlbom, M
   Phelps, ME
   Barrio, JR
TI Radiation dose estimates in humans for C-11-acetate whole-body PET
SO JOURNAL OF NUCLEAR MEDICINE
LA English
DT Article
DE C-11-acetate; dosimetry; PET
ID PROSTATE-CANCER; C-11 ACETATE; CARBON-11-ACETATE
AB C-11-Acetate is currently being investigated as a new tracer for imaging neoplasms, most notably prostate cancer and its metastases. Previously reported dose estimates for C-11-acetate prepared by the Oak Ridge Institute for Science and Education (ORISE) were based on a simple 3-compartment model in which all activity not measured in blood or excretion via breath was assumed to reside in the heart. Because all organs are involved in acetate metabolism to some extent, these estimates might overestimate heart and underestimate other organ dosimetry. Dynamic whole-body C-11-acetate PET was therefore performed on 6 healthy human volunteers. Measured dose estimates for all target organs were compared with the existing ORISE values. Methods: After transmission scanning had been performed for measured attenuation, 525 MBq of C-11-acetate were injected intravenously, and 5 sequential whole-body emission scans were obtained from the head to mid thighs. Regions of interest were drawn to encompass the entire activity in all visible organs at each time point. Time-activity data were fit in a least-squares sense to obtain residence times. Absorbed dose estimates were determined using MIRDOSE3.1 software. Results: The effective dose was 0.0049 mSv/MBq. The organs receiving the highest absorbed doses were the pancreas (0.017 mGy/MBq), bowel (0.011 mGy/MBq), kidneys (0.0092 mGy/MBq), and spleen (0.0092 mGy/MBq). No urinary excretion of tracer was measurable. Conclusion: Using these new estimates for C-11-acetate dosimetry, the maximum injected activity under Radioactive Drug Research Committee limits can be raised up to 5-fold over the limit imposed by the previous ORISE estimates. A higher injected activity would improve counting statistics and, it is hoped, overall image quality and tumor detection with whole-body C-11-acetate PET.
C1 Univ Calif Los Angeles, Sch Med, Ahmanson Biol Imaging Ctr, Dept Mol & Med Pharmacol, Los Angeles, CA USA.
   CDE Dosimetry Serv, Knoxville, TN USA.
RP Seltzer, MA (通讯作者)，Dartmouth Coll, Hitchcock Med Ctr, Dept Radiol, 1 Med Ctr Dr, Lebanon, NH 03756 USA.
EM Mseltzer@hitchcock.org
CR Adam LE, 1997, IEEE T NUCL SCI, V44, P1172, DOI 10.1109/23.596983
   [Anonymous], 1981, ANN ICRP, V6, P1
   Cristy M, 1987, SPECIFIC ABSORBED FR
   DAHLBOM M, 1992, J NUCL MED, V33, P1191
   MEIKLE SR, 1994, PHYS MED BIOL, V39, P1689, DOI 10.1088/0031-9155/39/10/012
   Muranoto S, 1999, J NUCL MED, V40, p60P
   *OAK RIDG I SCI ED, 1995, DOS EST TABL C 11 AC
   Oberdorfer F, 1996, J NUCL MED, V37, P341
   Oyama N, 2002, J UROLOGY, V167, P173
   Oyama N, 2003, J NUCL MED, V44, P549
   Oyama N, 2002, J NUCL MED, V43, P181
   Qi JY, 1999, IEEE T MED IMAGING, V18, P293, DOI 10.1109/42.768839
   SHIELDS AF, 1992, J NUCL MED, V33, P581
   Shreve PD, 1999, J NUCL MED, V40, p60P
   Shreve PD, 1997, J NUCL MED, V38, P1305
   Stabin MG, 1996, J NUCL MED, V37, P538
   *US DEP HHS, 1984, 21CFR3611 US DEP HHS
   1991, ANN ICRP, V21, P1
NR 18
TC 66
Z9 72
U1 0
U2 2
PU SOC NUCLEAR MEDICINE INC
PI RESTON
PA 1850 SAMUEL MORSE DR, RESTON, VA 20190-5316 USA
SN 0161-5505
J9 J NUCL MED
JI J. Nucl. Med.
PD JUL
PY 2004
VL 45
IS 7
BP 1233
EP 1236
PG 4
WC Radiology, Nuclear Medicine & Medical Imaging
WE Science Citation Index Expanded (SCI-EXPANDED)
SC Radiology, Nuclear Medicine & Medical Imaging
GA 835LZ
UT WOS:000222486200025
PM 15235071
DA 2022-07-19
ER

PT J
AU Chini, CCS
   Guerrico, AMG
   Nin, V
   Camacho-Pereira, J
   Escande, C
   Barbosa, MT
   Chini, EN
AF Chini, Claudia C. S.
   Guerrico, Anatilde M. Gonzalez
   Nin, Veronica
   Camacho-Pereira, Juliana
   Escande, Carlos
   Barbosa, Maria Thereza
   Chini, Eduardo N.
TI Targeting of NAD Metabolism in Pancreatic Cancer Cells: Potential Novel
   Therapy for Pancreatic Tumors
SO CLINICAL CANCER RESEARCH
LA English
DT Article
ID NICOTINAMIDE PHOSPHORIBOSYLTRANSFERASE; BIOSYNTHESIS INHIBITOR; CD38;
   EXPRESSION; SURVIVAL; LACTATE; STRESS; SYSTEM; APO866; NAMPT
AB Purpose: Here, we describe a novel interplay between NAD synthesis and degradation involved in pancreatic tumor growth.
   Experimental Design: We used human pancreatic cancer cells, both in vitro (cell culture experiments) and in vivo (xenograft experiments), to demonstrate the role of NAD synthesis and degradation in tumor cell metabolism and growth.
   Results: We demonstrated that pharmacologic and genetic targeting of Nampt, the key enzyme in the NAD salvage synthesis pathway, inhibits cell growth and survival of pancreatic cancer cells. These changes were accompanied by a reduction of NAD levels, glycolytic flux, lactate production, mitochondrial function, and levels of ATP. The massive reduction in overall metabolic activity induced by Nampt inhibition was accompanied by a dramatic decrease in pancreatic tumor growth. The results of the mechanistic experiments showed that neither the NAD-dependent enzymes PARP-1 nor SIRT1 play a significant role on the effect of Nampt inhibition on pancreatic cancer cells. However, we identified a role for the NAD degradation pathway mediated by the NADase CD38 on the sensitivity to Nampt inhibition. The responsiveness to Nampt inhibition is modulated by the expression of CD38; low levels of this enzyme decrease the sensitivity to Nampt inhibition. In contrast, its overexpression decreased cell growth in vitro and in vivo, and further increased the sensitivity to Nampt inhibition.
   Conclusions: Our study demonstrates that NAD metabolism is essential for pancreatic cancer cell survival and proliferation and that targeting NAD synthesis via the Nampt pathway could lead to novel therapeutic treatments for pancreatic cancer. (C)2013 AACR.
C1 [Chini, Claudia C. S.; Guerrico, Anatilde M. Gonzalez; Nin, Veronica; Camacho-Pereira, Juliana; Escande, Carlos; Barbosa, Maria Thereza; Chini, Eduardo N.] Mayo Clin, Dept Anesthesiol, Coll Med, Ctr Canc, Rochester, MN 55902 USA.
RP Chini, EN (通讯作者)，Mayo Clin, 2nd St, Rochester, MN 55902 USA.
EM chini.eduardo@mayo.edu
RI Camacho-Pereira, Juliana/AAZ-6174-2021
OI Camacho-Pereira, Juliana/0000-0002-4247-2140
FU National Cancer Institute [P50CA102701]; NATIONAL CANCER INSTITUTE
   [P30CA015083, P50CA102701] Funding Source: NIH RePORTER
FX The project described was supported by Award no. P50CA102701 (Mayo
   Clinic SPORE in Pancreatic Cancer) from the National Cancer Institute.
CR Aksoy P, 2006, BIOCHEM BIOPH RES CO, V345, P1386, DOI 10.1016/j.bbrc.2006.05.042
   Barbosa MTP, 2007, FASEB J, V21, P3629, DOI 10.1096/fj.07-8290com
   Bauer L, 2009, INT J ONCOL, V35, P97, DOI 10.3892/ijo_00000317
   Boniface JJ, 2010, CANC MET PATHW FUT S
   Bowlby SC, 2012, PLOS ONE, V7, DOI 10.1371/journal.pone.0040195
   Chiarugi A, 2012, NAT REV CANCER, V12, P741, DOI 10.1038/nrc3340
   Chini EN, 2009, CURR PHARM DESIGN, V15, P57, DOI 10.2174/138161209787185788
   Dang CV, 2009, CLIN CANCER RES, V15, P6479, DOI 10.1158/1078-0432.CCR-09-0889
   Fritz V, 2010, ONCOGENE, V29, P4369, DOI 10.1038/onc.2010.182
   Garten A, 2009, TRENDS ENDOCRIN MET, V20, P130, DOI 10.1016/j.tem.2008.10.004
   HAMILTON SD, 1984, CLIN CHEM, V30, P226
   Hartman WR, 2010, LEUKEMIA LYMPHOMA, V51, P1315, DOI 10.3109/10428194.2010.483299
   Holen K, 2008, INVEST NEW DRUG, V26, P45, DOI 10.1007/s10637-007-9083-2
   Hutter E, 2004, BIOCHEM J, V380, P919, DOI 10.1042/BJ20040095
   Khan JA, 2007, EXPERT OPIN THER TAR, V11, P695, DOI 10.1517/14728222.11.5.695
   KRAMER G, 1995, J UROLOGY, V154, P1636, DOI 10.1016/S0022-5347(01)66733-8
   Le A, 2010, P NATL ACAD SCI USA, V107, P2037, DOI 10.1073/pnas.0914433107
   Lu WQ, 2012, PLOS BIOL, V10, DOI 10.1371/journal.pbio.1001326
   Madhok BM, 2011, AM J CLIN ONCOL-CANC, V34, P628, DOI 10.1097/COC.0b013e3181e84dec
   Malavasi F, 2010, J MOL ENDOCRINOL, V45, P183, DOI 10.1677/JME-10-0082
   Nahimana A, 2009, BLOOD, V113, P3276, DOI 10.1182/blood-2008-08-173369
   Okumura S, 2012, J THORAC ONCOL, V7, P49, DOI 10.1097/JTO.0b013e318233d686
   Olesen UH, 2010, MOL CANCER THER, V9, P1609, DOI 10.1158/1535-7163.MCT-09-1130
   Sahar S, 2011, AGING-US, V3, P794, DOI 10.18632/aging.100368
   Shackelford RE, 2010, INT J CLIN EXP PATHO, V3, P522
   Siegel R, 2012, CA-CANCER J CLIN, V62, P10, DOI 10.3322/caac.20138
   Tan B, 2013, J BIOL CHEM, V288, P3500, DOI 10.1074/jbc.M112.394510
   van der Veer E, 2007, J BIOL CHEM, V282, P10841, DOI 10.1074/jbc.C700018200
   von Heideman A, 2010, CANCER CHEMOTH PHARM, V65, P1165, DOI 10.1007/s00280-009-1125-3
   Wang B, 2011, ONCOGENE, V30, P907, DOI 10.1038/onc.2010.468
   WARBURG O, 1956, SCIENCE, V123, P309, DOI 10.1126/science.123.3191.309
   Yang HY, 2007, CELL, V130, P1095, DOI 10.1016/j.cell.2007.07.035
NR 32
TC 90
Z9 92
U1 1
U2 22
PU AMER ASSOC CANCER RESEARCH
PI PHILADELPHIA
PA 615 CHESTNUT ST, 17TH FLOOR, PHILADELPHIA, PA 19106-4404 USA
SN 1078-0432
EI 1557-3265
J9 CLIN CANCER RES
JI Clin. Cancer Res.
PD JAN 1
PY 2014
VL 20
IS 1
BP 120
EP 130
DI 10.1158/1078-0432.CCR-13-0150
PG 11
WC Oncology
WE Science Citation Index Expanded (SCI-EXPANDED)
SC Oncology
GA 284GC
UT WOS:000329303100015
PM 24025713
OA Green Accepted
DA 2022-07-19
ER

PT J
AU Dai, SN
   Peng, YP
   Zhu, Y
   Xu, DL
   Zhu, F
   Xu, WB
   Chen, QY
   Zhu, XL
   Liu, TT
   Hou, CQ
   Wu, JL
   Miao, Y
AF Dai, Shangnan
   Peng, Yunpeng
   Zhu, Yi
   Xu, Dalai
   Zhu, Feng
   Xu, Wenbin
   Chen, Qiuyang
   Zhu, Xiaole
   Liu, Tongtai
   Hou, Chaoqun
   Wu, Junli
   Miao, Yi
TI Glycolysis promotes the progression of pancreatic cancer and reduces
   cancer cell sensitivity to gemcitabine
SO BIOMEDICINE & PHARMACOTHERAPY
LA English
DT Article
DE Glycolysis; 2-DG; Gemcitabine tolerance; Prognostic model; Pancreatic
   cancer
ID AEROBIC GLYCOLYSIS; DRUG-RESISTANCE; LUNG-CANCER; INHIBITION; TUMOR;
   METABOLISM; 2-DEOXY-D-GLUCOSE; PROLIFERATION; DEHYDROGENASE; CONTRIBUTES
AB Previous studies have reported that increased glycolytic activity enhances chemotherapy resistance in some types of malignancies. However, whether glycolysis influences the curative effect of gemcitabine (GEM) on pancreatic cancer (PC) cells remains unclear. The aim of this study was to investigate the status of glycolysis in PC and its association with tolerance to GEM. Data from The Cancer Genome Atlas (TCGA) were used to analyze the correlation between glycolysis-related gene (GRG) expression and PC progression and prognosis. 2-Deoxy-D-glucose (2-DG) was applied to assess the effect of glycolysis inhibition on PC cell death and GEM tolerance. Expression of some GRGs, such as HK1, GAPDH, PKM2, and LDHA, was significantly associated with the prognosis of PC. Furthermore, HK1, PKLR, and LDHA expression correlated positively with PC progression. Further analysis revealed that cancer cell death was markedly enhanced following glycolysis inhibition and that the sensitivity of cancer cells to GEM was notably increased in the presence of 2-DG. Our findings indicate that abnormally increased glycolytic activity promotes the development of PC and enhances drug tolerance to GEM. 2-DG combined with GEM is a potential therapy for PC.
C1 [Dai, Shangnan; Peng, Yunpeng; Zhu, Yi; Xu, Dalai; Zhu, Feng; Xu, Wenbin; Chen, Qiuyang; Zhu, Xiaole; Liu, Tongtai; Hou, Chaoqun; Wu, Junli; Miao, Yi] Nanjing Med Univ, Pancreas Ctr, Affiliated Hosp 1, 300 Guangzhou Rd, Nanjing 210029, Jiangsu, Peoples R China.
   [Dai, Shangnan; Peng, Yunpeng; Zhu, Yi; Xu, Dalai; Zhu, Feng; Xu, Wenbin; Chen, Qiuyang; Zhu, Xiaole; Liu, Tongtai; Hou, Chaoqun; Wu, Junli; Miao, Yi] Nanjing Med Univ, Pancreas Inst, Nanjing 210029, Jiangsu, Peoples R China.
RP Wu, JL; Miao, Y (通讯作者)，Nanjing Med Univ, Pancreas Ctr, Affiliated Hosp 1, 300 Guangzhou Rd, Nanjing 210029, Jiangsu, Peoples R China.
EM junliwu1973@hotmail.com; miaoyi@njmu.edu.cn
FU National Natural Science Foundation of China [81672471, 81802408,
   81672449]; Talents planning of six summit fields of Jiangsu Province
   [WSW-032]; Innovation Capability Development Project of Jiangsu Province
   [BM2015004]; Priority Academic Program Development of Jiangsu Higher
   Education Institutions (PAPD) [JX10231801]; Project of Invigorating
   Health Care through Science, Technology and Education, Jiangsu
   Provincial Medical Outstanding Talent [JCRCA2016009]
FX This work was supported by National Natural Science Foundation of China
   (81672471, 81802408, 81672449), Talents planning of six summit fields of
   Jiangsu Province (WSW-032), the Innovation Capability Development
   Project of Jiangsu Province (No. BM2015004), the Priority Academic
   Program Development of Jiangsu Higher Education Institutions (PAPD,
   JX10231801) and The Project of Invigorating Health Care through Science,
   Technology and Education, Jiangsu Provincial Medical Outstanding Talent
   (to Yi Miao, JCRCA2016009).
CR Akram M, 2013, J CANCER EDUC, V28, P454, DOI 10.1007/s13187-013-0486-9
   ALLARD MF, 1994, AM J PHYSIOL, V267, pH742, DOI 10.1152/ajpheart.1994.267.2.H742
   An MX, 2017, J CELL BIOL, V216, P4091, DOI 10.1083/jcb.201701064
   Appelberg R, 2015, IMMUNOLOGY, V145, P498, DOI 10.1111/imm.12464
   BACCI G, 1985, RES CLIN LAB, V15, P89
   Beneteau M, 2012, P NATL ACAD SCI USA, V109, P20071, DOI 10.1073/pnas.1206360109
   Bhattacharya B, 2014, BRIT J PHARMACOL, V171, P3255, DOI 10.1111/bph.12668
   Chakraborty PK, 2017, NAT COMMUN, V8, DOI 10.1038/ncomms14634
   Chen LY, 2018, BIOCHEM BIOPH RES CO, V500, P691, DOI 10.1016/j.bbrc.2018.04.137
   Cheng Y, 2013, INT J MED SCI, V10, P634, DOI 10.7150/ijms.5547
   Choi J, 2014, PLOS ONE, V9, DOI 10.1371/journal.pone.0103593
   Christofk HR, 2008, NATURE, V452, P230, DOI 10.1038/nature06734
   Denechaud PD, 2016, J CLIN INVEST, V126, P137, DOI 10.1172/JCI81542
   Dong GC, 2016, ONCOL LETT, V11, P1980, DOI 10.3892/ol.2016.4168
   Fan CM, 2017, MOL CANCER, V16, DOI 10.1186/s12943-017-0699-3
   Fan L, 2018, INT J MOL MED, V42, P2247, DOI 10.3892/ijmm.2018.3778
   Feng MY, 2018, J EXP CLIN CANC RES, V37, DOI 10.1186/s13046-018-0947-4
   Ferlay J, 2015, INT J CANCER, V136, pE359, DOI 10.1002/ijc.29210
   Ganapathy-Kanniappan S, 2018, CRIT REV BIOCHEM MOL, V53, P667, DOI 10.1080/10409238.2018.1556578
   Ganapathy-Kanniappan S, 2013, MOL CANCER, V12, DOI 10.1186/1476-4598-12-152
   Giatromanolaki A, 2017, EXP LUNG RES, V43, P167, DOI 10.1080/01902148.2017.1328714
   Guo JF, 2017, CANCER LETT, V386, P161, DOI 10.1016/j.canlet.2016.08.018
   Hanse EA, 2017, ONCOGENE, V36, P3915, DOI 10.1038/onc.2017.36
   Hou JY, 2017, J CANCER RES CLIN, V143, P619, DOI 10.1007/s00432-016-2324-z
   Hu ZY, 2014, J MOL MED, V92, P837, DOI 10.1007/s00109-014-1174-x
   Ilic M, 2016, WORLD J GASTROENTERO, V22, P9694, DOI 10.3748/wjg.v22.i44.9694
   Jin GZ, 2018, PLOS BIOL, V16, DOI 10.1371/journal.pbio.2006483
   Jin L, 2017, ONCOGENE, V36, P3797, DOI 10.1038/onc.2017.6
   Kim SM, 2013, MOL CANCER THER, V12, P2145, DOI 10.1158/1535-7163.MCT-12-1188
   Kong XZ, 2016, BIOCHEM BIOPH RES CO, V479, P28, DOI 10.1016/j.bbrc.2016.09.007
   Koppenol WH, 2011, NAT REV CANCER, V11, P325, DOI 10.1038/nrc3038
   Kurtoglu M, 2007, ANTIOXID REDOX SIGN, V9, P1383, DOI 10.1089/ars.2007.1714
   Li CX, 2016, WORLD J SURG ONCOL, V14, DOI 10.1186/s12957-016-0769-9
   Li L, 2018, ONCOL RES, V26, P547, DOI 10.3727/096504017X15016337254605
   Lincet H, 2015, ONCOGENE, V34, P3751, DOI 10.1038/onc.2014.320
   Magometschnigg H, 2019, MOL IMAGING BIOL, V21, P991, DOI 10.1007/s11307-018-01308-z
   Maurer GD, 2019, INT J MOL SCI, V20, DOI 10.3390/ijms20051061
   Millet P, 2016, J IMMUNOL, V196, P2541, DOI 10.4049/jimmunol.1501345
   Moon JS, 2015, CELL REP, V12, P102, DOI 10.1016/j.celrep.2015.05.046
   Muniraj T, 2013, DM-DIS MON, V59, P368, DOI 10.1016/j.disamonth.2013.08.001
   Robinson GL, 2012, ONCOGENE, V31, P4996, DOI 10.1038/onc.2012.13
   Rohlenova K, 2018, TRENDS CELL BIOL, V28, P224, DOI 10.1016/j.tcb.2017.10.010
   Ruprecht B, 2017, CANCER RES, V77, P1842, DOI 10.1158/0008-5472.CAN-16-2976
   Siegel RL, 2018, CA-CANCER J CLIN, V68, P7, DOI 10.3322/caac.21442
   Song JY, 2017, BIOCHEM BIOPH RES CO, V490, P217, DOI 10.1016/j.bbrc.2017.06.024
   Sun KK, 2018, BIOMED PHARMACOTHER, V97, P1296, DOI 10.1016/j.biopha.2017.11.015
   Talekar M, 2015, MOL CANCER THER, V14, P1521, DOI 10.1158/1535-7163.MCT-15-0100
   Tian CC, 2017, EXP CELL RES, V357, P211, DOI 10.1016/j.yexcr.2017.05.019
   Urakami K, 2013, BIOMED RES-TOKYO, V34, P221
   Wood TE, 2008, MOL CANCER THER, V7, P3546, DOI 10.1158/1535-7163.MCT-08-0569
   Xu QR, 2017, MOL CANCER, V16, DOI 10.1186/s12943-017-0748-y
   Xu RH, 2005, CANCER RES, V65, P613
   Xu WF, 2017, CELL DEATH DIS, V8, DOI 10.1038/cddis.2017.60
   Yu J, 2017, CELL PHYSIOL BIOCHEM, V43, P31, DOI 10.1159/000480314
   Zhang LF, 2017, CELL MOL LIFE SCI, V74, P2929, DOI 10.1007/s00018-017-2508-y
   Zhang YL, 2018, ACS APPL MATER INTER, V10, P2347, DOI 10.1021/acsami.7b16685
   Zhao HQ, 2017, J CELL MOL MED, V21, P2055, DOI 10.1111/jcmm.13126
NR 57
TC 27
Z9 28
U1 3
U2 10
PU ELSEVIER FRANCE-EDITIONS SCIENTIFIQUES MEDICALES ELSEVIER
PI ISSY-LES-MOULINEAUX
PA 65 RUE CAMILLE DESMOULINS, CS50083, 92442 ISSY-LES-MOULINEAUX, FRANCE
SN 0753-3322
EI 1950-6007
J9 BIOMED PHARMACOTHER
JI Biomed. Pharmacother.
PD JAN
PY 2020
VL 121
AR 109521
DI 10.1016/j.biopha.2019.109521
PG 9
WC Medicine, Research & Experimental; Pharmacology & Pharmacy
WE Science Citation Index Expanded (SCI-EXPANDED)
SC Research & Experimental Medicine; Pharmacology & Pharmacy
GA JT1GJ
UT WOS:000500746200020
PM 31689601
OA gold
DA 2022-07-19
ER

PT J
AU Miyake, K
   Imura, S
   Yoshizumi, T
   Ikemoto, T
   Morine, Y
   Shimada, M
AF Miyake, Kotaro
   Imura, Satoru
   Yoshizumi, Tomoharu
   Ikemoto, Tetsuya
   Morine, Yuji
   Shimada, Mitsuo
TI Role of thymidine phosphorylase and orotate phosphoribosyltransferase
   mRNA expression and its ratio to dihydropyrimidine dehydrogenase in the
   prognosis and clinicopathological features of patients with pancreatic
   cancer
SO INTERNATIONAL JOURNAL OF CLINICAL ONCOLOGY
LA English
DT Article
DE pancreatic cancer; thymidine phosphorylase; orotate
   phosphoribosyltransferase; laser-capture microdissection
ID CELL GROWTH-FACTOR; THYMIDYLATE SYNTHASE; COLORECTAL-CANCER;
   GENE-EXPRESSION; GASTRIC-CANCER; ADJUVANT CHEMOTHERAPY; 5-FLUOROURACIL;
   FLUOROURACIL; CARCINOMA; DOXIFLURIDINE
AB Background. Thymidine phosphorylase (TP), orotate phosphoribosyltransferase (OPRT), and dihydropyrimidine dehydrogenase (DPD) are important enzymes related to the metabolism of 5-fluorouracil and its derivatives. In this study, we analyzed the expression of these enzymes and evaluated the association between the expression of these enzymes and clinicopathological features and prognosis in patients with pancreatic cancer.
   Methods. TP, OPRT, and DPD mRNA expressions were detected using a real-time reverse transcriptional-polymerase chain reaction method or by immunohistochemistry, using surgical specimens obtained from 25 patients with pancreatic cancer.
   Results. TP mRNA expression was lower in cases with an alpha infiltration growth pattern than in cases with other infiltration growth patterns (P < 0.05). OPRT mRNA expression was higher in poorly differentiated-type cases than in differentiated type cases (P < 0.05). TP-, OPRT-, and DPD-positive stainings were found in 15 of 24 cases (63%), 10 of 19 cases (53%), and 14 of 21 cases (67%), respectively. There were significant correlations or trends between the mRNA and protein expressions of TP, OPRT, and DPD. Patients with a low TP/DPD ratio survived significantly longer than those with a high ratio (P < 0.05). Multivariate analysis demonstrated a significantly poorer outcome in patients with a high TP/DPD ratio compared with in patients with a low ratio (P < 0.05).
   Conclusion. The TP/DPD ratio might be useful as a prognostic factor in patients with pancreatic cancer.
C1 [Miyake, Kotaro; Imura, Satoru; Yoshizumi, Tomoharu; Ikemoto, Tetsuya; Morine, Yuji; Shimada, Mitsuo] Univ Tokushima, Grad Sch, Dept Digest & Pediat Surg, Inst Hlth Biosci, Tokushima 7708503, Japan.
RP Shimada, M (通讯作者)，Univ Tokushima, Grad Sch, Dept Digest & Pediat Surg, Inst Hlth Biosci, 3-18-15 Kuramoto, Tokushima 7708503, Japan.
EM mshimada@clin.med.tokushima-u.ac.jp
OI Ikemoto, Tetsuya/0000-0001-9800-1359
CR DIASIO RB, 1994, J CLIN ONCOL, V12, P2239, DOI 10.1200/JCO.1994.12.11.2239
   ETIENNE MC, 1995, J CLIN ONCOL, V13, P1663, DOI 10.1200/JCO.1995.13.7.1663
   Fujioka S, 2001, CANCER, V92, P1788, DOI 10.1002/1097-0142(20011001)92:7<1788::AID-CNCR1695>3.0.CO;2-Z
   Fujiwaki R, 2000, J CLIN ONCOL, V18, P3946, DOI 10.1200/JCO.2000.18.23.3946
   Gibson UEM, 1996, GENOME RES, V6, P995, DOI 10.1101/gr.6.10.995
   HARAGUCHI M, 1994, NATURE, V368, P198, DOI 10.1038/368198a0
   HEGGIE GD, 1987, CANCER RES, V47, P2203
   Hiroyasu S, 2001, JPN J CLIN ONCOL, V31, P65, DOI 10.1093/jjco/hye014
   Ichikawa W, 2003, BRIT J CANCER, V89, P1486, DOI 10.1038/sj.bjc.6601335
   Ichikawa W, 2004, INT J CANCER, V112, P967, DOI 10.1002/ijc.20511
   Inaba M, 1999, JPN J CANCER RES, V90, P349, DOI 10.1111/j.1349-7006.1999.tb00754.x
   Inaba M, 1996, JPN J CANCER RES, V87, P212, DOI 10.1111/j.1349-7006.1996.tb03161.x
   ISHIKAWA F, 1989, NATURE, V338, P556
   Ishikawa T, 1998, CANCER RES, V58, P685
   Ishikawa Y, 2000, JPN J CANCER RES, V91, P105, DOI 10.1111/j.1349-7006.2000.tb00866.x
   Ishitsuka H, 2000, INVEST NEW DRUG, V18, P343, DOI 10.1023/A:1006497231579
   Japan Pancreas Society, 2003, CLASS PANCR CARC
   Kamoshida S, 2004, PATHOL INT, V54, P564, DOI 10.1111/j.1440-1827.2004.01665.x
   Kamoshida S, 2004, JPN J CLIN ONCOL, V34, P594, DOI 10.1093/jjco/hyh113
   Kanai F, 1998, CANCER RES, V58, P1946
   Kohne CH, 2000, ONCOLOGY-NY, V14, P13
   Konno S, 2001, CANCER LETT, V166, P103, DOI 10.1016/S0304-3835(01)00432-3
   MIWA M, 1986, CHEM PHARM BULL, V34, P4225
   MIYADERA K, 1995, CANCER RES, V55, P1687
   MIYAZONO K, 1987, J BIOL CHEM, V262, P4098
   Mizutani Y, 2004, CANCER, V100, P723, DOI 10.1002/cncr.11955
   Mori K, 2000, INT J ONCOL, V17, P33
   Nishimura G, 2002, ONCOL REP, V9, P479
   Nita ME, 1998, HEPATO-GASTROENTEROL, V45, P2117
   PINEDO HM, 1988, J CLIN ONCOL, V6, P1653, DOI 10.1200/JCO.1988.6.10.1653
   Salonga D, 2000, CLIN CANCER RES, V6, P1322
   SANTI DV, 1974, BIOCHEMISTRY-US, V13, P471, DOI 10.1021/bi00700a012
   SHIRASAKA T, 1993, CANCER RES, V53, P4004
   SUMIZAWA T, 1993, J BIOCHEM-TOKYO, V114, P9, DOI 10.1093/oxfordjournals.jbchem.a124146
   Terashima M, 2002, EUR J CANCER, V38, P2375, DOI 10.1016/S0959-8049(02)00380-5
NR 35
TC 16
Z9 18
U1 0
U2 0
PU SPRINGER TOKYO
PI TOKYO
PA 3-3-13, HONGO, BUNKYO-KU, TOKYO, 113-0033, JAPAN
SN 1341-9625
J9 INT J CLIN ONCOL
JI Int. J. Clin. Oncol.
PD APR
PY 2007
VL 12
IS 2
BP 111
EP 119
DI 10.1007/s10147-006-0634-x
PG 9
WC Oncology
WE Science Citation Index Expanded (SCI-EXPANDED)
SC Oncology
GA 279WG
UT WOS:000254385300007
PM 17443278
DA 2022-07-19
ER

PT J
AU Burkhart, RA
   Pineda, DM
   Chand, SN
   Romeo, C
   Londin, ER
   Karoly, ED
   Cozzitorto, JA
   Rigoutsos, I
   Yeo, CJ
   Brody, JR
   Winter, JM
AF Burkhart, Richard A.
   Pineda, Danielle M.
   Chand, Saswati N.
   Romeo, Carmella
   Londin, Eric R.
   Karoly, Edward D.
   Cozzitorto, Joseph A.
   Rigoutsos, Isidore
   Yeo, Charles J.
   Brody, Jonathan R.
   Winter, Jordan M.
TI HuR is a post-transcriptional regulator of core metabolic enzymes in
   pancreatic cancer
SO RNA BIOLOGY
LA English
DT Article
DE HuR; post-transcriptional gene regulation; cancer metabolism; pancreatic
   cancer
ID MESSENGER-RNA STABILITY; BINDING PROTEIN HUR; TUMOR-CELLS; EXPRESSION;
   PATHWAY; STABILIZATION; CHEMOTHERAPY; DEPRIVATION; GLYCOLYSIS; MUTATIONS
AB Cancer cell metabolism differs from normal cells, yet the regulatory mechanisms responsible for these differences are incompletely understood, particularly in response to acute changes in the tumor microenvironment. HuR, an RNA-binding protein, acts under acute stress to regulate core signaling pathways in cancer through post-transcriptional regulation of mRNA targets. We demonstrate that HuR regulates the metabolic phenotype in pancreatic cancer cells and is critical for survival under acute glucose deprivation. Using three pancreatic cancer cell line models, HuR-proficient cells demonstrated superior survival under glucose deprivation when compared with isogenic cells with siRNA-silencing of HuR expression (HuR-deficient cells). We found that HuR-proficient cells utilized less glucose, but produced greater lactate, as compared with HuR-deficient cells. Acute glucose deprivation was found to act as a potent stimulus for HuR translocation from the nucleus to the cytoplasm, where HuR stabilizes its mRNA targets. We performed a gene expression array on ribonucleoprotein-immunoprecipitated mRNAs bound to HuR and identified 11 novel HuR target transcripts that encode enzymes central to glucose metabolism. Three (GPI, PRPS2 and IDH1) were selected for validation studies, and confirmed as bona fide HuR targets. These findings establish HuR as a critical regulator of pancreatic cancer cell metabolism and survival under acute glucose deprivation. Further explorations into HuR's role in cancer cell metabolism should uncover novel therapeutic targets that are critical for cancer cell survival in a metabolically compromised tumor microenvironment.
C1 [Burkhart, Richard A.; Pineda, Danielle M.; Chand, Saswati N.; Romeo, Carmella; Cozzitorto, Joseph A.; Yeo, Charles J.; Brody, Jonathan R.; Winter, Jordan M.] Jefferson Pancreas Biliary & Related Canc Ctr, Dept Surg, Philadelphia, PA USA.
   [Londin, Eric R.; Rigoutsos, Isidore] Thomas Jefferson Univ, Computat Med Ctr, Philadelphia, PA 19107 USA.
   [Karoly, Edward D.] Metabolon Inc, Res Triangle Pk, NC USA.
RP Brody, JR (通讯作者)，Jefferson Pancreas Biliary & Related Canc Ctr, Dept Surg, Philadelphia, PA USA.
EM jonathan.brody@jefferson.edu; jordan.winter@jefferson.edu
RI Rigoutsos, Isidore/C-5381-2012
OI Rigoutsos, Isidore/0000-0003-1529-8631; Smith,
   Carmella/0000-0002-2922-9795; Londin, Eric/0000-0003-4331-6366
FU AACR-Pancreatic Cancer Action Network (AACR-PanCAN) [10-20-25-BROD];
   American Cancer Society (ACS) [RSG-10-119-01-CDD]; Lisa Waller Hayes
   Foundation; "Fund-a-Cure for Pancreatic Cancer" project; Friends against
   Pancreatic Cancer
FX This work was supported in part by resources provided by the
   AACR-Pancreatic Cancer Action Network (AACR-PanCAN grant
   #10-20-25-BROD), The American Cancer Society (ACS grant
   #RSG-10-119-01-CDD), the Lisa Waller Hayes Foundation, the "Fund-a-Cure
   for Pancreatic Cancer" project and Friends against Pancreatic Cancer
   (Dan and Heather Mendelow and Josh Donfeld).
CR Abdelmohsen K, 2010, WIRES RNA, V1, P214, DOI 10.1002/wrna.4
   Anderson ARA, 2006, CELL, V127, P905, DOI 10.1016/j.cell.2006.09.042
   Boeck S, 2007, ONCOLOGY-BASEL, V72, P314, DOI 10.1159/000113054
   Buzzai M, 2005, ONCOGENE, V24, P4165, DOI 10.1038/sj.onc.1208622
   Chu PC, 2012, J BIOL CHEM, V287, P43639, DOI 10.1074/jbc.M112.393678
   Costantino CL, 2009, CANCER RES, V69, P4567, DOI 10.1158/0008-5472.CAN-09-0371
   Costello LC, 2005, MOL CELL BIOCHEM, V280, P1, DOI 10.1007/s11010-005-8841-8
   de Silanes IL, 2003, ONCOGENE, V22, P7146, DOI 10.1038/sj.onc.1206862
   Dixon DA, 2001, J CLIN INVEST, V108, P1657, DOI 10.1172/JCI12973
   Erkan M, 2008, CLIN GASTROENTEROL H, V6, P1155, DOI 10.1016/j.cgh.2008.05.006
   Evans AM, 2009, ANAL CHEM, V81, P6656, DOI 10.1021/ac901536h
   Feig C, 2012, CLIN CANCER RES, V18, P4266, DOI 10.1158/1078-0432.CCR-11-3114
   Frauwirth KA, 2002, IMMUNITY, V16, P769, DOI 10.1016/S1074-7613(02)00323-0
   Fritz V, 2010, ONCOGENE, V29, P4369, DOI 10.1038/onc.2010.182
   Galban S, 2008, MOL CELL BIOL, V28, P93, DOI 10.1128/MCB.00973-07
   Gambhir SS, 2002, NAT REV CANCER, V2, P683, DOI 10.1038/nrc882
   Gantt KR, 2006, J CELL BIOCHEM, V99, P565, DOI 10.1002/jcb.20950
   Gummadi L, 2012, AM J PHYSIOL-RENAL, V303, pF1545, DOI 10.1152/ajprenal.00400.2012
   Heiden MGV, 2009, SCIENCE, V324, P1029, DOI 10.1126/science.1160809
   Hinman MN, 2008, CELL MOL LIFE SCI, V65, P3168, DOI 10.1007/s00018-008-8252-6
   Izuishi K, 2000, CANCER RES, V60, P6201
   Keene JD, 2007, NAT REV GENET, V8, P533, DOI 10.1038/nrg2111
   Lal A, 2005, EMBO J, V24, P1852, DOI 10.1038/sj.emboj.7600661
   Landor SKJ, 2011, P NATL ACAD SCI USA, V108, P18814, DOI 10.1073/pnas.1104943108
   Levy NS, 1998, J BIOL CHEM, V273, P6417, DOI 10.1074/jbc.273.11.6417
   Mesker WE, 2007, CELL ONCOL, V29, P387
   Mukherjee N, 2011, MOL CELL, V43, P327, DOI 10.1016/j.molcel.2011.06.007
   Neesse A, 2011, GUT, V60, P861, DOI 10.1136/gut.2010.226092
   Olive KP, 2009, SCIENCE, V324, P1457, DOI 10.1126/science.1171362
   PARHAM DM, 1988, J CLIN PATHOL, V41, P173, DOI 10.1136/jcp.41.2.173
   Pineda DM, 2012, CANCER BIOL THER, V13, P946, DOI 10.4161/cbt.20952
   Possemato R, 2011, NATURE, V476, P346, DOI 10.1038/nature10350
   Provenzano PP, 2012, CANCER CELL, V21, P418, DOI 10.1016/j.ccr.2012.01.007
   Raspaglio G, 2010, CANCER RES, V70, P5891, DOI 10.1158/0008-5472.CAN-09-4656
   Reitman ZJ, 2011, P NATL ACAD SCI USA, V108, P3270, DOI 10.1073/pnas.1019393108
   Scott DA, 2011, J BIOL CHEM, V286, P42626, DOI 10.1074/jbc.M111.282046
   SUTHERLAND RM, 1988, SCIENCE, V240, P177, DOI 10.1126/science.2451290
   TANNOCK IF, 1986, CANCER RES, V46, P3105
   van Kouwenhove M, 2011, NAT REV CANCER, V11, P644, DOI 10.1038/nrc3107
   Wang W, 2002, MOL CELL BIOL, V22, P3425, DOI 10.1128/MCB.22.10.3425-3436.2002
   Wang WG, 2000, EMBO J, V19, P2340, DOI 10.1093/emboj/19.10.2340
   Wang YL, 2002, P NATL ACAD SCI USA, V99, P5860, DOI 10.1073/pnas.092538799
   Ward PS, 2012, CANCER CELL, V21, P297, DOI 10.1016/j.ccr.2012.02.014
   Yachida S, 2010, NATURE, V467, P1114, DOI 10.1038/nature09515
   Yaman I, 2002, J BIOL CHEM, V277, P41539, DOI 10.1074/jbc.M204850200
   Ying HQ, 2012, CELL, V149, P656, DOI 10.1016/j.cell.2012.01.058
   Yun JY, 2009, SCIENCE, V325, P1555, DOI 10.1126/science.1174229
   Zhang WC, 2012, CELL, V148, P259, DOI 10.1016/j.cell.2011.11.050
   Ziebart T, 2011, J CANCER RES CLIN, V137, P193, DOI 10.1007/s00432-010-0875-y
NR 49
TC 40
Z9 42
U1 0
U2 7
PU TAYLOR & FRANCIS INC
PI PHILADELPHIA
PA 530 WALNUT STREET, STE 850, PHILADELPHIA, PA 19106 USA
SN 1547-6286
EI 1555-8584
J9 RNA BIOL
JI RNA Biol.
PD AUG 1
PY 2013
VL 10
IS 8
BP 1312
EP 1323
DI 10.4161/rna.25274
PG 12
WC Biochemistry & Molecular Biology
WE Science Citation Index Expanded (SCI-EXPANDED)
SC Biochemistry & Molecular Biology
GA 245LS
UT WOS:000326465800013
PM 23807417
OA Green Published, Bronze
DA 2022-07-19
ER

PT J
AU Marzan, AL
   Stewart, SE
AF Marzan, Akbar Lulu
   Stewart, Sarah Elizabeth
TI Elucidating the Role of Extracellular Vesicles in Pancreatic Cancer
SO CANCERS
LA English
DT Review
DE pancreatic cancer; biomarkers; extracellular vesicles; microvesicles;
   exosomes
ID DENDRITIC CELLS; STEM-CELLS; TUMOR MICROENVIRONMENT; DRUG-DELIVERY;
   EXOSOMES; GEMCITABINE; MEMBRANE; BIOGENESIS; PACLITAXEL; RELEASE
AB Simple Summary: Pancreatic cancer is one of the deadliest cancers worldwide. The chance of surviving more than 5 years after initial diagnosis is less than 10%. This is due to a lack of early diagnostics, where often at the time of initial detection the tumour has already spread to different parts of the body and has developed a propensity to develop drug resistance. Therefore, to tackle this devastating disease, it is necessary to identify the key players responsible for driving pancreatic cancer. Numerous studies have found that small bubble-like packages shed by cancer cells, called extracellular vesicles, play an important role in the progression of the disease. Our knowledge on how extracellular vesicles aid in the progression, spread and chemoresistance of pancreatic cancer is the focus of this review. Of note, these extracellular vesicles may serve as biomarkers for earlier detection of pancreatic cancer and could represent drug targets or drug delivery agents for the treatment of pancreatic cancer.
   Pancreatic cancer is one of the deadliest cancers worldwide, with a 5-year survival rate of less than 10%. This dismal survival rate can be attributed to several factors including insufficient diagnostics, rapid metastasis and chemoresistance. To identify new treatment options for improved patient outcomes, it is crucial to investigate the underlying mechanisms that contribute to pancreatic cancer progression. Accumulating evidence suggests that extracellular vesicles, including exosomes and microvesicles, are critical players in pancreatic cancer progression and chemoresistance. In addition, extracellular vesicles also have the potential to serve as promising biomarkers, therapeutic targets and drug delivery tools for the treatment of pancreatic cancer. In this review, we aim to summarise the current knowledge on the role of extracellular vesicles in pancreatic cancer progression, metastasis, immunity, metabolic dysfunction and chemoresistance, and discuss their potential roles as biomarkers for early diagnosis and drug delivery vehicles for treatment of pancreatic cancer.
C1 [Marzan, Akbar Lulu; Stewart, Sarah Elizabeth] La Trobe Univ, La Trobe Inst Mol Sci, Dept Biochem & Genet, Melbourne, Vic 3086, Australia.
RP Stewart, SE (通讯作者)，La Trobe Univ, La Trobe Inst Mol Sci, Dept Biochem & Genet, Melbourne, Vic 3086, Australia.
EM 19572414@students.latrobe.edu.au; s.stewart@latrobe.edu.au
OI Stewart, Sarah E/0000-0003-3712-9898
FU Australian Research Council Discovery Early Career Research Award
   [DE200100611]; Full Fee Research Scholarship (LTUFFRS); Graduate
   Research Scholarship (LTGRS) from La Trobe University
FX This work was funded by an Australian Research Council Discovery Early
   Career Research Award, grant number DE200100611 to S.E.S. and a Full Fee
   Research Scholarship (LTUFFRS) and Graduate Research Scholarship (LTGRS)
   from La Trobe University to A.L.M.
CR Abels ER, 2016, CELL MOL NEUROBIOL, V36, P301, DOI 10.1007/s10571-016-0366-z
   Abhange K, 2021, BIOACT MATER, V6, P3705, DOI 10.1016/j.bioactmat.2021.03.015
   Anand S, 2019, BBA-PROTEINS PROTEOM, V1867, DOI 10.1016/j.bbapap.2019.02.005
   Aspe JR, 2014, J EXTRACELL VESICLES, V3, DOI 10.3402/jev.v3.23244
   Baietti MF, 2012, NAT CELL BIOL, V14, P677, DOI 10.1038/ncb2502
   Basso D, 2017, ONCOTARGET, V8, P84928, DOI 10.18632/oncotarget.20863
   Blomme A, 2016, ONCOTARGET, V7, P83669, DOI 10.18632/oncotarget.13276
   Boing AN, 2014, J EXTRACELL VESICLES, V3, DOI 10.3402/jev.v3.23430
   Campos-Silva C, 2019, SCI REP-UK, V9, DOI 10.1038/s41598-019-38516-8
   Caruso S, 2018, FRONT IMMUNOL, V9, DOI 10.3389/fimmu.2018.01486
   Chernomordik LV, 2008, NAT STRUCT MOL BIOL, V15, P675, DOI 10.1038/nsmb.1455
   Ciardiello C, 2016, INT J MOL SCI, V17, DOI 10.3390/ijms17020175
   Cocucci E, 2009, TRENDS CELL BIOL, V19, P43, DOI 10.1016/j.tcb.2008.11.003
   Colombo M, 2013, J CELL SCI, V126, P5553, DOI 10.1242/jcs.128868
   Cossetti C, 2014, MOL CELL, V56, P193, DOI 10.1016/j.molcel.2014.08.020
   Costa-Silva B, 2015, NAT CELL BIOL, V17, P816, DOI 10.1038/ncb3169
   Cvjetkovic A, 2014, J EXTRACELL VESICLES, V3, DOI 10.3402/jev.v3.23111
   da Rocha-Azevedo B, 2015, CELL RES, V25, P1, DOI 10.1038/cr.2014.146
   Dale GL, 2009, PLATELETS, V20, P361, DOI 10.1080/09537100903096692
   de Araujo Mariana Eca Guimaraes, 2008, V424, P317, DOI 10.1007/978-1-60327-064-9_25
   Deplanque G, 2017, LANCET, V389, P985, DOI 10.1016/S0140-6736(17)30126-5
   Di Vizio D, 2012, AM J PATHOL, V181, P1573, DOI 10.1016/j.ajpath.2012.07.030
   Ding GP, 2015, ONCOTARGET, V6, P29877, DOI 10.18632/oncotarget.4924
   Enderle D, 2015, PLOS ONE, V10, DOI 10.1371/journal.pone.0136133
   Fang Y, 2019, EXP CELL RES, V383, DOI 10.1016/j.yexcr.2019.111543
   Feng D, 2010, TRAFFIC, V11, P675, DOI 10.1111/j.1600-0854.2010.01041.x
   Gamez-Valero A, 2016, SCI REP-UK, V6, DOI 10.1038/srep33641
   Gangoda L, 2017, PROTEOMICS, V17, DOI 10.1002/pmic.201600370
   Gardiner C, 2016, J EXTRACELL VESICLES, V5, DOI 10.3402/jev.v5.32945
   Gastpar R, 2005, CANCER RES, V65, P5238, DOI 10.1158/0008-5472.CAN-04-3804
   Goto T, 2018, BMC CANCER, V18, DOI 10.1186/s12885-018-4006-5
   Gurung S, 2021, CELL COMMUN SIGNAL, V19, DOI 10.1186/s12964-021-00730-1
   Hoshino A, 2015, NATURE, V527, P329, DOI 10.1038/nature15756
   Huang KM, 1997, J CELL SCI, V110, P899
   Jackson CE, 2017, BIOPHYS J, V113, P1342, DOI 10.1016/j.bpj.2017.05.032
   Jadli AS, 2020, MOL CELL BIOCHEM, V467, P77, DOI 10.1007/s11010-020-03703-z
   Jahn R, 1999, ANNU REV BIOCHEM, V68, P863, DOI 10.1146/annurev.biochem.68.1.863
   Javeed N, 2017, ONCOIMMUNOLOGY, V6, DOI 10.1080/2162402X.2016.1252013
   Javeed N, 2015, CLIN CANCER RES, V21, P1722, DOI 10.1158/1078-0432.CCR-14-2022
   Johnsen KB, 2014, BBA-REV CANCER, V1846, P75, DOI 10.1016/j.bbcan.2014.04.005
   Joshi GK, 2015, ACS NANO, V9, P11075, DOI 10.1021/acsnano.5b04527
   Kalra H, 2016, INT J MOL SCI, V17, DOI 10.3390/ijms17020170
   Kamerkar S, 2017, NATURE, V546, P498, DOI 10.1038/nature22341
   Kamisawa T, 2016, LANCET, V388, P73, DOI 10.1016/S0140-6736(16)00141-0
   Katsiougiannis S, 2017, FASEB J, V31, P998, DOI 10.1096/fj.201600984R
   Keerthikumar S, 2015, ONCOTARGET, V6, P15375, DOI 10.18632/oncotarget.3801
   Kim MS, 2016, NANOMED-NANOTECHNOL, V12, P655, DOI 10.1016/j.nano.2015.10.012
   Kleeff J, 2016, NAT REV DIS PRIMERS, V2, DOI 10.1038/nrdp.2016.22
   Konoshenko MY, 2018, BIOMED RES INT, V2018, DOI 10.1155/2018/8545347
   Kreger BT, 2016, CANCERS, V8, DOI 10.3390/cancers8120111
   Leca J, 2016, J CLIN INVEST, V126, P4140, DOI 10.1172/JCI87734
   Li ZH, 2018, CELL PHYSIOL BIOCHEM, V51, P610, DOI 10.1159/000495281
   Liangsupree T, 2021, J CHROMATOGR A, V1636, DOI 10.1016/j.chroma.2020.461773
   Linares R, 2017, METHODS MOL BIOL, V1545, P43, DOI 10.1007/978-1-4939-6728-5_4
   Lotvall J, 2014, J EXTRACELL VESICLES, V3, DOI 10.3402/jev.v3.26913
   Lucchetti D, 2019, BIOTECHNOL J, V14, DOI 10.1002/biot.201700716
   Ludwig AK, 2012, INT J BIOCHEM CELL B, V44, P11, DOI 10.1016/j.biocel.2011.10.005
   Ma L, 2015, CELL RES, V25, P24, DOI 10.1038/cr.2014.135
   Madhavan B, 2015, INT J CANCER, V136, P2616, DOI 10.1002/ijc.29324
   Marzan Akbar L, 2021, Subcell Biochem, V97, P393, DOI 10.1007/978-3-030-67171-6_15
   Mathieu M, 2021, NAT COMMUN, V12, DOI 10.1038/s41467-021-24384-2
   Mathivanan S, 2010, J PROTEOMICS, V73, P1907, DOI 10.1016/j.jprot.2010.06.006
   Matsushita H, 2016, GASTROENTEROLOGY, V150, pS1086, DOI 10.1053/j.gastro.2016.02.051
   Melo SA, 2015, NATURE, V523, P177, DOI 10.1038/nature14581
   Merchant ML, 2010, PROTEOM CLIN APPL, V4, P84, DOI 10.1002/prca.200800093
   Mikamori M, 2017, SCI REP-UK, V7, DOI 10.1038/srep42339
   Momen-Heravi F, 2017, METHODS MOL BIOL, V1660, P25, DOI 10.1007/978-1-4939-7253-1_3
   Morales-Kastresana A, 2017, SCI REP-UK, V7, DOI 10.1038/s41598-017-01731-2
   Moriyama T, 2009, MOL CANCER THER, V8, P1067, DOI 10.1158/1535-7163.MCT-08-0592
   Nabhan JF, 2012, P NATL ACAD SCI USA, V109, P4146, DOI 10.1073/pnas.1200448109
   Nabi IR, 2003, J CELL BIOL, V161, P673, DOI 10.1083/jcb.200302028
   Nagathihalli NS, 2015, GASTROENTEROLOGY, V149, P1932, DOI 10.1053/j.gastro.2015.07.058
   Nakai W, 2016, SCI REP-UK, V6, DOI 10.1038/srep33935
   Namba T, 2015, CELL DEATH DIS, V6, DOI 10.1038/cddis.2015.172
   Novizio N, 2020, CELLS-BASEL, V9, DOI 10.3390/cells9122719
   Oettle H, 2007, JAMA-J AM MED ASSOC, V297, P267, DOI 10.1001/jama.297.3.267
   Osterman CJD, 2015, PLOS ONE, V10, DOI 10.1371/journal.pone.0132845
   Ostrowski M, 2010, NAT CELL BIOL, V12, P19, DOI 10.1038/ncb2000
   Palviainen M, 2019, J EXTRACELL VESICLES, V8, DOI 10.1080/20013078.2019.1596669
   Pascucci L, 2014, J CONTROL RELEASE, V192, P262, DOI 10.1016/j.jconrel.2014.07.042
   Patel GK, 2017, BRIT J CANCER, V116, P609, DOI 10.1038/bjc.2017.18
   Pollet H, 2018, BIOMOLECULES, V8, DOI 10.3390/biom8030094
   Popa Stephanie J, 2021, Subcell Biochem, V97, P179, DOI 10.1007/978-3-030-67171-6_8
   Que RS, 2013, WORLD J SURG ONCOL, V11, DOI 10.1186/1477-7819-11-219
   Rademaker G, 2018, ONCOGENE, V37, P4398, DOI 10.1038/s41388-018-0287-z
   Richards KE, 2017, ONCOGENE, V36, P1770, DOI 10.1038/onc.2016.353
   Ryan DP, 2014, NEW ENGL J MED, V371, P1039, DOI 10.1056/NEJMra1404198
   Sagar G, 2016, GUT, V65, P1165, DOI 10.1136/gutjnl-2014-308350
   Samuel M, 2017, SCI REP-UK, V7, DOI 10.1038/s41598-017-06288-8
   Segura E, 2005, BLOOD CELL MOL DIS, V35, P89, DOI 10.1016/j.bcmd.2005.05.003
   Serrano-Pertierra E, 2019, BIOENGINEERING-BASEL, V6, DOI 10.3390/bioengineering6010008
   Shang D, 2020, J CELL MOL MED, V24, P588, DOI 10.1111/jcmm.14766
   Siegel RL, 2019, CA-CANCER J CLIN, V69, P7, DOI 10.3322/caac.21551
   Siegel RL, 2018, CA-CANCER J CLIN, V68, P7, DOI 10.3322/caac.21442
   Simons M, 2009, CURR OPIN CELL BIOL, V21, P575, DOI 10.1016/j.ceb.2009.03.007
   Song X, 2016, J BIOL CHEM, V291, P8453, DOI 10.1074/jbc.M116.716316
   Taller D, 2015, LAB CHIP, V15, P1656, DOI 10.1039/c5lc00036j
   Tauro BJ, 2012, METHODS, V56, P293, DOI 10.1016/j.ymeth.2012.01.002
   Taylor DD, 2015, METHODS, V87, P3, DOI 10.1016/j.ymeth.2015.02.019
   Thery C, 2002, NAT IMMUNOL, V3, P1156, DOI 10.1038/ni854
   Thery C, 2009, NAT REV IMMUNOL, V9, P581, DOI 10.1038/nri2567
   Thery Clotilde, 2006, Curr Protoc Cell Biol, VChapter 3, DOI 10.1002/0471143030.cb0322s30
   Tian T, 2014, J BIOL CHEM, V289, P22258, DOI 10.1074/jbc.M114.588046
   Tricarico Christopher, 2017, Small GTPases, V8, P220, DOI 10.1080/21541248.2016.1215283
   Tsukamoto M, 2017, ONCOLOGY-BASEL, V92, P360, DOI 10.1159/000463387
   Vader P, 2016, ADV DRUG DELIVER REV, V106, P148, DOI 10.1016/j.addr.2016.02.006
   Verdera HC, 2017, J CONTROL RELEASE, V266, P100, DOI 10.1016/j.jconrel.2017.09.019
   Vietri M, 2020, NAT REV MOL CELL BIO, V21, P25, DOI 10.1038/s41580-019-0177-4
   Wang XH, 2016, J EXP CLIN CANC RES, V35, DOI 10.1186/s13046-016-0468-y
   Whiteside TL, 2008, ONCOGENE, V27, P5904, DOI 10.1038/onc.2008.271
   Wollert T, 2010, NATURE, V464, P864, DOI 10.1038/nature08849
   Wu XB, 2020, BBA-MOL BASIS DIS, V1866, DOI 10.1016/j.bbadis.2020.165685
   Xu YF, 2017, ONCOTARGET, V8, P77028, DOI 10.18632/oncotarget.20332
   Yang JX, 2019, GASTROENTEROLOGY, V156, P722, DOI 10.1053/j.gastro.2018.10.026
   Yang ZY, 2020, CELL ONCOL, V43, P123, DOI 10.1007/s13402-019-00476-6
   Yeung CLA, 2016, NAT COMMUN, V7, DOI 10.1038/ncomms11150
   Zhan HX, 2015, CANCER LETT, V357, P429, DOI 10.1016/j.canlet.2014.12.004
   Zhang FF, 2014, EUR J PHARMACOL, V738, P83, DOI 10.1016/j.ejphar.2014.05.026
   Zhou M, 2014, CELL IMMUNOL, V292, P65, DOI 10.1016/j.cellimm.2014.09.004
NR 119
TC 2
Z9 2
U1 2
U2 4
PU MDPI
PI BASEL
PA ST ALBAN-ANLAGE 66, CH-4052 BASEL, SWITZERLAND
EI 2072-6694
J9 CANCERS
JI Cancers
PD NOV
PY 2021
VL 13
IS 22
AR 5669
DI 10.3390/cancers13225669
PG 17
WC Oncology
WE Science Citation Index Expanded (SCI-EXPANDED)
SC Oncology
GA XJ6MX
UT WOS:000726900600001
PM 34830825
OA gold, Green Published
DA 2022-07-19
ER

PT J
AU Davidson, SM
   Jonas, O
   Keibler, MA
   Hou, HW
   Luengo, A
   Mayers, JR
   Wyckoff, J
   Del Rosario, AM
   Whitman, M
   Chin, CR
   Condon, KJ
   Lammers, A
   Kellersberger, KA
   Stall, BK
   Stephanopoulos, G
   Bar-Sagi, D
   Han, J
   Rabinowitz, JD
   Cima, MJ
   Langer, R
   Vander Heiden, MG
AF Davidson, Shawn M.
   Jonas, Oliver
   Keibler, Mark A.
   Hou, Han Wei
   Luengo, Alba
   Mayers, Jared R.
   Wyckoff, Jeffrey
   Del Rosario, Amanda M.
   Whitman, Matthew
   Chin, Christopher R.
   Condon, Kendall J.
   Lammers, Alex
   Kellersberger, Katherine A.
   Stall, Brian K.
   Stephanopoulos, Gregory
   Bar-Sagi, Dafna
   Han, Jongyoon
   Rabinowitz, Joshua D.
   Cima, Michael J.
   Langer, Robert
   Vander Heiden, Matthew G.
TI Direct evidence for cancer-cell-autonomous extracellular protein
   catabolism in pancreatic tumors
SO NATURE MEDICINE
LA English
DT Article
ID SERUM-ALBUMIN; PICHIA-PASTORIS; DEGRADATION; MACROPINOCYTOSIS;
   ADENOCARCINOMA; METABOLISM; EXPRESSION; SURVIVAL
AB Mammalian tissues rely on a variety of nutrients to support their physiological functions'. It is known that altered metabolism is involved in the pathogenesis of cancer, but which nutrients support the inappropriate growth of intact malignant tumors is incompletely understood(2,3). Amino acids are essential nutrients for many cancer cells(4,5) that can be obtained through the scavenging and catabolism of extracellular protein via macropinocytosis(6,7). In particular, macropinocytosis can be a nutrient source for pancreatic cancer cells, but it is not fully understood how the tumor environment influences metabolic phenotypes(8) and whether macropinocytosis supports the maintenance of amino acid levels within pancreatic tumors. Here we utilize miniaturized plasma exchange to deliver labeled albumin to tissues in live mice, and we demonstrate that breakdown of albumin contributes to the supply of free amino acids in pancreatic tumors. We also deliver albumin directly into tumors using an implantable microdevice, which was adapted and modified from ref. 9. Following implantation, we directly observe protein catabolism and macropinocytosis in situ by pancreatic cancer cells, but not by adjacent, non-cancerous pancreatic tissue. In addition, we find that intratumoral inhibition of macropinocytosis decreases amino acid levels. Taken together, these data suggest that pancreatic cancer cells consume extracellular protein, including albumin, and that this consumption serves as an important source of amino acids for pancreatic cancer cells in vivo.
C1 [Davidson, Shawn M.; Jonas, Oliver; Luengo, Alba; Mayers, Jared R.; Wyckoff, Jeffrey; Del Rosario, Amanda M.; Whitman, Matthew; Chin, Christopher R.; Lammers, Alex; Cima, Michael J.; Langer, Robert; Vander Heiden, Matthew G.] MIT, Koch Inst Integrat Canc Res, 77 Massachusetts Ave, Cambridge, MA 02139 USA.
   [Davidson, Shawn M.; Luengo, Alba; Mayers, Jared R.; Condon, Kendall J.; Vander Heiden, Matthew G.] MIT, Dept Biol, 77 Massachusetts Ave, Cambridge, MA 02139 USA.
   [Davidson, Shawn M.; Vander Heiden, Matthew G.] Broad Inst MIT & Harvard Univ, Cambridge, MA 02142 USA.
   [Jonas, Oliver] Brigham & Womens Hosp, Dept Radiol, Cambridge, MA USA.
   [Jonas, Oliver] Harvard Med Sch, Cambridge, MA USA.
   [Keibler, Mark A.; Stephanopoulos, Gregory; Langer, Robert] MIT, Dept Chem Engn, Cambridge, MA 02139 USA.
   [Hou, Han Wei; Han, Jongyoon] MIT, Dept Elect Engn & Comp Sci, Cambridge, MA 02139 USA.
   [Kellersberger, Katherine A.; Stall, Brian K.] Bruker Daltron Inc, Billerica, MA USA.
   [Bar-Sagi, Dafna] NYU, Sch Med, New York, NY USA.
   [Han, Jongyoon] MIT, Dept Biol Engn, 77 Massachusetts Ave, Cambridge, MA 02139 USA.
   [Rabinowitz, Joshua D.] Princeton Univ, Dept Chem & Integrat Genom, Princeton, NJ 08544 USA.
   [Cima, Michael J.] MIT, Dept Mat Sci, Cambridge, MA 02139 USA.
   [Vander Heiden, Matthew G.] Dana Farber Canc Inst, Dept Med Oncol, Boston, MA 02115 USA.
   [Vander Heiden, Matthew G.] Harvard Med Sch, Boston, MA 02115 USA.
RP Vander Heiden, MG (通讯作者)，MIT, Koch Inst Integrat Canc Res, 77 Massachusetts Ave, Cambridge, MA 02139 USA.; Vander Heiden, MG (通讯作者)，MIT, Dept Biol, 77 Massachusetts Ave, Cambridge, MA 02139 USA.; Vander Heiden, MG (通讯作者)，Broad Inst MIT & Harvard Univ, Cambridge, MA 02142 USA.; Vander Heiden, MG (通讯作者)，Dana Farber Canc Inst, Dept Med Oncol, Boston, MA 02115 USA.; Vander Heiden, MG (通讯作者)，Harvard Med Sch, Boston, MA 02115 USA.
EM mvh@mit.edu
OI Luengo, Alba/0000-0002-4236-0229; Chin, Christopher/0000-0002-2140-3197;
   Whitman, Matthew/0000-0002-5399-5318; Mayers, Jared/0000-0002-8607-1787;
   Hou, Han Wei/0000-0001-6631-6321; /0000-0002-9515-8892; Lammers,
   Alex/0000-0002-2401-8331
FU National Science Foundation [T32 GM007287]; Koch Institute Frontier
   Grant; Prostate Cancer Foundation; NCI [F30CA183474]; NIGMS [T32
   GM007753]; NIH [1R01 DK075850-01, 1R01 CA160458-01A1, P30 CA1405141, R01
   CA168653]; Lustgarten Foundation; Ludwig Center at MIT; Broad Institute
   SPARC program; Burroughs Wellcome Fund; SU2C; DARPA's Dialysis-Like
   Therapy (DLT) program [N66001-11-1-4182]; MIT's Microsystems Technology
   Laboratories; NATIONAL CANCER INSTITUTE [R01CA160458, R21CA177391,
   R01CA168653, P30CA014051] Funding Source: NIH RePORTER; NATIONAL
   INSTITUTE OF GENERAL MEDICAL SCIENCES [T32GM007287, T32GM007753] Funding
   Source: NIH RePORTER
FX The authors wish to dedicate this paper to the memory of Katherine
   Kellersberger. We thank the MIT Department of Chemical Engineering and).
   Francois-Hamel for access to bioreactor equipment, R. Bronson for
   pathological grading of tumors and A. Lau for providing tumor-bearing
   mice. S.M.D. and A.L. received support from a National Science
   Foundation Graduate Research Award Fellowship, and support from T32
   GM007287 is also acknowledged. O.J. received support from the Koch
   Institute Frontier Grant and the Prostate Cancer Foundation. J.R.M.
   acknowledges support from grant F30CA183474 from the NCI and grant T32
   GM007753 from NIGMS. M.A.K. and G.S. acknowledge support from NIH grants
   1R01 DK075850-01 and 1R01 CA160458-01A1. M.G.V.H. acknowledges support
   from the Lustgarten Foundation, the Ludwig Center at MIT, the Broad
   Institute SPARC program, the Burroughs Wellcome Fund, SU2C and the NIH
   (P30 CA1405141, R01 CA168653). H.W.H. and J.H. acknowledge support by
   DARPA's Dialysis-Like Therapy (DLT) program under SSC Pacific grant
   N66001-11-1-4182. This work is also supported by the use of MIT's
   Microsystems Technology Laboratories.
CR ANDERSSON C, 1990, J SURG RES, V49, P23, DOI 10.1016/0022-4804(90)90105-B
   ANDERSSON C, 1991, J SURG RES, V50, P156, DOI 10.1016/0022-4804(91)90240-M
   Bardeesy N, 2006, P NATL ACAD SCI USA, V103, P5947, DOI 10.1073/pnas.0601273103
   BRENNER DA, 1990, J CLIN INVEST, V85, P248, DOI 10.1172/JCI114419
   Commisso C, 2014, NAT PROTOC, V9, P182, DOI 10.1038/nprot.2014.004
   Commisso C, 2013, NATURE, V497, P633, DOI 10.1038/nature12138
   Daly R, 2005, J MOL RECOGNIT, V18, P119, DOI 10.1002/jmr.687
   Davidson SM, 2016, CELL METAB, V23, P517, DOI 10.1016/j.cmet.2016.01.007
   Fearon KCH, 1998, ANN SURG, V227, P249, DOI 10.1097/00000658-199802000-00015
   Gupta D, 2010, NUTR J, V9, DOI 10.1186/1475-2891-9-69
   Hou HW, 2012, BIOMICROFLUIDICS, V6, DOI 10.1063/1.4710992
   Hou HW, 2010, LAB CHIP, V10, P2605, DOI 10.1039/c003873c
   JEWELL WR, 1975, CANCER RES, V35, P405
   Jonas O, 2015, SCI TRANSL MED, V7, DOI 10.1126/scitranslmed.3010564
   Kamphorst JJ, 2015, CANCER RES, V75, P544, DOI 10.1158/0008-5472.CAN-14-2211
   Klionsky D. J., 2009, METHOD ENZYMOL, V452, pxxi
   Koivusalo M, 2010, J CELL BIOL, V188, P547, DOI 10.1083/jcb.200908086
   Locasale JW, 2013, NAT REV CANCER, V13, P572, DOI 10.1038/nrc3557
   Mahadevan D, 2007, MOL CANCER THER, V6, P1186, DOI 10.1158/1535-7163.MCT-06-0686
   Manic G, 2014, MOL CELL ONCOL, V1, DOI 10.4161/mco.29911
   Mayers JR, 2015, TRENDS BIOCHEM SCI, V40, P130, DOI 10.1016/j.tibs.2015.01.004
   Mayers JR, 2014, NAT MED, V20, P1193, DOI 10.1038/nm.3686
   Merlot AM, 2014, FRONT PHYSIOL, V5, DOI 10.3389/fphys.2014.00299
   Metallo CM, 2013, MOL CELL, V49, P388, DOI 10.1016/j.molcel.2013.01.018
   Palm W, 2015, CELL, V162, P259, DOI 10.1016/j.cell.2015.06.017
   RACOOSIN EL, 1993, J CELL BIOL, V121, P1011, DOI 10.1083/jcb.121.5.1011
   ROTHSCHILD MA, 1975, ANNU REV MED, V26, P91, DOI 10.1146/annurev.me.26.020175.000515
   SCHILLING U, 1992, NUCL MED BIOL, V19, P685
   STEINFELD JL, 1960, CANCER, V13, P974, DOI 10.1002/1097-0142(196009/10)13:5<974::AID-CNCR2820130519>3.0.CO;2-Y
   SWANSON JA, 1995, TRENDS CELL BIOL, V5, P424, DOI 10.1016/S0962-8924(00)89101-1
   Tolner B, 2006, NAT PROTOC, V1, P1006, DOI 10.1038/nprot.2006.126
   Von Hoff DD, 2013, NEW ENGL J MED, V369, P1691, DOI 10.1056/NEJMoa1304369
   Whatcott CJ, 2015, CLIN CANCER RES, V21, P3561, DOI 10.1158/1078-0432.CCR-14-1051
   White E, 2013, GENE DEV, V27, P2065, DOI 10.1101/gad.228122.113
   Wise DR, 2010, TRENDS BIOCHEM SCI, V35, P427, DOI 10.1016/j.tibs.2010.05.003
   Wosikowski K, 2003, CLIN CANCER RES, V9, P1917
NR 36
TC 186
Z9 188
U1 4
U2 90
PU NATURE PUBLISHING GROUP
PI NEW YORK
PA 75 VARICK ST, 9TH FLR, NEW YORK, NY 10013-1917 USA
SN 1078-8956
EI 1546-170X
J9 NAT MED
JI Nat. Med.
PD FEB
PY 2017
VL 23
IS 2
BP 235
EP 241
DI 10.1038/nm.4256
PG 7
WC Biochemistry & Molecular Biology; Cell Biology; Medicine, Research &
   Experimental
WE Science Citation Index Expanded (SCI-EXPANDED)
SC Biochemistry & Molecular Biology; Cell Biology; Research & Experimental
   Medicine
GA EK2AH
UT WOS:000393729000015
PM 28024083
OA Green Accepted, Green Published
DA 2022-07-19
ER

PT J
AU Bukhari, SA
   Yasmin, A
   Zahoor, MA
   Mustafa, G
   Sarfraz, I
   Rasul, A
AF Bukhari, Shazia Anwer
   Yasmin, Aysha
   Zahoor, Muhammad Asif
   Mustafa, Ghulam
   Sarfraz, Iqra
   Rasul, Azhar
TI Secreted frizzled-related protein 4 and its implication in obesity and
   type-2 diabetes
SO IUBMB LIFE
LA English
DT Review
DE adipokines; obesity; SFRP4; type-2 diabetes; Wnt signaling
ID LOCALIZED PROSTATE-CANCER; WNT SIGNALING PATHWAY; ADIPOGENIC
   DIFFERENTIATION; INSULIN-SECRETION; EXPRESSION; SFRP4; CELL; BETA;
   INHIBITION; METHYLGLYOXAL
AB Secreted frizzled-related protein 4 (SFRP4) is a member of secreted protein family with sequence similarity to frizzled receptors of wingless-related integration site (Wnt) signaling pathways. These proteins control diverse functions from embryonic development to adults in many organisms including humans. Initially, SFRPs were recognized as antagonists of Wnt signaling and supposed to interact with Wnts. Further research demonstrated their interactions to frizzled receptors and a functional diversity was related to these proteins, Wnt signaling potentiation in addition to modulation. SFRP4 is the largest member of SFRP family and is implicated in many diseases including obesity, type 2 diabetes (T2D), and cancer. SFRP4 acts as a biomarker for T2D and was expressed several years before clinical diagnosis of disease. This review mainly focusses on the role of SFRP4 in obesity and how it can lead to beta-cell failure and ultimately to T2D. The role of SFRP4 in adipose tissues causing increased production of adipokines lead to the oxidative stress in pancreas that particularly have low amount of antioxidant enzymes in pancreatic beta-cells leading to failure in exocytosis of insulin containing granules causing T2D. Obesity-induced inflammation is a principal factor in pathogenesis of insulin resistance as well as metabolic syndrome. Pro-inflammatory cytokines have potential to cause insulin resistance in skeletal muscles, adipose tissue, and liver via inhibition of insulin signal transduction. Secretion of SFRP4 is mediated by interleukin 1-beta (IL1-beta). This review highlights the molecular mechanisms by which SFRP4 leads to T2D. Understanding of molecular mechanism and targeting SFRP4 could help to eradicate or reduce chances of developing T2D.
C1 [Bukhari, Shazia Anwer; Yasmin, Aysha; Mustafa, Ghulam] Govt Coll Univ, Dept Biochem, Faisalabad 38000, Pakistan.
   [Zahoor, Muhammad Asif] Govt Coll Univ, Dept Microbiol, Faisalabad, Pakistan.
   [Sarfraz, Iqra; Rasul, Azhar] Govt Coll Univ, Dept Zool, Faisalabad, Pakistan.
RP Bukhari, SA (通讯作者)，Govt Coll Univ, Dept Biochem, Faisalabad 38000, Pakistan.; Rasul, A (通讯作者)，Govt Coll Univ, Dept Zool, Cell & Mol Biol Lab, Faisalabad 38000, Pakistan.
EM bukhari.shazia@yahoo.com; drazharrasul@gmail.com
RI , A. Rasul/GMW-9774-2022; Rasul, Azhar/AAF-5253-2021; Zahoor, Muhammad
   Asif/Q-8873-2016; Mustafa, Dr. Ghulam/A-1657-2017
OI , A. Rasul/0000-0002-1014-525X; Rasul, Azhar/0000-0001-9669-7364;
   Zahoor, Muhammad Asif/0000-0002-0895-7312; Mustafa, Dr.
   Ghulam/0000-0001-6510-6496
FU HEC Pakistan
FX HEC Pakistan
CR Abiola M, 2009, PLOS ONE, V4, DOI 10.1371/journal.pone.0008509
   Al-Shukaili A, 2013, INT J ENDOCRINOL, V2013, DOI 10.1155/2013/976810
   Bafico A, 1999, J BIOL CHEM, V274, P16180, DOI 10.1074/jbc.274.23.16180
   Bell E, 2003, DEVELOPMENT, V130, P1381, DOI 10.1242/dev.00344
   Bergmann K, 2014, CLIN BIOCHEM, V47, P529, DOI 10.1016/j.clinbiochem.2014.03.007
   Boni-Schnetzler M, 2008, J CLIN ENDOCR METAB, V93, P4065, DOI 10.1210/jc.2008-0396
   Brix JM, 2016, HORM METAB RES, V48, P345, DOI 10.1055/s-0041-111698
   Bukhari SA, 2014, MOLECULES, V19, P10129, DOI 10.3390/molecules190710129
   Cadigan KM, 1997, GENE DEV, V11, P3286, DOI 10.1101/gad.11.24.3286
   Chiang YTA, 2012, FRONT PHYSIOL, V3, DOI 10.3389/fphys.2012.00273
   Chien AJ, 2009, J INVEST DERMATOL, V129, P1614, DOI 10.1038/jid.2008.445
   Chong JM, 2002, J BIOL CHEM, V277, P5134, DOI 10.1074/jbc.M108533200
   Cianferotti L, 2007, J CELL BIOCHEM, V101, P80, DOI 10.1002/jcb.21151
   Constantinou Thecla, 2008, J Mol Signal, V3, P10, DOI 10.1186/1750-2187-3-10
   Dann CE, 2001, NATURE, V412, P86, DOI 10.1038/35083601
   Delaney MA, 2017, J CLIN ENDOCR METAB, V102, P3316, DOI 10.1210/jc.2016-4014
   Drake J, 2009, EUR J GYNAECOL ONCOL, V30, P133
   Drake JM, 2003, APOPTOSIS, V8, P389, DOI 10.1023/A:1024181203729
   Ehrlund A, 2013, J CLIN ENDOCR METAB, V98, pE503, DOI 10.1210/jc.2012-3416
   Esteve P, 2011, DEVELOPMENT, V138, P4179, DOI 10.1242/dev.065839
   Evans JL, 2003, DIABETES, V52, P1, DOI 10.2337/diabetes.52.1.1
   GITHENS S, 1988, J PEDIATR GASTR NUTR, V7, P486, DOI 10.1097/00005176-198807000-00004
   Gonzalez LL, 2018, BBA-MOL BASIS DIS, V1864, P3805, DOI 10.1016/j.bbadis.2018.08.034
   Granados-Principal S, 2011, MOL NUTR FOOD RES, V55, pS117, DOI 10.1002/mnfr.201000220
   Grant SFA, 2006, NAT GENET, V38, P320, DOI 10.1038/ng1732
   Guan H, 2018, CELL PHYSIOL BIOCHEM, V46, P2149, DOI 10.1159/000489545
   Heller RS, 2002, DEV DYNAM, V225, P260, DOI 10.1002/dvdy.10157
   Hoffmann MM, 2014, CARDIOVASC DIABETOL, V13, DOI 10.1186/s12933-014-0155-2
   Horvath LG, 2004, CLIN CANCER RES, V10, P615, DOI 10.1158/1078-0432.CCR-0707-03
   Hu ED, 1998, BIOCHEM BIOPH RES CO, V247, P287, DOI 10.1006/bbrc.1998.8784
   Ip W, 2012, CELL BIOSCI, V2, DOI 10.1186/2045-3701-2-28
   Jacob F, 2012, PLOS ONE, V7, DOI 10.1371/journal.pone.0031885
   Jones SE, 2002, BIOESSAYS, V24, P811, DOI 10.1002/bies.10136
   Karmon KS, 2009, ATLAS DATABASE, V14, P296
   Kirton JP, 2007, CIRC RES, V101, P581, DOI 10.1161/CIRCRESAHA.107.156372
   Koch M, 2000, J CELL BIOL, V151, P221, DOI 10.1083/jcb.151.2.221
   Komekado H, 2007, GENES CELLS, V12, P521, DOI 10.1111/j.1365-2443.2007.01068.x
   Lagathu C, 2010, INT J OBESITY, V34, P1695, DOI 10.1038/ijo.2010.107
   Lin KM, 1997, P NATL ACAD SCI USA, V94, P11196, DOI 10.1073/pnas.94.21.11196
   Liu F, 2015, ENDOCR J, V62, P733, DOI 10.1507/endocrj.EJ15-0212
   Logan CY, 2004, ANNU REV CELL DEV BI, V20, P781, DOI 10.1146/annurev.cellbio.20.010403.113126
   Longman D, 2012, ONCOL RES, V20, P1, DOI 10.3727/096504012X13425470196010
   Longo KA, 2004, J BIOL CHEM, V279, P35503, DOI 10.1074/jbc.M402937200
   Lopez YON, 2018, INT J ENDOCRINOL, V2018, DOI 10.1155/2018/7351902
   Lopez-Rios J, 2008, NEURAL DEV, V3, DOI 10.1186/1749-8104-3-19
   Lu JX, 2013, CARDIOVASC DIABETOL, V12, DOI 10.1186/1475-2840-12-58
   Lu JX, 2011, CLIN BIOCHEM, V44, P307, DOI 10.1016/j.clinbiochem.2010.11.004
   Mahdi T, 2012, CELL METAB, V16, P625, DOI 10.1016/j.cmet.2012.10.009
   Martin-Manso G, 2011, ARCH BIOCHEM BIOPHYS, V509, P147, DOI 10.1016/j.abb.2011.03.004
   Mii Y, 2009, DEVELOPMENT, V136, P4083, DOI 10.1242/dev.032524
   Mori K, 2014, PLOS ONE, V9, DOI 10.1371/journal.pone.0102797
   Mukohda M, 2012, J PHARMACOL SCI, V118, P303, DOI 10.1254/jphs.11R12CP
   Nakanishi R, 2008, J BONE MINER RES, V23, P271, DOI 10.1359/JBMR.071007
   Ohmori S, 1989, Prog Clin Biol Res, V290, P397
   Okamura M, 2009, P NATL ACAD SCI USA, V106, P5819, DOI 10.1073/pnas.0901676106
   Ouchi N, 2010, SCIENCE, V329, P454, DOI 10.1126/science.1188280
   Partin AW, 1997, JAMA-J AM MED ASSOC, V277, P1445, DOI 10.1001/jama.277.18.1445
   Perumal V, 2015, INT J BIOCHEM CELL B, V64, P91, DOI 10.1016/j.biocel.2015.03.010
   Pickering RJ, 2018, CLIN TRANSL IMMUNOL, V7, DOI 10.1002/cti2.1016
   Pohl S, 2015, TUMOR BIOL, V36, P143, DOI 10.1007/s13277-014-2956-z
   Rao TP, 2010, CIRC RES, V106, P1798, DOI 10.1161/CIRCRESAHA.110.219840
   Rattner A, 1997, P NATL ACAD SCI USA, V94, P2859, DOI 10.1073/pnas.94.7.2859
   Rodriguez J, 2005, NAT NEUROSCI, V8, P1301, DOI 10.1038/nn1547
   Ross SE, 2000, SCIENCE, V289, P950, DOI 10.1126/science.289.5481.950
   Saran U, 2012, BMC CELL BIOL, V13, DOI 10.1186/1471-2121-13-25
   Schernthaner GH, 2013, ATHEROSCLEROSIS, V229, P30, DOI 10.1016/j.atherosclerosis.2013.02.031
   Shi Y, 2007, ACTA PHARMACOL SIN, V28, P1499, DOI 10.1111/j.1745-7254.2007.00692.x
   Su Y, 2013, CARDIOVASC DIABETOL, V12, DOI 10.1186/1475-2840-12-134
   Surana R, 2014, BBA-REV CANCER, V1845, P53, DOI 10.1016/j.bbcan.2013.11.004
   Taneera J, 2012, CELL METAB, V16, P122, DOI 10.1016/j.cmet.2012.06.006
   Trayhurn Paul, 2011, Archives of Physiology and Biochemistry, V117, P47, DOI 10.3109/13813455.2010.535835
   Twells RCJ, 2003, HUM GENET, V113, P99, DOI 10.1007/s00439-003-0940-6
   Watanabe M, 1996, JPN J CLIN ONCOL, V26, P77, DOI 10.1093/oxfordjournals.jjco.a023188
   Xavier CP, 2014, CELL SIGNAL, V26, P94, DOI 10.1016/j.cellsig.2013.09.016
   Zhou YD, 2014, HUM MOL GENET, V23, P6419, DOI 10.1093/hmg/ddu359
NR 75
TC 16
Z9 19
U1 0
U2 4
PU WILEY
PI HOBOKEN
PA 111 RIVER ST, HOBOKEN 07030-5774, NJ USA
SN 1521-6543
EI 1521-6551
J9 IUBMB LIFE
JI IUBMB Life
PD NOV
PY 2019
VL 71
IS 11
BP 1701
EP 1710
DI 10.1002/iub.2123
EA JUL 2019
PG 10
WC Biochemistry & Molecular Biology; Cell Biology
WE Science Citation Index Expanded (SCI-EXPANDED)
SC Biochemistry & Molecular Biology; Cell Biology
GA JE0LM
UT WOS:000476229700001
PM 31301214
DA 2022-07-19
ER

PT J
AU Steinberg, E
   Orehov, N
   Tischenko, K
   Schwob, O
   Zamir, G
   Hubert, A
   Manevitch, Z
   Benny, O
AF Steinberg, Eliana
   Orehov, Natalie
   Tischenko, Katerina
   Schwob, Ouri
   Zamir, Gideon
   Hubert, Ayala
   Manevitch, Zakhariya
   Benny, Ofra
TI Rapid Clearing for High Resolution 3D Imaging of Ex Vivo Pancreatic
   Cancer Spheroids
SO INTERNATIONAL JOURNAL OF MOLECULAR SCIENCES
LA English
DT Article
DE spheroids; clearing; 3D imaging; pancreatic cancer
ID CELL-CULTURE SYSTEMS; DRUG DISCOVERY; ADENOCARCINOMA; ANGIOGENESIS;
   DIAGNOSIS; HYPOXIA; MODEL
AB The currently accepted imaging methods have been a central hurdle to imaging the finer details of tumor behavior in three-dimensional (3D) ex vivo multicellular culture models. In our search for an improved way of imaging tumor behavior in its physiological-like niche, we developed a simple, efficient, and straightforward procedure using standard reagents and imaging equipment that significantly enhanced 3D imaging up to a similar to 200-micron depth. We tested its efficacy on pancreatic spheroids, prototypes of high-density tissues that are difficult to image. We found we could both save time with this method and extract information about pancreatic tumor spheroids that previously was difficult to obtain. We were able to discern clear differences in the organization of pancreatic tumor spheroids generated from different origins, suggesting cell-specific, inherent, bottom-up organization with a correlation to the level of malignancy. We also examined the dynamic changes in the spheroids at predetermined time points, providing important information related to tissue morphogenesis and its metabolic state. Lastly, this process enabled us to assess a drug vehicle's potential to penetrate dense tumor tissue by improving our view of the inert particles' diffusion in the 3D spheroid. This clearing method, a simple procedure, can open the door to more accurate imaging and reveal more about cancer behavior.
C1 [Steinberg, Eliana; Orehov, Natalie; Tischenko, Katerina; Schwob, Ouri; Benny, Ofra] Hebrew Univ Jerusalem, Inst Drug Res, Sch Pharm, Fac Med, IL-91120 Jerusalem, Israel.
   [Zamir, Gideon] Hadassah Hebrew Univ Med Ctr, Dept Surg & Transplantat Unit, IL-91120 Jerusalem, Israel.
   [Hubert, Ayala] Hadassah Hebrew Univ Med Ctr, Sharett Inst Oncol, IL-91120 Jerusalem, Israel.
   [Manevitch, Zakhariya] Hebrew Univ Jerusalem, Core Res Facil, IL-91120 Jerusalem, Israel.
RP Benny, O (通讯作者)，Hebrew Univ Jerusalem, Inst Drug Res, Sch Pharm, Fac Med, IL-91120 Jerusalem, Israel.
EM Eliana.steinberg@mail.huji.ac.il; Natalia.orehov@mail.huji.ac.il;
   Katerina.tischenko@mail.huji.ac.il; Ouris@ekmd.huji.ac.il;
   Gideonza@ekmd.huji.ac.il; Ayalah@hadassah.org.il;
   Zakhariyam@ekmd.huji.ac.il; Ofrab@ekmd.huji.ac.il
RI Benny, Ofra/AAB-3294-2021
FU European Research Council (ERC-StG) under the European Union's Horizon
   2020 research and Innovation Programme [0305260]; Israel Ministry of
   Science and Technology (MOST) [0394906]; Israel Science Foundation
   [0394883, 3011004240]
FX This study was kindly supported by the European Research Council
   (ERC-StG) under the European Union's Horizon 2020 research and
   Innovation Programme (grant agreement number 0305260). We thank the
   Israel Ministry of Science and Technology (MOST) (grant agreement number
   0394906), and the Israel Science Foundation (grants agreements number
   0394883; 3011004240) for their funding.
CR Ariel P, 2017, INT J BIOCHEM CELL B, V84, P35, DOI 10.1016/j.biocel.2016.12.009
   Astolfi M, 2016, LAB CHIP, V16, P312, DOI 10.1039/c5lc01108f
   Baker LA, 2016, TRENDS CANCER, V2, P176, DOI 10.1016/j.trecan.2016.03.004
   Bartlett R, 2014, TRANSL ONCOL, V7, P657, DOI 10.1016/j.tranon.2014.10.006
   Boutin ME, 2018, SCI REP-UK, V8, DOI 10.1038/s41598-018-29169-0
   Boutin ME, 2015, TISSUE ENG PART C-ME, V21, P292, DOI [10.1089/ten.tec.2014.0296, 10.1089/ten.TEC.2014.0296]
   Deer EL, 2010, PANCREAS, V39, P425, DOI 10.1097/MPA.0b013e3181c15963
   Dietrich CF, 2008, CLIN GASTROENTEROL H, V6, P590, DOI 10.1016/j.cgh.2008.02.030
   Durymanov M, 2019, MOL PHARMACEUT, V16, P1074, DOI 10.1021/acs.molpharmaceut.8b01078
   Eder T, 2016, INT J MOL SCI, V17, DOI 10.3390/ijms17091458
   Edmondson R, 2014, ASSAY DRUG DEV TECHN, V12, P207, DOI 10.1089/adt.2014.573
   Erturk A, 2012, NAT PROTOC, V7, P1983, DOI 10.1038/nprot.2012.119
   Fang Y, 2017, SLAS DISCOV, V22, P456, DOI 10.1177/1087057117696795
   Feig C, 2012, CLIN CANCER RES, V18, P4266, DOI 10.1158/1078-0432.CCR-11-3114
   FREENY PC, 1993, AM J SURG, V165, P600, DOI 10.1016/S0002-9610(05)80443-X
   Grist SM, 2016, BIOMICROFLUIDICS, V10, DOI 10.1063/1.4959031
   Hama H, 2015, NAT NEUROSCI, V18, P1518, DOI 10.1038/nn.4107
   Han X, 2018, ANN MED, V9, P1
   Hoffmann OI, 2015, J BIOTECHNOL, V205, P14, DOI 10.1016/j.jbiotec.2015.02.029
   Hong H, 2012, J NUCL MED, V53, P1748, DOI 10.2967/jnumed.112.105460
   Jeong SY, 2016, PLOS ONE, V11, DOI 10.1371/journal.pone.0159013
   Jing D, 2018, CELL RES, V28, P803, DOI 10.1038/s41422-018-0049-z
   Karsch-Bluman A, 2019, ONCOGENE, V38, P1920, DOI 10.1038/s41388-018-0555-y
   Ke MT, 2013, NAT NEUROSCI, V16, P1154, DOI 10.1038/nn.3447
   Kim Y, 2014, MOL CELLS, V37, P888, DOI 10.14348/molcells.2014.0207
   Kuwajima T, 2013, DEVELOPMENT, V140, P1364, DOI 10.1242/dev.091844
   Lanari C, 2001, CANCER RES, V61, P293
   Lazzari G, 2018, ACTA BIOMATER, V78, P296, DOI 10.1016/j.actbio.2018.08.008
   Lee JH, 2018, J EXP CLIN CANC RES, V37, DOI 10.1186/s13046-017-0654-6
   Liao D, 2007, CANCER METAST REV, V26, P281, DOI 10.1007/s10555-007-9066-y
   Longati P, 2013, BMC CANCER, V13, DOI 10.1186/1471-2407-13-95
   Nath S, 2016, PHARMACOL THERAPEUT, V163, P94, DOI 10.1016/j.pharmthera.2016.03.013
   Olive KP, 2009, SCIENCE, V324, P1457, DOI 10.1126/science.1171362
   Olumi AF, 1999, CANCER RES, V59, P5002
   Pampaloni F, 2007, NAT REV MOL CELL BIO, V8, P839, DOI 10.1038/nrm2236
   Pugh CW, 2003, NAT MED, V9, P677, DOI 10.1038/nm0603-677
   Richardson DS, 2015, CELL, V162, P246, DOI 10.1016/j.cell.2015.06.067
   Rodrigues T, 2018, PHARMACOL THERAPEUT, V184, P201, DOI 10.1016/j.pharmthera.2017.10.018
   Ryan DP, 2014, NEW ENGL J MED, V371, P1039, DOI 10.1056/NEJMra1404198
   Saglam-Metiner P, 2019, GENE, V686, P203, DOI 10.1016/j.gene.2018.11.058
   Santisteban TS, 2018, LAB CHIP, V18, P153, DOI 10.1039/c7lc01114h
   Shoval H, 2017, SCI REP-UK, V7, DOI 10.1038/s41598-017-10699-y
   Smyrek I, 2017, BIOMED OPT EXPRESS, V8, P484, DOI 10.1364/BOE.8.000484
   Sofuni A, 2005, J GASTROENTEROL, V40, P518, DOI 10.1007/s00535-005-1578-z
   Susaki EA, 2015, NAT PROTOC, V10, P1709, DOI 10.1038/nprot.2015.085
   Tanaka HY, 2018, CANCER SCI, V109, P2085, DOI 10.1111/cas.13630
   Thoma CR, 2014, ADV DRUG DELIVER REV, V69, P29, DOI 10.1016/j.addr.2014.03.001
   Thomas D, 2019, MOL CANCER, V18, DOI 10.1186/s12943-018-0927-5
   Tiriac H, 2018, GASTROINTEST ENDOSC, V87, P1474, DOI 10.1016/j.gie.2017.12.032
   Wegner CS, 2016, J TRANSL MED, V14, DOI 10.1186/s12967-016-0920-y
   Wenzel C, 2014, EXP CELL RES, V323, P131, DOI 10.1016/j.yexcr.2014.01.017
   Zhan HX, 2017, CANCER LETT, V392, P83, DOI 10.1016/j.canlet.2017.01.041
NR 52
TC 3
Z9 3
U1 1
U2 9
PU MDPI
PI BASEL
PA ST ALBAN-ANLAGE 66, CH-4052 BASEL, SWITZERLAND
EI 1422-0067
J9 INT J MOL SCI
JI Int. J. Mol. Sci.
PD OCT
PY 2020
VL 21
IS 20
AR 7703
DI 10.3390/ijms21207703
PG 18
WC Biochemistry & Molecular Biology; Chemistry, Multidisciplinary
WE Science Citation Index Expanded (SCI-EXPANDED)
SC Biochemistry & Molecular Biology; Chemistry
GA OL7WI
UT WOS:000585544700001
PM 33081011
OA gold, Green Published
DA 2022-07-19
ER

PT J
AU Phanstiel, O
AF Phanstiel, Otto
TI An overview of polyamine metabolism in pancreatic ductal adenocarcinoma
SO INTERNATIONAL JOURNAL OF CANCER
LA English
DT Review
DE polyamines; pancreatic ductal adenocarcinoma; polyamine transport;
   metabolism
ID ORNITHINE-DECARBOXYLASE; HEPARAN-SULFATE; CANCER-CELLS; TRANSPORT
   INHIBITORS; EPITHELIAL-CELLS; NITRIC-OXIDE; REGULATES GROWTH;
   MAMMALIAN-CELLS; CARCINOMA CELLS; TISSUE-CULTURE
AB Pancreatic ductal adenocarcinoma (PDAC) is one of the deadliest major cancers, with a five year survival rate of less than 8%. With current therapies only giving rise to modest life extension, new approaches are desperately needed. Even though targeting polyamine metabolism is a proven anticancer strategy, there are no reports, which thoroughly survey the literature describing the role of polyamine biosynthesis and transport in PDAC. This review seeks to fill this void by describing what is currently known about polyamine metabolism in PDAC and identifies new targets and opportunities to treat this disease. Due to the pleiotropic effects that polyamines play in cells, this review covers diverse areas ranging from polyamine metabolism (biosynthesis, catabolism and transport), as well as the potential role of polyamines in desmoplasia, autophagy and immune privilege. Understanding these diverse roles provides the opportunity to design new therapies to treat this deadly cancer via polyamine depletion.
C1 [Phanstiel, Otto] Univ Cent Florida, Coll Med, Dept Med Educ, Orlando, FL 32826 USA.
RP Phanstiel, O (通讯作者)，Univ Cent Florida, Coll Med, 12722 Res Pkwy, Orlando, FL 32826 USA.
EM otto.phanstiel@ucf.edu
OI Phanstiel, Otto/0000-0001-7101-1311
FU Department of Defense Peer Reviewed Cancer Research Program [CA110724,
   W81XWH-12-1-0433]
FX Grant sponsor: Department of Defense Peer Reviewed Cancer Research
   Program (CA110724); Grant number: W81XWH-12-1-0433
CR Abiatari I, 2006, J CLIN PATHOL, V59, P1052, DOI 10.1136/jcp.2005.031716
   Ahmed S, 2017, J CLIN MED, V6, DOI 10.3390/jcm6010005
   Alexander ET, 2017, ONCOTARGET, V8, P84140, DOI 10.18632/oncotarget.20493
   Alhonen L, 2000, P NATL ACAD SCI USA, V97, P8290, DOI 10.1073/pnas.140122097
   American Cancer Society, 2016, CANC FACTS FIG 2016
   Beatty GL, 2015, GASTROENTEROLOGY, V149, P201, DOI 10.1053/j.gastro.2015.04.010
   BELLOFERNANDEZ C, 1993, P NATL ACAD SCI USA, V90, P7804, DOI 10.1073/pnas.90.16.7804
   Belting M, 2003, J BIOL CHEM, V278, P47181, DOI 10.1074/jbc.M308325200
   Beninati S, 1988, Adv Exp Med Biol, V250, P411
   Bourseau-Guilmain E, 2016, NAT COMMUN, V7, DOI 10.1038/ncomms11371
   Burns MR, 2009, J MED CHEM, V52, P1983, DOI 10.1021/jm801580w
   Carr RM, 2016, EMBO MOL MED, V8, P80, DOI 10.15252/emmm.201505948
   Casero RA, 2007, NAT REV DRUG DISCOV, V6, P373, DOI 10.1038/nrd2243
   Casero RA, 2009, BIOCHEM J, V421, P323, DOI 10.1042/BJ20090598
   Cavalcante LD, 2014, EUR J PHARMACOL, V741, P8, DOI [10.1010/j.ejphar.2014.07.041, 10.1016/j.ejphar.2014.07.041]
   Chamaillard L, 1997, BRIT J CANCER, V76, P365, DOI 10.1038/bjc.1997.391
   CHAMAILLARD L, 1993, ANTICANCER RES, V13, P1027
   CHANG BK, 1988, BIOCHEM BIOPH RES CO, V157, P264, DOI 10.1016/S0006-291X(88)80042-1
   Chen Y, 2006, INT J CANCER, V118, P2344, DOI 10.1002/ijc.21621
   Cheng F, 2002, J BIOL CHEM, V277, P44431, DOI 10.1074/jbc.M205241200
   Coffino P, 2001, NAT REV MOL CELL BIO, V2, P188, DOI 10.1038/35056508
   COLOMBATTO S, 1990, INT J BIOCHEM, V22, P489, DOI 10.1016/0020-711X(90)90262-2
   Conroy T, 2011, NEW ENGL J MED, V364, P1817, DOI 10.1056/NEJMoa1011923
   Daigle ND, 2009, J CELL PHYSIOL, V220, P680, DOI 10.1002/jcp.21814
   Dehart GW, 2008, P NATL ACAD SCI USA, V105, P7188, DOI 10.1073/pnas.0708044105
   Della Bella S, 2003, BRIT J CANCER, V89, P1463, DOI 10.1038/sj.bjc.6601243
   Deng AH, 2003, DIABETES, V52, P1235, DOI 10.2337/diabetes.52.5.1235
   Desforges B, 2013, MOL BIOL CELL, V24, P1529, DOI 10.1091/mbc.E12-10-0729
   Evans CE, 2016, BLOOD, V127, P1355, DOI 10.1182/blood-2015-09-671982
   Feig C, 2013, P NATL ACAD SCI USA, V110, P20212, DOI 10.1073/pnas.1320318110
   Feigin ME, 2017, NAT GENET, V49, P825, DOI 10.1038/ng.3861
   Francisco LM, 2010, IMMUNOL REV, V236, P219, DOI 10.1111/j.1600-065X.2010.00923.x
   Fujimura K, 2015, J BIOL CHEM, V290, P29907, DOI 10.1074/jbc.M115.687418
   Fujimura K, 2014, CANCER RES, V74, P6671, DOI 10.1158/0008-5472.CAN-14-1031
   Garcia-Faroldi G, 2010, PLOS ONE, V5, DOI 10.1371/journal.pone.0015071
   Gayther SA, 2000, NAT GENET, V24, P300, DOI 10.1038/73536
   Gerner EW, 2009, CLIN CANCER RES, V15, P758, DOI 10.1158/1078-0432.CCR-08-2235
   Gobert AP, 2012, J LEUKOCYTE BIOL, V91, P677, DOI 10.1189/jlb.0112047
   Goodwin AC, 2008, PROSTATE, V68, P766, DOI 10.1002/pros.20735
   Graminski GF, 2002, BIOORG MED CHEM LETT, V12, P35, DOI 10.1016/S0960-894X(01)00659-X
   Gysin S, 2005, GENE CHROMOSOME CANC, V44, P37, DOI 10.1002/gcc.20216
   Hayes CS, 2014, ONCOIMMUNOLOGY, V3, DOI 10.4161/onci.27360
   Hayes CS, 2014, CANCER IMMUNOL RES, V2, P274, DOI 10.1158/2326-6066.CIR-13-0120-T
   HE Y, 1994, BIOCHEM BIOPH RES CO, V203, P608, DOI 10.1006/bbrc.1994.2226
   Heiden MGV, 2009, SCIENCE, V324, P1029, DOI 10.1126/science.1160809
   Heinick A, 2010, FASEB J, V24, P206, DOI 10.1096/fj.09-135889
   Hoffmann AC, 2008, NEOPLASIA, V10, P674, DOI 10.1593/neo.08292
   Hyvonen MT, 2007, BIOCHEM SOC T, V35, P326, DOI 10.1042/BST0350326
   Kano Y, 2007, CANCER IMMUNOL IMMUN, V56, P771, DOI 10.1007/s00262-006-0229-4
   Kleeff J, 1998, J CLIN INVEST, V102, P1662, DOI 10.1172/JCI4105
   Kleeff J, 1999, PANCREAS, V19, P281, DOI 10.1097/00006676-199910000-00009
   Kodydkova J, 2013, PANCREAS, V42, P614, DOI 10.1097/MPA.0b013e318288360a
   Koinuma D, 2009, CANCER SCI, V100, P2133, DOI 10.1111/j.1349-7006.2009.01299.x
   Kunk PR, 2016, J IMMUNOTHER CANCER, V4, DOI 10.1186/s40425-016-0119-z
   Kurihara S, 2013, J BIOL CHEM, V288, P15668, DOI 10.1074/jbc.M113.454090
   Lee J, 2015, CLIN CANCER RES, V21, P4482, DOI 10.1158/1078-0432.CCR-15-0226
   Li JS, 2005, MOL CANCER, V4, DOI 10.1186/1476-4598-4-14
   Liss AS, 2012, PANCREATIC CANC TUMO
   Liu L, 2003, AM J PHYSIOL-GASTR L, V285, pG1056, DOI 10.1152/ajpgi.00151.2003
   Liu L, 2009, MOL BIOL CELL, V20, P4885, DOI 10.1091/mbc.E09-07-0550
   Liu YC, 2015, ONCOTARGET, V6, P23917, DOI 10.18632/oncotarget.4469
   LOSER C, 1989, DIGESTION, V43, P98, DOI 10.1159/000199867
   LOSER C, 1990, PANCREAS, V5, P119
   Madan M, 2016, AM J CANCER RES, V6, P1231
   Madeo F, 2010, AUTOPHAGY, V6, P160, DOI 10.4161/auto.6.1.10600
   Mani K, 2000, GLYCOBIOLOGY, V10, P577, DOI 10.1093/glycob/10.6.577
   Manni A, 2005, CLIN EXP METASTAS, V22, P255, DOI 10.1007/s10585-005-8480-1
   Martinez-Useros J, 2017, J CLIN MED, V6, DOI 10.3390/jcm6030029
   MEGOSH L, 1995, CANCER RES, V55, P4205
   MITCHELL JLA, 1994, BIOCHEM J, V299, P19, DOI 10.1042/bj2990019
   Mitchell JLA, 2004, BIOCHEM J, V384, P271, DOI 10.1042/BJ20040972
   Mohammed A, 2014, CANCER PREV RES, V7, P1198, DOI 10.1158/1940-6207.CAPR-14-0176
   Morselli E, 2011, J CELL BIOL, V192, P615, DOI 10.1083/jcb.201008167
   Murray-Stewart T, 2008, FEBS J, V275, P2795, DOI 10.1111/j.1742-4658.2008.06419.x
   Muth A, 2014, J MED CHEM, V57, P348, DOI 10.1021/jm401174a
   Nakanishi S, 2016, AMINO ACIDS, V48, P2353, DOI 10.1007/s00726-016-2275-3
   Ozdemir BC, 2014, CANCER CELL, V25, P719, DOI 10.1016/j.ccr.2014.04.005
   Ogata K, 1996, BIOCHEM J, V313, P549, DOI 10.1042/bj3130549
   Okamoto Masato, 2016, World J Gastrointest Pharmacol Ther, V7, P133, DOI 10.4292/wjgpt.v7.i1.133
   Olivares O, 2016, INT J CANCER, V138, P787, DOI 10.1002/ijc.29501
   Olive KP, 2009, SCIENCE, V324, P1457, DOI 10.1126/science.1171362
   Phanstiel O, 2011, RSC DRUG DISCOV, V17, P162, DOI 10.1039/9781849733090-00162
   Pietrocola F, 2015, CELL DEATH DIFFER, V22, P509, DOI 10.1038/cdd.2014.215
   Poulin R, 2012, AMINO ACIDS, V42, P711, DOI 10.1007/s00726-011-0987-y
   Puleston DJ, 2014, ELIFE, V3, DOI 10.7554/eLife.03706
   Rhim AD, 2014, CANCER CELL, V25, P735, DOI 10.1016/j.ccr.2014.04.021
   Roy UKB, 2008, MOL CARCINOGEN, V47, P538, DOI 10.1002/mc.20414
   Sakata K, 2000, BIOCHEM J, V347, P297, DOI 10.1042/0264-6021:3470297
   Samal K, 2013, INT J CANCER, V133, P1323, DOI 10.1002/ijc.28139
   Soda K, 2005, J IMMUNOL, V175, P237, DOI 10.4049/jimmunol.175.1.237
   Soda K, 2011, J EXP CLIN CANC RES, V30, DOI 10.1186/1756-9966-30-95
   Sorensen DM, 2010, BBA-BIOENERGETICS, V1797, P846, DOI 10.1016/j.bbabio.2010.04.010
   STEINMAN RM, 1991, ANNU REV IMMUNOL, V9, P271, DOI 10.1146/annurev.iy.09.040191.001415
   Subhi AL, 2004, CLIN CANCER RES, V10, P7290, DOI 10.1158/1078-0432.CCR-04-0972
   SUNKARA PS, 1982, FEBS LETT, V150, P397, DOI 10.1016/0014-5793(82)80775-8
   SUZUKI T, 1994, P NATL ACAD SCI USA, V91, P8930, DOI 10.1073/pnas.91.19.8930
   Svensson KJ, 2008, CANCER RES, V68, P9291, DOI 10.1158/0008-5472.CAN-08-2340
   Uemura T, 2008, J BIOL CHEM, V283, P26428, DOI 10.1074/jbc.M804714200
   Uemura T, 2011, METHODS MOL BIOL, V720, P339, DOI 10.1007/978-1-61779-034-8_21
   Vandenberg CA, 2008, P NATL ACAD SCI USA, V105, P7109, DOI 10.1073/pnas.0803231105
   Vaz J, 2015, PANCREAS, V44, P1024, DOI 10.1097/MPA.0000000000000409
   Wang H., 2002, IMMUNE RESPONSE CRIT, P155
   Weeks RS, 2000, EXP CELL RES, V261, P293, DOI 10.1006/excr.2000.5033
   Welch JE, 2008, INT J ONCOL, V32, P749
   Whatcott CJ, 2015, CLIN CANCER RES, V21, P3561, DOI 10.1158/1078-0432.CCR-14-1051
   Xie DH, 2015, GENES DIS, V2, P133, DOI 10.1016/j.gendis.2015.01.002
   Xu XD, 2016, HEPATOB PANCREAT DIS, V15, P99, DOI 10.1016/S1499-3872(15)60413-1
   Yang SH, 2011, AUTOPHAGY, V7, P912, DOI 10.4161/auto.7.8.15762
   Yang SH, 2011, GENE DEV, V25, P717, DOI 10.1101/gad.2016111
   ZHANG L, 2016, OXID MED CELL LONGEV, V2016, DOI DOI 10.1155/2016/1616781
   Zhang MH, 1999, MOL MED, V5, P595, DOI 10.1007/BF03402072
   ZHANG MH, 2000, CRIT CARE MED S, V28
   Zhang WY, 2014, SCI SIGNAL, V7, DOI 10.1126/scisignal.2005049
NR 113
TC 11
Z9 12
U1 1
U2 15
PU WILEY
PI HOBOKEN
PA 111 RIVER ST, HOBOKEN 07030-5774, NJ USA
SN 0020-7136
EI 1097-0215
J9 INT J CANCER
JI Int. J. Cancer
PD MAY 15
PY 2018
VL 142
IS 10
BP 1968
EP 1976
DI 10.1002/ijc.31155
PG 9
WC Oncology
WE Science Citation Index Expanded (SCI-EXPANDED)
SC Oncology
GA GA5YV
UT WOS:000428410900001
PM 29134652
DA 2022-07-19
ER

PT J
AU Atkins, C
   Liu, Q
   Minthorn, E
   Zhang, SY
   Figueroa, DJ
   Moss, K
   Stanley, TB
   Sanders, B
   Goetz, A
   Gaul, N
   Choudhry, AE
   Alsaid, H
   Jucker, BM
   Axten, JM
   Kumar, R
AF Atkins, Charity
   Liu, Qi
   Minthorn, Elisabeth
   Zhang, Shu-Yun
   Figueroa, David J.
   Moss, Katherine
   Stanley, Thomas B.
   Sanders, Brent
   Goetz, Aaron
   Gaul, Nathan
   Choudhry, Anthony E.
   Alsaid, Hasan
   Jucker, Beat M.
   Axten, Jeffrey M.
   Kumar, Rakesh
TI Characterization of a Novel PERK Kinase Inhibitor with Antitumor and
   Antiangiogenic Activity
SO CANCER RESEARCH
LA English
DT Article
ID UNFOLDED PROTEIN RESPONSE; ENDOPLASMIC-RETICULUM; TRANSLATIONAL CONTROL;
   HYPOXIA; PHOSPHORYLATION; ANGIOGENESIS; ACTIVATION; EXPRESSION;
   INDUCTION; GROWTH
AB The unfolded protein response (UPR) is a signal transduction pathway that coordinates cellular adaptation to microenvironmental stresses that include hypoxia, nutrient deprivation, and change in redox status. These stress stimuli are common in many tumors and thus targeting components of the UPR signaling is an attractive therapeutic approach. We have identified a first-in-class, small molecule inhibitor of the eukaryotic initiation factor 2-alpha kinase 3 (EIF2AK3) or PERK, one of the three mediators of UPR signaling. GSK2656157 is an ATP-competitive inhibitor of PERK enzyme activity with an IC50 of 0.9 nmol/L. It is highly selective for PERK with IC50 values >100 nmol/L against a panel of 300 kinases. GSK2656157 inhibits PERK activity in cells with an IC50 in the range of 10-30 nmol/L as shown by inhibition of stress-induced PERK autophosphorylation, eIF2 alpha substrate phosphorylation, together with corresponding decreases in ATF4 and CAAT/enhancer binding protein homologous protein (CHOP) in multiple cell lines. Oral administration of GSK2656157 to mice shows a dose-and time-dependent pharmacodynamic response in pancreas as measured by PERK autophosphorylation. Twice daily dosing of GSK2656157 results in dose-dependent inhibition of multiple human tumor xenografts growth in mice. Altered amino acid metabolism, decreased blood vessel density, and vascular perfusion are potential mechanisms for the observed antitumor effect. However, despite its antitumor activity, given the on-target pharmacologic effects of PERK inhibition on pancreatic function, development of any PERK inhibitor in human subjects would need to be cautiously pursued in cancer patients. Cancer Res; 73(6); 1993-2002. (C)2012 AACR.
C1 [Atkins, Charity; Liu, Qi; Minthorn, Elisabeth; Zhang, Shu-Yun; Figueroa, David J.; Moss, Katherine; Sanders, Brent; Axten, Jeffrey M.; Kumar, Rakesh] GlaxoSmithKline, Oncol R&D, Collegeville, PA 19426 USA.
   [Goetz, Aaron; Gaul, Nathan; Choudhry, Anthony E.] Platform Technol & Sci, Collegeville, PA USA.
   [Stanley, Thomas B.] Platform Technol & Sci, Res Triangle Pk, NC USA.
   [Alsaid, Hasan; Jucker, Beat M.] LAS, King Of Prussia, PA USA.
RP Kumar, R (通讯作者)，GlaxoSmithKline, Oncol R&D, 1250 South Collegeville Rd, Collegeville, PA 19426 USA.
EM rakesh.2.kumar@gsk.com
CR Ameri K, 2004, BLOOD, V103, P1876, DOI 10.1182/blood-2003-06-1859
   Axten JM, 2012, J MED CHEM, V55, P7193, DOI 10.1021/jm300713s
   Bi MX, 2005, EMBO J, V24, P3470, DOI 10.1038/sj.emboj.7600777
   Blais JD, 2006, MOL CELL BIOL, V26, P9517, DOI 10.1128/MCB.01145-06
   Brown JM, 1998, CANCER RES, V58, P1408
   Bull VH, 2012, ELECTROPHORESIS, V33, P1814, DOI 10.1002/elps.201100565
   Cavener DR, 2010, TRENDS ENDOCRIN MET, V21, P714, DOI 10.1016/j.tem.2010.08.005
   Cullinan SB, 2004, J BIOL CHEM, V279, P20108, DOI 10.1074/jbc.M314219200
   Davies MPA, 2008, INT J CANCER, V123, P85, DOI 10.1002/ijc.23479
   Drogat B, 2007, CANCER RES, V67, P6700, DOI 10.1158/0008-5472.CAN-06-3235
   Feldman DE, 2005, MOL CANCER RES, V3, P597, DOI 10.1158/1541-7786.MCR-05-0221
   Gales T, 2012, SOC TOX PATH
   Ghosh R, 2010, PLOS ONE, V5, pA104, DOI 10.1371/journal.pone.0009575
   Gjymishka A, 2009, BIOCHEM J, V417, P695, DOI 10.1042/BJ20081706
   Gupta S, 2010, DIABETES, V59, P1937, DOI 10.2337/db09-1064
   Gupta S, 2009, PLOS ONE, V4, DOI 10.1371/journal.pone.0008008
   Hamanaka RB, 2009, ONCOGENE, V28, P910, DOI 10.1038/onc.2008.428
   Harding HP, 2001, MOL CELL, V7, P1153, DOI 10.1016/S1097-2765(01)00264-7
   Harding HP, 1999, NATURE, V397, P271, DOI 10.1038/16729
   Iida K, 2007, BMC CELL BIOL, V8, DOI 10.1186/1471-2121-8-38
   Jorgensen E, 2008, BMC CANCER, V8, P1
   Julier C, 2010, ORPHANET J RARE DIS, V5, DOI 10.1186/1750-1172-5-29
   Koumenis C, 2002, MOL CELL BIOL, V22, P7405, DOI 10.1128/MCB.22.21.7405-7416.2002
   Koumenis C, 2006, MOL CANCER RES, V4, P423, DOI 10.1158/1541-7786.MCR-06-0150
   Lee AH, 2003, MOL CELL BIOL, V23, P7448, DOI 10.1128/MCB.23.21.7448-7459.2003
   Ma YJ, 2004, NAT REV CANCER, V4, P966, DOI 10.1038/nrc1505
   Ma YJ, 2002, CELL STRESS CHAPERON, V7, P222, DOI 10.1379/1466-1268(2002)007<0222:TMERAA>2.0.CO;2
   Ma YL, 2001, RAPID COMMUN MASS SP, V15, P1693, DOI 10.1002/rcm.426
   Marciniak SJ, 2006, J CELL BIOL, V172, P201, DOI 10.1083/jcb.200508099
   Romero-Ramirez L, 2004, CANCER RES, V64, P5943, DOI 10.1158/0008-5472.CAN-04-1606
   Senee V, 2004, DIABETES, V53, P1876, DOI 10.2337/diabetes.53.7.1876
   Shi YG, 1998, MOL CELL BIOL, V18, P7499, DOI 10.1128/MCB.18.12.7499
   Sood R, 2000, GENETICS, V154, P787
   Su Q, 2008, J BIOL CHEM, V283, P469, DOI 10.1074/jbc.M704612200
   Teske BF, 2011, METHOD ENZYMOL, V490, P333, DOI 10.1016/B978-0-12-385114-7.00019-2
   Wei JW, 2008, J CELL PHYSIOL, V217, P693, DOI 10.1002/jcp.21543
   Zhang PC, 2002, MOL CELL BIOL, V22, P3864, DOI 10.1128/MCB.22.11.3864-3874.2002
   Zhang W, 2006, CELL METAB, V4, P491, DOI 10.1016/j.cmet.2006.11.002
NR 38
TC 288
Z9 293
U1 6
U2 37
PU AMER ASSOC CANCER RESEARCH
PI PHILADELPHIA
PA 615 CHESTNUT ST, 17TH FLOOR, PHILADELPHIA, PA 19106-4404 USA
SN 0008-5472
EI 1538-7445
J9 CANCER RES
JI Cancer Res.
PD MAR 15
PY 2013
VL 73
IS 6
BP 1993
EP 2002
DI 10.1158/0008-5472.CAN-12-3109
PG 10
WC Oncology
WE Science Citation Index Expanded (SCI-EXPANDED)
SC Oncology
GA 107AR
UT WOS:000316187500034
PM 23333938
HC Y
HP N
DA 2022-07-19
ER

PT J
AU Chaudhary, AK
   Mondal, G
   Kumar, V
   Kattel, K
   Mahato, RI
AF Chaudhary, Amit Kumar
   Mondal, Goutam
   Kumar, Virender
   Kattel, Krishna
   Mahato, Ram I.
TI Chemosensitization and inhibition of pancreatic cancer stem cell
   proliferation by overexpression of microRNA-205
SO CANCER LETTERS
LA English
DT Article
DE Pancreatic cancer; Chemoresistance; Drug delivery; Gemcitabine;
   MicroRNA; Tumor suppressor
ID EPITHELIAL-MESENCHYMAL TRANSITION; REVERSES GEMCITABINE RESISTANCE;
   RIBONUCLEOTIDE REDUCTASE M1; MULTIDRUG-RESISTANCE; INITIATING CELLS;
   MIR-200 FAMILY; EXPRESSION; CAVEOLIN-1; CARCINOMA; CHEMORESISTANCE
AB Treatment of pancreatic cancer with gemcitabine (GEM) is limited due to its rapid plasma metabolism and development of chemoresistance. MicroRNA (miRNA) regulates cancer stem cell (CSC) maintenance and induces chemoresistance in cancer cells. In this study, we observed differential downregulation of miR-205 (miR-205-5p) in human pancreatic cancer tissues and cells. Compared to GEM-sensitive MIA PaCa-2 cells, miR-205 was highly downregulated in GEM-resistant MIA PaCa-2R cells. Lentivirus-mediated overexpression of miR-205 inhibits MIA PaCa-2R cell proliferation after GEM-treatment. Further investigation confirmed that miR-205 alone significantly reduces the proliferation of CSCs and tumor growth in mouse models. However, miR-205 in combination with GEM was more efficient in reducing the proliferation of CSCs and 3D spheroids. Moreover, miR-205 overexpressing MIA PaCa-2R cells induced orthotopic tumor growth was significantly inhibited after intravenous administration of GEM-conjugated methoxy poly(ethylene glycol)-block-poly(2-methyl-2-carboxyl-propylene carbonate)-graft-gemcitabine-graft-dodecanol (mPEG-b-PCC-g-GEM-g-DC) (mPEG-b-PCC-g-GEM-g-DC) polymeric micelles. Also, a reduction in CSCs, EMT and chemoresistance markers was observed in miR-205 over-expressing MIA PaCa-2R cells. Immunohistochemical analysis of orthotopic tumors showed a decrease in drug resistance protein caveolin-1 and cell proliferation marker Ki-67 in combination treatment. Overall, our findings suggest that miR-205 resensitizes GEM-resistant pancreatic cancer cells to GEM and acts as a tumor suppressor miRNA. (C) 2017 Elsevier B.V. All rights reserved.
C1 [Chaudhary, Amit Kumar; Mondal, Goutam; Kumar, Virender; Kattel, Krishna; Mahato, Ram I.] Univ Nebraska Med Ctr, Dept Pharmaceut Sci, 986025 Nebraska Med Ctr, Omaha, NE 68198 USA.
RP Mahato, RI (通讯作者)，Univ Nebraska Med Ctr, Dept Pharmaceut Sci, 986025 Nebraska Med Ctr, Omaha, NE 68198 USA.
EM ram.maharo@unmc.edu
OI Mondal, Goutam/0000-0001-6067-8030
FU National Institutes of Health [1R01EB017853, P50CA127297]; Fred and
   Pamela Buffet Cancer Center; Faculty Start-up fund; NATIONAL CANCER
   INSTITUTE [P50CA127297] Funding Source: NIH RePORTER; NATIONAL INSTITUTE
   OF BIOMEDICAL IMAGING AND BIOENGINEERING [R01EB017853] Funding Source:
   NIH RePORTER
FX This work was supported by the National Institutes of Health
   (1R01EB017853, P50CA127297), Fred and Pamela Buffet Cancer Center and
   the Faculty Start-up fund to RIM.
CR Akita H, 2009, ONCOGENE, V28, P2903, DOI 10.1038/onc.2009.158
   Ali S, 2010, CANCER RES, V70, P3606, DOI 10.1158/0008-5472.CAN-09-4598
   Amponsah PS, 2017, CANCER LETT, V388, P107, DOI 10.1016/j.canlet.2016.11.035
   Bailey JM, 2008, CLIN CANCER RES, V14, P5995, DOI 10.1158/1078-0432.CCR-08-0291
   Cao L. Y., 2016, YI KE DA XUE XUE BAO, V36, P1700
   Chatterjee M, 2015, SCI REP-UK, V5, DOI 10.1038/srep10867
   Cheng WW, 2012, FEBS J, V279, P2047, DOI 10.1111/j.1742-4658.2012.08589.x
   Chitkara D, 2013, BIOCONJUGATE CHEM, V24, P1161, DOI 10.1021/bc400032x
   Conroy T, 2011, NEW ENGL J MED, V364, P1817, DOI 10.1056/NEJMoa1011923
   Fan P, 2016, CANCER LETT, V373, P130, DOI 10.1016/j.canlet.2016.01.038
   Giovannetti E, 2010, CANCER RES, V70, P4528, DOI 10.1158/0008-5472.CAN-09-4467
   Gregory PA, 2008, NAT CELL BIOL, V10, P593, DOI 10.1038/ncb1722
   Hingorani P, 2009, CLIN CANCER RES, V15, P3416, DOI 10.1158/1078-0432.CCR-08-1657
   Ji Q, 2009, PLOS ONE, V4, DOI 10.1371/journal.pone.0006816
   Kasukabe T, 2016, ONCOL REP, V36, P968, DOI 10.3892/or.2016.4867
   Kattel K., 2016, MOL PHARM
   Kent OA, 2006, ONCOGENE, V25, P6188, DOI 10.1038/sj.onc.1209913
   Korpal M, 2008, J BIOL CHEM, V283, P14910, DOI 10.1074/jbc.C800074200
   Kumar V, 2015, MOL PHARMACEUT, V12, P1289, DOI 10.1021/mp500847s
   Li YW, 2009, CANCER RES, V69, P6704, DOI 10.1158/0008-5472.CAN-09-1298
   Ma C, 2015, INT J CLIN EXP PATHO, V8, P6533
   Ma J, 2016, AM J CANCER RES, V6, P1384
   Matsuoka J, 2012, J SURG RES, V174, P130, DOI 10.1016/j.jss.2010.11.903
   McCarroll JA, 2015, ONCOTARGET, V6, P2235, DOI 10.18632/oncotarget.2946
   Minn I, 2014, NAT COMMUN, V5, DOI 10.1038/ncomms4662
   Mittal A, 2014, BIOMATERIALS, V35, P7077, DOI 10.1016/j.biomaterials.2014.04.053
   Nakahira S, 2007, INT J CANCER, V120, P1355, DOI 10.1002/ijc.22390
   Namba T, 2015, CELL DEATH DIS, V6, DOI 10.1038/cddis.2015.172
   Salajegheh A, 2015, J MOL ENDOCRINOL, V55, P183, DOI 10.1530/JME-15-0182
   Sener SF, 1999, J AM COLL SURGEONS, V189, P1, DOI 10.1016/S1072-7515(99)00075-7
   Shatz M, 2004, LEUKEMIA RES, V28, P907, DOI 10.1016/j.leukres.2004.03.013
   Singh S, 2013, SCI WORLD J, V2013, P7, DOI DOI 10.1080/02664763.2013.789492
   Singh S, 2012, PLOS ONE, V7, DOI 10.1371/journal.pone.0040021
   Takezaki Y, 2016, ANTICANCER RES, V36, P6077, DOI 10.21873/anticanres.11197
   Takiuchi D, 2013, PANCREATOLOGY, V13, P517, DOI 10.1016/j.pan.2013.06.007
   Tian LL, 2014, MED ONCOL, V31, DOI 10.1007/s12032-013-0785-3
   Von Hoff DD, 2013, NEW ENGL J MED, V369, P1691, DOI 10.1056/NEJMoa1304369
   Wang ZY, 2015, ONCOTARGET, V6, P37135, DOI 10.18632/oncotarget.5789
   Wen D, 2015, J CONTROL RELEASE, V219, P237, DOI 10.1016/j.jconrel.2015.08.011
   Willett CG, 2005, J CLIN ONCOL, V23, P4538, DOI 10.1200/JCO.2005.23.911
   Yang GJ, 2016, EXP MOL PATHOL, V100, P160, DOI 10.1016/j.yexmp.2015.12.010
   Zhang WY, 2007, AM J PATHOL, V171, P728, DOI 10.2353/ajpath.2007.070070
   Zhang XJ, 2010, J HEMATOL ONCOL, V3, DOI 10.1186/1756-8722-3-46
   Zhang YQ, 2009, WORLD J SURG, V33, P698, DOI 10.1007/s00268-008-9833-0
   Zhao WD, 2016, TUMOR BIOL, V37, P10621, DOI 10.1007/s13277-016-4921-5
   Zhong XM, 2016, MOL CELL BIOL, V36, P2742, DOI 10.1128/MCB.00079-16
   Zhou L, 2017, EUR REV MED PHARMACO, V21, P87
   Zhou X, 2017, INT J ONCOL, V50, P853, DOI 10.3892/ijo.2017.3857
NR 48
TC 63
Z9 67
U1 1
U2 34
PU ELSEVIER IRELAND LTD
PI CLARE
PA ELSEVIER HOUSE, BROOKVALE PLAZA, EAST PARK SHANNON, CO, CLARE, 00000,
   IRELAND
SN 0304-3835
EI 1872-7980
J9 CANCER LETT
JI Cancer Lett.
PD AUG 28
PY 2017
VL 402
BP 1
EP 8
DI 10.1016/j.canlet.2017.05.007
PG 8
WC Oncology
WE Science Citation Index Expanded (SCI-EXPANDED)
SC Oncology
GA FB5GF
UT WOS:000406168800001
PM 28536008
OA Green Accepted
DA 2022-07-19
ER

PT J
AU Lu, Y
   Zhang, LY
   Chen, XY
   Zhang, QH
AF Lu, Yan
   Zhang, Longyi
   Chen, Xuya
   Zhang, Qiaohong
TI NCEH1 may be a prognostic biomarker for pancreatic cancer
SO INTERNATIONAL JOURNAL OF CLINICAL AND EXPERIMENTAL PATHOLOGY
LA English
DT Article
DE NCEH1; prognostic biomarker; pancreatic cancer; TCGA; bioinformatics
   analysis; leading edge analysis
ID ENZYME
AB Neutral Cholesterol Ester Hydrolase 1 (NCEH1) is an enzyme involved in ether lipid metabolism, and the NCEH1 gene is overexpressed in a variety of tumors. However, its role in pancreatic cancer remains unknown. Therefore, we compared the gene transcription data of healthy and pancreatic cancer tissues using the Cancer Genome Atlas and Genotype-Tissue Expression databases. R software (v3.6.1) was used for the differential, clinicopathological correlation, and survival analyses. We found that NCEH1 was overexpressed in pancreatic cancer tissues compared with that in healthy tissues (P = 1.732 e-50), and that its expression level was related to lymph node metastasis. High NCEH1 expression was associated with poor overall survival (P = 0.002). Using univariate and multivariate Cox regression analyses, we determined that NCEH1 is an independent risk factor for pancreatic cancer. Gene set enrichment analysis identified that NCEH1 overexpression is prominent in cell-cell adhesion junctions, pancreatic cancer, cancer-associated pathways, prostate cancer, and chronic myeloid leukemia. In contrast, low NCEH1 expression correlated to high oxidative phosphorylation. Thus, we conclude that NCEH1 may be a prognostic biomarker for pancreatic cancer.
C1 [Lu, Yan; Zhang, Longyi; Chen, Xuya; Zhang, Qiaohong] Dongyang Peoples Hosp, Clin Lab, 60 West Wuning Rd, Dongyang 322100, Zhejiang, Peoples R China.
RP Lu, Y (通讯作者)，Dongyang Peoples Hosp, Clin Lab, 60 West Wuning Rd, Dongyang 322100, Zhejiang, Peoples R China.
EM luyan11219@hotmail.com
CR Benjamin DI, 2013, P NATL ACAD SCI USA, V110, P14912, DOI 10.1073/pnas.1310894110
   Bray F, 2018, CA-CANCER J CLIN, V68, P394, DOI 10.3322/caac.21492
   Burkner PC, 2017, BIOMETRICAL J, V59, P25, DOI 10.1002/bimj.201600022
   Carithers LJ, 2015, BIOPRESERV BIOBANK, V13, P307, DOI 10.1089/bio.2015.29031.hmm
   Cattley S, 2007, BRIEF BIOINFORM, V8, P457, DOI 10.1093/bib/bbm039
   Chang JW, 2012, ANGEW CHEM INT EDIT, V51, P966, DOI 10.1002/anie.201107236
   Chang JW, 2011, CHEM BIOL, V18, P476, DOI 10.1016/j.chembiol.2011.02.008
   Chiang KP, 2006, CHEM BIOL, V13, P1041, DOI 10.1016/j.chembiol.2006.08.008
   Haverty PM, 2009, BMC MED GENOMICS, V2, DOI 10.1186/1755-8794-2-21
   Iacobuzio-Donahue CA, 2002, AM J PATHOL, V160, P1239, DOI 10.1016/S0002-9440(10)62551-5
   Jessani N, 2002, P NATL ACAD SCI USA, V99, P10335, DOI 10.1073/pnas.162187599
   Parker G, 2017, J NERV MENT DIS, V205, P487, DOI 10.1097/NMD.0000000000000593
   Sekiya M, 2014, J LIPID RES, V55, P2082, DOI 10.1194/jlr.M050864
   Shreder KR, 2012, BIOORG MED CHEM LETT, V22, P5748, DOI 10.1016/j.bmcl.2012.05.102
   Subramanian A, 2005, P NATL ACAD SCI USA, V102, P15545, DOI 10.1073/pnas.0506580102
   Subramanian A, 2007, BIOINFORMATICS, V23, P3251, DOI 10.1093/bioinformatics/btm369
   Tomczak Katarzyna, 2015, Contemp Oncol (Pozn), V19, pA68, DOI 10.5114/wo.2014.47136
   Vasioukhin Valeri, 2012, Subcell Biochem, V60, P379, DOI 10.1007/978-94-007-4186-7_16
   Vincent A, 2011, LANCET, V378, P607, DOI 10.1016/S0140-6736(10)62307-0
   Zhang LL, 2018, WORLD J GASTROENTERO, V24, P2047, DOI 10.3748/wjg.v24.i19.2047
   Zhu HY, 2018, BMC MED, V16, DOI 10.1186/s12916-018-1215-3
NR 21
TC 3
Z9 3
U1 1
U2 2
PU E-CENTURY PUBLISHING CORP
PI MADISON
PA 40 WHITE OAKS LN, MADISON, WI 53711 USA
SN 1936-2625
J9 INT J CLIN EXP PATHO
JI Int. J. Clin. Exp. Pathol.
PY 2020
VL 13
IS 11
BP 2746
EP +
PG 9
WC Oncology; Pathology
WE Science Citation Index Expanded (SCI-EXPANDED)
SC Oncology; Pathology
GA PK5QG
UT WOS:000602498700004
PM 33284889
DA 2022-07-19
ER

PT J
AU OuYang, D
   Xu, JJ
   Huang, HG
   Chen, Z
AF OuYang, Dong
   Xu, Jingjing
   Huang, Heguang
   Chen, Zhong
TI Metabolomic Profiling of Serum from Human Pancreatic Cancer Patients
   Using H-1 NMR Spectroscopy and Principal Component Analysis
SO APPLIED BIOCHEMISTRY AND BIOTECHNOLOGY
LA English
DT Article
DE Metabolomic profiling; Serum; Pancreatic cancer; H-1 NMR spectroscopy;
   Principal component analysis
ID PHYSICAL-ACTIVITY; ACUTE BILIARY; RISK-FACTOR; OBESITY; OVERWEIGHT;
   MORTALITY; SEVERITY; NECROSIS; MARKER
AB Pancreatic cancer is a malignant tumor with the worst prognosis among all cancers. At the time of diagnosis, surgical cure is no longer a feasible option for most patients, thus early detection of pancreatic cancer is crucial for its treatment. Metabolomics is a powerful new analytical approach to detect the metabolome of cells, tissue, or biofluids. Here, we report the application of H-1 nuclear magnetic resonance (NMR) combined with principal components analysis to discriminate pancreatic cancer patients from healthy controls based on metabolomic profiling of the serum. The metabolic analysis revealed significant lower of 3-hydroxybutyrate, 3-hydroxyisovalerate, lactate, and trimethylamine-N-oxide as well as significant higher level of isoleucine, triglyceride, leucine, and creatinine in the serum from pancreatic cancer patients compared to that of healthy controls. Our data demonstrate that the subtle differences in metabolite profiles in serum of pancreatic cancer patients and that of healthy subjects as a result of physiological and pathological variations could be identified by NMR-based metabolomics and exploited as metabolic markers for the early detection of pancreatic cancer.
C1 [OuYang, Dong; Huang, Heguang] Fujian Med Univ Union Hosp, Dept Gen Surg, Fuzhou, Peoples R China.
   [Xu, Jingjing; Chen, Zhong] Xiamen Univ, Dept Phys, Fujian Key Lab Plasma & Magnet Resonance, State Key Lab Phys Chem Solid Surfaces, Xiamen 361005, Peoples R China.
RP Huang, HG (通讯作者)，Fujian Med Univ Union Hosp, Dept Gen Surg, Fuzhou, Peoples R China.
EM Hhuang2@yahoo.cn; chenz@jingxian.xmu.edu.cn
RI Chen, Zhong/G-4601-2010
CR Baran ET, 2002, J MICROENCAPSUL, V19, P363, DOI 10.1080/02652040110105355
   Bollard ME, 2005, NMR BIOMED, V18, P143, DOI 10.1002/nbm.935
   Brizel DM, 2001, INT J RADIAT ONCOL, V51, P349, DOI 10.1016/S0360-3016(01)01630-3
   Calle EE, 2003, NEW ENGL J MED, V348, P1625, DOI 10.1056/NEJMoa021423
   De Waele B, 2006, PANCREAS, V32, P343, DOI 10.1097/01.mpa.0000220857.55378.7b
   Govannucci E, 2007, GASTROENTEROLOGY, V132, P2208, DOI 10.1053/j.gastro.2007.03.050
   Hiraoka N, 2010, BRIT J CANCER, V103, P1057, DOI 10.1038/sj.bjc.6605854
   Holmes E, 1997, J PHARMACEUT BIOMED, V15, P1647, DOI 10.1016/S0731-7085(97)00066-6
   Jemal A, 2008, CA-CANCER J CLIN, V58, P71, DOI 10.3322/CA.2007.0010
   Kim JM, 2011, MOL CELL BIOCHEM, V346, P125, DOI 10.1007/s11010-010-0599-y
   Kim KB, 2010, J TOXICOL ENV HEAL A, V73, P1420, DOI 10.1080/15287394.2010.511545
   Martinez J, 2006, PANCREATOLOGY, V6, P206, DOI 10.1159/000092104
   Michaud DS, 2001, JAMA-J AM MED ASSOC, V286, P921, DOI 10.1001/jama.286.8.921
   Muddana V, 2009, AM J GASTROENTEROL, V104, P164, DOI 10.1038/ajg.2008.66
   Papachristou GI, 2006, PANCREATOLOGY, V6, P279, DOI 10.1159/000092689
   Patel AV, 2005, CANCER EPIDEM BIOMAR, V14, P459, DOI 10.1158/1055-9965.EPI-04-0583
   SCHWICKERT G, 1995, CANCER RES, V55, P4757
   Sener SF, 1999, J AM COLL SURGEONS, V189, P1, DOI 10.1016/S1072-7515(99)00075-7
   Suazo-Barahona J, 1998, AM J GASTROENTEROL, V93, P1324
   Walenta S, 2003, J CANCER RES CLIN, V129, P321, DOI 10.1007/s00432-003-0450-x
NR 20
TC 76
Z9 79
U1 0
U2 69
PU SPRINGER
PI NEW YORK
PA 233 SPRING ST, NEW YORK, NY 10013 USA
SN 0273-2289
EI 1559-0291
J9 APPL BIOCHEM BIOTECH
JI Appl. Biochem. Biotechnol.
PD SEP
PY 2011
VL 165
IS 1
BP 148
EP 154
DI 10.1007/s12010-011-9240-0
PG 7
WC Biochemistry & Molecular Biology; Biotechnology & Applied Microbiology
WE Science Citation Index Expanded (SCI-EXPANDED)
SC Biochemistry & Molecular Biology; Biotechnology & Applied Microbiology
GA 820LG
UT WOS:000294906600013
PM 21505807
DA 2022-07-19
ER

PT J
AU Fretland, AJ
   Devanaboyina, US
   Nangju, NA
   Leff, MA
   Xiao, GH
   Webb, SJ
   Doll, MA
   Hein, DW
AF Fretland, AJ
   Devanaboyina, US
   Nangju, NA
   Leff, MA
   Xiao, GH
   Webb, SJ
   Doll, MA
   Hein, DW
TI DNA adduct levels and absence of tumors in female rapid and slow
   acetylator congenic hamsters administered the rat mammary carcinogen
   2-amino-1-methyl-6-phenylimidazo[4,5-b]pyridine
SO JOURNAL OF BIOCHEMICAL AND MOLECULAR TOXICOLOGY
LA English
DT Article
DE 2-amino-1-methyl-6-phenylimidazo[4,5b]pyridine; PhIP; mammary cancer;
   Syrian hamster, acetylation polymorphism, DNA adducts
ID POLYMORPHIC ACETYLTRANSFERASE LOCUS; SPRAGUE-DAWLEY RATS; ARYLAMINE
   N-ACETYLTRANSFERASE; FOOD-BORNE CARCINOGEN; DONE MEAT INTAKE;
   SYRIAN-HAMSTERS; HETEROCYCLIC AMINES; METABOLIC-ACTIVATION;
   COLORECTAL-CANCER; ORGAN CYTOSOLS
AB N-acetyltransferases (EC 2.3.1.5) catalyze O-acetylation of heterocyclic amine carcinogens to DNA-reactive electrophiles that bind and mutate DNA. An acetylation polymorphism exists in humans and Syrian hamsters regulated by N-acetyltransferase-2 (NAT2) genotype. Some human epidemiological studies suggest a role for NAT2 phenotype in predisposition to cancers related to heterocyclic amine exposures, including breast cancer. 2-Amino-1-methyl-6-phenylimidazo[4,5-b]pyridine (PhIP) is a heterocyclic amine carcinogen prevalent in the human environment and induces a high incidence of mammary tumors in female rats. PhIP-induced carcinogenesis was examined in female rapid and slow acetylator Syrian hamsters congenic at the NAT2 locus. In both rapid and slow acetylators, PhIP-DNA adduct levels were highest in pancreas, lower in heart, small intestine, and colon, and lowest in mammary gland and liver. Metabolic activation of N-hydroxy-PhIP by O-acetyltransferase was highest in mammary epithelial cells, lower in liver and colon, and lowest in pancreas. Metabolic activation of N-hydroxy-PhIP by O-sulfotransferase was low in liver and colon and below the limit of detection in mammary epithelial cells and pancreas. Unlike the rat, PhIP did not induce breast or any other tumors in female rapid and slow acetylator congenic hamsters administered high-dose PhIP (10 doses of 75 mg/kg) and a high-fat diet. (C) 2001 John Wiley & Sons, Inc.
C1 Univ Louisville, Sch Med, Dept Pharmacol & Toxicol, Louisville, KY 40292 USA.
RP Hein, DW (通讯作者)，Univ Louisville, Sch Med, Dept Pharmacol & Toxicol, Louisville, KY 40292 USA.
EM d.hein@louisville.edu
RI Hein, David W/A-9707-2008
OI Hein, David/0000-0003-3261-9775
FU NCI NIH HHS [R01 CA034627, R01 CA034627-15, R01-CA34627] Funding Source:
   Medline; NATIONAL CANCER INSTITUTE [R01CA034627] Funding Source: NIH
   RePORTER
CR Adams R A, 1979, Prog Exp Tumor Res, V24, P408
   ALEXANDER J, 1994, ENVIRON HEALTH PERSP, V102, P109, DOI 10.2307/3432162
   Augustsson K, 1999, LANCET, V353, P703, DOI 10.1016/S0140-6736(98)06099-1
   BUONARATI MH, 1990, CARCINOGENESIS, V11, P1133, DOI 10.1093/carcin/11.7.1133
   BUONARATI MH, 1990, MUTAT RES, V245, P185, DOI 10.1016/0165-7992(90)90048-O
   Chen J, 1998, CANCER RES, V58, P3307
   Deitz AC, 2000, CANCER EPIDEM BIOMAR, V9, P905
   Delfino RJ, 2000, CARCINOGENESIS, V21, P607, DOI 10.1093/carcin/21.4.607
   DELLAPORTA G, 1961, CANCER RES, V21, P575
   DELLAPORTA G, 1964, CELLULAR CONTROL MEC, P307
   DREW RT, 1983, TOXICOL APPL PHARM, V68, P120, DOI 10.1016/0041-008X(83)90361-7
   Feng Y, 1996, CANCER RES, V56, P527
   Feng Y., 1997, Proceedings of the American Association for Cancer Research Annual Meeting, V38, P468
   Feng Y, 1996, TOXICOL APPL PHARM, V140, P315, DOI 10.1006/taap.1996.0226
   Ferguson RJ, 1996, PHARMACOGENETICS, V6, P55, DOI 10.1097/00008571-199602000-00004
   FERGUSON RJ, 1994, GENE, V140, P247, DOI 10.1016/0378-1119(94)90552-5
   GHOSHAL A, 1995, CARCINOGENESIS, V16, P2725, DOI 10.1093/carcin/16.11.2725
   GHOSHAL A, 1994, CARCINOGENESIS, V15, P2429, DOI 10.1093/carcin/15.11.2429
   HASEGAWA R, 1993, CARCINOGENESIS, V14, P2553, DOI 10.1093/carcin/14.12.2553
   He YH, 1999, J BIOCHEM MOL TOXIC, V13, P239, DOI 10.1002/(SICI)1099-0461(1999)13:5<239::AID-JBT3>3.3.CO;2-G
   HEIN DW, 1993, CARCINOGENESIS, V14, P1633, DOI 10.1093/carcin/14.8.1633
   Hein DW, 2000, CANCER EPIDEM BIOMAR, V9, P29
   HEIN DW, 1991, J PHARMACOL EXP THER, V259, P699
   Hein DW, 1997, MUTAT RES-FUND MOL M, V376, P101, DOI 10.1016/S0027-5107(97)00031-6
   HEIN DW, 1993, CANCER RES, V53, P509
   HEIN DW, 1992, ARCH TOXICOL, V66, P112, DOI 10.1007/BF02342504
   HEIN DW, 1994, TOXICOL APPL PHARM, V124, P16, DOI 10.1006/taap.1994.1003
   HEIN DW, 1991, TOXICOL METHOD, V1, P44
   HERTZOG PJ, 1981, CHEM-BIOL INTERACT, V37, P199, DOI 10.1016/0009-2797(81)90177-0
   HOMBURGER F, 1983, PROG EXP TUMOR RES, V26, P259
   ITO N, 1991, CARCINOGENESIS, V12, P1503, DOI 10.1093/carcin/12.8.1503
   KADERLIK KR, 1994, CARCINOGENESIS, V15, P1703, DOI 10.1093/carcin/15.8.1703
   KAKIUCHI H, 1995, P NATL ACAD SCI USA, V92, P910, DOI 10.1073/pnas.92.3.910
   LANG NP, 1994, CANCER EPIDEM BIOMAR, V3, P675
   LAYTON DW, 1995, CARCINOGENESIS, V16, P39, DOI 10.1093/carcin/16.1.39
   Leff MA, 1999, J BIOL CHEM, V274, P34519, DOI 10.1074/jbc.274.49.34519
   Leff MA, 1999, J PHARMACOL EXP THER, V290, P182
   LIN DX, 1995, DRUG METAB DISPOS, V23, P518
   LIN DX, 1992, CHEM RES TOXICOL, V5, P691, DOI 10.1021/tx00029a016
   Okochi E, 1999, CARCINOGENESIS, V20, P1933, DOI 10.1093/carcin/20.10.1933
   Paulsen JE, 1996, CARCINOGENESIS, V17, P459, DOI 10.1093/carcin/17.3.459
   Pfau W, 1997, MUTAT RES-FUND MOL M, V378, P13, DOI 10.1016/S0027-5107(97)00093-6
   Purewal M, 2000, CANCER EPIDEM BIOMAR, V9, P529
   Purewal M, 2000, CANCER LETT, V149, P53, DOI 10.1016/S0304-3835(99)00346-8
   Schut HAJ, 1999, CARCINOGENESIS, V20, P353, DOI 10.1093/carcin/20.3.353
   Shirai T, 1997, CANCER RES, V57, P195
   Sinha R, 2000, J NATL CANCER I, V92, P1352, DOI 10.1093/jnci/92.16.1352
   Snyderwine EG, 1998, NUTR CANCER, V31, P160, DOI 10.1080/01635589809514698
   Steffensen IL, 2000, PHARMACOL TOXICOL, V86, P257, DOI 10.1111/j.0901-9928.2000.860603.x
   TOMATIS L, 1961, CANCER RES, V21, P1513
   TOTH B, 1969, CANCER RES, V29, P1476
   TOTH B, 1961, CANCER RES, V21, P1537
   Toyota M, 1996, MOL CARCINOGEN, V15, P176, DOI 10.1002/(SICI)1098-2744(199603)15:3<176::AID-MC3>3.0.CO;2-G
   TRINIDAD A, 1990, CANCER RES, V50, P7942
   WILLIAMS GM, 1981, JNCI-J NATL CANCER I, V67, P481
   Yoshimoto M, 1999, CANCER LETT, V143, P235, DOI 10.1016/S0304-3835(99)00131-7
   Yu MS, 2000, MOL CARCINOGEN, V27, P76, DOI 10.1002/(SICI)1098-2744(200002)27:2<76::AID-MC3>3.0.CO;2-7
   Zheng W, 1998, JNCI-J NATL CANCER I, V90, P1724, DOI 10.1093/jnci/90.22.1724
   Zheng W, 1999, CANCER EPIDEM BIOMAR, V8, P233
NR 59
TC 7
Z9 7
U1 0
U2 0
PU WILEY
PI HOBOKEN
PA 111 RIVER ST, HOBOKEN 07030-5774, NJ USA
SN 1095-6670
EI 1099-0461
J9 J BIOCHEM MOL TOXIC
JI J. Biochem. Mol. Toxicol.
PY 2001
VL 15
IS 1
BP 26
EP 33
DI 10.1002/1099-0461(2001)15:1<26::AID-JBT3>3.0.CO;2-S
PG 8
WC Biochemistry & Molecular Biology; Toxicology
WE Science Citation Index Expanded (SCI-EXPANDED)
SC Biochemistry & Molecular Biology; Toxicology
GA 393PJ
UT WOS:000166478600003
PM 11170312
DA 2022-07-19
ER

PT J
AU Wang, G
   Li, YF
   Yang, ZY
   Xu, WN
   Yang, YF
   Tan, XD
AF Wang, Gang
   Li, Yifeng
   Yang, Zeyu
   Xu, Weina
   Yang, Yifan
   Tan, Xiaodong
TI ROS mediated EGFR/MEK/ERK/HIF-1 alpha Loop Regulates Glucose metabolism
   in pancreatic cancer
SO BIOCHEMICAL AND BIOPHYSICAL RESEARCH COMMUNICATIONS
LA English
DT Article
DE Pancreatic cancer; Glycometabolism; HIF-1 alpha; EGFR/MEK/ ERK pathway;
   ROS
ID CELL-DISSOCIATION; INVASION-METASTASIS; HYPOXIA; EXPRESSION;
   INVOLVEMENT; PROMOTES; HIF-1; ACTIVATION; INDUCTION; RESPONSES
AB To investigate the glycometabolism associated mechanism in invasion and metastasis of pancreatic cancer. We screened out genes involved in anaerobic glycolysis headed by HIF-1 alpha,using pre-established a pair of pancreatic cancer cell lines. In this study, we further detected the glucose metabolism state not only in the cells but all also in two groups of patients with different SUVmax on F-18-FDG PET/CT. The data suggests that ROS mediated EGFR/MEK/ERK/HIF-1 alpha loop is activated in high glucose metabolic samples both in vitro and in vivo: The increasing of HIF-1 alpha expression is controlled by activation of EGFR/MEK/ERK pathway in hypoxia condition, HlF-l alpha inhibits excessive release of ROS, the reduction of ROS further activates EGFR to form a positive feedback loop. This difference is closely related to invasion and metastasis capacity of pancreatic cancer, and can be rescued by separate or combined inhibition of EGFR or HIF-l alpha in various degree. These results indicate a new clue to develop therapy of pancreatic cancer by regulating the glucose metabolism. (C) 2018 Elsevier Inc. All rights reserved.
C1 [Wang, Gang] China Med Univ, Shengjing Hosp, Dept Emergency Med, Shenyang 110004, Liaoning, Peoples R China.
   [Wang, Gang; Yang, Yifan; Tan, Xiaodong] China Med Univ, Shengjing Hosp, Dept Gen Surg, 36 Sanhao St, Shenyang 110004, Liaoning, Peoples R China.
   [Li, Yifeng] China Med Univ, Clin Dept 1, 101K, Shenyang 110122, Liaoning, Peoples R China.
   [Yang, Zeyu] China Med Univ, Shengjing Hosp, Dept Ultrasound, Shenyang 110004, Liaoning, Peoples R China.
   [Xu, Weina] China Med Univ, Shengjing Hosp, Dept Radiol & Nucl Med, Shenyang 110004, Liaoning, Peoples R China.
RP Tan, XD (通讯作者)，China Med Univ, Shengjing Hosp, Dept Gen Surg, 36 Sanhao St, Shenyang 110004, Liaoning, Peoples R China.
EM zhongguoyida@126.com; lyfcmu@126.com; yangzy1@sj-hospital.org;
   fiveyearsdata@126.com; gail1988@163.com; tanxdcmu@163.com
OI Tan, Xiaodong/0000-0003-0862-1306
FU National Natural Science Foundation of China [30973501, 81401143]
FX This study was supported by Grant from National Natural Science
   Foundation of China (NO.30973501; NO.81401143).
CR Chen J, 2003, AM J PATHOL, V162, P1283, DOI 10.1016/S0002-9440(10)63924-7
   Chen X., 2017, ONCOTARGET, V10, P14570
   Chio IIC, 2016, CELL, V166, P963, DOI 10.1016/j.cell.2016.06.056
   Dong XQ, 2011, CANCER-AM CANCER SOC, V117, P480, DOI 10.1002/cncr.25612
   EBERT BL, 1995, J BIOL CHEM, V270, P29083, DOI 10.1074/jbc.270.49.29083
   Meijer TWH, 2012, CLIN CANCER RES, V18, P5585, DOI 10.1158/1078-0432.CCR-12-0858
   Mohammed S, 2017, MOL THER, V25, P249, DOI 10.1016/j.ymthe.2016.10.016
   Papandreou I, 2006, CELL METAB, V3, P187, DOI 10.1016/j.cmet.2006.01.012
   Philips KB, 2014, CANCER CHEMOTH PHARM, V73, P349, DOI 10.1007/s00280-013-2358-8
   Ru Peng, 2013, Cancers (Basel), V5, P1469, DOI 10.3390/cancers5041469
   Semenza GL, 2013, J CLIN INVEST, V123, P3664, DOI 10.1172/JCI67230
   Tan X, 2005, INT J ONCOL, V26, P1283
   Tan XD, 2004, INT J ONCOL, V25, P1567
   Tan XD, 2004, INT J ONCOL, V25, P1303
   Tan XD, 2004, INT J ONCOL, V24, P815
   Tan XD, 2004, INT J ONCOL, V24, P65
   Tan XD, 2016, PLOS ONE, V11, DOI 10.1371/journal.pone.0152280
   Tan XD, 2010, EXP THER MED, V1, P211, DOI 10.3892/etm_00000034
   WARBURG O, 1956, SCIENCE, V123, P309, DOI 10.1126/science.123.3191.309
   Xu HX, 2014, EUR J NUCL MED MOL I, V41, P1093, DOI 10.1007/s00259-014-2688-8
   Yang WW, 2012, MOL CELL, V48, P771, DOI 10.1016/j.molcel.2012.09.028
   Yang WW, 2012, NAT CELL BIOL, V14, P1295, DOI 10.1038/ncb2629
   Yang ZY, 2014, MOL CELL BIOL, V34, P1607, DOI 10.1128/MCB.01346-13
   Yu ZY, 2016, SCI REP-UK, V6, DOI 10.1038/srep34306
   Zou RY, 2017, INFLAMMATION, V40, P100, DOI 10.1007/s10753-016-0457-5
NR 25
TC 33
Z9 33
U1 0
U2 21
PU ACADEMIC PRESS INC ELSEVIER SCIENCE
PI SAN DIEGO
PA 525 B ST, STE 1900, SAN DIEGO, CA 92101-4495 USA
SN 0006-291X
EI 1090-2104
J9 BIOCHEM BIOPH RES CO
JI Biochem. Biophys. Res. Commun.
PD JUN 12
PY 2018
VL 500
IS 4
BP 873
EP 878
DI 10.1016/j.bbrc.2018.04.177
PG 6
WC Biochemistry & Molecular Biology; Biophysics
WE Science Citation Index Expanded (SCI-EXPANDED)
SC Biochemistry & Molecular Biology; Biophysics
GA GG5VE
UT WOS:000432763000006
PM 29702094
DA 2022-07-19
ER

PT J
AU Krug, S
   Boch, M
   Nimphius, W
   Gress, TM
   Michl, P
   Rinke, A
AF Krug, S.
   Boch, M.
   Nimphius, W.
   Gress, T. M.
   Michl, P.
   Rinke, A.
TI Relevance of dihydropyrimidine-dehydrogenase and thymidylate-synthase in
   patients with pancreatic neuroendocrine neoplasms treated with
   5-FU-based chemotherapy
SO PANCREATOLOGY
LA English
DT Article
DE PNEN; Chemotherapy; 5-FU; DPD; TS
ID ENETS CONSENSUS GUIDELINES; PROGNOSTIC-FACTORS; ENDOCRINE TUMORS;
   GASTROENTEROPANCREATIC TUMORS; COLORECTAL-CANCER; GRADING SYSTEM; MTOR
   PATHWAY; 5-FLUOROURACIL; EXPRESSION; SURVIVAL
AB Background: Chemotherapy with 5-FU and Streptozotocin (STZ) is recommended as first-line treatment in patients with metastatic pancreatic neuroendocrine neoplasms (PNEN). However, data about biomarkers involved in the 5-FU metabolism to predict response are still limited.
   Objectives: Evaluation of clinicopathological features and potential predictive and prognostic markers of patients with PNEN treated with 5-FU based regimens.
   Patients and methods: We retrospectively analyzed 41 patients with PNEN who were treated at the University Hospital Marburg between 2000 and 2013. Dihydropyrimidine-Dehydrogenase (DPD) and Thymidylate-Synthase (TS) expression was correlated with treatment response in 19 patients who had available tumour tissue and response data. The median overall survival (OS) and progression free survival (PFS) were calculated using Kaplan-Meier and Cox regression methods, respectively.
   Results: The median PFS in patients receiving 5-FU/STZ was 17 months with a median OS of 50 months. Objective response rate (ORR) and disease control rate (DCR) were 32% and 73%, respectively. Biochemical response (p = 0.005) and high DPD expression (p = 0.018) were predictive markers of response to 5-FU-based chemotherapy. Univariate analysis identified Ki-67 > 10%, no biochemical response, positive 5-HIAA levels and TS deficiency as independent risk factors for shorter PFS. Moreover, performance status (PS) >= 1 was an independent risk factors for impaired OS.
   Conclusions: DPD expression and biochemical response represent promising predictive biomarkers for response to 5-FU based chemotherapy. Moreover, K1-67, PS and TS are independent prognostic markers of OS and PFS in patients with PNEN. (C) 2016 IAP and EPC. Published by Elsevier B.V. All rights reserved.
C1 [Krug, S.; Michl, P.] Univ Halle Wittenberg, Dept Internal Med 1, Ernst Grube Str 40, D-06120 Halle, Saale, Germany.
   [Krug, S.; Gress, T. M.; Rinke, A.] Philipps Univ, Dept Gastroenterol & Endocrinol, Marburg, Germany.
   [Boch, M.; Nimphius, W.] Philipps Univ, Inst Pathol, Marburg, Germany.
RP Michl, P (通讯作者)，Univ Halle Wittenberg, Dept Internal Med 1, Ernst Grube Str 40, D-06120 Halle, Saale, Germany.
EM patrick.michl@uk-halle.de
RI Krug, Sebastian/ABE-2890-2020; Michl, Patrick/AAG-3987-2021
OI Krug, Sebastian/0000-0003-1672-7995; Gress, Thomas/0000-0002-9333-5461
FU Novartis; Ipsen; Pfizer
FX M.B., W.N., and P.M. have no conflicts of interest. TG has received
   travel grants for scientific meetings and honoraria for presentations by
   Novartis, Ipsen and Pfizer. SIC has received travel grants for
   scientific meetings by Ipsen and Novartis. AR has received travel grants
   for scientific meetings by Ipsen and Pfizer, honoraria for presentations
   by Novartis and Ipsen and was member of advisory boards of Ipsen,
   Novartis and Pfizer.
CR Afzal S, 2011, PHARMACOGENOMICS, V12, P1257, DOI [10.2217/PGS.11.83, 10.2217/pgs.11.83]
   Antonodimitrakis PC, 2016, NEUROENDOCRINOLOGY, V103, P345, DOI 10.1159/000439086
   Arnold R, 2008, CLIN GASTROENTEROL H, V6, P820, DOI 10.1016/j.cgh.2008.02.052
   Capurso G, 2011, NEUROENDOCRINOLOGY, V93, P223, DOI 10.1159/000324770
   Ceppi P, 2008, CLIN CANCER RES, V14, P1059, DOI 10.1158/1078-0432.CCR-07-1513
   COX DR, 1972, J R STAT SOC B, V34, P187
   Dilz LM, 2015, EUR J CANCER, V51, P1253, DOI 10.1016/j.ejca.2015.04.005
   Duffaud F, 2000, B CANCER, V87, P881, DOI 10.1093/jnci/92.3.205
   Falconi M, 2012, NEUROENDOCRINOLOGY, V95, P120, DOI 10.1159/000335587
   Fjallskog MLH, 2008, NEUROENDOCRINOLOGY, V88, P53, DOI 10.1159/000117575
   Halfdanarson TR, 2008, ANN ONCOL, V19, P1727, DOI 10.1093/annonc/mdn351
   Jann H, 2011, CANCER-AM CANCER SOC, V117, P3332, DOI 10.1002/cncr.25855
   Jiao YC, 2011, SCIENCE, V331, P1199, DOI 10.1126/science.1200609
   Kaplan E, 1958, J AM STAT ASSOC, V53, P281
   Kloppel G, 2010, PATHOLOGE, V31, P353, DOI 10.1007/s00292-010-1385-z
   Kouvaraki MA, 2004, J CLIN ONCOL, V22, P4762, DOI 10.1200/JCO.2004.04.024
   Krug S, 2015, PLOS ONE, V10, DOI 10.1371/journal.pone.0143822
   Lawrence B, 2011, ENDOCRIN METAB CLIN, V40, P1, DOI 10.1016/j.ecl.2010.12.005
   Longley DB, 2003, NAT REV CANCER, V3, P330, DOI 10.1038/nrc1074
   MANTEL NATHAN, 1966, CANCERCHEMOTHERAP REP, V50, P163
   Marinoni I, 2014, GASTROENTEROLOGY, V146, P453, DOI 10.1053/j.gastro.2013.10.020
   Meulendijks D, 2015, LANCET ONCOL, V16, P1639, DOI 10.1016/S1470-2045(15)00286-7
   Missiaglia E, 2010, J CLIN ONCOL, V28, P245, DOI 10.1200/JCO.2008.21.5988
   Nagasaki T, 2010, CLIN LUNG CANCER, V11, P412, DOI 10.3816/CLC.2010.n.053
   O'Toole D, 2010, ENDOCR-RELAT CANCER, V17, P847, DOI 10.1677/ERC-09-0204
   Oberg K, 2012, ANN ONCOL, V23, P124, DOI 10.1093/annonc/mds295
   Panzuto F, 2011, J CLIN ONCOL, V29, P2372, DOI 10.1200/JCO.2010.33.0688
   Pape UF, 2008, ENDOCR-RELAT CANCER, V15, P1083, DOI 10.1677/ERC-08-0017
   Pavel M, 2012, NEUROENDOCRINOLOGY, V95, P157, DOI 10.1159/000335597
   Popat S, 2004, J CLIN ONCOL, V22, P529, DOI 10.1200/JCO.2004.05.064
   Ramanathan RK, 2001, ANN ONCOL, V12, P1139, DOI 10.1023/A:1011632713360
   REMMELE W, 1986, VIRCHOWS ARCH A, V409, P127, DOI 10.1007/BF00708323
   Rindi G, 2007, VIRCHOWS ARCH, V451, P757, DOI 10.1007/s00428-007-0452-1
   Rindi G, 2006, VIRCHOWS ARCH, V449, P395, DOI 10.1007/s00428-006-0250-1
   Rindi G, 2012, JNCI-J NATL CANCER I, V104, P764, DOI 10.1093/jnci/djs208
   Salonga D, 2000, CLIN CANCER RES, V6, P1322
   Scarpa A, 2010, MODERN PATHOL, V23, P824, DOI 10.1038/modpathol.2010.58
   Wang D, 2016, INT J BIOL MARKERS
   Yao JC, 2008, J CLIN ONCOL, V26, P3063, DOI 10.1200/JCO.2007.15.4377
NR 39
TC 8
Z9 8
U1 1
U2 2
PU ELSEVIER SCIENCE BV
PI AMSTERDAM
PA PO BOX 211, 1000 AE AMSTERDAM, NETHERLANDS
SN 1424-3903
EI 1424-3911
J9 PANCREATOLOGY
JI Pancreatology
PD JAN-FEB
PY 2017
VL 17
IS 1
BP 139
EP 145
DI 10.1016/j.pan.2016.12.006
PG 7
WC Gastroenterology & Hepatology
WE Science Citation Index Expanded (SCI-EXPANDED)
SC Gastroenterology & Hepatology
GA EK0RG
UT WOS:000393634200026
PM 28027897
DA 2022-07-19
ER

PT J
AU Jiang, JH
   Fan, YC
   Zhang, W
   Sheng, YL
   Liu, TT
   Yao, M
   Gu, JR
   Tu, H
   Gan, Y
AF Jiang, Jinghui
   Fan, Yingchao
   Zhang, Wei
   Sheng, Yuling
   Liu, Tingting
   Yao, Ming
   Gu, Jianren
   Tu, Hong
   Gan, Yu
TI Adiponectin Suppresses Human Pancreatic Cancer Growth through
   Attenuating the beta-Catenin Signaling Pathway
SO INTERNATIONAL JOURNAL OF BIOLOGICAL SCIENCES
LA English
DT Article
DE adiponectin; pancreatic cancer; cell proliferation; GSK-3 beta;
   beta-catenin
ID PLASMA ADIPONECTIN; OBESITY; RISK; STATISTICS; OVEREXPRESSION;
   PROLIFERATION; ACTIVATION; EXPRESSION; RESISTANCE; APOPTOSIS
AB Adipokines are emerging as a link between obesity and obesity-related cancers, including pancreatic cancer. Adiponectin is an abundant adipokine with pleiotropic beneficial roles in metabolic disorders. Low adiponectin levels are commonly observed in human obesity and have been associated with increased pancreatic cancer risk in prospective epidemiologic studies. Here, we investigated the direct effect of adiponectin on human pancreatic cancer in vitro and in vivo. Our results showed that adiponectin treatment significantly inhibited the proliferation of human pancreatic cancer cells. Knockdown of adiponectin receptors completely eliminated the antiproliferation effect of adiponectin and markedly promoted the growth of human pancreatic cancer xenografts in nude mice. Further analysis revealed that adiponectin blocked the phosphorylation/inactivation of GSK-3 beta, suppressed the intracellular accumulation of beta-catenin, reduced the expression of cyclin D1, and consequently caused cell cycle accumulation at the G(0)-G(1) phase in pancreatic cancer cells. Adiponectin-mediated attenuation of cell proliferation was abrogated by the GSK-3 beta inhibitor. In addition, a microarray analysis revealed that adiponectin also downregulated the expression of TCF7L2, a coactivator of beta-catenin, at the transcriptional level in pancreatic cancer cells. These results indicated that the protective role of adiponectin against human pancreatic cancer might be attributed to its attenuating effect on the beta-catenin signaling pathway. Taken together, our findings support a causal link between hypoadiponectinemia and increased pancreatic cancer risk, and suggest that activating adiponectin signaling could be a novel therapeutic strategy for obesity-related pancreatic cancer.
C1 [Jiang, Jinghui; Fan, Yingchao; Zhang, Wei; Sheng, Yuling; Liu, Tingting; Yao, Ming; Gu, Jianren; Tu, Hong; Gan, Yu] Shanghai Jiao Tong Univ, Renji Hosp, Shanghai Canc Inst, State Key Lab Oncogenes & Related Genes,Sch Med, 25 Ln 2200Xietu Rd, Shanghai 200032, Peoples R China.
   [Sheng, Yuling] Shanghai Jiao Tong Univ, Renji Hosp, Dept Otorhinolaryngol Head & Neck Surg, Sch Med, 1630 Dongfang Rd, Shanghai 200127, Peoples R China.
RP Tu, H; Gan, Y (通讯作者)，Shanghai Jiao Tong Univ, Renji Hosp, Shanghai Canc Inst, State Key Lab Oncogenes & Related Genes,Sch Med, 25 Ln 2200Xietu Rd, Shanghai 200032, Peoples R China.
EM tuhong@shsci.org; ganyu@shsci.org
OI Tu, Hong/0000-0002-8298-5207
FU National Natural Science Foundation of China [81572312, 81571618]; State
   Key Laboratory of Oncogenes and Related Genes [91-10-03, YSJJ-2014-02];
   Shanghai Municipal Commission of Health and Family Planning
   [20174Y0149]; Specialized Research Fund for the Doctoral Program of
   Higher Education of China [20120073120094]; Innovation Program of
   Shanghai Municipal Education Commission [13YZ036]
FX This work was supported by grants from the National Natural Science
   Foundation of China (81572312, 81571618) and the State Key Laboratory of
   Oncogenes and Related Genes (91-10-03, YSJJ-2014-02), the Shanghai
   Municipal Commission of Health and Family Planning (20174Y0149), the
   Specialized Research Fund for the Doctoral Program of Higher Education
   of China (20120073120094), and the Innovation Program of Shanghai
   Municipal Education Commission (13YZ036).
CR Bao Y, 2013, JNCI-J NATL CANCER I, V105, P95, DOI 10.1093/jnci/djs474
   Biliran H, 2005, CLIN CANCER RES, V11, P6075, DOI 10.1158/1078-0432.CCR-04-2419
   Brochu-Gaudreau K, 2010, ENDOCRINE, V37, P11, DOI 10.1007/s12020-009-9278-8
   Cadigan KM, 2012, CSH PERSPECT BIOL, V4, DOI 10.1101/cshperspect.a007906
   Chen WQ, 2016, CA-CANCER J CLIN, V66, P115, DOI 10.3322/caac.21338
   Cheng X, 2012, J BIOL CHEM, V287, P36896, DOI 10.1074/jbc.M112.409516
   Dalamaga M, 2012, ENDOCR REV, V33, P547, DOI 10.1210/er.2011-1015
   Dalamaga M, 2009, CANCER CAUSE CONTROL, V20, P625, DOI 10.1007/s10552-008-9273-z
   Davoodi SH, 2013, IRAN J CANCER PREV, V6, P186
   Deepa SS, 2009, AM J PHYSIOL-ENDOC M, V296, pE22, DOI 10.1152/ajpendo.90731.2008
   Duan JL, 2016, MOL NEUROBIOL, V53, P728, DOI 10.1007/s12035-014-9033-x
   Fu MF, 2004, ENDOCRINOLOGY, V145, P5439, DOI 10.1210/en.2004-0959
   Grote VA, 2012, INT J CANCER, V130, P2428, DOI 10.1002/ijc.26244
   Hebbard L, 2014, BEST PRACT RES CL EN, V28, P59, DOI 10.1016/j.beem.2013.11.005
   Huang BQ, 2014, ONCOTARGET, V5, P4732, DOI 10.18632/oncotarget.1963
   Illiano M, 2017, PULM PHARMACOL THER, V45, P114, DOI 10.1016/j.pupt.2017.05.009
   Jope RS, 2007, NEUROCHEM RES, V32, P577, DOI 10.1007/s11064-006-9128-5
   Kadowaki T, 2005, ENDOCR REV, V26, P439, DOI 10.1210/er.2005-0005
   Kato M, 2014, DIGEST DIS SCI, V59, P1192, DOI 10.1007/s10620-014-3175-6
   Kelesidis I, 2006, BRIT J CANCER, V94, P1221, DOI 10.1038/sj.bjc.6603051
   Kern PA, 2003, DIABETES, V52, P1779, DOI 10.2337/diabetes.52.7.1779
   Kim AY, 2010, MOL ENDOCRINOL, V24, P1441, DOI 10.1210/me.2009-0498
   Lauby-Secretan B, 2016, NEW ENGL J MED, V375, P794, DOI 10.1056/NEJMsr1606602
   Ligibel JA, 2014, J CLIN ONCOL, V32, P3568, DOI 10.1200/JCO.2014.58.4680
   Mao CD, 2011, CRIT REV EUKAR GENE, V21, P207, DOI 10.1615/CritRevEukarGeneExpr.v21.i3.10
   Mauro L, 2015, FRONT ONCOL, V5, DOI 10.3389/fonc.2015.00157
   Messaggio F, 2017, ONCOTARGET, V8, P85378, DOI 10.18632/oncotarget.19905
   Mills CN, 2011, FRONT MOL NEUROSCI, V4, DOI 10.3389/fnmol.2011.00047
   Nam SY, 2017, GUT LIVER, V11, P323, DOI 10.5009/gnl15557
   Obeid Stephanie, 2012, Cancer Biology Medicine, V9, P213, DOI 10.7497/j.issn.2095-3941.2012.04.001
   Ohashi K, 2010, J BIOL CHEM, V285, P6153, DOI 10.1074/jbc.M109.088708
   Otabe S, 2007, AM J PHYSIOL-ENDOC M, V293, pE210, DOI 10.1152/ajpendo.00645.2006
   Pai P, 2016, CARCINOGENESIS, V37, P223, DOI 10.1093/carcin/bgw005
   Shang S, 2017, ONCOTARGET, V8, P33972, DOI 10.18632/oncotarget.15687
   Sherr CJ, 2004, GENE DEV, V18, P2699, DOI 10.1101/gad.1256504
   Sherr CJ, 1996, SCIENCE, V274, P1672, DOI 10.1126/science.274.5293.1672
   Siegel AB, 2015, ONCOLOGY-BASEL, V88, P57, DOI 10.1159/000367971
   Siegel RL, 2016, CA-CANCER J CLIN, V66, P7, DOI 10.3322/caac.21332
   Torre LA, 2015, CA-CANCER J CLIN, V65, P87, DOI 10.3322/caac.21262
   Vara JAF, 2004, CANCER TREAT REV, V30, P193, DOI 10.1016/j.ctrv.2003.07.007
   Wang CY, 2012, PLOS ONE, V7, DOI 10.1371/journal.pone.0031195
   Wang Y, 2006, CANCER RES, V66, P11462, DOI 10.1158/0008-5472.CAN-06-1969
   Wei EK, 2005, JNCI-J NATL CANCER I, V97, P1688, DOI 10.1093/jnci/dji376
   Yamauchi T, 2002, NAT MED, V8, P1288, DOI 10.1038/nm788
   Yao R, 2015, PLOS ONE, V10, DOI 10.1371/journal.pone.0125169
NR 45
TC 17
Z9 18
U1 1
U2 7
PU IVYSPRING INT PUBL
PI LAKE HAVEN
PA PO BOX 4546, LAKE HAVEN, NSW 2263, AUSTRALIA
SN 1449-2288
J9 INT J BIOL SCI
JI Int. J. Biol. Sci.
PY 2019
VL 15
IS 2
BP 253
EP 264
DI 10.7150/ijbs.27420
PG 12
WC Biochemistry & Molecular Biology; Biology
WE Science Citation Index Expanded (SCI-EXPANDED)
SC Biochemistry & Molecular Biology; Life Sciences & Biomedicine - Other
   Topics
GA HF9FU
UT WOS:000454548700001
PM 30745818
OA gold, Green Published, Green Submitted
DA 2022-07-19
ER

PT J
AU Zhong, Z
   Sepramaniam, S
   Chew, XH
   Wood, K
   Lee, MA
   Madan, B
   Virshup, DM
AF Zhong, Zheng
   Sepramaniam, Sugunavathi
   Chew, Xin Hui
   Wood, Kris
   Lee, May Ann
   Madan, Babita
   Virshup, David M.
TI PORCN inhibition synergizes with PI3K/mTOR inhibition in Wnt-addicted
   cancers
SO ONCOGENE
LA English
DT Article
ID ADVANCED PANCREATIC-CANCER; IN-VIVO; C-MYC; GEMCITABINE;
   PHOSPHORYLATION; REVEALS; PATHWAY; PROTEIN; TRIAL; DEPENDENCIES
AB Pancreatic cancer (pancreatic ductal adenocarcinoma, PDAC) is aggressive and lethal. Although there is an urgent need for effective therapeutics in treating pancreatic cancer, none of the targeted therapies tested in clinical trials to date significantly improve its outcome. PORCN inhibitors show efficacy in preclinical models of Wnt-addicted cancers, including RNF43-mutant pancreatic cancers and have advanced to clinical trials. In this study, we aimed to develop drug combination strategies to further enhance the therapeutic efficacy of the PORCN inhibitor ETC-159. To identify additional druggable vulnerabilities in Wnt-driven pancreatic cancers, we performed an in vivo CRISPR loss-of-function screen. CTNNB1, KRAS, and MYC were reidentified as key oncogenic drivers. Notably, glucose metabolism pathway genes were important in vivo but less so in vitro. Knockout of multiple genes regulating PI3K/mTOR signaling impacted the growth of Wnt-driven pancreatic cancer cells in vivo. Importantly, multiple PI3K/mTOR pathway inhibitors in combination with ETC-159 synergistically suppressed the growth of multiple Wnt-addicted cancer cell lines in soft agar. Furthermore, the combination of the PORCN inhibitor ETC-159 and the pan-PI3K inhibitor GDC-0941 potently suppressed the in vivo growth of RNF43-mutant pancreatic cancer xenografts. This was largely due to enhanced suppressive effects on both cell proliferation and glucose metabolism. These findings demonstrate that dual PORCN and PI3K/mTOR inhibition is a potential strategy for treating Wnt-driven pancreatic cancers.
C1 [Zhong, Zheng; Madan, Babita; Virshup, David M.] Duke NUS Med Sch, Program Canc & Stem Cell Biol, Singapore, Singapore.
   [Zhong, Zheng] Natl Univ Singapore, Dept Physiol, Singapore, Singapore.
   [Sepramaniam, Sugunavathi; Chew, Xin Hui; Lee, May Ann] ASTAR, Biopolis, Expt Therapeut Ctr, Singapore, Singapore.
   [Wood, Kris] Duke Univ, Dept Pharmacol & Canc Biol, Durham, NC USA.
   [Virshup, David M.] Duke Univ, Dept Pediat, Durham, NC 27706 USA.
RP Madan, B; Virshup, DM (通讯作者)，Duke NUS Med Sch, Program Canc & Stem Cell Biol, Singapore, Singapore.; Virshup, DM (通讯作者)，Duke Univ, Dept Pediat, Durham, NC 27706 USA.
EM babita.madan@duke-nus.edu.sg; david.virshup@duke-nus.edu.sg
RI Virshup, David M/C-1449-2009
OI Virshup, David M/0000-0001-6976-850X; Zhong, Zheng/0000-0003-1614-7798;
   Wood, Kris/0000-0002-5887-2253
FU National Research Foundation Singapore; Singapore Ministry of Health's
   National Medical Research Council Open Fund-Independent Research Grant
FX This study is supported in part by the National Research Foundation
   Singapore and administered by the Singapore Ministry of Health's
   National Medical Research Council under the STAR Award Program to DMV.
   BM acknowledges the support of the Singapore Ministry of Health's
   National Medical Research Council Open Fund-Independent Research Grant.
   We gratefully acknowledge the assistance from Yun Ka Wong and other
   members of both the Virshup lab and the Experimental Therapeutics
   Centre. We thank Prof. Stuart Cook and Edmund Pua for help with the
   MiSeq; Muhammad Idris Bin Kachi Mydin for help with bioinformatic
   analysis; Duke-NUS Metabolomics Facility, Dr. Jianhong Ching, and Dr.
   Zing Tan for help with the glucose metabolite quantification, and Profs.
   Shazib Pervaiz and Patrick Tan for useful suggestions on this study.
   Figure 1a was adapted from Servier Medical Art, licensed under a
   Creative Commons Attribution 3.0 Unported License
   (https://smart.servier.com).
CR Agrawal N., 2014, CANCER CELL, V159, DOI [DOI 10.1016/J.CCELL.2017.07.007, 10.1016/j.ccell.2017.07.007]
   Anderson GR, 2017, CELL REP, V20, P999, DOI 10.1016/j.celrep.2017.07.006
   Bailey P, 2016, NATURE, V531, P47, DOI 10.1038/nature16965
   Burris HA, 1997, J CLIN ONCOL, V15, P2403, DOI 10.1200/JCO.1997.15.6.2403
   Chou TC, 2010, CANCER RES, V70, P440, DOI 10.1158/0008-5472.CAN-09-1947
   Chung V, 2017, JAMA ONCOL, V3, P516, DOI 10.1001/jamaoncol.2016.5383
   Coombs GS, 2010, J CELL SCI, V123, P3357, DOI 10.1242/jcs.072132
   Gregory MA, 2003, J BIOL CHEM, V278, P51606, DOI 10.1074/jbc.M310722200
   Hammel P, 2016, JAMA-J AM MED ASSOC, V315, P1844, DOI 10.1001/jama.2016.4324
   Hao HX, 2012, NATURE, V485, P195, DOI 10.1038/nature11019
   Hart T, 2015, CELL, V163, DOI 10.1016/j.cell.2015.11.015
   Hidalgo M, 2010, NEW ENGL J MED, V362, P1605, DOI 10.1056/NEJMra0901557
   Infante JR, 2014, EUR J CANCER, V50, P2072, DOI 10.1016/j.ejca.2014.04.024
   Janda CY, 2012, SCIENCE, V337, P59, DOI 10.1126/science.1222879
   Janku F, 2015, MOL CANCER THER, V14, pC45, DOI DOI 10.1158/1535-7163.TARG-15-C45
   Javle MM, 2010, BMC CANCER, V10, DOI 10.1186/1471-2407-10-368
   Jiang XM, 2013, P NATL ACAD SCI USA, V110, P12649, DOI 10.1073/pnas.1307218110
   Ko AH, 2016, CLIN CANCER RES, V22, P61, DOI 10.1158/1078-0432.CCR-15-0979
   Koo BK, 2012, NATURE, V488, P665, DOI 10.1038/nature11308
   Laplante M, 2012, CELL, V149, P274, DOI 10.1016/j.cell.2012.03.017
   Li W, 2014, GENOME BIOL, V15, DOI 10.1186/s13059-014-0554-4
   Lin RT, 2015, NAT CELL BIOL, V17, P1484, DOI 10.1038/ncb3255
   Madan B, 2016, ONCOGENE, V35, P2197, DOI 10.1038/onc.2015.280
   Madan B, 2018, J CLIN INVEST, V128, P5620, DOI 10.1172/JCI122383
   Madan B, 2018, BONE RES, V6, DOI 10.1038/s41413-018-0017-8
   Madan B, 2016, ONCOTARGET, V7, P12386, DOI 10.18632/oncotarget.7157
   McDonald ER, 2017, CELL, V170, P577, DOI 10.1016/j.cell.2017.07.005
   Miller TE, 2017, NATURE, V547, P355, DOI 10.1038/nature23000
   Moore MJ, 2007, J CLIN ONCOL, V25, P1960, DOI 10.1200/JCO.2006.07.9525
   Muir A, 2018, SCIENCE, V360, P962, DOI 10.1126/science.aar5986
   Najdi R, 2012, DIFFERENTIATION, V84, P203, DOI 10.1016/j.diff.2012.06.004
   Ng M, 2017, J CLIN ONCOL, V35, DOI 10.1200/JCO.2017.35.15_suppl.2584
   Papke B, 2017, SCIENCE, V355, P1158, DOI 10.1126/science.aam7622
   Pate KT, 2014, EMBO J, V33, P1454, DOI 10.15252/embj.201488598
   Picco G, 2017, EMBO MOL MED, V9, P293, DOI 10.15252/emmm.201606773
   Possik PA, 2014, CELL REP, V9, P1375, DOI 10.1016/j.celrep.2014.10.024
   Proffitt KD, 2012, J BIOL CHEM, V287, P34167, DOI 10.1074/jbc.M112.381970
   Rahib L, 2014, CANCER RES, V74, P2913, DOI 10.1158/0008-5472.CAN-14-0155
   Schmid P, 2016, J CLIN ONCOL, V34, P1987, DOI 10.1200/JCO.2015.63.9179
   Schulze A, 2012, NATURE, V491, P364, DOI 10.1038/nature11706
   Sears R, 2000, GENE DEV, V14, P2501, DOI 10.1101/gad.836800
   Shalem O, 2014, SCIENCE, V343, P84, DOI 10.1126/science.1247005
   Siegel RL, 2017, CA-CANCER J CLIN, V67, P7, DOI 10.3322/caac.21387
   Takada R, 2006, DEV CELL, V11, P791, DOI 10.1016/j.devcel.2006.10.003
   Van Cutsem E, 2017, J CLIN ONCOL, V33, P344
   Waddell N, 2015, NATURE, V518, P495, DOI 10.1038/nature14169
   Wall M, 2008, BLOOD, V112, P2305, DOI 10.1182/blood-2007-09-111856
   Wang T, 2014, SCIENCE, V343, P80, DOI 10.1126/science.1246981
   Ward PS, 2012, CSH PERSPECT BIOL, V4, DOI 10.1101/cshperspect.a006783
   Whittaker SR, 2004, CANCER RES, V64, P262, DOI 10.1158/0008-5472.CAN-03-0110
   Wolpin BM, 2009, J CLIN ONCOL, V27, P193, DOI 10.1200/JCO.2008.18.9514
   Wu J, 2011, P NATL ACAD SCI USA, V108, P21188, DOI 10.1073/pnas.1118046108
   Zhang L, 2014, J BIOL CHEM, V289, P24863, DOI 10.1074/jbc.M114.586818
NR 53
TC 32
Z9 32
U1 0
U2 3
PU NATURE PUBLISHING GROUP
PI LONDON
PA MACMILLAN BUILDING, 4 CRINAN ST, LONDON N1 9XW, ENGLAND
SN 0950-9232
EI 1476-5594
J9 ONCOGENE
JI Oncogene
PD OCT 3
PY 2019
VL 38
IS 40
BP 6662
EP 6677
DI 10.1038/s41388-019-0908-1
PG 16
WC Biochemistry & Molecular Biology; Oncology; Cell Biology; Genetics &
   Heredity
WE Science Citation Index Expanded (SCI-EXPANDED)
SC Biochemistry & Molecular Biology; Oncology; Cell Biology; Genetics &
   Heredity
GA JC0EY
UT WOS:000488953500002
PM 31391551
OA hybrid
DA 2022-07-19
ER

PT J
AU Eibl, G
   Rozengurt, E
AF Eibl, Guido
   Rozengurt, Enrique
TI Obesity and Pancreatic Cancer: Insight into Mechanisms
SO CANCERS
LA English
DT Review
DE obesity; pancreatic cancer; adipose tissue; intrapancreatic fat;
   inflammation; adipokine; gut microbiome
ID PROTEIN-COUPLED RECEPTOR; VISCERAL ADIPOSE-TISSUE; GELATINASE-ASSOCIATED
   LIPOCALIN; DIET-INDUCED OBESITY; BODY-MASS INDEX; NF-KAPPA-B; ONCOGENIC
   KRAS; HIGH-FAT; METABOLIC ENDOTOXEMIA; DUCTAL ADENOCARCINOMA
AB Simple Summary:& nbsp;Obesity is recognized as a chronic progressive disease and risk factor for many human diseases. The high and increasing number of obese people may underlie the expected increase in pancreatic cancer cases in the United States. There are several pathways discussed that link obesity with pancreatic cancer. Adipose tissue and adipose tissue-released factors may thereby play an important role. This review discusses selected mechanisms that may accelerate pancreatic cancer development in obesity.</p>
   The prevalence of obesity in adults and children has dramatically increased over the past decades. Obesity has been declared a chronic progressive disease and is a risk factor for a number of metabolic, inflammatory, and neoplastic diseases. There is clear epidemiologic and preclinical evidence that obesity is a risk factor for pancreatic cancer. Among various potential mechanisms linking obesity with pancreatic cancer, the adipose tissue and obesity-associated adipose tissue inflammation play a central role. The current review discusses selected topics and mechanisms that attracted recent interest and that may underlie the promoting effects of obesity in pancreatic cancer. These topics include the impact of obesity on KRAS activity, the role of visceral adipose tissue, intrapancreatic fat, adipose tissue inflammation, and adipokines on pancreatic cancer development. Current research on lipocalin-2, fibroblast growth factor 21, and Wnt5a is discussed. Furthermore, the significance of obesity-associated insulin resistance with hyperinsulinemia and obesity-induced gut dysbiosis with metabolic endotoxemia is reviewed. Given the central role that is occupied by the adipose tissue in obesity-promoted pancreatic cancer development, preventive and interceptive strategies should be aimed at attenuating obesity-associated adipose tissue inflammation and/or at targeting specific molecules that mechanistically link adipose tissue with pancreatic cancer in obese patients.</p>
C1 [Eibl, Guido] UCLA, David Geffen Sch Med, Dept Surg, Los Angeles, CA 90095 USA.
   [Rozengurt, Enrique] UCLA, David Geffen Sch Med, Dept Med, Los Angeles, CA 90095 USA.
RP Eibl, G (通讯作者)，UCLA, David Geffen Sch Med, Dept Surg, Los Angeles, CA 90095 USA.
EM Geibl@mednet.ucla.edu; ERozengurt@mednet.ucla.edu
FU National Institutes of Health, National Cancer Institute [P01CA236585];
   Hirshberg Foundation for Pancreatic Cancer Research; National Institute
   of Allergy and Infectious Diseases [R21AI156592]; Veterans
   Administration [I01BX003801]
FX Guido Eibl is supported by the National Institutes of Health, National
   Cancer Institute (P01CA236585), and the Hirshberg Foundation for
   Pancreatic Cancer Research. Enrique Rozengurt is supported by the
   National Institutes of Health, National Cancer Institute (P01CA236585),
   National Institute of Allergy and Infectious Diseases (R21AI156592), the
   Veterans Administration (I01BX003801), and the Hirshberg Foundation for
   Pancreatic Cancer Research.
CR Abbruzzese JL, 2018, PANCREAS, V47, P516, DOI 10.1097/MPA.0000000000001037
   Abe T, 2017, INT J ONCOL, V50, P457, DOI 10.3892/ijo.2016.3829
   Akimoto M, 2018, CELL DEATH DIS, V9, DOI 10.1038/s41419-018-0851-z
   ALMOGUERA C, 1988, CELL, V53, P549, DOI 10.1016/0092-8674(88)90571-5
   Andersen DK, 2017, DIABETES, V66, P1103, DOI 10.2337/db16-1477
   Annett S, 2020, CANCERS, V12, DOI 10.3390/cancers12123798
   Arita Y, 1999, BIOCHEM BIOPH RES CO, V257, P79, DOI 10.1006/bbrc.1999.0255
   Ariza L, 2019, PLOS GENET, V15, DOI 10.1371/journal.pgen.1007971
   Aune D, 2012, ANN ONCOL, V23, P843, DOI 10.1093/annonc/mdr398
   Aykut B, 2019, NATURE, V574, P264, DOI 10.1038/s41586-019-1608-2
   Azizan N, 2017, BIOCHEM BIOPH RES CO, V493, P592, DOI 10.1016/j.bbrc.2017.08.147
   Babic A, 2016, CANCER RES, V76, P7160, DOI 10.1158/0008-5472.CAN-16-1699
   Bao Y, 2013, JNCI-J NATL CANCER I, V105, P95, DOI 10.1093/jnci/djs474
   Biankin AV, 2012, NATURE, V491, P399, DOI 10.1038/nature11547
   Bluher M, 2019, NAT REV ENDOCRINOL, V15, P288, DOI 10.1038/s41574-019-0176-8
   Bo HJ, 2013, BMC CANCER, V13, DOI 10.1186/1471-2407-13-496
   Bonal C, 2009, GASTROENTEROLOGY, V136, P309, DOI 10.1053/j.gastro.2008.10.015
   BonDurant LD, 2018, ANNU REV NUTR, V38, P173, DOI 10.1146/annurev-nutr-071816-064800
   Boulange CL, 2016, GENOME MED, V8, DOI 10.1186/s13073-016-0303-2
   Boutagy NE, 2016, BIOCHIMIE, V124, P11, DOI 10.1016/j.biochi.2015.06.020
   Bouter KE, 2017, GASTROENTEROLOGY, V152, P1671, DOI 10.1053/j.gastro.2016.12.048
   Bracci PM, 2012, MOL CARCINOGEN, V51, P53, DOI 10.1002/mc.20778
   Bray GA, 2017, OBES REV, V18, P715, DOI 10.1111/obr.12551
   Candelaria PV, 2017, WORLD J CLIN ONCOL, V8, P106, DOI 10.5306/wjco.v8.i2.106
   Cani PD, 2008, DIABETES, V57, P1470, DOI 10.2337/db07-1403
   Cani PD, 2007, DIABETES, V56, P1761, DOI 10.2337/db06-1491
   Cani PD, 2018, NAT REV GASTRO HEPAT, V15, P671, DOI 10.1038/s41575-018-0025-6
   Catalan V, 2014, J CLIN ENDOCR METAB, V99, pE1407, DOI 10.1210/jc.2014-1191
   Chang HH, 2018, SCI REP-UK, V8, DOI 10.1038/s41598-018-24337-8
   Chang HH, 2017, PLOS ONE, V12, DOI 10.1371/journal.pone.0184455
   Chau YY, 2014, NAT CELL BIOL, V16, P367, DOI 10.1038/ncb2922
   Chelakkot C, 2018, EXP MOL MED, V50, DOI 10.1038/emm.2017.282
   Chen J, 2017, SEMIN IMMUNOL, V32, P43, DOI 10.1016/j.smim.2017.09.006
   Chung KM, 2020, CELL, V181, P832, DOI 10.1016/j.cell.2020.03.062
   Collins MA, 2012, PLOS ONE, V7, DOI 10.1371/journal.pone.0049707
   Collins MA, 2012, J CLIN INVEST, V122, P639, DOI 10.1172/JCI59227
   Conde J, 2011, BIOFACTORS, V37, P413, DOI 10.1002/biof.185
   Conroy MJ, 2016, P NUTR SOC, V75, P125, DOI 10.1017/S0029665115004176
   Considine RV, 1996, NEW ENGL J MED, V334, P292, DOI 10.1056/NEJM199602013340503
   Coskun T, 2008, ENDOCRINOLOGY, V149, P6018, DOI 10.1210/en.2008-0816
   Crewe C, 2021, CELL METAB, V33, P1853, DOI 10.1016/j.cmet.2021.08.002
   Crewe C, 2022, REV ENDOCR METAB DIS, V23, P61, DOI 10.1007/s11154-020-09625-x
   Dalamaga M, 2012, ENDOCR REV, V33, P547, DOI 10.1210/er.2011-1015
   Dalamaga M, 2009, CANCER CAUSE CONTROL, V20, P625, DOI 10.1007/s10552-008-9273-z
   Daniluk J, 2012, J CLIN INVEST, V122, P1519, DOI 10.1172/JCI59743
   Dao MC, 2016, GUT, V65, P426, DOI 10.1136/gutjnl-2014-308778
   Dawson DW, 2013, CANCER PREV RES, V6, P1064, DOI 10.1158/1940-6207.CAPR-13-0065
   Deng T, 2016, ANNU REV PATHOL-MECH, V11, P421, DOI 10.1146/annurev-pathol-012615-044359
   Desai BM, 2007, J CLIN INVEST, V117, P971, DOI 10.1172/JCI29988
   Dey P, 2020, CANCER DISCOV, V10, P608, DOI 10.1158/2159-8290.CD-19-0297
   Dimou NL, 2021, INT J CANCER, V148, P1625, DOI 10.1002/ijc.33338
   Dong TS, 2019, AM J PHYSIOL-GASTR L, V317, pG763, DOI 10.1152/ajpgi.00170.2019
   Dranka-Bojarowska D, 2015, J PHYSIOL PHARMACOL, V66, P653
   Eibl G, 2021, CANCER METAST REV, V40, P865, DOI 10.1007/s10555-021-09977-z
   Eibl G, 2020, NAT REV GASTRO HEPAT, V17, P455, DOI 10.1038/s41575-020-0324-6
   Eibl G, 2019, SEMIN CANCER BIOL, V54, P50, DOI 10.1016/j.semcancer.2017.10.007
   Eibl G, 2018, J ACAD NUTR DIET, V118, P555, DOI 10.1016/j.jand.2017.07.005
   Garay-Sevilla ME, 2021, MOL CELL BIOCHEM, V476, P1555, DOI 10.1007/s11010-020-04022-z
   Fan YC, 2015, ONCOTARGET, V6, P16120, DOI 10.18632/oncotarget.3878
   Fang XX, 2021, INT J CANCER, V149, P1421, DOI 10.1002/ijc.33691
   Feliciano EMC, 2018, ANNU REV NUTR, V38, P357, DOI 10.1146/annurev-nutr-082117-051723
   Flippo KH, 2021, NAT METAB, V3, P309, DOI 10.1038/s42255-021-00354-2
   Flower DR, 1996, BIOCHEM J, V318, P1
   Foltz IN, 2012, SCI TRANSL MED, V4, DOI 10.1126/scitranslmed.3004690
   Friedman J, 2016, J CLIN INVEST, V126, P4727, DOI 10.1172/JCI91578
   Friedman JM, 1998, NATURE, V395, P763, DOI 10.1038/27376
   Fujisaka S, 2020, SCI REP-UK, V10, DOI 10.1038/s41598-020-62506-w
   Funahashi H, 2007, CANCER RES, V67, P7068, DOI 10.1158/0008-5472.CAN-07-0970
   Gaich G, 2013, CELL METAB, V18, P333, DOI 10.1016/j.cmet.2013.08.005
   Gariballa S, 2019, BMC ENDOCR DISORD, V19, DOI 10.1186/s12902-019-0386-z
   Genkinger JM, 2015, ANN ONCOL, V26, P2257, DOI 10.1093/annonc/mdv355
   Gesmundo I, 2021, JCI INSIGHT, V6, DOI 10.1172/jci.insight.141962
   Gomez-Chou SB, 2017, CANCER RES, V77, P2647, DOI 10.1158/0008-5472.CAN-16-1986
   Gorska E, 2010, EUR J MED RES, V15, P50
   Greten FR, 2014, CELL, V158, P11, DOI 10.1016/j.cell.2014.06.021
   Grote VA, 2012, INT J CANCER, V130, P2428, DOI 10.1002/ijc.26244
   Gruber R, 2016, GASTROENTEROLOGY, V151, P526, DOI 10.1053/j.gastro.2016.05.006
   Gumpper K, 2020, PANCREATOLOGY, V20, P419, DOI 10.1016/j.pan.2020.01.002
   Gupta OT, 2015, TRENDS ENDOCRIN MET, V26, P515, DOI 10.1016/j.tem.2015.07.003
   Habbe N, 2008, P NATL ACAD SCI USA, V105, P18913, DOI 10.1073/pnas.0810097105
   Hales Craig M, 2020, NCHS Data Brief, P1
   Han MS, 2021, GENE DEV, V35, P133, DOI 10.1101/gad.344556.120
   Hao F, 2017, MOL CANCER RES, V15, P929, DOI 10.1158/1541-7786.MCR-17-0023
   Harbuzariu Adriana, 2018, Oncotarget, V9, P18239, DOI 10.18632/oncotarget.24435
   Harbuzariu A, 2017, ONCOTARGET, V8, P7740, DOI 10.18632/oncotarget.13946
   Hernandez G, 2020, SCI TRANSL MED, V12, DOI 10.1126/scitranslmed.aay5186
   Hertzer KM, 2016, PANCREAS, V45, P458, DOI 10.1097/MPA.0000000000000497
   Hidayat K, 2018, OBES REV, V19, P1385, DOI 10.1111/obr.12705
   Hingorani SR, 2003, CANCER CELL, V4, P437, DOI 10.1016/S1535-6108(03)00309-X
   Hingorani SR, 2005, CANCER CELL, V7, P469, DOI 10.1016/j.ccr.2005.04.023
   Hotamisligil GS, 2006, NATURE, V444, P860, DOI 10.1038/nature05485
   Hruban RH, 2006, CANCER RES, V66, P95, DOI 10.1158/0008-5472.CAN-05-2168
   Huang H, 2014, ONCOGENE, V33, P532, DOI 10.1038/onc.2012.619
   Huang L, 2000, Cell Res, V10, P81, DOI 10.1038/sj.cr.7290038
   Islami F, 2018, CA-CANCER J CLIN, V68, P31, DOI 10.3322/caac.21440
   Izquierdo AG, 2019, NUTRIENTS, V11, DOI 10.3390/nu11112704
   Jiang JH, 2019, INT J BIOL SCI, V15, P253, DOI 10.7150/ijbs.27420
   Johnson AR, 2012, IMMUNOL REV, V249, P218, DOI 10.1111/j.1600-065X.2012.01151.x
   Jones S, 2008, SCIENCE, V321, P1801, DOI 10.1126/science.1164368
   Kaaks R, 2014, NAT REV ENDOCRINOL, V10, P644, DOI 10.1038/nrendo.2014.168
   Kanda M, 2012, GASTROENTEROLOGY, V142, P730, DOI 10.1053/j.gastro.2011.12.042
   Kano Y, 2019, NAT COMMUN, V10, DOI 10.1038/s41467-018-08115-8
   Kant P, 2011, NAT REV GASTRO HEPAT, V8, P224, DOI 10.1038/nrgastro.2011.23
   Kapoor A, 2014, CELL, V158, P185, DOI 10.1016/j.cell.2014.06.003
   Kato M, 2014, DIGEST DIS SCI, V59, P1192, DOI 10.1007/s10620-014-3175-6
   Kaur S, 2014, CLIN CANCER RES, V20, P688, DOI 10.1158/1078-0432.CCR-13-2174
   Kaur S, 2013, PLOS ONE, V8, DOI 10.1371/journal.pone.0055171
   Kharitonenkov A, 2005, J CLIN INVEST, V115, P1627, DOI 10.1172/JCI23606
   Kisfalvi K, 2007, ENDOCRINOLOGY, V148, P3246, DOI 10.1210/en.2006-1711
   Kisfalvi K, 2009, CANCER RES, V69, P6539, DOI 10.1158/0008-5472.CAN-09-0418
   Kopp JL, 2012, CANCER CELL, V22, P737, DOI 10.1016/j.ccr.2012.10.025
   Koutaki D, 2021, NUTRIENTS, V13, DOI 10.3390/nu13072459
   Krechler T, 2011, NEOPLASMA, V58, P58, DOI 10.4149/neo_2011_01_58
   Kusminski CM, 2016, NAT REV DRUG DISCOV, V15, P639, DOI 10.1038/nrd.2016.75
   Kwee TC, 2007, PANCREAS, V35, P285, DOI 10.1097/MPA.0b013e318068fca6
   Kwon H, 2017, SCI REP-UK, V7, DOI 10.1038/s41598-017-09723-y
   Lanza-Jacoby S, 2013, EXP BIOL MED, V238, P787, DOI 10.1177/1535370213493727
   Lashinger LM, 2013, CANCER PREV RES, V6, P1046, DOI 10.1158/1940-6207.CAPR-13-0185
   Lauby-Secretan B, 2016, NEW ENGL J MED, V375, P794, DOI 10.1056/NEJMsr1606602
   LEE Y, 1994, P NATL ACAD SCI USA, V91, P10878, DOI 10.1073/pnas.91.23.10878
   Lengyel E, 2018, TRENDS CANCER, V4, P374, DOI 10.1016/j.trecan.2018.03.004
   Leung L, 2012, PLOS ONE, V7, DOI 10.1371/journal.pone.0046677
   Ley RE, 2005, P NATL ACAD SCI USA, V102, P11070, DOI 10.1073/pnas.0504978102
   Li DH, 2009, JAMA-J AM MED ASSOC, V301, P2553, DOI 10.1001/jama.2009.886
   Li J, 2016, NATURE, V533, P411, DOI 10.1038/nature17662
   Logsdon CD, 2016, INT J BIOL SCI, V12, P338, DOI 10.7150/ijbs.15020
   Lu WQ, 2021, CANCER LETT, V499, P5, DOI 10.1016/j.canlet.2020.11.026
   Lumeng CN, 2007, J CLIN INVEST, V117, P175, DOI 10.1172/JCI29881
   Luo YD, 2021, CANCERS, V13, DOI 10.3390/cancers13040778
   Luo YD, 2019, GASTROENTEROLOGY, V157, P1413, DOI 10.1053/j.gastro.2019.07.030
   Lysaght J, 2011, CANCER LETT, V312, P62, DOI 10.1016/j.canlet.2011.07.034
   Maruvada P, 2017, CELL HOST MICROBE, V22, P589, DOI 10.1016/j.chom.2017.10.005
   Massoumi RL, 2021, PANCREAS, V50, P524, DOI 10.1097/MPA.0000000000001790
   McAllister F, 2019, CANCER CELL, V36, P577, DOI 10.1016/j.ccell.2019.11.004
   Means AL, 2008, GENESIS, V46, P318, DOI 10.1002/dvg.20397
   Mendonsa AM, 2015, PLOS ONE, V10, DOI 10.1371/journal.pone.0126686
   Menini S, 2018, J PATHOL, V245, P197, DOI 10.1002/path.5072
   Messaggio F, 2017, ONCOTARGET, V8, P85378, DOI 10.18632/oncotarget.19905
   Ming M, 2014, PLOS ONE, V9, DOI 10.1371/journal.pone.0114573
   Moniaux N, 2008, BRIT J CANCER, V98, P1540, DOI 10.1038/sj.bjc.6604329
   Morton JP, 2010, GASTROENTEROLOGY, V139, P586, DOI 10.1053/j.gastro.2010.04.055
   Morton JP, 2010, P NATL ACAD SCI USA, V107, P246, DOI 10.1073/pnas.0908428107
   Morvaridi S, 2015, SCI REP-UK, V5, DOI 10.1038/srep16759
   Moschen AR, 2017, TRENDS ENDOCRIN MET, V28, P388, DOI 10.1016/j.tem.2017.01.003
   Neves AL, 2013, J MOL ENDOCRINOL, V51, pR51, DOI 10.1530/JME-13-0079
   Nishimura T, 2000, BBA-GENE STRUCT EXPR, V1492, P203, DOI 10.1016/S0167-4781(00)00067-1
   Nogueira L, 2017, CURR DEV NUTR, V1, DOI 10.3945/cdn.117.001362
   Nogueira LM, 2017, CANCER EPIDEM BIOMAR, V26, P914, DOI 10.1158/1055-9965.EPI-16-0891
   Notta F, 2017, GUT, V66, P2170, DOI 10.1136/gutjnl-2016-313317
   OLSEN TS, 1978, ACTA PATH MICRO IM A, V86, P367
   Olson B, 2021, NAT COMMUN, V12, DOI 10.1038/s41467-021-22361-3
   Osto M, 2011, ENDOCRINOLOGY, V152, P804, DOI 10.1210/en.2010-0999
   Ouchi N, 2011, NAT REV IMMUNOL, V11, P85, DOI 10.1038/nri2921
   Ouchi N, 2010, SCIENCE, V329, P454, DOI 10.1126/science.1188280
   Ouyang J, 2020, FRONT IMMUNOL, V11, DOI 10.3389/fimmu.2020.00645
   Park J, 2014, NAT REV ENDOCRINOL, V10, P455, DOI 10.1038/nrendo.2014.94
   Park J, 2011, ENDOCR REV, V32, P550, DOI 10.1210/er.2010-0030
   Park Y, 2018, CANCER RES, V78, P1898, DOI 10.1158/0008-5472.CAN-17-3043
   Petrelli F, 2021, JAMA NETW OPEN, V4, DOI 10.1001/jamanetworkopen.2021.3520
   Philip B, 2013, GASTROENTEROLOGY, V145, P1449, DOI 10.1053/j.gastro.2013.08.018
   Pinnick KE, 2008, OBESITY, V16, P522, DOI 10.1038/oby.2007.110
   Preziosi G, 2014, SURG ONCOL, V23, P61, DOI 10.1016/j.suronc.2014.02.003
   Pushalkar S, 2018, CANCER DISCOV, V8, P403, DOI 10.1158/2159-8290.CD-17-1134
   Quail DF, 2019, NAT REV ENDOCRINOL, V15, P139, DOI 10.1038/s41574-018-0126-x
   Rahib L, 2014, CANCER RES, V74, P2913, DOI 10.1158/0008-5472.CAN-14-0155
   Ray KC, 2011, PLOS ONE, V6, DOI 10.1371/journal.pone.0016786
   Rebours V, 2015, CLIN CANCER RES, V21, P3522, DOI 10.1158/1078-0432.CCR-14-2385
   Ren ZG, 2017, ONCOTARGET, V8, P95176, DOI 10.18632/oncotarget.18820
   Ridaura VK, 2013, SCIENCE, V341, P1079, DOI 10.1126/science.1241214
   Riquelme E, 2019, CELL, V178, P795, DOI 10.1016/j.cell.2019.07.008
   Rozengurt E, 2019, WORLD J GASTROENTERO, V25, P1797, DOI 10.3748/wjg.v25.i15.1797
   Rozengurt E, 2018, SIGNAL TRANSDUCT TAR, V3, DOI 10.1038/s41392-017-0005-2
   Rozengurt E, 2014, FRONT PHYSIOL, V5, DOI 10.3389/fphys.2014.00357
   Rozengurt E, 2010, CLIN CANCER RES, V16, P2505, DOI 10.1158/1078-0432.CCR-09-2229
   Schaefer JH, 1926, ANAT REC, V32, P119, DOI 10.1002/ar.1090320204
   SCHERER PE, 1995, J BIOL CHEM, V270, P26746, DOI 10.1074/jbc.270.45.26746
   SCHMITZMOORMANN P, 1981, PATHOL RES PRACT, V173, P45, DOI 10.1016/S0344-0338(81)80006-4
   Seeberger KL, 2006, LAB INVEST, V86, P141, DOI 10.1038/labinvest.3700377
   Sethi V, 2018, GASTROENTEROLOGY, V155, P33, DOI 10.1053/j.gastro.2018.04.001
   Siegel RL, 2019, CA-CANCER J CLIN, V69, P7, DOI 10.3322/caac.21551
   Siegel RL, 2017, CA-CANCER J CLIN, V67, P7, DOI 10.3322/caac.21387
   Singh RG, 2017, DIABETES-METAB RES, V33, DOI 10.1002/dmrr.2918
   Singh RG, 2017, METABOLISM, V69, P1, DOI 10.1016/j.metabol.2016.12.012
   Smits MM, 2011, NAT REV GASTRO HEPAT, V8, P169, DOI 10.1038/nrgastro.2011.4
   Sreedhar UL, 2020, J GASTROINTEST SURG, V24, P2560, DOI 10.1007/s11605-019-04417-4
   Stolzenberg-Solomon RZ, 2008, AM J EPIDEMIOL, V168, P1047, DOI 10.1093/aje/kwn221
   Stolzenberg-Solomon RZ, 2015, AM J EPIDEMIOL, V182, P187, DOI 10.1093/aje/kwv041
   Straub LG, 2019, NAT METAB, V1, P334, DOI 10.1038/s42255-019-0041-z
   Takahashi M, 2018, CANCER SCI, V109, P3013, DOI 10.1111/cas.13766
   Takenaga K, 2021, SCI REP-UK, V11, DOI 10.1038/s41598-021-82617-2
   Talukdar S, 2016, CELL METAB, V23, P427, DOI 10.1016/j.cmet.2016.02.001
   Tartaglia LA, 1995, CELL, V83, P1263, DOI 10.1016/0092-8674(95)90151-5
   Taylor R, 2008, DIABETOLOGIA, V51, P1781, DOI 10.1007/s00125-008-1116-7
   Tchkonia T, 2013, CELL METAB, V17, P644, DOI 10.1016/j.cmet.2013.03.008
   Teper Y, 2020, CANCERS, V12, DOI 10.3390/cancers12071946
   Thomas RM, 2018, CARCINOGENESIS, V39, P1068, DOI 10.1093/carcin/bgy073
   Tong ZM, 2008, CANCER RES, V68, P6100, DOI 10.1158/0008-5472.CAN-08-0540
   Trayhurn P, 2004, BRIT J NUTR, V92, P347, DOI 10.1079/BJN20041213
   Tu B, 2019, JCI INSIGHT, V4, DOI 10.1172/jci.insight.130811
   Turnbaugh PJ, 2006, NATURE, V444, P1027, DOI 10.1038/nature05414
   Ussar S, 2015, CELL METAB, V22, P516, DOI 10.1016/j.cmet.2015.07.007
   Wang Y, 2007, CLIN CHEM, V53, P34, DOI 10.1373/clinchem.2006.075614
   Wang ZV, 2016, J MOL CELL BIOL, V8, P93, DOI 10.1093/jmcb/mjw011
   Wang ZM, 2019, NAT MED, V25, P141, DOI 10.1038/s41591-018-0221-5
   Wensveen FM, 2015, EUR J IMMUNOL, V45, P2446, DOI 10.1002/eji.201545502
   Westcott GP, 2021, CELL REP, V36, DOI 10.1016/j.celrep.2021.109388
   Whitcomb DC, 2015, GASTROENTEROLOGY, V149, P1252, DOI 10.1053/j.gastro.2015.07.057
   Wolpin BM, 2013, JNCI-J NATL CANCER I, V105, P1027, DOI 10.1093/jnci/djt123
   Wu AL, 2011, SCI TRANSL MED, V3, DOI 10.1126/scitranslmed.3002669
   Xiao X, 2017, ANNU REV NUTR, V37, P103, DOI 10.1146/annurev-nutr-071816-064559
   Xu B, 2013, WORLD J SURG, V37, P1892, DOI 10.1007/s00268-013-2009-6
   Xu J, 2009, DIABETES, V58, P250, DOI 10.2337/db08-0392
   Xu M, 2018, BMC CANCER, V18, DOI 10.1186/s12885-018-4713-y
   Xu YJ, 2020, MOL MED REP, V21, P945, DOI 10.3892/mmr.2019.10855
   Yan MX, 2006, BIOCHEM BIOPH RES CO, V347, P192, DOI 10.1016/j.bbrc.2006.06.063
   Yan QW, 2007, DIABETES, V56, P2533, DOI 10.2337/db07-0007
   Yan SJ, 2020, ENDOCRINE, V67, P67, DOI 10.1007/s12020-019-02106-5
   Yassour M, 2016, GENOME MED, V8, DOI 10.1186/s13073-016-0271-6
   Ying HQ, 2012, CELL, V149, P656, DOI 10.1016/j.cell.2012.01.058
   Yoshimoto S, 2013, NATURE, V499, P97, DOI 10.1038/nature12347
   Young SH, 2010, BIOCHEM BIOPH RES CO, V401, P154, DOI 10.1016/j.bbrc.2010.09.036
   Zha M, 2016, EXP CELL RES, V341, P61, DOI 10.1016/j.yexcr.2015.11.002
   Zhang WY, 2014, SCI SIGNAL, V7, DOI 10.1126/scisignal.2005049
   Zhang Y, 2012, CANCER RES, V72, P5198, DOI 10.1158/0008-5472.CAN-12-0294
   Zhang Y, 2009, CANCER RES, V69, P5259, DOI 10.1158/0008-5472.CAN-08-3444
   Zhang YY, 2014, PLOS ONE, V9, DOI 10.1371/journal.pone.0096997
   ZHANG YY, 1994, NATURE, V372, P425, DOI 10.1038/372425a0
   Zohar L, 2019, CANCER-AM CANCER SOC, V125, P118, DOI 10.1002/cncr.31764
   Zoico E, 2016, ONCOTARGET, V7, P20223, DOI 10.18632/oncotarget.7936
   Zuriaga MA, 2017, SCI REP-UK, V7, DOI 10.1038/s41598-017-17509-5
NR 230
TC 4
Z9 4
U1 3
U2 5
PU MDPI
PI BASEL
PA ST ALBAN-ANLAGE 66, CH-4052 BASEL, SWITZERLAND
EI 2072-6694
J9 CANCERS
JI Cancers
PD OCT
PY 2021
VL 13
IS 20
AR 5067
DI 10.3390/cancers13205067
PG 21
WC Oncology
WE Science Citation Index Expanded (SCI-EXPANDED)
SC Oncology
GA WO2IG
UT WOS:000712282700001
PM 34680216
OA gold, Green Published
DA 2022-07-19
ER

PT J
AU Davis-Yadley, AH
   Abbott, AM
   Pimiento, JM
   Chen, DT
   Malafa, MP
AF Davis-Yadley, Ashley H.
   Abbott, Andrea M.
   Pimiento, Jose M.
   Chen, Dung-Tsa
   Malafa, Mokenge P.
TI Increased Expression of the Glucose Transporter Type 1 Gene Is
   Associated With Worse Overall Survival in Resected Pancreatic
   Adenocarcinoma
SO PANCREAS
LA English
DT Article
DE FDG-PET; GLUT-1; overall survival; pancreatic cancer; prognosis
ID INDUCIBLE FACTOR-I; CANCER-CELLS; GLUCOSE-TRANSPORTER-1 EXPRESSION;
   PATIENT SURVIVAL; POOR-PROGNOSIS; MESSENGER-RNA; FDG UPTAKE; CARCINOMA;
   GLUT1; OVEREXPRESSION
AB Objectives: There is currently no reliable method to predict the risk of relapse after curative resection of early-stage pancreatic adenocarcinoma. Increased glucose metabolism observed on F-18-fluorodeoxyglucose positron emission tomography (PET) by malignant cells, the Warburg effect, is a well-known characteristic of the malignant phenotype. We investigated the role of glucose transporter type 1 (GLUT-1) gene expression, a glucose cell plasma membrane transporter, in early-stage pancreatic cancer.
   Methods: Associations between GLUT-1 gene expression with PET maximum standardized uptake values and histologic grade were investigated in early-stage pancreatic adenocarcinoma patients. Multivariate analysis was conducted to determine predictors of prognosis. Cox proportional hazard model was used for survival analysis.
   Results: Sixty-three patients had GLUT-1 gene analysis performed, and 50 patients had both GLUT-1 analysis and PET scan. Patients with high GLUT-1 gene expression had a decreased overall survival by univariate analysis using Cox proportional hazard model (hazard ratio, 2.82; P = 0.001) and remained significant on multivariate analysis (hazard ratio, 2.54; P = 0.03). There was no correlation of GLUT-1 gene expression with histologic grade or PET maximum standardized uptake values.
   Conclusions: Increased GLUT-1 gene expression was associated with a decreased overall survival in pancreatic adenocarcinoma. This supports increased GLUT-1 gene expression as a potential prognostic marker in resected pancreatic adenocarcinoma.
C1 [Davis-Yadley, Ashley H.; Abbott, Andrea M.; Pimiento, Jose M.; Malafa, Mokenge P.] H Lee Moffitt Canc Ctr & Res Inst, Dept Gastrointestinal Oncol, Tampa, FL USA.
   [Davis-Yadley, Ashley H.] Univ S Florida, Morsani Coll Med, Dept Internal Med, Tampa, FL USA.
   [Chen, Dung-Tsa] H Lee Moffitt Canc Ctr & Res Inst, Dept Biostat, Tampa, FL USA.
RP Malafa, MP (通讯作者)，H Lee Moffitt Canc Ctr & Res Inst, Gastrointestinal Tumor Program, 12902 Magnolia Dr, Tampa, FL 33612 USA.
EM Mokenge.malafa@moffitt.org
RI Pimiento, Jose M./AAA-8284-2021
FU National Cancer Institute/US Public Health Service [1RO1
   CA-129227-01A1]; DeBartolo Family; NATIONAL CANCER INSTITUTE
   [R01CA129227] Funding Source: NIH RePORTER
FX The study was supported in part by National Cancer Institute/US Public
   Health Service grant 1RO1 CA-129227-01A1. This Total Cancer Care study
   was enabled, in part, by the generous support of the DeBartolo Family.
CR American Cancer Society, 2014, CANC FACTS FIG 2014
   American Joint Committee on Cancer, 2010, AJCC CANC STAG MAN, P241
   Basturk O, 2011, PANCREAS, V40, P187, DOI 10.1097/MPA.0b013e318201c935
   Baudy AR, 2012, EJNMMI RES, V2, DOI 10.1186/2191-219X-2-22
   Brest A., SEER CANC STAT REV 1
   Chen CH, 2001, J BIOL CHEM, V276, P9519, DOI 10.1074/jbc.M010144200
   Compton CC, 1997, ARCH PATHOL LAB MED, V121, P1129
   CORNFORD EM, 1994, J CEREBR BLOOD F MET, V14, P106, DOI 10.1038/jcbfm.1994.15
   Dickson MA, 2013, ANN ONCOL, V24, P252, DOI 10.1093/annonc/mds275
   Fischer B, 2009, NEW ENGL J MED, V361, P32, DOI 10.1056/NEJMoa0900043
   FLIER JS, 1987, SCIENCE, V235, P1492, DOI 10.1126/science.3103217
   Haber RS, 1998, CANCER, V83, P34, DOI 10.1002/(SICI)1097-0142(19980701)83:1<34::AID-CNCR5>3.0.CO;2-E
   Haberkorn U, 2001, EUR J NUCL MED, V28, P418, DOI 10.1007/s002590100489
   Helm J, 2009, CANCER, V115, P4080, DOI 10.1002/cncr.24503
   HIGASHI K, 1993, J NUCL MED, V34, P414
   Hingorani SR, 2003, CURR OPIN GENET DEV, V13, P6, DOI 10.1016/S0959-437X(02)00017-5
   Ito H, 2004, SURGERY, V136, P548, DOI 10.1016/j.surg.2004.05.032
   Kato Y, 2007, MODERN PATHOL, V20, P215, DOI 10.1038/modpathol.3800732
   Kawamura T, 2001, CANCER-AM CANCER SOC, V92, P634, DOI 10.1002/1097-0142(20010801)92:3<634::AID-CNCR1364>3.0.CO;2-X
   KAYANO T, 1990, J BIOL CHEM, V265, P13276
   Kozlovsky N, 1997, J BIOL CHEM, V272, P33367, DOI 10.1074/jbc.272.52.33367
   Krzeslak A, 2012, PATHOL ONCOL RES, V18, P721, DOI 10.1007/s12253-012-9500-5
   Kunkel M, 2003, CANCER, V97, P1015, DOI 10.1002/cncr.11159
   Lai IL, 2014, CARCINOGENESIS, V35, P2203, DOI 10.1093/carcin/bgu124
   Lam WWC, 2011, CLIN NUCL MED, V36, P479, DOI 10.1097/RLU.0b013e31820adf47
   Lidgren A, 2008, BJU INT, V101, P480, DOI 10.1111/j.1464-410X.2007.07238.x
   Lyshchik A, 2007, CANCER INVEST, V25, P154, DOI 10.1080/07357900701208931
   Macheda ML, 2005, J CELL PHYSIOL, V202, P654, DOI 10.1002/jcp.20166
   MacManus Michael P, 2007, Cancer Imaging, V7, P10, DOI 10.1102/1470-7330.2007.0004
   Maitra A, 2008, ANNU REV PATHOL-MECH, V3, P157, DOI 10.1146/annurev.pathmechdis.3.121806.154305
   Melstrom LG, 2008, PANCREAS, V37, P426, DOI 10.1097/MPA.0b013e3181735ccb
   Pimiento J, 2012, ASCO M, V30, P159
   Pizzi S, 2009, HISTOL HISTOPATHOL, V24, P175, DOI 10.14670/HH-24.175
   *R FDN STAT COMP, 2003, R LANG ENV STAT COMP
   Reske SN, 1997, J NUCL MED, V38, P1344
   Sun HC, 2007, INT J ONCOL, V30, P1359
   Suzuki H, 2013, ANN NUCL MED, V27, P297, DOI 10.1007/s12149-013-0686-8
   Tempero MA, 2012, J NATL COMPR CANC NE, V10, P703, DOI 10.6004/jnccn.2012.0073
   Wang YD, 2013, TECHNOL CANCER RES T, V12, P525, DOI 10.7785/tcrt.2012.500343
   WARBURG O, 1956, SCIENCE, V123, P309, DOI 10.1126/science.123.3191.309
   Younes M, 1997, CANCER-AM CANCER SOC, V80, P1046, DOI 10.1002/(SICI)1097-0142(19970915)80:6<1046::AID-CNCR6>3.0.CO;2-7
   Younes M, 2001, ANTICANCER RES, V21, P575
   Zum Buschenfelde CM, 2011, J NUCL MED, V52, P1189, DOI 10.2967/jnumed.110.085803
NR 43
TC 22
Z9 23
U1 0
U2 5
PU LIPPINCOTT WILLIAMS & WILKINS
PI PHILADELPHIA
PA TWO COMMERCE SQ, 2001 MARKET ST, PHILADELPHIA, PA 19103 USA
SN 0885-3177
EI 1536-4828
J9 PANCREAS
JI Pancreas
PD AUG
PY 2016
VL 45
IS 7
BP 974
EP 979
DI 10.1097/MPA.0000000000000580
PG 6
WC Gastroenterology & Hepatology
WE Science Citation Index Expanded (SCI-EXPANDED)
SC Gastroenterology & Hepatology
GA DR9OL
UT WOS:000380225900014
PM 26692443
OA Green Accepted
DA 2022-07-19
ER

PT J
AU Sinha, S
   Leach, SD
AF Sinha, Smrita
   Leach, Steven D.
TI New insights in the development of pancreatic cancer
SO CURRENT OPINION IN GASTROENTEROLOGY
LA English
DT Review
DE ductal cells; KRAS; pancreatic cancer; stroma
ID DUCTAL ADENOCARCINOMA; INTRAEPITHELIAL NEOPLASIA; ABERRANT METHYLATION;
   PROMOTES; KRAS; PROGRESSION; AUTOPHAGY; SUBTYPES; THERAPY; GROWTH
AB Purpose of review
   The review intends to describe recent studies on the development of pancreatic cancer from a genetic, molecular, and microenvironment perspective.
   Recent findings
   Pancreatic cancer has been discovered to have distinct molecular subtypes based on transcriptome analyses that may have implications for treatment. Recent studies are also mapping the complex molecular biology of this cancer as it relates to the core signaling abnormalities inherent to this disease. There have been discoveries of novel modes of regulation of pancreatic cancer development, including alterations in key transcription factors, epigenetic modifiers, and metabolic pathways. Studies of the tumor-associated microenvironment continue to reveal its complex role in tumor development.
   Summary
   Pancreatic cancer development appears to depend on a multifaceted network of signals that are dynamic, involve multiple cell types, and are linked to spatiotemporal factors in tumor evolution. Understanding the development of pancreatic cancer in this context is key to identifying novel and effective targets for treatment.
C1 [Sinha, Smrita; Leach, Steven D.] Mem Sloan Kettering Canc Ctr, David M Rubenstein Ctr Pancreat Canc Res, 1275 York Ave, New York, NY 10021 USA.
   [Sinha, Smrita] Mem Sloan Kettering Canc Ctr, Gastroenterol & Nutr Serv, 1275 York Ave, New York, NY 10021 USA.
RP Leach, SD (通讯作者)，417 East 68th St,Z-845, New York, NY 10065 USA.
EM leachs@mskcc.org
FU National Institutes of Health [R01DK097087]; NATIONAL INSTITUTE OF
   DIABETES AND DIGESTIVE AND KIDNEY DISEASES [P30DK089502, T32DK007632,
   R01DK097087] Funding Source: NIH RePORTER
FX We acknowledge funding support from the National Institutes of Health
   R01DK097087 to S.D.L.
CR Bailey J. M., 2015, ONCOGENE
   Bailey P, 2016, NATURE, V531, P47, DOI 10.1038/nature16965
   Baumgart S, 2014, CANCER DISCOV, V4, P688, DOI 10.1158/2159-8290.CD-13-0593
   Chalabi-Dchar M, 2015, GASTROENTEROLOGY, V148, P1452, DOI 10.1053/j.gastro.2015.02.009
   Chen NM, 2015, GASTROENTEROLOGY, V148, P1024, DOI 10.1053/j.gastro.2015.01.033
   Cioffi M, 2015, CLIN CANCER RES, V21, P2325, DOI 10.1158/1078-0432.CCR-14-1399
   Collisson EA, 2011, NAT MED, V17, P500, DOI 10.1038/nm.2344
   Eser S, 2013, CANCER CELL, V23, P406, DOI 10.1016/j.ccr.2013.01.023
   Fukushima N, 2002, AM J PATHOL, V160, P1573, DOI 10.1016/S0002-9440(10)61104-2
   Grimont A, 2015, GUT, V64, P1790, DOI 10.1136/gutjnl-2014-307075
   Guillaumond F, 2015, P NATL ACAD SCI USA, V112, P2473, DOI 10.1073/pnas.1421601112
   Gunderson AJ, 2016, CANCER DISCOV, V6, P270, DOI 10.1158/2159-8290.CD-15-0827
   Jansen M, 2002, CANCER BIOL THER, V1, P293, DOI 10.4161/cbt.84
   Jones S, 2008, SCIENCE, V321, P1801, DOI 10.1126/science.1164368
   Keklikoglou I, 2015, ONCOGENE, V34, P4867, DOI 10.1038/onc.2014.408
   Kopp JL, 2012, CANCER CELL, V22, P737, DOI 10.1016/j.ccr.2012.10.025
   Kumar S, 2015, ONCOGENE, V34, P2052, DOI 10.1038/onc.2014.154
   Lahdaoui F, 2015, ONCOGENE, V34, P780, DOI 10.1038/onc.2014.11
   Lee KE, 2016, CANCER DISCOV, V6, P256, DOI 10.1158/2159-8290.CD-15-0822
   Lesina M, 2011, CANCER CELL, V19, P456, DOI 10.1016/j.ccr.2011.03.009
   Loncle C, 2015, CANCER RES, V75, P4852, DOI 10.1158/0008-5472.CAN-15-0896
   Martinelli P, 2016, GUT, V65, P476, DOI 10.1136/gutjnl-2014-308042
   Mazur PK, 2015, NAT MED, V21, P1163, DOI 10.1038/nm.3952
   Moffitt RA, 2015, NAT GENET, V47, P1168, DOI 10.1038/ng.3398
   Morris JP, 2010, NAT REV CANCER, V10, P683, DOI 10.1038/nrc2899
   Neesse A, 2015, GUT, V64, P1476, DOI 10.1136/gutjnl-2015-309304
   Ozdemir BC, 2014, CANCER CELL, V25, P719, DOI 10.1016/j.ccr.2014.04.005
   Perera R, 2015, NATURE, V524, P361, DOI 10.1038/nature14587
   Pylayeva-Gupta Y, 2016, CANCER DISCOV, V6, P247, DOI 10.1158/2159-8290.CD-15-0843
   Pylayeva-Gupta Y, 2012, CANCER CELL, V21, P836, DOI 10.1016/j.ccr.2012.04.024
   Rahib L, 2014, CANCER RES, V74, P2913, DOI 10.1158/0008-5472.CAN-14-0155
   Rhim AD, 2014, CANCER CELL, V25, P735, DOI 10.1016/j.ccr.2014.04.021
   Rosati A, 2015, NAT COMMUN, V6, DOI 10.1038/ncomms9695
   Roy N, 2015, GENE DEV, V29, P658, DOI 10.1101/gad.256628.114
   Sainz B, 2015, GUT, V64, P1921, DOI 10.1136/gutjnl-2014-308935
   Seifert L, 2016, GASTROENTEROLOGY, V7, P1493
   Seifert L, 2016, NATURE, V532, P245, DOI 10.1038/nature17403
   Sherman MH, 2014, CELL, V159, P80, DOI 10.1016/j.cell.2014.08.007
   Singh SK, 2015, EMBO J, V34, P517, DOI 10.15252/embj.201489574
   Soares HP, 2015, MOL CANCER THER, V14, P1014, DOI 10.1158/1535-7163.MCT-14-0669
   Stoy C, 2015, EMBO MOL MED, V7, P1048, DOI 10.15252/emmm.201404837
   Vincent A, 2011, CLIN CANCER RES, V17, P4341, DOI 10.1158/1078-0432.CCR-10-3431
   von Karstedt S, 2015, CANCER CELL, V27, P561, DOI 10.1016/j.ccell.2015.02.014
   Witkiewicz AK, 2015, NAT COMMUN, V6, DOI 10.1038/ncomms7744
   Yang A, 2014, CANCER DISCOV, V4, P905, DOI 10.1158/2159-8290.CD-14-0362
   Yang H, 2015, EMBO J, V34, P1110, DOI 10.15252/embj.201591041
   Yang SH, 2011, GENE DEV, V25, P717, DOI 10.1101/gad.2016111
   Zhang S, 2016, ONCOGENE, V35, P2485, DOI 10.1038/onc.2015.306
   Zhao HY, 2016, ELIFE, V5, DOI 10.7554/eLife.10250
NR 49
TC 7
Z9 7
U1 2
U2 13
PU LIPPINCOTT WILLIAMS & WILKINS
PI PHILADELPHIA
PA TWO COMMERCE SQ, 2001 MARKET ST, PHILADELPHIA, PA 19103 USA
SN 0267-1379
EI 1531-7056
J9 CURR OPIN GASTROEN
JI Curr. Opin. Gastroenterol.
PD SEP
PY 2016
VL 32
IS 5
BP 394
EP 400
DI 10.1097/MOG.0000000000000295
PG 7
WC Gastroenterology & Hepatology
WE Science Citation Index Expanded (SCI-EXPANDED)
SC Gastroenterology & Hepatology
GA DU7XS
UT WOS:000382428500008
PM 27454028
OA Green Accepted
DA 2022-07-19
ER

PT J
AU Hamada, S
   Matsumoto, R
   Masamune, A
AF Hamada, Shin
   Matsumoto, Ryotaro
   Masamune, Atsushi
TI HIF-1 and NRF2; Key Molecules for Malignant Phenotypes of Pancreatic
   Cancer
SO CANCERS
LA English
DT Review
DE HIF-1; KEAP1; NRF2; hypoxia; microenvironment; oxidative stress;
   pancreatic stellate cells
ID TISSUE GROWTH-FACTOR; STELLATE CELLS; DUCTAL ADENOCARCINOMA; OXYGEN
   AVAILABILITY; IN-VITRO; HYPOXIA; ACTIVATION; EXPRESSION; PROLIFERATION;
   CHEMOTHERAPY
AB Simple Summary Pancreatic cancer progression involves interactions between cancer cells and stromal cells in harsh tumor microenvironments, which are characterized by hypoxia, few nutrients, and oxidative stress. Clinically, cancer cells overcome therapeutic interventions, such as chemotherapy and radiotherapy, to continue to survive. Activation of the adaptation mechanism is required for cancer cell survival under these conditions, and it also contributes to the acquisition of the malignant phenotype. Stromal cells, especially pancreatic stellate cells, play a critical role in the formation of a cancer-promoting microenvironment. We here review the roles of key molecules, hypoxia inducible factor-1 and KEAP1-NRF2, in stress response mechanisms for the adaptation to hypoxia and oxidative stress in pancreatic cancer cells and stellate cells. Various cancer-promoting properties associated with these molecules have been identified, and they might serve as novel therapeutic targets in the future. Pancreatic cancer is intractable due to early progression and resistance to conventional therapy. Dense fibrotic stroma, known as desmoplasia, is a characteristic feature of pancreatic cancer, and develops through the interactions between pancreatic cancer cells and stromal cells, including pancreatic stellate cells. Dense stroma forms harsh tumor microenvironments characterized by hypoxia, few nutrients, and oxidative stress. Pancreatic cancer cells as well as pancreatic stellate cells survive in the harsh microenvironments through the altered expression of signaling molecules, transporters, and metabolic enzymes governed by various stress response mechanisms. Hypoxia inducible factor-1 and KEAP1-NRF2, stress response mechanisms for hypoxia and oxidative stress, respectively, contribute to the aggressive behaviors of pancreatic cancer. These key molecules for stress response mechanisms are activated, both in pancreatic cancer cells and in pancreatic stellate cells. Both factors are involved in the mutual activation of cancer cells and stellate cells, by inducing cancer-promoting signals and their mediators. Therapeutic interventions targeting these pathways are promising approaches for novel therapies. In this review, we summarize the roles of stress response mechanisms, focusing on hypoxia inducible factor-1 and KEAP1-NRF2, in pancreatic cancer. In addition, we discuss the potential of targeting these molecules for the treatment of pancreatic cancer.
C1 [Hamada, Shin; Matsumoto, Ryotaro; Masamune, Atsushi] Tohoku Univ, Div Gastroenterol, Grad Sch Med, Sendai, Miyagi 9808574, Japan.
RP Masamune, A (通讯作者)，Tohoku Univ, Div Gastroenterol, Grad Sch Med, Sendai, Miyagi 9808574, Japan.
EM hamadas@med.tohoku.ac.jp; rmat44@gmail.com; amasamune@med.tohoku.ac.jp
FU JSPS KAKENHI [19H03631, 20K08300]; Smoking Research Foundation
FX FundingThis work was supported by JSPS KAKENHI (19H03631 and 20K08300),
   and Smoking Research Foundation (to S.H.).
CR Abdalla MY, 2019, TRANSL RES, V207, P56, DOI 10.1016/j.trsl.2018.12.008
   Arfmann-Knubel S, 2015, PLOS ONE, V10, DOI 10.1371/journal.pone.0132978
   Baird L, 2020, MOL CELL BIOL, V40, DOI 10.1128/MCB.00099-20
   Bennewith KL, 2009, CANCER RES, V69, P775, DOI 10.1158/0008-5472.CAN-08-0987
   Buechler P, 2009, NEOPLASIA, V11, P196, DOI 10.1593/neo.08734
   Cao WP, 2021, AGING-US, V13, P7120, DOI 10.18632/aging.202569
   Cao XP, 2019, BIOCHEM BIOPH RES CO, V516, P606, DOI 10.1016/j.bbrc.2019.06.096
   Carvalho TMA, 2021, CANCERS, V13, DOI 10.3390/cancers13236135
   Chen KY, 2021, FRONT PHARMACOL, V12, DOI 10.3389/fphar.2021.617714
   Chen S, 2016, CANCER LETT, V383, P73, DOI 10.1016/j.canlet.2016.09.027
   Chen X, 2018, CELL PHYSIOL BIOCHEM, V50, P1201, DOI 10.1159/000494547
   Chio IIC, 2016, CELL, V166, P963, DOI 10.1016/j.cell.2016.06.056
   Choi EJ, 2017, ONCOGENE, V36, P5285, DOI 10.1038/onc.2017.153
   Corzo CA, 2009, J IMMUNOL, V182, P5693, DOI 10.4049/jimmunol.0900092
   Dai BB, 2021, CELL DEATH DIS, V12, DOI 10.1038/s41419-021-03970-8
   De Nicola GM, 2011, NATURE, V475, P106, DOI 10.1038/nature10189
   Edderkaoui M, 2005, AM J PHYSIOL-GASTR L, V289, pG1137, DOI 10.1152/ajpgi.00197.2005
   Eguchi D, 2013, J SURG RES, V181, P225, DOI 10.1016/j.jss.2012.06.051
   Erkan M, 2012, GUT, V61, P172, DOI 10.1136/gutjnl-2011-301220
   Erkan MM, 2009, NEOPLASIA, V11, P497, DOI 10.1593/neo.81618
   Estaras M, 2021, INT J MOL SCI, V22, DOI 10.3390/ijms22115555
   Frank R, 2018, CLIN CANCER RES, V24, P3087, DOI 10.1158/1078-0432.CCR-17-3416
   Galan-Cobo A, 2019, CANCER RES, V79, P3251, DOI 10.1158/0008-5472.CAN-18-3527
   Gervasoni JE, 2004, ANTICANCER RES, V24, P2617
   Giovannetti E, 2010, CANCER RES, V70, P4528, DOI 10.1158/0008-5472.CAN-09-4467
   Golias T, 2016, SCI REP-UK, V6, DOI 10.1038/srep31146
   Greco S, 2014, ANTIOXID REDOX SIGN, V21, P1164, DOI 10.1089/ars.2014.6083
   Greither T, 2010, INT J CANCER, V126, P73, DOI 10.1002/ijc.24687
   Guillaumond F, 2014, ARCH BIOCHEM BIOPHYS, V545, P69, DOI 10.1016/j.abb.2013.12.019
   Hamada S, 2021, INT J MOL SCI, V22, DOI 10.3390/ijms22041870
   Hamada S, 2018, AM J PHYSIOL-GASTR L, V314, pG65, DOI 10.1152/ajpgi.00228.2017
   Hamada S, 2017, CARCINOGENESIS, V38, P661, DOI 10.1093/carcin/bgx043
   Hamada S, 2016, DIGEST DIS SCI, V61, P1561, DOI 10.1007/s10620-015-4001-5
   Hamada S, 2012, BIOCHEM BIOPH RES CO, V421, P349, DOI 10.1016/j.bbrc.2012.04.014
   Hayashi M, 2020, CANCER RES, V80, P3331, DOI 10.1158/0008-5472.CAN-19-2888
   Higgins DF, 2004, AM J PHYSIOL-RENAL, V287, pF1223, DOI 10.1152/ajprenal.00245.2004
   Hingorani SR, 2005, CANCER CELL, V7, P469, DOI 10.1016/j.ccr.2005.04.023
   Hong KH, 2006, CLIN EXP IMMUNOL, V146, P362, DOI 10.1111/j.1365-2249.2006.03199.x
   Hu QS, 2021, CANCER RES, V81, P4964, DOI 10.1158/0008-5472.CAN-20-0414
   Huang X, 2020, CLIN TRANSL MED, V10, DOI 10.1002/ctm2.41
   Infantino V, 2021, INT J MOL SCI, V22, DOI 10.3390/ijms22115703
   Jin X, 2020, CANCER CELL INT, V20, DOI 10.1186/s12935-020-01370-0
   Ju HQ, 2015, MOL CANCER THER, V14, P788, DOI 10.1158/1535-7163.MCT-14-0420
   Kerins MJ, 2018, SCI REP-UK, V8, DOI 10.1038/s41598-018-31281-0
   Kikuta K, 2013, BIOCHEM BIOPH RES CO, V433, P292, DOI 10.1016/j.bbrc.2013.02.095
   Kikuta K, 2010, BIOCHEM BIOPH RES CO, V403, P380, DOI 10.1016/j.bbrc.2010.11.040
   Kim JJ, 2020, DIABETES METAB J, V44, P919, DOI 10.4093/dmj.2019.0181
   Kitajima Y, 2008, CANCER SCI, V99, P1341, DOI 10.1111/j.1349-7006.2008.00828.x
   Koong AC, 2000, INT J RADIAT ONCOL, V48, P919, DOI 10.1016/S0360-3016(00)00803-8
   Kuper A, 2021, CELL DEATH DIS, V12, DOI 10.1038/s41419-020-03319-7
   LATIF F, 1993, SCIENCE, V260, P1317, DOI 10.1126/science.8493574
   Li BW, 2021, FASEB J, V35, DOI 10.1096/fj.202100294RR
   Li N, 2016, INT J MOL SCI, V17, DOI 10.3390/ijms17060799
   Li XQ, 2019, CELL DEATH DIFFER, V26, P382, DOI 10.1038/s41418-018-0207-3
   Li XQ, 2014, CLIN CANCER RES, V20, P6529, DOI 10.1158/1078-0432.CCR-14-0970
   Luo GT, 2018, EXP CELL RES, V369, P120, DOI 10.1016/j.yexcr.2018.05.013
   Mace TA, 2013, J SURG RES, V184, P855, DOI 10.1016/j.jss.2013.04.061
   Maity G, 2019, MOL CANCER THER, V18, P788, DOI 10.1158/1535-7163.MCT-18-0899
   Masamune A, 2002, J PHARMACOL EXP THER, V302, P36, DOI 10.1124/jpet.302.1.36
   Masamune A, 2008, AM J PHYSIOL-GASTR L, V295, pG709, DOI 10.1152/ajpgi.90356.2008
   Masamune A, 2008, AM J PHYSIOL-GASTR L, V294, pG99, DOI 10.1152/ajpgi.00272.2007
   Masamune A, 2015, CLIN RES HEPATOL GAS, V39, pS98, DOI 10.1016/j.clinre.2015.05.018
   Matsumoto R, 2021, J PHARMACOL EXP THER, V379, P33, DOI 10.1124/jpet.121.000744
   Mitsuishi Y, 2012, CANCER CELL, V22, P66, DOI 10.1016/j.ccr.2012.05.016
   Miyake K, 2012, EXP CELL RES, V318, P1554, DOI 10.1016/j.yexcr.2012.03.013
   Mizutani Y, 2019, CANCER RES, V79, P5367, DOI 10.1158/0008-5472.CAN-19-0454
   Morfoisse F, 2015, MOL CELL ONCOL, V2, DOI 10.1080/23723556.2015.1024821
   Morotti M, 2019, P NATL ACAD SCI USA, V116, P12452, DOI 10.1073/pnas.1818521116
   Nabeshima T, 2020, AM J PHYSIOL-GASTR L, V318, pG419, DOI 10.1152/ajpgi.00296.2019
   Nakazawa MS, 2016, NAT REV CANCER, V16, P663, DOI 10.1038/nrc.2016.84
   Natsuizaka M, 2007, EXP CELL RES, V313, P3337, DOI 10.1016/j.yexcr.2007.06.013
   Neesse A, 2013, P NATL ACAD SCI USA, V110, P12325, DOI 10.1073/pnas.1300415110
   O'Dell MR, 2012, CANCER RES, V72, P1557, DOI 10.1158/0008-5472.CAN-11-3596
   Ozdemir BC, 2014, CANCER CELL, V25, P719, DOI 10.1016/j.ccr.2014.04.005
   Okusaka T, 2020, J GASTROENTEROL, V55, P369, DOI 10.1007/s00535-020-01666-y
   Olive KP, 2009, SCIENCE, V324, P1457, DOI 10.1126/science.1171362
   Papandreou I, 2006, CELL METAB, V3, P187, DOI 10.1016/j.cmet.2006.01.012
   Park W, 2021, JAMA-J AM MED ASSOC, V326, P851, DOI 10.1001/jama.2021.13027
   Picozzi V, 2020, ESMO OPEN, V5, DOI 10.1136/esmoopen-2019-000668
   Purohit V, 2021, GENE DEV, V35, DOI 10.1101/gad.344184.120
   Qin JJ, 2019, CELL COMMUN SIGNAL, V17, DOI 10.1186/s12964-019-0435-2
   Ryu GR, 2013, BIOCHEM BIOPH RES CO, V439, P258, DOI 10.1016/j.bbrc.2013.08.046
   Sada M, 2016, CANCER LETT, V372, P210, DOI 10.1016/j.canlet.2016.01.016
   Saito T, 2016, NAT COMMUN, V7, DOI 10.1038/ncomms12030
   Samulitis BK, 2015, CANCER BIOL THER, V16, P43, DOI 10.4161/15384047.2014.986967
   Schwartz DL, 2010, MOL CANCER THER, V9, P2057, DOI 10.1158/1535-7163.MCT-09-0768
   Seong JB, 2021, FREE RADICAL BIO MED, V176, P322, DOI 10.1016/j.freeradbiomed.2021.10.010
   Setton J, 2021, CANCER DISCOV, V11, P1626, DOI 10.1158/2159-8290.CD-20-1503
   Shibata T, 2011, NEOPLASIA, V13, P864, DOI 10.1593/neo.11750
   Singh A, 2016, ACS CHEM BIOL, V11, P3214, DOI 10.1021/acschembio.6b00651
   Suzuki S, 2021, LIFE-BASEL, V11, DOI 10.3390/life11090885
   Taguchi K, 2021, CANCERS, V13, DOI 10.3390/cancers13010046
   Taguchi K, 2017, FRONT ONCOL, V7, DOI 10.3389/fonc.2017.00085
   Takikawa T, 2013, BIOCHEM BIOPH RES CO, V437, P433, DOI 10.1016/j.bbrc.2013.06.097
   Tanaka Y, 2021, AM J PHYSIOL-GASTR L, V321, pG378, DOI 10.1152/ajpgi.00120.2021
   Todoric J, 2017, CANCER CELL, V32, P824, DOI 10.1016/j.ccell.2017.10.011
   Tsuchida K, 2017, FREE RADICAL BIO MED, V103, P236, DOI 10.1016/j.freeradbiomed.2016.12.041
   Umemura A, 2016, CANCER CELL, V29, P935, DOI 10.1016/j.ccell.2016.04.006
   Wang XF, 2018, CANCER RES, V78, P4586, DOI 10.1158/0008-5472.CAN-17-3841
   Wang YW, 2021, THERANOSTICS, V11, P4839, DOI 10.7150/thno.56747
   Wu YS, 2016, ONCOTARGET, V7, P36719, DOI 10.18632/oncotarget.9165
   Xiao Y, 2020, CELL TRANSPLANT, V29, DOI 10.1177/0963689720929987
   Xie H, 2017, J BIOL CHEM, V292, P16825, DOI 10.1074/jbc.R117.799973
   Yachida S, 2010, NATURE, V467, P1114, DOI 10.1038/nature09515
   Yamamoto M, 2018, PHYSIOL REV, V98, P1169, DOI 10.1152/physrev.00023.2017
   Yan B, 2018, OXID MED CELL LONGEV, V2018, DOI 10.1155/2018/1346958
   Zhang L, 2016, OXID MED CELL LONGEV, V2016, DOI 10.1155/2016/1616781
   Zhou CH, 2013, PANCREATOLOGY, V13, P125, DOI 10.1016/j.pan.2013.01.007
NR 108
TC 2
Z9 2
U1 9
U2 9
PU MDPI
PI BASEL
PA ST ALBAN-ANLAGE 66, CH-4052 BASEL, SWITZERLAND
EI 2072-6694
J9 CANCERS
JI Cancers
PD JAN
PY 2022
VL 14
IS 2
AR 411
DI 10.3390/cancers14020411
PG 16
WC Oncology
WE Science Citation Index Expanded (SCI-EXPANDED)
SC Oncology
GA YL9DO
UT WOS:000746186400001
PM 35053572
OA Green Published, gold
DA 2022-07-19
ER

PT J
AU Yonezawa, T
   Kurata, R
   Yoshida, K
   Murayama, MA
   Cui, XF
   Hasegawa, A
AF Yonezawa, Tomo
   Kurata, Riho
   Yoshida, Kaori
   Murayama, Masanori A.
   Cui, Xiaofeng
   Hasegawa, Akihiko
TI Free Fatty Acids-Sensing G Protein-Coupled Receptors in Drug Targeting
   and Therapeutics
SO CURRENT MEDICINAL CHEMISTRY
LA English
DT Article
DE GPR40; GPR41; GPR43; GPR84; GPR120; free fatty acids
ID CHAIN CARBOXYLIC-ACIDS; MAMMARY EPITHELIAL-CELLS;
   CENTRAL-NERVOUS-SYSTEM; PANCREATIC BETA-CELLS; BREAST-CANCER CELLS;
   INSULIN-SECRETION; GUT MICROBIOTA; HUMAN COLON;
   FUNCTIONAL-CHARACTERIZATION; CHOLECYSTOKININ SECRETION
AB G protein-coupled receptor (GPCR) (also known as seven-transmembrane domain receptor) superfamily represents the largest protein family in the human genome. These receptors respond to various physiological ligands such as photons, odors, pheromones, hormones, ions, and small molecules including amines, amino acids to large peptides and steroids. Thus, GPCRs are involved in many diseases and the target of around half of all conventional drugs. The physiological roles of free fatty acids (FFAs), in particular, long-chain FFAs, are important for the development of many metabolic disease including obesity, diabetes, and atherosclerosis. In the past half decade, deorphanization of several GPCRs has revealed that GPR40, GPR41, GPR43, GPR84 and GPR120 sense concentration of extracellular FFAs with various carbon chain lengths. GPR40 and GPR120 are activated by medium-and long-chain FFAs. GPR84 is activated by medium-chain, but not long-chain, FFAs. GPR41 and GPR43 are activated by short-chain FFAs. GPR40 is highly expressed in pancreatic beta cells and plays a crucial role in FFAs-induced insulin secretion. GPR120 is mainly expressed in enteroendocrine cells and plays an important role for FFAs-induced glucagon-like peptide-1. GPR43 is abundant in leukocytes and adipose tissue, whilst GPR41 is highly expressed in adipose tissue, the pancreas and leukocytes. GPR84 is expressed in leukocytes and monocyte/macrophage. This review aims to shed light on the physiological roles and development of drugs targeting these receptors.
C1 [Yonezawa, Tomo; Cui, Xiaofeng; Hasegawa, Akihiko] Scripps Res Inst, Dept Mol & Expt Med, La Jolla, CA 92037 USA.
   [Yonezawa, Tomo] Tokyo Med & Dent Univ, Dept Syst Biomed, Bunkyo Ku, Tokyo 1138510, Japan.
   [Yonezawa, Tomo] Tokyo Univ Sci, Res Inst Biomed Sci, Noda, Chiba 2780022, Japan.
   [Kurata, Riho] Tokai Univ, Sch Med, Dept Mol Life Sci, Kanagawa 2591100, Japan.
   [Kurata, Riho] Japan Soc Promot Sci, Tokyo, Japan.
   [Yoshida, Kaori; Murayama, Masanori A.] Univ Tokyo, Dept Computat Biol, Grad Sch Frontier Sci, Kashiwa, Chiba 2770882, Japan.
RP Yonezawa, T (通讯作者)，Scripps Res Inst, Dept Mol & Expt Med, 10666 N Torrey Pines Rd, La Jolla, CA 92037 USA.
EM yonet2301@yahoo.co.jp
RI Cui, Xiaofeng/A-7208-2012
OI Cui, Xiaofeng/0000-0003-2761-3934; Murayama,
   Masanori/0000-0002-0049-0316
FU Japan Society for Promotion of Science [JSPS-22710194, 25830062]
FX This work was supported by a Grant-Aid for Young Scientists (B) from
   Japan Society for Promotion of Science (JSPS-22710194 and 25830062).
CR Alquier T, 2009, DIABETES, V58, P2607, DOI 10.2337/db09-0362
   Angulo P, 2007, NUTR REV, V65, pS57, DOI 10.1111/j.1753-4887.2007.tb00329.x
   ANNISON EF, 1974, J AGR SCI-CAMBRIDGE, V82, P87, DOI 10.1017/S0021859600050255
   Backhed F, 2004, P NATL ACAD SCI USA, V101, P15718, DOI 10.1073/pnas.0407076101
   BERGMAN EN, 1990, PHYSIOL REV, V70, P567, DOI 10.1152/physrev.1990.70.2.567
   Bergman J., 1990, Behav Pharmacol, V1, P355
   Bharate SB, 2008, BIOORG MED CHEM LETT, V18, P6357, DOI 10.1016/j.bmcl.2008.10.085
   Bjursell M, 2011, AM J PHYSIOL-ENDOC M, V300, pE211, DOI 10.1152/ajpendo.00229.2010
   Boneva NB, 2012, HIPPOCAMPUS, V22, P896, DOI 10.1002/hipo.20951
   Bouchard C, 2007, GLIA, V55, P790, DOI 10.1002/glia.20506
   Briscoe CP, 2006, BRIT J PHARMACOL, V148, P619, DOI 10.1038/sj.bjp.0706770
   Briscoe CP, 2003, J BIOL CHEM, V278, P11303, DOI 10.1074/jbc.M211495200
   Brown AJ, 2003, J BIOL CHEM, V278, P11312, DOI 10.1074/jbc.M211609200
   Brun S, 1999, DIABETES, V48, P1217, DOI 10.2337/diabetes.48.6.1217
   BRUNKHORST BA, 1992, INFECT IMMUN, V60, P2957, DOI 10.1128/IAI.60.7.2957-2968.1992
   Burant CF, 2012, LANCET, V379, P1403, DOI 10.1016/S0140-6736(11)61879-5
   Cao HM, 2008, CELL, V134, P933, DOI 10.1016/j.cell.2008.07.048
   Cartoni C, 2010, J NEUROSCI, V30, P8376, DOI 10.1523/JNEUROSCI.0496-10.2010
   Chavez AO, 2009, CARDIOVASC DIABETOL, V8, DOI 10.1186/1475-2840-8-22
   Chawla A, 2001, SCIENCE, V294, P1866, DOI 10.1126/science.294.5548.1866
   Christiansen E, 2008, J MED CHEM, V51, P7061, DOI 10.1021/jm8010178
   Cornish J, 2008, ENDOCRINOLOGY, V149, P5688, DOI 10.1210/en.2008-0111
   Cummings JH, 1997, JPEN-PARENTER ENTER, V21, P357, DOI 10.1177/0148607197021006357
   Dass NB, 2007, NEUROGASTROENT MOTIL, V19, P66, DOI 10.1111/j.1365-2982.2006.00853.x
   DEKKER LV, 1994, TRENDS BIOCHEM SCI, V19, P73, DOI 10.1016/0968-0004(94)90038-8
   EFTIMIADI C, 1987, J INFECTION, V14, P43, DOI 10.1016/S0163-4453(87)90808-5
   Faggioni R, 1998, BIOCHEM BIOPH RES CO, V244, P75, DOI 10.1006/bbrc.1998.8219
   Fleury C, 1997, NAT GENET, V15, P269, DOI 10.1038/ng0397-269
   Fredriksson R, 2003, FEBS LETT, V554, P381, DOI 10.1016/S0014-5793(03)01196-7
   French SJ, 2000, GASTROENTEROLOGY, V119, P943, DOI 10.1053/gast.2000.18139
   Galindo MM, 2012, CHEM SENSES, V37, P123, DOI 10.1093/chemse/bjr069
   Garrido DM, 2006, BIOORG MED CHEM LETT, V16, P1840, DOI 10.1016/j.bmcl.2006.01.007
   Gasperi V, 2013, CURR MED CHEM, V20, P64
   Ge HF, 2008, ENDOCRINOLOGY, V149, P4519, DOI 10.1210/en.2008-0059
   Gong DW, 1997, J BIOL CHEM, V272, P24129, DOI 10.1074/jbc.272.39.24129
   Gotoh C, 2007, BIOCHEM BIOPH RES CO, V354, P591, DOI 10.1016/j.bbrc.2007.01.028
   GREGORY PC, 1984, J PHYSIOL-LONDON, V346, P379, DOI 10.1113/jphysiol.1984.sp015029
   Guardado-Mendoza R, 2009, P NATL ACAD SCI USA, V106, P13992, DOI 10.1073/pnas.0906471106
   Hara T, 2009, N-S ARCH PHARMACOL, V380, P247, DOI 10.1007/s00210-009-0425-9
   Hardy S, 2005, J BIOL CHEM, V280, P13285, DOI 10.1074/jbc.M410922200
   Hatanaka H, 2010, CANCER SCI, V101, P54, DOI 10.1111/j.1349-7006.2009.01348.x
   Hirasawa A, 2005, NAT MED, V11, P90, DOI 10.1038/nm1168
   Hirasawa A, 2008, BIOL PHARM BULL, V31, P1847, DOI 10.1248/bpb.31.1847
   Hong YH, 2005, ENDOCRINOLOGY, V146, P5092, DOI 10.1210/en.2005-0545
   HSIEH CS, 1993, SCIENCE, V260, P547, DOI 10.1126/science.8097338
   Humphries PS, 2009, BIOORG MED CHEM LETT, V19, P2400, DOI 10.1016/j.bmcl.2009.03.082
   Ichimura A, 2012, NATURE, V483, P350, DOI 10.1038/nature10798
   Itoh Y, 2003, NATURE, V422, P173, DOI 10.1038/nature01478
   Jafurulla M, 2013, CURR MED CHEM, V20, P47
   Kageyama H, 1998, FEBS LETT, V440, P450, DOI 10.1016/S0014-5793(98)01506-3
   Kaji I, 2011, J MOL HISTOL, V42, P27, DOI 10.1007/s10735-010-9304-4
   Karaki S, 2006, CELL TISSUE RES, V324, P353, DOI 10.1007/s00441-005-0140-x
   Karaki SI, 2008, J MOL HISTOL, V39, P135, DOI 10.1007/s10735-007-9145-y
   Karaki S, 2011, PFLUG ARCH EUR J PHY, V461, P141, DOI 10.1007/s00424-010-0889-y
   Katsuma S, 2005, J BIOL CHEM, V280, P19507, DOI 10.1074/jbc.M412385200
   Kimura I, 2011, P NATL ACAD SCI USA, V108, P8030, DOI 10.1073/pnas.1016088108
   Kotani S, 2006, NEUROSCI RES, V56, P159, DOI 10.1016/j.neures.2006.06.010
   Kotarsky K, 2003, BIOCHEM BIOPH RES CO, V301, P406, DOI 10.1016/S0006-291X(02)03064-4
   Krakowski ML, 1997, EUR J IMMUNOL, V27, P2840, DOI 10.1002/eji.1830271115
   Latour MG, 2007, DIABETES, V56, P1087, DOI 10.2337/db06-1532
   Lattin Jane E, 2008, Immunome Res, V4, P5, DOI 10.1186/1745-7580-4-5
   Le Poul E, 2003, J BIOL CHEM, V278, P25481, DOI 10.1074/jbc.M301403200
   Lee T, 2008, MOL PHARMACOL, V74, P1599, DOI 10.1124/mol.108.049536
   LINZELL JL, 1972, P NUTR SOC, V31, pA72
   Liou AP, 2011, GASTROENTEROLOGY, V140, P903, DOI 10.1053/j.gastro.2010.10.012
   Ma D, 2008, HIPPOCAMPUS, V18, P326, DOI 10.1002/hipo.20393
   Ma D, 2007, NEUROSCI RES, V58, P394, DOI 10.1016/j.neures.2007.05.001
   Ma DX, 2010, BRAIN RES, V1330, P1, DOI 10.1016/j.brainres.2010.03.002
   Martin C, 2011, PLOS ONE, V6, DOI 10.1371/journal.pone.0024014
   Maslowski KM, 2009, NATURE, V461, P1282, DOI 10.1038/nature08530
   Matsumura S, 2009, NEUROSCI LETT, V450, P186, DOI 10.1016/j.neulet.2008.11.056
   Matsumura S, 2007, BIOMED RES-TOKYO, V28, P49, DOI 10.2220/biomedres.28.49
   Matsunaga N, 1997, ENDOCR J, V44, P707, DOI 10.1507/endocrj.44.707
   McGahon BM, 1999, NEUROSCIENCE, V94, P305, DOI 10.1016/S0306-4522(99)00219-5
   McKeown SC, 2007, BIOORG MED CHEM LETT, V17, P1584, DOI 10.1016/j.bmcl.2006.12.084
   McLaughlin J, 1999, GASTROENTEROLOGY, V116, P46, DOI 10.1016/S0016-5085(99)70227-1
   Mortensen PB, 1996, SCAND J GASTROENTERO, V31, P132, DOI 10.3109/00365529609094568
   Musa-Veloso K, 2011, BRIT J NUTR, V106, P1129, DOI 10.1017/S0007114511001644
   Nagasaki H, 2012, FEBS LETT, V586, P368, DOI 10.1016/j.febslet.2012.01.001
   Nagasumi K, 2009, DIABETES, V58, P1067, DOI 10.2337/db08-1233
   Naik H, 2012, J CLIN PHARMACOL, V52, P1007, DOI 10.1177/0091270011409230
   Nakamoto K, 2012, BRAIN RES, V1432, P74, DOI 10.1016/j.brainres.2011.11.012
   NAKAO S, 1992, INFECT IMMUN, V60, P5307, DOI 10.1128/IAI.60.12.5307-5311.1992
   Negoro N, 2010, ACS MED CHEM LETT, V1, P290, DOI 10.1021/ml1000855
   Nilsson NE, 2003, BIOCHEM BIOPH RES CO, V303, P1047, DOI 10.1016/S0006-291X(03)00488-1
   Oh DY, 2010, CELL, V142, P687, DOI 10.1016/j.cell.2010.07.041
   Papamandjaris AA, 1998, LIFE SCI, V62, P1203, DOI 10.1016/S0024-3205(97)01143-0
   Parker HE, 2009, DIABETOLOGIA, V52, P289, DOI 10.1007/s00125-008-1202-x
   Perry KJ, 2010, DEV DYNAM, V239, P3024, DOI 10.1002/dvdy.22446
   Roduit R, 2004, DIABETES, V53, P1007, DOI 10.2337/diabetes.53.4.1007
   Samuel BS, 2008, P NATL ACAD SCI USA, V105, P16767, DOI 10.1073/pnas.0808567105
   Sawzdargo M, 1997, BIOCHEM BIOPH RES CO, V239, P543, DOI 10.1006/bbrc.1997.7513
   Schmidt J, 2011, J BIOL CHEM, V286, P10628, DOI 10.1074/jbc.M110.210872
   Senga T, 2003, BLOOD, V101, P1185, DOI 10.1182/blood-2002-06-1881
   Shimpukade B, 2012, J MED CHEM, V55, P4511, DOI 10.1021/jm300215x
   Siler SQ, 1999, AM J CLIN NUTR, V70, P928
   Sina C, 2009, J IMMUNOL, V183, P7514, DOI 10.4049/jimmunol.0900063
   Smith NJ, 2011, MOL PHARMACOL, V80, P163, DOI 10.1124/mol.110.070789
   Song FB, 2007, J MED CHEM, V50, P2807, DOI 10.1021/jm070130j
   Soto-Guzman A, 2008, MOL CELL ENDOCRINOL, V294, P81, DOI 10.1016/j.mce.2008.08.003
   Stehle HW, 2001, J PERIODONTOL, V72, P1059, DOI 10.1902/jop.2001.72.8.1059
   Steneberg R, 2005, CELL METAB, V1, P245, DOI 10.1016/j.cmet.2005.03.007
   Sum CS, 2007, J BIOL CHEM, V282, P29248, DOI 10.1074/jbc.M705077200
   Suzuki T, 2008, J MED CHEM, V51, P7640, DOI 10.1021/jm800970b
   Takeda S, 2003, LIFE SCI, V74, P367, DOI 10.1016/j.lfs.2003.09.030
   Takeuchi M, 2013, BRIT J PHARMACOL, V168, P1570, DOI 10.1111/j.1476-5381.2012.02052.x
   Tanaka T, 2008, N-S ARCH PHARMACOL, V377, P523, DOI 10.1007/s00210-007-0200-8
   Tang Y, 2011, INT J CANCER, V128, P847, DOI 10.1002/ijc.25638
   Tazoe H, 2009, BIOMED RES-TOKYO, V30, P149, DOI 10.2220/biomedres.30.149
   Tikhonova IG, 2008, J MED CHEM, V51, P625, DOI 10.1021/jm7012425
   Tikhonova IG, 2007, J MED CHEM, V50, P2981, DOI 10.1021/jm0614782
   Tiwari A, 2010, CURR OPIN INVEST DR, V11, P385
   Tolhurst G, 2012, DIABETES, V61, P364, DOI 10.2337/db11-1019
   Venkataraman C, 2005, IMMUNOL LETT, V101, P144, DOI 10.1016/j.imlet.2005.05.010
   Vinolo MAR, 2011, PLOS ONE, V6, DOI 10.1371/journal.pone.0021205
   von Engelhardt W, 1998, VET QUART, V20, pS52, DOI 10.1080/01652176.1998.9694970
   Wang JH, 2006, J BIOL CHEM, V281, P34457, DOI 10.1074/jbc.M608019200
   Wang L, 2003, AM J CLIN NUTR, V78, P91
   Wang YC, 2010, BIOORG MED CHEM LETT, V20, P493, DOI 10.1016/j.bmcl.2009.11.112
   Wittenberger T, 2001, J MOL BIOL, V307, P799, DOI 10.1006/jmbi.2001.4520
   Wolever TMS, 1997, METABOLISM, V46, P805, DOI 10.1016/S0026-0495(97)90127-X
   Xiong YM, 2004, P NATL ACAD SCI USA, V101, P1045, DOI 10.1073/pnas.2637002100
   Yajima T, 2011, ACTA PHYSIOL, V203, P381, DOI 10.1111/j.1748-1716.2011.02331.x
   Yonezawa T, 2004, BIOCHEM BIOPH RES CO, V314, P805, DOI 10.1016/j.bbrc.2003.12.175
   Yonezawa T, 2008, BIOCHEM BIOPH RES CO, V367, P729, DOI 10.1016/j.bbrc.2007.12.190
   Yonezawa T, 2007, CELL SIGNAL, V19, P185, DOI 10.1016/j.cellsig.2006.06.004
   Yonezawa T, 2009, REGUL PEPTIDES, V153, P30, DOI 10.1016/j.regpep.2008.11.012
   Yousefi S, 2001, J LEUKOCYTE BIOL, V69, P1045
   Zaibi MS, 2010, FEBS LETT, V584, P2381, DOI 10.1016/j.febslet.2010.04.027
NR 129
TC 70
Z9 71
U1 0
U2 43
PU BENTHAM SCIENCE PUBL LTD
PI SHARJAH
PA EXECUTIVE STE Y-2, PO BOX 7917, SAIF ZONE, 1200 BR SHARJAH, U ARAB
   EMIRATES
SN 0929-8673
EI 1875-533X
J9 CURR MED CHEM
JI Curr. Med. Chem.
PD OCT
PY 2013
VL 20
IS 31
BP 3855
EP 3871
PG 17
WC Biochemistry & Molecular Biology; Chemistry, Medicinal; Pharmacology &
   Pharmacy
WE Science Citation Index Expanded (SCI-EXPANDED)
SC Biochemistry & Molecular Biology; Pharmacology & Pharmacy
GA 214WO
UT WOS:000324168400004
PM 23862620
DA 2022-07-19
ER

PT J
AU Ji, SR
   Zhang, B
   Liu, J
   Qin, Y
   Liang, C
   Shi, S
   Jin, KZ
   Liang, DK
   Xu, WY
   Xu, HX
   Wang, WQ
   Wu, CT
   Liu, L
   Liu, C
   Xu, J
   Ni, QX
   Yu, XJ
AF Ji, Shunrong
   Zhang, Bo
   Liu, Jiang
   Qin, Yi
   Liang, Chen
   Shi, Si
   Jin, Kaizhou
   Liang, Dingkong
   Xu, Wenyan
   Xu, Huaxiang
   Wang, Wenquan
   Wu, Chuntao
   Liu, Liang
   Liu, Chen
   Xu, Jin
   Ni, Quanxing
   Yu, Xianjun
TI ALDOA functions as an oncogene in the highly metastatic pancreatic
   cancer
SO CANCER LETTERS
LA English
DT Article
DE Pancreatic cancer; Metastasis; ALDOA; Glucose metabolism
ID HUMAN ALDOLASE; TGF-BETA; METABOLISM; GENE; EXPRESSION; ENZYMES; MYC
AB Pancreatic cancer is an aggressive and devastating disease that is characterized by uncontrolled progression, invasiveness and resistance to conventional treatment. In the past decades, much effort has been given to cancer genetics and pathological classification of this disease. Our previous study has uncovered a subgroup of patients with poor outcome, which is characterized by serum signature of CEA(+)/CA125(+)/CA19-9 >= 1000 U/mL; however, the underlying biology mechanism remains poorly understood. By using high-throughput screening analysis, we analyzed gene expression signature in highly malignant patients with serum markers of CEA(+)/CA125(+)/CA19-9 >= 1000 U/mL. Multiple differentially expressed genes were identified, many of which were closely related with cancer metabolic changes. Treatment of pancreatic cancer cell lines PANC-1 with transforming growth factor-beta (TGF-beta), which was commonly used to induce metastasis, has uncovered that the glycolytic process and antioxidant response was up regulated upon TGF-beta stimulation. These results were consistent with the high-throughput screening analysis. Subsequent analysis indicated that among glycolytic genes, aldolase A (ALDOA) increased the most significantly upon TGF-beta treatment. Further in vitro and in vivo results demonstrated that ALDOA was associated with proliferation and metastasis of pancreatic cancer cells. Moreover, ALDOA predicted poor prognosis of pancreatic cancer, partially due to its role in E-cadherin expression regulation, and the results were further validated by analysis of the correlation between ALDOA and E-cadherin expression in pancreatic cancer tissue samples. Mechanistically, the role of ALDOA in pancreatic cancer might attribute to its regulation of c-Myc, HIF1 alpha and NRF2 (Nuclear Factor, Erythroid 2-Like 2), which were key regulators of glycolysis and antioxidant response control. (C) 2016 Elsevier Ireland Ltd. All rights reserved.
C1 [Ji, Shunrong; Zhang, Bo; Liu, Jiang; Qin, Yi; Liang, Chen; Shi, Si; Jin, Kaizhou; Liang, Dingkong; Xu, Wenyan; Xu, Huaxiang; Wang, Wenquan; Wu, Chuntao; Liu, Liang; Liu, Chen; Xu, Jin; Ni, Quanxing; Yu, Xianjun] Fudan Univ, Shanghai Canc Ctr, Dept Pancreat Surg, Shanghai 200032, Peoples R China.
   [Ji, Shunrong; Zhang, Bo; Liu, Jiang; Qin, Yi; Liang, Chen; Shi, Si; Jin, Kaizhou; Liang, Dingkong; Xu, Wenyan; Xu, Huaxiang; Wang, Wenquan; Wu, Chuntao; Liu, Liang; Liu, Chen; Xu, Jin; Ni, Quanxing; Yu, Xianjun] Fudan Univ, Shanghai Med Coll, Dept Oncol, Shanghai 200032, Peoples R China.
   [Ji, Shunrong; Zhang, Bo; Liu, Jiang; Qin, Yi; Liang, Chen; Shi, Si; Jin, Kaizhou; Liang, Dingkong; Xu, Wenyan; Xu, Huaxiang; Wang, Wenquan; Wu, Chuntao; Liu, Liang; Liu, Chen; Xu, Jin; Ni, Quanxing; Yu, Xianjun] Fudan Univ, Pancreat Canc Inst, Shanghai 200032, Peoples R China.
RP Yu, XJ (通讯作者)，Fudan Univ, Shanghai Canc Ctr, Dept Pancreat Surg, Shanghai 200032, Peoples R China.; Yu, XJ (通讯作者)，Fudan Univ, Shanghai Med Coll, Dept Oncol, Shanghai 200032, Peoples R China.; Yu, XJ (通讯作者)，Fudan Univ, Pancreat Canc Inst, Shanghai 200032, Peoples R China.
EM yuxianjun88@hotmail.com
OI Shi, Si/0000-0002-6652-0629; yu, xianjun/0000-0002-6697-7143; Liang,
   Chen/0000-0003-0578-7589
FU National Natural Science Foundation of China [81372651, 81201900,
   81172276, 81101565]; Sino-German Center [GZ857]; Ph.D. Programs
   Foundation of Ministry of Education of the People's Republic of China
   [20120071120104]; Program of Science and Technology Commission of
   Shanghai Municipality [13431900105, 13DZ1942802]
FX This work was supported by National Natural Science Foundation of China
   [81372651, 81201900, 81172276 and 81101565], Sino-German Center [GZ857],
   Ph.D. Programs Foundation of Ministry of Education of the People's
   Republic of China [20120071120104], Program of Science and Technology
   Commission of Shanghai Municipality [13431900105, 13DZ1942802].
CR Bardeesy N, 2002, NAT REV CANCER, V2, P897, DOI 10.1038/nrc949
   Bryant KL, 2014, TRENDS BIOCHEM SCI, V39, P91, DOI 10.1016/j.tibs.2013.12.004
   Cairns RA, 2011, NAT REV CANCER, V11, P85, DOI 10.1038/nrc2981
   Cantor JR, 2012, CANCER DISCOV, V2, P881, DOI 10.1158/2159-8290.CD-12-0345
   CARR D, 1993, BIOCHEM BIOPH RES CO, V195, P289, DOI 10.1006/bbrc.1993.2043
   Chiavarina B, 2012, CELL CYCLE, V11, P3280, DOI 10.4161/cc.21643
   Dang CV, 2008, NAT REV CANCER, V8, P51, DOI 10.1038/nrc2274
   Dang CV, 2009, CLIN CANCER RES, V15, P6479, DOI 10.1158/1078-0432.CCR-09-0889
   De Nicola GM, 2011, NATURE, V475, P106, DOI 10.1038/nature10189
   Du S, 2014, PLOS ONE, V9, DOI 10.1371/journal.pone.0085804
   Fuxe J, 2010, CELL CYCLE, V9, P2363, DOI 10.4161/cc.9.12.12050
   Hanahan D, 2011, CELL, V144, P646, DOI 10.1016/j.cell.2011.02.013
   Hayes AJ, 2015, INT J BIOCHEM CELL B, V65, P288, DOI 10.1016/j.biocel.2015.06.017
   Heiden MGV, 2009, SCIENCE, V324, P1029, DOI 10.1126/science.1160809
   Ikushima H, 2010, NAT REV CANCER, V10, P415, DOI 10.1038/nrc2853
   Jaramillo MC, 2013, GENE DEV, V27, P2179, DOI 10.1101/gad.225680.113
   Kajita E, 2001, MECH DEVELOP, V102, P283, DOI 10.1016/S0925-4773(01)00324-0
   Keith B, 2012, NAT REV CANCER, V12, P9, DOI 10.1038/nrc3183
   KUKITA A, 1987, HUM GENET, V76, P20
   Kusakabe T, 1997, ARCH BIOCHEM BIOPHYS, V344, P184, DOI 10.1006/abbi.1997.0204
   Lessa RC, 2013, HEAD NECK-J SCI SPEC, V35, P1475, DOI 10.1002/hed.23169
   Li DH, 2004, LANCET, V363, P1049, DOI 10.1016/S0140-6736(04)15841-8
   Liu L, 2015, INT J CANCER, V136, P2216, DOI 10.1002/ijc.29242
   Long J, 2014, CANCER LETT, V346, P273, DOI 10.1016/j.canlet.2014.01.004
   Oparina NY, 2013, RUSS J GENET+, V49, P707, DOI 10.1134/S1022795413050104
   Paulson AS, 2013, GASTROENTEROLOGY, V144, P1316, DOI 10.1053/j.gastro.2013.01.078
   Peng Y, 2012, MOL BIOSYST, V8, P3077, DOI 10.1039/c2mb25286d
   Polyak K, 2009, NAT REV CANCER, V9, P265, DOI 10.1038/nrc2620
   Rahib L, 2014, CANCER RES, V74, P2913, DOI 10.1158/0008-5472.CAN-14-0155
   Scatena R, 2008, EXPERT OPIN INV DRUG, V17, P1533, DOI [10.1517/13543784.17.10.1533, 10.1517/13543784.17.10.1533 ]
   Schwartz D, 2000, MOL GENET METAB, V69, P159, DOI 10.1006/mgme.2000.2960
   Siegel R, 2014, CA-CANCER J CLIN, V64, P9, DOI [10.3322/caac.21254, 10.3322/caac.21208, 10.1001/jamaoto.2014.2530, 10.1136/bmj.g1502]
   Wahlstrom T., 1849, BIOCHIM BIOPHYS ACTA, V2015, P563
   WARBURG O, 1956, SCIENCE, V123, P309, DOI 10.1126/science.123.3191.309
   Yao DC, 2004, BLOOD, V103, P2401, DOI 10.1182/blood-2003-09-3160
   Ying HQ, 2012, CELL, V149, P656, DOI 10.1016/j.cell.2012.01.058
NR 36
TC 72
Z9 74
U1 1
U2 31
PU ELSEVIER IRELAND LTD
PI CLARE
PA ELSEVIER HOUSE, BROOKVALE PLAZA, EAST PARK SHANNON, CO, CLARE, 00000,
   IRELAND
SN 0304-3835
EI 1872-7980
J9 CANCER LETT
JI Cancer Lett.
PD APR 28
PY 2016
VL 374
IS 1
BP 127
EP 135
DI 10.1016/j.canlet.2016.01.054
PG 9
WC Oncology
WE Science Citation Index Expanded (SCI-EXPANDED)
SC Oncology
GA DH4NM
UT WOS:000372762700013
PM 26854714
DA 2022-07-19
ER

PT J
AU Vervoort, L
   Burvenich, I
   Staelens, S
   Dumolyn, C
   Waegemans, E
   Van Steenkiste, M
   Baird, SK
   Scott, AM
   De Vos, F
AF Vervoort, Liesbet
   Burvenich, Ingrid
   Staelens, Steven
   Dumolyn, Caroline
   Waegemans, Els
   Van Steenkiste, Magali
   Baird, Sarah K.
   Scott, Andrew M.
   De Vos, Filip
TI Preclinical Evaluation of Monoclonal Antibody 14C5 for Targeting
   Pancreatic Cancer
SO CANCER BIOTHERAPY AND RADIOPHARMACEUTICALS
LA English
DT Article
DE monoclonal antibody; 111-indium; 131-iodine; radioimmunodetection;
   pancreatic cancer
ID CELL SUBSTRATE ADHESION; NUDE-MICE BEARING; IN-VITRO; STELLATE CELL;
   PHASE-I; BIODISTRIBUTION; ANTIGEN; VIVO; CARCINOMA; THERAPY
AB The use of radiolabeled antibodies that are able to target primary tumors as well as metastatic tumor sites with minimal reactivity to normal tissues is a promising approach for treating pancreatic cancer. In this study, the integrin alpha(v)beta(5) is studied as a target for the diagnosis of and potential therapy for human pancreatic cancer by using the radiolabeled murine monoclonal antibody (mAb) 14C5. Biopsy specimens from human pancreatic tumors were examined for the expression of the integrin alpha(v)beta(5). The pancreatic tumor cell line Capan-1 was used to test the in vitro targeting potency of mAb 14C5 labeled with 125/131-iodine and 111-indium. Internalization, retention, and metabolism were investigated in cellular radioimmunoassays. Biodistribution and tumor-targeting characteristics were studied in Capan-1 xenografts. All tumor sections were positive for the integrin alpha(v)beta(5), with an extensive positive staining of the stroma. Saturation binding experiments showed high affinity with comparable KdS. In vitro internalization experiments showed a longer intracellular retention of In-111-p-benzyl isothiocyanate-1,4,7,10-tetraazacyclododecane-1,4,7,10-tetraacetic acid (p-SCN-Bz-DOTA)-14C5 in comparison to I-125-14C5 and In-111-p-isothiocyanatobenzyl diethylenetriaminepentaacetic acid (p-SCN-Bz-DTPA)-14C5. In vivo radioisotope tumor uptake was maximum at 48-72 hours, with the uptake of In-111-p-SCN-Bz-DOTA-14C5 (35.84 +/- 8.64 percentage of injected dose per g [% ID/g]) being 3.9- and 2.2-folds higher than I-131-14C5 (12.16 +/- 1.03% ID/g) and In-111-p-SCN-Bz-DTPA-14C5 (14.30 +/- 3.76% ID/g), respectively. Planar gamma imaging with mAb 14C5 indicated clear localization of the pancreatic tumors versus minimal normal tissue uptake. mAb 14C5 is a promising new antibody for targeting the integrin alpha(v)beta(5) for the diagnosis of and potential therapy for pancreatic cancer.
C1 [Vervoort, Liesbet; Dumolyn, Caroline; Waegemans, Els; Van Steenkiste, Magali; De Vos, Filip] Univ Ghent, Lab Radiopharm, B-9000 Ghent, Belgium.
   [Staelens, Steven] Univ Ghent, IBBT MEDISIP, B-9000 Ghent, Belgium.
   [Burvenich, Ingrid; Baird, Sarah K.; Scott, Andrew M.] Ludwig Inst Canc Res, Tumour Targeting Lab, Heidelberg, Vic, Australia.
RP Vervoort, L (通讯作者)，Univ Ghent, Lab Radiopharm, Harelbekestr 72, B-9000 Ghent, Belgium.
EM liesbet.vervoort@ugent.be
RI Staelens, Steven/D-8385-2017
OI Staelens, Steven/0000-0003-3376-0519; Burvenich,
   Ingrid/0000-0001-8384-2403; Scott, Andrew/0000-0002-6656-295X
FU Victorian Government
FX The data and human normal and pancreatic tissues used in this project
   were provided by the Victorian Cancer Biobank with appropriate ethics
   approval. The Victorian Cancer Biobank is supported by the Victorian
   Government. The authors thank Dr. Peter Crowley, Director, and Dr.
   Siddhartha Deb, Senior Pathology Registrar, Department of Anatomical
   Pathology, Austin Health, for scoring the pancreatic tissues.
CR Bachem MG, 2005, GASTROENTEROLOGY, V128, P907, DOI 10.1053/j.gastro.2004.12.036
   Behr TM, 1999, CANCER RES, V59, P2635
   Brooks PC, 1997, J CLIN INVEST, V99, P1390, DOI 10.1172/JCI119298
   Brouwers AH, 2003, CLIN CANCER RES, V9, p3953S
   Brouwers AH, 2004, J NUCL MED, V45, P327
   Burvenich I, 2005, CLIN CANCER RES, V11, P7288, DOI 10.1158/1078-0432.CCR-04-2503
   Burvenich I, 2008, MOL CANCER THER, V7, P3771, DOI 10.1158/1535-7163.MCT-08-0600
   Burvenich IJG, 2007, NUCL MED BIOL, V34, P257, DOI 10.1016/j.nucmedbio.2006.12.006
   Chen P, 2006, J NUCL MED, V47, P827
   Clarke K, 2000, CANCER RES, V60, P4804
   Coene E, 1997, HYBRIDOMA, V16, P77, DOI 10.1089/hyb.1997.16.77
   Costantini DL, 2007, J NUCL MED, V48, P1357, DOI 10.2967/jnumed.106.037937
   Cruz-Monserrate Z, 2008, NEOPLASIA, V10, P408, DOI 10.1593/neo.07868
   DENARDO SJ, 1995, J NUCL MED, V36, P829
   DEPOTTER CR, 1994, AM J PATHOL, V144, P95
   DUBBEL S, 2007, HDB THERAPEUTIC ANTI, V1
   DUNCAN JR, 1993, J NUCL MED, V34, P1728
   Ferlay J, 2007, ANN ONCOL, V18, P581, DOI 10.1093/annonc/mdl498
   GARINCHESA P, 1990, P NATL ACAD SCI USA, V87, P7235, DOI 10.1073/pnas.87.18.7235
   Gleason B, 2005, J HISTOCHEM CYTOCHEM, V53, P799, DOI 10.1369/jhc.4B6522.2005
   Gold DV, 2008, CANCER RES, V68, P4819, DOI 10.1158/0008-5472.CAN-08-0232
   Gold DV, 2004, INT J CANCER, V109, P618, DOI 10.1002/ijc.20004
   Gold DV, 2001, CRIT REV ONCOL HEMAT, V39, P147, DOI 10.1016/S1040-8428(01)00114-7
   Grzesiak JJ, 2007, PANCREAS, V35, P293, DOI 10.1097/mpa.0b013e31811f4526
   Jaster R, 2004, MOL CANCER, V3, DOI 10.1186/1476-4598-3-26
   Kalluri R, 2006, NAT REV CANCER, V6, P392, DOI 10.1038/nrc1877
   Kang SP, 2008, J PANCREAS, V9, P251
   Kigure Sonomi, 2006, Rinsho Byori, V54, P447
   Kimura K, 2006, CLIN CANCER RES, V12, P4925, DOI 10.1158/1078-0432.CCR-06-0544
   Knogler K, 2006, NUCL MED BIOL, V33, P883, DOI 10.1016/j.nucmedbio.2006.08.001
   Koppe MJ, 2005, CANCER METAST REV, V24, P539, DOI 10.1007/s10555-005-6195-z
   KYRIAKOS RJ, 1992, CANCER RES, V52, P835
   Lahorte CMM, 2004, J NUCL MED, V45, P1065
   Li DH, 2004, LANCET, V363, P1049, DOI 10.1016/S0140-6736(04)15841-8
   Liang WC, 2006, J BIOL CHEM, V281, P951, DOI 10.1074/jbc.M508199200
   LINDMO T, 1984, J IMMUNOL METHODS, V72, P77, DOI 10.1016/0022-1759(84)90435-6
   Liu ZQ, 2003, HYBRIDOMA HYBRIDOM, V22, P219, DOI 10.1089/153685903322328947
   Longo R, 2008, CRIT REV ONCOL HEMAT, V68, P197, DOI 10.1016/j.critrevonc.2008.03.003
   Lub-de Hooge MN, 2004, BRIT J PHARMACOL, V143, P99, DOI 10.1038/sj.bjp.0705915
   Mahadevan D, 2007, MOL CANCER THER, V6, P1186, DOI 10.1158/1535-7163.MCT-06-0686
   Masamune A, 2009, GUT, V58, P550, DOI 10.1136/gut.2008.154401
   MEARES CF, 1984, ANAL BIOCHEM, V142, P68, DOI 10.1016/0003-2697(84)90517-7
   Michel RB, 2002, CLIN CANCER RES, V8, P2632
   Morris MJ, 2005, CLIN CANCER RES, V11, P7454, DOI 10.1158/1078-0432.CCR-05-0826
   Neoptolemos JP, 2004, NEW ENGL J MED, V350, P1200, DOI 10.1056/NEJMoa032295
   Omary MB, 2007, J CLIN INVEST, V117, P50, DOI 10.1172/JCI30082
   Pai-Scherf LH, 2000, CLIN CANCER RES, V6, P1720
   Pandit-Taskar N, 2008, J NUCL MED, V49, P1066, DOI 10.2967/jnumed.107.049502
   Perk LR, 2005, J NUCL MED, V46, P1898
   Press OW, 1996, CANCER RES, V56, P2123
   Qu CF, 2005, CANCER BIOL THER, V4, P848, DOI 10.4161/cbt.4.8.1892
   ROSENDAHL A, 1993, PANCREAS, V8, P711, DOI 10.1097/00006676-199311000-00007
   Sabbah EN, 2007, NUCL MED BIOL, V34, P293, DOI 10.1016/j.nucmedbio.2007.01.004
   Scott AM, 2003, CLIN CANCER RES, V9, P1639
   SHARKEY RM, 1990, CANCER RES, V50, P2330
   SHIH LB, 1994, J NUCL MED, V35, P899
   Smith-Jones PM, 2008, NUCL MED BIOL, V35, P343, DOI 10.1016/j.nucmedbio.2007.12.008
   Sultana A, 2009, BMC CANCER, V9, DOI 10.1186/1471-2407-9-66
   Tolmachev V, 2009, EUR J NUCL MED MOL I, V36, P1460, DOI 10.1007/s00259-009-1134-9
   Vaughan TJ, 1996, NAT BIOTECHNOL, V14, P309, DOI 10.1038/nbt0396-309
   Verel I, 2005, J NUCL MED, V46, p164S
   Wong JYC, 2006, INT J RADIAT ONCOL, V66, pS8, DOI 10.1016/j.ijrobp.2005.05.056
   WORLOCK AJ, 1990, CANCER RES, V50, P7246
NR 63
TC 12
Z9 12
U1 0
U2 5
PU MARY ANN LIEBERT, INC
PI NEW ROCHELLE
PA 140 HUGUENOT STREET, 3RD FL, NEW ROCHELLE, NY 10801 USA
SN 1084-9785
EI 1557-8852
J9 CANCER BIOTHER RADIO
JI Cancer Biother. Radiopharm.
PD APR
PY 2010
VL 25
IS 2
BP 193
EP 205
DI 10.1089/cbr.2009.0696
PG 13
WC Oncology; Medicine, Research & Experimental; Pharmacology & Pharmacy;
   Radiology, Nuclear Medicine & Medical Imaging
WE Science Citation Index Expanded (SCI-EXPANDED)
SC Oncology; Research & Experimental Medicine; Pharmacology & Pharmacy;
   Radiology, Nuclear Medicine & Medical Imaging
GA 589NB
UT WOS:000277155900009
PM 20423233
DA 2022-07-19
ER

PT J
AU Cortese, N
   Capretti, G
   Barbagallo, M
   Rigamonti, A
   Takis, PG
   Castino, GF
   Vignali, D
   Maggi, G
   Gavazzi, F
   Ridolfi, C
   Nappo, G
   Donisi, G
   Erreni, M
   Avigni, R
   Rahal, D
   Spaggiari, P
   Roncalli, M
   Cappello, P
   Novelli, F
   Monti, P
   Zerbi, A
   Allavena, P
   Mantovani, A
   Marchesi, F
AF Cortese, Nina
   Capretti, Giovanni
   Barbagallo, Marialuisa
   Rigamonti, Alessandra
   Takis, Panteleimon G.
   Castino, Giovanni F.
   Vignali, Debora
   Maggi, Giulia
   Gavazzi, Francesca
   Ridolfi, Cristina
   Nappo, Gennaro
   Donisi, Greta
   Erreni, Marco
   Avigni, Roberta
   Rahal, Daoud
   Spaggiari, Paola
   Roncalli, Massimo
   Cappello, Paola
   Novelli, Francesco
   Monti, Paolo
   Zerbi, Alessandro
   Allavena, Paola
   Mantovani, Alberto
   Marchesi, Federica
TI Metabolome of Pancreatic Juice Delineates Distinct Clinical Profiles of
   Pancreatic Cancer and Reveals a Link between Glucose Metabolism and
   PD-1(+) Cells
SO CANCER IMMUNOLOGY RESEARCH
LA English
DT Article
ID DUCTAL ADENOCARCINOMA; T-CELLS; SURVIVAL; BIOMARKERS; SIGNATURE; MICE
AB Better understanding of pancreatic diseases, including pancreatic ductal adenocarcinoma (PDAC), is an urgent medical need, with little advances in preoperative differential diagnosis, preventing rational selection of therapeutic strategies. The clinical management of pancreatic cancer patients would benefit from the identification of variables distinctively associated with the multiplicity of pancreatic disorders. We investigated, by H-1 nuclear magnetic resonance, the metabolomic fingerprint of pancreatic juice (the biofluid that collects pancreatic products) in 40 patients with different pancreatic diseases. Metabolic variables discriminated PDAC from other less aggressive pancreatic diseases and identified metabolic clusters of patients with distinct clinical behaviors. PDAC specimens were overtly glycolytic, with significant accumulation of lactate, which was probed as a disease-specific variable in pancreatic juice from a larger cohort of 106 patients. In human PDAC sections, high expression of the glucose transporter GLUT-1 correlated with tumor grade and a higher density of PD-1(+) T cells, suggesting their accumulation in glycolytic tumors. In a preclinical model, PD-1(+) CD8 tumor-infiltrating lymphocytes differentially infiltrated PDAC tumors obtained from cell lines with different metabolic consumption, and tumors metabolically rewired by knocking down the phosphofructokinase (Pfkm) gene displayed a decrease in PD-1(+) cell infiltration. Collectively, we introduced pancreatic juice as a valuable source of metabolic variables that could contribute to differential diagnosis. The correlation of metabolic markers with immune infiltration suggests that upfront evaluation of the metabolic profile of PDAC patients could foster the introduction of immunotherapeutic approaches for pancreatic cancer.
C1 [Cortese, Nina; Barbagallo, Marialuisa; Rigamonti, Alessandra; Castino, Giovanni F.; Maggi, Giulia; Avigni, Roberta; Allavena, Paola; Mantovani, Alberto; Marchesi, Federica] Humanitas Clin & Res Ctr IRCCS, Dept Immunol & Inflammat, Milan, Italy.
   [Capretti, Giovanni; Gavazzi, Francesca; Ridolfi, Cristina; Nappo, Gennaro; Donisi, Greta; Zerbi, Alessandro] Humanitas Clin & Res Ctr IRCCS, Sect Pancreat Surg, Milan, Italy.
   [Capretti, Giovanni; Roncalli, Massimo; Zerbi, Alessandro; Mantovani, Alberto] Humanitas Univ, Dept Biomed Sci, Pieve Emanuele Milan, Italy.
   [Rigamonti, Alessandra; Maggi, Giulia; Marchesi, Federica] Univ Milan, Dept Med Biotechnol & Translat Med, Milan, Italy.
   [Takis, Panteleimon G.] Giotto Biotech SRL, Florence, Italy.
   [Takis, Panteleimon G.] Imperial Coll London, Fac Med, Natl Phenome Ctr, Dept Metab Digest & Reprod, London, England.
   [Vignali, Debora; Monti, Paolo] IRCCS Osped San Raffaele, San Raffaele Diabet Res Inst, Milan, Italy.
   [Erreni, Marco] Humanitas Clin & Res Ctr IRCCS, Unit Adv Opt Microscopy, Milan, Italy.
   [Rahal, Daoud; Spaggiari, Paola; Roncalli, Massimo] Humanitas Clin & Res Ctr IRCCS, Dept Pathol, Milan, Italy.
   [Cappello, Paola; Novelli, Francesco] Univ Torino, Citta Salute & Sci Torino, Ctr Expt Res & Med Studies, Turin, Italy.
   [Cappello, Paola; Novelli, Francesco] Univ Torino, Dept Mol Biotechnol & Hlth Sci, Turin, Italy.
   [Mantovani, Alberto] Queen Mary Univ London, William Harvey Res Inst, London, England.
RP Marchesi, F (通讯作者)，Humanitas Clin & Res Ctr, Via Manzoni 56, I-20089 Milan, Italy.
EM federica.marchesi@humanitasresearch.it
RI Barbagallo, Marialuisa/ABG-1234-2020; Cortese, Nina/ABI-1314-2020;
   Monti, Paolo/H-7838-2018; Nappo, Gennaro/AAC-1386-2019; Marchesi,
   Federica/E-5163-2017; Erreni, Marco/K-2522-2016
OI Barbagallo, Marialuisa/0000-0003-0294-2299; Monti,
   Paolo/0000-0002-4452-2164; Marchesi, Federica/0000-0002-7212-5721;
   Erreni, Marco/0000-0002-1922-0818; Rigamonti,
   Alessandra/0000-0002-1938-2278; Takis, Panteleimon/0000-0002-7224-0412;
   Roncalli, Massimo/0000-0002-7901-8910; Gavazzi,
   Francesca/0000-0003-3207-0292
FU Associazione Italiana per la Ricerca sul Cancro (AIRC)
   [IG2016-ID.18443]; AIRC [18011, IG-12182, IG-15257, 21147]
FX We thank Roberta Migliore for technical assistance, Daniela Pistillo and
   the Biobank within the Humanitas Clinical and Research Center, Dr.
   Antonio Inforzato for helpful discussion on biochemical pathways, and
   Dr. Floriana Farina for assistance in glycolytic rate assessment. The
   research leading to these results has received funding from Associazione
   Italiana per la Ricerca sul Cancro (AIRC) under IG2016-ID.18443 project:
   principal investigator F. Marchesi, AIRC fellowship 18011 to N. Cortese,
   AIRC 5 x 1000 IG-12182 to P. Allavena and F. Novelli and IG-15257 to F.
   Novelli, and AIRC 5 x 1000 21147 to A. Mantovani. The funders had no
   role in study design, data collection and analysis, decision to publish,
   or preparation of the manuscript.
CR Ascierto ML, 2016, CANCER IMMUNOL RES, V4, P726, DOI 10.1158/2326-6066.CIR-16-0072
   Bailey P, 2016, NATURE, V531, P47, DOI 10.1038/nature16965
   Bathe OF, 2011, CANCER EPIDEM BIOMAR, V20, P140, DOI 10.1158/1055-9965.EPI-10-0712
   Beatty GL, 2015, GASTROENTEROLOGY, V149, P201, DOI 10.1053/j.gastro.2015.04.010
   Brahmer JR, 2012, NEW ENGL J MED, V366, P2455, DOI 10.1056/NEJMoa1200694
   Brand A, 2016, CELL METAB, V24, P657, DOI 10.1016/j.cmet.2016.08.011
   Cappello P, 2013, GASTROENTEROLOGY, V144, P1098, DOI 10.1053/j.gastro.2013.01.020
   Carstens JL, 2017, NAT COMMUN, V8, DOI 10.1038/ncomms15095
   Castino GF, 2016, ONCOIMMUNOLOGY, V5, DOI 10.1080/2162402X.2015.1085147
   Chaika NV, 2012, PLOS ONE, V7, DOI 10.1371/journal.pone.0032996
   CORBETT TH, 1984, CANCER RES, V44, P717
   Costello E, 2012, NAT REV GASTRO HEPAT, V9, P435, DOI 10.1038/nrgastro.2012.119
   Di Caro G, 2016, GUT, V65, P1710, DOI 10.1136/gutjnl-2015-309193
   Feig C, 2013, P NATL ACAD SCI USA, V110, P20212, DOI 10.1073/pnas.1320318110
   Fox CJ, 2005, NAT REV IMMUNOL, V5, P844, DOI 10.1038/nri1710
   Habrook CJ, 2017, CANCER CELL, V31, P5, DOI 10.1016/j.ccell.2016.12.006
   Hanahan D, 2011, CELL, V144, P646, DOI 10.1016/j.cell.2011.02.013
   Hart CD, 2017, CLIN CANCER RES, V23, P1422, DOI 10.1158/1078-0432.CCR-16-1153
   Jiang H, 2016, NAT MED, V22, P851, DOI 10.1038/nm.4123
   Karasinska JM, 2020, CLIN CANCER RES, V26, P135, DOI 10.1158/1078-0432.CCR-19-1543
   Kelderman S, 2014, CANCER IMMUNOL IMMUN, V63, P449, DOI 10.1007/s00262-014-1528-9
   Kim DH, 2002, CELL, V110, P163, DOI 10.1016/S0092-8674(02)00808-5
   Kroemer G, 2008, CANCER CELL, V13, P472, DOI 10.1016/j.ccr.2008.05.005
   MacIver NJ, 2013, ANNU REV IMMUNOL, V31, P259, DOI 10.1146/annurev-immunol-032712-095956
   Mahajan UM, 2018, GASTROENTEROLOGY, V155, P1625, DOI 10.1053/j.gastro.2018.08.009
   Markar SR, 2018, BRIT J SURG, V105, P1493, DOI 10.1002/bjs.10909
   Martens A, 2016, CLIN CANCER RES, V22, P2908, DOI 10.1158/1078-0432.CCR-15-2412
   Mayerle J, 2018, GUT, V67, P128, DOI 10.1136/gutjnl-2016-312432
   Mayers JR, 2014, NAT MED, V20, P1193, DOI 10.1038/nm.3686
   Napoli C, 2012, J PROTEOME RES, V11, P1274, DOI 10.1021/pr200960u
   Neoptolemos JP, 2018, NAT REV GASTRO HEPAT, V15, P332, DOI 10.1038/s41575-018-0005-x
   Pearce EL, 2013, IMMUNITY, V38, P633, DOI 10.1016/j.immuni.2013.04.005
   Pilon-Thomas S, 2016, CANCER RES, V76, P1381, DOI 10.1158/0008-5472.CAN-15-1743
   Pollizzi KN, 2014, NAT REV IMMUNOL, V14, P435, DOI 10.1038/nri3701
   Shukla SK, 2017, CANCER CELL, V32, P71, DOI 10.1016/j.ccell.2017.06.004
   Siegel RL, 2017, CA-CANCER J CLIN, V67, P7, DOI 10.3322/caac.21387
   Singhi AD, 2019, GASTROENTEROLOGY, V156, P2242, DOI 10.1053/j.gastro.2019.02.037
   Sugimoto M, 2010, METABOLOMICS, V6, P78, DOI 10.1007/s11306-009-0178-y
   Sullivan MR, 2019, ELIFE, V8, DOI 10.7554/eLife.44235
   Takis PG, 2018, INT J MOL SCI, V19, DOI 10.3390/ijms19113288
   Turano P, 2014, EXPERT REV GASTROENT, V8, P847, DOI 10.1586/17474124.2014.945912
   van Baardwijk A, 2007, EUR J CANCER, V43, P1392, DOI 10.1016/j.ejca.2007.03.027
   Vignoli A, 2019, ANGEW CHEM INT EDIT, V58, P968, DOI 10.1002/anie.201804736
   Ward PS, 2012, CANCER CELL, V21, P297, DOI 10.1016/j.ccr.2012.02.014
   Wartenberg M, 2018, CLIN CANCER RES, V24, P4444, DOI 10.1158/1078-0432.CCR-17-3401
   Weide B, 2016, CLIN CANCER RES, V22, P5487, DOI 10.1158/1078-0432.CCR-16-0127
   Yu J, 2017, GUT, V66, P1677, DOI 10.1136/gutjnl-2015-311166
NR 47
TC 14
Z9 14
U1 3
U2 10
PU AMER ASSOC CANCER RESEARCH
PI PHILADELPHIA
PA 615 CHESTNUT ST, 17TH FLOOR, PHILADELPHIA, PA 19106-4404 USA
SN 2326-6066
EI 2326-6074
J9 CANCER IMMUNOL RES
JI Cancer Immunol. Res.
PD APR
PY 2020
VL 8
IS 4
BP 493
EP 505
DI 10.1158/2326-6066.CIR-19-0403
PG 13
WC Oncology; Immunology
WE Science Citation Index Expanded (SCI-EXPANDED)
SC Oncology; Immunology
GA KY8PD
UT WOS:000522837500007
PM 32019781
DA 2022-07-19
ER

PT J
AU Arem, H
   Yu, K
   Xiong, X
   Moy, K
   Freedman, ND
   Mayne, ST
   Albanes, D
   Arslan, AA
   Austin, M
   Bamlet, WR
   Beane-Freeman, L
   Bracci, P
   Canzian, F
   Cotterchio, M
   Duell, EJ
   Gallinger, S
   Giles, GG
   Goggins, M
   Goodman, PJ
   Hartge, P
   Hassan, M
   Helzlsouer, K
   Henderson, B
   Holly, EA
   Hoover, R
   Jacobs, EJ
   Kamineni, A
   Klein, A
   Klein, E
   Kolonel, LN
   Li, D
   Malats, N
   Mannistoo, S
   McCullough, ML
   Olson, SH
   Orlow, I
   Peters, U
   Petersen, GM
   Porta, M
   Severi, G
   Shu, XO
   Visvanathan, K
   White, E
   Yu, H
   Zeleniuch-Jacquotte, A
   Zheng, W
   Tobias, GS
   Maeder, D
   Brotzman, M
   Risch, H
   Sampson, JN
   Stolzenberg-Solomon, RZ
AF Arem, Hannah
   Yu, Kai
   Xiong, Xiaoqin
   Moy, Kristin
   Freedman, Neal D.
   Mayne, Susan T.
   Albanes, Demetrius
   Arslan, Alan A.
   Austin, Melissa
   Bamlet, William R.
   Beane-Freeman, Laura
   Bracci, Paige
   Canzian, Federico
   Cotterchio, Michelle
   Duell, Eric J.
   Gallinger, Steve
   Giles, Graham G.
   Goggins, Michael
   Goodman, Phyllis J.
   Hartge, Patricia
   Hassan, Manal
   Helzlsouer, Kathy
   Henderson, Brian
   Holly, Elizabeth A.
   Hoover, Robert
   Jacobs, Eric J.
   Kamineni, Aruna
   Klein, Alison
   Klein, Eric
   Kolonel, Laurence N.
   Li, Donghui
   Malats, Nuria
   Mannisto, Satu
   McCullough, Marjorie L.
   Olson, Sara H.
   Orlow, Irene
   Peters, Ulrike
   Petersen, Gloria M.
   Porta, Miquel
   Severi, Gianluca
   Shu, Xiao-Ou
   Visvanathan, Kala
   White, Emily
   Yu, Herbert
   Zeleniuch-Jacquotte, Anne
   Zheng, Wei
   Tobias, Geoffrey S.
   Maeder, Dennis
   Brotzman, Michelle
   Risch, Harvey
   Sampson, Joshua N.
   Stolzenberg-Solomon, Rachael Z.
TI Vitamin D Metabolic Pathway Genes and Pancreatic Cancer Risk
SO PLOS ONE
LA English
DT Article
ID GENOME-WIDE ASSOCIATION; UNITED-STATES; MORTALITY; SUSCEPTIBILITY;
   COHORT; DETERMINANTS; CONSORTIUM; RADIATION; JAPAN
AB Evidence on the association between vitamin D status and pancreatic cancer risk is inconsistent. This inconsistency may be partially attributable to variation in vitamin D regulating genes. We selected 11 vitamin D-related genes (GC, DHCR7, CYP2R1, VDR, CYP27B1, CYP24A1, CYP27A1, RXRA, CRP2, CASR and CUBN) totaling 213 single nucleotide polymorphisms (SNPs), and examined associations with pancreatic adenocarcinoma. Our study included 3,583 pancreatic cancer cases and 7,053 controls from the genome-wide association studies of pancreatic cancer PanScans-I-III. We used the Adaptive Joint Test and the Adaptive Rank Truncated Product statistic for pathway and gene analyses, and unconditional logistic regression for SNP analyses, adjusting for age, sex, study and population stratification. We examined effect modification by circulating vitamin D concentration (<= 50, >50 nmol/L) for the most significant SNPs using a subset of cohort cases (n = 713) and controls (n = 878). The vitamin D metabolic pathway was not associated with pancreatic cancer risk (p = 0.830). Of the individual genes, none were associated with pancreatic cancer risk at a significance level of p<0.05. SNPs near the VDR (rs2239186), LRP2 (rs4668123), CYP24A1 (rs2762932), GC (rs2282679), and CUBN (rs1810205) genes were the top SNPs associated with pancreatic cancer (p-values 0.008-0.037), but none were statistically significant after adjusting for multiple comparisons. Associations between these SNPs and pancreatic cancer were not modified by circulating concentrations of vitamin D. These findings do not support an association between vitamin D-related genes and pancreatic cancer risk. Future research should explore other pathways through which vitamin D status might be associated with pancreatic cancer risk.
C1 [Arem, Hannah; Yu, Kai; Moy, Kristin; Freedman, Neal D.; Albanes, Demetrius; Beane-Freeman, Laura; Hartge, Patricia; Hoover, Robert; Tobias, Geoffrey S.; Sampson, Joshua N.; Stolzenberg-Solomon, Rachael Z.] NCI, Div Canc Epidemiol & Genet, Bethesda, MD 20892 USA.
   [Xiong, Xiaoqin] Informat Management Syst Inc, Calverton, MD USA.
   [Mayne, Susan T.; Risch, Harvey] Yale Univ, Sch Publ Hlth, Yale Canc Ctr, New Haven, CT USA.
   [Arslan, Alan A.; Zeleniuch-Jacquotte, Anne] NYU, Dept Populat Hlth, New York, NY USA.
   [Arslan, Alan A.; Zeleniuch-Jacquotte, Anne] NYU, Dept Obstet & Gynecol, New York, NY 10016 USA.
   [Arslan, Alan A.; Zeleniuch-Jacquotte, Anne] NYU, Dept Environm Med, New York, NY 10016 USA.
   [Austin, Melissa] Univ Washington, Dept Epidemiol, Seattle, WA 98195 USA.
   [Bamlet, William R.; Petersen, Gloria M.] Mayo Clin, Dept Epidemiol, Rochester, MN USA.
   [Bracci, Paige; Holly, Elizabeth A.] Univ Calif San Francisco, Dept Epidemiol & Biostat, San Francisco, CA 94143 USA.
   [Canzian, Federico] German Canc Res Ctr, Div Canc Epidemiol, Heidelberg, Germany.
   [Cotterchio, Michelle] Univ Toronto, Dalla Lana Sch Publ Hlth, Toronto, ON M5S 1A1, Canada.
   [Cotterchio, Michelle] Canc Care Ontario Toronto, Prevent & Canc Control, Toronto, ON, Canada.
   [Duell, Eric J.] Catalan Inst Oncol ICO IDIBELL, Barcelona, Spain.
   [Gallinger, Steve] Univ Toronto, Mt Sinai Hosp, Samuel Lunenfeld Res Inst, Toronto, ON M5G 1X5, Canada.
   [Giles, Graham G.; Severi, Gianluca] Univ Melbourne, Sch Populat Hlth, Canc Council Victoria & Ctr MEGA Epidemiol, Canc Epidemiol Ctr, Melbourne, Vic, Australia.
   [Goggins, Michael] Johns Hopkins Univ, Sch Med, Dept Oncol, Baltimore, MD 21205 USA.
   [Goggins, Michael] Johns Hopkins Univ, Sch Med, Dept Pathol, Baltimore, MD 21205 USA.
   [Goggins, Michael] Johns Hopkins Univ, Sch Med, Dept Med, Baltimore, MD 21205 USA.
   [Goodman, Phyllis J.; Klein, Eric; Peters, Ulrike; White, Emily] Cleveland Clin, Glickman Urol & Kidney Inst, Cleveland, OH 44106 USA.
   [Hassan, Manal; Li, Donghui] Univ Texas MD Anderson Canc Ctr, Dept Gastrointestinal Med Oncol, Houston, TX 77030 USA.
   [Helzlsouer, Kathy; Visvanathan, Kala] MD Mercy, Baltimore, MD USA.
   [Henderson, Brian] Univ So Calif, Sch Med, Dept Preventat Med, Los Angeles, CA USA.
   [Jacobs, Eric J.; McCullough, Marjorie L.] Amer Canc Soc, Epidemiol Res Program, Atlanta, GA 30329 USA.
   [Kamineni, Aruna] Grp Hlth Res Inst, Seattle, WA USA.
   [Kolonel, Laurence N.; Yu, Herbert] Univ Hawaii, Ctr Canc, Manoa, HI USA.
   [Malats, Nuria] Spanish Natl Canc Res Ctr, Mol Pathol Program, Madrid, Spain.
   [Mannisto, Satu] Natl Inst Hlth & Welf, Dept Chron Dis Prevent, Helsinki, Finland.
   [Olson, Sara H.; Orlow, Irene] Mem Sloan Kettering Canc Ctr, Dept Epidemiol & Biostat, New York, NY 10021 USA.
   [Porta, Miquel] Hosp Mar Inst Med Res IMIM, Barcelona, Spain.
   [Porta, Miquel] Sch Med, Barcelona, Spain.
   [Shu, Xiao-Ou; Zheng, Wei] Vanderbilt Univ, Vanderbilt Epidemiol Ctr, Dept Med, Div Epidemiol, Nashville, TN 37235 USA.
   [Shu, Xiao-Ou; Zheng, Wei] Vanderbilt Univ, Vanderbilt Ingram Canc Ctr, Nashville, TN 37235 USA.
   [Maeder, Dennis] NCI, Canc Genom Res Lab, Div Canc Epidemiol & Genet, Leidos Biomed Res Inc,Frederick Natl Lab Canc Res, Frederick, MD 21701 USA.
   [Brotzman, Michelle] WESTAT Corp, Rockville, MD 20850 USA.
RP Arem, H (通讯作者)，NCI, Div Canc Epidemiol & Genet, Bethesda, MD 20892 USA.
EM Hannah.arem@nih.gov
RI Freeman, Laura E. Beane/C-4468-2015; Gallinger, Steven/E-4575-2013;
   Tobias, Geoffrey S/M-4135-2016; Visvanathan, Kala/AAE-4396-2021;
   Freedman, Neal David/AAA-5929-2022; Freedman, Neal D/B-9741-2015;
   Severi, Gianluca/H-3774-2018; Porta, Miquel/AAD-5371-2020; Severi,
   Gianluca/Q-1824-2019; Stolzenberg-Solomon, Rachael/Y-9280-2018; Porta,
   Miquel/B-5787-2008; Zheng, Wei/O-3351-2013; Malats, Nuria/H-7041-2015
OI Freeman, Laura E. Beane/0000-0003-1294-4124; Tobias, Geoffrey
   S/0000-0002-2878-8253; Freedman, Neal David/0000-0003-0074-1098;
   Freedman, Neal D/0000-0003-0074-1098; Severi,
   Gianluca/0000-0001-7157-419X; Porta, Miquel/0000-0003-1684-7428; Severi,
   Gianluca/0000-0001-7157-419X; Stolzenberg-Solomon,
   Rachael/0000-0003-3698-7006; Porta, Miquel/0000-0003-1684-7428; Zheng,
   Wei/0000-0003-1226-070X; Zeleniuch-Jacquotte, Anne/0000-0001-9350-1303;
   Orlow, Irene/0000-0001-6234-6961; Arslan, Alan/0000-0002-7775-8085;
   McCullough, Marjorie/0000-0003-3025-6341; Canzian,
   Federico/0000-0002-4261-4583; Olson, Sara/0000-0003-0182-2754; Mannisto,
   Satu/0000-0002-8668-3046; Malats, Nuria/0000-0003-2538-3784; Bamlet,
   William/0000-0003-2903-1284; Giles, Graham/0000-0003-4946-9099
FU National Cancer Institute, National Institutes of Health
   [HHSN261200800001E]; NATIONAL CANCER INSTITUTE [UM1CA173640,
   UG1CA189974, U10CA037429, UM1CA182883, UM1CA182910, P50CA102701,
   UM1CA182934, K05CA154337, ZIACP010193] Funding Source: NIH RePORTER
FX This project has been funded in whole or in part with federal funds from
   the National Cancer Institute, National Institutes of Health, under
   Contract No. HHSN261200800001E. The content of this publication does not
   necessarily reflect the views or policies of the Department of Health
   and Human Services, nor does mention of trade names, commercial
   products, or organizations imply endorsement by the U.S. Government.
   Please see the Supplemental Information section for a detailed listing
   of study-specific funding. Co-authors Xiaoqin Xiong (Information
   Management Systems, Inc.), Dennis Maeder (Leidos Biomedical Research,
   Inc.) and Michelle Brotzman (Westat) are employed by commercial
   enterprises, and received salary from these companies to support this
   study. The funders had no role in study design, data collection and
   analysis, decision to publish, or preparation of the manuscript.
CR Ahn J, 2010, HUM MOL GENET, V19, P2739, DOI 10.1093/hmg/ddq155
   Amundadottir L, 2009, NAT GENET, V41, P986, DOI 10.1038/ng.429
   Anderson LN, 2013, PLOS ONE, V8, DOI 10.1371/journal.pone.0066768
   Bao Y, 2010, BRIT J CANCER, V102, P1422, DOI 10.1038/sj.bjc.6605658
   Berry D, 2011, CURR OPIN NEPHROL HY, V20, P331, DOI 10.1097/MNH.0b013e328346d6ba
   Boscoe FP, 2006, BMC CANCER, V6, DOI 10.1186/1471-2407-6-264
   Campa D, 2013, DIGEST LIVER DIS, V45, P95, DOI 10.1016/j.dld.2012.09.014
   Deeb KK, 2007, NAT REV CANCER, V7, P684, DOI 10.1038/nrc2196
   Grant WB, 2002, CANCER-AM CANCER SOC, V94, P1867, DOI 10.1002/cncr.10427
   Grant WB, 2007, INT J CANCER, V120, P1123, DOI 10.1002/ijc.22386
   Helzlsouer KJ, 2010, AM J EPIDEMIOL, V172, P4, DOI 10.1093/aje/kwq119
   Jiao L, 2009, ARCH INTERN MED, V169, P764, DOI 10.1001/archinternmed.2009.46
   Kanemaru M, 2013, HEPATO-GASTROENTEROL, V60, P1199, DOI 10.5754/hge11073
   Kinoshita S, 2007, INT J HEALTH GEOGR, V6, DOI 10.1186/1476-072X-6-34
   Lin YS, 2011, J EPIDEMIOL, V21, P2, DOI 10.2188/jea.JE20100090
   Millen AE, 2008, AM J CLIN NUTR, V87, p1102S, DOI 10.1093/ajcn/87.4.1102S
   Mizoue T, 2004, HEALTH PHYS, V87, P532, DOI 10.1097/01.HP.0000137179.03423.0b
   Moore C, 2004, J AM DIET ASSOC, V104, P980, DOI 10.1016/j.jada.2004.03.028
   Petersen GM, 2010, NAT GENET, V42, P224, DOI 10.1038/ng.522
   Porta M, 2012, BIOMARKERS, V17, P557, DOI 10.3109/1354750X.2012.701331
   Ross AC, 2011, J CLIN ENDOCR METAB, V96, P53, DOI 10.1210/jc.2010-2704
   Stolzenberg-Solomon RZ, 2006, CANCER RES, V66, P10213, DOI 10.1158/0008-5472.CAN-06-1876
   Stolzenberg-Solomon RZ, 2010, AM J EPIDEMIOL, V172, P81, DOI 10.1093/aje/kwq120
   Vitamin D, 2011, VIT D DIET SUPPL FAC
   Wang TJ, 2010, LANCET, V376, P180, DOI 10.1016/S0140-6736(10)60588-0
   Wolpin B, 2014, NATURE GENE IN PRESS
   Wolpin BM, 2011, CANC EPIDEMIOL BIOMA
   Wolpin BM, 2014, NATURE GENETICS
   Yu K, 2009, GENET EPIDEMIOL, V33, P700, DOI 10.1002/gepi.20422
   Zinser GM, 2005, J STEROID BIOCHEM, V97, P153, DOI 10.1016/j.jsbmb.2005.06.024
NR 30
TC 24
Z9 24
U1 0
U2 12
PU PUBLIC LIBRARY SCIENCE
PI SAN FRANCISCO
PA 1160 BATTERY STREET, STE 100, SAN FRANCISCO, CA 94111 USA
SN 1932-6203
J9 PLOS ONE
JI PLoS One
PD MAR 23
PY 2015
VL 10
IS 3
AR e0117574
DI 10.1371/journal.pone.0117574
PG 10
WC Multidisciplinary Sciences
WE Science Citation Index Expanded (SCI-EXPANDED)
SC Science & Technology - Other Topics
GA CE6ZS
UT WOS:000351987300005
PM 25799011
OA Green Published, gold, Green Submitted
DA 2022-07-19
ER

PT J
AU Magni, L
   Bouazzi, R
   Olmedilla, HH
   Petersen, PSS
   Tozzi, M
   Novak, I
AF Magni, Lara
   Bouazzi, Rayhana
   Olmedilla, Hugo Heredero
   Petersen, Patricia S. S.
   Tozzi, Marco
   Novak, Ivana
TI The P2X7 Receptor Stimulates IL-6 Release from Pancreatic Stellate Cells
   and Tocilizumab Prevents Activation of STAT3 in Pancreatic Cancer Cells
SO CELLS
LA English
DT Article
DE pancreatic cancer; PDAC; pancreatic stellate cells; IL-6; Tocilizumab;
   STAT3; fibrosis; eATP
ID UP-REGULATION; ATP RELEASE; MOUSE; FIBROBLASTS; CONTRIBUTES;
   ANTAGONISTS; METABOLISM; PRESSURE; ROLES; BASAL
AB Pancreatic stellate cells (PSCs) are important pancreatic fibrogenic cells that interact with pancreatic cancer cells to promote the progression of pancreatic ductal adenocarcinoma (PDAC). In the tumor microenvironment (TME), several factors such as cytokines and nucleotides contribute to this interplay. Our aim was to investigate whether there is an interaction between IL-6 and nucleotide signaling, in particular, that mediated by the ATP-sensing P2X7 receptor (P2X7R). Using human cell lines of PSCs and cancer cells, as well as primary PSCs from mice, we show that ATP is released from both PSCs and cancer cells in response to mechanical and metabolic cues that may occur in the TME, and thus activate the P2X7R. Functional studies using P2X7R agonists and inhibitors show that the receptor is involved in PSC proliferation, collagen secretion and IL-6 secretion and it promotes cancer cell migration in a human PSC-cancer cell co-culture. Moreover, conditioned media from P2X7R-stimulated PSCs activated the JAK/STAT3 signaling pathway in cancer cells. The monoclonal antibody inhibiting the IL-6 receptor, Tocilizumab, inhibited this signaling. In conclusion, we show an important mechanism between PSC-cancer cell interaction involving ATP and IL-6, activating P2X7 and IL-6 receptors, respectively, both potential therapeutic targets in PDAC.
C1 [Magni, Lara; Bouazzi, Rayhana; Olmedilla, Hugo Heredero; Petersen, Patricia S. S.; Tozzi, Marco; Novak, Ivana] Univ Copenhagen, Dept Biol, Sect Cell Biol & Physiol, DK-2100 Copenhagen, Denmark.
RP Novak, I (通讯作者)，Univ Copenhagen, Dept Biol, Sect Cell Biol & Physiol, DK-2100 Copenhagen, Denmark.
EM lara.magni@bio.ku.dk; rayhana.bouazzi@bio.ku.dk;
   hugo.heredero.olmedilla@gmail.com; patricia@sund.ku.dk;
   marco.tozzi@sund.ku.dk; inovak@bio.ku.dk
RI ; Novak, Ivana/M-2791-2014
OI Petersen, Patricia Stephanie S/0000-0003-2560-1446; Tozzi,
   Marco/0000-0002-2576-0183; Novak, Ivana/0000-0002-8917-8010; Magni,
   Lara/0000-0003-3258-5800
FU Danish Council for Independent Research Medical Sciences [8020-00254B];
   Marie Sklodowska-Curie COFUND Doctoral Programme TALENT
   [H2020-MSCA-COFUND-2017-801199]; Danish Council for Independent Research
   Natural Sciences [4002-00162B]; Novo Nordisk Fonden [100195]
FX This research was funded by the Danish Council for Independent Research
   Medical Sciences, grant number 8020-00254B, Marie Sklodowska-Curie
   COFUND Doctoral Programme TALENT, grant number
   H2020-MSCA-COFUND-2017-801199, the Danish Council for Independent
   Research Natural Sciences, grant number 4002-00162B, and Novo Nordisk
   Fonden, grant number 100195).
CR Adinolfi E, 2005, MOL BIOL CELL, V16, P3260, DOI 10.1091/mbc.E04-11-1025
   Adinolfi E, 2010, FASEB J, V24, P3393, DOI 10.1096/fj.09-153601
   Adriouch S, 2002, J IMMUNOL, V169, P4108, DOI 10.4049/jimmunol.169.8.4108
   Amstrup J, 2003, BIOCHEM J, V374, P51, DOI 10.1042/BJ20030585
   Apte MV, 2012, FRONT PHYSIOL, V3, DOI 10.3389/fphys.2012.00344
   Baeza-Raja B, 2020, PLOS ONE, V15, DOI 10.1371/journal.pone.0234038
   Bartlett R, 2014, PHARMACOL REV, V66, P638, DOI 10.1124/pr.113.008003
   Bianchi BR, 1999, EUR J PHARMACOL, V376, P127, DOI 10.1016/S0014-2999(99)00350-7
   Bose S, 2018, ADV EXP MED BIOL, V1063, P3, DOI 10.1007/978-3-319-77736-8_1
   Bynigeri RR, 2017, WORLD J GASTROENTERO, V23, P382, DOI 10.3748/wjg.v23.i3.382
   Chen BL, 2005, J IMMUNOL, V175, P1310, DOI 10.4049/jimmunol.175.2.1310
   Di Virgilio F, 2018, NAT REV CANCER, V18, P601, DOI 10.1038/s41568-018-0037-0
   Di Virgilio F, 2018, TRENDS CELL BIOL, V28, P392, DOI 10.1016/j.tcb.2018.01.005
   Di Virgilio F, 2017, IMMUNITY, V47, P15, DOI 10.1016/j.immuni.2017.06.020
   Donnelly-Roberts DL, 2009, BRIT J PHARMACOL, V157, P1203, DOI 10.1111/j.1476-5381.2009.00233.x
   DuFort CC, 2016, GASTROENTEROLOGY, V150, P1545, DOI 10.1053/j.gastro.2016.03.040
   DuFort CC, 2016, BIOPHYS J, V110, P2106, DOI 10.1016/j.bpj.2016.03.040
   Duner S, 2010, PANCREATOLOGY, V10, P673, DOI 10.1159/000320711
   Faria RX, 2016, J BIOENERG BIOMEMBR, V48, P309, DOI 10.1007/s10863-016-9649-9
   Giannuzzo A, 2016, INT J CANCER, V139, P2540, DOI 10.1002/ijc.30380
   Giannuzzo A, 2015, MOL CANCER, V14, DOI 10.1186/s12943-015-0472-4
   Haanes KA, 2012, PLOS ONE, V7, DOI 10.1371/journal.pone.0051164
   Ham IH, 2019, MOL CANCER, V18, DOI 10.1186/s12943-019-0972-8
   Hamada S, 2016, DIGEST DIS SCI, V61, P1561, DOI 10.1007/s10620-015-4001-5
   He WZ, 2018, CANCER RES, V78, P3293, DOI 10.1158/0008-5472.CAN-17-3131
   Hirschey MD, 2015, SEMIN CANCER BIOL, V35, pS129, DOI 10.1016/j.semcancer.2015.10.002
   Hu LP, 2019, CLIN CANCER RES, V25, P1318, DOI 10.1158/1078-0432.CCR-18-2297
   Huang CS, 2014, MOL MED REP, V9, P57, DOI 10.3892/mmr.2013.1807
   Husted LB, 2013, OSTEOPOROSIS INT, V24, P949, DOI 10.1007/s00198-012-2035-5
   Jesnowski R, 2005, LAB INVEST, V85, P1276, DOI 10.1038/labinvest.3700329
   Johnson DE, 2018, NAT REV CLIN ONCOL, V15, P234, DOI 10.1038/nrclinonc.2018.8
   Hevia MJ, 2019, FRONT PHARMACOL, V10, DOI 10.3389/fphar.2019.00612
   Kambur O, 2018, PAIN, V159, P1064, DOI 10.1097/j.pain.0000000000001188
   Koch-Nolte F, 2019, CURR OPIN PHARMACOL, V47, P110, DOI 10.1016/j.coph.2019.03.001
   Kopp R, 2019, FRONT MOL NEUROSCI, V12, DOI 10.3389/fnmol.2019.00183
   Kowal JM, 2015, PURINERG SIGNAL, V11, P533, DOI 10.1007/s11302-015-9472-5
   Kowal JM, 2015, CELL COMMUN SIGNAL, V13, DOI 10.1186/s12964-015-0107-9
   Kunzli BM, 2007, AM J PHYSIOL-GASTR L, V292, pG223, DOI 10.1152/ajpgi.00259.2006
   Kuntze A, 2020, FRONT PHYSIOL, V11, DOI 10.3389/fphys.2020.00089
   Lara R, 2020, FRONT PHARMACOL, V11, DOI 10.3389/fphar.2020.00793
   Liu SL, 2019, ONCOL LETT, V17, P2057, DOI 10.3892/ol.2018.9816
   Lu WN, 2017, J NEUROCHEM, V141, P436, DOI 10.1111/jnc.13998
   Masamune A, 2009, CLIN GASTROENTEROL H, V7, pS48, DOI 10.1016/j.cgh.2009.07.038
   Mori T, 2011, INT IMMUNOL, V23, P701, DOI 10.1093/intimm/dxr077
   Munoz FM, 2020, PURINERG SIGNAL, V16, P97, DOI 10.1007/s11302-020-09691-5
   Nagathihalli NS, 2016, ONCOTARGET, V7, P65982, DOI 10.18632/oncotarget.11786
   Nicke A, 2009, J BIOL CHEM, V284, P25813, DOI 10.1074/jbc.M109.033134
   Novak I, 2020, INT J MOL SCI, V21, DOI 10.3390/ijms21228781
   Omary MB, 2007, J CLIN INVEST, V117, P50, DOI 10.1172/JCI30082
   Pang TCY, 2017, CURR OPIN GASTROEN, V33, P366, DOI 10.1097/MOG.0000000000000378
   Pegoraro A, 2021, CELLS-BASEL, V10, DOI 10.3390/cells10010189
   Pothula SP, 2020, PANCREATOLOGY, V20, P409, DOI 10.1016/j.pan.2020.01.003
   Rawla P, 2019, WORLD J ONCOL, V10, P10, DOI 10.14740/wjon1166
   Schaafsma E, 2019, SCI REP-UK, V9, DOI 10.1038/s41598-019-54791-x
   Schwarz N, 2012, PLOS ONE, V7, DOI 10.1371/journal.pone.0041269
   Shao XL, 2020, CELLS-BASEL, V9, DOI 10.3390/cells9122537
   Shieh CH, 2014, GLIA, V62, P592, DOI 10.1002/glia.22628
   Siegel RL, 2020, CA-CANCER J CLIN, V70, P7, DOI 10.3322/caac.21590
   Sluyter R, 2017, ADV EXP MED BIOL, V1051, P17, DOI 10.1007/5584_2017_59
   Sluyter Ronald, 2011, Recent Pat DNA Gene Seq, V5, P41
   Solini A, 1999, J CELL SCI, V112, P297
   Sorensen CE, 2001, J BIOL CHEM, V276, P32925, DOI 10.1074/jbc.M103313200
   Sperb N, 2020, INT J MOL SCI, V21, DOI 10.3390/ijms21155486
   Stagg J, 2010, ONCOGENE, V29, P5346, DOI 10.1038/onc.2010.292
   Tozzi M, 2018, SCI REP-UK, V8, DOI 10.1038/s41598-018-27281-9
   van Duijneveldt G, 2020, CLIN SCI, V134, P2091, DOI 10.1042/CS20191211
   Vijayan D, 2017, NAT REV CANCER, V17, P765, DOI 10.1038/nrc.2017.110
   Wolf J, 2014, CYTOKINE, V70, P11, DOI 10.1016/j.cyto.2014.05.024
   Wu Y, 2021, FRONT ONCOL, V10, DOI 10.3389/fonc.2020.621937
   Wu YS, 2017, BBA-GEN SUBJECTS, V1861, P296, DOI 10.1016/j.bbagen.2016.10.006
   Xu XJ, 2012, J CELL SCI, V125, P3776, DOI 10.1242/jcs.099374
   Zhang X, 2018, MOL THER-NUCL ACIDS, V11, P142, DOI 10.1016/j.omtn.2018.01.004
   Zou J, 2012, GLIA, V60, P661, DOI 10.1002/glia.22302
NR 73
TC 2
Z9 2
U1 0
U2 0
PU MDPI
PI BASEL
PA ST ALBAN-ANLAGE 66, CH-4052 BASEL, SWITZERLAND
EI 2073-4409
J9 CELLS-BASEL
JI Cells
PD AUG
PY 2021
VL 10
IS 8
AR 1928
DI 10.3390/cells10081928
PG 20
WC Cell Biology
WE Science Citation Index Expanded (SCI-EXPANDED)
SC Cell Biology
GA UF9LB
UT WOS:000688886500001
PM 34440697
OA gold, Green Published
DA 2022-07-19
ER

PT J
AU Guo, JF
   Hao, J
   Jiang, HX
   Jin, J
   Wu, HY
   Jin, ZD
   Li, ZS
AF Guo, Jiefang
   Hao, Jun
   Jiang, Hongxue
   Jin, Jing
   Wu, Hongyu
   Jin, Zhendong
   Li, Zhaoshen
TI Proteasome activator subunit 3 promotes pancreatic cancer growth via
   c-Myc-glycolysis signaling axis
SO CANCER LETTERS
LA English
DT Article
DE Pancreatic cancer; PSME3; c-Myc; Glycolysis
ID REG-GAMMA-PROTEASOME; BREAST-CANCER; CELL-CYCLE; MUTANT P53; METABOLISM;
   PATHWAY; PROLIFERATION; IDENTIFICATION; DEGRADATION; APOPTOSIS
AB Pancreatic cancer has the worst prognosis among all cancers and novel markers and therapeutic targets are desperately needed for this terribly deadly disease. Proteasome activator subunit 3 (PSME3) is highly involved in the initiation and progression of many human cancers. However, the potential effect of PSME3 on pancreatic cancer remains largely unknown. In the present study, we first found that PSME3 was significantly upregulated in pancreatic cancer cells and tissues at both mRNA and protein levels using qRT-PCR, western blot analysis, Oncomine data mining and immunohistochemical analysis. High PSME3 expression was positively correlated with tumor size and pM stage, and was significantly correlated with poor prognosis in pancreatic cancer patients revealed by Kaplan-Meier analysis. Gene set enrichment analysis demonstrated that the gene sets related to cell proliferation and metastasis were positively correlated with elevated PSME3 expression. Consistently, silencing of PSME3 suppressed cell proliferation and invasive capacity of pancreatic cancer. Mechanistically, PSME3 inhibited the degradation of c-Myc and thus enhanced glycolysis, which ultimately led to the oncogenic effects of PSME3 on pancreatic cancer. Collectively, our data suggest that PSME3 plays oncogenic roles in pancreatic cancer by inhibiting c-Myc degradation to promote glycolysis, and could serve as a novel therapeutic target for pancreatic cancer treatment. (C) 2016 Published by Elsevier Ireland Ltd.
C1 [Guo, Jiefang; Jiang, Hongxue; Jin, Jing; Wu, Hongyu; Jin, Zhendong; Li, Zhaoshen] Second Mil Med Univ, Changhai Hosp, Dept Gastroenterol, Shanghai 200433, Peoples R China.
   [Hao, Jun] Second Mil Med Univ, Changhai Hosp, Dept Pancreat Surg, Shanghai 200433, Peoples R China.
RP Jin, ZD; Li, ZS (通讯作者)，Changhai Hosp, Dept Gastroenterol, 168 Changhai Rd, Shanghai 200433, Peoples R China.
EM zhendjin@126.com; lizhaoshen111@gmail.com
FU National Natural Scientific Foundation of China [81101575, 81301764]
FX This work was supported by the grants from the National Natural
   Scientific Foundation of China (No. 81101575 and 81301764).
CR Ali A, 2013, NAT COMMUN, V4, DOI 10.1038/ncomms3667
   Barton LF, 2004, J IMMUNOL, V172, P3948, DOI 10.4049/jimmunol.172.6.3948
   BUSTAMANTE E, 1977, P NATL ACAD SCI USA, V74, P3735, DOI 10.1073/pnas.74.9.3735
   Cai JC, 2013, J CLIN INVEST, V123, P566, DOI 10.1172/JCI65871
   Cantor JR, 2012, CANCER DISCOV, V2, P881, DOI 10.1158/2159-8290.CD-12-0345
   Chai F, 2015, BIOCHEM BIOPH RES CO, V456, P534, DOI 10.1016/j.bbrc.2014.11.124
   Chen XY, 2007, MOL CELL, V26, P843, DOI 10.1016/j.molcel.2007.05.022
   Dang CV, 2009, CLIN CANCER RES, V15, P6479, DOI 10.1158/1078-0432.CCR-09-0889
   Finley LWS, 2013, CELL METAB, V17, P466, DOI 10.1016/j.cmet.2013.02.016
   Frey PA, 1996, FASEB J, V10, P461, DOI 10.1096/fasebj.10.4.8647345
   Guo JF, 2013, CANCER LETT, V339, P185, DOI 10.1016/j.canlet.2013.06.010
   He J, 2012, BMC CANCER, V12, DOI 10.1186/1471-2407-12-75
   Heiden MGV, 2009, SCIENCE, V324, P1029, DOI 10.1126/science.1160809
   Le A, 2012, CLIN CANCER RES, V18, P4285, DOI 10.1158/1078-0432.CCR-12-0041
   Li XT, 2006, CELL, V124, P381, DOI 10.1016/j.cell.2005.11.037
   Liu JA, 2010, J CELL SCI, V123, P4076, DOI 10.1242/jcs.067405
   MA CP, 1992, J BIOL CHEM, V267, P10515
   Mao I, 2008, Cell Mol Life Sci, V65, P3971, DOI 10.1007/s00018-008-8291-z
   Miller DM, 2012, CLIN CANCER RES, V18, P5546, DOI 10.1158/1078-0432.CCR-12-0977
   Murata S, 1999, J BIOL CHEM, V274, P38211, DOI 10.1074/jbc.274.53.38211
   Roessler M, 2006, MOL CELL PROTEOMICS, V5, P2092, DOI 10.1074/mcp.M600118-MCP200
   Shi Y, 2015, CANCER LETT, V358, P27, DOI 10.1016/j.canlet.2014.12.014
   Shim H, 1997, P NATL ACAD SCI USA, V94, P6658, DOI 10.1073/pnas.94.13.6658
   Siegel RL, 2016, CA-CANCER J CLIN, V66, P7, DOI 10.3322/caac.21332
   Tanahashi N, 1997, GENES CELLS, V2, P195, DOI 10.1046/j.1365-2443.1997.d01-308.x
   Tian M., 2009, CELL MOL BIOL NOISY, V55
   Wang HH, 2015, CANCER LETT, V360, P269, DOI 10.1016/j.canlet.2015.02.028
   Wang XY, 2011, MED ONCOL, V28, P31, DOI 10.1007/s12032-010-9546-8
   Wu Y, 2011, CELL RES, V21, P807, DOI 10.1038/cr.2011.57
   Zhang M, 2012, BRAZ J MED BIOL RES, V45, P459, DOI 10.1590/S0100-879X2012007500035
   Zwaans BMM, 2014, DIS MODEL MECH, V7, P1023, DOI 10.1242/dmm.016287
NR 31
TC 31
Z9 35
U1 1
U2 17
PU ELSEVIER IRELAND LTD
PI CLARE
PA ELSEVIER HOUSE, BROOKVALE PLAZA, EAST PARK SHANNON, CO, CLARE, 00000,
   IRELAND
SN 0304-3835
EI 1872-7980
J9 CANCER LETT
JI Cancer Lett.
PD FEB
PY 2017
VL 386
BP 161
EP 167
DI 10.1016/j.canlet.2016.08.018
PG 7
WC Oncology
WE Science Citation Index Expanded (SCI-EXPANDED)
SC Oncology
GA EI8QV
UT WOS:000392773500016
PM 27756569
DA 2022-07-19
ER

PT J
AU Zeng, X
   Guo, H
   Liu, Z
   Qin, ZL
   Cong, YY
   Ren, NH
   Zhang, YX
   Zhang, N
AF Zeng, Xue
   Guo, Hong
   Liu, Zhuang
   Qin, Zilan
   Cong, Yuyang
   Ren, Naihan
   Zhang, Yuxiang
   Zhang, Na
TI S100A11 activates the pentose phosphate pathway to induce malignant
   biological behaviour of pancreatic ductal adenocarcinoma
SO CELL DEATH & DISEASE
LA English
DT Article
ID ANABOLIC GLUCOSE-METABOLISM; EXPRESSION; DOMAIN; METHYLTRANSFERASES;
   TRANSKETOLASE; EPIGENETICS; OXYTHIAMINE; INHIBITION; RESISTANCE; FAMILY
AB Pancreatic ductal adenocarcinoma (PDAC) is one of the most refractory malignancies and has a poor prognosis. In recent years, increasing evidence has shown that an imbalance of metabolism may contribute to unrestricted pancreatic tumour progression and that the pentose phosphate pathway (PPP) plays a pivotal role in cellular metabolism. S100A11 has been shown to regulate multiple biological functions related to the progression and metastasis of various cancer types. However, the exact mechanisms and prognostic value of S100A11 in PDAC remain unclear. Here, we found that S100A11 expression was increased in PDAC and significantly associated with worse prognosis and disease progression. Mechanistically, S100A11 knockdown suppressed the PPP by impairing nascent mRNA synthesis of TKT (transketolase). The current study also demonstrated that H3K4me3 at the -268/+77 region of the TKT promoter was required for its transcriptional activation and S100A11 promoted H3K4me3 loading to the TKT promoter by interacting with SMYD3 protein. Taking these findings together, this study provided new insights into the potential value of S100A11 for treating pancreatic cancer, suggesting that it could be a therapeutic target for PDAC patients.
C1 [Zeng, Xue; Guo, Hong; Liu, Zhuang; Qin, Zilan; Cong, Yuyang; Ren, Naihan; Zhang, Yuxiang; Zhang, Na] Dalian Univ Technol, China Med Univ, Liaoning Canc Hosp & Inst, Dept Radiat Oncol,Canc Hosp, Shenyang 110042, Peoples R China.
RP Zhang, N (通讯作者)，Dalian Univ Technol, China Med Univ, Liaoning Canc Hosp & Inst, Dept Radiat Oncol,Canc Hosp, Shenyang 110042, Peoples R China.
EM zhangna@cancerhosp-ln-cmu.com
FU Key Laboratory of Tumour Radiosensitization and Normal Tissue
   Radioprotection Project of Liaoning Province [2018225102]; Shenyang
   Science and Technology Bureau [19-104-4-035]; National Natural Science
   Foundation Incubation Project of Liaoning Cancer Hospital [2021-ZLLH-02,
   2021-ZLLH-17]; Fundamental Research Funds for the Central Universities
   [LD202005, LD202114]
FX This work was supported by the Key Laboratory of Tumour
   Radiosensitization and Normal Tissue Radioprotection Project of Liaoning
   Province (No. 2018225102), Shenyang Science and Technology Bureau
   (19-104-4-035), National Natural Science Foundation Incubation Project
   of Liaoning Cancer Hospital (No. 2021-ZLLH-02 and 2021-ZLLH-17), the
   Fundamental Research Funds for the Central Universities (No. LD202005
   and LD202114).
CR Bechard ME, 2018, ONCOGENE, V37, P5248, DOI 10.1038/s41388-018-0346-5
   Boros LG, 1997, CANCER RES, V57, P4242
   Broome AM, 2004, J INVEST DERMATOL, V122, P29, DOI 10.1046/j.0022-202X.2003.22105.x
   Brouwer I, 2019, CURR OPIN CHEM BIOL, V51, P122, DOI 10.1016/j.cbpa.2019.05.031
   Brown MA, 2015, ONCOTARGET, V6, P4005, DOI 10.18632/oncotarget.2970
   Calderwood SK, 2016, ADV CANCER RES, V129, P89, DOI 10.1016/bs.acr.2015.08.002
   Cao L, 2021, EUR J PHARMACOL, V890, DOI 10.1016/j.ejphar.2020.173647
   Chen HY, 2014, AM J CANCER RES, V4, P89
   Codato R, 2019, SCI REP-UK, V9, DOI 10.1038/s41598-019-53577-5
   Dai B, 2015, ONCOL REP, V34, P2722, DOI 10.3892/or.2015.4239
   Dawson MA, 2012, CELL, V150, P12, DOI 10.1016/j.cell.2012.06.013
   DETRE S, 1995, J CLIN PATHOL, V48, P876, DOI 10.1136/jcp.48.9.876
   Dezitter X, 2007, BIOCHEM BIOPH RES CO, V360, P627, DOI 10.1016/j.bbrc.2007.06.113
   Donato R, 2013, CURR MOL MED, V13, P24, DOI 10.2174/156652413804486214
   Fetahu IS, 2021, CANCER METAST REV, V40, P173, DOI 10.1007/s10555-020-09946-y
   Fradrich C, 2012, J BACTERIOL, V194, P1100, DOI 10.1128/JB.06425-11
   Fu WQ, 2016, J BIOL CHEM, V291, P9173, DOI 10.1074/jbc.M115.709832
   Ghanem Noorhan, 2021, Chemotherapy, V66, P179, DOI 10.1159/000519784
   Gorsler T, 2010, BMC CELL BIOL, V11, DOI 10.1186/1471-2121-11-100
   Habrook CJ, 2017, CANCER CELL, V31, P5, DOI 10.1016/j.ccell.2016.12.006
   Hartig E, 2018, MOL MICROBIOL, V109, P845, DOI 10.1111/mmi.14089
   Hao JT, 2012, MOL CELL BIOCHEM, V359, P323, DOI 10.1007/s11010-011-1026-8
   Hung KW, 2013, BIOMOL NMR ASSIGN, V7, P211, DOI 10.1007/s12104-012-9412-z
   Husmann D, 2019, NAT STRUCT MOL BIOL, V26, P880, DOI 10.1038/s41594-019-0298-7
   Ji YF, 2019, MOL CELL BIOCHEM, V450, P53, DOI 10.1007/s11010-018-3372-2
   Jiang P, 2014, PROTEIN CELL, V5, P592, DOI 10.1007/s13238-014-0082-8
   Kim H, 2017, BMB REP, V50, P97, DOI 10.5483/BMBRep.2017.50.2.170
   Kim Yunna, 2012, Clin Exp Reprod Med, V39, P58, DOI 10.5653/cerm.2012.39.2.58
   Koch CM, 2007, GENOME RES, V17, P691, DOI 10.1101/gr.5704207
   Kunadis E, 2021, PHARMACOL THERAPEUT, V220, DOI 10.1016/j.pharmthera.2020.107721
   Li XL, 2018, SPRINGERBRIEF MATH, P1, DOI [10.1109/ICDCS.2018.00011, 10.1007/978-3-319-89617-5_1]
   Li Y, 2019, NAT COMMUN, V10, DOI 10.1038/s41467-019-10375-x
   Lyu TJ, 2020, INT J CANCER, V146, P1553, DOI 10.1002/ijc.32673
   McDonald OG, 2017, NAT GENET, V49, P367, DOI 10.1038/ng.3753
   Furtado CLM, 2019, EPIGENETICS-US, V14, P1164, DOI 10.1080/15592294.2019.1640546
   Mizrahi JD, 2020, LANCET, V395, P2008, DOI 10.1016/S0140-6736(20)30974-0
   Orre LM, 2013, ONCOGENE, V32, P5531, DOI 10.1038/onc.2013.213
   Ortmann BM, 2021, NAT GENET, V53, P1022, DOI 10.1038/s41588-021-00887-y
   Park JH, 2020, CELLS-BASEL, V9, DOI 10.3390/cells9102308
   Qin C, 2020, MOL CANCER, V19, DOI 10.1186/s12943-020-01169-7
   Rais B, 1999, FEBS LETT, V456, P113, DOI 10.1016/S0014-5793(99)00924-2
   Ricciardelli C, 2015, CLIN EXP METASTAS, V32, P441, DOI 10.1007/s10585-015-9718-1
   Richart L, 2020, CURR OPIN CHEM BIOL, V56, P51, DOI 10.1016/j.cbpa.2019.11.009
   Ruden DM, 2008, CURR GENOMICS, V9, P500, DOI 10.2174/138920208786241207
   Schafer BW, 1996, TRENDS BIOCHEM SCI, V21, P134, DOI 10.1016/S0968-0004(96)80167-8
   Shukla SK, 2017, CANCER CELL, V32, P71, DOI 10.1016/j.ccell.2017.06.004
   Slomnicki LP, 2009, INT J BIOCHEM CELL B, V41, P784, DOI 10.1016/j.biocel.2008.08.007
   Sobolewski C, 2020, GUT, V69, P1841, DOI 10.1136/gutjnl-2019-319019
   Stincone A, 2015, BIOL REV, V90, P927, DOI 10.1111/brv.12140
   Sugiyama T, 2020, ANTICANCER RES, V40, P6337, DOI 10.21873/anticanres.14654
   Tseng CW, 2018, CANCER RES, V78, P2799, DOI 10.1158/0008-5472.CAN-17-2906
   Vernucci E, 2020, CANCERS, V12, DOI 10.3390/cancers12010002
   Wang H., 2021, TECHNOL CANCER RES T, V20
   Xiao MB, 2012, MED ONCOL, V29, P1886, DOI 10.1007/s12032-011-0058-y
   Xiao MB, 2018, ONCOL LETT, V15, P175, DOI 10.3892/ol.2017.7295
   Xu IMJ, 2016, P NATL ACAD SCI USA, V113, pE725, DOI 10.1073/pnas.1508779113
   Yi X, 2019, CLIN EPIGENETICS, V11, DOI 10.1186/s13148-019-0711-4
   Zhang L, 2020, ADV EXP MED BIOL, V1253, P3, DOI 10.1007/978-981-15-3449-2_1
   Zhang LQ, 2021, FRONT CELL DEV BIOL, V9, DOI 10.3389/fcell.2021.693262
[truncated: 3,820,320 more chars]
