# Supplementary material for: Emerging current trends and research focus related to pancreatic cancer metabolism: A bibliometric and visualized analysis
Source: Front Oncol. 2022 Nov 25;12:1009700. doi: 10.3389/fonc.2022.1009700 (PMC9732726; doi:10.3389/fonc.2022.1009700)
Supplement: Supplementary file 1 [file DataSheet_1.zip › The plain text format/download_1-500.txt]

FN Clarivate Analytics Web of Science
VR 1.0
PT J
AU Swislocki, A
AF Swislocki, Arthur
TI Fatty Pancreas: An Underappreciated Intersection of the Metabolic
   Profile and Pancreatic Adenocarcinoma
SO METABOLIC SYNDROME AND RELATED DISORDERS
LA English
DT Article
DE fatty pancreas; pancreatic cancer; type 2 diabetes; metabolic syndrome;
   intrapancreatic mucinous neoplasm; pancreatic cysts
AB Although the prevalence of pancreatic cancer is increasing, treatment strategies remain limited, and success is rare. A growing body of evidence links pancreatic cancer to pre-existing metabolic disorders, including, but not limited to, type 2 diabetes mellitus and obesity. An infrequently described finding, fatty pancreas, initially described in the context of obesity in the early 20th century, appears to be at the crossroads of type 2 diabetes and obesity on the one hand, and the development of pancreatic cancer on the other. Similarly, other conditions of the pancreas, such as intrapancreatic mucinous neoplasms, also seem to be related to diabetes while increasing the subsequent risk of pancreatic cancer. In this review, the author explores the diagnostic criteria for, and prevalence of, fatty pancreas and the potential link to other pancreatic conditions, including pancreatic cancer. Diagnostic limitations, and areas of controversy are also addressed, as are potential therapeutic approaches to fatty pancreas intended to reduce the subsequent risk of pancreatic cancer.
C1 [Swislocki, Arthur] Vet Affairs Northern Calif Hlth Care Syst VANCHCS, Med Serv 612 111, 150 Muir Rd, Martinez, CA 94553 USA.
   [Swislocki, Arthur] UC Davis Sch Med, Dept Med, Sacramento, CA USA.
RP Swislocki, A (通讯作者)，Vet Affairs Northern Calif Hlth Care Syst VANCHCS, Med Serv 612 111, 150 Muir Rd, Martinez, CA 94553 USA.
EM arthur.swislocki@va.gov
CR Aggarwal G, 2013, PANCREAS, V42, P198, DOI 10.1097/MPA.0b013e3182592c96
   Andersen DK, 2017, DIABETES, V66, P1103, DOI 10.2337/db16-1477
   Aykut B, 2019, NATURE, V574, P264, DOI 10.1038/s41586-019-1608-2
   Berland LL, 2010, J AM COLL RADIOL, V7, P754, DOI 10.1016/j.jacr.2010.06.013
   Bosetti C, 2014, ANN ONCOL, V25, P2065, DOI 10.1093/annonc/mdu276
   Brody JE., 2019, NEW YORK TIMES, pD7
   Catanzaro R, 2016, WORLD J GASTROENTERO, V22, P7660, DOI 10.3748/wjg.v22.i34.7660
   Chang HH, 2019, CELLS-BASEL, V8, DOI 10.3390/cells8070673
   Chehter EZ, 2000, AIDS, V14, P1879, DOI 10.1097/00002030-200009080-00001
   Choi CW, 2010, WORLD J GASTROENTERO, V16, P4329, DOI 10.3748/wjg.v16.i34.4329
   Dawson DW, 2013, CANCER PREV RES, V6, P1064, DOI 10.1158/1940-6207.CAPR-13-0065
   Del Chiaro M, 2018, GUT, V67, P789, DOI 10.1136/gutjnl-2018-316027
   DIAMOND I, 1960, PEDIATRICS, V25, P248
   DIXON WT, 1984, RADIOLOGY, V153, P189, DOI 10.1148/radiology.153.1.6089263
   Elashoff M, 2011, GASTROENTEROLOGY, V141, P150, DOI 10.1053/j.gastro.2011.02.018
   ELAZIZ MSA, 2020, DIABETES OBES METAB, V22, P699
   EVERHART J, 1995, JAMA-J AM MED ASSOC, V273, P1605, DOI 10.1001/jama.273.20.1605
   Farrell JJ, 2012, GUT, V61, P582, DOI 10.1136/gutjnl-2011-300784
   Gaborit B, 2015, INT J OBESITY, V39, P480, DOI 10.1038/ijo.2014.126
   Heiskanen MA, 2018, DIABETOLOGIA, V61, P1817, DOI 10.1007/s00125-018-4627-x
   Heni M, 2010, DIABETES-METAB RES, V26, P200, DOI 10.1002/dmrr.1073
   Hertzer KM, 2016, PANCREAS, V45, P458, DOI 10.1097/MPA.0000000000000497
   Honka H, 2015, J CLIN ENDOCR METAB, V100, P2015, DOI 10.1210/jc.2014-4236
   Jarotzky AJ, 1899, ARCH PATH ANAT, V156, P409
   Jia DM, 2002, PANCREAS, V24, P303, DOI 10.1097/00006676-200204000-00015
   JONES J S, 1970, British Journal of Diseases of the Chest, V64, P25
   JONES NL, 1994, J PEDIATR-US, V125, P406, DOI 10.1016/S0022-3476(05)83286-X
   Kawada N, 2016, WORLD J GASTROENTERO, V22, P3712, DOI 10.3748/wjg.v22.i14.3712
   Khoury T, 2017, DIGEST DIS SCI, V62, P2658, DOI 10.1007/s10620-017-4700-1
   Kloth C, 2019, BMC RES NOTES, V12, DOI 10.1186/s13104-019-4193-4
   KURDZIEL JC, 1984, EUR J RADIOL, V4, P202
   Lacaille F, 1996, J PEDIATR GASTR NUTR, V23, P599, DOI 10.1097/00005176-199612000-00015
   Le KA, 2011, DIABETES CARE, V34, P485, DOI 10.2337/dc10-0760
   Leclerc E, 2015, BBA-MOL BASIS DIS, V1852, P2706, DOI 10.1016/j.bbadis.2015.09.022
   Lee JS, 2009, WORLD J GASTROENTERO, V15, P1869, DOI 10.3748/wjg.15.1869
   Li SL, 2017, MEDICINE, V96, DOI 10.1097/MD.0000000000008060
   Lin WC, 2007, J FORMOS MED ASSOC, V106, P676, DOI 10.1016/S0929-6646(08)60027-3
   Machado NO, 2015, N AM J MED SCI, V7, P160, DOI 10.4103/1947-2714.157477
   Majumder S, 2017, PANCREAS, V46, P1251, DOI 10.1097/MPA.0000000000000941
   Mathur Abhishek, 2007, HPB (Oxford), V9, P312, DOI 10.1080/13651820701504157
   Megibow AJ, 2017, J AM COLL RADIOL, V14, P911, DOI 10.1016/j.jacr.2017.03.010
   Mirrakhimov AE, 2014, CARDIOVASC DIABETOL, V13, DOI 10.1186/1475-2840-13-29
   Mizuno S, 2019, INT J OBESITY, V43, P169, DOI 10.1038/s41366-018-0083-4
   Monami M, 2017, DIABETES OBES METAB, V19, P1233, DOI 10.1111/dom.12926
   Nakamura M, 2017, ANN GASTROENT SURG, V1, P90, DOI 10.1002/ags3.12012
   Navina S, 2011, SCI TRANSL MED, V3, DOI 10.1126/scitranslmed.3002573
   Ogilvie RF, 1933, J PATHOL BACTERIOL, V37, P473, DOI 10.1002/path.1700370314
   OLSEN TS, 1978, ACTA PATH MICRO IM A, V86, P367
   Pannala R, 2008, GASTROENTEROLOGY, V134, P981, DOI 10.1053/j.gastro.2008.01.039
   Papakonstantinou O, 2007, EUR RADIOL, V17, P1535, DOI 10.1007/s00330-006-0507-8
   Patel NS, 2013, ALIMENT PHARM THER, V37, P630, DOI 10.1111/apt.12237
   Pinnick KE, 2008, OBESITY, V16, P522, DOI 10.1038/oby.2007.110
   Pinto LC, 2019, SCI REP-UK, V9, DOI 10.1038/s41598-019-38956-2
   Prachayakul V, 2015, J PANCREAS, V16, P227
   Pushalkar S, 2018, CANCER DISCOV, V8, P403, DOI 10.1158/2159-8290.CD-17-1134
   Qian WK, 2018, LIFE SCI, V208, P253, DOI 10.1016/j.lfs.2018.07.046
   Rahn S, 2018, CANCER LETT, V415, P129, DOI 10.1016/j.canlet.2017.12.004
   Ramkissoon R, 2019, AM J GASTROENTEROL, V114, P1726, DOI 10.14309/ajg.0000000000000262
   Rosso E, 2009, J GASTROINTEST SURG, V13, P1845, DOI 10.1007/s11605-009-0974-8
   Saisho Y, 2007, CLIN ANAT, V20, P933, DOI 10.1002/ca.20543
   Schaefer JH, 1926, ANAT REC, V32, P119, DOI 10.1002/ar.1090320204
   Scheiman JM, 2015, GASTROENTEROLOGY, V148, P824, DOI 10.1053/j.gastro.2015.01.014
   Schwenzer NF, 2008, INVEST RADIOL, V43, P330, DOI 10.1097/RLI.0b013e31816a88c6
   Sepe PS, 2011, GASTROINTEST ENDOSC, V73, P987, DOI 10.1016/j.gie.2011.01.015
   SESSA F, 1994, VIRCHOWS ARCH, V425, P357
   Singh RG, 2017, METABOLISM, V69, P1, DOI 10.1016/j.metabol.2016.12.012
   Song F, 2014, DIABETES, V63, P1948, DOI 10.2337/db13-1636
   Sotoudehmanesh R, 2019, PANCREAS, V48, P1220, DOI 10.1097/MPA.0000000000001396
   Souza-Mello V, 2011, PANCREAS, V40, P715, DOI 10.1097/MPA.0b013e3182153922
   Sreedhar UL, 2020, J GASTROINTEST SURG, V24, P2560, DOI 10.1007/s11605-019-04417-4
   Stark A, 2016, JAMA-J AM MED ASSOC, V315, P1882, DOI 10.1001/jama.2016.4690
   Szczepaniak LS, 2012, DIABETES CARE, V35, P2377, DOI 10.2337/dc12-0701
   Tanaka M, 2006, PANCREATOLOGY, V6, P17, DOI 10.1159/000090023
   Tanaka M, 2012, PANCREATOLOGY, V12, P183, DOI 10.1016/j.pan.2012.04.004
   Taylor R, 2013, DIABETIC MED, V30, P267, DOI 10.1111/dme.12039
   Taylor R, 2018, DIABETOLOGIA, V61, P273, DOI 10.1007/s00125-017-4504-z
   Tirkes T, 2019, PANCREAS, V48, P420, DOI [10.1097/MPA.0000000000001252, 10.1097/mpa.0000000000001252]
   Trout AT, 2019, ABDOM RADIOL, V44, P3107, DOI 10.1007/s00261-019-02123-y
   van Geenen EJM, 2010, PANCREAS, V39, P1185, DOI 10.1097/MPA.0b013e3181f6fce2
   van Raalte DH, 2010, CURR OPIN CLIN NUTR, V13, P478, DOI 10.1097/MCO.0b013e32833aa1ef
   Vongsuvanh R, 2013, CANCER LETT, V330, P1, DOI 10.1016/j.canlet.2012.11.038
   WALTERS MNI, 1965, BRIT J EXP PATHOL, V46, P200
   Wang CY, 2014, J AM HEART ASSOC, V3, DOI 10.1161/JAHA.113.000297
   Wang D, 2018, PANCREATOLOGY, V18, P263, DOI 10.1016/j.pan.2018.02.004
   Wang Z, 2014, DIABETES RES CLIN PR, V106, P19, DOI 10.1016/j.diabres.2014.04.007
   Weng SY, 2018, MEDICINE, V97, DOI 10.1097/MD.0000000000011293
   Wong VWS, 2014, AM J GASTROENTEROL, V109, P589, DOI 10.1038/ajg.2014.1
   Xu MM, 2017, MEDICINE, V96, DOI 10.1097/MD.0000000000007900
   Yin M, 2013, ONCOLOGIST, V18, P1248, DOI 10.1634/theoncologist.2013-0111
   Zechner D, 2016, ONCOTARGET, V7, P56395, DOI 10.18632/oncotarget.10892
   Zhao L, 2016, CHIN J INTEGR MED, V22, P496, DOI 10.1007/s11655-014-1986-0
   Zhou PT, 2017, ONCOTARGET, V8, P25242, DOI 10.18632/oncotarget.15692
NR 92
TC 0
Z9 0
U1 4
U2 5
PU MARY ANN LIEBERT, INC
PI NEW ROCHELLE
PA 140 HUGUENOT STREET, 3RD FL, NEW ROCHELLE, NY 10801 USA
SN 1540-4196
EI 1557-8518
J9 METAB SYNDR RELAT D
JI Metab. Syndr. Relat. Disord.
PD AUG 1
PY 2021
VL 19
IS 6
BP 317
EP 324
DI 10.1089/met.2020.0070
EA MAR 2021
PG 8
WC Medicine, Research & Experimental
WE Science Citation Index Expanded (SCI-EXPANDED)
SC Research & Experimental Medicine
GA TV9ID
UT WOS:000625478300001
PM 33656378
DA 2022-07-19
ER

PT J
AU BARES, R
   KLEVER, P
   HAUPTMANN, S
   HELLWIG, D
   FASS, J
   CREMERIUS, U
   SCHUMPELICK, V
   MITTERMAYER, C
   BULL, U
AF BARES, R
   KLEVER, P
   HAUPTMANN, S
   HELLWIG, D
   FASS, J
   CREMERIUS, U
   SCHUMPELICK, V
   MITTERMAYER, C
   BULL, U
TI F-18 FLUORODEOXYGLUCOSE PET IN-VIVO EVALUATION OF PANCREATIC
   GLUCOSE-METABOLISM FOR DETECTION OF PANCREATIC-CANCER
SO RADIOLOGY
LA English
DT Article
DE EMISSION CT (ECT); ENDOSCOPIC RETROGRADE CHOLANGIOPANCREATOGRAPHY
   (ERCP); GLUCOSE; PANCREAS, NEOPLASMS; PANCREATITIS
ID POSITRON EMISSION TOMOGRAPHY; DISEASE; ADENOCARCINOMA; DEOXYGLUCOSE;
   DIAGNOSIS; CARCINOMA; TUMOR; HEAD; US; CT
AB PURPOSE: To evaluate positron emission tomography (PET) with fluorine-18-labeled fluorodeoxyglucose (FDG) for detection of pancreatic cancer compared with computed tomography (CT) and ultrasonography (US).
   MATERIALS AND METHODS: Forty patients with suspected pancreatic cancer underwent static PET after intravenous injection of 150-300 MBq FDG. Focal FDG accumulation was regarded as a sign of malignancy and was quantitated by calculating differential uptake ratios (DURs) and tumor-liver ratios (TLRs).
   RESULTS: Malignancy was histologically proved in 27 patients. PET helped correctly classify 25 of 27 malignant conditions and 11 of 13 benign disorders. DUR and TLR were statistically significantly higher in malignant compared with benign disease (P < .01). False-negative findings were obtained in patients with insulin-dependent diabetes. False-positive findings were noted in a patient with retroperitoneal fibrosis and in one with pancreas divisum with chronic pancreatitis. PET was superior to CT and US in detection of lymph node metastases (13 of 17 vs three of 17 or one of 15, respectively.
   CONCLUSION: FDG PET has the potential to improve the detection of lymphadenopathy and the differential diagnosis of pancreatic masses.
C1 RHEIN WESTFAL TH AACHEN,DEPT SURG,D-52057 AACHEN,GERMANY.
   RHEIN WESTFAL TH AACHEN,DEPT PATHOL,D-52057 AACHEN,GERMANY.
RP BARES, R (通讯作者)，RHEIN WESTFAL TH AACHEN,DEPT NUCL MED,PAUWELSSTR 30,D-52057 AACHEN,GERMANY.
RI Hellwig, Dirk/A-4128-2008; Hellwig, Dirk/O-8617-2019
OI Hellwig, Dirk/0000-0002-3056-0143
CR BARES R, 1993, NUCL MED COMMUN, V14, P596, DOI 10.1097/00006231-199307000-00013
   BRANDT KR, 1993, RADIOLOGY, V187, P99, DOI 10.1148/radiology.187.1.8451443
   CAMPBELL JP, 1988, RADIOLOGY, V167, P341, DOI 10.1148/radiology.167.2.3282254
   FREENY PC, 1988, RADIOLOGY, V166, P125, DOI 10.1148/radiology.166.1.2827228
   GULLBERG GT, 1985, PHYS MED BIOL, V30, P799, DOI 10.1088/0031-9155/30/8/004
   HANLEY JA, 1982, RADIOLOGY, V143, P29, DOI 10.1148/radiology.143.1.7063747
   Hermanek P, 1987, TNM CLASSIFICATION M, V4th
   ISHIKAWA O, 1988, ANN SURG, V208, P215, DOI 10.1097/00000658-198808000-00014
   KLEVER P, 1992, LANCET, V340, P1158, DOI 10.1016/0140-6736(92)93183-N
   KORNRUMPF D, 1993, J NUCL MED, V5, P223
   KUBOTA K, 1990, J NUCL MED, V31, P1927
   MEGIBOW AJ, 1992, RADIOLOGY, V183, P297, DOI 10.1148/radiology.183.2.1561324
   MESSA C, 1992, J COMPUT ASSIST TOMO, V16, P684, DOI 10.1097/00004728-199209000-00003
   METZ CE, 1986, INVEST RADIOL, V21, P720, DOI 10.1097/00004424-198609000-00009
   Shamoon H, 1992, Drugs, V44 Suppl 3, P1
   Shepp L A, 1982, IEEE Trans Med Imaging, V1, P113, DOI 10.1109/TMI.1982.4307558
   STRAUSS LG, 1989, RADIOLOGY, V170, P329, DOI 10.1148/radiology.170.2.2783494
   STRAUSS LG, 1991, J NUCL MED, V32, P623
   SYROTA A, 1982, RADIOLOGY, V143, P249, DOI 10.1148/radiology.143.1.6977792
   TSE NY, 1992, ANN SURG, V216, P27, DOI 10.1097/00000658-199207000-00005
   TSUCHIYA R, 1985, AM J GASTROENTEROL, V80, P459
   Warburg, 1930, METABOLISM TUMORS
   WOODARD HQ, 1975, J NUCL MED, V16, P958
NR 23
TC 182
Z9 190
U1 0
U2 4
PU RADIOLOGICAL SOC NORTH AMER
PI EASTON
PA 20TH AND NORTHAMPTON STS, EASTON, PA 18042
SN 0033-8419
J9 RADIOLOGY
JI Radiology
PD JUL
PY 1994
VL 192
IS 1
BP 79
EP 86
DI 10.1148/radiology.192.1.8208970
PG 8
WC Radiology, Nuclear Medicine & Medical Imaging
WE Science Citation Index Expanded (SCI-EXPANDED)
SC Radiology, Nuclear Medicine & Medical Imaging
GA NT031
UT WOS:A1994NT03100016
PM 8208970
DA 2022-07-19
ER

PT J
AU Kashiwagi, K
   Seino, T
   Fukuhara, S
   Minami, K
   Horibe, M
   Iwasaki, E
   Takaishi, H
   Itoh, K
   Sugino, Y
   Inoue, N
   Iwao, Y
   Kanai, T
AF Kashiwagi, Kazuhiro
   Seino, Takashi
   Fukuhara, Seiichirou
   Minami, Kazuhiro
   Horibe, Masayasu
   Iwasaki, Eisuke
   Takaishi, Hiromasa
   Itoh, Kazunari
   Sugino, Yoshinori
   Inoue, Nagamu
   Iwao, Yasushi
   Kanai, Takanori
TI Pancreatic Fat Content Detected by Computed Tomography and Its
   Significant Relationship With Intraductal Papillary Mucinous Neoplasm
SO PANCREAS
LA English
DT Article
DE pancreatic steatosis; intraductal papillary mucinous neoplasm;
   pancreatic ductal adenocarcinoma; CT attenuation index
ID DUCTAL ADENOCARCINOMA; RISK-FACTORS; CANCER; CYSTS; ACCUMULATION;
   INFILTRATION; METAANALYSIS; POPULATION; DISEASE; LESIONS
AB Objectives Intraductal papillary mucinous neoplasms (IPMNs) are premalignant lesions of pancreatic ductal adenocarcinomas (PDACs). Fat accumulation in the pancreas is increasingly recognized as a cause of PDAC. We aimed to identify factors that are relevant between IPMN and metabolic-related factors, including pancreatic fat.
   Methods The database for 781 subjects who underwent a health checkup and upper abdominal magnetic resonance imaging was searched and computed tomography attenuation indexes (pancreatic and spleen attenuation, pancreas-to-spleen attenuation ratio) were decided by measuring the regions of interest in the pancreas and spleen on nonenhanced images, using Hounsfield units. Eighty-five subjects from each of the IPMN and noncyst groups were matched for age, sex, and glycemic status and statistically compared in clinical characteristics.
   Results There was no difference in metabolic-related factors except for apolipoprotein A1 and high-density lipoprotein cholesterol between the 2 groups in univariate analysis. Multivariate logistic regression analysis showed that both indexes were significantly associated with IPMN (odds ratio, 0.905 [95% confidence intervals, 0.851-0.963; P = 0.002]; odds ratio, 0.006 [95% confidence intervals, 0.000-0.152; P = 0.002]).
   Conclusions Pancreatic fat content measured by computed tomography was significantly associated with IPMN. These results suggest that IPMN may develop secondary to pancreatic steatosis that could be an overlapping risk factor for PDAC and IPMN.
C1 [Kashiwagi, Kazuhiro; Seino, Takashi; Inoue, Nagamu; Iwao, Yasushi] Keio Univ Hosp, Ctr Prevent Med, Tokyo, Japan.
   [Fukuhara, Seiichirou] Keio Univ, Sch Med, Ctr Diagnost & Therapeut Endoscopy, Tokyo, Japan.
   [Minami, Kazuhiro; Horibe, Masayasu; Iwasaki, Eisuke; Kanai, Takanori] Keio Univ, Sch Med, Dept Internal Med, Div Gastroenterol & Hepatol, Tokyo, Japan.
   [Takaishi, Hiromasa] Keio Univ, Sch Med, Keio Canc Ctr, Tokyo, Japan.
   [Itoh, Kazunari; Sugino, Yoshinori] Keio Univ, Sch Med, Dept Radiol, Tokyo, Japan.
RP Kashiwagi, K (通讯作者)，Shinanomachi 35,Shinjyuku Ku, Tokyo 1608582, Japan.
EM kazuuk075@gmail.com
RI Iwasaki, Eisuke/H-9861-2019
OI Iwasaki, Eisuke/0000-0001-8010-5117; Kanai, Takanori/0000-0002-1466-4532
CR Alsamarrai A, 2014, CLIN GASTROENTEROL H, V12, P1635, DOI 10.1016/j.cgh.2014.01.038
   Baiocchi GL, 2015, WORLD J GASTROENTERO, V21, P7313, DOI 10.3748/wjg.v21.i23.7313
   Brugge WR, 2004, NEW ENGL J MED, V351, P1218, DOI 10.1056/NEJMra031623
   Canto MI, 2012, GASTROENTEROLOGY, V142, P796, DOI 10.1053/j.gastro.2012.01.005
   Capurso G, 2013, AM J GASTROENTEROL, V108, P1003, DOI 10.1038/ajg.2013.42
   Chang YR, 2016, MEDICINE, V95, DOI 10.1097/MD.0000000000005535
   de Jong K, 2010, CLIN GASTROENTEROL H, V8, P806, DOI 10.1016/j.cgh.2010.05.017
   Ehmann M, 2007, PANCREAS, V34, P205, DOI 10.1097/01.mpa.0000250128.57026.b2
   Farrell GC, 2007, J GASTROEN HEPATOL, V22, P775, DOI 10.1111/j.1440-1746.2007.05002.x
   Fukuda Y, 2017, ANN SURG ONCOL, V24, P2762, DOI 10.1245/s10434-017-5914-3
   Girometti R, 2011, ABDOM IMAGING, V36, P196, DOI 10.1007/s00261-010-9618-4
   Grippo PJ, 2012, GUT, V61, P1454, DOI 10.1136/gutjnl-2011-300821
   Hori M, 2014, CLIN TRANSL GASTROEN, V5, DOI 10.1038/ctg.2014.5
   Kim SY, 2014, RADIOLOGY, V271, P104, DOI 10.1148/radiol.13122883
   Lin C, 2016, MEDICINE, V95, DOI 10.1097/MD.0000000000004527
   Malleo G, 2015, ANN SURG, V261, P984, DOI 10.1097/SLA.0000000000000884
   Mizuno S, 2017, PANCREAS, V46, P801, DOI 10.1097/MPA.0000000000000833
   Navarro MA, 2005, CYTOKINE, V31, P52, DOI 10.1016/j.cyto.2005.03.002
   Rebours V, 2015, CLIN CANCER RES, V21, P3522, DOI 10.1158/1078-0432.CCR-14-2385
   RICKAERT F, 1991, GASTROENTEROLOGY, V101, P512, DOI 10.1016/0016-5085(91)90032-G
   Ryan DP, 2014, NEW ENGL J MED, V371, P1039, DOI 10.1056/NEJMra1404198
   Sahora K, 2016, EJSO-EUR J SURG ONC, V42, P197, DOI 10.1016/j.ejso.2015.10.014
   Singh RG, 2017, DIABETES-METAB RES, V33, DOI 10.1002/dmrr.2918
   Singh RG, 2017, METABOLISM, V69, P1, DOI 10.1016/j.metabol.2016.12.012
   Tanaka M, 2005, J GASTROENTEROL, V40, P669, DOI 10.1007/s00535-005-1646-4
   Tanaka S, 2010, RADIOLOGY, V254, P965, DOI 10.1148/radiol.09090992
   Uehara H, 2008, GUT, V57, P1561, DOI 10.1136/gut.2007.145631
   van Herpen NA, 2008, PHYSIOL BEHAV, V94, P231, DOI 10.1016/j.physbeh.2007.11.049
   Wang CY, 2014, AM J HEART ASS, V26
   Yamagishi K, 2017, EPIDEMIOL HEALTH, V39, DOI 10.4178/epih.e2017003
   Yokota K, 2012, J DIABETES INVEST, V3, P371, DOI 10.1111/j.2040-1124.2012.00212.x
   Zamanian-Daryoush M, 2013, J BIOL CHEM, V288, P21237, DOI 10.1074/jbc.M113.468967
   Zhang XM, 2002, RADIOLOGY, V223, P547, DOI 10.1148/radiol.2232010815
   Zhou J, 2016, PANCREATOLOGY, V16, P578, DOI 10.1016/j.pan.2016.03.008
NR 34
TC 16
Z9 16
U1 0
U2 3
PU LIPPINCOTT WILLIAMS & WILKINS
PI PHILADELPHIA
PA TWO COMMERCE SQ, 2001 MARKET ST, PHILADELPHIA, PA 19103 USA
SN 0885-3177
EI 1536-4828
J9 PANCREAS
JI Pancreas
PD OCT
PY 2018
VL 47
IS 9
BP 1087
EP 1092
DI 10.1097/MPA.0000000000001103
PG 6
WC Gastroenterology & Hepatology
WE Science Citation Index Expanded (SCI-EXPANDED)
SC Gastroenterology & Hepatology
GA GU3WO
UT WOS:000445211200012
PM 30028443
DA 2022-07-19
ER

PT J
AU Weiderpass, E
   Partanen, T
   Kaaks, R
   Vainio, H
   Porta, M
   Kauppinen, T
   Ojajarvi, A
   Boffetta, P
   Malats, N
AF Weiderpass, E
   Partanen, T
   Kaaks, R
   Vainio, H
   Porta, M
   Kauppinen, T
   Ojajarvi, A
   Boffetta, P
   Malats, N
TI Occurrence, trends and environmental etiology of pancreatic cancer
SO SCANDINAVIAN JOURNAL OF WORK ENVIRONMENT & HEALTH
LA English
DT Review
DE environmental exposure; epidemiology; occupational exposure; pancreatic
   neoplasms; review; risk factors
ID DRY-CLEANING WORKERS; RAS GENE MUTATION; REDUCTION PLANT WORKERS; PAST
   MEDICAL HISTORY; COFFEE CONSUMPTION; RISK-FACTORS; EXOCRINE PANCREAS;
   DIABETES-MELLITUS; EPIDEMIOLOGIC EVIDENCE; BEVERAGE CONSUMPTION
AB This review summarizes data on the occurrence, the trends, and the life-style, environmental, occupational and genetic determinants of pancreatic cancer. Epidemiologic evidence implicates tobacco smoking as one cause. The evidence regarding alcohol consumption is inconsistent. Although both positive and inconclusive findings are encountered, the bulk of the evidence on coffee consumption is negative. Fat intake is Linked with obesity and diabetes mellitus, which are risk factors for pancreatic cancer. Fruit and vegetable consumption appears to be protective. No occupational or environmental agent has been confirmed to increase the risk, but epidemiologic evidence is inconsistent. Little is known about the role of genetic polymorphisms of metabolic enzymes in pancreas carcinogenesis. Pancreatic cancer shows high rates of mutations of Ki-ms and losses or mutations of tumor suppressor genes (p53, p16(INK4A), and SMAD4/DPC-4). Ki-ras mutations have been associated with Life-style factors in relation to pancreatic cancer, but the evidence is still scant and inconsistent.
C1 Karolinska Inst, Dept Med Epidemiol, S-17177 Stockholm, Sweden.
   Finnish Inst Occupat Hlth, Helsinki, Finland.
   Int Agcy Res Canc, F-69372 Lyon, France.
   Municipal Inst Med Res, Barcelona, Spain.
RP Weiderpass, E (通讯作者)，Karolinska Inst, Dept Med Epidemiol, S-17177 Stockholm, Sweden.
EM Elisabete.Weiderpass@MEP.KI.SE
RI Weiderpass, Elisabete/AAP-2747-2021; Weiderpass, Elisabete/M-4029-2016;
   Porta, Miquel/AAD-5371-2020; Porta, Miquel/B-5787-2008; Malats,
   Nuria/H-7041-2015
OI Weiderpass, Elisabete/0000-0003-2237-0128; Weiderpass,
   Elisabete/0000-0003-2237-0128; Porta, Miquel/0000-0003-1684-7428; Porta,
   Miquel/0000-0003-1684-7428; Malats, Nuria/0000-0003-2538-3784
CR ALMOGUERA C, 1988, CELL, V53, P549, DOI 10.1016/0092-8674(88)90571-5
   ANDERSON, 1996, CANC EPIDEMIOLOGY PR, P725
   AndrenSandberg A, 1997, SCAND J GASTROENTERO, V32, P97, DOI 10.3109/00365529709000177
   ANSARI A, 1968, AM J GASTROENTEROL, V50, P456
   ANTTILA, 1996, WORKER EXPOSURE SOLV
   ANTTILA A, 1995, J OCCUP ENVIRON MED, V37, P797, DOI 10.1097/00043764-199507000-00008
   ARMSTRONG B, 1975, INT J CANCER, V15, P617, DOI 10.1002/ijc.2910150411
   BAGHURST PA, 1991, AM J EPIDEMIOL, V134, P167, DOI 10.1093/oxfordjournals.aje.a116069
   BERROZPE G, 1994, INT J CANCER, V58, P185, DOI 10.1002/ijc.2910580207
   BLACK RJ, 1994, BRIT J CANCER, V69, P140, DOI 10.1038/bjc.1994.23
   BLAIR A, 1990, BRIT J IND MED, V47, P162
   BOND GG, 1985, AM J IND MED, V7, P109, DOI 10.1002/ajim.4700070204
   BOUCHARDY C, 1990, INT J CANCER, V45, P842, DOI 10.1002/ijc.2910450509
   Boyle P, 1996, INT J CANCER, V67, P63, DOI 10.1002/(SICI)1097-0215(19960703)67:1<63::AID-IJC12>3.0.CO;2-D
   BRAGANZA JM, 1986, INT J PANCREATOL, V1, P9
   BRENNAN, 1993, CANC PRINCIPLES PRAC, P849
   BRISMAR K, 1988, J ENDOCRINOL INVEST, V11, P599, DOI 10.1007/BF03350189
   BROSS IDJ, 1978, ARCH ENVIRON HEALTH, V33, P300, DOI 10.1080/00039896.1978.10667352
   BURCH GE, 1968, ARCH INTERN MED, V122, P273, DOI 10.1001/archinte.122.3.273
   CALDAS C, 1994, NAT GENET, V8, P27, DOI 10.1038/ng0994-27
   CARSTENSEN JM, 1987, J EPIDEMIOL COMMUN H, V41, P166, DOI 10.1136/jech.41.2.166
   CARSTENSEN JM, 1990, INT J CANCER, V45, P393, DOI 10.1002/ijc.2910450302
   Carta P, 1992, Med Lav, V83, P530
   CHASSAGNE P, 1995, GASTROENTEROLOGY, V108, pA348
   CLAVEL F, 1989, INT J CANCER, V43, P17, DOI 10.1002/ijc.2910430105
   COLEMAN, 1993, TRENDS CANC INCIDENC
   COLLIER JD, 1994, GUT, V35, P266, DOI 10.1136/gut.35.2.266
   COMSTOCK GW, 1991, AM J CLIN NUTR, V53, pS260, DOI 10.1093/ajcn/53.1.260S
   COSTANTINI AS, 1989, BRIT J IND MED, V46, P384
   CUZICK J, 1989, INT J CANCER, V43, P415, DOI 10.1002/ijc.2910430312
   DECOUFLE, 1987, 771978 DHEW NIOSH
   DEFRONZO RA, 1988, DIABETES, V37, P667, DOI 10.2337/diab.37.6.667
   Delzell E, 1981, Am J Ind Med, V2, P209, DOI 10.1002/ajim.4700020304
   DEMESQUITA HBB, 1991, INT J CANCER, V49, P816, DOI 10.1002/ijc.2910490604
   DEMESQUITA HBB, 1990, INT J CANCER, V46, P435, DOI 10.1002/ijc.2910460319
   DEMESQUITA HBB, 1992, INT J CANCER, V50, P514, DOI 10.1002/ijc.2910500403
   DEMESQUITA HBB, 1991, INT J CANCER, V48, P540, DOI 10.1002/ijc.2910480411
   Denissenko MF, 1997, P NATL ACAD SCI USA, V94, P3893, DOI 10.1073/pnas.94.8.3893
   DORKEN, 1964, GASTROENTEROLOGIA, V102, P65
   DUH RW, 1984, AM J PUBLIC HEALTH, V74, P1278, DOI 10.2105/AJPH.74.11.1278
   DURBEC JP, 1983, BRIT J CANCER, V47, P463, DOI 10.1038/bjc.1983.75
   EDLING C, 1986, BRIT J IND MED, V43, P494
   EISEN EA, 1992, AM J IND MED, V22, P809, DOI 10.1002/ajim.4700220604
   EKBOM A, 1994, J NATL CANCER I, V86, P625, DOI 10.1093/jnci/86.8.625
   Elinder C, 1981, LAKARTIDNINGEN, V78, P3676
   ESTEVE, 1993, FACTS FIGURES CANC E
   EVERHART J, 1995, JAMA-J AM MED ASSOC, V273, P1605, DOI 10.1001/jama.273.20.1605
   FALK RT, 1990, AM J IND MED, V18, P565, DOI 10.1002/ajim.4700180507
   FALK RT, 1988, AM J EPIDEMIOL, V128, P324, DOI 10.1093/oxfordjournals.aje.a114972
   FARROW DC, 1990, INT J CANCER, V45, P816, DOI 10.1002/ijc.2910450504
   FARROW DC, 1990, AM J EPIDEMIOL, V132, P423, DOI 10.1093/oxfordjournals.aje.a115677
   FERNANDEZ E, 1995, PANCREAS, V11, P185, DOI 10.1097/00006676-199508000-00012
   Fernandez E, 1996, CANCER EPIDEM BIOMAR, V5, P23
   FERRARONI M, 1989, INT J EPIDEMIOL, V18, P556, DOI 10.1093/ije/18.3.556
   FINKELSTEIN SD, 1994, ARCH SURG-CHICAGO, V129, P367
   FISHER WE, 1995, J SURG RES, V58, P754, DOI 10.1006/jsre.1995.1119
   FOSTER JR, 1993, J PATHOL, V169, P457, DOI 10.1002/path.1711690412
   FRIEDMAN GD, 1993, INT J EPIDEMIOL, V22, P30, DOI 10.1093/ije/22.1.30
   GARABRANT DH, 1992, J NATL CANCER I, V84, P764, DOI 10.1093/jnci/84.10.764
   GARABRANT DH, 1993, J NATL CANCER I, V85, P328, DOI 10.1093/jnci/85.4.328-a
   GEDDES, 1993, CANC ITALIAN MIGRANT
   GEDDES M, 1994, TUMORI, V80, P19, DOI 10.1177/030089169408000103
   GHADIRIAN P, 1991, INT J CANCER, V47, P1, DOI 10.1002/ijc.2910470102
   GHADIRIAN P, 1991, CANCER-AM CANCER SOC, V67, P2664, DOI 10.1002/1097-0142(19910515)67:10&lt;2664::AID-CNCR2820671043&gt;3.0.CO;2-K
   GOLD EB, 1985, CANCER-AM CANCER SOC, V55, P460, DOI 10.1002/1097-0142(19850115)55:2<460::AID-CNCR2820550229>3.0.CO;2-V
   GOLDSTEIN, 1982, NEW ENGL J MED, V310, P783
   GOLDSTEIN AM, 1995, NEW ENGL J MED, V333, P970, DOI 10.1056/NEJM199510123331504
   GORHAM ED, 1988, WESTERN J MED, V148, P48
   GOTO, 1990, JPN J CANC CLIN, V36, P344
   GRUNEWALD K, 1989, INT J CANCER, V43, P1037, DOI 10.1002/ijc.2910430614
   GULLO L, 1995, PANCREAS, V11, P223, DOI 10.1097/00006676-199510000-00002
   HAHN, 1996, SCIENCE, V271, P343
   Hainaut P, 1997, NUCLEIC ACIDS RES, V25, P151, DOI 10.1093/nar/25.1.151
   HANIS NM, 1982, J OCCUP ENVIRON MED, V24, P203
   HANSEN ES, 1989, SCAND J WORK ENV HEA, V15, P43, DOI 10.5271/sjweh.1883
   HECHT, 1994, CANCER RES, V57, pS1912
   HENNEBERGER PK, 1989, BRIT J IND MED, V46, P658
   HEUCH I, 1983, BRIT J CANCER, V48, P637, DOI 10.1038/bjc.1983.245
   HIATT RA, 1988, INT J CANCER, V41, P794, DOI 10.1002/ijc.2910410603
   HIRAYAMA T, 1989, JPN J CLIN ONCOL, V19, P208
   HOORENS A, 1993, AM J PATHOL, V143, P685
   HOWATSON, 1989, JNCI, V78, P101
   HOWATSON AG, 1985, BRIT J CANCER, V51, P107, DOI 10.1038/bjc.1985.15
   HOWE, 1991, INT J CANCER, V47, P232
   HOWE, 1990, INT J CANCER, V47, P463
   HOWE GR, 1992, INT J CANCER, V51, P365, DOI 10.1002/ijc.2910510306
   Howe GR, 1996, CANCER CAUSE CONTROL, V7, P69, DOI 10.1007/BF00115639
   HRUBAN RH, 1993, AM J PATHOL, V143, P545
   HSIEH CC, 1986, NEW ENGL J MED, V315, P587
   *IARC, 1986, INT AG RES CANC TOB
   IARC, 1988, ALC DRINK
   IARC, 1995, DRY CLEAN SOM CHLOR
   IJSSELMUIDEN CB, 1992, AM J EPIDEMIOL, V136, P836, DOI 10.1093/aje/136.7.836
   International Agency for Research on Cancer (IARC), 1991, CHLOR DRINK WAT CHLO
   ISHII K, 1973, DIGESTION, V9, P429, DOI 10.1159/000197471
   ITO N, 1991, CARCINOGENESIS, V12, P1503, DOI 10.1093/carcin/12.8.1503
   JACOBSEN BK, 1986, J NATL CANCER I, V76, P823
   JAIN M, 1991, INT J CANCER, V47, P384, DOI 10.1002/ijc.2910470313
   JI, 1995, CANCER CAUSE CONTROL, V6, P369
   JICK H, 1981, LANCET, V2, P92
   JONES PA, 1991, CANCER RES, V51, P3617
   Kaaks R, 1996, CANCER CAUSE CONTROL, V7, P605, DOI 10.1007/BF00051703
   KALAPOTHAKI V, 1993, CANCER CAUSE CONTROL, V4, P375, DOI 10.1007/BF00051341
   KALAPOTHAKI V, 1993, CANCER CAUSE CONTROL, V4, P383, DOI 10.1007/BF00051342
   KATZ RM, 1981, AM J PUBLIC HEALTH, V71, P305, DOI 10.2105/AJPH.71.3.305
   KAUPPINEN T, 1995, EPIDEMIOLOGY, V6, P498, DOI 10.1097/00001648-199509000-00006
   KAWACHI I, 1989, CANCER, V64, P2609, DOI 10.1002/1097-0142(19891215)64:12&lt;2609::AID-CNCR2820641234&gt;3.0.CO;2-E
   KINLEN L, 1984, LANCET, V1, P282
   KINLEN LJ, 1984, BRIT J CANCER, V49, P93, DOI 10.1038/bjc.1984.14
   KOGEVINAS, 1997, SOCIAL INEQUALITIES
   KOGEVINAS M, 1994, SCAND J WORK ENV HEA, V20, P251, DOI 10.5271/sjweh.1400
   KOLSTAD HA, 1995, OCCUP ENVIRON MED, V52, P320, DOI 10.1136/oem.52.5.320
   LAVECCHIA C, 1990, ONCOLOGY-BASEL, V47, P463
   LAVECCHIA C, 1987, INT J CANCER, V40, P309, DOI 10.1002/ijc.2910400305
   LAVECCHIA C, 1992, CANCER, V70, P50, DOI 10.1002/1097-0142(19920701)70:1<50::AID-CNCR2820700109>3.0.CO;2-I
   LEA A J, 1967, Annals of the Royal College of Surgeons of England, V41, P432
   LEVISON DA, 1979, J PATHOL, V129, P203, DOI 10.1002/path.1711290406
   LIN RS, 1981, JAMA-J AM MED ASSOC, V245, P147
   LLOYD JW, 1977, J OCCUP ENVIRON MED, V19, P543
   LOWENFELS, 1983, NEW ENGL J MED, V328, P1433
   LOWENFELS AB, 1984, GASTROENTEROLOGY, V87, P744
   Lowenfels AB, 1997, J NATL CANCER I, V89, P442, DOI 10.1093/jnci/89.6.442
   LYNCH HT, 1991, PANCREAS, V6, P127, DOI 10.1097/00006676-199103000-00001
   LYNCH HT, 1992, PANCREAS, V7, P511, DOI 10.1097/00006676-199209000-00001
   LYNGE E, 1990, SCAND J WORK ENV HEA, V16, P108, DOI 10.5271/sjweh.1810
   LYON JL, 1992, EPIDEMIOLOGY, V3, P164, DOI 10.1097/00001648-199203000-00015
   LYON JL, 1993, CANCER EPIDEM BIOMAR, V2, P513
   LYON JL, 1989, INT J EPIDEMIOL, V18, P305, DOI 10.1093/ije/18.2.305
   MACK TM, 1986, JNCI-J NATL CANCER I, V76, P49
   MACMAHON B, 1981, NEW ENGL J MED, V304, P630, DOI 10.1056/NEJM198103123041102
   MAGNANI C, 1987, BRIT J IND MED, V44, P769
   Malats N, 1997, INT J CANCER, V70, P661, DOI 10.1002/(SICI)1097-0215(19970317)70:6<661::AID-IJC6>3.0.CO;2-T
   MALLIN K, 1986, AM J IND MED, V10, P127
   MALLIN K, 1989, AM J IND MED, V15, P699, DOI 10.1002/ajim.4700150609
   MANCUSO, 1966, J OCCUP MED, V9, P277
   Manousos O, 1981, Cancer Detect Prev, V4, P439
   MARUCHI N, 1977, GANN, V68, P1
   MCNAMEE R, 1994, OCCUP ENVIRON MED, V51, P631, DOI 10.1136/oem.51.9.631
   MILLS PK, 1988, CANCER-AM CANCER SOC, V61, P2578, DOI 10.1002/1097-0142(19880615)61:12&lt;2578::AID-CNCR2820611232&gt;3.0.CO;2-0
   MIZUNO S, 1992, JPN J CLIN ONCOL, V22, P286
   MOLLER H, 1994, EUR J CANCER, V30A, P344, DOI 10.1016/0959-8049(94)90254-2
   MONSON RR, 1978, J NATL CANCER I, V61, P1047
   MOOLGAVKAR SH, 1981, JNCI-J NATL CANCER I, V67, P15
   MOTOJIMA K, 1993, ANN SURG, V217, P138, DOI 10.1097/00000658-199302000-00007
   MUR JM, 1987, INT J EPIDEMIOL, V16, P257, DOI 10.1093/ije/16.2.257
   NAGATA Y, 1990, JPN J CANCER RES, V81, P135, DOI 10.1111/j.1349-7006.1990.tb02539.x
   NAKAMURA K, 1985, Japanese Journal of Industrial Health, V27, P24
   NEGLIA JP, 1995, NEW ENGL J MED, V332, P494, DOI 10.1056/NEJM199502233320803
   NEGRI E, 1991, INT J CANCER, V48, P350, DOI 10.1002/ijc.2910480307
   NORELL SE, 1986, AM J EPIDEMIOL, V124, P894, DOI 10.1093/oxfordjournals.aje.a114479
   OHMURA E, 1990, CANCER RES, V50, P103
   OLSEN GW, 1989, AM J PUBLIC HEALTH, V79, P1016, DOI 10.2105/AJPH.79.8.1016
   OLSEN JH, 1987, SCAND J WORK ENV HEA, V13, P1
   Ozcelik H, 1997, NAT GENET, V16, P17, DOI 10.1038/ng0597-17
   PANNETT B, 1985, BRIT J IND MED, V42, P777
   PARKIN, 1997, CANC INCIDENCE 5 CON, V7
   PARKIN DM, 1993, INT J CANCER, V54, P594, DOI 10.1002/ijc.2910540413
   PARTANEN T, 1995, PREV MED, V24, P213, DOI 10.1006/pmed.1995.1035
   PARTANEN T, 1994, AM J IND MED, V25, P851, DOI 10.1002/ajim.4700250609
   PERILLI D, 1993, INT J PANCREATOL, V13, P159
   PETRONE, 1988, DISS ABSTR INT B, V48, P1955
   PICKLE LW, 1980, AM J PUBLIC HEALTH, V70, P256, DOI 10.2105/AJPH.70.3.256
   PISANI, 1994, OCCUPATIONAL CANC DE
   Pisani P, 1997, CANCER EPIDEM BIOMAR, V6, P387
   PORTA M, 1994, J CLIN EPIDEMIOL, V47, P1069, DOI 10.1016/0895-4356(94)90123-6
   RAYMOND L, 1987, GASTROEN CLIN BIOL, V11, P488
   REAVEN GM, 1988, DIABETES, V37, P1595, DOI 10.2337/diabetes.37.12.1595
   REDSTON MS, 1994, CANCER RES, V54, P3025
   ROCKETTE HE, 1983, J OCCUP ENVIRON MED, V25, P549
   Rozenblum E, 1997, CANCER RES, V57, P1731
   RUDER AM, 1994, J OCCUP ENVIRON MED, V36, P867
   SCARPA A, 1994, INT J CANCER, V57, P167
   SELENSKAS S, 1995, AM J IND MED, V28, P385, DOI 10.1002/ajim.4700280308
   SEN, 1980, N NITROSO COMPOUNDS, P457
   SEVERSON RK, 1982, BRIT MED J, V285, P214, DOI 10.1136/bmj.285.6336.214-b
   SHIBATA A, 1994, INT J CANCER, V58, P46, DOI 10.1002/ijc.2910580109
   SILVERMAN DT, 1994, JNCI-J NATL CANCER I, V86, P1510, DOI 10.1093/jnci/86.20.1510
   SILVERMAN DT, 1995, CANCER RES, V55, P4899
   Silverman DT, 1996, J CLIN EPIDEMIOL, V49, P601, DOI 10.1016/0895-4356(95)00508-0
   SILVERSTEIN M, 1988, J OCCUP ENVIRON MED, V30, P706
   SMITH JP, 1990, DIGEST DIS SCI, V35, P1377, DOI 10.1007/BF01536744
   SNOWDON DA, 1984, AM J PUBLIC HEALTH, V74, P820, DOI 10.2105/AJPH.74.8.820
   SOLENOVA, 1992, VOP ONKOL, V38, P1174
   STENSVOLD I, 1994, CANCER CAUSE CONTROL, V5, P401, DOI 10.1007/BF01694753
   SUGIMURA, 1993, CANCER RES, V43, pS2415
   SUIKKARI AM, 1988, J CLIN ENDOCR METAB, V66, P266, DOI 10.1210/jcem-66-2-266
   SWIFT M, 1991, NEW ENGL J MED, V325, P1831, DOI 10.1056/NEJM199112263252602
   TABATA T, 1993, INT J PANCREATOL, V14, P237
   TADA M, 1991, CANCER, V67, P634, DOI 10.1002/1097-0142(19910201)67:3<634::AID-CNCR2820670318>3.0.CO;2-7
   Tada M, 1996, GASTROENTEROLOGY, V110, P227, DOI 10.1053/gast.1996.v110.pm8536861
   TADA M, 1991, GASTROENTEROLOGY, V100, P233, DOI 10.1016/0016-5085(91)90606-L
   TAKEDA Y, 1991, J CANCER RES CLIN, V117, P416, DOI 10.1007/BF01612760
   THOMAS TL, 1980, J OCCUP ENVIRON MED, V22, P97, DOI 10.1097/00043764-198002000-00007
   TOMIOKA T, 1990, CANCER LETT, V55, P121, DOI 10.1016/0304-3835(90)90021-O
   TREDANIEL J, 1993, EUR J CANCER, V29A, P2058, DOI 10.1016/0959-8049(93)90471-Q
   VELEMA JP, 1986, EPIDEMIOL REV, V8, P28, DOI 10.1093/oxfordjournals.epirev.a036294
   VENA JE, 1985, BRIT J IND MED, V42, P85
   VINEIS P, 1993, J NATL CANCER I, V85, P1004, DOI 10.1093/jnci/85.12.1004
   WALSH JH, 1987, PHYSL GASTROINTESTIN, V1, P181
   WHITTEMORE AS, 1983, J CHRON DIS, V36, P251, DOI 10.1016/0021-9681(83)90059-0
   WILLIAMS, 1989, DIABETES, V34, P980
   WILLIAMS RR, 1977, JNCI-J NATL CANCER I, V58, P525, DOI 10.1093/jnci/58.3.525
   WINGREN G, 1991, AM J IND MED, V20, P769, DOI 10.1002/ajim.4700200608
   WYNDER EL, 1986, CANCER RES, V46, P5360
   WYNDER EL, 1973, JNCI-J NATL CANCER I, V50, P645, DOI 10.1093/jnci/50.3.645
   YANAGISAWA A, 1993, CANCER RES, V53, P953
   YANAGISAWA A, 1993, JPN J CANCER RES, V84, P474, DOI 10.1111/j.1349-7006.1993.tb00161.x
   YANAI H, 1979, ENVIRON HEALTH PERSP, V32, P83, DOI 10.2307/3429007
   ZATONSKI W, 1991, INT J CANCER, V48, P390, DOI 10.1002/ijc.2910480314
   ZATONSKI WA, 1993, INT J CANCER, V53, P601, DOI 10.1002/ijc.2910530413
   ZHENG TZ, 1995, INT J CANCER, V61, P622, DOI 10.1002/ijc.2910610507
   ZHENG W, 1993, CANCER CAUSE CONTROL, V4, P361, DOI 10.1007/BF00051339
   ZOLOTH SR, 1986, J NATL CANCER I, V76, P1047
   [No title captured]
NR 214
TC 90
Z9 93
U1 0
U2 1
PU SCANDINAVIAN JOURNAL WORK ENVIRONMENT & HEALTH
PI HELSINKI
PA TOPELIUKSENKATU 41A, SF-00250 HELSINKI, FINLAND
SN 0355-3140
EI 1795-990X
J9 SCAND J WORK ENV HEA
JI Scand. J. Work Environ. Health
PD JUN
PY 1998
VL 24
IS 3
BP 165
EP 174
DI 10.5271/sjweh.295
PG 10
WC Public, Environmental & Occupational Health
WE Science Citation Index Expanded (SCI-EXPANDED)
SC Public, Environmental & Occupational Health
GA 101HN
UT WOS:000074863700002
PM 9710368
OA hybrid
DA 2022-07-19
ER

PT J
AU Kaplan, O
   Kushnir, T
   Askenazy, N
   Knubovets, T
   Navon, G
AF Kaplan, O
   Kushnir, T
   Askenazy, N
   Knubovets, T
   Navon, G
TI Role of nuclear magnetic resonance spectroscopy (MRS) in cancer
   diagnosis and treatment: P-31, Na-23, and H-1 MRS studies of three
   models of pancreatic cancer
SO CANCER RESEARCH
LA English
DT Article
ID BREAST-CANCER; CELL-LINES; MULTIDRUG RESISTANCE; TAURINE LEVELS;
   IN-VITRO; NMR; TUMORS; INVIVO; ADENOCARCINOMA; METABOLISM
AB The role of nuclear magnetic resonance spectroscopy (MRS) in pancreatic cancer diagnosis and its treatment were assessed in three models of pancreatic neoplasms, Perfused MIA PaCa-2 human pancreatic cancer cells, s.c. implanted pancreatic tumors in hamsters, and pancreatic tumors induced in situ in rats by direct application of the carcinogen 7,12-dimethyl benzanthracene, were studied by phosphorous (P-31), sodium (Na-23), and proton (H-1) MRS. P-31 spectra of pancreatic cancer were qualitatively similar to those of intact organs, There were, however, variations in peak intensities and ratios, Phosphomonoester signals were prominent in both normal pancreases and tumors, but their levels depended on the proliferation rate and on environmental conditions, Thus, the phosphomonoester:beta-nucleoside triphosphate ratio was 1.15 +/- 0.32 in 90% confluency and 1.31 +/- 0.43 in 70% confluency, and this ratio increased upon lowering the perfusion rate. Total (intra- and extracellular) sodium concentrations, measured in the solid tumors, were 39-40 mu mol/g wet weight in normal pancreases. Contrary to a previous hypothesis that malignant transformation is associated with increased sodium content, our Na-23 MRS data showed that there were no significant differences between pancreatic tumors and intact organs. Proton spectra of perchloric acid extracts revealed several differences between tumors and amino acid taurine, from 1.17 +/- 0.39 mu mol/g wet weight in pancreatic carcinoma in rats, and lactate levels that increased from 0.92 +/- 0.2 to 6.19 +/- 1.93 mu mol/g wet weight, respectively. On the other hand, creatine and glutamate were higher in the normal pancreases. Pancreatic cancer is usually resistant to chemotherapy, and we evaluated the effects of the metabolic inhibitors 2-deoxyglucose and lonidamine on the human pancreatic cancer cells by MRS and cytotoxicity studies. The IC50 of Adriamycin and 2-deoxyglucose were 1.49 +/- 0.18 x 10(6) and 1.36 +/- 17 mu g/ml, respectively. These results were similar to data obtained previously in multidrug-resistant human breast cancer cells, which were highly resistant (33-fold) to Adriamycin but were more susceptible (9-fold) to 2-deoxyglucose than their parental cells.
C1 TEL AVIV UNIV, SCH CHEM, IL-64239 TEL AVIV, ISRAEL.
RP Kaplan, O (通讯作者)，TEL AVIV UNIV, DEPT SURG A, TEL AVIV MED CTR, 6 WEIZMANN ST, IL-64239 TEL AVIV, ISRAEL.
CR ALLEY MC, 1988, CANCER RES, V48, P589
   *AM CANC SOC, 1991, CANC FACTS FIG 1991
   Askenasy N, 1990, NMR Biomed, V3, P220, DOI 10.1002/nbm.1940030505
   BENHORIN H, 1995, CANCER RES, V55, P2814
   CAMERON IL, 1980, CANCER RES, V40, P1493
   CHEMINTHOMAS C, 1994, GASTROEN CLIN BIOL, V18, P859
   CONE CD, 1969, T NEW YORK ACAD SCI, V31, P404, DOI 10.1111/j.2164-0947.1969.tb02926.x
   DALY PF, 1989, CANCER RES, V49, P770
   DISSIN J, 1975, JNCI-J NATL CANCER I, V55, P857, DOI 10.1093/jnci/55.4.857
   EVANOCHKO WT, 1984, BIOCHIM BIOPHYS ACTA, V805, P104, DOI 10.1016/0167-4889(84)90042-9
   FOSSEL ET, 1986, NEW ENGL J MED, V315, P1369, DOI 10.1056/NEJM198611273152201
   GADIAN DG, 1982, NUCL MAGN RESON, P1
   GEGGEL HS, 1985, NEW ENGL J MED, V312, P142, DOI 10.1056/NEJM198501173120302
   GLAHOLM J, 1989, LANCET, V1, P1326
   GOLDSMITH M, 1975, PHYSIOL CHEM PHYS M, V7, P263
   GRIFFEY RH, 1990, MAGNET RESON MED, V13, P305, DOI 10.1002/mrm.1910130213
   GUIDONI L, 1987, MAGNET RESON MED, V5, P578, DOI 10.1002/mrm.1910050609
   HILAL SK, 1985, J COMPUT ASSIST TOMO, V9, P1, DOI 10.1097/00004728-198501000-00001
   JIANG XR, 1993, FREE RADICAL RES COM, V19, P355, DOI 10.3109/10715769309056526
   KAPLAN O, 1987, J SURG RES, V43, P172, DOI 10.1016/0022-4804(87)90161-2
   KAPLAN O, 1990, BIOCHEM BIOPH RES CO, V169, P383, DOI 10.1016/0006-291X(90)90343-L
   KAPLAN O, 1994, BREAST CANCER RES TR, V31, P285, DOI 10.1007/BF00666161
   KAPLAN O, 1991, CANCER RES, V51, P1638
   KAPLAN O, 1990, CANCER RES, V50, P544
   KAPLAN O, 1991, J BIOL CHEM, V266, P3688
   KAPLAN O, 1997, IN PRESS RES SURG
   KARLA R, 1993, BRIT J CANCER, V67, P1145
   KINOSHITA Y, 1994, NEUROSURGERY, V35, P606, DOI 10.1227/00006123-199410000-00005
   KUSHNIR T, 1991, NMR BIOMED, V4, P182, DOI 10.1002/nbm.1940040405
   LEAN CL, 1991, MAGN RESON MED, V20, P306, DOI 10.1002/mrm.1910200213
   LIEBLING MS, 1987, ANN NY ACAD SCI, V508, P149, DOI 10.1111/j.1749-6632.1987.tb32901.x
   LOWRY OH, 1972, FLEXIBLE SYSTEM ENZY, P12
   MATTHEWS PM, 1982, BIOCHIM BIOPHYS ACTA, V721, P312, DOI 10.1016/0167-4889(82)90084-2
   MERCHANT TE, 1988, CANCER RES, V48, P5112
   MORENO A, 1993, NMR BIOMED, V6, P111, DOI 10.1002/nbm.1940060202
   MOSCOW JA, 1988, J NATL CANCER I, V80, P14, DOI 10.1093/jnci/80.1.14
   MOUNTFORD CE, 1987, CANCER SURV, V6, P285
   MOUNTFORD CE, 1989, MAGNETIC RESONANCE S, P103
   MURAT C, 1989, PANCREAS, V4, P145, DOI 10.1097/00006676-198904000-00002
   Narayan K S, 1990, NMR Biomed, V3, P23
   *NAT CANC I, 1991, NIH PUBL
   NAVON G, 1977, P NATL ACAD SCI USA, V74, P87, DOI 10.1073/pnas.74.1.87
   NEGENDANK WG, 1989, RADIOLOGY, V173, P181, DOI 10.1148/radiology.173.1.2675183
   NG TC, 1989, MAGNET RESON MED, V10, P125, DOI 10.1002/mrm.1910100112
   OBERHAENSLI RD, 1986, LANCET, V2, P8, DOI 10.1016/S0140-6736(86)92558-4
   PODO F, 1987, CANCER RES, V47, P6481
   REMY C, 1994, J NEUROCHEM, V62, P166
   ROBERTS E, 1949, CANCER RES, V9, P645
   SATAKE K, 1984, CLIN ONCOL, V10, P27
   SCARPELLI DG, 1979, CANCER RES, V39, P452
   SHULMAN R, 1990, NEW ENGL J MED, V322, P1002, DOI 10.1056/NEJM199004053221410
   SINDELAR WF, 1982, CARCINOGENESIS, V3, P1021, DOI 10.1093/carcin/3.9.1021
   SINGER S, 1995, CANCER RES, V55, P5140
   SMITH ICP, 1990, ANAL CHEM, V62, pA853, DOI 10.1021/ac00214a002
   STUBBS M, 1994, CANCER RES, V54, P4011
   SU BY, 1993, CANCER RES, V53, P1751
   TURSKI PA, 1987, RADIOLOGY, V163, P245, DOI 10.1148/radiology.163.1.3029803
   VIVI A, 1997, IN PRESS BREAST CANC
   WARSHAW AL, 1992, NEW ENGL J MED, V326, P455, DOI 10.1056/NEJM199202133260706
   WRIGHT CE, 1986, ANNU REV BIOCHEM, V55, P427, DOI 10.1146/annurev.biochem.55.1.427
   [No title captured]
NR 61
TC 24
Z9 28
U1 0
U2 10
PU AMER ASSOC CANCER RESEARCH
PI PHILADELPHIA
PA 615 CHESTNUT ST, 17TH FLOOR, PHILADELPHIA, PA 19106-4404 USA
SN 0008-5472
EI 1538-7445
J9 CANCER RES
JI Cancer Res.
PD APR 15
PY 1997
VL 57
IS 8
BP 1452
EP 1459
PG 8
WC Oncology
WE Science Citation Index Expanded (SCI-EXPANDED)
SC Oncology
GA WT723
UT WOS:A1997WT72300012
PM 9108445
DA 2022-07-19
ER

PT J
AU Santhosh, S
   Mittal, BR
   Rana, SS
   Srinivasan, R
   Bhattacharya, A
   Das, A
   Bhasin, D
AF Santhosh, Sampath
   Mittal, Bhagwant Rai
   Rana, Surinder Singh
   Srinivasan, Radhika
   Bhattacharya, Anish
   Das, Ashim
   Bhasin, Deepak
TI Metabolic signatures of malignant and non-malignant mass-forming lesions
   in the periampulla and pancreas in FDG PET/CT scan: an atlas with
   pathologic correlation
SO ABDOMINAL IMAGING
LA English
DT Article
DE Pancreatic adenocarcinoma; Periampullary adenocarcinoma; Maltoma;
   Autoimmune pancreatitis; Lymphoma; FDG PET/CT
ID POSITRON-EMISSION-TOMOGRAPHY; PAPILLARY MUCINOUS NEOPLASMS; AUTOIMMUNE
   PANCREATITIS; COMPUTED-TOMOGRAPHY; DIAGNOSIS; MANAGEMENT; CANCER;
   CARCINOMA; UTILITY; DIFFERENTIATION
AB Positron emission tomography (PET) has been used for the characterization of pancreatic and periampullary lesions. Pancreatitis-associated inflammation affecting only a portion of the pancreas gives the appearance of a mass lesion on imaging. Consequently, the differential diagnosis between cancer and pancreatitis becomes a commonly encountered problem. Traditionally, PET was interpreted as positive (to denote malignancy) if fluorodeoxyglucose (FDG) activity in the pancreas exceeded background activity and as negative (to denote benign) if activity was less than or equal to background activity. However, the specificity was limited with this method of interpretation. A relatively wide overlap has been reported between semiquantitative uptake values obtained in cancers and those in inflammatory lesions. Also, the qualitative (metabolic patterns) and quantitative variables (standardized uptake values) have been complementary and at sometimes controversial to each other in various clinical situations. There is paucity of data in the literature highlighting the role of FDG PET/CT in characterization of such mass lesions. The primary aim of this pictorial review is to list the various pathologic processes of pancreas and periampulla that could be studied with FDG PET/CT and recognize the different FDG uptake patterns and apply this information to characterize the different lesions affecting the pancreas and periampulla. We have also discussed the limitations of conventional imaging and advantages of FDG PET/CT for the evaluation mass-forming lesions of the pancreas and periampulla.
C1 [Santhosh, Sampath; Mittal, Bhagwant Rai; Bhattacharya, Anish] Postgrad Inst Med Educ & Res, Dept Nucl Med, Chandigarh 160012, India.
   [Santhosh, Sampath; Mittal, Bhagwant Rai; Bhattacharya, Anish] Postgrad Inst Med Educ & Res, PET, Chandigarh 160012, India.
   [Rana, Surinder Singh; Bhasin, Deepak] Postgrad Inst Med Educ & Res, Dept Gastroenterol, Chandigarh 160012, India.
   [Srinivasan, Radhika] Postgrad Inst Med Educ & Res, Dept Cytol & Gynaecol Pathol, Chandigarh 160012, India.
   [Das, Ashim] Postgrad Inst Med Educ & Res, Dept Histopathol, Chandigarh 160012, India.
   [Santhosh, Sampath] Tamil Nadu Govt Multi Super Specialty Hosp, Inst Nucl Imaging & Mol Med, Madras 600002, Tamil Nadu, India.
RP Santhosh, S (通讯作者)，Postgrad Inst Med Educ & Res, Dept Nucl Med, Chandigarh 160012, India.
EM santhosh610@yahoo.com
CR Adsay V, 2012, AM J SURG PATHOL, V36, P1592, DOI 10.1097/PAS.0b013e31826399d8
   BARES R, 1993, NUCL MED COMMUN, V14, P596, DOI 10.1097/00006231-199307000-00013
   Delbeke D, 1999, J NUCL MED, V40, P1784
   Delbeke D, 2010, SURG ONCOL CLIN N AM, V19, P235, DOI 10.1016/j.soc.2009.11.005
   Diederichs CG, 2000, PANCREAS, V20, P109, DOI 10.1097/00006676-200003000-00001
   Ezzat AP, 1996, J CLIN GASTROENTEROL, V23, P109, DOI 10.1097/00004836-199609000-00008
   FREEMAN C, 1972, CANCER, V29, P252, DOI 10.1002/1097-0142(197201)29:1<252::AID-CNCR2820290138>3.0.CO;2-#
   FRIESS H, 1995, GUT, V36, P771, DOI 10.1136/gut.36.5.771
   Gambhir SS, 2001, J NUCL MED, V42, p1S
   Hara T, 2013, ANN SURG, V257, P1103, DOI 10.1097/SLA.0b013e318281b824
   Heinrich S, 2005, ANN SURG, V242, P235, DOI 10.1097/01.sla.0000172095.97787.84
   Higashi T, 2003, ANN NUCL MED, V17, P261, DOI 10.1007/BF02988521
   Hong HS, 2010, CLIN NUCL MED, V35, P776, DOI 10.1097/RLU.0b013e3181e4da32
   Johnson CD, 2005, GUT, V54, DOI 10.1136/gut.2004.057059
   Johnson PT, 1999, RADIOLOGY, V212, P213, DOI 10.1148/radiology.212.1.r99jl16213
   Kalady MF, 2002, ANN SURG ONCOL, V9, P799, DOI 10.1245/ASO.2002.03.072
   Kamisawa T, 2003, J GASTROENTEROL, V38, P982, DOI 10.1007/s00535-003-1175-y
   Kamisawa T, 2003, AM J GASTROENTEROL, V98, P2694, DOI 10.1016/j.amjgastroenterol.2003.09.051
   Kauhanen SP, 2009, ANN SURG, V250, P957, DOI 10.1097/SLA.0b013e3181b2fafa
   Keogan MT, 1998, AM J ROENTGENOL, V171, P1565, DOI 10.2214/ajr.171.6.9843289
   Kim HS, 2011, J GASTROINTEST LIVER, V20, P197
   Kloppel G, 2011, ENDOCR-RELAT CANCER, V18, pS1, DOI 10.1530/ERC-11-0013
   Koyama K, 2001, ANN NUCL MED, V15, P217, DOI 10.1007/BF02987835
   Lee TY, 2009, AM J ROENTGENOL, V193, P343, DOI 10.2214/AJR.08.2297
   Luttges J, 2011, Pathologe, V32 Suppl 2, P332, DOI 10.1007/s00292-011-1515-2
   Nagar AM, 2009, J COMPUT ASSIST TOMO, V33, P136, DOI 10.1097/RCT.0b013e31816c82bc
   Nakazawa T, 2007, GASTROINTEST ENDOSC, V65, P99, DOI 10.1016/j.gie.2006.03.929
   Nichols MT, 2006, PANCREAS, V33, P211, DOI 10.1097/01.mpa.0000227912.71202.2c
   Oberg K, 2005, BEST PRACT RES CL GA, V19, P753, DOI 10.1016/j.bpg.2005.06.002
   Pakzad F, 2006, SEMIN NUCL MED, V36, P248, DOI 10.1053/j.semnuclmed.2006.03.005
   Riker A, 1997, SURG ONCOL, V6, P157, DOI 10.1016/S0960-7404(97)00025-X
   Rojas Y, 2012, J PEDIATR SURG, V47, P2199, DOI 10.1016/j.jpedsurg.2012.09.005
   Salvatore JR, 2000, MED ONCOL, V17, P237, DOI 10.1007/BF02780536
   Sanabe Naoya, 2002, J Hepatobiliary Pancreat Surg, V9, P515, DOI 10.1007/s005340200065
   Santhosh S, 2013, CLIN NUCL MED, V38, pE423, DOI 10.1097/RLU.0b013e31827086b5
   Santhosh S, 2013, J GASTROEN HEPATOL, V28, P255, DOI 10.1111/jgh.12068
   Schick V, 2008, EUR J NUCL MED MOL I, V35, P1775, DOI 10.1007/s00259-008-0818-x
   Sperti C, 2005, J GASTROINTEST SURG, V9, P22, DOI 10.1016/j.gassur.2004.10.002
   Sperti C, 2007, ANN SURG, V246, P932, DOI 10.1097/SLA.0b013e31815c2a29
   Tann M, 2007, CLIN RADIOL, V62, P745, DOI 10.1016/j.crad.2007.01.023
   van Kouwen MCA, 2005, EUR J NUCL MED MOL I, V32, P399, DOI 10.1007/s00259-004-1689-4
   von Schulthess GK, 2006, RADIOLOGY, V238, P405, DOI 10.1148/radiol.2382041977
   Wakabayashi H, 2008, WORLD J GASTROENTERO, V14, P64, DOI 10.3748/wjg.14.64
   Yoon SN, 2004, CLIN NUCL MED, V29, P574, DOI 10.1097/01.rlu.0000135269.00531.f8
   Zhu WY, 2012, MED ONCOL, V29, P140, DOI 10.1007/s12032-010-9804-9
   Zimny M, 2001, CHIRURG, V72, P989, DOI 10.1007/PL00002602
NR 46
TC 7
Z9 9
U1 0
U2 1
PU SPRINGER
PI NEW YORK
PA ONE NEW YORK PLAZA, SUITE 4600, NEW YORK, NY, UNITED STATES
SN 0942-8925
EI 1432-0509
J9 ABDOM IMAGING
JI Abdom. Imaging
PD JUN
PY 2015
VL 40
IS 5
BP 1285
EP 1315
DI 10.1007/s00261-014-0266-y
PG 31
WC Gastroenterology & Hepatology; Radiology, Nuclear Medicine & Medical
   Imaging
WE Science Citation Index Expanded (SCI-EXPANDED)
SC Gastroenterology & Hepatology; Radiology, Nuclear Medicine & Medical
   Imaging
GA CJ2TI
UT WOS:000355337000039
PM 25296997
DA 2022-07-19
ER

PT J
AU Payne, SN
   Maher, ME
   Tran, NH
   Van De Hey, DR
   Foley, TM
   Yueh, AE
   Leystra, AA
   Pasch, CA
   Jeffrey, JJ
   Clipson, L
   Matkowskyj, KA
   Deming, DA
AF Payne, S. N.
   Maher, M. E.
   Tran, N. H.
   Van De Hey, D. R.
   Foley, T. M.
   Yueh, A. E.
   Leystra, A. A.
   Pasch, C. A.
   Jeffrey, J. J.
   Clipson, L.
   Matkowskyj, K. A.
   Deming, D. A.
TI PIK3CA mutations can initiate pancreatic tumorigenesis and are
   targetable with PI3K inhibitors
SO ONCOGENESIS
LA English
DT Article
ID PAPILLARY MUCINOUS NEOPLASM/CARCINOMA; CELL LUNG-CANCER; PATHWAY
   INHIBITORS; KRAS; ADENOCARCINOMA; COOPERATE; BIOLOGY; MTOR; GENE; BRAF
AB Aberrations in the phosphoinositide 3-kinase (PI3K) signaling pathway have a key role in the pathogenesis of numerous cancers by altering cell growth, metabolism, proliferation and apoptosis. Interest in targeting the PI3K signaling cascade continues, as new agents are being clinically evaluated. PIK3CA mutations result in a constitutively active PI3K and are present in a subset of pancreatic cancers. Here we examine mutant PIK3CA-mediated pancreatic tumorigenesis and the response of PIK3CA mutant pancreatic cancers to dual PI3K/mammalian target of rapamycin (mTOR) inhibition. Two murine models were generated expressing a constitutively active PI3K within the pancreas. An increase in acinar-to-ductal metaplasia and pancreatic intraepithelial neoplasms (PanINs) was identified. In one model these lesions were detected as early as 10 days of age. Invasive pancreatic ductal adenocarcinoma developed in these mice as early as 20 days of age. These cancers were highly sensitive to treatment with dual PI3K/mTOR inhibition. In the second model, PanINs and invasive cancer develop with a greater latency owing to a lesser degree of PI3K pathway activation in this murine model. In addition to PI3K pathway activation, increased ERK1/2 signaling is common in human pancreatic cancers. Phosphorylation of ERK1/2 was also investigated in these models. Phosphorylation of ERK1/2 is demonstrated in the pre-neoplastic lesions and invasive cancers. This activation of ERK1/2 is diminished with dual PI3K/mTOR inhibition. In summary, PIK3CA mutations can initiate pancreatic tumorigenesis and these cancers are particularly sensitive to dual PI3K/mTOR inhibition. Future studies of PI3K pathway inhibitors for patients with PIK3CA mutant pancreatic cancers are warranted.
C1 [Payne, S. N.; Pasch, C. A.; Jeffrey, J. J.; Matkowskyj, K. A.; Deming, D. A.] Univ Wisconsin, Carbone Canc Ctr, Madison, WI USA.
   [Maher, M. E.; Tran, N. H.; Van De Hey, D. R.; Foley, T. M.; Yueh, A. E.; Deming, D. A.] Univ Wisconsin, Dept Med, Div Hematol & Oncol, Madison, WI USA.
   [Leystra, A. A.; Clipson, L.] Univ Wisconsin, Dept Oncol, Madison, WI USA.
   [Matkowskyj, K. A.] Univ Wisconsin, Dept Pathol & Lab Med, Madison, WI USA.
   [Matkowskyj, K. A.; Deming, D. A.] William S Middleton Mem Vet Adm Med Ctr, Madison, WI USA.
RP Deming, DA (通讯作者)，Univ Wisconsin, Med, 600 Highland Ave,K6-544, Madison, WI 53792 USA.
EM ddeming@medicine.wisc.edu
FU National Institutes of Health [P30 CA014520]; UW Carbone Cancer Center;
   UW Department of Medicine; UW School of Medicine and Public Health; UW
   Graduate School through the Wisconsin Alumni Research Foundation
FX This project was supported by the National Institutes of Health P30
   CA014520 (Core Grant, University of Wisconsin Carbone Cancer Center);
   and start-up funds (DAD) from the UW Carbone Cancer Center, UW
   Department of Medicine, UW School of Medicine and Public Health, and the
   UW Graduate School through the Wisconsin Alumni Research Foundation.
CR Adams JR, 2011, CANCER RES, V71, P2706, DOI 10.1158/0008-5472.CAN-10-0738
   Aguirre AJ, 2003, GENE DEV, V17, P3112, DOI 10.1101/gad.1158703
   American Cancer Society, 2014, CANC FACTS FIG 2014
   Bardeesy N, 2002, NAT REV CANCER, V2, P897, DOI 10.1038/nrc949
   Cataldo VD, 2011, NEW ENGL J MED, V364, P947, DOI 10.1056/NEJMct0807960
   Conroy T, 2011, NEW ENGL J MED, V364, P1817, DOI 10.1056/NEJMoa1011923
   Disselhorst JA, 2010, J NUCL MED, V51, P610, DOI 10.2967/jnumed.109.068858
   Ebi H, 2013, P NATL ACAD SCI USA, V110, P21124, DOI 10.1073/pnas.1314124110
   Eser S, 2013, CANCER CELL, V23, P406, DOI 10.1016/j.ccr.2013.01.023
   Flaherty KT, 2010, NEW ENGL J MED, V363, P809, DOI 10.1056/NEJMoa1002011
   Friedlander SYG, 2009, CANCER CELL, V16, P379, DOI 10.1016/j.ccr.2009.09.027
   Fueger BJ, 2006, J NUCL MED, V47, P999
   Gazzah A, 2013, ONCOTARGETS THER, V6, P95, DOI 10.2147/OTT.S38520
   Heestand GM, 2015, ONCOTARGET, V6, P4553, DOI 10.18632/oncotarget.2972
   Hidalgo M, 2010, NEW ENGL J MED, V362, P1605, DOI 10.1056/NEJMra0901557
   Hingorani SR, 2003, CANCER CELL, V4, P437, DOI 10.1016/S1535-6108(03)00309-X
   Hingorani SR, 2005, CANCER CELL, V7, P469, DOI 10.1016/j.ccr.2005.04.023
   Iacobuzio-Donahue CA, 2012, CLIN CANCER RES, V18, P4257, DOI 10.1158/1078-0432.CCR-12-0315
   Janku F, 2013, CANCER RES, V73, P276, DOI 10.1158/0008-5472.CAN-12-1726
   Janku F, 2011, MOL CANCER THER, V10, P558, DOI 10.1158/1535-7163.MCT-10-0994
   Leystra AA, 2012, CANCER RES, V72, P2931, DOI 10.1158/0008-5472.CAN-11-4097
   Liu YN, 2013, MINI-REV MED CHEM, V13, P2047, DOI 10.2174/13895575113136660105
   Lubezky N, 2011, J GASTROINTEST SURG, V15, P503, DOI 10.1007/s11605-010-1411-8
   Maira SM, 2008, MOL CANCER THER, V7, P1851, DOI 10.1158/1535-7163.MCT-08-0017
   Mamane Y, 2006, ONCOGENE, V25, P6416, DOI 10.1038/sj.onc.1209888
   Meszoely IM, 2001, CANCER J, V7, P242
   Morita M, 2015, CELL CYCLE, V14, P473, DOI 10.4161/15384101.2014.991572
   Morris JP, 2010, NAT REV CANCER, V10, P683, DOI 10.1038/nrc2899
   Muzumdar MD, 2007, GENESIS, V45, P593, DOI 10.1002/dvg.20335
   Pal SK, 2010, MOL CANCER THER, V9, P1931, DOI 10.1158/1535-7163.MCT-10-0239
   Reichert M, 2011, J CLIN INVEST, V121, P4572, DOI 10.1172/JCI57131
   Rodon J, 2013, NAT REV CLIN ONCOL, V10, P143, DOI 10.1038/nrclinonc.2013.10
   Samuels Y, 2004, SCIENCE, V304, P554, DOI 10.1126/science.1096502
   Schonleben F, 2008, LANGENBECK ARCH SURG, V393, P289, DOI 10.1007/s00423-008-0285-7
   Schonleben F, 2006, CLIN CANCER RES, V12, P3851, DOI 10.1158/1078-0432.CCR-06-0292
   Serra V, 2013, J CLIN INVEST, V123, P2551, DOI 10.1172/JCI66343
   Srinivasan L, 2009, CELL, V139, P573, DOI 10.1016/j.cell.2009.08.041
   Stelzer MK, 2010, CANCER PREV RES, V3, P1542, DOI 10.1158/1940-6207.CAPR-10-0228
   Teague A, 2015, THER ADV MED ONCOL, V7, P68, DOI 10.1177/1758834014564775
   Tuveson DA, 2006, CANCER RES, V66, P242, DOI 10.1158/0008-5472.CAN-05-2305
   Von Hoff DD, 2013, NEW ENGL J MED, V369, P1691, DOI 10.1056/NEJMoa1304369
   Weiss GA, 2013, J GASTROINTEST ONCOL, V4, P20, DOI 10.3978/j.issn.2078-6891.2012.012
   Will M, 2014, CANCER DISCOV, V4, P334, DOI 10.1158/2159-8290.CD-13-0611
   Wu CYC, 2014, GASTROENTEROLOGY, V147, P1405, DOI 10.1053/j.gastro.2014.08.032
   Zhao L, 2010, CELL CYCLE, V9, P596, DOI 10.4161/cc.9.3.10599
NR 45
TC 36
Z9 37
U1 1
U2 6
PU NATURE PUBLISHING GROUP
PI NEW YORK
PA 75 VARICK ST, 9TH FLR, NEW YORK, NY 10013-1917 USA
SN 2157-9024
J9 ONCOGENESIS
JI Oncogenesis
PD OCT
PY 2015
VL 4
AR e169
DI 10.1038/oncsis.2015.28
PG 10
WC Oncology
WE Science Citation Index Expanded (SCI-EXPANDED)
SC Oncology
GA DB7FE
UT WOS:000368679300002
PM 26436951
OA Green Published, gold
DA 2022-07-19
ER

PT J
AU Ventrucci, M
   Cipolla, A
   Racchini, C
   Casadei, R
   Simoni, P
   Gullo, L
AF Ventrucci, M
   Cipolla, A
   Racchini, C
   Casadei, R
   Simoni, P
   Gullo, L
TI Tumor M2-pyruvate kinase, a new metabolic marker for pancreatic cancer
SO DIGESTIVE DISEASES AND SCIENCES
LA English
DT Article
DE pancreatic cancer; pyruvate kinase isoenzyme; CA 19-9; tumor marker; Tu
   M2-PK
ID PYRUVATE-KINASE; TU M2-PK; GASTROINTESTINAL CANCER; QUANTITATIVE
   DETECTION; SERUM; M2; DIAGNOSIS; CARCINOMA; EXPRESSION; DISEASES
AB An isoenzyme of pyruvate kinase (Tu M2-PK) is overexpressed by tumor cells and can be measured in blood by a specific immunoenzymatic assay. Our objective was to investigate the diagnostic value of Tu M2-PK in comparison with that of CA 19-9 in pancreatic cancer. We studied 265 subjects: 60 with histologically confirmed pancreatic cancer, 43 with benign pancreatic diseases (acute and chronic pancreatitis), 5 with benign cystic neoplasms of the pancreas, 9 with neuroendocrine tumors, 77 with other abdominal malignancies, 47 with benign digestive diseases, and 24 healthy controls. Levels of plasma Tu M2-PK and serum CA 19-9 were determined by commercially available specific immunoassays. The diagnostic sensitivity and specificity of Tu M2-PK for pancreatic cancer were 85 and 41%, respectively, while those of CA 19-9 were 75 and 81%. The combination of the two tests significantly increased sensitivity (97%) but lowered specificity (38%). In discriminating between pancreatic cancer and acute or chronic pancreatitis, Tu M2-PK turned out to be less accurate than CA 19-9. In patients without pancreatic tumor, cholestasis appeared not to affect the values of Tu M2-PK, while CA 19-9 was found to be significantly higher. Tu M2-PK was also abnormally high in the majority of patients with other digestive malignancies or neuroendocrine tumors. The results demonstrate that Tu M2-PK has a satisfactory sensitivity but a poor specificity in the diagnosis of pancreatic cancer. Used together with CA 19-9, the sensitivity increases considerably.
C1 Osped Bentivoglio, UO Med Interna, Dept Internal Med, I-40010 Bentivoglio, BO, Italy.
   Univ Bologna, Dept Internal Med & Gastroenterol, Bologna, Italy.
   Univ Bologna, Dept Surg, Bologna, Italy.
RP Ventrucci, M (通讯作者)，Osped Bentivoglio, UO Med Interna, Dept Internal Med, Via Marconi 35, I-40010 Bentivoglio, BO, Italy.
EM maurizio.ventrucci@auslbonord.regione.emilia-romagna.it
RI Casadei, Riccardo/AAL-6053-2021
OI simoni, patrizia/0000-0001-8581-3585; CASADEI,
   RICCARDO/0000-0001-9486-8190
CR Cerwenka H, 1999, ANTICANCER RES, V19, P849
   EIGENBRODT E, 1992, Critical Reviews in Oncogenesis, V3, P91
   Eigenbrodt E, 1997, ANTICANCER RES, V17, P3153
   Eigenbrodt E, 1998, ANTICANCER RES, V18, P3267
   GOLDSTEIN SA, 1989, ANNU REV NUTR, V9, P445, DOI 10.1146/annurev.nu.09.070189.002305
   GULLO L, 1994, PANCREAS, V9, P717, DOI 10.1097/00006676-199411000-00007
   Hardt PD, 2000, ANTICANCER RES, V20, P4965
   Hugo F, 1999, ANTICANCER RES, V19, P2753
   Luftner D, 2000, ANTICANCER RES, V20, P5077
   MALESCI A, 1992, PANCREAS, V7, P497, DOI 10.1097/00006676-199207000-00012
   Malesci A, 1987, GASTROENTEROLOGY, V92, P60, DOI 10.1016/0016-5085(87)90840-7
   National Cancer Institute, ANN REP NAT STAT CAN
   Oehler R, 2000, BLOOD, V95, P1086, DOI 10.1182/blood.V95.3.1086.003k09_1086_1092
   Oremek GM, 1999, ANTICANCER RES, V19, P2599
   Oremek GM, 1997, ANTICANCER RES, V17, P3031
   PAGANUZZI M, 1988, CANCER, V61, P2100, DOI 10.1002/1097-0142(19880515)61:10<2100::AID-CNCR2820611028>3.0.CO;2-Z
   Pezzilli R, 2003, ANTICANCER RES, V23, P2969
   RHODES JM, 1998, PANCREAS, P966
   Schneider J, 2000, CANCER DETECT PREV, V24, P531
   Schulze G, 2000, ANTICANCER RES, V20, P4961
   *UICC TNM ATL, 1989, ILL GUID TNMPTNM CLA
   Wechsel HW, 1999, ANTICANCER RES, V19, P2583
NR 22
TC 49
Z9 55
U1 0
U2 6
PU SPRINGER
PI DORDRECHT
PA VAN GODEWIJCKSTRAAT 30, 3311 GZ DORDRECHT, NETHERLANDS
SN 0163-2116
EI 1573-2568
J9 DIGEST DIS SCI
JI Dig. Dis. Sci.
PD AUG
PY 2004
VL 49
IS 7-8
BP 1149
EP 1155
DI 10.1023/B:DDAS.0000037803.32013.aa
PG 7
WC Gastroenterology & Hepatology
WE Science Citation Index Expanded (SCI-EXPANDED)
SC Gastroenterology & Hepatology
GA 845UM
UT WOS:000223270800015
PM 15387337
DA 2022-07-19
ER

PT J
AU Shreve, PD
   Gross, MD
AF Shreve, PD
   Gross, MD
TI Imaging of the pancreas and related diseases with PET carbon-11-acetate
SO JOURNAL OF NUCLEAR MEDICINE
LA English
DT Article
DE pancreas; PET; acetate; neoplasm; pancreatitis
ID POSITRON EMISSION TOMOGRAPHY; MYOCARDIAL OXYGEN-CONSUMPTION; F-18
   FLUORODEOXYGLUCOSE; CANCER; METABOLISM; ACETATE; DIAGNOSIS; US; CT
AB The purpose of this study was to evaluate [1-C-11]-acetate as a tracer for functional imaging of the pancreas and related diseases using positron emission tomography (PET). Methods: Thirty-three patients underwent 30 min of dynamic attenuation-corrected PET after intravenous administration of 740 MBq (20 mCi) of [1-C-11]-acetate. Results: The normal pancreas demonstrates prompt uptake of [1-C-11]-acetate and is visualized as early as 2 min post-injection, with maximal activity achieved by 5 min. Subsequent clearance of tracer from the pancreas is slow relative to adjacent organs and background, such that by 10 min post-injection the pancreas is the most prominent organ in the imaging field of view. Pancreatic uptake of [1-C-11]-acetate was unaffected by pancreatic endocrine insufficiency, but is absent in chronic pancreatitis complicated by exocrine insufficiency. Moderately reduced [1-C-11]-acetate uptake was observed in acute uncomplicated pancreatitis. The level of tracer accumulation was substantially reduced in phlegmatous masses complicating pancreatitis and in chronic mass forming pancreatitis. Adenocarcinoma of the pancreas likewise demonstrated no significant uptake of [1-C-11]-acetate. Conclusions: Accumulation of [1-C-11]-acetate by the pancreas allows rapid metabolic imaging using PET, and may be a useful metabolic probe for the study of pancreatic physiology and disease.
C1 ANN ARBOR VET AFFAIRS MED CTR,DEPT NUCL MED,ANN ARBOR,MI.
RP Shreve, PD (通讯作者)，UNIV MICHIGAN,MED CTR,DIV NUCL MED,DEPT INTERNAL MED,1500 E MED CTR DR,BOX 0028,ANN ARBOR,MI 48109, USA.
CR AGNEW JE, 1973, J NUCL MED, V15, P90
   ARMBRECHT JJ, 1989, CIRCULATION, V80, P863, DOI 10.1161/01.CIR.80.4.863
   BARES R, 1994, RADIOLOGY, V192, P79, DOI 10.1148/radiology.192.1.8208970
   BEANLANDS RSB, 1993, J AM COLL CARDIOL, V22, P1389, DOI 10.1016/0735-1097(93)90548-F
   BLAU M, 1962, RADIOLOGY, V78, P974, DOI 10.1148/78.6.974
   BRAGANZA J, 1973, GUT, V14, P383, DOI 10.1136/gut.14.5.383
   BROWN M, 1987, CIRCULATION, V76, P687, DOI 10.1161/01.CIR.76.3.687
   BUCHLER M, 1986, DIAGNOSTIC PROCEDURE, P123
   BUXTON DB, 1989, CIRCULATION, V79, P134, DOI 10.1161/01.CIR.79.1.134
   CALDERON P, 1979, BIOCHIM BIOPHYS ACTA, V574, P379, DOI 10.1016/0005-2760(79)90234-0
   COMAR D, 1976, EUR J NUCL MED, V1, P11
   DELMASCHIO A, 1991, RADIOLOGY, V178, P95, DOI 10.1148/radiology.178.1.1984331
   FRIESS H, 1995, GUT, V36, P771, DOI 10.1136/gut.36.5.771
   GORELICK FS, 1981, PHYSL GASTROINTESTIN, P773
   HANSSON E, 1959, ACTA PHYSL SCAN S161, V46, P3
   HOLLAND JF, 1966, J CLIN INVEST, V45, P1024
   INOKUMA T, 1995, J NUCL MED, V36, P229
   INOKUMA T, 1995, RADIOLOGY, V195, P345, DOI 10.1148/radiology.195.2.7724751
   KATO T, 1995, EUR J NUCL MED, V22, P32, DOI 10.1007/BF00997245
   LAMMER J, 1985, GASTROINTEST RADIOL, V10, P59, DOI 10.1007/BF01893072
   MALFERTHEINER P, 1989, RADIOL CLIN N AM, V27, P51
   NEFF CC, 1984, RADIOLOGY, V150, P35, DOI 10.1148/radiology.150.1.6689784
   PIKE VW, 1982, INT J APPL RADIAT IS, V33, P505, DOI 10.1016/0020-708X(82)90003-5
   ROSCH J, 1967, AMER J ROENTGENOL RA, V100, P664
   SHREVE P, 1995, J NUCL MED, V36, P1595
   SYROTA A, 1983, GUT, V24, P637, DOI 10.1136/gut.24.7.637
   SYROTA A, 1981, GUT, V22, P907, DOI 10.1136/gut.22.11.907
   SYROTA A, 1979, J NUCL MED, V20, P778
   ZUIDEMA GD, 1963, ANN SURG, V158, P894, DOI 10.1097/00000658-196311000-00020
NR 29
TC 43
Z9 45
U1 0
U2 0
PU SOC NUCLEAR MEDICINE INC
PI RESTON
PA 1850 SAMUEL MORSE DR, RESTON, VA 20190-5316
SN 0161-5505
J9 J NUCL MED
JI J. Nucl. Med.
PD AUG
PY 1997
VL 38
IS 8
BP 1305
EP 1310
PG 6
WC Radiology, Nuclear Medicine & Medical Imaging
WE Science Citation Index Expanded (SCI-EXPANDED)
SC Radiology, Nuclear Medicine & Medical Imaging
GA XP424
UT WOS:A1997XP42400040
PM 9255173
DA 2022-07-19
ER

PT J
AU Khasawneh, J
   Schulz, MD
   Walch, A
   Rozman, J
   de Angelis, MH
   Klingenspor, M
   Buck, A
   Schwaiger, M
   Saur, D
   Schmid, RM
   Kloppel, G
   Sipos, B
   Greten, FR
   Arkan, MC
AF Khasawneh, J.
   Schulz, M. D.
   Walch, A.
   Rozman, J.
   de Angelis, M. Hrabe
   Klingenspor, M.
   Buck, A.
   Schwaiger, M.
   Saur, D.
   Schmid, R. M.
   Kloeppel, G.
   Sipos, B.
   Greten, F. R.
   Arkan, M. C.
TI Inflammation and mitochondrial fatty acid beta-oxidation link obesity to
   early tumor promotion
SO PROCEEDINGS OF THE NATIONAL ACADEMY OF SCIENCES OF THE UNITED STATES OF
   AMERICA
LA English
DT Article
DE energy metabolism; cancer; TNF alpha; mitochondria; pancreas
ID INDUCED INSULIN-RESISTANCE; PANCREATIC-CANCER; NECROSIS-FACTOR; INNATE
   IMMUNITY; MOUSE; CACHEXIA; COHORT; CELLS; RISK; MICE
AB Obesity is associated with increased risk for developing pancreatic cancer, and it is suggested that insulin resistance provides the missing link. Here we demonstrate that under the context of genetic susceptibility, a high fat diet (HFD) predisposes mice with oncogenic K-ras activation to accelerated pancreatic intraepithelial neoplasm (PanIN) development. Tumor promotion is closely associated with increased inflammation and abrogation of TNFR1 signaling significantly blocks this process underlining a central role for TNF alpha in obesity-mediated enhancement of PanIN lesions. Interestingly, however, despite increased TNF alpha levels, mice remain insulin sensitive. We show that, while aggravating tumor promotion, a HFD exerts dramatic changes in energy metabolism through enhancement of pancreatic exocrine insufficiency, metabolic rates, and expression of genes involved in mitochondrial fatty acid (FA) beta-oxidation that collectively contribute to improved glucose tolerance in these mice. While on one hand these findings provide significant evidence that obesity is linked to tumor promotion in the pancreas, on the other it suggests alterations in inflammatory responses and bioenergetic pathways as the potential underlying cause.
C1 [Khasawneh, J.; Schulz, M. D.; Saur, D.; Schmid, R. M.; Greten, F. R.; Arkan, M. C.] Tech Univ Munich, Klinikum Rechts Isar, Dept Med 2, D-81675 Munich, Germany.
   [Walch, A.] Helmholtz Zentrum Munchen, Inst Pathol, German Res Ctr Environm & Hlth, D-85764 Neuherberg, Germany.
   [Rozman, J.; de Angelis, M. Hrabe] Helmholtz Zentrum Munchen, Inst Expt Genet, German Res Ctr Environm Hlth, German Mouse Clin, D-85764 Neuherberg, Germany.
   [Klingenspor, M.] Tech Univ Munich, Else Kroner Fresenius Zentrum, D-85350 Freising Weihenstephan, Germany.
   [Buck, A.] Tech Univ Munich, Klinikum Rechts Isar, D-81675 Munich, Germany.
   [Kloeppel, G.; Sipos, B.] Univ Kiel, Dept Pathol, D-24105 Kiel, Germany.
RP Arkan, MC (通讯作者)，Tech Univ Munich, Klinikum Rechts Isar, Dept Med 2, D-81675 Munich, Germany.
EM canan.arkan@lrz.tum.de
RI Saur, Dieter/O-8355-2015; Saur, Dieter/G-4629-2011; Greten, Florian
   R/AAF-5196-2020; Walch, Axel/B-4554-2012; Klingenspor,
   Martin/K-5033-2019; de Angelis, Martin Hrabe/F-5531-2012; Rozman,
   Jan/A-2540-2010; Klingenspor, Martin/D-6930-2011
OI Saur, Dieter/0000-0001-5874-0210; Greten, Florian R/0000-0002-3928-6080;
   Walch, Axel/0000-0001-5578-4023; de Angelis, Martin
   Hrabe/0000-0002-7898-2353; Rozman, Jan/0000-0002-8035-8904; Klingenspor,
   Martin/0000-0002-4502-6664; Buck, Andreas/0000-0002-6447-0613;
   schwaiger, markus/0000-0002-2305-7144
FU German National Genome Research Network NGFNplus [01GS0822, 01GS0869,
   01GS0850]; Wilhelm Sander Foundation [2005.146.1]; Deutsche Krebshilfe
   [107977]
FX Wethank Luise Jennen for excellent technical assistance with TEM
   sessions. We also thank Kristin Retzlaff and Birgit Wittig for their
   help in maintaining theanimalcolonyandNicole EhrhardtandAnn-
   ElisabethSchwarz for performing indirect and bomb calorimetry.
   K-rasLSL-G12D/+, p48-Cre, and Elastase-CreER mice were kindly provided
   by David Tuveson, Hassan Nakhai, and Douglas Melton, respectively.
   Calorimetry studies were supported by grants from the German National
   Genome Research Network NGFNplus (01GS0822, 01GS0869, 01GS0850) to M.K.
   and M.H.d.A. This work was supported by grants from Wilhelm Sander
   Foundation (2005.146.1) and Deutsche Krebshilfe (107977) to M.C.A.
CR Arkan MC, 2005, NAT MED, V11, P191, DOI 10.1038/nm1185
   Balkwill F, 2002, CYTOKINE GROWTH F R, V13, P135, DOI 10.1016/S1359-6101(01)00020-X
   Balkwill F, 2001, LANCET, V357, P539, DOI 10.1016/S0140-6736(00)04046-0
   Barber MD, 1999, SURG ONCOL, V8, P133, DOI 10.1016/S0960-7404(99)00045-6
   Calle EE, 2003, NEW ENGL J MED, V348, P1625, DOI 10.1056/NEJMoa021423
   Coussens LM, 2002, NATURE, V420, P860, DOI 10.1038/nature01322
   Dominguez-Munoz J Enrique, 2007, Curr Gastroenterol Rep, V9, P116, DOI 10.1007/s11894-007-0005-4
   FRIED SK, 1989, J LIPID RES, V30, P1917
   Go VLW, 2005, ALCOHOL, V35, P205, DOI 10.1016/j.alcohol.2005.03.010
   Greten FR, 2004, CELL, V118, P285, DOI 10.1016/j.cell.2004.07.013
   Guerra C, 2007, CANCER CELL, V11, P291, DOI 10.1016/j.ccr.2007.01.012
   Hingorani SR, 2003, CANCER CELL, V4, P437, DOI 10.1016/S1535-6108(03)00309-X
   Hotamisligil GS, 1996, SCIENCE, V274, P1377, DOI 10.1126/science.274.5291.1377
   Hruban RH, 2006, CANCER RES, V66, P95, DOI 10.1158/0008-5472.CAN-05-2168
   Isaksson B, 2002, INT J CANCER, V98, P480, DOI 10.1002/ijc.10256
   Karin M, 2006, CELL, V124, P823, DOI 10.1016/j.cell.2006.02.016
   Karin M, 2005, NAT REV IMMUNOL, V5, P749, DOI 10.1038/nri1703
   Liu Y, 2006, PROSTATE CANCER P D, V9, P230, DOI 10.1038/sj.pcan.4500879
   LIVESEY G, 1984, BRIT J NUTR, V51, P15, DOI 10.1079/BJN19840005
   Michaud DS, 2001, JAMA-J AM MED ASSOC, V286, P921, DOI 10.1001/jama.286.8.921
   Nakhai H, 2007, DEVELOPMENT, V134, P1151, DOI 10.1242/dev.02781
   Petersen John M, 2002, Semin Gastrointest Dis, V13, P191
   Roden M, 1996, J CLIN INVEST, V97, P2859, DOI 10.1172/JCI118742
   Shi H, 2006, J CLIN INVEST, V116, P3015, DOI 10.1172/JCI28898
   Stanger BZ, 2005, CANCER CELL, V8, P185, DOI 10.1016/j.ccr.2005.07.015
   Steinberg GR, 2006, CELL METAB, V4, P465, DOI 10.1016/j.cmet.2006.11.005
   Taishi P, 2007, BRAIN RES, V1156, P125, DOI 10.1016/j.brainres.2007.04.072
   Uysal KT, 1997, NATURE, V389, P610, DOI 10.1038/39335
   WARBURG O, 1956, SCIENCE, V124, P269
   Wigmore SJ, 1996, NUTRITION, V12, pS27
NR 30
TC 131
Z9 134
U1 1
U2 13
PU NATL ACAD SCIENCES
PI WASHINGTON
PA 2101 CONSTITUTION AVE NW, WASHINGTON, DC 20418 USA
SN 0027-8424
J9 P NATL ACAD SCI USA
JI Proc. Natl. Acad. Sci. U. S. A.
PD MAR 3
PY 2009
VL 106
IS 9
BP 3354
EP 3359
DI 10.1073/pnas.0802864106
PG 6
WC Multidisciplinary Sciences
WE Science Citation Index Expanded (SCI-EXPANDED)
SC Science & Technology - Other Topics
GA 414DM
UT WOS:000263844100068
PM 19208810
OA Green Published
DA 2022-07-19
ER

PT J
AU Becker, AE
   Hernandez, YG
   Frucht, H
   Lucas, AL
AF Becker, Andrew E.
   Hernandez, Yasmin G.
   Frucht, Harold
   Lucas, Aimee L.
TI Pancreatic ductal adenocarcinoma: Risk factors, screening, and early
   detection
SO WORLD JOURNAL OF GASTROENTEROLOGY
LA English
DT Article
DE Pancreatic neoplasms; Pancreas cancer screening; Genetic predisposition
   to disease; Hereditary breast and ovarian cancer syndrome; Lynch
   syndrome; Peutz-Jeghers; BRCA; PALB2; p16; Pancreatitis
ID ABO BLOOD-GROUP; FAMILIAL ADENOMATOUS POLYPOSIS; PAPILLARY MUCINOUS
   NEOPLASMS; ABNORMAL GLUCOSE-METABOLISM; BRCA2 GERMLINE MUTATIONS;
   OVARIAN-TYPE STROMA; FANCONI-ANEMIA; CIGARETTE-SMOKING;
   DIABETES-MELLITUS; CANCER-RISK
AB Pancreatic cancer is the fourth most common cause of cancer-related deaths in the United States, with over 38000 deaths in 2013. The opportunity to detect pancreatic cancer while it is still curable is dependent on our ability to identify and screen high-risk populations before their symptoms arise. Risk factors for developing pancreatic cancer include multiple genetic syndromes as well as modifiable risk factors. Genetic conditions include hereditary breast and ovarian cancer syndrome, Lynch Syndrome, familial adenomatous polyposis, Peutz-Jeghers Syndrome, familial atypical multiple mole melanoma syndrome, hereditary pancreatitis, cystic fibrosis, and ataxia-telangiectasia; having a genetic predisposition can raise the risk of developing pancreatic cancer up to 132-fold over the general population. Modifiable risk factors, which include tobacco exposure, alcohol use, chronic pancreatitis, diet, obesity, diabetes mellitus, as well as certain abdominal surgeries and infections, have also been shown to increase the risk of pancreatic cancer development. Several large-volume centers have initiated such screening protocols, and consensus-based guidelines for screening high-risk groups have recently been published. The focus of this review will be both the genetic and modifiable risk factors implicated in pancreatic cancer, as well as a review of screening strategies and their diagnostic yields. (C) 2014 Baishideng Publishing Group Inc. All rights reserved.
C1 [Becker, Andrew E.; Hernandez, Yasmin G.; Lucas, Aimee L.] Icahn Sch Med Mt Sinai, Henry D Janowitz Div Gastroenterol, New York, NY 10029 USA.
   [Frucht, Harold] Columbia Univ Coll, Div Digest & Liver Dis, New York, NY 10032 USA.
RP Lucas, AL (通讯作者)，Icahn Sch Med Mt Sinai, Henry D Janowitz Div Gastroenterol, One Gustave L Levy Pl,Box 1069, New York, NY 10029 USA.
EM aimee.lucas@mssm.edu
OI Becker, Andrew/0000-0002-5416-1059
FU NCATS NIH HHS [KL2 TR000069, KL2 TR001435] Funding Source: Medline;
   NATIONAL CENTER FOR ADVANCING TRANSLATIONAL SCIENCES [KL2TR000069,
   KL2TR001435] Funding Source: NIH RePORTER
CR Al-Sukhni W, 2012, J GASTROINTEST SURG, V16, P771, DOI 10.1007/s11605-011-1781-6
   American Cancer Society, 2013, CANC FACTS FIG 2013
   Amundadottir L, 2009, NAT GENET, V41, P986, DOI 10.1038/ng.429
   Andea A, 2003, MODERN PATHOL, V16, P996, DOI 10.1097/01.MP.0000087422.24733.62
   Andersen DK, 2007, PANCREAS, V35, P1, DOI 10.1097/mpa.0b013e31805d01b0
   Andreotti G, 2012, MOL CARCINOGEN, V51, P98, DOI 10.1002/mc.20779
   Bartsch DK, 2012, NAT REV GASTRO HEPAT, V9, P445, DOI 10.1038/nrgastro.2012.111
   Berman JJ, 2006, CANCER DETECT PREV, V30, P387, DOI 10.1016/j.cdp.2006.09.002
   Bilimoria KY, 2007, CANCER-AM CANCER SOC, V110, P738, DOI 10.1002/cncr.22852
   BISGAARD ML, 1994, HUM MUTAT, V3, P121, DOI 10.1002/humu.1380030206
   Bjork J, 1999, SCAND J GASTROENTERO, V34, P1230, DOI 10.1080/003655299750024751
   Bonelli L, 2003, PANCREAS, V27, P143, DOI 10.1097/00006676-200308000-00007
   Borg A, 2000, J NATL CANCER I, V92, P1260, DOI 10.1093/jnci/92.15.1260
   Bosetti C, 2012, ANN ONCOL, V23, P1880, DOI 10.1093/annonc/mdr541
   Boyle P, 1996, INT J CANCER, V67, P63, DOI 10.1002/(SICI)1097-0215(19960703)67:1<63::AID-IJC12>3.0.CO;2-D
   Brand RE, 2007, GUT, V56, P1460, DOI 10.1136/gut.2006.108456
   Brand RE, 2011, CLIN CANCER RES, V17, P805, DOI 10.1158/1078-0432.CCR-10-0248
   Breast Canc Linkage Consortium, 1999, JNCI-J NATL CANCER I, V91, P1310
   Brentnall TA, 1999, ANN INTERN MED, V131, P247, DOI 10.7326/0003-4819-131-4-199908170-00003
   Brentnall TA, 2012, CELL ADHES MIGR, V6, P488, DOI 10.4161/cam.21453
   Brest A., SEER CANC STAT REV 1
   Brose MS, 2002, J NATL CANCER I, V94, P1365, DOI 10.1093/jnci/94.18.1365
   Brune K, 2006, AM J SURG PATHOL, V30, P1067
   Brunicardi FC, 1996, J CLIN ENDOCR METAB, V81, P3566, DOI 10.1210/jc.81.10.3566
   Calle EE, 1998, CANCER CAUSE CONTROL, V9, P403, DOI 10.1023/A:1008819701485
   Calle EE, 2003, NEW ENGL J MED, V348, P1625, DOI 10.1056/NEJMoa021423
   Canto MI, 2006, CLIN GASTROENTEROL H, V4, P766, DOI 10.1016/j.cgh.2006.02.005
   Canto MI, 2004, CLIN GASTROENTEROL H, V2, P606, DOI 10.1016/S1542-3565(04)00244-7
   Canto MI, 2013, GUT, V62, P339, DOI 10.1136/gutjnl-2012-303108
   Canto MI, 2012, GASTROENTEROLOGY, V142, P796, DOI 10.1053/j.gastro.2012.01.005
   Casadei S, 2011, CANCER RES, V71, P2222, DOI 10.1158/0008-5472.CAN-10-3958
   Chari ST, 2005, GASTROENTEROLOGY, V129, P504, DOI 10.1053/j.gastro.2005.05.007
   Chari ST, 2008, GASTROENTEROLOGY, V134, P95, DOI 10.1053/j.gastro.2007.10.040
   CHOW WH, 1995, J NATL CANCER I, V87, P930, DOI 10.1093/jnci/87.12.930
   Chu M, 1997, CARCINOGENESIS, V18, P315, DOI 10.1093/carcin/18.2.315
   Cohn JA, 2005, CLIN LAB MED, V25, P79, DOI 10.1016/j.cll.2004.12.007
   Couch FJ, 2005, CANCER RES, V65, P383
   Crippa S, 2008, ANN SURG, V247, P571, DOI 10.1097/SLA.0b013e31811f4449
   Crippa S, 2010, CLIN GASTROENTEROL H, V8, P213, DOI 10.1016/j.cgh.2009.10.001
   CUBILLA AL, 1976, CANCER RES, V36, P2690
   Cui YF, 2012, ENDOCR-RELAT CANCER, V19, pF9, DOI 10.1530/ERC-12-0105
   Cui YF, 2011, PANCREATOLOGY, V11, P279, DOI 10.1159/000329188
   D'Andrea AD, 2003, NAT REV CANCER, V3, P23, DOI 10.1038/nrc970
   de la Chapelle A, 2005, FAM CANCER, V4, P233, DOI 10.1007/s10689-004-5811-3
   de Snoo FA, 2008, CLIN CANCER RES, V14, P7151, DOI 10.1158/1078-0432.CCR-08-0403
   Ding XZ, 2000, PANCREAS, V21, P310, DOI 10.1097/00006676-200010000-00014
   Duell EJ, 2012, MOL CARCINOGEN, V51, P40, DOI 10.1002/mc.20786
   Egawa N, 2013, WORLD J GASTROENTERO, V19, P2537, DOI 10.3748/wjg.v19.i16.2537
   El-Serag HB, 2009, HEPATOLOGY, V49, P116, DOI 10.1002/hep.22606
   Evans JMM, 2005, BMJ-BRIT MED J, V330, P1304, DOI 10.1136/bmj.38415.708634.F7
   EVANS JP, 1995, J MED GENET, V32, P330, DOI 10.1136/jmg.32.5.330
   Farrell JJ, 2013, GASTROENTEROLOGY, V144, P1303, DOI 10.1053/j.gastro.2013.01.073
   FOGAR P, 1994, ANTICANCER RES, V14, P2827
   Fogelman DR, 2011, ANTICANCER RES, V31, P1417
   Folias A, 2002, HUM MOL GENET, V11, P2591, DOI 10.1093/hmg/11.21.2591
   Fong PC, 2009, NEW ENGL J MED, V361, P123, DOI 10.1056/NEJMoa0900212
   Fong ZV, 2012, CANCER J, V18, P530, DOI 10.1097/PPO.0b013e31827654ea
   Furukawa T, 2011, GUT, V60, P509, DOI 10.1136/gut.2010.210567
   Galiatsatos P, 2006, AM J GASTROENTEROL, V101, P385, DOI 10.1111/j.1572-0241.2006.00375.x
   Gapstur SM, 2000, JAMA-J AM MED ASSOC, V283, P2552, DOI 10.1001/jama.283.19.2552
   Genkinger JM, 2009, CANCER EPIDEM BIOMAR, V18, P765, DOI 10.1158/1055-9965.EPI-08-0880
   Giardiello FM, 2000, GASTROENTEROLOGY, V119, P1447, DOI 10.1053/gast.2000.20228
   GIARDIELLO FM, 1993, GUT, V34, P1394, DOI 10.1136/gut.34.10.1394
   Goggins M, 1996, CANCER RES, V56, P5360
   Goh BKP, 2006, WORLD J SURG, V30, P2236, DOI 10.1007/s00268-006-0126-1
   Goldstein AM, 2007, J MED GENET, V44, P99, DOI 10.1136/jmg.2006.043802
   Goldstein AM, 2006, CANCER RES, V66, P9818, DOI 10.1158/0008-5472.CAN-06-0494
   Goldstein AM, 2000, J NATL CANCER I, V92, P1006, DOI 10.1093/jnci/92.12.1006
   GOLDSTEIN AM, 1995, NEW ENGL J MED, V333, P970, DOI 10.1056/NEJM199510123331504
   Gong YF, 2012, CANCER CAUSE CONTROL, V23, P1279, DOI 10.1007/s10552-012-0005-z
   Greenberger S, 2013, J AM ACAD DERMATOL, V68, P932, DOI 10.1016/j.jaad.2012.12.950
   Greer JB, 2011, PANCREAS, V40, P1188, DOI 10.1097/MPA.0b013e3182232975
   Grover S, 2010, GASTROENTEROLOGY, V139, P1076, DOI 10.1053/j.gastro.2010.08.012
   Gukovsky I, 2013, GASTROENTEROLOGY, V144, P1199, DOI 10.1053/j.gastro.2013.02.007
   Hahn SA, 2003, JNCI-J NATL CANCER I, V95, P214, DOI 10.1093/jnci/95.3.214
   Hardt PD, 2008, DIABETES CARE, V31, pS165, DOI 10.2337/dc08-s244
   Harinck F, 2012, EUR J HUM GENET, V20, P577, DOI 10.1038/ejhg.2011.226
   Harsha HC, 2009, PLOS MED, V6, DOI 10.1371/journal.pmed.1000046
   Hassan MM, 2008, J CLIN ONCOL, V26, P4557, DOI 10.1200/JCO.2008.17.3526
   Hernandez JM, 2009, J GASTROINTEST SURG, V13, P349, DOI 10.1007/s11605-008-0696-3
   Hruban RH, 2007, GASTROENTEROL CLIN N, V36, P831, DOI 10.1016/j.gtc.2007.08.012
   Hruban Ralph H, 2010, Adv Surg, V44, P293
   Hruban RH, 2000, CLIN CANCER RES, V6, P2969
   Hruban RH, 1998, GENETIC BASIS HUMAN, P659
   Huxley R, 2005, BRIT J CANCER, V92, P2076, DOI 10.1038/sj.bjc.6602619
   Iodice S, 2008, LANGENBECK ARCH SURG, V393, P535, DOI 10.1007/s00423-007-0266-2
   Iodice S, 2010, EUR J CANCER, V46, P3345, DOI 10.1016/j.ejca.2010.08.009
   Jarosz M, 2012, GASTROENT RES PRACT, V2012, DOI 10.1155/2012/682156
   Jee SH, 2005, JAMA-J AM MED ASSOC, V293, P194, DOI 10.1001/jama.293.2.194
   JI BT, 1995, CANCER CAUSE CONTROL, V6, P369, DOI 10.1007/BF00051413
   Jones S, 2009, SCIENCE, V324, P217, DOI 10.1126/science.1171202
   Kastrinos F, 2014, CLIN GASTROENTEROL H, V12, P715, DOI 10.1016/j.cgh.2013.06.031
   Kastrinos F, 2011, CANCER J, V17, P405, DOI 10.1097/PPO.0b013e318237e408
   Kastrinos F, 2009, JAMA-J AM MED ASSOC, V302, P1790, DOI 10.1001/jama.2009.1529
   Kim DH, 2009, FAM CANCER, V8, P153, DOI 10.1007/s10689-008-9220-x
   Kimmey MB, 2002, GASTROINTEST ENDOSC, V56, pS82, DOI 10.1067/mge.2002.127753
   Kimura W, 1995, INT J PANCREATOL, V18, P197
   Klein AP, 2007, CANCER BIOL THER, V6, P320, DOI 10.4161/cbt.6.3.3721
   Klein AP, 2004, CANCER RES, V64, P2634, DOI 10.1158/0008-5472.CAN-03-3823
   Klein AP, 2002, GENET EPIDEMIOL, V23, P133, DOI 10.1002/gepi.1102
   Knudsen AL, 2010, COLORECTAL DIS, V12, pE243, DOI 10.1111/j.1463-1318.2010.02218.x
   Knudsen Anne Lyster, 2003, Fam Cancer, V2, P43, DOI 10.1023/A:1023286520725
   Korsse SE, 2013, BBA-REV CANCER, V1835, P194, DOI 10.1016/j.bbcan.2012.12.006
   Kottemann MC, 2013, NATURE, V493, P356, DOI 10.1038/nature11863
   Laffan TA, 2008, AM J ROENTGENOL, V191, P802, DOI 10.2214/AJR.07.3340
   Langer P, 2009, GUT, V58, P1410, DOI 10.1136/gut.2008.171611
   Larsson SC, 2012, BRIT J CANCER, V106, P603, DOI 10.1038/bjc.2011.585
   Larsson SC, 2007, INT J CANCER, V120, P1993, DOI 10.1002/ijc.22535
   LaRusch J, 2011, CURR OPIN GASTROEN, V27, P467, DOI 10.1097/MOG.0b013e328349e2f8
   Le Baleur Y, 2011, PANCREATOLOGY, V11, P495, DOI 10.1159/000332041
   Lee KS, 2010, AM J GASTROENTEROL, V105, P2079, DOI 10.1038/ajg.2010.122
   Lee MS, 2011, BMC CANCER, V11, DOI 10.1186/1471-2407-11-20
   Leung K, 2013, J PANCREAS, V14, P149, DOI 10.6092/1590-8577/1462
   Li DH, 2009, GASTROENTEROLOGY, V137, P482, DOI 10.1053/j.gastro.2009.04.013
   Libby G, 2009, DIABETES CARE, V32, P1620, DOI 10.2337/dc08-2175
   Lin GL, 2012, CANCER CAUSE CONTROL, V23, P59, DOI 10.1007/s10552-011-9856-y
   Lowenfels AB, 2004, JPN J CLIN ONCOL, V34, P238, DOI 10.1093/jjco/hyh045
   Lowenfels AB, 2001, JAMA-J AM MED ASSOC, V286, P169, DOI 10.1001/jama.286.2.169
   Lucas AL, 2013, CLIN CANCER RES, V19, P3396, DOI 10.1158/1078-0432.CCR-12-3020
   Ludwig E, 2011, AM J GASTROENTEROL, V106, P946, DOI 10.1038/ajg.2011.65
   Luo JH, 2007, INT J CANCER, V120, P368, DOI 10.1002/ijc.22123
   Luttges J, 1999, VIRCHOWS ARCH, V435, P461, DOI 10.1007/s004280050428
   Lynch HT, 2002, CANCER-AM CANCER SOC, V94, P84, DOI 10.1002/cncr.10159
   Lynch SM, 2009, AM J EPIDEMIOL, V170, P403, DOI 10.1093/aje/kwp134
   Magruder JT, 2011, PANCREAS, V40, P339, DOI 10.1097/MPA.0b013e318209e05d
   Maire F, 2002, GUT, V51, P446, DOI 10.1136/gut.51.3.446
   Maisonneuve P, 2007, GUT, V56, P1327, DOI 10.1136/gut.2007.125278
   Masamune A, 2009, CLIN GASTROENTEROL H, V7, pS48, DOI 10.1016/j.cgh.2009.07.038
   Matters GL, 2011, INT J ONCOL, V38, P593, DOI 10.3892/ijo.2010.886
   McDonnell CO, 2002, AM J GASTROENTEROL, V97, P2189
   McFaul CD, 2006, GUT, V55, P252, DOI 10.1136/gut.2005.065045
   Moran A, 2012, FAM CANCER, V11, P235, DOI 10.1007/s10689-011-9506-2
   MORRELL D, 1990, CANCER GENET CYTOGEN, V50, P119, DOI 10.1016/0165-4608(90)90245-6
   Morton JP, 2010, GASTROENTEROLOGY, V139, P586, DOI 10.1053/j.gastro.2010.04.055
   Moskaluk C A, 1998, Hum Mutat, V12, P70
   Murphy KM, 2002, CANCER RES, V62, P3789
   Pandol SJ, 2007, PANCREATOLOGY, V7, P105, DOI 10.1159/000104235
   Pannala R, 2008, GASTROENTEROLOGY, V134, P981, DOI 10.1053/j.gastro.2008.01.039
   PERMERT J, 1993, BRIT J SURG, V80, P1047, DOI 10.1002/bjs.1800800841
   Permuth-Wey J, 2009, FAM CANCER, V8, P109, DOI 10.1007/s10689-008-9214-8
   Pogue-Geile KL, 2006, PLOS MED, V3, P2216, DOI 10.1371/journal.pmed.0030516
   Poley JW, 2009, AM J GASTROENTEROL, V104, P2175, DOI 10.1038/ajg.2009.276
   Rahman N, 2007, NAT GENET, V39, P165, DOI 10.1038/ng1959
   Raimondi S, 2010, BEST PRACT RES CL GA, V24, P349, DOI 10.1016/j.bpg.2010.02.007
   Risch HA, 2006, JNCI-J NATL CANCER I, V98, P1694, DOI 10.1093/jnci/djj465
   Risch HA, 2010, JNCI-J NATL CANCER I, V102, P502, DOI 10.1093/jnci/djq007
   Roberts NJ, 2012, CANCER DISCOV, V2, P41, DOI 10.1158/2159-8290.CD-11-0194
   Rodriguez JR, 2007, GASTROENTEROLOGY, V133, P72, DOI 10.1053/j.gastro.2007.05.010
   Rulyak SJ, 2001, PANCREATOLOGY, V1, P477, DOI 10.1159/000055851
   Rulyak SJ, 2003, GASTROENTEROLOGY, V124, P1292, DOI 10.1016/S0016-5085(03)00272-5
   Scarlett CJ, 2011, PATHOLOGY, V43, P183, DOI 10.1097/PAT.0b013e3283445e3a
   Schmidt CM, 2007, ANN SURG, V246, P644, DOI 10.1097/SLA.0b013e318155a9e5
   Schneider A, 2002, GASTROENTEROLOGY, V123, P1026, DOI 10.1053/gast.2002.36059
   Schneider R, 2011, FAM CANCER, V10, P323, DOI 10.1007/s10689-010-9414-x
   SCHROEDER TM, 1976, HUM GENET, V32, P257, DOI 10.1007/BF00295817
   SEYMOUR NE, 1988, SURGERY, V104, P119
   Shi C, 2009, ARCH PATHOL LAB MED, V133, P365, DOI 10.1043/1543-2165-133.3.365
   Skudra S, 2007, CANCER GENET CYTOGEN, V179, P76, DOI 10.1016/j.cancergencyto.2007.08.002
   Slater EP, 2010, CLIN GENET, V78, P490, DOI 10.1111/j.1399-0004.2010.01425.x
   Sossenheimer MJ, 1997, AM J GASTROENTEROL, V92, P1113
   Stattin P, 2007, DIABETES CARE, V30, P561, DOI 10.2337/dc06-0922
   STEINBERG W, 1990, AM J GASTROENTEROL, V85, P350
   Stevens RJ, 2007, BRIT J CANCER, V96, P507, DOI 10.1038/sj.bjc.6603571
   Stocks T, 2009, PLOS MED, V6, DOI 10.1371/journal.pmed.1000201
   Stolzenberg-Solomon RZ, 2005, JAMA-J AM MED ASSOC, V294, P2872, DOI 10.1001/jama.294.22.2872
   Struewing JP, 1997, NEW ENGL J MED, V336, P1401, DOI 10.1056/NEJM199705153362001
   SWIFT M, 1990, CANCER GENET CYTOGEN, V46, P21, DOI 10.1016/0165-4608(90)90004-T
   SWIFT M, 1987, NEW ENGL J MED, V316, P1289, DOI 10.1056/NEJM198705213162101
   SWIFT M, 1986, AM J HUM GENET, V39, P573
   SWIFT M, 1991, NEW ENGL J MED, V325, P1831, DOI 10.1056/NEJM199112263252602
   Tai YC, 2007, J NATL CANCER I, V99, P1811, DOI 10.1093/jnci/djm203
   Tanaka M, 2012, PANCREATOLOGY, V12, P183, DOI 10.1016/j.pan.2012.04.004
   Thompson D, 2002, JNCI-J NATL CANCER I, V94, P1358, DOI 10.1093/jnci/94.18.1358
   Tischkowitz MD, 2009, GASTROENTEROLOGY, V137, P1183, DOI 10.1053/j.gastro.2009.06.055
   Tomlinson IPM, 1997, J MED GENET, V34, P1007, DOI 10.1136/jmg.34.12.1007
   Tramacere I, 2010, INT J CANCER, V126, P1474, DOI 10.1002/ijc.24936
   Trikudanathan G, 2011, J PANCREAS, V12, P26
   URA H, 1986, CANCER RES, V46, P4782
   Valsangkar NP, 2012, SURGERY, V152, pS4, DOI 10.1016/j.surg.2012.05.033
   van der Heijden MS, 2005, CLIN CANCER RES, V11, P7508, DOI 10.1158/1078-0432.CCR-05-1048
   Van der Heijden MS, 2004, AM J PATHOL, V165, P651, DOI 10.1016/S0002-9440(10)63329-9
   van der Heijden MS, 2003, CANCER RES, V63, P2585
   Vasen HFA, 2011, GASTROENTEROLOGY, V140, P850, DOI 10.1053/j.gastro.2010.11.048
   Verna EC, 2010, CLIN CANCER RES, V16, P5028, DOI 10.1158/1078-0432.CCR-09-3209
   Villeneuve PJ, 2004, CAN J PUBLIC HEALTH, V95, P32, DOI 10.1007/BF03403631
   Vincent A, 2011, LANCET, V378, P607, DOI 10.1016/S0140-6736(10)62307-0
   Weiss FU, 2005, GUT, V54, P1456, DOI 10.1136/gut.2005.064808
   Wolpin BM, 2010, CANCER RES, V70, P1015, DOI 10.1158/0008-5472.CAN-09-2993
   Yamao K, 2011, PANCREAS, V40, P67, DOI 10.1097/MPA.0b013e3181f749d3
   Yeo TP, 2012, CANCER J, V18, P477, DOI 10.1097/PPO.0b013e3182756803
   Zamboni G, 1999, AM J SURG PATHOL, V23, P410, DOI 10.1097/00000478-199904000-00005
NR 191
TC 160
Z9 165
U1 1
U2 33
PU BAISHIDENG PUBLISHING GROUP INC
PI PLEASANTON
PA 7041 Koll Center Parkway, Suite 160, PLEASANTON, CA, UNITED STATES
SN 1007-9327
EI 2219-2840
J9 WORLD J GASTROENTERO
JI World J. Gastroenterol.
PD AUG 28
PY 2014
VL 20
IS 32
BP 11182
EP 11198
DI 10.3748/wjg.v20.i32.11182
PG 17
WC Gastroenterology & Hepatology
WE Science Citation Index Expanded (SCI-EXPANDED)
SC Gastroenterology & Hepatology
GA AO0RM
UT WOS:000341019200012
PM 25170203
OA Green Published, hybrid
DA 2022-07-19
ER

PT J
AU Daniluk, J
   Daniluk, U
   Rogalski, P
   Dabrowski, A
   Swidnicka-Siergiejko, A
AF Daniluk, Jaroslaw
   Daniluk, Urszula
   Rogalski, Pawel
   Dabrowski, Andrzej
   Swidnicka-Siergiejko, Agnieszka
TI Microbiome-Friend or Foe of Pancreatic Cancer?
SO JOURNAL OF CLINICAL MEDICINE
LA English
DT Review
DE pancreatic cancer; microbiome; inflammation; immunotherapy
ID PERIODONTAL-DISEASE; TUMOR MICROBIOME; HEPATITIS-B; RISK; INFECTION;
   DIVERSITY; SURVIVAL; BACTERIA; LIVER; LIFE
AB Pancreatic ductal adenocarcinoma is one of the deadliest human neoplasms. Despite the development of new surgical and adjuvant therapies, the prognosis remains very poor, with the overall survival rate not exceeding 9%. There is now increasing evidence that the human microbiome, which is involved in many physiological functions, including the regulation of metabolic processes and the modulation of the immune system, is possibly linked to pancreatic oncogenesis. However, the exact mechanisms of action are poorly understood. Our review summarizes the current understanding of how the microbiome affects pancreatic cancer development and progression. We discuss potential pathways of microbe translocation to the pancreas, as well as the mechanism of their action. We describe the role of the microbiome as a potential marker of pancreatic cancer diagnosis, progression, and survival. Finally, we discuss the possibilities of modifying the microbiome to improve treatment effectiveness for this deadly disease.
C1 [Daniluk, Jaroslaw; Rogalski, Pawel; Dabrowski, Andrzej; Swidnicka-Siergiejko, Agnieszka] Med Univ Bialystok, Dept Gastroenterol & Internal Med, PL-15276 Bialystok, Poland.
   [Daniluk, Urszula] Med Univ Bialystok, Dept Pediat Gastroenterol Hepatol Nutr & Allergol, PL-15274 Bialystok, Poland.
RP Daniluk, J (通讯作者)，Med Univ Bialystok, Dept Gastroenterol & Internal Med, PL-15276 Bialystok, Poland.
EM aroslaw.daniluk@umb.edu.pl; urszula.daniluk@umb.edu.pl;
   pawel.rogalski@umb.edu.pl; adabrows@umb.edu.pl;
   agnieszka.swidnicka-siergiejko@umb.edu.pl
RI Rogalski, Paweł/T-6173-2018; Daniluk, Jaroslaw/T-3437-2018
OI Rogalski, Paweł/0000-0002-1884-2500; Daniluk,
   Urszula/0000-0002-1671-6578; Daniluk, Jaroslaw/0000-0002-0787-1461
FU National Science Centre [2017/27/B/NZ5/02904]
FX FundingThis research was funded by National Science Centre grant number
   2017/27/B/NZ5/02904.
CR Akshintala VS, 2019, CLIN GASTROENTEROL H, V17, P290, DOI 10.1016/j.cgh.2018.08.045
   Avis T, 2021, DRUG DISCOV TODAY, V26, P2198, DOI 10.1016/j.drudis.2021.07.016
   Aykut B, 2019, NATURE, V574, P264, DOI 10.1038/s41586-019-1608-2
   BEGER HG, 1986, GASTROENTEROLOGY, V91, P433, DOI 10.1016/0016-5085(86)90579-2
   Ben QW, 2012, PANCREAS, V41, P435, DOI 10.1097/MPA.0b013e31822ca176
   Chakladar J, 2020, CANCERS, V12, DOI 10.3390/cancers12092672
   Chung LM, 2017, ONCOTARGET, V8, P63562, DOI 10.18632/oncotarget.18855
   Corty RW, 2020, ONCOLOGIST, V25, P579, DOI 10.1634/theoncologist.2019-0570
   Daniluk J, 2017, ANAEROBE, V47, P18, DOI 10.1016/j.anaerobe.2017.03.015
   Daniluk J, 2012, J CLIN INVEST, V122, P1519, DOI 10.1172/JCI59743
   de Martel C, 2012, LANCET ONCOL, V13, DOI 10.1016/S1470-2045(12)70137-7
   Fan XZ, 2018, GUT, V67, P120, DOI 10.1136/gutjnl-2016-312580
   Farrell JJ, 2012, GUT, V61, P582, DOI 10.1136/gutjnl-2011-300784
   Forbes JD, 2016, FRONT MICROBIOL, V7, DOI 10.3389/fmicb.2016.01081
   Gaiser RA, 2019, GUT, V68, P2186, DOI 10.1136/gutjnl-2018-317458
   GEER RJ, 1993, AM J SURG, V165, P68, DOI 10.1016/S0002-9610(05)80406-4
   Geller LT, 2017, SCIENCE, V357, P1156, DOI 10.1126/science.aah5043
   Half E, 2019, SCI REP-UK, V9, DOI 10.1038/s41598-019-53041-4
   Hilmi M, 2018, WORLD J GASTROENTERO, V24, P2137, DOI 10.3748/wjg.v24.i20.2137
   Hong Seung Goun, 2010, Korean J Hepatol, V16, P49, DOI 10.3350/kjhep.2010.16.1.49
   Huang JQ, 2016, INT J CANCER, V138, P340, DOI 10.1002/ijc.29710
   Jang SC, 2015, SMALL, V11, P456, DOI 10.1002/smll.201401803
   Kamisawa T, 2016, LANCET, V388, P73, DOI 10.1016/S0140-6736(16)00141-0
   Kim JR, 2021, BIOLOGY-BASEL, V10, DOI 10.3390/biology10030219
   Le DT, 2017, SCIENCE, V357, P409, DOI 10.1126/science.aan6733
   Leinwand J, 2020, NAT IMMUNOL, V21, P1152, DOI 10.1038/s41590-020-0761-y
   Li XJ, 2000, CLIN MICROBIOL REV, V13, P547, DOI 10.1128/CMR.13.4.547-558.2000
   Lozupone CA, 2012, NATURE, V489, P220, DOI 10.1038/nature11550
   Maisonneuve P, 2017, ANN ONCOL, V28, P985, DOI 10.1093/annonc/mdx019
   Masi AC, 2021, GUT, V70, P999, DOI 10.1136/gutjnl-2020-322457
   Michaud DS, 2007, JNCI-J NATL CANCER I, V99, P171, DOI 10.1093/jnci/djk021
   Michaud DS, 2013, GUT, V62, P1764, DOI 10.1136/gutjnl-2012-303006
   Modi SR, 2014, J CLIN INVEST, V124, P4212, DOI 10.1172/JCI72333
   Mohindroo C, 2021, CANCER MED-US, V10, P5041, DOI 10.1002/cam4.3870
   Moore RJ, 2016, CLIN TRANSL IMMUNOL, V5, DOI 10.1038/cti.2016.41
   Nejman D, 2020, SCIENCE, V368, P973, DOI 10.1126/science.aay9189
   Neuzillet C, 2018, DIGEST LIVER DIS, V50, P1257, DOI 10.1016/j.dld.2018.08.008
   Ogrendik M, 2017, GASTROINTEST TUMORS, V3, P125, DOI 10.1159/000452708
   Parkin DM, 2011, BRIT J CANCER, V105, pS77, DOI 10.1038/bjc.2011.489
   Poore GD, 2020, NATURE, V579, P567, DOI 10.1038/s41586-020-2095-1
   Pushalkar S, 2018, CANCER DISCOV, V8, P403, DOI 10.1158/2159-8290.CD-17-1134
   Rahib L, 2014, CANCER RES, V74, P2913, DOI 10.1158/0008-5472.CAN-14-0155
   Ren ZG, 2017, ONCOTARGET, V8, P95176, DOI 10.18632/oncotarget.18820
   Riquelme E, 2019, CELL, V178, P795, DOI 10.1016/j.cell.2019.07.008
   Schmitt FCF, 2019, BMC MICROBIOL, V19, DOI 10.1186/s12866-019-1399-5
   Sethi V, 2018, GASTROENTEROLOGY, V155, P33, DOI 10.1053/j.gastro.2018.04.001
   Siegel RL, 2018, CA-CANCER J CLIN, V68, P7, DOI 10.3322/caac.21442
   Thomas RM, 2018, CARCINOGENESIS, V39, P1068, DOI 10.1093/carcin/bgy073
   Tinsley N, 2020, ONCOLOGIST, V25, P55, DOI 10.1634/theoncologist.2019-0160
   Van Asbeck EC, 2008, BMC MICROBIOL, V8, DOI 10.1186/1471-2180-8-229
   VANVELZEN SKT, 1984, J CLIN PERIODONTOL, V11, P209, DOI 10.1111/j.1600-051X.1984.tb02211.x
   Vitiello GA, 2019, TRENDS CANCER, V5, P670, DOI 10.1016/j.trecan.2019.10.005
   Von Hoff DD, 2013, NEW ENGL J MED, V369, P1691, DOI 10.1056/NEJMoa1304369
   Wang JB, 2012, ANN ONCOL, V23, P2983, DOI 10.1093/annonc/mds139
   Weniger M, 2021, BRIT J SURG, V108, P709, DOI 10.1002/bjs.12003
   Xing S, 2013, HEPATOB PANCREAT DIS, V12, P575, DOI 10.1016/S1499-3872(13)60091-0
   Xu JH, 2013, WORLD J GASTROENTERO, V19, P4234, DOI 10.3748/wjg.v19.i26.4234
   Yoshimoto S, 2013, NATURE, V499, P97, DOI 10.1038/nature12347
   Zambirinis CP, 2017, TRENDS MOL MED, V23, P365, DOI 10.1016/j.molmed.2017.03.003
   Zapatka M, 2020, NAT GENET, V52, P320, DOI 10.1038/s41588-019-0558-9
   Zhang JJ, 2010, WORLD J GASTROENTERO, V16, P2881, DOI 10.3748/wjg.v16.i23.2881
NR 61
TC 0
Z9 0
U1 2
U2 2
PU MDPI
PI BASEL
PA ST ALBAN-ANLAGE 66, CH-4052 BASEL, SWITZERLAND
EI 2077-0383
J9 J CLIN MED
JI J. Clin. Med.
PD DEC
PY 2021
VL 10
IS 23
AR 5624
DI 10.3390/jcm10235624
PG 13
WC Medicine, General & Internal
WE Science Citation Index Expanded (SCI-EXPANDED)
SC General & Internal Medicine
GA YE9QL
UT WOS:000741452800001
PM 34884327
OA Green Published, gold
DA 2022-07-19
ER

PT J
AU Osterman, M
   Kathawa, D
   Liu, DG
   Guo, H
   Zhang, C
   Li, M
   Yu, XC
   Li, F
AF Osterman, Michael
   Kathawa, Deion
   Liu, Diangang
   Guo, Huan
   Zhang, Chao
   Li, Mo
   Yu, Xiaochun
   Li, Fei
TI Elevated DNA damage response in pancreatic cancer
SO HISTOCHEMISTRY AND CELL BIOLOGY
LA English
DT Article
DE DNA damage response; Pancreatic cancer; Checkpoint
ID ADP-RIBOSYLATION; REPAIR; ATM; MUTATIONS; ARREST; PHOSPHORYLATION;
   RECRUITMENT; CHECKPOINTS; INSTABILITY; PROTEINS
AB Pancreatic cancer is one of the most aggressive and intractable human malignant tumors and a leading cause of cancer-related death across the world, with incidence equaling mortality. Because of the extremely high malignance, this disease is usually diagnosed at its advanced stage and recurs even after surgical excision. Pancreatic adenocarcinoma is generally thought to arise from pathological changes of pancreatic duct, and the pancreatic ductal adenocarcinoma accounts for more than 90 % of malignant neoplasms of the pancreas. To date, scientists have revealed several risk factors for pancreatic cancer, including smoking, family history, and aging. However, the underlying molecular mechanism remains unclear. Meanwhile, more mutations of DNA damage response factors have been identified in familial pancreatic cancers, implying a potential link between DNA damage and pancreatic cancer. DNA damage is a recurring phenomenon in our bodies which could be induced by exogenous agents and endogenous metabolism. Accumulated DNA lesions cause genomic instability which eventually results in tumorigenesis. In this study, we showed obvious DNA damages existed in human pancreatic cancer, which activated DNA damage response and the DNA repair pathway including ataxia-telangiectasia mutated, DNA-PK, CHK1, and CHK2. The persistent DNA damage in pancreatic tissue may be the source for its tumorigenesis.
C1 [Osterman, Michael; Kathawa, Deion; Li, Mo; Yu, Xiaochun] Univ Michigan, Sch Med, Dept Internal Med, Div Mol Med & Genet, Ann Arbor, MI 48109 USA.
   [Liu, Diangang; Li, Fei] Capital Med Univ, Xuan Wu Hosp, Dept Gen Surg, Beijing, Peoples R China.
   [Guo, Huan] Univ Michigan, Sch Med, Dept Internal Med, Ann Arbor, MI USA.
   [Zhang, Chao] Capital Med Univ, Xuan Wu Hosp, Dept Vasc Surg, Beijing, Peoples R China.
RP Li, M (通讯作者)，Univ Michigan, Sch Med, Dept Internal Med, Div Mol Med & Genet, Ann Arbor, MI 48109 USA.
EM mmoli@umich.edu; fli36@hotmail.com
FU National Institute of Health [CA132755, CA130899]; Ovarian Cancer
   Research Fund [292728]; National Natural Science Foundation of China
   [81272756]; NATIONAL CANCER INSTITUTE [R01CA187209, R01CA130899,
   R01CA132755] Funding Source: NIH RePORTER
FX This study was supported by National Institute of Health (CA132755 and
   CA130899 to X.Y.), Ovarian Cancer Research Fund (292728 to M.L.), and
   National Natural Science Foundation of China (81272756 to Fei Li).
CR Abraham RT, 2001, GENE DEV, V15, P2177, DOI 10.1101/gad.914401
   [Anonymous], 2014, HISTOCHEM CELL BIOL, V142, P713
   Bardeesy N, 2002, NAT REV CANCER, V2, P897, DOI 10.1038/nrc949
   Bristow RG, 2008, NAT REV CANCER, V8, P180, DOI 10.1038/nrc2344
   Campbell PJ, 2010, NATURE, V467, P1109, DOI 10.1038/nature09460
   Chen L, 2000, J BIOL CHEM, V275, P26196, DOI 10.1074/jbc.M000491200
   Chiu CC, 2005, CANCER LETT, V223, P249, DOI 10.1016/j.canlet.2004.10.049
   Ciccia A, 2010, MOL CELL, V40, P179, DOI 10.1016/j.molcel.2010.09.019
   Collins MA, 2012, J CLIN INVEST, V122, P639, DOI 10.1172/JCI59227
   Cortez D, 1999, SCIENCE, V286, P1162, DOI 10.1126/science.286.5442.1162
   Eckel F, 2006, EXPERT OPIN INV DRUG, V15, P1395, DOI 10.1517/13543784.15.11.1395
   Falck J, 2005, NATURE, V434, P605, DOI 10.1038/nature03442
   Garcea G, 2005, EUR J CANCER, V41, P2213, DOI 10.1016/j.ejca.2005.04.044
   Ghosal G, 2013, TRANSL CANCER RES, V2, P107, DOI 10.3978/j.issn.2218-676X.2013.04.01
   Hirose Y, 2001, CANCER RES, V61, P1957
   Jackson SP, 2009, NATURE, V461, P1071, DOI 10.1038/nature08467
   Jemal A, 2006, CA-CANCER J CLIN, V56, P106, DOI 10.3322/canjclin.56.2.106
   Jones S, 2009, SCIENCE, V324, P217, DOI 10.1126/science.1171202
   Kadlubar FF, 1998, MUTAT RES-FUND MOL M, V405, P125, DOI 10.1016/S0027-5107(98)00129-8
   Kastan MB, 2004, NATURE, V432, P316, DOI 10.1038/nature03097
   Komuro Y, 2005, HEPATO-GASTROENTEROL, V52, P995
   Li DH, 2004, LANCET, V363, P1049, DOI 10.1016/S0140-6736(04)15841-8
   Li DH, 2002, MUTAT RES-GEN TOX EN, V513, P37, DOI 10.1016/S1383-5718(01)00291-1
   Li M, 2013, GENE DEV, V27, P1752, DOI 10.1101/gad.226357.113
   Li M, 2013, CANCER CELL, V23, P693, DOI 10.1016/j.ccr.2013.03.025
   Lord CJ, 2012, NATURE, V481, P287, DOI 10.1038/nature10760
   Ma JM, 2013, FUTURE ONCOL, V9, P917, DOI [10.2217/FON.13.76, 10.2217/fon.13.76]
   Matsuoka S, 2007, SCIENCE, V316, P1160, DOI 10.1126/science.1140321
   Mohammed A, 2012, CURR MED CHEM, V19, P3701, DOI 10.2174/092986712801661095
   Morrison C, 2000, EMBO J, V19, P463, DOI 10.1093/emboj/19.3.463
   Nagathihalli NS, 2011, BBA-REV CANCER, V1816, P209, DOI 10.1016/j.bbcan.2011.07.004
   Ozcelik H, 1997, NAT GENET, V16, P17, DOI 10.1038/ng0597-17
   Patel KJ, 1998, MOL CELL, V1, P347, DOI 10.1016/S1097-2765(00)80035-0
   Paull TT, 2000, CURR BIOL, V10, P886, DOI 10.1016/S0960-9822(00)00610-2
   Polo SE, 2011, GENE DEV, V25, P409, DOI 10.1101/gad.2021311
   Reinhardt HC, 2009, CURR OPIN CELL BIOL, V21, P245, DOI 10.1016/j.ceb.2009.01.018
   Roberts NJ, 2012, CANCER DISCOV, V2, P41, DOI 10.1158/2159-8290.CD-11-0194
   Rustgi AK, 2014, GENE DEV, V28, P1, DOI 10.1101/gad.228452.113
   Sancar A, 2004, ANNU REV BIOCHEM, V73, P39, DOI 10.1146/annurev.biochem.73.011303.073723
   Sandhu JK, 2000, J NATL CANCER I, V92, P1429, DOI 10.1093/jnci/92.17.1429
   Sengupta S, 2005, NAT REV MOL CELL BIO, V6, P44, DOI 10.1038/nrm1546
   Srivastava N, 2009, MUTAT RES-REV MUTAT, V681, P180, DOI 10.1016/j.mrrev.2008.08.003
   Thompson PA, 1999, MUTAT RES-FUND MOL M, V424, P263, DOI 10.1016/S0027-5107(99)00024-X
   Traven A, 2005, BIOESSAYS, V27, P397, DOI 10.1002/bies.20204
   van der Heijden MS, 2003, CANCER RES, V63, P2585
   Wang MY, 1998, CANCER RES, V58, P38
   WARSHAW AL, 1992, NEW ENGL J MED, V326, P455, DOI 10.1056/NEJM199202133260706
   Yang L, 2010, NAT MED, V16, P535, DOI 10.1038/nm.2144
   Zhang F, 2009, CURR BIOL, V19, P524, DOI 10.1016/j.cub.2009.02.018
NR 49
TC 7
Z9 7
U1 9
U2 20
PU SPRINGER
PI NEW YORK
PA 233 SPRING ST, NEW YORK, NY 10013 USA
SN 0948-6143
EI 1432-119X
J9 HISTOCHEM CELL BIOL
JI Histochem. Cell Biol.
PD DEC
PY 2014
VL 142
IS 6
BP 713
EP 720
DI 10.1007/s00418-014-1245-7
PG 8
WC Cell Biology; Microscopy
WE Science Citation Index Expanded (SCI-EXPANDED)
SC Cell Biology; Microscopy
GA AX4WT
UT WOS:000346930200011
PM 25002126
OA Green Accepted
DA 2022-07-19
ER

PT J
AU de Abreu, FB
   Liu, XY
   Tsongalis, GJ
AF de Abreu, Francine B.
   Liu, Xiaoying
   Tsongalis, Gregory J.
TI miRNA analysis in pancreatic cancer: the Dartmouth experience
SO CLINICAL CHEMISTRY AND LABORATORY MEDICINE
LA English
DT Review
DE biomarkers; microRNAs expression; pancreatic ductal adenocarcinoma
   (PDAC); pancreatic intraepithelial neoplasia (PanIN)
ID DUCTAL ADENOCARCINOMA; AUTOIMMUNE PANCREATITIS; NONCODING RNAS;
   MICRORNA; DIAGNOSIS; BIOMARKERS; CELLS; PROGRESSION; EXPRESSION;
   PROGNOSIS
AB Pancreatic cancer is considered one of the most lethal cancers being the fourth leading cause of cancer deaths in adults in the United States because of the lack of early signs and symptoms and the lack of early detection. Pancreatic ductal adenocarcinoma (PDAC) is the most common histological type among pancreatic cancers, representing 80%-90% of all solid tumors of the pancreas. The majority of PDAC develops from three precursor lesions: pancreatic intraepithelial neoplasia, intraductual papillary mucinous neoplasm and mucinous cystic neoplasm. Although histologic tissue evaluation remains the gold standard for diagnosis, endoscopic ultrasound-guided fine needle aspiration has become the preferred modality for obtaining pathologic confirmation. At DartmouthHitchcock Medical Center (DHMC), we have developed and validated a microRNA (miRNA) panel for patients with pancreatic diseases that can be used in association with the gold standard method for diagnosis. -miRNAs have an important role in biological processes, such as apoptosis, metabolism, cell growth and differentiation. In cancer, miRNAs can be classified as either oncogenic or tumor suppressor according to their function in the carcinogenic process. In this study, we describe the expression of many miRNA in benign and malignant pancreatic tissues as well as their clinical significance. For this reason, miRNAs have been considered potential biomarkers of pancreatic diseases that could potentially contribute to an early diagnosis, predict disease progression, accurately monitor disease, contribute to better treatment strategies and reduce mortality by improving disease management.
C1 [Tsongalis, Gregory J.] Dartmouth Hitchcock Med Ctr, Dept Pathol, Lebanon, NH 03756 USA.
   [de Abreu, Francine B.; Liu, Xiaoying] Dartmouth Hitchcock Med Ctr, Dept Pathol & Lab Med, Lebanon, NH 03766 USA.
   [de Abreu, Francine B.; Liu, Xiaoying] Norris Cotton Canc Ctr, Lebanon, NH USA.
   [de Abreu, Francine B.; Liu, Xiaoying] Theodore & Audrey Geisel Sch Med Dartmouth, Hanover, NH USA.
RP Tsongalis, GJ (通讯作者)，Dartmouth Hitchcock Med Ctr, Dept Pathol, Lebanon, NH 03756 USA.
EM Gregory.J.Tsongalis@hitchcock.org
CR Brand RE, 2014, CLIN GASTROENTEROL H, V12, P1717, DOI 10.1016/j.cgh.2014.02.038
   Brat DJ, 1998, AM J SURG PATHOL, V22, P163, DOI 10.1097/00000478-199802000-00003
   Brockie E, 1998, Ann Diagn Pathol, V2, P286, DOI 10.1016/S1092-9134(98)80020-8
   Broderick JA, 2011, GENE THER, V18, P1104, DOI 10.1038/gt.2011.50
   Brunetti O, 2015, ONCOTARGET, V6, P23323, DOI 10.18632/oncotarget.4492
   Chari ST, 2007, SEMIN ONCOL, V34, P284, DOI 10.1053/j.seminoncol.2007.05.005
   Christopher Ajay Francis, 2016, Perspect Clin Res, V7, P68, DOI 10.4103/2229-3485.179431
   Cote GA, 2014, AM J GASTROENTEROL, V109, P1942, DOI 10.1038/ajg.2014.331
   D'Angelo B, 2016, ANTICANCER RES, V36, P5571, DOI 10.21873/anticanres.11142
   Farrell JJ, 2013, AM J GASTROENTEROL, V108, P1352, DOI 10.1038/ajg.2013.167
   Gardner TB, 2009, AM J GASTROENTEROL, V104, P1620, DOI 10.1038/ajg.2008.89
   Hanoun N, 2010, CLIN CHEM, V56, P1107, DOI 10.1373/clinchem.2010.144709
   Hartwig W, 2009, BRIT J SURG, V96, P5, DOI 10.1002/bjs.6407
   Hernandez YG, 2016, WORLD J GASTRO ONCOL, V8, P18, DOI 10.4251/wjgo.v8.i1.18
   Hirai I, 2002, PANCREAS, V24, P15, DOI 10.1097/00006676-200201000-00003
   Hruban RH, 2001, AM J SURG PATHOL, V25, P579, DOI 10.1097/00000478-200105000-00003
   Hruban RH, 2000, CLIN CANCER RES, V6, P2969
   Hruban RH, 2007, ATLAS TUMOR PATHOL
   Huang J, 2016, BIOMARK RES, V4, DOI 10.1186/s40364-016-0074-3
   Janssen HLA, 2013, NEW ENGL J MED, V368, P1685, DOI 10.1056/NEJMoa1209026
   Ji Q, 2009, PLOS ONE, V4, DOI 10.1371/journal.pone.0006816
   Khan S, 2013, CANCER RES, V73, P6541, DOI 10.1158/0008-5472.CAN-13-1288
   Kishikawa T, 2015, WORLD J GASTROENTERO, V21, P8527, DOI 10.3748/wjg.v21.i28.8527
   Klimstra DS, 2009, SURG PATHOLOGY GI TR, P1086
   Liu R, 2012, CLIN CHEM, V58, P610, DOI 10.1373/clinchem.2011.172767
   Mizuno N, 2011, PANCREATOLOGY, V11, P40, DOI 10.1159/000323502
   Oh JS, 2010, INT J RADIAT ONCOL, V76, P5, DOI 10.1016/j.ijrobp.2009.08.028
   Peng JF, 2016, WORLD J GASTROENTERO, V22, P801, DOI 10.3748/wjg.v22.i2.801
   Pritchard CC, 2012, NAT REV GENET, V13, P358, DOI 10.1038/nrg3198
   Putra J, 2015, J PANCREAS, V16, P239
   Ren Y, 2012, MOL MED REP, V6, P201, DOI 10.3892/mmr.2012.862
   SEER, 2016, INFL BREAST CANC
   Subramani R, 2015, INT J ONCOL, V47, P1203, DOI 10.3892/ijo.2015.3129
   Sun LH, 2015, J GENET GENOMICS, V42, P563, DOI 10.1016/j.jgg.2015.07.003
   Szafranska AE, 2008, CLIN CHEM, V54, P1716, DOI 10.1373/clinchem.2008.109603
   Taucher V, 2016, CELL ONCOL, V39, P295, DOI 10.1007/s13402-016-0275-7
   Visani M, 2015, J CLIN PATHOL, V68, P859, DOI 10.1136/jclinpath-2015-203246
   Wang J, 2009, CANCER PREV RES, V2, P807, DOI 10.1158/1940-6207.CAPR-09-0094
   WANG ZW, 2011, NAT REV GASTRO HEPAT, V8, P27, DOI [DOI 10.1038/NRGASTRO.2010.188, DOI 10.1038/nrgastro.2010.188]
   Xue Y, 2013, CANCER GENET-NY, V206, P217, DOI 10.1016/j.cancergen.2013.05.020
   Yang JY, 2014, AM J CANCER RES, V4, P663
   Yonemori K, 2017, J HUM GENET, V62, P33, DOI 10.1038/jhg.2016.59
   Zhang BH, 2007, DEV BIOL, V302, P1, DOI 10.1016/j.ydbio.2006.08.028
   Zhao Y, 2015, TARGET ONCOL, V10, P535, DOI 10.1007/s11523-015-0360-2
NR 44
TC 49
Z9 52
U1 3
U2 21
PU WALTER DE GRUYTER GMBH
PI BERLIN
PA GENTHINER STRASSE 13, D-10785 BERLIN, GERMANY
SN 1434-6621
EI 1437-4331
J9 CLIN CHEM LAB MED
JI Clin. Chem. Lab. Med.
PD MAY
PY 2017
VL 55
IS 5
BP 755
EP 762
DI 10.1515/cclm-2017-0046
PG 8
WC Medical Laboratory Technology
WE Science Citation Index Expanded (SCI-EXPANDED)
SC Medical Laboratory Technology
GA ES1VF
UT WOS:000399314400014
PM 28343174
DA 2022-07-19
ER

PT J
AU Abudawood, M
AF Abudawood, Manal
TI Diabetes and cancer: A comprehensive review
SO JOURNAL OF RESEARCH IN MEDICAL SCIENCES
LA English
DT Review
DE Breast neoplasms; diabetic complications; gastric neoplasms; hepatic
   neoplasms
ID POPULATION-BASED COHORT; HEPATOCELLULAR-CARCINOMA; ENDOMETRIAL CANCER;
   BREAST-CANCER; INSULIN-RESISTANCE; METABOLIC SYNDROME;
   COLORECTAL-CANCER; PANCREATIC-CANCER; INCREASED RISK; UNITED-STATES
AB Diabetes mellitus (DM) is a common worldwide endocrine disorder characterized by hyperglycemia resulting from defects in insulin secretion and insulin action or both. A number of clinical studies have investigated diabetes and its causal relation with neoplasm. Several epidemiological studies have found that diabetic patients have an increased risk of different types of cancers, for example liver, pancreas, gastric (stomach), colorectum, kidney, and breast, and it is predicted that hyperglycemic state observed in diabetic milieu enhances the cancer risk in prediabetic and diabetic individuals. To explore the strength of evidence and biases in the claimed associations between type 2 DM (T2DM) and risk of developing cancer, an umbrella review of the evidence across published meta-analyses or systematic reviews is performed. The concurrence of T2DM with the growing burden of cancer globally has generated interest in defining the epidemiological and biological relationships between these medical conditions. Through this review, it was found that diabetes could be related to cancer. Yet, the results from most of the studies are obscure and conflicting and need a robust research so that the link between diabetes and cancer could be firmly and impeccably documented.
C1 [Abudawood, Manal] King Saud Univ, Coll Appl Med Sci, Dept Clin Lab Sci, Riyadh, Saudi Arabia.
RP Abudawood, M (通讯作者)，King Saud Univ, Coll Appl Med Sci, Dept Clin Lab Sci, Riyadh, Saudi Arabia.
EM mabudawoodksu@gmail.com
CR Amano K, 2014, MOL CLIN ONCOL, V2, P927, DOI 10.3892/mco.2014.398
   American Diabetes Association, 2007, Diabetes Care, V30 Suppl 1, pS4
   [Anonymous], 2018, LAT GLOB CANC DAT
   Anothaisintawee T, 2013, ASIA-PAC J PUBLIC HE, V25, P368, DOI 10.1177/1010539513488795
   Batabyal P, 2014, ANN SURG ONCOL, V21, P2453, DOI 10.1245/s10434-014-3625-6
   Ben QW, 2011, EUR J CANCER, V47, P1928, DOI 10.1016/j.ejca.2011.03.003
   Bonovas S, 2004, DIABETOLOGIA, V47, P1071, DOI 10.1007/s00125-004-1415-6
   Bosch FX, 2004, GASTROENTEROLOGY, V127, pS5, DOI 10.1053/j.gastro.2004.09.011
   Bruix J, 2011, HEPATOLOGY, V53, P1020, DOI 10.1002/hep.24199
   Chen CT, 2013, KAOHSIUNG J MED SCI, V29, P451, DOI 10.1016/j.kjms.2012.12.006
   Chen CL, 2008, GASTROENTEROLOGY, V135, P111, DOI 10.1053/j.gastro.2008.03.073
   Chen Y, 2017, DIABETOLOGIA, V60, P1022, DOI 10.1007/s00125-017-4229-z
   Chodick G, 2010, CANCER CAUSE CONTROL, V21, P879, DOI 10.1007/s10552-010-9515-8
   Coughlin SS, 2004, AM J EPIDEMIOL, V159, P1160, DOI 10.1093/aje/kwh161
   Dai CY, 2009, J HEPATOL, V50, P712, DOI 10.1016/j.jhep.2008.12.017
   Davila JA, 2005, GUT, V54, P533, DOI 10.1136/gut.2004.052167
   El-Serag HB, 2004, GASTROENTEROLOGY, V126, P460, DOI 10.1053/j.gastro.2003.10.065
   El-Serag HB, 2001, AM J GASTROENTEROL, V96, P2462, DOI 10.1111/j.1572-0241.2001.04054.x
   Friberg E, 2007, DIABETOLOGIA, V50, P1365, DOI 10.1007/s00125-007-0681-5
   Gao C, 2013, HEPATOB PANCREAT DIS, V12, P385, DOI 10.1016/S1499-3872(13)60060-0
   Ge ZM, 2011, EUR J GASTROEN HEPAT, V23, P1127, DOI 10.1097/MEG.0b013e32834b8d73
   GIOVANNUCCI E, 1995, CANCER CAUSE CONTROL, V6, P164, DOI 10.1007/BF00052777
   Graff RE, 2018, DIABETES CARE, V41, P1432, DOI 10.2337/dc17-2518
   GULLO L, 1994, NEW ENGL J MED, V331, P81, DOI 10.1056/NEJM199407143310203
   Guraya SY, 2015, WORLD J GASTROENTERO, V21, P6026, DOI 10.3748/wjg.v21.i19.6026
   Hardefeldt Prue J, 2012, Endocr Relat Cancer, V19, P793, DOI 10.1530/ERC-12-0242
   Hirakawa Y, 2012, AM J EPIDEMIOL, V176, P856, DOI 10.1093/aje/kws178
   Hu FB, 1999, JNCI-J NATL CANCER I, V91, P542, DOI 10.1093/jnci/91.6.542
   Inoue M, 2006, ARCH INTERN MED, V166, P1871, DOI 10.1001/archinte.166.17.1871
   Jee SH, 2005, JAMA-J AM MED ASSOC, V293, P194, DOI 10.1001/jama.293.2.194
   Jemal A, 2010, CA-CANCER J CLIN, V60, P277, DOI 10.3322/caac.20073
   Jiang Y, 2011, EUR J EPIDEMIOL, V26, P863, DOI 10.1007/s10654-011-9617-y
   Kaaks R, 2005, ENDOCR-RELAT CANCER, V12, P1071, DOI 10.1677/erc.1.01038
   Kamkar MMA, 2014, J DIABETES METAB DIS, V13, DOI 10.1186/2251-6581-13-57
   Karlin NJ, 2018, FUTUR SCI OA, V4, DOI 10.4155/fsoa-2017-0081
   Kasper JS, 2006, CANCER EPIDEM BIOMAR, V15, P2056, DOI 10.1158/1055-9965.EPI-06-0410
   Key TJ, 2001, LANCET ONCOL, V2, P133, DOI 10.1016/S1470-2045(00)00254-0
   KEY TJA, 1988, BRIT J CANCER, V57, P205, DOI 10.1038/bjc.1988.44
   Kralj D, 2016, J CLIN TRANSL HEPATO, V4, P66, DOI 10.14218/JCTH.2015.00051
   Kuriki K, 2007, EUR J CANCER PREV, V16, P83, DOI 10.1097/01.cej.0000228404.37858.40
   Lagiou P, 2000, J NATL CANCER I, V92, P1096, DOI 10.1093/jnci/92.13.1096
   Lai MS, 2006, HEPATOLOGY, V43, P1295, DOI 10.1002/hep.21208
   Lam EKK, 2011, ANN ONCOL, V22, P730, DOI 10.1093/annonc/mdq405
   Larsson SC, 2006, DIABETOLOGIA, V49, P2819, DOI 10.1007/s00125-006-0468-0
   Larsson SC, 2011, DIABETOLOGIA, V54, P1013, DOI 10.1007/s00125-011-2051-6
   Larsson SC, 2007, INT J CANCER, V121, P856, DOI 10.1002/ijc.22717
   Lee J, 2016, SPRINGERPLUS, V5, DOI 10.1186/s40064-016-3233-y
   Lee SC, 2015, CHINESE MED J-PEKING, V128, P1543, DOI 10.4103/0366-6999.157693
   Li X, 2017, MEDICINE, V96, DOI [10.1097/MD.0000000000006508, 10.1097/md.0000000000006508]
   Liao CY, 2014, GYNECOL ONCOL, V135, P163, DOI 10.1016/j.ygyno.2014.07.095
   Lin SW, 2011, CANCER EPIDEM BIOMAR, V20, P954, DOI 10.1158/1055-9965.EPI-10-1244
   Ortiz-Mendoza CM, 2019, J RES MED SCI, V24, DOI 10.4103/jrms.JRMS_353_18
   Miao ZF, 2017, ONCOTARGET, V8, P44881, DOI 10.18632/oncotarget.16487
   Ogunleye AA, 2009, BRIT J CANCER, V101, P1199, DOI 10.1038/sj.bjc.6605240
   Ohkuma T, 2018, DIABETOLOGIA, V61, P2140, DOI 10.1007/s00125-018-4664-5
   Pearson-Stuttard J, 2018, LANCET DIABETES ENDO, V6, P95, DOI [10.1016/52213-8587(17)30366-2, 10.1016/S2213-8587(17)30366-2, 10.1016/s2213-8587(17)30366-2]
   PERMERT J, 1993, EUR J SURG, V159, P101
   Qi JY, 2019, J DIABETES, V11, P878, DOI 10.1111/1753-0407.12926
   Ren HB, 2011, CANCER CAUSE CONTROL, V22, P837, DOI 10.1007/s10552-011-9754-3
   Ries L. A. G., 2007, SEER CANC STAT REV 1
   Robertson RP, 2004, J BIOL CHEM, V279, P42351, DOI 10.1074/jbc.R400019200
   Rousseau MC, 2006, INT J CANCER, V118, P2105, DOI 10.1002/ijc.21600
   Torre LA, 2015, CA-CANCER J CLIN, V65, P87, DOI 10.3322/caac.21262
   Turati F, 2013, BRIT J CANCER, V108, P222, DOI 10.1038/bjc.2012.492
   Veldt BJ, 2008, HEPATOLOGY, V47, P1856, DOI 10.1002/hep.22251
   Verlato G, 2003, DIABETES CARE, V26, P1047, DOI 10.2337/diacare.26.4.1047
   Vigneri P, 2009, ENDOCR-RELAT CANCER, V16, P1103, DOI 10.1677/ERC-09-0087
   Wang CG, 2012, INT J CANCER, V130, P1639, DOI 10.1002/ijc.26165
   Wang LH, 2017, MEDICINE, V96, DOI 10.1097/MD.0000000000006396
   Wideroff L, 1997, J NATL CANCER I, V89, P1360, DOI 10.1093/jnci/89.18.1360
   Xu HL, 2015, CANCER SCI, V106, P294, DOI 10.1111/cas.12597
   Zelenko Z, 2014, ENDOCRIN METAB CLIN, V43, P167, DOI 10.1016/j.ecl.2013.09.008
   Zhou XH, 2010, DIABETOLOGIA, V53, P1867, DOI 10.1007/s00125-010-1796-7
   Zhu B, 2017, PLOS ONE, V12, DOI 10.1371/journal.pone.0176068
NR 74
TC 38
Z9 39
U1 3
U2 5
PU WOLTERS KLUWER MEDKNOW PUBLICATIONS
PI MUMBAI
PA WOLTERS KLUWER INDIA PVT LTD , A-202, 2ND FLR, QUBE, C T S  NO 1498A-2
   VILLAGE MAROL, ANDHERI EAST, MUMBAI, 400059, INDIA
SN 1735-1995
EI 1735-7136
J9 J RES MED SCI
JI J. Res. Med. Sci.
PD OCT
PY 2019
VL 24
AR 94
DI 10.4103/jrms.JRMS_242_19
PG 7
WC Medicine, General & Internal
WE Science Citation Index Expanded (SCI-EXPANDED)
SC General & Internal Medicine
GA KJ4KS
UT WOS:000512027600009
PM 31741666
OA Green Published, gold
DA 2022-07-19
ER

PT J
AU Yang, GJ
   Yin, JX
   Ou, K
   Du, Q
   Ren, WH
   Jin, YJ
   Peng, LM
   Yang, L
AF Yang, Guangjian
   Yin, Jiangxia
   Ou, Kai
   Du, Qiang
   Ren, Wenhao
   Jin, Yujing
   Peng, Liming
   Yang, Lin
TI Undifferentiated carcinoma with osteoclast-like giant cells of the
   pancreas harboring KRAS and BRCA mutations: case report and whole exome
   sequencing analysis
SO BMC GASTROENTEROLOGY
LA English
DT Article
DE Undifferentiated carcinoma with osteoclast-like giant cells; Pancreatic
   ductal adenocarcinoma; Pancreas; Case report; Whole exome sequencing
ID MISMATCH REPAIR DEFICIENCY; CLINICAL-SIGNIFICANCE; CANCER; TUMOR;
   ADENOCARCINOMA; SURVIVAL; EXPRESSION; LANDSCAPE; B7-H1
AB Background Undifferentiated carcinoma with osteoclast-like giant cells (UC-OGC) is an extremely uncommon pancreatic neoplasm that comprises less than 1% of all exocrine pancreatic tumors. To date, cases and data from whole-exome sequencing (WES) analysis have been reported by specific studies. We report a case of pancreatic UC-OGC with a literature review, and provide novel insights into the molecular characteristics of this tumor entity. Case presentation A 31-year-old male presented with intermittent abdominal pain for several months, and positron emission tomography (PET) showed isolated high metabolic nodules during the pancreatic uncinate process that were likely to be malignant disease. Pathological examination after radical excision revealed UC-OGC associated with poorly differentiated adenocarcinoma at the head of the pancreas. The disease recurred 7.4 months after radical surgery. TheKRASp.G12D (c.35G > A) and somaticBRCA2p.R2896C (c.8686C > T) mutations were detected by subsequent WES analysis. The patient showed no response to platinum-based systemic chemotherapy, and his condition quickly worsened. He finally died, with an overall survival of 1 year. Conclusions As an extremely uncommon tumor entity, UC-OGC is really a unique variant of conventional pancreatic ductal adenocarcinoma due to its similarities, as shown by genomic WES analysis. Clinical examination and molecular analysis by WES could further indicate potential treatment strategies for UC-OGC.
C1 [Yang, Guangjian; Ou, Kai; Peng, Liming; Yang, Lin] Chinese Acad Med Sci & Peking Union Med Coll, Natl Clin Res Ctr Canc, Natl Canc Ctr, Dept Med Oncol,Canc Hosp, Beijing 100021, Peoples R China.
   [Yin, Jiangxia] Shouguang Hosp Tradit Chinese Med, Dept Oncol, Weifang 262700, Peoples R China.
   [Du, Qiang; Ren, Wenhao] Chinese Acad Med Sci & Peking Union Med Coll, Natl Clin Res Ctr Canc, Natl Canc Ctr, Dept Pathol,Canc Hosp, Beijing 100021, Peoples R China.
   [Jin, Yujing] Chinese Acad Med Sci & Peking Union Med Coll, Natl Clin Res Ctr Canc, Natl Canc Ctr, Dept Med Imaging,Canc Hosp, Beijing 100021, Peoples R China.
RP Yang, L (通讯作者)，Chinese Acad Med Sci & Peking Union Med Coll, Natl Clin Res Ctr Canc, Natl Canc Ctr, Dept Med Oncol,Canc Hosp, Beijing 100021, Peoples R China.
EM linyangcicams@126.com
CR Bailey P, 2016, NATURE, V531, P47, DOI 10.1038/nature16965
   BANIEL J, 1987, ACTA CHIR SCAND, V153, P67
   Biankin AV, 2012, NATURE, V491, P399, DOI 10.1038/nature11547
   Birnbaum DJ, 2016, ONCOTARGET, V7, P71198, DOI 10.18632/oncotarget.11685
   Bosman F. T., 2010, WHO classification of tumours of the digestive system
   Burkadze G, 2009, PATHOL ONCOL RES, V15, P129, DOI 10.1007/s12253-008-9053-9
   BYTH BC, 1994, AM J HUM GENET, V55, P126
   Chen Y, 2014, ONCOTARGETS THER, V7, P1465, DOI 10.2147/OTT.S66809
   Conroy T, 2011, NEW ENGL J MED, V364, P1817, DOI 10.1056/NEJMoa1011923
   Evans DG, 2008, J MED GENET, V45, P62, DOI 10.1136/jmg.2007.054494
   Fukushima N, 2008, WHO CLASSIFICATION T, P292
   Geng L, 2008, J CANCER RES CLIN, V134, P1021, DOI 10.1007/s00432-008-0364-8
   Golan T, 2014, BRIT J CANCER, V111, P1132, DOI 10.1038/bjc.2014.418
   Golan T, 2019, NEW ENGL J MED, V381, P317, DOI 10.1056/NEJMoa1903387
   Greer JB, 2007, GUT, V56, P601, DOI 10.1136/gut.2006.101220
   Hu ZSI, 2018, CLIN CANCER RES, V24, P1326, DOI 10.1158/1078-0432.CCR-17-3099
   Imai Y, 1999, PANCREAS, V18, P308, DOI 10.1097/00006676-199904000-00013
   Jiang Y, 2015, CELL DEATH DIS, V6, DOI 10.1038/cddis.2015.162
   Jo S, 2014, WORLD J GASTROENTERO, V20, P2725, DOI 10.3748/wjg.v20.i10.2725
   Jones S, 2008, SCIENCE, V321, P1801, DOI 10.1126/science.1164368
   Kaufman B, 2015, J CLIN ONCOL, V33, P244, DOI 10.1200/JCO.2014.56.2728
   Kawamoto Y, 2016, INT J SURG CASE REP, V24, P199, DOI 10.1016/j.ijscr.2016.04.057
   Kim ST, 2017, ONCOTARGET, V8, P77415, DOI 10.18632/oncotarget.20492
   Koorstra JBM, 2008, AM J SURG PATHOL, V32, P1905, DOI 10.1097/PAS.0b013e31818371cd
   Kwa M, 2014, ANN SURG ONCOL, V21, P1468, DOI 10.1245/s10434-013-3277-y
   Lacour RA, 2011, GYNECOL ONCOL, V121, P358, DOI 10.1016/j.ygyno.2010.12.354
   Le DT, 2017, SCIENCE, V357, P409, DOI 10.1126/science.aan6733
   Loos M, 2008, CANCER LETT, V268, P98, DOI 10.1016/j.canlet.2008.03.056
   Lowery MA, 2011, ONCOLOGIST, V16, P1397, DOI 10.1634/theoncologist.2011-0185
   Loya Anand C, 2004, JOP, V5, P220
   Luchini C, 2018, HUM PATHOL, V81, P157, DOI 10.1016/j.humpath.2018.07.006
   Luchini C, 2017, J PATHOL, V243, P148, DOI 10.1002/path.4941
   Luo GP, 2015, EXPERT REV ANTICANC, V15, P1223, DOI 10.1586/14737140.2015.1086271
   Luo GP, 2012, BBA-REV CANCER, V1826, P170, DOI 10.1016/j.bbcan.2012.04.002
   Matissek SJ, 2020, CELL COMMUN SIGNAL, V18, DOI 10.1186/s12964-020-00540-x
   Molberg KH, 1998, CANCER-AM CANCER SOC, V82, P1279, DOI 10.1002/(SICI)1097-0142(19980401)82:7<1279::AID-CNCR10>3.0.CO;2-3
   Mueller S, 2018, NATURE, V554, P62, DOI 10.1038/nature25459
   Muraki T, 2016, AM J SURG PATHOL, V40, P1203, DOI 10.1097/PAS.0000000000000689
   ROSAI J, 1968, CANCER, V22, P333, DOI 10.1002/1097-0142(196808)22:2<333::AID-CNCR2820220210>3.0.CO;2-A
   Sah SK, 2015, INT J CLIN EXP PATHO, V8, P11785
   Saito Hiroyuki, 2016, Case Rep Gastroenterol, V10, P472
   Sakai W, 2008, NATURE, V451, P1116, DOI 10.1038/nature06633
   Salem ME, 2018, MOL CANCER RES, V16, P805, DOI 10.1158/1541-7786.MCR-17-0735
   Sedivy R, 2004, CANCER DETECT PREV, V29, P8, DOI 10.1016/j.cdp.2004.10.006
   Sehdev A, 2018, CLIN CANCER RES, V24, P6204, DOI 10.1158/1078-0432.CCR-18-1472
   Siegel RL, 2016, CA-CANCER J CLIN, V66, P7, DOI 10.3322/caac.21332
   Singhi AD, 2019, GASTROENTEROLOGY, V156, P2242, DOI 10.1053/j.gastro.2019.02.037
   Tempero M, 2019, J NATL COMPR CANC NE, V17, P1, DOI 10.6004/jnccn.2019.0003
   Von Hoff DD, 2013, NEW ENGL J MED, V369, P1691, DOI 10.1056/NEJMoa1304369
   Waddell N, 2015, NATURE, V518, P495, DOI 10.1038/nature14169
   Wang LC, 2010, WORLD J SURG, V34, P1059, DOI 10.1007/s00268-010-0448-x
   Westra WH, 1998, AM J SURG PATHOL, V22, P1247, DOI 10.1097/00000478-199810000-00010
   Yachida S, 2012, CLIN CANCER RES, V18, P6339, DOI 10.1158/1078-0432.CCR-12-1215
   Yang GD, 2014, INT J CLIN EXP PATHO, V7, P1348
   ZHANG C, 2016, MICROMACHINES-BASEL, V13, P892, DOI DOI 10.3390/IJERPH13090892
   Zhou JY, 2017, ONCOTARGET, V8, P18712, DOI 10.18632/oncotarget.9409
NR 56
TC 5
Z9 7
U1 1
U2 1
PU BMC
PI LONDON
PA CAMPUS, 4 CRINAN ST, LONDON N1 9XW, ENGLAND
EI 1471-230X
J9 BMC GASTROENTEROL
JI BMC Gastroenterol.
PD JUN 26
PY 2020
VL 20
IS 1
AR 202
DI 10.1186/s12876-020-01351-7
PG 7
WC Gastroenterology & Hepatology
WE Science Citation Index Expanded (SCI-EXPANDED)
SC Gastroenterology & Hepatology
GA MG0VC
UT WOS:000545751800001
PM 32590950
OA Green Published, gold
DA 2022-07-19
ER

PT J
AU Grippo, PJ
   Fitchev, PS
   Bentrem, DJ
   Melstrom, LG
   Dangi-Garimella, S
   Krantz, SB
   Heiferman, MJ
   Chung, CH
   Adrian, K
   Cornwell, ML
   Flesche, JB
   Rao, SM
   Talamonti, MS
   Munshi, HG
   Crawford, SE
AF Grippo, Paul J.
   Fitchev, Philip S.
   Bentrem, David J.
   Melstrom, Laleh G.
   Dangi-Garimella, Surabhi
   Krantz, Seth B.
   Heiferman, Michael J.
   Chung, Chuhan
   Adrian, Kevin
   Cornwell, Mona L.
   Flesche, Jan B.
   Rao, Sambasiva M.
   Talamonti, Mark S.
   Munshi, Hidayatullah G.
   Crawford, Susan E.
TI Concurrent PEDF deficiency and Kras mutation induce invasive pancreatic
   cancer and adipose-rich stroma in mice
SO GUT
LA English
DT Article
ID EPITHELIUM-DERIVED FACTOR; PIGMENT-EPITHELIUM; INSULIN-RESISTANCE;
   PROGRESSION MODEL; PAT-PROTEINS; EXPRESSION; DIFFERENTIATION;
   DISSEMINATION; INVOLVEMENT; INHIBITOR
AB Background and aims Pigment epithelium-derived factor (PEDF), a non-inhibitory SERPIN with potent antiangiogenic activity, has been recently implicated in metabolism and adipogenesis, both of which are known to influence pancreatic cancer progression. Increased pancreatic fat in human pancreatic tumour correlates with greater tumour dissemination while PEDF deficiency in mice promotes pancreatic hyperplasia and visceral obesity. Oncogenic Ras, the most common mutation in pancreatic ductal adenocarcinoma (PDAC), has similarly been shown to promote adipogenesis and premalignant lesions.
   Methods In order to determine whether concurrent loss of PEDF is sufficient to promote adipogenesis and tumorigenesis in the pancreas, the authors ablated PEDF in an EL-Kras(G12D) mouse model of non-invasive cystic papillary neoplasms.
   Results EL-Kras(G12D)/PEDF deficient mice developed invasive PDAC associated with enhanced matrix metalloproteinase (MMP)-2 and MMP-9 expression and increased peripancreatic fat with adipocyte hypertrophy and intrapancreatic adipocyte infiltration (pancreatic steatosis). In support of increased adipogenesis, the stroma of the pancreas of EL-Kras(G12D)/PEDF deficient mice demonstrated higher tissue levels of two lipid droplet associated proteins, tail-interacting protein 47 (TIP47, perilipin 3) and adipose differentiation-related protein (ADRP, Pperilipin 2), while adipose triglyceride lipase, a key factor in lipolysis, was decreased. In patients with PDAC, both tissue and serum levels of PEDF were decreased, stromal TIP47 expression was higher and the tissue VEGF to PEDF ratio was increased (p < 0.05).
   Conclusions These data highlight the importance of lipid metabolism in the tumour microenvironment and identify PEDF as a critical negative regulator of both adiposity and tumour invasion in the pancreas.
C1 [Grippo, Paul J.] Northwestern Univ, Robert H Lurie Comprehens Canc Ctr, Feinberg Sch Med, Dept Surg, Chicago, IL 60611 USA.
   [Fitchev, Philip S.; Cornwell, Mona L.; Talamonti, Mark S.; Crawford, Susan E.] NorthShore Univ, Res Inst, Dept Surg, Evanston, IL USA.
   [Dangi-Garimella, Surabhi; Munshi, Hidayatullah G.] Northwestern Univ, Dept Med, Feinberg Sch Med, Chicago, IL 60611 USA.
   [Chung, Chuhan] Yale Univ, Sch Med, Dept Med, Sect Digest Dis, West Haven, CT 06516 USA.
   [Flesche, Jan B.] Heidelberg Univ, Sch Med, Heidelberg, Germany.
   [Rao, Sambasiva M.] Northwestern Univ, Dept Pathol, Feinberg Sch Med, Chicago, IL 60611 USA.
RP Grippo, PJ (通讯作者)，Northwestern Univ, Robert H Lurie Comprehens Canc Ctr, Feinberg Sch Med, Dept Surg, 303 E Super St,Lurie 3-105, Chicago, IL 60611 USA.
EM p-grippo@northwestern.edu
RI Krantz, Seth/T-3900-2019
FU Barnum Foundation; Zell Family Foundation at the Northwestern
   University; Nathan and Isabel Miller Family Foundation; IDP Foundation;
   NIH [R01-CA126888, R01-CA64239]; NATIONAL CANCER INSTITUTE [R01CA126888,
   R01CA064239] Funding Source: NIH RePORTER
FX The research described herein was generously supported by funds provided
   by the Barnum Foundation and Zell Family Foundation at the Northwestern
   University, the Nathan and Isabel Miller Family Foundation, the IDP
   Foundation, NIH R01-CA126888 (HGM) and NIH R01-CA64239 (SEC).
CR Anand SS, 2011, PLOS ONE, V6, DOI 10.1371/journal.pone.0022112
   BENITO M, 1991, SCIENCE, V253, P565, DOI 10.1126/science.1857988
   Bergers G, 2000, NAT CELL BIOL, V2, P737, DOI 10.1038/35036374
   Bickel PE, 2009, BBA-MOL CELL BIOL L, V1791, P419, DOI 10.1016/j.bbalip.2009.04.002
   Bluhre M, 2009, EXP CLIN ENDOCR DIAB, V117, P241, DOI 10.1055/s-0029-1192044
   Bluher M, 2004, J BIOL CHEM, V279, P31902, DOI 10.1074/jbc.M404570200
   Bost F, 2005, BIOCHIMIE, V87, P51, DOI 10.1016/j.biochi.2004.10.018
   Brasaemle DL, 2007, J LIPID RES, V48, P2547, DOI 10.1194/jlr.R700014-JLR200
   Broadhead ML, 2009, TRENDS MOL MED, V15, P461, DOI 10.1016/j.molmed.2009.08.003
   Cai J, 2006, CLIN CANCER RES, V12, P3510, DOI 10.1158/1078-0432.CCR-06-0094
   Calle EE, 2003, NEW ENGL J MED, V348, P1625, DOI 10.1056/NEJMoa021423
   Catalan V, 2009, J MOL MED, V87, P803, DOI 10.1007/s00109-009-0486-8
   Chung C, 2008, J HEPATOL, V48, P471, DOI 10.1016/j.jhep.2007.10.012
   Colby JK, 2008, NEOPLASIA, V10, P782, DOI 10.1593/neo.08330
   Crawford SE, 2001, J CELL SCI, V114, P4421
   Croissandeau G, 2002, BIOCHEM J, V364, P739, DOI 10.1042/BJ20011158
   Crowe S, 2009, CELL METAB, V10, P40, DOI 10.1016/j.cmet.2009.06.001
   Dawson DW, 1999, SCIENCE, V285, P245, DOI 10.1126/science.285.5425.245
   Derosa G, 2008, ENDOTHELIUM-J ENDOTH, V15, P219, DOI 10.1080/10623320802228815
   Doll JA, 2003, NAT MED, V9, P774, DOI 10.1038/nm870
   Esposito I, 2007, PANCREAS, V35, P212, DOI 10.1097/mpa.0b013e31805d0190
   Filleur S, 2009, J CELL BIOCHEM, V106, P769, DOI 10.1002/jcb.22072
   Gao GQ, 2001, FEBS LETT, V489, P270, DOI 10.1016/S0014-5793(01)02110-X
   Govannucci E, 2007, GASTROENTEROLOGY, V132, P2208, DOI 10.1053/j.gastro.2007.03.050
   Grippo PJ, 2003, CANCER RES, V63, P2016
   Hase R, 2005, CLIN CANCER RES, V11, P8737, DOI 10.1158/1078-0432.CCR-05-1323
   Hruban RH, 2006, CANCER RES, V66, P95, DOI 10.1158/0008-5472.CAN-05-2168
   Jamieson NB, 2011, J GASTROINTEST SURG, V15, P512, DOI 10.1007/s11605-010-1395-4
   Joseph MJ, 2009, J CELL BIOCHEM, V108, P726, DOI 10.1002/jcb.22309
   Koska J, 2008, AM J CLIN NUTR, V87, P295, DOI 10.1093/ajcn/87.2.295
   Li DH, 2009, JAMA-J AM MED ASSOC, V301, P2553, DOI 10.1001/jama.2009.886
   Londos C, 2005, BIOCHIMIE, V87, P45, DOI 10.1016/j.biochi.2004.12.010
   Mathur A, 2009, J AM COLL SURGEONS, V208, P989, DOI 10.1016/j.jamcollsurg.2008.12.026
   Notari L, 2005, INVEST OPHTH VIS SCI, V46, P2736, DOI 10.1167/iovs.04-1489
   Ottaviano AJ, 2006, CANCER RES, V66, P7032, DOI 10.1158/0008-5472.CAN-05-4421
   Shields MA, 2011, J BIOL CHEM, V286, P10495, DOI 10.1074/jbc.M110.195628
   STEELE FR, 1993, P NATL ACAD SCI USA, V90, P1526, DOI 10.1073/pnas.90.4.1526
   Straub BK, 2010, MODERN PATHOL, V23, P480, DOI 10.1038/modpathol.2009.191
   Sztalryd C, 2006, J BIOL CHEM, V281, P34341, DOI 10.1074/jbc.M602497200
   Uehara H, 2004, CANCER RES, V64, P3533, DOI 10.1158/0008-5472.CAN-03-3725
   Veilleux A, 2011, DIABETES, V60, P1504, DOI 10.2337/db10-1039
   Wagner M, 2001, GENE DEV, V15, P286, DOI 10.1101/gad.184701
   Wang M, 2009, AM J PHYSIOL-ENDOC M, V297, pE1378, DOI 10.1152/ajpendo.00252.2009
   Yamagishi SI, PHARM RES, V61, P103
   Yoshida T, 2008, HORM METAB RES, V40, P620, DOI 10.1055/s-0028-1083785
   Zechner R, 2009, J LIPID RES, V50, P3, DOI 10.1194/jlr.R800031-JLR200
   Zheng Z, 2009, DIABETES, V58, P954, DOI 10.2337/db07-1524
   Zyromski NJ, 2009, SURGERY, V146, P258, DOI 10.1016/j.surg.2009.02.024
NR 48
TC 54
Z9 54
U1 0
U2 12
PU BMJ PUBLISHING GROUP
PI LONDON
PA BRITISH MED ASSOC HOUSE, TAVISTOCK SQUARE, LONDON WC1H 9JR, ENGLAND
SN 0017-5749
EI 1468-3288
J9 GUT
JI Gut
PD OCT
PY 2012
VL 61
IS 10
BP 1454
EP 1464
DI 10.1136/gutjnl-2011-300821
PG 11
WC Gastroenterology & Hepatology
WE Science Citation Index Expanded (SCI-EXPANDED)
SC Gastroenterology & Hepatology
GA 004UT
UT WOS:000308707300012
PM 22234980
DA 2022-07-19
ER

PT J
AU LAVECCHIA, C
   NEGRI, E
   FRANCESCHI, S
   DAVANZO, B
   BOYLE, P
AF LAVECCHIA, C
   NEGRI, E
   FRANCESCHI, S
   DAVANZO, B
   BOYLE, P
TI A CASE-CONTROL STUDY OF DIABETES-MELLITUS AND CANCER RISK
SO BRITISH JOURNAL OF CANCER
LA English
DT Article
ID ENDOMETRIAL CANCER; PANCREATIC-CANCER; HEPATOCELLULAR-CARCINOMA; MEDICAL
   HISTORY; MORTALITY; POPULATION; HORMONES; MEN; EPIDEMIOLOGY; CONSUMPTION
AB The relationship between diabetes mellitus and cancer risk was investigated using data from an integrated series of case-control studies conducted in Northern Italy between 1983 and 1992. Cases were 9,991 patients with incident, histologically confirmed neoplasms below age 75, including 181 cancers of the oral cavity and pharynx, 316 of the oesophagus, 723 of the stomach, 828 of the colon, 498 of the rectum, 320 of the liver, 58 of the gall bladder, 362 of the pancreas, 242 of the larynx, 3,415 of the breast, 726 of the endometrium, 971 of the ovary, 125 of the prostate, 431 of the bladder, 187 of the kidney, 208 of the thyroid, 80 Hodgkin's lymphomas, 200 non-Hodgkin's lymphomas and 120 multiple myelomas. Controls were 7,834 subjects in hospital For acute, non-neoplastic, non-metabolic, non-hormone-related disorders. A history of diabetes was reported by 5.1% of male and 5.4% of female controls. Significantly elevated relative risks (RRs) among subjects with diabetes were observed for cancers of the liver [RR = 2.8, 95% confidence interval (CI) 2.0-3.9], pancreas (RR=2.1, 95% CI 1.5-2.9) and endometrium (RR=3.4, 95% CI 2.7-4.3). After allowance for obesity and education as well as age and sex, the RRs were 3.0 for liver, 2.3 for pancreas, and 2.8 for endometrium. Diabetic subjects had no elevated risk for any of the other cancer sites considered. For liver and endometrial cancer the RRs remained elevated up to 10 years after diagnosis of diabetes (RR 2.6 and 2.0 respectively), while the RR for pancreatic cancer declined from 3.2 in the first 5 years after diagnosis of diabetes to 2.3 from 5 to 9 years and to 1.3 (95% CI 0.7-2.3) 10 or more years since diagnosis. This suggests that the relationship between diabetes mellitus and liver and endometrial cancer is probably real, while that with pancreatic cancer is compatible with diabetes being an early symptom of the disease, or at least of preneoplastic lesions.
C1 UNIV MILAN,IST STAT MED & BIOMETRIA,I-20133 MILAN,ITALY.
   CTR REG RIFERIMENTO ONCOL,I-33081 AVIANO,ITALY.
   IST EUROPEO ONCOL,I-20141 MILAN,ITALY.
RP LAVECCHIA, C (通讯作者)，IST RIC FARMACOL MARIO NEGRI,VIA ERITREA 62,I-20157 MILAN,ITALY.
RI Boyle, Peter/A-4380-2014; Negri, Eva Vanna Lorenza/AAC-5698-2019;
   franceschi, silvia/M-2452-2014; Negri, Eva/B-7244-2013; D'Avanzo,
   Barbara/AAA-7654-2020
OI Boyle, Peter/0000-0001-6251-0610; Negri, Eva Vanna
   Lorenza/0000-0001-9712-8526; franceschi, silvia/0000-0003-4181-8071;
   Negri, Eva/0000-0001-9712-8526; D'Avanzo, Barbara/0000-0002-0361-7263;
   La Vecchia, Carlo/0000-0003-1441-897X
CR ARMSTRONG B, 1976, BRIT J PREV SOC MED, V30, P151
   CUZICK J, 1989, INT J CANCER, V43, P415, DOI 10.1002/ijc.2910430312
   FRANCESCHI S, 1990, EUR J CANCER, V26, P781, DOI 10.1016/0277-5379(90)90151-I
   GREEN A, 1984, DIABETOLOGIA, V26, P190
   KELLY JP, 1990, AM J EPIDEMIOL, V131, P79, DOI 10.1093/oxfordjournals.aje.a115488
   KESSLER II, 1971, J CHRON DIS, V23, P579, DOI 10.1016/0021-9681(71)90133-0
   KESSLER II, 1970, J NATL CANCER I, V44, P673
   LAVECCHIA C, 1990, ONCOLOGY-BASEL, V47, P463
   LAVECCHIA C, 1990, CANCER RES, V50, P6274
   LAVECCHIA C, 1991, EUR J CANCER, V27, P582, DOI 10.1016/0277-5379(91)90223-Z
   LAWSON DH, 1986, Q J MED, V61, P945
   LEVI F, 1993, CANCER, V71, P3575, DOI 10.1002/1097-0142(19930601)71:11<3575::AID-CNCR2820711119>3.0.CO;2-0
   LEVINE W, 1990, AM J EPIDEMIOL, V131, P254, DOI 10.1093/oxfordjournals.aje.a115495
   MOSS SE, 1991, AM J PUBLIC HEALTH, V81, P1158, DOI 10.2105/AJPH.81.9.1158
   NEGRI E, 1991, INT J CANCER, V48, P350, DOI 10.1002/ijc.2910480307
   OMARA BA, 1985, J CHRON DIS, V38, P435, DOI 10.1016/0021-9681(85)90139-0
   PARAZZINI F, 1991, GYNECOL ONCOL, V41, P1, DOI 10.1016/0090-8258(91)90246-2
   PARAZZINI F, 1989, EUR J CANCER CLIN ON, V25, P1451, DOI 10.1016/0277-5379(89)90103-X
   RAGOZZINO M, 1982, J CHRON DIS, V35, P13, DOI 10.1016/0021-9681(82)90025-X
   SIITERI PK, 1978, CANCER RES, V38, P4360
   SIITERI PK, 1987, AM J CLIN NUTR, V45, P277, DOI 10.1093/ajcn/45.1.277
   SMITH GD, 1992, AM J EPIDEMIOL, V136, P1110, DOI 10.1093/oxfordjournals.aje.a116576
   WHITTEMORE AS, 1983, J CHRON DIS, V36, P251, DOI 10.1016/0021-9681(83)90059-0
   WYNDER EL, 1973, JNCI-J NATL CANCER I, V50, P645, DOI 10.1093/jnci/50.3.645
   YU MC, 1991, JNCI-J NATL CANCER I, V83, P1820, DOI 10.1093/jnci/83.24.1820
   [No title captured]
NR 26
TC 251
Z9 252
U1 0
U2 5
PU STOCKTON PRESS
PI BASINGSTOKE
PA HOUNDMILLS, BASINGSTOKE, HAMPSHIRE, ENGLAND RG21 6XS
SN 0007-0920
J9 BRIT J CANCER
JI Br. J. Cancer
PD NOV
PY 1994
VL 70
IS 5
BP 950
EP 953
DI 10.1038/bjc.1994.427
PG 4
WC Oncology
WE Science Citation Index Expanded (SCI-EXPANDED)
SC Oncology
GA PP756
UT WOS:A1994PP75600029
PM 7947103
OA Green Published
DA 2022-07-19
ER

PT J
AU Mohammad, GH
   Damink, SWMO
   Malago, M
   Dhar, DK
   Pereira, SP
AF Mohammad, Goran Hamid
   Damink, S. W. M. Olde
   Malago, Massimo
   Dhar, Dipok Kumar
   Pereira, Stephen P.
TI Pyruvate Kinase M2 and Lactate Dehydrogenase A Are Overexpressed in
   Pancreatic Cancer and Correlate with Poor Outcome
SO PLOS ONE
LA English
DT Article
ID TUMOR M2-PYRUVATE KINASE; INFILTRATING LYMPHOCYTES; NUCLEAR
   TRANSLOCATION; AEROBIC GLYCOLYSIS; PROGNOSTIC-FACTOR; CELL CARCINOMA;
   PKM2 PROMOTES; MARKER; PHOSPHORYLATION; PROGRESSION
AB Pancreatic cancer has a 5-year survival rate of less than 4%. Despite advances in diagnostic technology, pancreatic cancer continues to be diagnosed at a late and incurable stage. Accurate biomarkers for early diagnosis and to predict treatment response are urgently needed. Since alteration of glucose metabolism is one of the hallmarks of cancer cells, we proposed that pyruvate kinase type M2 (M2PK) and lactate dehydrogenase A (LDHA) enzymes could represent novel diagnostic markers and potential therapeutic targets in pancreatic cancer. In 266 tissue sections from normal pancreas, pancreatic cystic neoplasms, pancreatic intraepithelial neoplasia (PanIN) and cancer, we evaluated the expression of PKM2, LDHA, Ki-67 and CD8+ by immunohistochemistry and correlated these markers with clinicopathological characteristics and patient survival. PKM2 and LDHA expression was also assessed by Western blot in 10 human pancreatic cancer cell lines. PKM2 expression increased progressively from cyst through PanIN to cancer, whereas LDHA was overexpressed throughout the carcinogenic process. All but one cell line showed high expression of both proteins. Patients with strong PKM2 and LDHA expression had significantly worse survival than those with weak PKM2 and/or LDHA expression (7.0 months vs. 27.9 months, respectively, p = 0.003, log rank test). The expression of both PKM2 and LDHA correlated directly with Ki-67 expression, and inversely with intratumoral CD8+ cell count. PKM2 was significantly overexpressed in poorly differentiated tumours and both PKM2 and LDHA were overexpressed in larger tumours. Multivariable analysis showed that combined expression of PKM2 and LDHA was an independent poor prognostic marker for survival. In conclusion, our results demonstrate a high expression pattern of two major glycolytic enzymes during pancreatic carcinogenesis, with increased expression in aggressive tumours and a significant adverse effect on survival.
C1 [Mohammad, Goran Hamid; Damink, S. W. M. Olde; Malago, Massimo; Dhar, Dipok Kumar; Pereira, Stephen P.] UCL, Royal Free Hosp Campus, UCL Inst Liver & Digest Hlth, London, England.
   [Mohammad, Goran Hamid] Univ Sulaimani, Sch Sci, Dept Chem, Sulaimanyah, Kurdistan Regio, Iraq.
   [Damink, S. W. M. Olde] Maastricht Univ, Med Ctr, Dept Surg, NL-6200 MD Maastricht, Netherlands.
   [Dhar, Dipok Kumar] King Faisal Specialist Hosp & Res Ctr, Riyadh 11211, Saudi Arabia.
RP Pereira, SP (通讯作者)，UCL, Royal Free Hosp Campus, UCL Inst Liver & Digest Hlth, London, England.
EM stephen.pereira@ucl.ac.uk
RI Pereira, Stephen P/C-5639-2009; Damink, Steven WM Olde/U-7919-2019;
   Mohammad, Goran/C-6819-2019
OI Pereira, Stephen P/0000-0003-0821-1809; Damink, Steven WM
   Olde/0000-0002-5202-9345; Mohammad, Goran/0000-0003-4822-1497
FU Pancreatic Cancer Research Fund; Jason Boas Foundation; NIH [P01
   CA084203]; UCLH/UCL Comprehensive Biomedical Centre from the Department
   of Health's National Institute for Health Research (NIHR) Biomedical
   Research Centres funding scheme; NATIONAL CANCER INSTITUTE [P01CA084203]
   Funding Source: NIH RePORTER
FX This work was supported by the Pancreatic Cancer Research Fund, The
   Jason Boas Foundation, NIH grant P01 CA084203 and the UCLH/UCL
   Comprehensive Biomedical Centre, which receives a proportion of funding
   from the Department of Health's National Institute for Health Research
   (NIHR) Biomedical Research Centres funding scheme. The funders had no
   role in study design, data collection and analysis, decision to publish,
   or preparation of the manuscript.
CR American Cancer Society, 2014, CANC FACT FIG 2014
   Anastasiou D, 2012, NAT CHEM BIOL, V8, P839, DOI 10.1038/NCHEMBIO.1060
   Ashida A, 2006, INT J ONCOL, V28, P1345
   Azoitei N, Z GASTROENTEROL, V51, pK55
   Billiard J, 2013, CANCER METAB, V1, DOI 10.1186/2049-3002-1-19
   Cancer Research UK, 2014, PANCR CANC STAT
   Christofk HR, 2008, NATURE, V452, P230, DOI 10.1038/nature06734
   Conroy T, 2011, NEW ENGL J MED, V364, P1817, DOI 10.1056/NEJMoa1011923
   Crane CA, 2014, P NATL ACAD SCI USA, V111, P12823, DOI 10.1073/pnas.1413933111
   Dhar DK, 2013, CANCER-AM CANCER SOC, V119, P575, DOI 10.1002/cncr.27611
   Doherty JR, 2013, J CLIN INVEST, V123, P3685, DOI 10.1172/JCI69741
   Feng JK, 2015, MOL MED REP, V11, P2111, DOI 10.3892/mmr.2014.2990
   Fiume L, 2014, FUTURE MED CHEM, V6, P429, DOI [10.4155/fmc.13.206, 10.4155/FMC.13.206]
   Fukunaga A, 2004, PANCREAS, V28, pE26, DOI 10.1097/00006676-200401000-00023
   Gao XL, 2012, MOL CELL, V45, P598, DOI 10.1016/j.molcel.2012.01.001
   Goonetilleke KS, 2007, PANCREAS, V34, P318, DOI 10.1097/MPA.0b013e31802ee9c7
   Gourgou-Bourgade S, 2013, J CLIN ONCOL, V31, P23, DOI 10.1200/JCO.2012.44.4869
   Hardt PD, 2008, EXPERT REV MOL DIAGN, V8, P579, DOI 10.1586/14737159.8.5.579
   He TL, 2015, MED ONCOL, V32, DOI 10.1007/s12032-015-0633-8
   Hitosugi T, 2009, SCI SIGNAL, V2, DOI 10.1126/scisignal.2000431
   Ikeguchi M, 2004, EUR J SURG ONCOL, V30, P53, DOI 10.1016/j.ejso.2003.10.001
   Iqbal MA, 2014, FEBS LETT, V588, P2685, DOI 10.1016/j.febslet.2014.04.011
   Jiang YH, 2014, MOL CELL, V53, P75, DOI 10.1016/j.molcel.2013.11.001
   Joergensen MT, 2010, PANCREAS, V39, P243, DOI 10.1097/MPA.0b013e3181bae8ab
   Jurica MS, 1998, STRUCTURE, V6, P195, DOI 10.1016/S0969-2126(98)00021-5
   Kachel P, 2015, BMC CANCER, V15, DOI 10.1186/s12885-015-1135-y
   Kawai O, 2008, CANCER-AM CANCER SOC, V113, P1387, DOI 10.1002/cncr.23712
   Koukourakis MI, 2003, BRIT J CANCER, V89, P877, DOI 10.1038/sj.bjc.6601205
   Kumar Y, 2007, EUR J GASTROEN HEPAT, V19, P265, DOI 10.1097/MEG.0b013e3280102f78
   Kumar Y, 2007, PANCREAS, V35, P114, DOI 10.1097/mpa.0b013e3180537237
   Kumar Y, 2010, TUMOR BIOL, V31, P69, DOI 10.1007/s13277-009-0010-3
   Le A, 2012, CLIN CANCER RES, V18, P4285, DOI 10.1158/1078-0432.CCR-12-0041
   Le A, 2010, P NATL ACAD SCI USA, V107, P2037, DOI 10.1073/pnas.0914433107
   Li J, 2014, CLIN TRANSL ONCOL, V16, P200, DOI 10.1007/s12094-013-1063-8
   Li YG, 2009, DIGEST LIVER DIS, V41, P605, DOI 10.1016/j.dld.2008.11.010
   Li ZW, 2014, BBA-REV CANCER, V1846, P285, DOI 10.1016/j.bbcan.2014.07.008
   Lim JY, 2012, WORLD J GASTROENTERO, V18, P4037, DOI 10.3748/wjg.v18.i30.4037
   Liu WR, 2015, ONCOTARGET, V6, P846, DOI 10.18632/oncotarget.2749
   Lockney Natalie A, 2015, J Gastrointest Cancer, V46, P390, DOI 10.1007/s12029-015-9764-6
   Mahmoud SMA, 2011, J CLIN ONCOL, V29, P1949, DOI 10.1200/JCO.2010.30.5037
   Mazurek S, 2005, SEMIN CANCER BIOL, V15, P300, DOI 10.1016/j.semcancer.2005.04.009
   Mazurek S, 2011, INT J BIOCHEM CELL B, V43, P969, DOI 10.1016/j.biocel.2010.02.005
   Miao P, 2013, IUBMB LIFE, V65, P904, DOI 10.1002/iub.1216
   Nakano O, 2001, CANCER RES, V61, P5132
   Pages F, 2009, J CLIN ONCOL, V27, P5944, DOI 10.1200/JCO.2008.19.6147
   Parra-Bonilla G, 2013, PLOS ONE, V8, DOI 10.1371/journal.pone.0075984
   Rajeshkumar N V., 2015, CANCER RES, P713
   Rong YF, 2013, TUMOR BIOL, V34, P1523, DOI 10.1007/s13277-013-0679-1
   Sato E, 2005, P NATL ACAD SCI USA, V102, P18538, DOI 10.1073/pnas.0509182102
   Shi M, 2014, CLIN CANCER RES, V20, P4370, DOI 10.1158/1078-0432.CCR-14-0186
   Singh SR, 2015, CANCER LETT, V356, P147, DOI 10.1016/j.canlet.2014.06.002
   Spoden GA, 2009, EXP CELL RES, V315, P2765, DOI 10.1016/j.yexcr.2009.06.024
   Sun X, 2015, TUMOR BIOL, P1
   Vander Heiden MG, 2010, BIOCHEM PHARMACOL, V79, P1118, DOI 10.1016/j.bcp.2009.12.003
   Wang HJ, 2014, P NATL ACAD SCI USA, V111, P279, DOI 10.1073/pnas.1311249111
   Wang Y, 2015, CANC BIOL T IN PRESS
   Warner SL, 2014, FUTURE MED CHEM, V6, P1167, DOI [10.4155/FMC.14.70, 10.4155/fmc.14.70]
   Wong N, 2015, CANCER LETT, V356, P184, DOI 10.1016/j.canlet.2014.01.031
   Wong Nicholas, 2013, Int J Cell Biol, V2013, P242513, DOI 10.1155/2013/242513
   Xue JJ, 2014, EUR J MED CHEM, V80, P1, DOI 10.1016/j.ejmech.2014.04.035
   Yang WW, 2012, NAT CELL BIOL, V14, P1295, DOI 10.1038/ncb2629
   Yu Y, 2001, BIOCHEM PHARMACOL, V62, P81, DOI 10.1016/S0006-2952(01)00636-0
   Yu YP, 2014, WORLD J SURG ONCOL, V12, DOI 10.1186/1477-7819-12-78
   Zhang XL, 2013, PATHOL RES PRACT, V209, P510, DOI 10.1016/j.prp.2013.06.005
   Zhao D, 2013, ONCOTARGET, V4, P802, DOI 10.18632/oncotarget.1007
   Zhou CF, 2012, IUBMB LIFE, V64, P775, DOI 10.1002/iub.1066
NR 66
TC 52
Z9 55
U1 0
U2 17
PU PUBLIC LIBRARY SCIENCE
PI SAN FRANCISCO
PA 1160 BATTERY STREET, STE 100, SAN FRANCISCO, CA 94111 USA
SN 1932-6203
J9 PLOS ONE
JI PLoS One
PD MAR 18
PY 2016
VL 11
IS 3
AR e0151635
DI 10.1371/journal.pone.0151635
PG 17
WC Multidisciplinary Sciences
WE Science Citation Index Expanded (SCI-EXPANDED)
SC Science & Technology - Other Topics
GA DH1ZE
UT WOS:000372582800082
PM 26989901
OA Green Published, Green Submitted, gold
DA 2022-07-19
ER

PT J
AU Ciochina, M
   Balaban, DV
   Manucu, G
   Jinga, M
   Gheorghe, C
AF Ciochina, Marina
   Balaban, Daniel Vasile
   Manucu, George
   Jinga, Mariana
   Gheorghe, Cristian
TI The Impact of Pancreatic Exocrine Diseases on the beta-Cell and Glucose
   Metabolism-A Review with Currently Available Evidence
SO BIOMOLECULES
LA English
DT Review
DE pancreatic beta-cells; diabetes mellitus; pancreatic exocrine
   insufficiency; chronic pancreatitis; acute pancreatitis; cystic
   fibrosis; pancreatic surgery; pancreatic adenocarcinoma; autoimmune
   pancreatitis
ID PAPILLARY MUCINOUS NEOPLASMS; DIABETES-MELLITUS SECONDARY;
   QUALITY-OF-LIFE; CYSTIC-FIBROSIS; INSULIN-RESISTANCE; PLASMA-GLUCOSE;
   STELLATE CELLS; RISK-FACTORS; CANCER; PANCREATICODUODENECTOMY
AB Pancreatic exocrine and endocrine dysfunctions often come together in the course of pancreatic diseases as interdependent manifestations of the same organ. However, the mechanisms underlying the bidirectional connection of the exocrine and endocrine pancreas are not fully understood. In this review, we aimed to synthetize the current knowledge regarding the effects of several exocrine pancreatic pathologies on the homeostasis of beta-cells, with a special interest in the predisposition toward diabetes mellitus (DM). We focused on the following pancreatic exocrine diseases: chronic pancreatitis, acute pancreatitis, cystic fibrosis, pancreatic cancer, pancreatic resections, and autoimmune pancreatitis. We discuss the pathophysiologic mechanisms behind the impact on beta-cell function and evolution into DM, as well as the associated risk factors in progression to DM, and we describe the most relevant and statistically significant findings in the literature. An early and correct diagnosis of DM in the setting of pancreatic exocrine disorders is of paramount importance for anticipating the disease's course and its therapeutical needs.
C1 [Ciochina, Marina; Balaban, Daniel Vasile; Jinga, Mariana; Gheorghe, Cristian] Carol Davila Univ Med & Pharm, Fac Med, Bucharest 050474, Romania.
   [Balaban, Daniel Vasile; Manucu, George; Jinga, Mariana] Cent Mil Emergency Univ Hosp, Dept Gastroenterol, Bucharest 010825, Romania.
   [Gheorghe, Cristian] Fundeni Clin Inst, Dept Gastroenterol, Bucharest 022328, Romania.
RP Ciochina, M (通讯作者)，Carol Davila Univ Med & Pharm, Fac Med, Bucharest 050474, Romania.
EM marina.ciochina@drd.umfcd.ro; vasile.balaban@umfcd.ro;
   george.manucu@rez.umfcd.ro; mariana.jinga@umfcd.ro;
   cristian.gheorghe@umfcd.ro
RI Balaban, Daniel Vasile/J-5795-2019
OI Balaban, Daniel Vasile/0000-0003-3436-8041; Balaban (Ciochina),
   Marina/0000-0002-8160-4388
CR Aggarwal G, 2012, GASTROENTEROLOGY, V143, P1510, DOI 10.1053/j.gastro.2012.08.044
   Ali BR, 2009, MED HYPOTHESES, V72, P55, DOI 10.1016/j.mehy.2008.07.058
   Amer Diabet Assoc, 2014, DIABETES CARE, V37, pS14, DOI 10.2337/dc14-S014
   Balduzzi A, 2020, PANCREATOLOGY, V20, P193, DOI 10.1016/j.pan.2019.12.014
   Barrio R, 2015, EUR J ENDOCRINOL, V172, pR131, DOI 10.1530/EJE-14-0644
   Beger HG, 2020, HPB, V22, P809, DOI 10.1016/j.hpb.2019.12.016
   Bellin MD, 2013, PEDIATR DIABETES, V14, P417, DOI 10.1111/pedi.12026
   Bensellam M, 2018, J ENDOCRINOL, V236, pR109, DOI 10.1530/JOE-17-0516
   Bonelli L, 2003, PANCREAS, V27, P143, DOI 10.1097/00006676-200308000-00007
   Boudreau V, 2016, J CYST FIBROS, V15, P839, DOI 10.1016/j.jcf.2016.04.004
   Butler AE, 2003, DIABETES, V52, P102, DOI 10.2337/diabetes.52.1.102
   Megias MC, 2015, ENDOCRINOL NUTR, V62, P91, DOI 10.1016/j.endonu.2014.08.002
   Chari ST, 2021, GASTROENTEROLOGY, V161, P1379, DOI 10.1053/j.gastro.2021.07.006
   Chen WS, 2021, DIGEST DIS SCI, V66, P78, DOI 10.1007/s10620-020-06139-z
   Colomba J, 2020, J CYST FIBROS, V19, P704, DOI 10.1016/j.jcf.2020.04.004
   Colomba J, 2019, J CYST FIBROS, V18, P551, DOI 10.1016/j.jcf.2019.01.009
   Das SLM, 2014, GUT, V63, P818, DOI 10.1136/gutjnl-2013-305062
   Eizirik DL, 2001, DIABETOLOGIA, V44, P2115, DOI 10.1007/s001250100021
   Eizirik DL, 2001, DIABETES, V50, pS64, DOI 10.2337/diabetes.50.2007.S64
   Ewald N, 2012, DIABETES-METAB RES, V28, P338, DOI 10.1002/dmrr.2260
   Gao WC, 2015, DIABETOLOGIA, V58, P835, DOI 10.1007/s00125-014-3481-8
   Halangk W, 2004, GASTROENTEROL CLIN N, V33, P717, DOI 10.1016/j.gtc.2004.07.009
   Hameed S, 2011, PEDIATR PULM, V46, P747, DOI 10.1002/ppul.21495
   Hart NJ, 2018, JCI INSIGHT, V3, DOI 10.1172/jci.insight.98240
   Hart PA, 2016, LANCET GASTROENTEROL, V1, P226, DOI 10.1016/S2468-1253(16)30106-6
   Hirano K, 2012, PANCREAS, V41, P691, DOI 10.1097/MPA.0b013e31823bcdee
   Hull RL, 2018, DIABETES CARE, V41, P823, DOI 10.2337/dc17-1387
   Husain SZ, 2012, AM J PHYSIOL-GASTR L, V302, pG1423, DOI 10.1152/ajpgi.00546.2011
   Ishida J, 2021, J AM COLL SURGEONS, V233, P753, DOI 10.1016/j.jamcollsurg.2021.08.688
   Ito T, 2007, PANCREAS, V34, P254, DOI 10.1097/01.mpa.0000250127.18908.38
   Ito T, 2011, J DIGEST DIS, V12, P210, DOI 10.1111/j.1751-2980.2011.00498.x
   Javeed N, 2015, CLIN CANCER RES, V21, P1722, DOI 10.1158/1078-0432.CCR-14-2022
   Jin GH, 2020, J CANCER, V11, P1505, DOI 10.7150/jca.38616
   Kamboj SS, 2011, MITOCHONDRION, V11, P214, DOI 10.1016/j.mito.2010.09.014
   Keck T, 2010, J GASTROINTEST SURG, V14, P549, DOI 10.1007/s11605-009-1119-9
   Khan S, 2021, PANCREATOLOGY, V21, P550, DOI 10.1016/j.pan.2021.02.001
   King J, 2008, J GASTROINTEST SURG, V12, P1548, DOI 10.1007/s11605-008-0560-5
   Konrad K, 2013, DIABETES-METAB RES, V29, P568, DOI 10.1002/dmrr.2429
   Korc M, 2019, PANCREAS, V48, P594, DOI 10.1097/MPA.0000000000001300
   Kumar PP, 2012, PANCREATOLOGY, V12, P65, DOI 10.1016/j.pan.2011.12.005
   Kumar R, 2018, HEPATOB PANCREAT DIS, V17, P358, DOI 10.1016/j.hbpd.2018.06.001
   Leal JN, 2015, J GASTROINTEST SURG, V19, P1974, DOI 10.1007/s11605-015-2885-1
   Lee S, 2018, PANCREAS, V47, P816, DOI 10.1097/MPA.0000000000001099
   Lee YK, 2016, MEDICINE, V95, DOI 10.1097/MD.0000000000002448
   Li Y, 2019, CANCER MANAG RES, V11, P8257, DOI 10.2147/CMAR.S211972
   Liu J, 2000, J CLIN ENDOCR METAB, V85, P1232, DOI 10.1210/jc.85.3.1232
   Malka D, 2000, GASTROENTEROLOGY, V119, P1324, DOI 10.1053/gast.2000.19286
   Menge BA, 2012, METABOLISM, V61, P620, DOI 10.1016/j.metabol.2011.09.019
   Menini S, 2021, CANCERS, V13, DOI 10.3390/cancers13020313
   Mitnala S, 2010, PANCREAS, V39, P856, DOI 10.1097/MPA.0b013e3181d6bc69
   Morales-Oyarvide V, 2017, PANCREATOLOGY, V17, P920, DOI 10.1016/j.pan.2017.08.073
   Mueller AM, 2022, PANCREATOLOGY, V22, P387, DOI 10.1016/j.pan.2022.03.012
   Nagpal SJS, 2020, PANCREATOLOGY, V20, P929, DOI 10.1016/j.pan.2020.05.010
   Nordmann TM, 2017, SCI REP-UK, V7, DOI 10.1038/s41598-017-06731-w
   Nunemaker CS, 2016, J DIABETES RES, V2016, DOI 10.1155/2016/2846570
   Olesen SS, 2020, UNITED EUR GASTROENT, V8, P453, DOI 10.1177/2050640620901973
   Pan J, 2016, MEDICINE, V95, DOI 10.1097/MD.0000000000003251
   Pang YJ, 2017, INT J CANCER, V140, P1781, DOI 10.1002/ijc.30599
   Pannala R, 2008, GASTROENTEROLOGY, V134, P981, DOI 10.1053/j.gastro.2008.01.039
   Pendharkar SA, 2020, J CLIN GASTROENTEROL, V54, pE11, DOI 10.1097/MCG.0000000000001145
   Pendharkar SA, 2017, DIGEST LIVER DIS, V49, P540, DOI 10.1016/j.dld.2016.12.010
   Pergolini I, 2021, SURGERY, V169, P411, DOI 10.1016/j.surg.2020.07.006
   Pergolini I, 2021, CLIN GASTROENTEROL H, V19, P171, DOI 10.1016/j.cgh.2020.04.090
   Petrov MS, 2020, CURR OPIN GASTROEN, V36, P443, DOI 10.1097/MOG.0000000000000654
   Sah RP, 2013, NAT REV GASTRO HEPAT, V10, P423, DOI 10.1038/nrgastro.2013.49
   Salvatore T, 2015, INT J SURG, V21, pS72, DOI 10.1016/j.ijsu.2015.06.063
   Sasikala M, 2012, DIGEST DIS SCI, V57, P1764, DOI 10.1007/s10620-012-2086-7
   Schrader H, 2010, DIABETOLOGIA, V53, P1062, DOI 10.1007/s00125-010-1705-0
   Sharma A, 2018, GASTROENTEROLOGY, V155, P490, DOI 10.1053/j.gastro.2018.04.025
   Sharma A, 2018, GASTROENTEROLOGY, V155, P730, DOI 10.1053/j.gastro.2018.05.023
   Shibata S, 2004, DIGEST SURG, V21, P48, DOI 10.1159/000075826
   Siegel RL, 2021, CA-CANCER J CLIN, V71, P7, DOI 10.3322/caac.21654
   Singh AN, 2018, J SURG RES, V227, P211, DOI 10.1016/j.jss.2018.02.010
   Slezak LA, 2001, WORLD J SURG, V25, P452, DOI 10.1007/s002680020337
   Sohn SY, 2018, MEDICINE, V97, DOI 10.1097/MD.0000000000010590
   Soo DHE, 2017, DIGEST LIVER DIS, V49, P1146, DOI 10.1016/j.dld.2017.05.021
   Stanojevic V, 2015, BEST PRACT RES CL EN, V29, P859, DOI 10.1016/j.beem.2015.10.002
   Street ME, 2012, J ENDOCRINOL INVEST, V35, P246, DOI 10.3275/7628
   Sun JJ, 2019, J CLIN ENDOCR METAB, V104, P83, DOI 10.1210/jc.2018-00968
   Talukdar R, 2016, PANCREAS, V45, P434, DOI 10.1097/MPA.0000000000000479
   Tierney S, 2008, CHRONIC ILLN, V4, P278, DOI 10.1177/1742395308094240
   Tu JF, 2018, MEDICINE, V97, DOI 10.1097/MD.0000000000010713
   Vujasinovic M, 2014, WORLD J GASTROENTERO, V20, P18432, DOI 10.3748/wjg.v20.i48.18432
   Wang W, 2011, PANCREAS, V40, P206, DOI 10.1097/MPA.0b013e31820032ae
   Wang YC, 2020, J CLIN ENDOCR METAB, V105, DOI 10.1210/clinem/dgz224
   Woodmansey C, 2017, DIABETES CARE, V40, P1486, DOI 10.2337/dc17-0542
   Wynne K, 2019, J GASTROEN HEPATOL, V34, P346, DOI 10.1111/jgh.14451
   Xavier GD, 2018, J CLIN MED, V7, DOI 10.3390/jcm7030054
   Yang Y, 2020, J DIABETES INVEST, V11, P268, DOI 10.1111/jdi.13202
NR 89
TC 0
Z9 0
U1 0
U2 0
PU MDPI
PI BASEL
PA ST ALBAN-ANLAGE 66, CH-4052 BASEL, SWITZERLAND
EI 2218-273X
J9 BIOMOLECULES
JI Biomolecules
PD MAY
PY 2022
VL 12
IS 5
AR 618
DI 10.3390/biom12050618
PG 16
WC Biochemistry & Molecular Biology
WE Science Citation Index Expanded (SCI-EXPANDED)
SC Biochemistry & Molecular Biology
GA 1O7HZ
UT WOS:000801499700001
PM 35625546
OA Green Published, gold
DA 2022-07-19
ER

PT J
AU Sperti, C
   Pasquali, C
   Chierichetti, F
   Liessi, G
   Ferlin, G
   Pedrazzoli, S
AF Sperti, C
   Pasquali, C
   Chierichetti, F
   Liessi, G
   Ferlin, G
   Pedrazzoli, S
TI Value of 18-fluorodeoxyglucose positron emission tomography in the
   management of patients with cystic tumors of the pancreas
SO ANNALS OF SURGERY
LA English
DT Article
ID F-18 FLUORODEOXYGLUCOSE; DIFFERENTIAL-DIAGNOSIS; NEEDLE ASPIRATION;
   LIVER METASTASES; FLUID ANALYSIS; FDG-PET; CARCINOMA; CANCER;
   CYSTADENOMA; NEOPLASMS
AB Objective To assess the reliability of 18-fluorodeoxyglucose positron emission tomography (18-FDG PET) in distinguishing benign from malignant cystic lesions of the pancreas.
   Summary Background Data The preoperative differential diagnosis of cystic lesions of the pancreas remains difficult: the most important point is to identify malignant or premalignant cysts that require resection. 18-FDG PET is a new imaging procedure based on the increased glucose metabolism by tumor cells and has been proposed for the diagnosis and staging of pancreatic cancer.
   Methods During a 4-year period, 56 patients with a suspected cystic tumor of the pancreas underwent 18-FDG PET in addition to computed tomography scanning, serum CA 19-9 assay, and in some instances magnetic resonance imaging or endoscopic retrograde cholangiopancreatography. The 18-FDG PET was analyzed visually and semiquantitatively using the standard uptake value. The accuracy of 18-FDG PET and computed tomography was determined for preoperative diagnosis of a malignant cyst.
   Results Seventeen patients had malignant tumors. Sixteen patients (94%) showed 18-FDG uptake with a standard uptake value of 2.6 to 12.0. Twelve patients (70%) were correctly identified as having malignancy by computed tomography, CA 19-9 assay, or both. Thirty-nine patients had benign tumors: only one mucinous cystadenoma showed increased 18-FDG uptake (standard uptake value 2.6). Five patients with benign cysts showed computed tomography findings of malignancy. Sensitivity, specificity, and positive and negative predictive values for 18-FDG PET and computed tomography scanning in detecting malignant tumors were 94%, 97%, 94%, and 97% and 65%, 87%, 69%, and 85%, respectively,
   Conclusions 18-FDG PET is more accurate than computed tomography in identifying malignant pancreatic cystic lesions and should be used, in combination with computed tomography and tumor markers assay, in the preoperative evaluation of patients with pancreatic cystic lesions. A positive result on 18-FDG PET strongly suggests malignancy and, therefore, a need for resection; a negative result shows a benign tumor that may be treated with limited resection or, in selected high-risk patients, with biopsy, follow-up, or both.
C1 Univ Padua, Dept Med Sci, Padua, Italy.
   Univ Padua, Dept Surg Sci, Padua, Italy.
   Castelfranco Hosp, Dept Nucl Med, Treviso, Italy.
   Castelfranco Hosp, Dept Radiol, Treviso, Italy.
RP Pasquali, C (通讯作者)，Osped Busonera, Via Gattamelata 64, I-35128 Padua, Italy.
EM cpasqual@uxl.unipd.it
OI CHIERICHETTI, FRANCA/0000-0002-1898-4736
CR Bares R, 1996, RADIOLOGE, V36, P435, DOI 10.1007/s001170050093
   BARES R, 1994, RADIOLOGY, V192, P79, DOI 10.1148/radiology.192.1.8208970
   Bartsch D, 1998, ANN SURG, V228, P79, DOI 10.1097/00000658-199807000-00012
   Berberat P, 1999, WORLD J SURG, V23, P882, DOI 10.1007/s002689900593
   Carlson SK, 1998, ABDOM IMAGING, V23, P387, DOI 10.1007/s002619900366
   Clark L, 1998, GASTROENTEROLOGY, V114, pA1382, DOI 10.1016/S0016-5085(98)85615-1
   DECALAN L, 1995, EUR J SURG, V161, P35
   Diederichs CG, 2000, PANCREAS, V20, P109, DOI 10.1097/00006676-200003000-00001
   Diederichs CG, 1998, J NUCL MED, V39, P1030
   FRIESS H, 1995, GUT, V36, P771, DOI 10.1136/gut.36.5.771
   Frohlich A, 1999, J NUCL MED, V40, P250
   HAMMEL P, 1995, GASTROENTEROLOGY, V108, P1230, DOI 10.1016/0016-5085(95)90224-4
   Hashimoto L, 1998, J Gastrointest Surg, V2, P504, DOI 10.1016/S1091-255X(98)80049-8
   Ho CL, 1996, J COMPUT ASSIST TOMO, V20, P363, DOI 10.1097/00004728-199605000-00006
   IMDHAL A, 1999, BRIT J SURG, V86, P194
   INOKUMA T, 1995, RADIOLOGY, V195, P345, DOI 10.1148/radiology.195.2.7724751
   Keogan MT, 1998, AM J ROENTGENOL, V171, P1565, DOI 10.2214/ajr.171.6.9843289
   Kloppel G, 1996, HIST TYPING TUMOURS
   Le Borgne J, 1999, ANN SURG, V230, P152, DOI 10.1097/00000658-199908000-00004
   Le Borgne J, 1998, BRIT J SURG, V85, P577
   LEVANDROWSKI KB, 1995, AM J ROENTGENOL, V164, P815
   Maguchi H, 1998, Endoscopy, V30 Suppl 1, pA108, DOI 10.1055/s-2007-1001488
   Nakamoto Y, 1999, CLIN RADIOL, V54, P248, DOI 10.1016/S0009-9260(99)91160-1
   PATZ EF, 1993, RADIOLOGY, V188, P487, DOI 10.1148/radiology.188.2.8327702
   PYKE CM, 1992, ANN SURG, V215, P132, DOI 10.1097/00000658-199202000-00007
   Rose DM, 1999, ANN SURG, V229, P729, DOI 10.1097/00000658-199905000-00016
   Sendler A, 1998, Langenbecks Arch Chir Suppl Kongressbd, V115, P1485
   SPERTI C, 1994, ITAL J GASTROENTEROL, V26, P126
   Sperti C, 1997, AM J GASTROENTEROL, V92, P672
   Sperti C, 1996, CANCER, V78, P237, DOI 10.1002/(SICI)1097-0142(19960715)78:2<237::AID-CNCR8>3.0.CO;2-I
   STRAUSS LG, 1989, RADIOLOGY, V170, P329, DOI 10.1148/radiology.170.2.2783494
   STRAUSS LG, 1991, J NUCL MED, V32, P623
   WARSHAW AL, 1990, ANN SURG, V212, P432, DOI 10.1097/00000658-199010000-00006
   Yamaguchi K, 2000, EUR J SURG, V166, P141, DOI 10.1080/110241500750009492
   Yeoh KG, 1999, ITAL J GASTROENTEROL, V31, P183
   Zimny M, 1999, ANN ONCOL, V10, P28, DOI 10.1023/A:1008372332584
   Zimny M, 1997, EUR J NUCL MED, V24, P678, DOI 10.1007/s002590050106
NR 37
TC 88
Z9 93
U1 0
U2 1
PU LIPPINCOTT WILLIAMS & WILKINS
PI PHILADELPHIA
PA TWO COMMERCE SQ, 2001 MARKET ST, PHILADELPHIA, PA 19103 USA
SN 0003-4932
EI 1528-1140
J9 ANN SURG
JI Ann. Surg.
PD NOV
PY 2001
VL 234
IS 5
BP 675
EP 680
DI 10.1097/00000658-200111000-00014
PG 6
WC Surgery
WE Science Citation Index Expanded (SCI-EXPANDED)
SC Surgery
GA 490LD
UT WOS:000172052600014
PM 11685032
OA Green Published
DA 2022-07-19
ER

PT J
AU Zhang, T
   Tan, XL
   Xu, Y
   Wang, ZZ
   Xiao, CH
   Liu, R
AF Zhang, Tao
   Tan, Xiang-Long
   Xu, Yong
   Wang, Zi-Zheng
   Xiao, Chao-Hui
   Liu, Rong
TI Expression and Prognostic Value of Indoleamine 2,3-dioxygenase in
   Pancreatic Cancer
SO CHINESE MEDICAL JOURNAL
LA English
DT Article
DE Immunohistochemistry; Indoleamine 2,3-dioxygenase; Pancreatic Neoplasms;
   Prognosis
ID REGULATORY T-CELLS; DENDRITIC CELLS; CERVICAL-CANCER; 2,3 DIOXYGENASE;
   BREAST-CANCER; IDO; CARCINOMA; 3-DIOXYGENASE; STATISTICS
AB Background: Indoleamine 2,3-dioxygenase (IDO), an enzyme for tryptophan metabolism through the kynurenine pathway, exhibits an immunosuppressive effect and induces immune tolerance in tumor cells. The effects of IDO on pancreatic cancer are poorly understood. This study aimed to investigate the expression and prognostic significance of IDO in pancreatic cancer.
   Methods: We evaluated the protein expression of IDO in PANC-1, CFPAC-1, and BxPC-3 cell lines with or without 48 h treatment by 500 U/ml interferon-gamma (IFN-gamma). We performed immunohistochemical staining and Western blot analysis for IDO expression in both pancreatic cancer and normal pancreas tissues obtained from Chinese PLA General Hospital from July 2012 to December 2013. Survival analysis was performed to correlate IDO expression and histopathologic parameters with overall survival. The Kaplan-Meier method and Cox proportional hazards regression model were conducted.
   Results: PANC-1, CFPAC-1, and BxPC-3 cell lines expressed IDO at the protein level, and the relative expression amount increased after stimulation with 500 U/ml IFN-gamma. Immunohistochemical analysis results revealed that high IDO expression was observed in 59% of pancreatic adenocarcinoma tissues. Compared with normal pancreatic tissues, pancreatic adenocarcinoma showed significantly higher IDO expression levels, especially among patients with high tumor node metastasis (TNM) stages (chi(2) = 4.550, P = 0.030), poor histological differentiation (chi(2) = 5.690, P = 0.017), and lymph node metastasis (chi(2) = 4.340 P = 0.037). Kaplan-Meier survival curves showed that high IDO expression was correlated with low survival rates (hazard ratio [HR] = 0.49 P = 0.009). Multivariate analysis using Cox proportional hazards model indicated that lymph node metastasis (HR = 0.35 P = 0.010) and IDO expression (HR = 0.42 P = 0.020) were two independent prognostic predictors of pancreatic adenocarcinoma.
   Conclusions: The study confirmed that high IDO expression in pancreatic adenocarcinoma was related to poor prognosis of patients. These findings provided evidence that IDO was involved in pancreatic adenocarcinoma progression and might serve as a relevant therapeutic target.
C1 [Zhang, Tao; Tan, Xiang-Long; Xu, Yong; Wang, Zi-Zheng; Xiao, Chao-Hui; Liu, Rong] Chinese Peoples Liberat Army Gen Hosp, Chinese Peoples Liberat Army Med Sch, Dept Hepatobiliary & Pancreat Surg Oncol, 28 Fuxing Rd, Beijing 100853, Peoples R China.
RP Liu, R (通讯作者)，Chinese Peoples Liberat Army Gen Hosp, Chinese Peoples Liberat Army Med Sch, Dept Hepatobiliary & Pancreat Surg Oncol, 28 Fuxing Rd, Beijing 100853, Peoples R China.
EM liurong301@126.com
CR Ben-Haj-Ayed A, 2016, IMMUNOL LETT, V169, P23, DOI 10.1016/j.imlet.2015.11.012
   Bi WW, 2014, ASIAN PAC J CANCER P, V15, P5535, DOI 10.7314/APJCP.2014.15.14.5535
   Cavia-Saiz M, 2014, MOL BIOL REP, V41, P2275, DOI 10.1007/s11033-014-3080-2
   Chen WQ, 2015, CHINESE J CANCER RES, V27, P1, DOI 10.3978/j.issn.1000-9604.2015.02.07
   Chiorean EG, 2015, DRUG DES DEV THER, V9, P3529, DOI 10.2147/DDDT.S60328
   Gu W, 2016, CHINESE MED J-PEKING, V129, P1577, DOI 10.4103/0366-6999.184461
   Harden JL, 2012, IMMUNOL INVEST, V41, P738, DOI 10.3109/08820139.2012.676122
   Huang L, 2010, INT REV IMMUNOL, V29, P133, DOI 10.3109/08830180903349669
   Inaba T, 2010, GYNECOL ONCOL, V117, P423, DOI 10.1016/j.ygyno.2010.02.028
   Larrain MTI, 2014, TUMOR BIOL, V35, P6511, DOI 10.1007/s13277-014-1859-3
   Iversen TZ, 2015, BASIC CLIN PHARMACOL, V116, P19, DOI 10.1111/bcpt.12320
   Jacquemier J, 2012, INT J CANCER, V130, P96, DOI 10.1002/ijc.25979
   Jia YL, 2015, INT J CANCER, V137, P1095, DOI 10.1002/ijc.29481
   King NJC, 2007, INT J BIOCHEM CELL B, V39, P2167, DOI 10.1016/j.biocel.2007.01.004
   Li QS, 2016, J IMMUNOL, V197, P962, DOI 10.4049/jimmunol.1502615
   Liu H, 2016, SCI REP-UK, V6, DOI 10.1038/srep21319
   Lu Z, 2016, CHINESE MED J-PEKING, V129, P2460, DOI 10.4103/0366-6999.191777
   Moon YW, 2015, J IMMUNOTHER CANCER, V3, DOI 10.1186/s40425-015-0094-9
   Munn DH, 2016, TRENDS IMMUNOL, V37, P193, DOI 10.1016/j.it.2016.01.002
   Munn DH, 2013, TRENDS IMMUNOL, V34, P137, DOI 10.1016/j.it.2012.10.001
   Nakamura T, 2007, CANCER SCI, V98, P874, DOI 10.1111/j.1349-7006.2007.00470.x
   Pan K, 2008, J CANCER RES CLIN, V134, P1247, DOI 10.1007/s00432-008-0395-1
   Schmidt SV, 2014, FRONT IMMUNOL, V5, DOI 10.3389/fimmu.2014.00384
   Siegel RL, 2016, CA-CANCER J CLIN, V66, P7, DOI 10.3322/caac.21332
   Soliman HH, 2016, ONCOTARGET, V7, P22928, DOI 10.18632/oncotarget.8216
   Sonner JK, 2016, ONCOIMMUNOLOGY, V5, DOI 10.1080/2162402X.2016.1240858
   Tanizaki Y, 2014, CANCER SCI, V105, P966, DOI 10.1111/cas.12445
   Wirthgen Elisa, 2015, J Amino Acids, V2015, P973548, DOI 10.1155/2015/973548
   Yan L, 2016, CHINESE MED J-PEKING, V129, P2920, DOI 10.4103/0366-6999.195476
   Yang CG, 2015, INT J CLIN EXP PATHO, V8, P1768
   Yun TJ, 2016, CELL METAB, V23, P852, DOI 10.1016/j.cmet.2016.04.010
NR 31
TC 24
Z9 27
U1 0
U2 2
PU WOLTERS KLUWER MEDKNOW PUBLICATIONS
PI MUMBAI
PA WOLTERS KLUWER INDIA PVT LTD , A-202, 2ND FLR, QUBE, C T S  NO 1498A-2
   VILLAGE MAROL, ANDHERI EAST, MUMBAI, 400059, INDIA
SN 0366-6999
J9 CHINESE MED J-PEKING
JI Chin. Med. J.
PD MAR 20
PY 2017
VL 130
IS 6
BP 710
EP 716
DI 10.4103/0366-6999.201613
PG 7
WC Medicine, General & Internal
WE Science Citation Index Expanded (SCI-EXPANDED)
SC General & Internal Medicine
GA EQ1HO
UT WOS:000397820800014
PM 28303855
OA gold, Green Published
DA 2022-07-19
ER

PT J
AU Amato, E
   Mafficini, A
   Hirabayashi, K
   Lawlor, RT
   Fassan, M
   Vicentini, C
   Barbi, S
   Delfino, P
   Sikora, K
   Rusev, B
   Simbolo, M
   Esposito, I
   Antonello, D
   Pea, A
   Sereni, E
   Ballotta, M
   Maggino, L
   Marchegiani, G
   Ohike, N
   Wood, LD
   Salvia, R
   Kloppel, G
   Zamboni, G
   Scarpa, A
   Corbo, V
AF Amato, Eliana
   Mafficini, Andrea
   Hirabayashi, Kenichi
   Lawlor, Rita T.
   Fassan, Matteo
   Vicentini, Caterina
   Barbi, Stefano
   Delfino, Pietro
   Sikora, Katarzyna
   Rusev, Borislav
   Simbolo, Michele
   Esposito, Irene
   Antonello, Davide
   Pea, Antonio
   Sereni, Elisabetta
   Ballotta, Maria
   Maggino, Laura
   Marchegiani, Giovanni
   Ohike, Nobuyuki
   Wood, Laura D.
   Salvia, Roberto
   Kloeppel, Guenter
   Zamboni, Giuseppe
   Scarpa, Aldo
   Corbo, Vincenzo
TI Molecular alterations associated with metastases of solid
   pseudopapillary neoplasms of the pancreas
SO JOURNAL OF PATHOLOGY
LA English
DT Article
DE Solid pseudopapillary neoplasms; pancreas; hypoxia; epigenetic
   regulators; metastasis
ID MUTATIONS; CANCER; BAP1; TUMORS; COMPONENTS; PHENOTYPE; CARCINOMA;
   FRAMEWORK; REVEALS; PATHWAY
AB Solid pseudopapillary neoplasms (SPN) of the pancreas are rare, low-grade malignant neoplasms that metastasise to the liver or peritoneum in 10-15% of cases. They almost invariably present somatic activating mutations of CTNNB1. No comprehensive molecular characterisation of metastatic disease has been conducted to date. We performed whole-exome sequencing and copy-number variation (CNV) analysis of 10 primary SPN and comparative sequencing of five matched primary/metastatic tumour specimens by high-coverage targeted sequencing of 409 genes. In addition to CTNNB1-activating mutations, we found inactivating mutations of epigenetic regulators (KDM6A, TET1, BAP1) associated with metastatic disease. Most of these alterations were shared between primary and metastatic lesions, suggesting that they occurred before dissemination. Differently from mutations, the majority of CNVs were not shared among lesions from the same patients and affected genes involved in metabolic and pro-proliferative pathways. Immunostaining of 27 SPNs showed that loss or reduction of KDM6A and BAP1 expression was significantly enriched in metastatic SPNs. Consistent with an increased transcriptional response to hypoxia in pancreatic adenocarcinomas bearing KDM6A inactivation, we showed that mutation or reduced KDM6A expression in SPNs is associated with increased expression of the HIF1 alpha-regulated protein GLUT1 at both primary and metastatic sites. Our results suggest that BAP1 and KDM6A function is a barrier to the development of metastasis in a subset of SPNs, which might open novel avenues for the treatment of this disease. (c) 2018 The Authors. The Journal of Pathology published by John Wiley & Sons Ltd on behalf of Pathological Society of Great Britain and Ireland.
C1 [Amato, Eliana; Mafficini, Andrea; Lawlor, Rita T.; Fassan, Matteo; Vicentini, Caterina; Sikora, Katarzyna; Rusev, Borislav; Simbolo, Michele; Scarpa, Aldo; Corbo, Vincenzo] Univ Verona, ARC Net Res Ctr, Verona, Italy.
   [Amato, Eliana; Mafficini, Andrea; Hirabayashi, Kenichi; Lawlor, Rita T.; Fassan, Matteo; Vicentini, Caterina; Barbi, Stefano; Delfino, Pietro; Sikora, Katarzyna; Rusev, Borislav; Simbolo, Michele; Zamboni, Giuseppe; Scarpa, Aldo; Corbo, Vincenzo] Hosp Trust Verona, Verona, Italy.
   [Amato, Eliana; Mafficini, Andrea; Hirabayashi, Kenichi; Lawlor, Rita T.; Vicentini, Caterina; Barbi, Stefano; Delfino, Pietro; Zamboni, Giuseppe; Scarpa, Aldo; Corbo, Vincenzo] Univ Verona, Dept Diagnost & Publ Hlth, Sect Pathol, Verona, Italy.
   [Hirabayashi, Kenichi] Tokai Univ, Dept Pathol, Sch Med, Isehara, Kanagawa, Japan.
   [Esposito, Irene] Heinrich Heine Univ, Inst Pathol, Dusseldorf, Germany.
   [Esposito, Irene] Univ Hosp Dusseldorf, Dusseldorf, Germany.
   [Antonello, Davide; Pea, Antonio; Sereni, Elisabetta; Maggino, Laura; Marchegiani, Giovanni; Salvia, Roberto] Univ Verona, Dept Surg, Gen Surg B, Verona, Italy.
   [Ballotta, Maria] Azienda Osped Rovigo, Sect Anat Pathol, Rovigo, Italy.
   [Ohike, Nobuyuki] Showa Univ, Fujigaoka Hosp, Dept Pathol & Lab Med, Yokohama, Kanagawa, Japan.
   [Wood, Laura D.] Johns Hopkins Univ, Sch Med, Dept Pathol, Sol Goldman Pancreat Canc Res Ctr, Baltimore, MD 21205 USA.
   [Kloeppel, Guenter] Tech Univ Munich, Dept Pathol, Munich, Germany.
   [Zamboni, Giuseppe] Sacro Cuore Don Calabria Hosp, Div Pathol, Negrar, Italy.
   [Fassan, Matteo] Univ Padua, Surg Pathol & Cytopathol Unit, Dept Med DIMED, Padua, Italy.
   [Sikora, Katarzyna] Max Planck Inst Immunbiol & Epigenet Freiburg, Freiburg, Germany.
RP Scarpa, A (通讯作者)，Univ Verona, Dept Diagnost & Publ Hlth, ARC Net Res Ctr, Policlin GB Rossi, Piazzale LA Scuro 10, I-37134 Verona, Italy.
EM aldo.scarpa@univr.it
RI Wood, Laura/ABF-1531-2020; Salvia, Roberto/J-1773-2018; Marchegiani,
   Giovanni/J-1823-2018; Pea, Antonio/AAC-5994-2022; Esposito,
   Irene/AAQ-2891-2021; Simbolo, Michele/AAB-1851-2019; Mafficini,
   Andrea/AAK-8158-2020; Fassan, Matteo/F-5152-2012; Corbo,
   Vincenzo/J-7754-2016; Scarpa, Aldo/K-6832-2016
OI Marchegiani, Giovanni/0000-0002-6824-4533; Pea,
   Antonio/0000-0002-0509-6756; Simbolo, Michele/0000-0002-0866-4499;
   Mafficini, Andrea/0000-0002-7471-3121; Maggino,
   Laura/0000-0002-6248-4480; Fassan, Matteo/0000-0001-6515-5482; lawlor,
   Rita/0000-0003-3160-0634; Corbo, Vincenzo/0000-0002-6340-8009; Delfino,
   Pietro/0000-0003-0119-0830; Scarpa, Aldo/0000-0003-1678-739X;
   Hirabayashi, Kenichi/0000-0002-9516-1792
FU Italian Cancer Genome Project [FIRB RBAP10AHJB]; Associazione Italiana
   Ricerca Cancro (AIRC) [12182, 18178]; FP7 European Community Grant
   [602783]; Fondazione Nadia Valsecchi
FX The study was supported by the Italian Cancer Genome Project (grant no.
   FIRB RBAP10AHJB), Associazione Italiana Ricerca Cancro (AIRC; grant no.
   12182 to AS and 18178 to VC), FP7 European Community Grant (Cam-Pac No
   602783). PD is supported by Fondazione Nadia Valsecchi. The funding
   agencies had no role in the collection, analysis and interpretation of
   data or in the writing of the manuscript.
CR Andricovich J, 2018, CANCER CELL, V33, P512, DOI 10.1016/j.ccell.2018.02.003
   Aoki M, 1999, P NATL ACAD SCI USA, V96, P139, DOI 10.1073/pnas.96.1.139
   Bailey P, 2016, NATURE, V531, P47, DOI 10.1038/nature16965
   Blayney Jaine K, 2018, Oncotarget, V9, P18518, DOI 10.18632/oncotarget.24906
   Bott M, 2011, NAT GENET, V43, P668, DOI 10.1038/ng.855
   Briest F, 2014, THERANOSTICS, V4, P336, DOI 10.7150/thno.7851
   Campbell PJ, 2010, NATURE, V467, P1109, DOI 10.1038/nature09460
   Carbone M, 2012, J TRANSL MED, V10, DOI 10.1186/1479-5876-10-179
   Cibulskis K, 2013, NAT BIOTECHNOL, V31, P213, DOI 10.1038/nbt.2514
   Cingolani Pablo, 2012, Frontiers in Genetics, V3, P35, DOI 10.3389/fgene.2012.00035
   Comper F, 2009, AM J SURG PATHOL, V33, P768, DOI 10.1097/PAS.0b013e3181957bc4
   di Magliano MP, 2013, GASTROENTEROLOGY, V144, P1220, DOI 10.1053/j.gastro.2013.01.071
   Ebrahimi S, 2017, CURR MED CHEM, V24, P1321, DOI 10.2174/0929867324666170206142658
   Ezponda T, 2017, CELL REP, V21, P628, DOI 10.1016/j.celrep.2017.09.078
   Gozdecka M, 2018, NAT GENET, V50, P883, DOI 10.1038/s41588-018-0114-z
   Hanzelmann S, 2013, BMC BIOINFORMATICS, V14, DOI 10.1186/1471-2105-14-7
   Harbour JW, 2010, SCIENCE, V330, P1410, DOI 10.1126/science.1194472
   Huang M, 2012, ONCOGENE, V31, P2783, DOI 10.1038/onc.2011.450
   Hymes J, 2001, HUM MUTAT, V18, P375, DOI 10.1002/humu.1208
   Jiao YC, 2013, NAT GENET, V45, P1470, DOI 10.1038/ng.2813
   Kim SA, 2014, HUM PATHOL, V45, P166, DOI 10.1016/j.humpath.2013.08.016
   Kircher M, 2014, NAT GENET, V46, P310, DOI 10.1038/ng.2892
   Kloppel G, 2010, WHO CLASSIFICATION T, P327
   Kobza K, 2005, FEBS J, V272, P4249, DOI 10.1111/j.1742-4658.2005.04839.x
   Koopmans AE, 2014, MODERN PATHOL, V27, P1321, DOI 10.1038/modpathol.2014.43
   Li H, 2010, BIOINFORMATICS, V26, P589, DOI 10.1093/bioinformatics/btp698
   Marchegiani G, 2016, J SURG ONCOL, V114, P597, DOI 10.1002/jso.24380
   McKenna A, 2010, GENOME RES, V20, P1297, DOI 10.1101/gr.107524.110
   McLaren W, 2010, BIOINFORMATICS, V26, P2069, DOI 10.1093/bioinformatics/btq330
   Mehlen P, 2006, NAT REV CANCER, V6, P449, DOI 10.1038/nrc1886
   Nickerson ML, 2014, CLIN CANCER RES, V20, P4935, DOI 10.1158/1078-0432.CCR-14-0330
   Pertega-Gomes N, 2015, J PATHOL, V236, P517, DOI 10.1002/path.4547
   Reimand J, 2016, NUCLEIC ACIDS RES, V44, pW83, DOI 10.1093/nar/gkw199
   Robertson AG, 2018, CANCER CELL, V33, P151, DOI 10.1016/j.ccell.2017.12.013
   Robinson JT, 2011, NAT BIOTECHNOL, V29, P24, DOI 10.1038/nbt.1754
   Simbolo M, 2018, SCI REP-UK, V8, DOI 10.1038/s41598-018-25669-1
   Tanaka Y, 2001, CANCER RES, V61, P8401
   Tang LH, 2005, AM J SURG PATHOL, V29, P512, DOI 10.1097/01.pas.0000155159.28530.88
   Tiemann K, 2007, MODERN PATHOL, V20, P955, DOI 10.1038/modpathol.3800902
   Van Loo P, 2010, P NATL ACAD SCI USA, V107, P16910, DOI 10.1073/pnas.1009843107
   Waddell N, 2015, NATURE, V518, P495, DOI 10.1038/nature14169
   Wang L, 2018, NAT MED, V24, P758, DOI 10.1038/s41591-018-0034-6
   Wong TL, 2017, BBA-MOL BASIS DIS, V1863, P1728, DOI 10.1016/j.bbadis.2017.05.012
   Wu J, 2011, P NATL ACAD SCI USA, V108, P21188, DOI 10.1073/pnas.1118046108
   Xia XB, 2009, P NATL ACAD SCI USA, V106, P4260, DOI 10.1073/pnas.0810067106
   Yachida S, 2010, NATURE, V467, P1114, DOI 10.1038/nature09515
NR 46
TC 19
Z9 20
U1 0
U2 3
PU WILEY
PI HOBOKEN
PA 111 RIVER ST, HOBOKEN 07030-5774, NJ USA
SN 0022-3417
EI 1096-9896
J9 J PATHOL
JI J. Pathol.
PD JAN
PY 2019
VL 247
IS 1
BP 123
EP 134
DI 10.1002/path.5180
PG 12
WC Oncology; Pathology
WE Science Citation Index Expanded (SCI-EXPANDED)
SC Oncology; Pathology
GA HE7BE
UT WOS:000453577400012
PM 30306561
OA Green Published, hybrid
DA 2022-07-19
ER

PT J
AU Duan, H
   Baratto, L
   Laudicella, R
   Stracuzzi, F
   Baldari, S
   Iagaru, A
AF Duan, H.
   Baratto, L.
   Laudicella, R.
   Stracuzzi, F.
   Baldari, S.
   Iagaru, A.
TI Molecular imaging of pancreatic neoplasms
SO CLINICAL AND TRANSLATIONAL IMAGING
LA English
DT Review
DE Pancreatic cancer; Pancreatic neuroendocrine tumor; PET/CT; PET/MRI;
   FDG; Gallium
AB Purpose Pancreatic ductal adenocarcinomas (PDACs) derive from the exocrine pancreas and account for the majority of pancreatic tumors (95%). It is the seventh leading cause of cancer-related deaths and shows one of the worst prognoses in oncology with a 5-year survival rate of 9%. Pancreatic neuroendocrine tumors (pNETs) derive from the endocrine part of the pancreas. Well-differentiated pNETs are characterized by slow tumor growth and good life expectancy. In all pancreatic tumor entities, imaging plays a key role. Hybrid imaging modalities (PET/CT and PET/MRI) combine functional and structural data and may reflect a more accurate assessment of disease spread which directs subsequent treatment planning and patient management.
   Methods A comprehensive search strategy was used based on PubMed and SCOPUS databases from 1999 to date.
   Results FDG PET/CT in PDAC shows high sensitivity and specificity in evaluation of T- and M-staging but lesser sensitivity of N-staging. In restaging, metabolic changes occur earlier than morphological changes in tumor size and can be assessed by molecular imaging which can act as a predictor of prognosis. Ga-68-labeled somatostatin analogs (SSAs) are the gold standard in imaging of well-differentiated pNETs. In poorly differentiated pNETs, FDG is the radiotracer of choice. PET/MRI may have added value due to higher soft-tissue contrast. However, more prospective studies comparing PET/CT and PET/MRI systems are needed.
   Conclusion FDG PET/CT plays a key role in PDAC in staging, restaging as well as disease monitoring during follow-up. Functional imaging with Ga-68-labeled SSA is the gold standard in imaging of well-differentiated pNETs.
C1 [Duan, H.; Baratto, L.; Iagaru, A.] Stanford Univ, Dept Radiol, Div Nucl Med & Mol Imaging, Stanford, CA 94305 USA.
   [Laudicella, R.; Stracuzzi, F.; Baldari, S.] Univ Messina, Dept Biomed & Dent Sci & Morphofunct Imaging, Nucl Med Unit, Messina, Italy.
RP Laudicella, R (通讯作者)，Univ Messina, Dept Biomed & Dent Sci & Morphofunct Imaging, Nucl Med Unit, Messina, Italy.
EM riclaudi@hotmail.it
RI Duan, Heying/AAX-1932-2021; Baldari, Sergio/AAC-5792-2022
OI Duan, Heying/0000-0002-2834-5524; Stracuzzi,
   Federica/0000-0001-7098-0639; Laudicella, Riccardo/0000-0002-2842-0301
CR Asagi A, 2013, PANCREAS, V42, P11, DOI 10.1097/MPA.0b013e3182550d77
   Baek S, 2012, CLIN CANCER RES, V18, P5427, DOI 10.1158/1078-0432.CCR-12-0214
   Bang S, 2006, J CLIN GASTROENTEROL, V40, P923, DOI 10.1097/01.mcg.0000225672.68852.05
   Barber TW, 2011, INTERN MED J, V41, P776, DOI 10.1111/j.1445-5994.2010.02257.x
   Barreto SG, 2019, ANZ J SURG, V89, P481, DOI 10.1111/ans.14764
   Basu S, 2015, NUCL MED COMMUN, V36, P766, DOI 10.1097/MNM.0000000000000321
   Bauckneht M, 2020, DIAGNOSTICS, V10, DOI 10.3390/diagnostics10080598
   Beiderwellen KJ, 2013, INVEST RADIOL, V48, P273, DOI 10.1097/RLI.0b013e3182871a7f
   Berzaczy D, 2017, CLIN NUCL MED, V42, P669, DOI 10.1097/RLU.0000000000001753
   Binderup T, 2010, CLIN CANCER RES, V16, P978, DOI 10.1158/1078-0432.CCR-09-1759
   Bozkurt MF, 2017, EUR J NUCL MED MOL I, V44, P1588, DOI 10.1007/s00259-017-3728-y
   Bray F, 2018, CA-CANCER J CLIN, V68, P394, DOI 10.3322/caac.21492
   Buchs NC, 2011, J GASTROEN HEPATOL, V26, P657, DOI 10.1111/j.1440-1746.2010.06525.x
   Castellanos SH, 2019, ABDOM RADIOL, V44, P586, DOI 10.1007/s00261-018-1765-z
   Chaika NV, 2012, PLOS ONE, V7, DOI 10.1371/journal.pone.0032996
   Challapalli A, 2015, EUR J NUCL MED MOL I, V42, P831, DOI 10.1007/s00259-015-3000-2
   Chan DLH, 2017, THERANOSTICS, V7, P1149, DOI 10.7150/thno.18068
   Chang JS, 2014, INT J RADIAT ONCOL, V90, P126, DOI 10.1016/j.ijrobp.2014.05.030
   Cheng MF, 2019, EUR J NUCL MED MOL I, V46, P810, DOI 10.1007/s00259-018-4251-5
   Chikamoto A, 2017, ANN SURG ONCOL, V24, P2040, DOI 10.1245/s10434-017-5799-1
   Cong L, 2018, SCI REP-UK, V8, DOI 10.1038/s41598-018-28193-4
   Daamen LA, 2018, EUR J RADIOL, V106, P128, DOI 10.1016/j.ejrad.2018.07.010
   de Azambuja E, 2007, BRIT J CANCER, V96, P1504, DOI 10.1038/sj.bjc.6603756
   DeWitt J, 2004, ANN INTERN MED, V141, P753, DOI 10.7326/0003-4819-141-10-200411160-00006
   Diederichs CG, 2000, PANCREAS, V20, P109, DOI 10.1097/00006676-200003000-00001
   Donswijk ML, 2014, PET CLIN, V9, P421, DOI 10.1016/j.cpet.2014.07.001
   Dromain C, 2016, DIAGN INTERV IMAG, V97, P1241, DOI 10.1016/j.diii.2016.07.012
   Duan HY, 2019, SEMIN ULTRASOUND CT, V40, P500, DOI 10.1053/j.sult.2019.04.006
   Ducreux M, 2015, ANN ONCOL, V26, pV56, DOI 10.1093/annonc/mdv295
   Fiorentino A, 2019, CRIT REV ONCOL HEMAT, V139, P117, DOI 10.1016/j.critrevonc.2019.03.008
   Ford EC, 2009, J NUCL MED, V50, P1655, DOI 10.2967/jnumed.108.055780
   Fraenkel M, 2012, BEST PRACT RES CL GA, V26, P691, DOI 10.1016/j.bpg.2013.01.006
   Fujino M, 2016, ONCOL LETT, V12, P3337, DOI 10.3892/ol.2016.5092
   Gambhir SS, 2001, J NUCL MED, V42, p1S
   Garin E, 2009, J NUCL MED, V50, P858, DOI 10.2967/jnumed.108.057505
   Groot VP, 2018, ANN SURG, V267, P936, DOI 10.1097/SLA.0000000000002234
   Haug AR, 2014, RADIOLOGY, V270, P517, DOI 10.1148/radiol.13122501
   Heinrich S, 2005, ANN SURG, V242, P235, DOI 10.1097/01.sla.0000172095.97787.84
   Herrmann K, 2012, EUR J NUCL MED MOL I, V39, P846, DOI 10.1007/s00259-012-2061-8
   Herrmann K, 2008, J NUCL MED, V49, P1437, DOI 10.2967/jnumed.108.052027
   Higashi T, 2003, ANN NUCL MED, V17, P261, DOI 10.1007/BF02988521
   Hope TA, 2015, ABDOM IMAGING, V40, P1432, DOI 10.1007/s00261-015-0409-9
   Johnbeck CB, 2017, J NUCL MED, V58, P451, DOI 10.2967/jnumed.116.180430
   Joo I, 2017, RADIOLOGY, V282, P149, DOI 10.1148/radiol.2016152798
   Katz MH, 2005, PANCREATOLOGY, V5, P576, DOI 10.1159/000087500
   Kauhanen SP, 2009, ANN SURG, V250, P957, DOI 10.1097/SLA.0b013e3181b2fafa
   Kavanaugh G, 2016, MOL IMAGING BIOL, V18, P924, DOI 10.1007/s11307-016-1007-0
   Kitajima K, 2010, MOL IMAGING BIOL, V12, P452, DOI 10.1007/s11307-009-0271-7
   Kittaka H, 2013, WORLD J SURG, V37, P169, DOI 10.1007/s00268-012-1775-x
   Kumar R, 2011, EUR RADIOL, V21, P2408, DOI 10.1007/s00330-011-2199-y
   Lemke AJ, 2004, J NUCL MED, V45, P1279
   Lewis RB, 2010, RADIOGRAPHICS, V30, P1445, DOI 10.1148/rg.306105523
   Li XX, 2015, BRIT J RADIOL, V88, DOI 10.1259/bjr.20140590
   Lopez NE, 2014, WORLD J GASTROENTERO, V20, P10740, DOI 10.3748/wjg.v20.i31.10740
   Maemura K, 2006, J HEPATO-BILIARY-PAN, V13, P435, DOI 10.1007/s00534-006-1102-8
   Martin B, 2004, BRIT J CANCER, V91, P2018, DOI 10.1038/sj.bjc.6602233
   Matsumoto I, 2013, CLIN GASTROENTEROL H, V11, P712, DOI 10.1016/j.cgh.2012.12.033
   Mittra ES, 2016, PLOS ONE, V11, DOI 10.1371/journal.pone.0148628
   Nagamachi S, 2013, ANN NUCL MED, V27, P554, DOI 10.1007/s12149-013-0719-3
   Nagtegaal ID, 2020, HISTOPATHOLOGY, V76, P182, DOI 10.1111/his.13975
   Naswa N, 2014, CLIN NUCL MED, V39, pE27, DOI 10.1097/RLU.0b013e31827a216b
   Panagiotidis E, 2017, J NUCL MED, V58, P91, DOI 10.2967/jnumed.116.178095
   Papotti M, 2002, VIRCHOWS ARCH, V440, P461, DOI 10.1007/s00428-002-0609-x
   Pavel M, 2020, ANN ONCOL, V31, P844, DOI 10.1016/j.annonc.2020.03.304
   Philip PA, 2009, J CLIN ONCOL, V27, P5660, DOI 10.1200/JCO.2009.21.9022
   Poeppel TD, 2011, J NUCL MED, V52, P1864, DOI 10.2967/jnumed.111.091165
   Rahib L, 2014, CANCER RES, V74, P2913, DOI 10.1158/0008-5472.CAN-14-0155
   Reubi JC, 2003, EUR J NUCL MED MOL I, V30, P781, DOI 10.1007/s00259-003-1184-3
   Rose DM, 1999, ANN SURG, V229, P729, DOI 10.1097/00000658-199905000-00016
   Ruf J, 2005, PANCREATOLOGY, V5, P266, DOI 10.1159/000085281
   Etchebehere ECSD, 2014, J NUCL MED, V55, P1598, DOI 10.2967/jnumed.114.144543
   Sahani DV, 2012, RADIOGRAPHICS, V32, P1133, DOI 10.1148/rg.324115143
   Santhosh S, 2017, ANN NUCL MED, V31, P575, DOI 10.1007/s12149-017-1193-0
   Santhosh S, 2013, J GASTROEN HEPATOL, V28, P255, DOI 10.1111/jgh.12068
   Schellenberg D, 2010, INT J RADIAT ONCOL, V77, P1420, DOI 10.1016/j.ijrobp.2009.06.049
   Schmid-Tannwald C, 2013, EUR J NUCL MED MOL I, V40, P897, DOI 10.1007/s00259-013-2371-5
   Schraml C, 2013, CANCER IMAGING, V13, P63, DOI 10.1102/1470-7330.2013.0007
   Seith F, 2018, RADIOL MED, V123, P860, DOI 10.1007/s11547-018-0917-0
   Seufferlein T, 2012, ANN ONCOL, V23, P33, DOI 10.1093/annonc/mds224
   Shan T, 2017, ONCOL REP, V37, P1971, DOI 10.3892/or.2017.5479
   Siegel RL, 2019, CA-CANCER J CLIN, V69, P7, DOI 10.3322/caac.21551
   Siegel RL, 2016, CA-CANCER J CLIN, V66, P7, DOI 10.3322/caac.21332
   Soriano A, 2004, AM J GASTROENTEROL, V99, P492, DOI 10.1111/j.1572-0241.2004.04087.x
   Sperti C, 2003, J GASTROINTEST SURG, V7, P953, DOI 10.1016/j.gassur.2003.09.002
   Sperti C, 2010, J GASTROINTEST SURG, V14, P131, DOI 10.1007/s11605-009-1010-8
   Strobel K, 2008, J NUCL MED, V49, P1408, DOI 10.2967/jnumed.108.051466
   Strobel O, 2013, NAT REV GASTRO HEPAT, V10, P203, DOI 10.1038/nrgastro.2013.42
   Tang SA, 2011, EUR J RADIOL, V78, P142, DOI 10.1016/j.ejrad.2009.09.026
   Tatsumi M, 2011, INT J CLIN ONCOL, V16, P408, DOI 10.1007/s10147-011-0202-x
   Tempero MA, 2019, J NATL COMPR CANC NE, V17, P603, DOI 10.6004/jnccn.2019.5007
   Topkan E, 2011, BMC GASTROENTEROL, V11, DOI 10.1186/1471-230X-11-123
   Wagner M, 2004, BRIT J SURG, V91, P586, DOI 10.1002/bjs.4484
   Wahl RL, 2009, J NUCL MED, V50, p122S, DOI 10.2967/jnumed.108.057307
   Wang L, 2017, INT J SURG, V46, P119, DOI 10.1016/j.ijsu.2017.09.003
   Wang XY, 2014, WORLD J GASTROENTERO, V20, P15580, DOI 10.3748/wjg.v20.i42.15580
   Wang YB, 2007, MOL IMAGING BIOL, V9, P83, DOI 10.1007/s11307-006-0075-y
   WARBURG O, 1956, SCIENCE, V123, P309, DOI 10.1126/science.123.3191.309
   Wild D, 2013, J NUCL MED, V54, P364, DOI 10.2967/jnumed.112.111724
   Yang JG, 2014, ACTA RADIOL, V55, P389, DOI 10.1177/0284185113496679
   Yao JC, 2008, J CLIN ONCOL, V26, P3063, DOI 10.1200/JCO.2007.15.4377
   Ye HL, 2018, CELL DEATH DIS, V9, DOI 10.1038/s41419-018-0486-0
   Yeo CJ, 1997, ANN SURG, V226, P248, DOI 10.1097/00000658-199709000-00004
   Yoo SH, 2020, J NUCL MED, V61, P33, DOI 10.2967/jnumed.119.226407
   Yoshioka M, 2004, J GASTROENTEROL, V39, P50, DOI 10.1007/s00535-003-1244-2
   Zandee WT, 2018, NEUROENDOCRINOLOGY, V106, P357, DOI 10.1159/000486096
   Zhang J, 2015, WORLD J GASTROENTERO, V21, P2988, DOI 10.3748/wjg.v21.i10.2988
   Zimny M, 1997, EUR J NUCL MED, V24, P678, DOI 10.1007/s002590050106
NR 107
TC 1
Z9 1
U1 3
U2 8
PU SPRINGER-VERLAG ITALIA SRL
PI MILAN
PA VIA DECEMBRIO, 28, MILAN, 20137, ITALY
SN 2281-5872
EI 2281-7565
J9 CLIN TRANSL IMAGING
JI Clin. Transl. Imaging
PD APR
PY 2021
VL 9
IS 2
SI SI
BP 141
EP 151
DI 10.1007/s40336-020-00408-7
EA JAN 2021
PG 11
WC Radiology, Nuclear Medicine & Medical Imaging
WE Science Citation Index Expanded (SCI-EXPANDED)
SC Radiology, Nuclear Medicine & Medical Imaging
GA RJ3NF
UT WOS:000607481500001
DA 2022-07-19
ER

PT J
AU Jackson, TC
   Debey, B
   Lindbloom-Hawley, S
   Jones, BT
   Schermerhorn, T
AF Jackson, T. C.
   Debey, B.
   Lindbloom-Hawley, S.
   Jones, B. T.
   Schermerhorn, T.
TI Cellular and Molecular Characterization of a Feline Insulinoma
SO JOURNAL OF VETERINARY INTERNAL MEDICINE
LA English
DT Article
DE Endocrine cancer; Gene expression; Hypoglycemia; Immunohistochemistry;
   Islet cell tumor; Pancreas
ID GLUCOKINASE GENE; EXPRESSION; OVEREXPRESSION; HYPOGLYCEMIA; CELLS;
   TUMOR; CAT
AB Insulinoma is an autonomous insulin-secreting islet cell neoplasm that is rarely diagnosed in cats. The clinical and pathological aspects of feline insulinoma have been described previously, but the molecular characteristics of these tumors have not been investigated.
   The study objectives were to characterize peptide hormone production and determine expression of selected genes involved in glucose metabolism and insulin secretion in a feline insulinoma.
   Immunohistochemistry and RT-PCR were used to examine hormone and gene expression, respectively, by insulinoma cells.
   Immunohistochemistry examination indicated that the tumor cells expressed insulin, chromogranin A, and somatostatin but not glucagon or pancreatic polypeptide. The tumor expressed several genes characteristic of pancreatic beta cells (beta cells) including insulin (INS), glucose transporter 2 (GLUT2), and glucokinase (GCK). The tumor also expressed hexokinase 1 (HK1), a glycolytic enzyme not normally expressed in beta cells. GCK expression was higher in the insulinoma than in normal pancreas from the same cat. The GCK : HK1 ratio was > 20-fold higher in insulinoma tissue than in normal pancreas.
   The feline insulinoma produced several peptide hormones and expressed genes consistent with a beta-cell phenotype. The pattern of hexokinase gene expression in tumor cells differed from that of normal pancreas. These findings suggest insulinoma cells may have an increased sensitivity to glucose that could contribute to the abnormal insulin secretory response observed at low serum glucose concentrations.
C1 [Jackson, T. C.; Debey, B.; Lindbloom-Hawley, S.; Schermerhorn, T.] Kansas State Univ, Coll Vet Med, Dept Clin Sci, Manhattan, KS 66506 USA.
   [Jones, B. T.] Anim Clin, Hastings, NE USA.
RP Schermerhorn, T (通讯作者)，Kansas State Univ, Coll Vet Med, Dept Clin Sci, 1800 Denison Ave, Manhattan, KS 66506 USA.
EM tscherme@vet.ksu.edu
RI Schermerhorn, Thomas/AAC-5116-2022
OI Schermerhorn, Thomas/0000-0002-6800-0969
FU Mentored Clinical, Applied, or Translational Research (MCAT Research)
FX Partial support for this work was provided by a Mentored Clinical,
   Applied, or Translational Research ( MCAT Research) grant to Dr TS.
CR Baroni MG, 1999, J ENDOCRINOL, V161, P59, DOI 10.1677/joe.0.1610059
   Donley Vicky R, 2005, BMC Vet Res, V1, P8, DOI 10.1186/1746-6148-1-8
   GIDDINGS SJ, 1993, AM J PHYSIOL, V265, pE259, DOI 10.1152/ajpendo.1993.265.2.E259
   Greene SN, 2008, J SMALL ANIM PRACT, V49, P38, DOI 10.1111/j.1748-5827.2007.00404.x
   HAWKS D, 1992, J VET INTERN MED, V6, P193, DOI 10.1111/j.1939-1676.1992.tb00336.x
   Hussain K, 2007, ENDOCR DEV, V11, P106, DOI 10.1159/000111066
   Kraje AC, 2003, J AM VET MED ASSOC, V223, P812, DOI 10.2460/javma.2003.223.812
   LANKATBUTTGEREIT B, 1994, PANCREAS, V9, P434, DOI 10.1097/00006676-199407000-00004
   Matschinsky FM, 2002, DIABETES, V51, pS394, DOI 10.2337/diabetes.51.2007.S394
   MCMILLAN FD, 1985, J AM ANIM HOSP ASSOC, V21, P741
   Myers NC, 1997, AM J VET RES, V58, P615
   Niswender KD, 1997, J BIOL CHEM, V272, P22570, DOI 10.1074/jbc.272.36.22570
   OBRIEN TD, 1990, J AM ANIM HOSP ASSOC, V26, P453
   Quintens R, 2008, BIOCHEM SOC T, V36, P300, DOI 10.1042/BST0360300
   Smith TAD, 2000, BRIT J BIOMED SCI, V57, P170
   Terauchi Y, 1995, J BIOL CHEM, V270, P30253, DOI 10.1074/jbc.270.51.30253
   Wang HY, 1997, J BIOL CHEM, V272, P25731, DOI 10.1074/jbc.272.41.25731
   Wang HY, 1997, P NATL ACAD SCI USA, V94, P4372, DOI 10.1073/pnas.94.9.4372
NR 18
TC 7
Z9 7
U1 0
U2 7
PU WILEY
PI HOBOKEN
PA 111 RIVER ST, HOBOKEN 07030-5774, NJ USA
SN 0891-6640
EI 1939-1676
J9 J VET INTERN MED
JI J. Vet. Intern. Med.
PD MAR-APR
PY 2009
VL 23
IS 2
BP 383
EP 387
DI 10.1111/j.1939-1676.2008.0267.x
PG 5
WC Veterinary Sciences
WE Science Citation Index Expanded (SCI-EXPANDED)
SC Veterinary Sciences
GA 414JN
UT WOS:000263859800024
PM 19192149
DA 2022-07-19
ER

PT J
AU Park, M
   Lim, JS
   Lee, HJ
   Na, K
   Lee, MJ
   Kang, CM
   Paik, YK
   Kim, H
AF Park, Minhee
   Lim, Jong-Sun
   Lee, Hyoung-Joo
   Na, Keun
   Lee, Min Jung
   Kang, Chang Moo
   Paik, Young-Ki
   Kim, Hoguen
TI Distinct Protein Expression Profiles of Solid-Pseudopapillary Neoplasms
   of the Pancreas
SO JOURNAL OF PROTEOME RESEARCH
LA English
DT Article
DE solid-pseudopapillary neoplasm; protein expression profiles; mRNA
   expression
ID RNA-BINDING PROTEIN; BETA-CATENIN; GENE-EXPRESSION; PATHWAYS; CANCER;
   TUMOR
AB Solid-pseudopapillary neoplasm (SPN) is an uncommon pancreatic tumor with mutation in CTNNB1 and distinct clinical and pathological features. We compared the proteomic profiles of SPN to mRNA expression. Pooled SPNs and pooled non-neoplastic pancreatic tissues were examined with high-resolution mass spectrometry. We identified 329 (150 up-regulated and 179 down-regulated) differentially expressed proteins in SPN. We identified 191 proteins (58.1% of the 329 dysregulated proteins) with the same expression tendencies in SPN based on mRNA data. Many overexpressed proteins were related to signaling pathways known to be activated in SPNs. We found that several proteins involved in Wnt signaling, including DKK4 and beta-catenin, and proteins that bind beta-catenin, such as PUS and NONO, were up-regulated in SPNs. Molecules involved in glycolysis, including PKM2, ENO2, and HK1, were overexpressed in accordance to their mRNA levels. In summary, SPN showed (1) distinct protein expression changes that correlated with mRNA expression, (2) overexpression of Wnt signaling proteins and proteins that bind directly to beta-catenin, and (3) overexpression of proteins involved in metabolism. These findings may help develop early diagnostic biomarkers and molecular targets.
C1 [Park, Minhee; Kim, Hoguen] Yonsei Univ, Coll Med, Dept Pathol, Seoul 120752, South Korea.
   [Park, Minhee; Kim, Hoguen] Yonsei Univ, Coll Med, Med Sci BK21, Seoul 120752, South Korea.
   [Kang, Chang Moo] Yonsei Univ, Coll Med, Dept Hepatobiliary & Pancreat Surg, Seoul 120752, South Korea.
   [Lim, Jong-Sun; Lee, Hyoung-Joo; Na, Keun; Lee, Min Jung; Paik, Young-Ki] Yonsei Univ, World Class Univ Program, Yonsei Proteome Res Ctr, Seoul 120749, South Korea.
   [Lim, Jong-Sun; Lee, Hyoung-Joo; Na, Keun; Lee, Min Jung; Paik, Young-Ki] Yonsei Univ, World Class Univ Program, Dept Integrated Om Biomed Sci, Seoul 120749, South Korea.
RP Kim, H (通讯作者)，Yonsei Univ, Coll Med, Dept Pathol, Seoul 120752, South Korea.
EM hkyonsei@yuhs.ac
OI Kang, Chang Moo/0000-0002-5382-4658
FU Korea Health Technology R&D Project through Korea Health Industry
   Development Institute (KHIDI) - Ministry of Health & Welfare, Republic
   of Korea [HI14C0068, HR14C0005]
FX This research was supported by a grant of Korea Health Technology R&D
   Project through the Korea Health Industry Development Institute (KHIDI),
   funded by the Ministry of Health & Welfare, Republic of Korea (grant
   nos. HI14C0068 and HR14C0005).
CR Abraham SC, 2002, AM J PATHOL, V160, P1361, DOI 10.1016/S0002-9440(10)62563-1
   Aoki M, 1999, P NATL ACAD SCI USA, V96, P139, DOI 10.1073/pnas.96.1.139
   Barth AI, 1997, CURR OPIN CELL BIOL, V9, P683, DOI 10.1016/S0955-0674(97)80122-6
   Bosman F, 2010, WHO CLASSIF TUMOURS, V4, P417
   Cavard C, 2009, J PATHOL, V218, P201, DOI 10.1002/path.2524
   CROZAT A, 1993, NATURE, V363, P640, DOI 10.1038/363640a0
   David CJ, 2010, NATURE, V463, P364, DOI 10.1038/nature08697
   de Godoy LMF, 2008, NATURE, V455, P1251, DOI 10.1038/nature07341
   Dong AS, 2013, CLIN NUCL MED, V38, pE118, DOI 10.1097/RLU.0b013e318270868a
   Dong XS, 2007, MOL CELL BIOL, V27, P4863, DOI 10.1128/MCB.02144-06
   Gygi SP, 1999, MOL CELL BIOL, V19, P1720, DOI 10.1128/mcb.19.3.1720
   Haile S, 2011, PLOS ONE, V6, DOI 10.1371/journal.pone.0024197
   Han SP, 2010, BIOCHEM J, V430, P379, DOI 10.1042/BJ20100396
   Hanash S, 2003, NATURE, V422, P226, DOI 10.1038/nature01514
   Huang DW, 2009, NAT PROTOC, V4, P44, DOI 10.1038/nprot.2008.211
   ICHIKAWA H, 1994, CANCER RES, V54, P2865
   Ideker T, 2001, SCIENCE, V292, P929, DOI 10.1126/science.292.5518.929
   Kanehisa M, 2000, NUCLEIC ACIDS RES, V28, P27, DOI 10.1093/nar/28.1.27
   Klimstra DS, 2000, SEMIN DIAGN PATHOL, V17, P66
   Lee HJ, 2013, J PROTEOME RES, V12, P2458, DOI 10.1021/pr301040g
   Morin PJ, 1997, SCIENCE, V275, P1787, DOI 10.1126/science.275.5307.1787
   Park M, 2014, MODERN PATHOL, V27, P580, DOI 10.1038/modpathol.2013.154
   Sato S, 2005, GASTROENTEROLOGY, V129, P1225, DOI 10.1053/j.gastro.2005.07.025
   Savitski MM, 2013, J PROTEOME RES, V12, P3586, DOI 10.1021/pr400098r
   Tanaka Y, 2001, CANCER RES, V61, P8401
   Tauler J, 2010, CANCER RES, V70, P7137, DOI 10.1158/0008-5472.CAN-10-0860
   Wuhr M, 2012, ANAL CHEM, V84, P9214, DOI 10.1021/ac301962s
NR 27
TC 18
Z9 19
U1 0
U2 9
PU AMER CHEMICAL SOC
PI WASHINGTON
PA 1155 16TH ST, NW, WASHINGTON, DC 20036 USA
SN 1535-3893
EI 1535-3907
J9 J PROTEOME RES
JI J. Proteome Res.
PD AUG
PY 2015
VL 14
IS 8
BP 3007
EP 3014
DI 10.1021/acs.jproteome.5b00423
PG 8
WC Biochemical Research Methods
WE Science Citation Index Expanded (SCI-EXPANDED)
SC Biochemistry & Molecular Biology
GA CO8DA
UT WOS:000359394000001
PM 26148796
DA 2022-07-19
ER

PT J
AU Heidt, DG
   Burant, C
   Simeone, DM
AF Heidt, David G.
   Burant, Charles
   Simeone, Diane M.
TI Total pancreatectomy: Indications, operative technique, and
   postoperative sequelae
SO JOURNAL OF GASTROINTESTINAL SURGERY
LA English
DT Article
DE pancreatic neoplasms; chronic pancreatitis; pancreatectomy; diabetes
ID STAGE CHRONIC-PANCREATITIS; PAPILLARY MUCINOUS TUMORS; QUALITY-OF-LIFE;
   INTRADUCTAL PAPILLARY; GLUCOSE-METABOLISM; DUCTAL ADENOCARCINOMA;
   WHIPPLE RESECTION; CANCER KINDREDS; GLUCAGON; HYPOGLYCEMIA
AB Total pancreatectomy has been used to treat both benign and malignant disease of the pancreas, but its use has been limited by concerns about management of the apancreatic state with its attendant total endocrine and exocrine insufficiency. Here, we review the indications for total pancreatectomy, operative technique, and improvements in the postoperative management of patients. Total pancreatectomy remains a viable option in the treatment of intractable pain associated with chronic pancreatitis, multicentric or extensive neuroendocrine tumors, patients with familial pancreatic cancer with premalignant lesions, and in patients with intraductal papillary mucinous neoplasia with diffuse ductal involvement or invasive disease. Improvements in postoperative management include auto-islet cell transplantation, advances in insulin formulations, and the use of glucagon rescue therapy which allow much tighter control of blood glucose than previously possible. This markedly lessens the risk of life-threatening hypoglycemia and decreases the risk of long-term complications, resulting in improved quality of life for these patients.
C1 Univ Michigan, Med Ctr, Ann Arbor, MI 48109 USA.
   Univ Michigan, Dept Surg, Ann Arbor, MI 48109 USA.
   Univ Michigan, Dept Mol & Integrat Physiol, Ann Arbor, MI 48109 USA.
   Univ Michigan, Dept Internal Med, Ann Arbor, MI 48109 USA.
RP Simeone, DM (通讯作者)，Univ Michigan, Med Ctr, TC 2922D,Box 0331,1500 E Med Ctr Dr, Ann Arbor, MI 48109 USA.
EM simeone@umich.edu
OI Burant, Charles/0000-0001-9189-5003
CR Alexakis N, 2003, BRIT J SURG, V90, P1401, DOI 10.1002/bjs.4324
   AMIEL SA, 1988, DIABETES, V37, P901, DOI 10.2337/diabetes.37.7.901
   Azar C, 1996, GUT, V39, P457, DOI 10.1136/gut.39.3.457
   BAJORUNAS DR, 1986, J CLIN ENDOCR METAB, V63, P439, DOI 10.1210/jcem-63-2-439
   Bartsch DK, 2003, BRIT J SURG, V90, P386, DOI 10.1002/bjs.4127
   Billings BJ, 2005, J GASTROINTEST SURG, V9, P1059, DOI 10.1016/j.gassur.2005.05.014
   Boyle PJ, 1997, DIABETOLOGIA, V40, pS69, DOI 10.1007/s001250051408
   BRAASCH JW, 1978, ANN SURG, V188, P317, DOI 10.1097/00000658-197809000-00006
   Brentnall TA, 2000, MED CLIN N AM, V84, P707, DOI 10.1016/S0025-7125(05)70253-4
   BUCHLER M, 1994, AM J SURG, V65, P458
   Buchler MW, 2003, ARCH SURG-CHICAGO, V138, P1310, DOI 10.1001/archsurg.138.12.1310
   BUTLER PC, 1989, ENDOCRIN METAB CLIN, V18, P1
   Charpentier KP, 2004, CLIN TRANSPLANT, V18, P105, DOI 10.1111/j.1399-0012.2004.00110.x
   Clayton HA, 2003, TRANSPLANTATION, V76, P92, DOI 10.1097/01.TP.0000054618.03927.70
   COLLINS JJ, 1966, NEW ENGL J MED, V274, P599, DOI 10.1056/NEJM196603172741103
   Cuillerier E, 2000, AM J GASTROENTEROL, V95, P441
   DeFronzo RA, 2004, MED CLIN N AM, V88, P787, DOI 10.1016/j.mcna.2004.04.013
   DEKREUTZENBERG SV, 1990, J CLIN ENDOCR METAB, V70, P1023, DOI 10.1210/jcem-70-4-1023
   Doherty GM, 1998, WORLD J SURG, V22, P581, DOI 10.1007/s002689900438
   DOI K, 1979, J CLIN INVEST, V63, P525, DOI 10.1172/JCI109331
   DRESLER CM, 1991, ANN SURG, V214, P131, DOI 10.1097/00000658-199108000-00007
   EASTER DW, 1991, ANN SURG, V214, P575, DOI 10.1097/00000658-199111000-00007
   Eberle MA, 2002, AM J HUM GENET, V70, P1044, DOI 10.1086/339692
   Gall F P, 1981, World J Surg, V5, P269
   Gruessner RWG, 2004, J AM COLL SURGEONS, V198, P559, DOI 10.1016/j.jamcollsurg.2003.11.024
   HAHN SA, 2003, J NATL CANCER I, V5, P180
   Heptulla RA, 2005, DIABETES, V54, P1100, DOI 10.2337/diabetes.54.4.1100
   HORIE H, 1984, J CLIN ENDOCR METAB, V59, P1193, DOI 10.1210/jcem-59-6-1193
   IHSE I, 1977, ANN SURG, V186, P675, DOI 10.1097/00000658-197712000-00002
   Ihse I, 1996, WORLD J SURG, V20, P288, DOI 10.1007/s002689900046
   Jang JY, 2005, ANN SURG ONCOL, V12, P124, DOI 10.1245/ASO.2005.02.030
   Kahl S, 2004, BEST PRACT RES CL GA, V18, P947, DOI 10.1016/j.bpg.2004.06.028
   Karpoff HM, 2001, ARCH SURG-CHICAGO, V136, P44, DOI 10.1001/archsurg.136.1.44
   Klein AP, 2004, CANCER RES, V64, P2634, DOI 10.1158/0008-5472.CAN-03-3823
   KLOPPEL G, 1987, PANCREAS, V2, P170
   LANDONI L, 2004, J PANCREAS, V5, P441
   Lin JW, 2004, J GASTROINTEST SURG, V8, P951, DOI 10.1016/j.gassur.2004.09.044
   Lynch H T, 1989, Nebr Med J, V74, P109
   McFaul CD, 2006, GUT, V55, P252, DOI 10.1136/gut.2005.065045
   MOTOJIMA K, 1993, ANN SURG, V217, P138, DOI 10.1097/00000658-199302000-00007
   MULLER WA, 1974, DIABETES, V23, P512, DOI 10.2337/diab.23.6.512
   Munoz-Bongrand N, 2004, J AM COLL SURGEONS, V199, P198, DOI 10.1016/j.jamcollsurg.2004.03.015
   Norton JA, 2003, ARCH SURG-CHICAGO, V138, P859, DOI 10.1001/archsurg.138.8.859
   OBARA T, 1993, AM J GASTROENTEROL, V88, P564
   Ohashi K, 1982, PROG DIG ENDOSCOPY, V20, P348
   PETRIDES AS, 1989, DIABETES METAB REV, V5, P691, DOI 10.1002/dmr.5610050805
   Radermecker RP, 2004, DIABETES-METAB RES, V20, P178, DOI 10.1002/dmrr.447
   Raimondo M, 2002, AM J GASTROENTEROL, V97, P2553
   RICKAERT F, 1991, GASTROENTEROLOGY, V101, P512, DOI 10.1016/0016-5085(91)90032-G
   RICORDI C, 1989, DIABETES, V38, P140, DOI 10.2337/diab.38.1.S140
   Ricordi C, 2005, TRANSPLANTATION, V79, P1298, DOI 10.1097/01.TP.0000157275.64874.84
   Rieder H, 2002, ONKOLOGIE, V25, P262, DOI 10.1159/000064320
   Rilo HLR, 2003, J GASTROINTEST SURG, V7, P978, DOI 10.1016/j.gassur.2003.09.008
   Rockey EW, 1943, ANN SURG, V119, P603, DOI 10.1097/00000658-194310000-00008
   Rulyak SJ, 2001, PANCREATOLOGY, V1, P477, DOI 10.1159/000055851
   Sarr MG, 2001, SURG CLIN N AM, V81, P497, DOI 10.1016/S0039-6109(05)70139-0
   SARR MG, 1993, HEPATO-GASTROENTEROL, V40, P418
   Sarr MG, 1999, GASTROINTEST ENDOSC, V49, pS85, DOI 10.1016/S0016-5107(99)70534-1
   Sauve L, 1908, REV CHIR, V37, P113
   Slezak LA, 2001, WORLD J SURG, V25, P452, DOI 10.1007/s002680020337
   STONE WM, 1988, ARCH SURG-CHICAGO, V123, P815
   Tanjoh K, 2002, HEPATO-GASTROENTEROL, V49, P538
   Tattersall RB, 1997, DIABETIC MED, V14, P99, DOI 10.1002/(SICI)1096-9136(199702)14:2<99::AID-DIA320>3.0.CO;2-I
   Tersmette AC, 2001, CLIN CANCER RES, V7, P738
   THOMPSON GB, 1993, SURGERY, V114, P1196
   Thompson NW, 1998, WORLD J SURG, V22, P586
   VANHEERDEN JA, 1981, AM J SURG, V142, P308, DOI 10.1016/0002-9610(81)90336-6
   WARREN KW, 1966, ANN SURG, V164, P830, DOI 10.1097/00000658-196611000-00006
   Warshaw AL, 1998, GASTROENTEROLOGY, V115, P765, DOI 10.1016/S0016-5085(98)70157-X
NR 69
TC 75
Z9 92
U1 0
U2 2
PU SPRINGER
PI NEW YORK
PA 233 SPRING ST, NEW YORK, NY 10013 USA
SN 1091-255X
EI 1873-4626
J9 J GASTROINTEST SURG
JI J. Gastrointest. Surg.
PD FEB
PY 2007
VL 11
IS 2
BP 209
EP 216
DI 10.1007/s11605-006-0025-7
PG 8
WC Gastroenterology & Hepatology; Surgery
WE Science Citation Index Expanded (SCI-EXPANDED)
SC Gastroenterology & Hepatology; Surgery
GA 149TV
UT WOS:000245170600016
PM 17390175
DA 2022-07-19
ER

PT J
AU Balzano, G
   Maffi, P
   Nano, R
   Mercalli, A
   Melzi, R
   Aleotti, F
   Zerbi, A
   De Cobelli, F
   Gavazzi, F
   Magistretti, P
   Scavini, M
   Peccatori, J
   Secchi, A
   Ciceri, F
   Del Maschio, A
   Falconi, M
   Piemonti, L
AF Balzano, G.
   Maffi, P.
   Nano, R.
   Mercalli, A.
   Melzi, R.
   Aleotti, F.
   Zerbi, A.
   De Cobelli, F.
   Gavazzi, F.
   Magistretti, P.
   Scavini, M.
   Peccatori, J.
   Secchi, A.
   Ciceri, F.
   Del Maschio, A.
   Falconi, M.
   Piemonti, L.
TI Autologous Islet Transplantation in Patients Requiring Pancreatectomy: A
   Broader Spectrum of Indications Beyond Chronic Pancreatitis
SO AMERICAN JOURNAL OF TRANSPLANTATION
LA English
DT Article
ID COMPLETION PANCREATECTOMY; DISTAL PANCREATECTOMY; CANCER ADVANCES;
   AUTOTRANSPLANTATION; PANCREATICODUODENECTOMY; FISTULA; ADENOCARCINOMA;
   OUTCOMES; COMPLICATIONS; MANAGEMENT
AB Islet autotransplantation (IAT) is usually performed in patients undergoing pancreatic surgery for chronic pancreatitis. In the present series, IAT was offered also to patients undergoing pancreatic surgery for both nonmalignant and malignant diseases, having either completion pancreatectomy as treatment for severe pancreatic fistulas (n = 21) or extensive distal pancreatectomy for neoplasms of the pancreatic neck (n = 19) or pancreatoduodenectomy because of the high risk of pancreatic fistula (n = 32). Fifty-eight of 72 patients who were eligible to this broader spectrum of indication actually received IAT. There was no evidence of a higher-than-expected rate of major complications for pancreatectomy. Forty-five patients receiving IAT were still alive at the time of the last scheduled follow-up (1375 1 365 days). Eighteen (95%) of 19 and 11 (28%) of 39 patients reached insulin independence after partial or total pancreatectomy, respectively. The metabolic results were dependent on the transplanted islet mass. Thirty-one of 58 patients had malignant diseases of the pancreas or periampullary region, and only three patients developed ex novo liver metastases after IAT (median follow-up 914 +/- 382 days). Our data demonstrate the feasibility, efficacy, and safety of IAT for a broader spectrum of clinical indications beyond chronic pancreatitis.
C1 [Balzano, G.; Aleotti, F.; Falconi, M.] IRCCS San Raffaele Sci Inst, Pancreat Surg Unit, Milan, Italy.
   [Maffi, P.; Nano, R.; Mercalli, A.; Melzi, R.; Magistretti, P.; Scavini, M.; Piemonti, L.] IRCCS San Raffaele Sci Inst, Diabet Res Inst, Milan, Italy.
   [Zerbi, A.; Gavazzi, F.] IRCCS Ist Clin Humanitas, Dept Gen Surg, Pancreat Surg Sect, Milan, Italy.
   [De Cobelli, F.; Del Maschio, A.] IRCCS San Raffaele Sci Inst, Dept Radiol, Milan, Italy.
   [Peccatori, J.; Ciceri, F.] IRCCS San Raffaele Sci Inst, Unit Haematol, Milan, Italy.
   [Peccatori, J.; Ciceri, F.] IRCCS San Raffaele Sci Inst, Unit Bone Marrow Transplantat, Milan, Italy.
   [Secchi, A.] IRCCS San Raffaele Sci Inst, Div Immunol Transplantat & Infect Dis, Clin Transplant Unit, Milan, Italy.
   [Secchi, A.; Del Maschio, A.; Falconi, M.] Univ Vita Salute San Raffaele, Milan, Italy.
RP Piemonti, L (通讯作者)，IRCCS San Raffaele Sci Inst, Diabet Res Inst, Milan, Italy.
EM piemonti.lorenzo@hsr.it
RI Piemonti, Lorenzo/P-7605-2017; Balzano, Gianpaolo/ABG-9920-2020;
   Falconi, Massimo/K-2194-2016; Magistretti, Paola/AAN-4932-2020; DE
   COBELLI, Francesco/AAC-6488-2022; Melzi, Raffaella/AAN-3825-2020;
   Mercalli, Alessia/AAN-3811-2020; Peccatori, Iacopo/AAB-7506-2019; Nano,
   Rita/AAC-1934-2019; Scavini, Marina/AAN-1892-2020
OI Piemonti, Lorenzo/0000-0002-2172-2198; Balzano,
   Gianpaolo/0000-0003-4636-4566; Falconi, Massimo/0000-0001-9654-7243; DE
   COBELLI, Francesco/0000-0003-4014-3711; Peccatori,
   Iacopo/0000-0003-4639-1716; Nano, Rita/0000-0003-4520-8481; MAGISTRETTI,
   PAOLA/0000-0002-9880-7691; zerbi, alessandro/0000-0002-9176-0448;
   Gavazzi, Francesca/0000-0003-3207-0292; Scavini,
   Marina/0000-0002-7983-6905; Aleotti, Francesca/0000-0001-7474-0325
FU Italian Minister of Health (Ricerca Finalizzata) [RF-2009-1483387];
   Ministry of Education, University and Research (PRIN) [2008AFA7LC];
   Associazione Italiana per la Ricerca sul Cancro (AIRC) [bando 5 x 1,000
   N_12182, IGN_ 11783]
FX This study was supported by the Italian Minister of Health (Ricerca
   Finalizzata RF-2009-1483387), Ministry of Education, University and
   Research (PRIN 2008, prot. 2008AFA7LC) and Associazione Italiana per la
   Ricerca sul Cancro (AIRC, bando 5 x 1,000 N_12182 and Progetto IGN_
   11783). We thank the nursing personnel of the Department of Surgery (San
   Raftaede Scientific Institute) tor their invaluable support caring tor
   the patients in this study.
CR Alsaif F, 2006, PANCREAS, V32, P430, DOI 10.1097/01.mpa.0000220871.18153.a9
   Ansari D, 2015, WORLD J GASTROENTERO, V21, P3157, DOI 10.3748/wjg.v21.i11.3157
   Assifi MM, 2012, J GASTROINTEST SURG, V16, P275, DOI 10.1007/s11605-011-1733-1
   Balzano G, 2014, ACTA DIABETOL, V51, P801, DOI 10.1007/s00592-014-0614-y
   Balzano G, 2014, CURR DIABETES REP, V14, DOI 10.1007/s11892-014-0512-2
   Balzano G, 2014, HPB, V16, P40, DOI 10.1111/hpb.12062
   Balzano G, 2013, ANN SURG, V258, P210, DOI 10.1097/SLA.0b013e31829c790d
   Bellin MD, 2015, ANN SURG, V261, P21, DOI 10.1097/SLA.0000000000001059
   Billings BJ, 2005, J GASTROINTEST SURG, V9, P1059, DOI 10.1016/j.gassur.2005.05.014
   Bramis K, 2012, BRIT J SURG, V99, P761, DOI 10.1002/bjs.8713
   Callery MP, 2013, J AM COLL SURGEONS, V216, P1, DOI 10.1016/j.jamcollsurg.2012.09.002
   Cameron JL, 2006, ANN SURG, V244, P10, DOI 10.1097/01.sla.0000217673.04165.ea
   Caumo A, 2011, TRANSPLANTATION, V92, P815, DOI 10.1097/TP.0b013e31822ca79b
   Chinnakotla S, 2014, ANN SURG, V260, P56, DOI 10.1097/SLA.0000000000000569
   Cui YF, 2011, PANCREATOLOGY, V11, P279, DOI 10.1159/000329188
   De Bruijn KMJ, 2015, ANN SURG, V261, P854, DOI 10.1097/SLA.0000000000000819
   Derogar M, 2015, BRIT J SURG, V102, P548, DOI 10.1002/bjs.9754
   Dindo D, 2004, ANN SURG, V240, P205, DOI 10.1097/01.sla.0000133083.54934.ae
   Dong M, 2011, CLIN ENDOCRINOL, V75, P771, DOI 10.1111/j.1365-2265.2011.04121.x
   Dudeja V, 2013, ANN SURG, V258, P219, DOI 10.1097/SLA.0b013e31829c4a1b
   Epelboym I, 2014, J SURG RES, V187, P189, DOI 10.1016/j.jss.2013.10.004
   Forster S, 2004, TRANSPL P, V36, P1125, DOI 10.1016/j.transproceed.2004.04.048
   Fuks D, 2009, AM J SURG, V197, P702, DOI 10.1016/j.amjsurg.2008.03.004
   Gala-Lopez BL, 2013, AM J TRANSPLANT, V13, P2487, DOI 10.1111/ajt.12354
   Gouma DJ, 2000, ANN SURG, V232, P786, DOI 10.1097/00000658-200012000-00007
   Hackert T, 2013, DIGEST DIS, V31, P51, DOI 10.1159/000347178
   Harnoss JC, 2014, SURGERY, V155, P47, DOI 10.1016/j.surg.2013.05.035
   Hartwig W, 2013, LANCET ONCOL, V14, pE476, DOI 10.1016/S1470-2045(13)70172-4
   Iacono C, 2013, BRIT J SURG, V100, P873, DOI 10.1002/bjs.9136
   Janot MS, 2010, HPB SURG
   Jin SM, 2013, TRANSPLANTATION, V95, P1396, DOI 10.1097/TP.0b013e31828c0c29
   Kocik M, 2014, TRANSPL P, V46, P1996, DOI 10.1016/j.transproceed.2014.06.009
   Kulu Y, 2009, HPB, V11, P469, DOI 10.1111/j.1477-2574.2009.00085.x
   Lemmens VEPP, 2011, BRIT J SURG, V98, P1455, DOI 10.1002/bjs.7581
   LEVITT NS, 1995, DIABETES CARE, V18, P971, DOI 10.2337/diacare.18.7.971
   Liu X, 2001, TRANSPLANT P, V33, P662, DOI 10.1016/S0041-1345(00)02190-4
   Maeda H, 2011, PANCREATOLOGY, V11, P268, DOI 10.1159/000328785
   Maffi P, 2013, DIABETES, V62, P3523, DOI 10.2337/db13-0465
   Mohammed S, 2014, WORLD J GASTROENTERO, V20, P9354, DOI 10.3748/wjg.v20.i28.9354
   Muller MW, 2007, ANN SURG, V246, P966, DOI 10.1097/SLA.0b013e31815c2ca3
   Nathan H, 2009, J SURG ONCOL, V99, P87, DOI 10.1002/jso.21189
   Newhook TE, 2015, J GASTROINTEST SURG, V19, P1072, DOI 10.1007/s11605-015-2799-y
   Parikh P, 2010, HPB, V12, P488, DOI 10.1111/j.1477-2574.2010.00216.x
   Park JW, 2013, BRIT J SURG, V100, P1064, DOI 10.1002/bjs.9146
   Paye F, 2015, BRIT J SURG, V102, P229, DOI 10.1002/bjs.9708
   Piemonti Lorenzo, 2013, CellR4 Repair Replace Regen Reprogram, V1
   PLIAM MB, 1975, ARCH SURG-CHICAGO, V110, P506
   Reddy S, 2009, ANN SURG, V250, P282, DOI 10.1097/SLA.0b013e3181ae9f93
   REMINE WH, 1970, ANN SURG, V172, P595, DOI 10.1097/00000658-197010000-00006
   Ris F, 2011, TRANSPLANTATION, V91, P895, DOI 10.1097/TP.0b013e31820f0892
   Roberts KJ, 2014, HPB, V16, P814, DOI 10.1111/hpb.12203
   Schmidt CM, 2007, SURGERY, V142, P572, DOI 10.1016/j.surg.2007.07.016
   Schmidt CM, 2010, ARCH SURG-CHICAGO, V145, P634, DOI 10.1001/archsurg.2010.118
   Serrano PE, 2015, ANN SURG ONCOL, V22, P1160, DOI 10.1245/s10434-014-4196-2
   Stauffer JA, 2009, HPB, V11, P483, DOI 10.1111/j.1477-2574.2009.00077.x
   Sutherland DER, 2012, J AM COLL SURGEONS, V214, P409, DOI 10.1016/j.jamcollsurg.2011.12.040
   Tseng WH, 2011, J GASTROINTEST SURG, V15, P2053, DOI 10.1007/s11605-011-1677-5
   Wakasugi H, 1998, INT J PANCREATOL, V23, P175, DOI 10.1385/IJGC:23:2:175
   yegha UP, 2012, JOP, V13, P239
NR 59
TC 31
Z9 32
U1 0
U2 8
PU WILEY
PI HOBOKEN
PA 111 RIVER ST, HOBOKEN 07030-5774, NJ USA
SN 1600-6135
EI 1600-6143
J9 AM J TRANSPLANT
JI Am. J. Transplant.
PD JUN
PY 2016
VL 16
IS 6
BP 1812
EP 1826
DI 10.1111/ajt.13656
PG 15
WC Surgery; Transplantation
WE Science Citation Index Expanded (SCI-EXPANDED)
SC Surgery; Transplantation
GA DO2EO
UT WOS:000377592900021
PM 26695701
OA Bronze
DA 2022-07-19
ER

PT J
AU Stauffer, JA
   Nguyen, JH
   Heckman, MG
   Grewal, MS
   Dougherty, M
   Gill, KRS
   Jamil, LH
   Scimeca, D
   Raimondo, M
   Smith, CD
   Martin, JK
   Asbun, HJ
AF Stauffer, John A.
   Nguyen, Justin H.
   Heckman, Michael G.
   Grewal, Manpreet S.
   Dougherty, Marjorie
   Gill, Kanwar R. S.
   Jamil, Laith H.
   Scimeca, Daniela
   Raimondo, Massimo
   Smith, C. Daniel
   Martin, J. Kirk
   Asbun, Horacio J.
TI Patient outcomes after total pancreatectomy: a single centre
   contemporary experience
SO HPB
LA English
DT Article
DE Total pancreatectomy; pancreatic cancer; survival; diabetes mellitus
ID PAPILLARY MUCINOUS NEOPLASMS; INTERNATIONAL STUDY-GROUP; PANCREAS;
   RESECTION; ADENOCARCINOMA; SURVIVAL; RECURRENCE; SURGERY; QUALITY;
   CANCER
AB Introduction: Total pancreatectomy (TP) is associated with significant metabolic abnormalities leading to considerable morbidity. With the availability of modern pancreatic enzyme formulations and improvements in control of diabetes mellitus, the metabolic drawbacks of TP have diminished. As indications for TP have expanded, we examine our results in patients undergoing TP.
   Materials and methods: Retrospective study of 47 patients undergoing TP from January 2002 to January 2008 was performed. Patient data and clinical outcomes were collected and entered into a database. Disease-free survival and overall survival were estimated using the Kaplan-Meier method.
   Results: Fifteen males and 32 females with a median age of 70 years underwent TP for non-invasive intraductal papillary mucinous neoplasms (IPMN) (21), pancreatic adenocarcinoma (20), other neoplasm (3), chronic pancreatitis (2) and trauma (1). Median hospital stay and intensive care stay were 11 days and 1 day, respectively. Thirty-day major morbidity and mortality was 19% and 2%, respectively. With a median follow-up length of 23 months, 33 patients were alive at last follow-up. Estimated overall survival at 1, 2 and 3 years for the entire cohort was 80%, 72% and 65%, and for those with pancreatic adenocarcinoma was 63%, 43% and 34%, respectively. Median weight loss at 3, 6 and 12 months after surgery was 6.8 kg, 8.5 kg and 8.8 kg, respectively. Median HbA1c values at 6, 12 and 24 months after surgery were 7.3, 7.5 and 7.7, respectively. Over one-half of the patients required re-hospitalization within 12 months post-operatively.
   Conclusion: TP results in significant metabolic derangements and exocrine insufficiency, diabetic control and weight maintenance remain a challenge and readmission rates are high. Survival in those with malignant disease remains poor. However, the mortality appears to be decreasing and the morbidities associated with TP appear acceptable compared with the benefits of resection in selected patients.
C1 [Nguyen, Justin H.; Dougherty, Marjorie] Mayo Clin, Div Transplant Surg, Dept Transplantat, Jacksonville, FL 32224 USA.
   [Stauffer, John A.; Grewal, Manpreet S.; Smith, C. Daniel; Martin, J. Kirk; Asbun, Horacio J.] Mayo Clin, Div Transplant Surg, Dept Surg, Jacksonville, FL 32224 USA.
   [Gill, Kanwar R. S.; Jamil, Laith H.; Scimeca, Daniela; Raimondo, Massimo] Mayo Clin, Div Transplant Surg, Dept Gastroenterol, Jacksonville, FL 32224 USA.
   [Heckman, Michael G.] Mayo Clin, Div Transplant Surg, Dept Biostat, Jacksonville, FL 32224 USA.
RP Nguyen, JH (通讯作者)，Mayo Clin, Div Transplant Surg, Dept Transplantat, 4500 San Pablo Rd, Jacksonville, FL 32224 USA.
EM nguyen.justin@mayo.edu
RI Scimeca, Daniela/AAC-7625-2022
OI Scimeca, Daniela/0000-0003-4633-7912; Raimondo,
   Massimo/0000-0002-3750-1541; Stauffer, John/0000-0002-0126-0301
CR Bartsch DK, 2003, BRIT J SURG, V90, P386, DOI 10.1002/bjs.4127
   Billings BJ, 2005, J GASTROINTEST SURG, V9, P1059, DOI 10.1016/j.gassur.2005.05.014
   Buchler MW, 2003, ARCH SURG-CHICAGO, V138, P1310, DOI 10.1001/archsurg.138.12.1310
   Chari ST, 2002, GASTROENTEROLOGY, V123, P1500, DOI 10.1053/gast.2002.36552
   DRESLER CM, 1991, ANN SURG, V214, P131, DOI 10.1097/00000658-199108000-00007
   Evans DBLJ., 2007, MASTERY SURG, P1299
   FORTNER JG, 1983, JPN J SURG, V13, P385, DOI 10.1007/BF02469723
   Garcea G, 2009, PANCREAS, V38, P1, DOI 10.1097/MPA.0b013e3181825c00
   Heidt DG, 2007, J GASTROINTEST SURG, V11, P209, DOI 10.1007/s11605-006-0025-7
   HOLME JB, 2001, HPB OXFORD, V3, P257
   Ihse I, 1996, WORLD J SURG, V20, P288, DOI 10.1007/s002689900046
   Jethwa P, 2006, DIGEST LIVER DIS, V38, P415, DOI 10.1016/j.dld.2006.01.022
   Karpoff HM, 2001, ARCH SURG-CHICAGO, V136, P44, DOI 10.1001/archsurg.136.1.44
   Kim SC, 2008, J HEPATO-BILIARY-PAN, V15, P183, DOI 10.1007/s00534-007-1231-8
   LANDONI L, 2004, J PANCREAS, V5, P441
   Lillemoe KD, 2007, SURGERY, V142, P534
   Martin RCG, 2002, ANN SURG, V235, P803, DOI 10.1097/00000658-200206000-00007
   MOTOJIMA K, 1993, ANN SURG, V217, P138, DOI 10.1097/00000658-199302000-00007
   Muller MW, 2007, ANN SURG, V246, P966, DOI 10.1097/SLA.0b013e31815c2ca3
   Nathan H, 2009, J SURG ONCOL, V99, P87, DOI 10.1002/jso.21189
   Ohashi K, 1982, PROG DIG ENDOSCOPY, V20, P348
   Priestley JT, 1944, ANN SURG, V119, P211, DOI 10.1097/00000658-194402000-00004
   Raut CP, 2006, ANN SURG ONCOL, V13, P582, DOI 10.1245/ASO.2006.05.002
   Schmidt CM, 2007, SURGERY, V142, P572, DOI 10.1016/j.surg.2007.07.016
   Sohn TA, 2004, ANN SURG, V239, P788, DOI 10.1097/01.sla.0000128306.90650.aa
   Sugiyama M, 2000, WORLD J SURG, V24, P66, DOI 10.1007/s002689910013
   VANHEERDEN JA, 1981, AM J SURG, V142, P308, DOI 10.1016/0002-9610(81)90336-6
   WASIF N, 2009, IS NATURAL HIST INVA
   Wente MN, 2007, SURGERY, V142, P761, DOI 10.1016/j.surg.2007.05.005
   Wente MN, 2007, SURGERY, V142, P20, DOI 10.1016/j.surg.2007.02.001
   White R, 2007, J AM COLL SURGEONS, V204, P987, DOI 10.1016/j.jamcollsurg.2006.12.040
   Yamaguchi K, 2005, HEPATO-GASTROENTEROL, V52, P1585
   Yang AD, 2007, SURGERY, V142, P529, DOI 10.1016/j.surg.2007.07.007
NR 33
TC 50
Z9 53
U1 0
U2 1
PU ELSEVIER SCI LTD
PI OXFORD
PA THE BOULEVARD, LANGFORD LANE, KIDLINGTON, OXFORD OX5 1GB, OXON, ENGLAND
SN 1365-182X
EI 1477-2574
J9 HPB
JI HPB
PD SEP
PY 2009
VL 11
IS 6
BP 483
EP 492
DI 10.1111/j.1477-2574.2009.00077.x
PG 10
WC Gastroenterology & Hepatology; Surgery
WE Science Citation Index Expanded (SCI-EXPANDED)
SC Gastroenterology & Hepatology; Surgery
GA V15PR
UT WOS:000207814400006
PM 19816612
OA Green Published, Bronze
DA 2022-07-19
ER

PT J
AU Sadanandam, A
   Wullschleger, S
   Lyssiotis, CA
   Grotzinger, C
   Barbi, S
   Bersani, S
   Korner, J
   Wafy, I
   Cini, AM
   Lawlor, RT
   Simbolo, M
   Asara, JM
   Blaker, H
   Cantley, LC
   Wiedenmann, B
   Scarpa, A
   Hanahan, D
AF Sadanandam, Anguraj
   Wullschleger, Stephan
   Lyssiotis, Costas A.
   Groetzinger, Carsten
   Barbi, Stefano
   Bersani, Samantha
   Koerner, Jan
   Wafy, Ismael
   Cini, Andrea Maffi
   Lawlor, Rita T.
   Simbolo, Michele
   Asara, John M.
   Blaeker, Hendrik
   Cantley, Lewis C.
   Wiedenmann, Bertram
   Scarpa, Aldo
   Hanahan, Douglas
TI A Cross-Species Analysis in Pancreatic Neuroendocrine Tumors Reveals
   Molecular Subtypes with Distinctive Clinical, Metastatic, Developmental,
   and Metabolic Characteristics
SO CANCER DISCOVERY
LA English
DT Article
ID ENDOCRINE TUMORS; GENE-EXPRESSION; SEMAPHORIN 5A; GROWTH; CELLS; MOUSE;
   TUMORIGENESIS; ANGIOGENESIS; NEOPLASMS; RESPONSES
AB Seeking to assess the representative and instructive value of an engineered mouse model of pancreatic neuroendocrine tumors (PanNET) for its cognate human cancer, we profiled and compared mRNA and miRNA transcriptomes of tumors from both. Mouse PanNET tumors could be classified into two distinctive subtypes, well-differentiated islet/insulinoma tumors (IT) and poorly differentiated tumors associated with liver metastases, dubbed metastasis-like primary (MLP). Human PanNETs were independently classified into these same two subtypes, along with a third, specific gene mutation-enriched subtype. The MLP subtypes in human and mouse were similar to liver metastases in terms of miRNA and mRNA transcriptome profiles and signature genes. The human/mouse MLP subtypes also similarly expressed genes known to regulate early pancreas development, whereas the IT subtypes expressed genes characteristic of mature islet cells, suggesting different tumorigenesis pathways. In addition, these subtypes exhibit distinct metabolic profiles marked by differential pyruvate metabolism, substantiating the significance of their separate identities.
   SIGNIFICANCE: This study involves a comprehensive cross-species integrated analysis of multi-omics profiles and histology to stratify PanNETs into subtypes with distinctive characteristics. We provide support for the RIP1-TAG2 mouse model as representative of its cognate human cancer with prospects to better understand PanNET heterogeneity and consider future applications of personalized cancer therapy. (C) 2015 AACR.
C1 [Sadanandam, Anguraj] SIB, Lausanne, Switzerland.
   [Sadanandam, Anguraj; Wullschleger, Stephan; Wafy, Ismael; Hanahan, Douglas] Ecole Polytech Fed Lausanne, Swiss Fed Inst Lausanne, Swiss Inst Expt Canc Res ISREC, CH-1015 Lausanne, Switzerland.
   [Sadanandam, Anguraj] Inst Canc Res, Div Mol Pathol, London SW3 6JB, England.
   [Lyssiotis, Costas A.; Cantley, Lewis C.] Weill Cornell Med Coll, Meyer Canc Ctr, New York, NY USA.
   [Groetzinger, Carsten; Koerner, Jan; Wiedenmann, Bertram] Univ Med Berlin, Charite, Dept Gastroenterol & Hepatol, Campus Virchow Klinikum, Berlin, Germany.
   [Barbi, Stefano; Bersani, Samantha; Cini, Andrea Maffi; Lawlor, Rita T.; Simbolo, Michele; Scarpa, Aldo] Univ & Hosp Trust Verona, ARC Net Res Ctr, Verona, Italy.
   [Barbi, Stefano; Bersani, Samantha; Cini, Andrea Maffi; Lawlor, Rita T.; Simbolo, Michele; Scarpa, Aldo] Univ & Hosp Trust Verona, Dept Pathol & Diagnost, Verona, Italy.
   [Asara, John M.] Beth Israel Deaconess Med Ctr, Dept Med, Boston, MA 02215 USA.
   [Blaeker, Hendrik] Univ Med Berlin, Campus Virchow Klinikum, Charite, Inst Pathol, Berlin, Germany.
RP Sadanandam, A (通讯作者)，Inst Canc Res, 15 Cotswold Rd, Sutton SM2 5NG, Surrey, England.
EM anguraj.sadanandam@icr.ac.uk; aldo.scarpa@univr.it;
   douglas.hanahan@epfl.ch
RI Cantley, Lewis C/D-1800-2014; Lyssiotis, Costas A/AAI-1923-2019;
   Simbolo, Michele/AAB-1851-2019; scarpa, aldo/K-6832-2016; Grötzinger,
   Carsten/B-6938-2008
OI Cantley, Lewis C/0000-0002-1298-7653; Lyssiotis, Costas
   A/0000-0001-9309-6141; Simbolo, Michele/0000-0002-0866-4499; scarpa,
   aldo/0000-0003-1678-739X; Grötzinger, Carsten/0000-0001-9872-3087;
   lawlor, Rita/0000-0003-3160-0634; Sadanandam,
   Anguraj/0000-0001-8485-5150; Wiedenmann, Bertram/0000-0002-7890-2552;
   Wullschleger, Stephan/0000-0002-5521-2276
FU U.S. Department of Defense Postdoctoral Fellowship [BC087768];
   PanCAN-AACR Pathway to Leadership award; Dale F. Frey Award for
   Breakthrough Scientists from the Damon Runyon Cancer Research Foundation
   [DFS-09-14]; Italian Cancer Genome Project [FIRB RBAP10AHJB];
   Associazione Italiana Ricerca Cancro [12182]; P01 grant [CA117969];
   National Health Service funding; Swiss National Science Foundation;
   NATIONAL CANCER INSTITUTE [P01CA117969] Funding Source: NIH RePORTER
FX A. Sadanandam was partially supported by a U.S. Department of Defense
   Postdoctoral Fellowship (BC087768). C.A. Lyssiotis was partially
   supported by a PanCAN-AACR Pathway to Leadership award and a Dale F.
   Frey Award for Breakthrough Scientists from the Damon Runyon Cancer
   Research Foundation (DFS-09-14). The work on mutational analysis of
   human PanNET was supported by the Italian Cancer Genome Project (FIRB
   RBAP10AHJB), Associazione Italiana Ricerca Cancro (grant no. 12182), and
   Fondazione Italiana Malattie Pancreas - Ministero Salute
   (CUP_J33G13000210001) to A. Scarpa. L.C. Cantley was supported by P01
   grant CA117969. While A. Sadanandam performed a majority of the research
   at the EPFL, a portion of the work was also performed at the ICR,
   London. A. Sadanandam acknowledges National Health Service funding to
   the National Institute for Health Research Biomedical Research Centre at
   The Royal Marsden and the ICR. This study was primarily supported by a
   Swiss National Science Foundation research grant (to D. Hanahan).
CR ALPERT S, 1988, CELL, V53, P295, DOI 10.1016/0092-8674(88)90391-1
   Amato E, 2014, J PATHOL, V233, P217, DOI 10.1002/path.4344
   Bengtsson H, 2008, AROMA AFFYMETRIX GEN
   Benitez C.M., 2012, COLD SPRING HARB PER, V4, DOI DOI 10.1101/CSHPERSPECT.A012401
   Benito M, 2004, BIOINFORMATICS, V20, P105, DOI 10.1093/bioinformatics/btg385
   Bergers G, 2002, COLD SPRING HARB SYM, V67, P293, DOI 10.1101/sqb.2002.67.293
   Bergers G, 2003, J CLIN INVEST, V111, P1287, DOI 10.1172/JCI200317929
   Bosman F.T., 2010, CLASSIFICATION TUMOU
   Brunet JP, 2004, P NATL ACAD SCI USA, V101, P4164, DOI 10.1073/pnas.0308531101
   Cao YN, 2013, NAT COMMUN, V4, DOI 10.1038/ncomms3810
   Casanovas O, 2005, CANCER CELL, V8, P299, DOI 10.1016/j.ccr.2005.09.005
   Chiu CW, 2010, J CLIN ONCOL, V28, P4425, DOI 10.1200/JCO.2010.28.0198
   CHRISTOFORI G, 1994, NATURE, V369, P414, DOI 10.1038/369414a0
   Chun MGH, 2010, PLOS GENET, V6, DOI 10.1371/journal.pgen.1001120
   Collisson EA, 2011, NAT MED, V17, P500, DOI 10.1038/nm.2344
   Couvelard A, 2005, BRIT J CANCER, V92, P94, DOI 10.1038/sj.bjc.6602245
   de Wilde RF, 2012, MODERN PATHOL, V25, P1033, DOI 10.1038/modpathol.2012.53
   de Wilde RF, 2012, NAT REV GASTRO HEPAT, V9, P199, DOI 10.1038/nrgastro.2012.9
   EFRAT S, 1988, P NATL ACAD SCI USA, V85, P9037, DOI 10.1073/pnas.85.23.9037
   FOLKMAN J, 1989, NATURE, V339, P58, DOI 10.1038/339058a0
   Gentleman RC, 2004, GENOME BIOL, V5, DOI 10.1186/gb-2004-5-10-r80
   Hager JH, 2004, CANCER RES, V64, P2406, DOI 10.1158/0008-5472.CAN-03-3522
   HANAHAN D, 1988, ANNU REV GENET, V22, P479, DOI 10.1146/annurev.ge.22.120188.002403
   HANAHAN D, 1985, NATURE, V315, P115, DOI 10.1038/315115a0
   Hanahan D, 2007, GENE DEV, V21, P2258, DOI 10.1101/gad.1583307
   Hang Y, 2011, TRENDS ENDOCRIN MET, V22, P364, DOI 10.1016/j.tem.2011.05.003
   Herschkowitz JI, 2007, GENOME BIOL, V8, DOI 10.1186/gb-2007-8-5-r76
   Hodgson G, 2001, NAT GENET, V29, P459, DOI 10.1038/ng771
   Hunter KE, 2013, PLOS ONE, V8, DOI 10.1371/journal.pone.0064472
   Jensen MV, 2008, AM J PHYSIOL-ENDOC M, V295, pE1287, DOI 10.1152/ajpendo.90604.2008
   Jiao YC, 2011, SCIENCE, V331, P1199, DOI 10.1126/science.1200609
   Johnson WE, 2007, BIOSTATISTICS, V8, P118, DOI 10.1093/biostatistics/kxj037
   Jorgensen MC, 2007, ENDOCR REV, V28, P685, DOI 10.1210/er.2007-0016
   Joyce JA, 2004, CANCER CELL, V5, P443, DOI 10.1016/S1535-6108(04)00111-4
   Li L, 2013, CELL, V153, P86, DOI 10.1016/j.cell.2013.02.051
   Lopez T, 2002, CANCER CELL, V1, P339, DOI 10.1016/S1535-6108(02)00055-7
   Lu DH, 2002, P NATL ACAD SCI USA, V99, P2708, DOI 10.1073/pnas.052005699
   Marion-Audibert AM, 2003, GASTROENTEROLOGY, V125, P1094, DOI 10.1016/S0016-5085(03)01198-3
   Missiaglia E, 2010, J CLIN ONCOL, V28, P245, DOI 10.1200/JCO.2008.21.5988
   Modlin IM, 2005, GASTROENTEROLOGY, V128, P1717, DOI 10.1053/j.gastro.2005.03.038
   Oberg K, 2010, ANN ONCOL, V21, pv223, DOI 10.1093/annonc/mdq192
   Olson P, 2009, GENE DEV, V23, P2152, DOI 10.1101/gad.1820109
   Paez-Ribes M, 2009, CANCER CELL, V15, P220, DOI 10.1016/j.ccr.2009.01.027
   PARANGI S, 1995, CANCER RES, V55, P6071
   Perl AK, 1998, NATURE, V392, P190, DOI 10.1038/32433
   Pieterman CRC, 2014, ENDOCR-RELAT CANCER, V21, pR121, DOI 10.1530/ERC-13-0482
   Pietras K, 2008, PLOS MED, V5, P123, DOI 10.1371/journal.pmed.0050019
   Pongratz RL, 2007, J BIOL CHEM, V282, P200, DOI 10.1074/jbc.M602954200
   Pradervand S, 2009, RNA, V15, P493, DOI 10.1261/rna.1295509
   Quintens R, 2008, BIOCHEM SOC T, V36, P300, DOI 10.1042/BST0360300
   Raymond E, 2011, NEW ENGL J MED, V364, P501, DOI 10.1056/NEJMoa1003825
   Rindi G, 2012, NAT REV ENDOCRINOL, V8, P54, DOI 10.1038/nrendo.2011.120
   Roldo C, 2006, J CLIN ONCOL, V24, P4677, DOI 10.1200/JCO.2005.05.5194
   Sadanandam A, 2012, BRIT J CANCER, V107, P501, DOI 10.1038/bjc.2012.298
   Sadanandam A, 2014, CELL CYCLE, V13, P353, DOI 10.4161/cc.27769
   Sadanandam A, 2013, NAT MED, V19, P619, DOI 10.1038/nm.3175
   Sadanandam A, 2010, INT J CANCER, V127, P1373, DOI 10.1002/ijc.25166
   Scarpa A, 2010, MODERN PATHOL, V23, P824, DOI 10.1038/modpathol.2010.58
   Shyh-Chang N, 2013, CELL STEM CELL, V12, P395, DOI 10.1016/j.stem.2013.03.005
   Smukler SR, 2011, CELL STEM CELL, V8, P281, DOI 10.1016/j.stem.2011.01.015
   Sobin LHGM, 2009, TNM CLASSIFICATION M, V7th
   Sugden MC, 2011, ISLETS, V3, P302, DOI 10.4161/isl.3.6.17806
   Takahashi Y, 2007, CLIN CANCER RES, V13, P187, DOI 10.1158/1078-0432.CCR-06-1408
   Tusher VG, 2001, P NATL ACAD SCI USA, V98, P5116, DOI 10.1073/pnas.091062498
   Velayoudom-Cephise FL, 2013, ENDOCR-RELAT CANCER, V20, P649, DOI 10.1530/ERC-13-0027
   Verhaak RGW, 2010, CANCER CELL, V17, P98, DOI 10.1016/j.ccr.2009.12.020
   Visvader JE, 2011, NATURE, V469, P314, DOI 10.1038/nature09781
   Yuan M, 2012, NAT PROTOC, V7, P872, DOI 10.1038/nprot.2012.024
   Zhang J, 2007, CANCER, V109, P1478, DOI 10.1002/cncr.22554
NR 69
TC 90
Z9 93
U1 0
U2 19
PU AMER ASSOC CANCER RESEARCH
PI PHILADELPHIA
PA 615 CHESTNUT ST, 17TH FLOOR, PHILADELPHIA, PA 19106-4404 USA
SN 2159-8274
EI 2159-8290
J9 CANCER DISCOV
JI Cancer Discov.
PD DEC
PY 2015
VL 5
IS 12
BP 1296
EP 1313
DI 10.1158/2159-8290.CD-15-0068
PG 18
WC Oncology
WE Science Citation Index Expanded (SCI-EXPANDED)
SC Oncology
GA DB5TW
UT WOS:000368577500025
PM 26446169
OA Green Accepted
DA 2022-07-19
ER

PT J
AU Sbeit, W
   Greener, T
   Kadah, A
   Mari, A
   Goldin, E
   Mahamid, M
   Khoury, T
AF Sbeit, Wisam
   Greener, Tomer
   Kadah, Anas
   Mari, Amir
   Goldin, Eran
   Mahamid, Mahmud
   Khoury, Tawfik
TI Pancreatic and hepatobiliary manifestations of nonalcoholic fatty
   pancreatic disease: a referral multi-center experience
SO EUROPEAN JOURNAL OF GASTROENTEROLOGY & HEPATOLOGY
LA English
DT Article
DE fatty liver; intraductal papillary mucinous neoplasm; manifestations;
   nonalcoholic fatty pancreatic disease; pancreas
ID RISK-FACTORS; DUCTAL ADENOCARCINOMA; METABOLIC SYNDROME; LIVER-DISEASE;
   CANCER; INFLAMMATION; LESIONS
AB Background Nonalcoholic fatty pancreatic disease (NAFPD) is an increasingly recognized disease with accumulating evidence of associated co-morbidities. However, data linked with other pancreatic and hepatobiliary disorders are still being studied.
   Aims To investigate the association of pancreato-hepato-biliary disorders with NAFPD.
   Methods At two Israeli medical centers, a total of 569 patients were analyzed who underwent endoscopic ultrasound for hepatobiliary indications. They were divided into groups depending on the presence or absence of NAFPD.
   Results Seventy-eight patients (13.7%) had NAFPD (NAFPD group) vs. 491 patients (86.3%) without (non-NAFPD group). NAFPD was significantly associated with obesity [odds ratio (OR) 4.98, 95% confidence interval (CI) 3.02-8.24, P < 0.0001], hypertension (OR 2.55, 95% CI 1.57-4.15, P = 0.0002), active smoking (OR 2.02, 95% CI 1.04-3.93, P = 0.03), and hyperlipidemia (OR 2.86, 95% CI 1.58-5.18, P = 0.0005). On multivariate regression analysis: fatty liver (OR 5.49, 95% CI 2.88-10.49, P < 0.0001), main duct intraductal papillary mucinous neoplasm (M-IPMN) (OR 2.69, 95% CI 1.05-6.9, P = 0.04), and gallstones (OR 1.93, 95% CI 1.1-3.38, P = 0.02) were the most endoscopically and ultrasonographically detected diseases that significantly correlated with NAFPD.
   Conclusion NAFPD was associated with several diseases, most importantly the premalignant M-IPMN. Further investigation for these coexisting diseases should be considered. Copyright (C) 2021 Wolters Kluwer Health, Inc. All rights reserved.
C1 [Sbeit, Wisam; Kadah, Anas; Khoury, Tawfik] Galilee Med Ctr, Dept Gastroenterol, IL-22100 Nahariyya, Israel.
   [Sbeit, Wisam; Kadah, Anas; Mari, Amir; Khoury, Tawfik] Bar Ilan Univ, Fac Med Galilee, Safed, Israel.
   [Greener, Tomer; Goldin, Eran; Mahamid, Mahmud] Hebrew Univ Jerusalem, Fac Med, Jerusalem, Israel.
   [Greener, Tomer; Goldin, Eran; Mahamid, Mahmud] Shaare Zedek Med Ctr, Dept Gastroenterol & Liver Dis, Jerusalem, Israel.
   [Mari, Amir] EMMS, Nazareth Hosp, Gastroenterol & Endoscopy Units, Nazareth, Israel.
RP Khoury, T (通讯作者)，Galilee Med Ctr, Dept Gastroenterol, IL-22100 Nahariyya, Israel.
EM tawfikkhoury1@hotmail.com
CR Al-Haddad M, 2009, PANCREAS, V38, P672, DOI 10.1097/MPA.0b013e3181a9d5af
   Alempijevic T, 2017, POSTGRAD MED J, V93, P226, DOI 10.1136/postgradmedj-2016-134546
   Baumgart S, 2013, GUT, V62, P310, DOI 10.1136/gutjnl-2011-301008
   Catanzaro R, 2016, WORLD J GASTROENTERO, V22, P7660, DOI 10.3748/wjg.v22.i34.7660
   Chen LY, 2012, WORLD J GASTROENTERO, V18, P4215, DOI 10.3748/wjg.v18.i31.4215
   Das A, 2009, GASTROINTEST ENDOSC, V70, P690, DOI 10.1016/j.gie.2009.02.013
   Della Corte C, 2015, CLIN ENDOCRINOL, V83, P656, DOI 10.1111/cen.12862
   Fukuda A, 2011, CANCER CELL, V19, P441, DOI 10.1016/j.ccr.2011.03.002
   Fullenkamp AM, 2011, PANCREAS, V40, P438, DOI 10.1097/MPA.0b013e3182061583
   Gaujoux S, 2010, SURGERY, V148, P15, DOI 10.1016/j.surg.2009.12.005
   Holmer R, 2014, HEPATOB PANCREAT DIS, V13, P371, DOI 10.1016/S1499-3872(14)60259-9
   Hori M, 2014, CLIN TRANSL GASTROEN, V5, DOI 10.1038/ctg.2014.5
   Khoury T, 2017, DIGEST DIS SCI, V62, P2658, DOI 10.1007/s10620-017-4700-1
   Lee JS, 2009, WORLD J GASTROENTERO, V15, P1869, DOI 10.3748/wjg.15.1869
   Lesina M, 2011, CANCER CELL, V19, P456, DOI 10.1016/j.ccr.2011.03.009
   Lesmana CRA, 2015, BMC GASTROENTEROL, V15, DOI 10.1186/s12876-015-0404-1
   Lonardo A, 2015, DIGEST LIVER DIS, V47, P181, DOI 10.1016/j.dld.2014.09.020
   Majumder S, 2017, PANCREAS, V46, P1251, DOI 10.1097/MPA.0000000000000941
   Mandai K, 2019, J MED ULTRASON, V46, P435, DOI 10.1007/s10396-019-00949-z
   Mathur Abhishek, 2007, HPB (Oxford), V9, P312, DOI 10.1080/13651820701504157
   Mathur A, 2009, J AM COLL SURGEONS, V208, P989, DOI 10.1016/j.jamcollsurg.2008.12.026
   Navina S, 2011, SCI TRANSL MED, V3, DOI 10.1126/scitranslmed.3002573
   Philip B, 2013, GASTROENTEROLOGY, V145, P1449, DOI 10.1053/j.gastro.2013.08.018
   Pop VV, 2017, IMMUNOL LETT, V181, P45, DOI 10.1016/j.imlet.2016.11.010
   Ramkissoon R, 2019, CURR OPIN GASTROEN, V35, P440, DOI 10.1097/MOG.0000000000000566
   Ramkissoon R, 2019, AM J GASTROENTEROL, V114, P1726, DOI 10.14309/ajg.0000000000000262
   Rebours V, 2015, CLIN CANCER RES, V21, P3522, DOI 10.1158/1078-0432.CCR-14-2385
   Sepe PS, 2011, GASTROINTEST ENDOSC, V73, P987, DOI 10.1016/j.gie.2011.01.015
   Sethi V, 2017, DIGEST DIS SCI, V62, P1778, DOI 10.1007/s10620-017-4603-1
   Shah N, 2019, NUTR CLIN PRACT, V34, pS49, DOI 10.1002/ncp.10397
   Smits MM, 2011, NAT REV GASTRO HEPAT, V8, P169, DOI 10.1038/nrgastro.2011.4
   Sotoudehmanesh R, 2019, PANCREAS, V48, P1220, DOI 10.1097/MPA.0000000000001396
   Tomita Y, 2014, PANCREAS, V43, P1032, DOI 10.1097/MPA.0000000000000159
   Uygun A, 2015, EUR J INTERN MED, V26, P37, DOI 10.1016/j.ejim.2014.11.007
   Wang CY, 2014, J AM HEART ASSOC, V3, DOI 10.1161/JAHA.113.000297
   Yu H, 2009, NAT REV CANCER, V9, P798, DOI 10.1038/nrc2734
   Zambirinis CP, 2014, CANCER J, V20, P195, DOI 10.1097/PPO.0000000000000045
   Zerboni G, 2017, UNITED EUR GASTROENT, V5, P1007, DOI 10.1177/2050640617694576
NR 38
TC 2
Z9 2
U1 0
U2 4
PU LIPPINCOTT WILLIAMS & WILKINS
PI PHILADELPHIA
PA TWO COMMERCE SQ, 2001 MARKET ST, PHILADELPHIA, PA 19103 USA
SN 0954-691X
EI 1473-5687
J9 EUR J GASTROEN HEPAT
JI Eur. J. Gastroenterol. Hepatol.
PD DEC
PY 2021
VL 33
SU 1
BP E297
EP E301
DI 10.1097/MEG.0000000000002041
PG 5
WC Gastroenterology & Hepatology
WE Science Citation Index Expanded (SCI-EXPANDED)
SC Gastroenterology & Hepatology
GA ZO8XO
UT WOS:000766011800037
PM 33600093
DA 2022-07-19
ER

PT J
AU Capodanno, Y
   Buishand, FO
   Pang, LY
   Kirpensteijn, J
   Mol, JA
   Elders, R
   Argyle, DJ
AF Capodanno, Y.
   Buishand, F. O.
   Pang, L. Y.
   Kirpensteijn, J.
   Mol, J. A.
   Elders, R.
   Argyle, D. J.
TI Transcriptomic analysis by RNA sequencing characterises malignant
   progression of canine insulinoma from normal tissue to metastatic
   disease
SO SCIENTIFIC REPORTS
LA English
DT Article
ID NEUROENDOCRINE TUMORS; EXPRESSION; SECRETION; NEOPLASMS; DIAGNOSIS;
   ORIGIN; CANCER
AB Insulinomas (INS) are the most common human and canine functioning pancreatic neuroendocrine tumours. The long-term prognosis for malignant INS is poor, because micrometastases are frequently missed during surgery. As human and canine malignant INS share clinical and histopathological features, dogs have been proposed as models for INS research. Using RNA-sequencing, we conducted a pilot study to better understand the underlying molecular mechanisms of canine INS. Normal canine pancreas and lymph node control tissues were compared with primary INS and INS-metastatic lymph nodes, revealing more than 3,000 genes differentially expressed in normal pancreas compared to primary INS. Only 164 genes were differentially expressed between primary INS and INS-metastatic lymph nodes. Hierarchical clustering analysis demonstrated similar genetic profiles in normal pancreas and early clinical stage primary INS, whereas late clinical stage primary INS resembled the genetic profile of INS-metastatic lymph nodes. These findings suggest that markers of malignant behaviour could be identified at the primary site of the disease. Finally, using the REACTOME pathways database, we revealed that an active collagen metabolism, extracellular matrix remodelling, beta-cell differentiation and non-beta-cell trans-differentiation might cause disease progression and hyperinsulinism in INS, identifying major pathways worthy of future research in this currently poorly controlled disease.
C1 [Capodanno, Y.] Natl Canc Res Inst, Lab Fundamental Oncol, Tokyo 1030045, Japan.
   [Capodanno, Y.; Buishand, F. O.; Pang, L. Y.; Elders, R.; Argyle, D. J.] Univ Edinburgh, Royal Dick Sch Vet Studies, Edinburgh EH25 9RG, Midlothian, Scotland.
   [Capodanno, Y.; Buishand, F. O.; Pang, L. Y.; Elders, R.; Argyle, D. J.] Univ Edinburgh, Roslin Inst, Edinburgh EH25 9RG, Midlothian, Scotland.
   [Buishand, F. O.; Kirpensteijn, J.; Mol, J. A.] Univ Utrecht, Fac Vet Med, Dept Clin Sci Compan Anim, Utrecht, Netherlands.
   [Elders, R.] London Vet Specialists, 56 Belsize Lane, London NW3 5AR, England.
   [Kirpensteijn, J.] Hills Pet Nutr, Topeka, KS USA.
RP Capodanno, Y (通讯作者)，Natl Canc Res Inst, Lab Fundamental Oncol, Tokyo 1030045, Japan.; Capodanno, Y (通讯作者)，Univ Edinburgh, Royal Dick Sch Vet Studies, Edinburgh EH25 9RG, Midlothian, Scotland.; Capodanno, Y (通讯作者)，Univ Edinburgh, Roslin Inst, Edinburgh EH25 9RG, Midlothian, Scotland.
EM ycapodan@ncc.go.jp
FU University of Edinburgh [G338Q5]; Morris Animal Foundation [D14CA-503]
FX The authors would like to thank Prof. Laura Blackwood, Dr. Shareen
   Forbes, Dr. Mark Woodcock, Dr. Anna Sanchez Calle, Dr. Roberta Carloni
   and Dr. Gabriele Piconi for stimulating interesting discussion during
   the final stage of the project. Finally, the authors are grateful to Dr.
   Martin Jones and Mrs Rhona Muirhead for the technical support. YC
   acknowledges the financial support for this project of the University of
   Edinburgh PhD studentship (G338Q5). DJA, FOB, LYP, JAM, JK acknowledge
   the financial support of the Morris Animal Foundation (D14CA-503).
CR Anders S, 2015, BIOINFORMATICS, V31, P166, DOI 10.1093/bioinformatics/btu638
   [Anonymous], 2004, REAL TIME PCR 63 82, DOI DOI 10.1186/1756-6614-3-5
   Baudin E, 2014, PRESSE MED, V43, P645, DOI 10.1016/j.lpm.2013.08.007
   Brachelente C, 2017, SCI REP-UK, V7, DOI 10.1038/s41598-017-06281-1
   Buishand FO, 2014, VET J, V201, P57, DOI 10.1016/j.tvjl.2014.05.004
   Buishand FO, 2013, VET J, V197, P192, DOI 10.1016/j.tvjl.2013.01.021
   Buishand FO, 2010, VET J, V185, P62, DOI 10.1016/j.tvjl.2010.04.015
   Capodanno Y, 2018, IDENTIFYING THERAPEU
   Capodanno Y, 2017, ENDOCR-RELAT CANCER, V25, P1
   Capurso G, 2006, ENDOCR-RELAT CANCER, V13, P541, DOI 10.1677/erc.1.01153
   Chatterjee D, 2020, PANCREAS, V49, P255, DOI 10.1097/MPA.0000000000001478
   Croft D, 2011, NUCLEIC ACIDS RES, V39, pD691, DOI 10.1093/nar/gkq1018
   D'haeseleer P, 2005, NAT BIOTECHNOL, V23, P1499, DOI 10.1038/nbt1205-1499
   Du C, 2017, NAT COMMUN, V8, P1, DOI DOI 10.1038/NC0MMS15843
   Ehehalt F, 2009, ONCOLOGIST, V14, P456, DOI 10.1634/theoncologist.2008-0259
   Frampton D, 2018, CANCER CELL, V33, P620, DOI 10.1016/j.ccell.2018.03.003
   Gordon I, 2009, PLOS MED, V6, DOI 10.1371/journal.pmed.1000161
   Grenier JK, 2017, PLOS ONE, V12, DOI 10.1371/journal.pone.0187150
   Halfdanarson TR, 2008, ENDOCR-RELAT CANCER, V15, P409, DOI 10.1677/ERC-07-0221
   Hermann G, 2011, VIRCHOWS ARCH, V459, P147, DOI 10.1007/s00428-011-1118-6
   Jonkers YMH, 2006, CYTOGENET GENOME RES, V115, P289, DOI 10.1159/000095926
   Jutting U, 1997, VET PATHOL, V145, P138
   Kanda Y, 2017, SCI REP-UK, V7, DOI 10.1038/srep43567
   Kim KP, 2017, CANCER RES TREAT, V49, P161, DOI 10.4143/crt.2015.490
   Kneppers J, 2019, JCI INSIGHT, V4, DOI 10.1172/jci.insight.124756
   Koehler A, 2004, J PATHOL, V204, P65, DOI 10.1002/path.1606
   Koster JC, 2005, DIABETES, V54, P3065, DOI 10.2337/diabetes.54.11.3065
   Lan MS, 2009, FASEB J, V23, P2024, DOI 10.1096/fj.08-125971
   Lee KH, 2018, CANCERS, V10, DOI 10.3390/cancers10090317
   LIMA M, 2016, PLOS ONE, V11, P1
   Maeda S, 2018, BMC CANCER, V18, P1
   Mafficini A, 2018, J ENDOCRINOL, V236, pR160, DOI 10.1530/JOE-17-0560
   Morris JS, 2016, VET J, V215, P101, DOI 10.1016/j.tvjl.2016.01.003
   Naba A, 2017, SCI REP-UK, V7, DOI 10.1038/srep40495
   Nolting S, 2017, PLOS ONE, V12, DOI 10.1371/journal.pone.0182852
   Rabenau KE, 2004, ONCOGENE, V23, P5056, DOI 10.1038/sj.onc.1207681
   Regitnig P, 2001, VIRCHOWS ARCH, V438, P624, DOI 10.1007/s004280100406
   Ripoche D, 2016, MOL CELL BIOL, V36, P756, DOI 10.1128/MCB.00930-15
   Ro C, 2013, CHIN J CANCER, V32, P312, DOI 10.5732/cjc.012.10295
   Vortmeyer AO, 2004, J CLIN ENDOCR METAB, V89, P1934, DOI 10.1210/jc.2003-031575
   Wang H, 2017, NAT COMMUN, V8, DOI 10.1038/s41467-017-00992-9
   Wang XC, 2004, ENDOCR-RELAT CANCER, V11, P295, DOI 10.1677/erc.0.0110295
   Wouters EGH, 2011, J SMALL ANIM PRACT, V52, P139, DOI 10.1111/j.1748-5827.2011.01040.x
   Ye LH, 2015, DEVELOPMENT, V142, P1407, DOI 10.1242/dev.117911
   Zeng ZS, 2014, EXP THER MED, V7, P121, DOI 10.3892/etm.2013.1392
   Zhang S, 2014, NUTR METAB, V11, DOI 10.1186/1743-7075-11-10
NR 46
TC 1
Z9 1
U1 0
U2 3
PU NATURE PUBLISHING GROUP
PI LONDON
PA MACMILLAN BUILDING, 4 CRINAN ST, LONDON N1 9XW, ENGLAND
SN 2045-2322
J9 SCI REP-UK
JI Sci Rep
PD JUL 14
PY 2020
VL 10
IS 1
AR 11581
DI 10.1038/s41598-020-68507-z
PG 12
WC Multidisciplinary Sciences
WE Science Citation Index Expanded (SCI-EXPANDED)
SC Science & Technology - Other Topics
GA MN1SW
UT WOS:000550629200002
PM 32665562
OA Green Published, gold
DA 2022-07-19
ER

PT J
AU Pang, LF
   Liu, GB
   Shi, HC
   Hu, PC
   Li, BL
   Cheng, DF
AF Pang, Lifang
   Liu, Guobing
   Shi, Hongcheng
   Hu, Pengcheng
   Li, Beilei
   Cheng, Dengfeng
TI Nineteen cases with synchronous multiple primary cancers studied by
   F-18-FDG PET/CT
SO HELLENIC JOURNAL OF NUCLEAR MEDICINE
LA English
DT Article
DE Positron emission tomography/computed tomography (PET/CT);
   F-18-fuoro-2-deoxyglucose (F-18-FDG); Synchronous primary cancers
ID ESOPHAGEAL CANCER; PRIMARY MALIGNANCIES; PRIMARY NEOPLASMS; LUNG-CANCER;
   FDG PET/CT; TUMORS; CARCINOMA; IMPACT; MANAGEMENT
AB OBJECTIVE:To evaluate the value of fluorine -18-fuoro-2-deoxyglucose positron emission tomography/computed tomography (F-18-FDG PET/CT) in evaluating synchronous multiple primary cancers (SMPC). METHODS:Nineteen patients with pathologically-confirmed SMPC were collected. Clinical and F-18-FDG PET/CT characteristics of these patients were reviewed and analyzed. Maximum standardized uptake value, (SUVmax) of all lesions was measured and difference (Delta)SUVmax between the SUV of two primary tumors in each patient was calculated as: [(the larger SUVmax - the smaller SUVmax)/the larger SUVmax]X100%. RESULTS:A total of 38 lesions were identified, which were most frequently located in gastrointestinal tract (n=16), followed by lung (n=10), breast (n=4), kidney (n=4), liver (n=2), pancreas (n=1) and thyroid (n=1). Pathologies of these 38 lesions were 18 adenocarcinomas, 8 squamous cell carcinomas, 4 breast invasive ductal carcinomas, 4 renal cell carcinomas, 2 hepatocellular carcinomas, 1 pancreatic ductal adenocarcinoma and 1 papillary thyroid carcinoma. The mean SUVmax of all lesions was 8.5 +/- 6.9, most of them being more than 2.5 (n=30). The mean Delta SUVmax was 57.3%+/- 24.6%, indicating different metabolism of the primary cancers in each patient. CONCLUSION:In our center, SMPC most commonly involved the gastrointestinal tract and adenocarcinomas were the most common pathology type. F-18-FDG PET/CT was useful in the diagnosis of SMPC and the ?SUVmax indicates different pathological origins of the synchronous cancers.
C1 [Pang, Lifang; Liu, Guobing; Shi, Hongcheng; Hu, Pengcheng; Li, Beilei; Cheng, Dengfeng] Fudan Univ, Shanghai Inst Med Imaging, Nucl Med Inst, Dept Nucl Med,Zhongshan Hosp, 180 Fenglin Rd, Shanghai 200032, Peoples R China.
RP Shi, HC (通讯作者)，Fudan Univ, Shanghai Inst Med Imaging, Nucl Med Inst, Dept Nucl Med,Zhongshan Hosp, 180 Fenglin Rd, Shanghai 200032, Peoples R China.
EM shi.hongcheng@zs-hospital.sh.cn
RI Hu, Pengcheng/AAY-7698-2021
FU Scientific Research Foundation for Young Doctors of Zhongshan Hospital,
   Fudan University [2015ZSQN05]; Shanghai Municipal Commission of Health
   and Family Planning [2013SY008]; National Natural Scientific Foundation
   of China [81271608]
FX This work is supported by: 1) the Scientific Research Foundation for
   Young Doctors of Zhongshan Hospital, Fudan University (Grant No.:
   2015ZSQN05); 2) the foundation from Shanghai Municipal Commission of
   Health and Family Planning (Grant No.: 2013SY008); and 3) the National
   Natural Scientific Foundation of China (Grant No.: 81271608).
CR Agress H, 2004, RADIOLOGY, V230, P417, DOI 10.1148/radiol.2302021685
   Barber TW, 2012, J NUCL MED, V53, P864, DOI 10.2967/jnumed.111.101568
   Beyer T, 2000, J NUCL MED, V41, P1369
   Billroth T., REIMER, V18-89, P908
   Chen SH, 2013, PLOS ONE, V8, DOI [10.1371/journal.pone.0082812, 10.1371/journal.pone.0083951]
   Chirila DN, 2013, CHIRURGIA-BUCHAREST, V108, P498
   CUNLIFFE WJ, 1984, BRIT J SURG, V71, P941, DOI 10.1002/bjs.1800711210
   DAY GL, 1992, CANCER, V70, P14, DOI 10.1002/1097-0142(19920701)70:1<14::AID-CNCR2820700103>3.0.CO;2-S
   Dijkman BG, 2010, EUR J NUCL MED MOL I, V37, P2037, DOI 10.1007/s00259-010-1505-2
   Gutman F, 2005, AM J ROENTGENOL, V185, P495, DOI 10.2214/ajr.185.2.01850495
   Hiraoka A, 2013, LIVER INT, V33, P1085, DOI 10.1111/liv.12161
   Ishimori T, 2005, J NUCL MED, V46, P752
   Kumagai Y, 2001, SURG TODAY, V31, P872, DOI 10.1007/s005950170025
   Lin YS, 2013, J EPIDEMIOL, V23, P233, DOI 10.2188/jea.JE20120162
   Luciani A, 2004, SEMIN ONCOL, V31, P264, DOI 10.1053/j.seminoncol.2003.12.035
   Malik V, 2012, CLIN NUCL MED, V37, P1152, DOI 10.1097/RLU.0b013e31827083ba
   MOERTEL CG, 1961, CANCER, V14, P221, DOI 10.1002/1097-0142(196103/04)14:2<221::AID-CNCR2820140202>3.0.CO;2-6
   Poon RTP, 1998, ANN THORAC SURG, V65, P1529, DOI 10.1016/S0003-4975(98)00177-5
   Stalker LK, 1939, SURG GYNECOL OBSTET, V68, P595
   Sun L, 2010, WORLD J GASTROENTERO, V16, P3964, DOI 10.3748/wjg.v16.i31.3964
   van Westreenen HL, 2005, J NUCL MED, V46, P1321
   Wainer Z, 2012, J NUCL MED, V53, P1676, DOI 10.2967/jnumed.112.105197
   Warren S., 1932, AM J CANC, V16, P1358
   Xue XY, 2012, ONCOL LETT, V3, P234, DOI 10.3892/ol.2011.452
   Yasuda S, 2001, J NUCL MED, V42, P989
NR 25
TC 4
Z9 4
U1 1
U2 7
PU HELLENIC SOC NUCLEAR MEDICINE
PI THESSALONIKI
PA 51 HERMU ST, THESSALONIKI, 546 23, GREECE
SN 1790-5427
J9 HELL J NUCL MED
JI Hell. J. Nucl. Med.
PD JAN-APR
PY 2017
VL 20
IS 1
BP 36
EP 40
PG 5
WC Radiology, Nuclear Medicine & Medical Imaging
WE Science Citation Index Expanded (SCI-EXPANDED)
SC Radiology, Nuclear Medicine & Medical Imaging
GA EU5NR
UT WOS:000401079500006
PM 28315906
DA 2022-07-19
ER

PT J
AU Ma, XH
   Zhao, XM
   Ouyang, H
   Sun, F
   Zhang, HM
   Zhou, CW
   Shen, H
AF Ma, Xiaohong
   Zhao, Xinming
   Ouyang, Han
   Sun, Fei
   Zhang, Hongmei
   Zhou, Chunwu
   Shen, Hao
TI The Metabolic Features of Normal Pancreas and Pancreatic Adenocarcinoma:
   Preliminary Result of In Vivo Proton Magnetic Resonance Spectroscopy at
   3.0 T
SO JOURNAL OF COMPUTER ASSISTED TOMOGRAPHY
LA English
DT Article
DE pancreas; pancreatic adenocarcinoma; magnetic resonance spectroscopy;
   lipid; choline
ID H-1 MR SPECTROSCOPY; CANCER-DIAGNOSIS; HEPATIC-LESIONS; BREAST-CANCER;
   DIFFERENTIATION; CARCINOMA; GENETICS; PROSTATE; LIVER
AB Objective: The objective of the study was to analyze the metabolic features and distribution of normal pancreas and pancreatic adenocarcinoma while determining the biomarker of pancreatic cancerous process.
   Methods: Twenty-seven control and 29 pancreatic adenocarcinoma patients underwent breath-hold 3-T proton magnetic resonance spectroscopy. The ratios of lipid (lipid/InW), choline-containing compounds (CCCs/InW), and fatty acids (FAs/InW) to nonsaturated internal water (InW) of the normal pancreas head and body-tail region, with cancerous and noncancerous regions in pancreatic adenocarcinoma, were calculated.
   Results: In normal pancreas, there were no statistical difference in the ratios of FAs to InW and lipid to InW of different regions, but CCCs/InW of body-tail area was greater than that of head (7.28 x 10(-4) vs 3.23 x 10(-4)). In pancreatic cancer, FAs/InW and lipid/InW between cancerous and noncancerous region were different (3.44 x 10(-4) vs 16.3 x 10(-4) and 7.78 x 10(-2) vs 36.3 x 10(-2), respectively). Choline-containing compounds/InW in cancerous region was smaller than that in noncancerous region of pancreatic head cancer (1.62 x 10(-4) vs 5.69 x 10(-4)) but similar to such region in body-tail cancer. Lipid/InW dropped in noncancerous regions (from 0.67 to 0.36), whereas there were no differences in FAs/InW and CCCs/InW between normal pancreas regions and noncancerous regions in pancreatic cancer.
   Conclusions: In normal pancreas, CCCs of body-tail region was greater than that of head. Whereas in pancreatic adenocarcinoma, CCCs, FAs, and lipid were all decreased in cancerous region, lipid in the noncancerous region was also decreased compared with normal pancreas. Lipid may be the potential sensitive biomarker for pancreatic cancer.
C1 [Ma, Xiaohong; Zhao, Xinming; Ouyang, Han; Zhang, Hongmei; Zhou, Chunwu] Chinese Acad Med Sci, Peking Union Med Coll, Canc Hosp, Dept Diagnost Radiol, Beijing 100730, Peoples R China.
   [Sun, Fei] Shanghai Guided Med Sci Co Ltd, Shanghai, Peoples R China.
RP Zhou, CW (通讯作者)，Chinese Acad Med, Canc Hosp, Beijing, Peoples R China.
EM maxh19782005@sina.com
FU National 11th Five-Year Plan [2007BAI05B05]; Beijing Hope Run Special
   Fund [LC2009B31]
FX This work was supported by National 11th Five-Year Plan (2007BAI05B05)
   and Beijing Hope Run Special Fund (LC2009B31).
CR Ahren B, 2000, DIABETOLOGIA, V43, P393, DOI 10.1007/s001250051322
   Bali MA, 2008, RADIOLOGY, V247, P115, DOI 10.1148/radiol.2471070685
   Bartella L, 2006, RADIOLOGY, V239, P686, DOI 10.1148/radiol.2393051046
   Bartella L, 2007, RADIOGRAPHICS, V27, pS241, DOI 10.1148/rg.27si075504
   Bredella MA, 2010, J COMPUT ASSIST TOMO, V34, P372, DOI 10.1097/RCT.0b013e3181cefb89
   Chang KJ, 2008, RADIOGRAPHICS, V28, P1983, DOI 10.1148/rg.287075154
   Chawla S, 2007, AM J NEURORADIOL, V28, P1683, DOI 10.3174/ajnr.A0673
   Cho SG, 2005, J COMPUT ASSIST TOMO, V29, P163, DOI 10.1097/01.rct.0000153956.33296.b5
   Coakley FV, 2002, RADIOLOGY, V223, P91, DOI 10.1148/radiol.2231010575
   Erturk SM, 2009, RADIOGRAPHICS, V29, P1547, DOI 10.1148/rg.296095516
   Fang F, 2007, CANCER SCI, V98, P1678, DOI 10.1111/j.1349-7006.2007.00589.x
   Faria JF, 2007, RADIOLOGY, V245, P788, DOI 10.1148/radiol.2453061854
   Fischbach F, 2008, EUR RADIOL, V18, P2549, DOI 10.1007/s00330-008-1040-8
   Fischbach F, 2008, LIVER INT, V28, P297, DOI 10.1111/j.1478-3231.2007.01647.x
   Gilon P, 2001, ENDOCR REV, V22, P565, DOI 10.1210/er.22.5.565
   Hezel AF, 2006, GENE DEV, V20, P1218, DOI 10.1101/gad.1415606
   Ilcol YO, 2003, EUR J BIOCHEM, V270, P991, DOI 10.1046/j.1432-1033.2003.03472.x
   Jemal A, 2006, CA-CANCER J CLIN, V56, P106, DOI 10.3322/canjclin.56.2.106
   Kaplan O, 1997, CANCER RES, V57, P1452
   Kern SE, 2002, CANCER BIOL THER, V1, P607, DOI 10.4161/cbt.307
   Kuo YT, 2004, J MAGN RESON IMAGING, V19, P598, DOI 10.1002/jmri.20046
   Lai PH, 2008, AM J NEURORADIOL, V29, P1511, DOI 10.3174/ajnr.A1130
   Loening NM, 2005, NMR BIOMED, V18, P413, DOI 10.1002/nbm.973
   Meisamy S, 2004, RADIOLOGY, V233, P424, DOI 10.1148/radiol.2332031285
   Morvan D, 2003, MAGN RESON MED, V49, P241, DOI 10.1002/mrm.10368
   Podo F, 1999, NMR BIOMED, V12, P413, DOI 10.1002/(SICI)1099-1492(199911)12:7<413::AID-NBM587>3.3.CO;2-L
   Rudkin TM, 1999, ARCH NEUROL-CHICAGO, V56, P919, DOI 10.1001/archneur.56.8.919
   Scheenen TWJ, 2007, RADIOLOGY, V245, P507, DOI 10.1148/radiol.2451061444
   Schima W, 2007, EUR RADIOL, V17, P638, DOI 10.1007/s00330-006-0435-7
   Schwarz AJ, 2002, BRIT J RADIOL, V75, P959, DOI 10.1259/bjr.75.900.750959
   Shah N, 2006, J AM OSTEOPATH ASSOC, V106, P23
   Shukla-Dave A, 2004, RADIOLOGY, V231, P717, DOI 10.1148/radiol.2313031391
   Stanwell P, 2007, RADIOGRAPHICS, V27, pS253, DOI 10.1148/rg.27si075519
NR 33
TC 21
Z9 21
U1 0
U2 11
PU LIPPINCOTT WILLIAMS & WILKINS
PI PHILADELPHIA
PA TWO COMMERCE SQ, 2001 MARKET ST, PHILADELPHIA, PA 19103 USA
SN 0363-8715
EI 1532-3145
J9 J COMPUT ASSIST TOMO
JI J. Comput. Assist. Tomogr.
PD SEP-OCT
PY 2011
VL 35
IS 5
BP 539
EP 543
DI 10.1097/RCT.0b013e318227a545
PG 5
WC Radiology, Nuclear Medicine & Medical Imaging
WE Science Citation Index Expanded (SCI-EXPANDED)
SC Radiology, Nuclear Medicine & Medical Imaging
GA 821SH
UT WOS:000294994200003
PM 21926845
DA 2022-07-19
ER

PT J
AU Meisterfeld, R
   Ehehalt, F
   Saeger, HD
   Solimena, M
AF Meisterfeld, R.
   Ehehalt, F.
   Saeger, H. D.
   Solimena, M.
TI Pancreatic Disorders and Diabetes Mellitus
SO EXPERIMENTAL AND CLINICAL ENDOCRINOLOGY & DIABETES
LA English
DT Review
DE pancreatic cancer; chronic pancreatitis; diabetes mellitus
ID ISLET AMYLOID POLYPEPTIDE; CANCER-RELATED MORTALITY; INSULIN-RESISTANCE;
   RISK-FACTORS; INTRACELLULAR MECHANISM; GLUCOSE-METABOLISM; K-RAS;
   ASSOCIATION; HAMSTERS; ADENOCARCINOMA
AB Diabetes mellitus is a common disease among patients with pancreatic cancer and chronic pancreatitis, disorders of the exocrine pancreas. Different clinical features of diabetes are associated with these two conditions: hyperinsulinemia and peripheral insulin resistance are the prevailing diabetic traits in pancreatic cancer, whereas reduced islet cell mass and impaired insulin secretion are typically observed in chronic pancreatitis. Whether or not a causal relationship exists between diabetes and pancreatic carcinoma is an intriguing but unanswered question. Diabetes often precedes pancreatic cancer and is thus regarded as a potential risk factor for malignancy. Conversely, pancreatic cancer may secrete diabetogenic factors. Given these findings, there is increasing interest in whether close monitoring of the glycemic profile may aid early detect ion of Pancreatic tumor lesions.
C1 Tech Univ Dresden, Med Sch Carl Gustav Carus, Dept Internal Med 3, D-01307 Dresden, Germany.
   Tech Univ Dresden, Med Sch Carl Gustav Carus, Dept Visceral Thorac & Vasc Surg, D-01307 Dresden, Germany.
   Max Planck Inst Mol Cell Biol & Genet, Dresden, Germany.
RP Saeger, HD (通讯作者)，Univ Klinikum Carl Gustav Carus TU Dresden, Klin & Poliklin Viszeral Thorax & Gefasschirurg, Fetscherstr 74, D-01307 Dresden, Germany.
EM Hans-Detlev.Saeger@uniklinikum-dresden.de;
   Michele.Solimena@tu-dresden.de
RI Solimena, Michele/E-1275-2011
CR ANDERSEN BN, 1982, DIABETOLOGIA, V23, P86, DOI 10.1007/BF01271165
   BANK S, 1986, AM J GASTROENTEROL, V81, P153
   Basso D, 2005, CLIN CHIM ACTA, V357, P184, DOI 10.1016/j.cccn.2005.03.025
   Basso D, 2002, PANCREAS, V24, P8, DOI 10.1097/00006676-200201000-00002
   Basso D, 2006, CLIN CHIM ACTA, V372, P120, DOI 10.1016/j.cca.2006.03.027
   Bonelli L, 2003, PANCREAS, V27, P143, DOI 10.1097/00006676-200308000-00007
   Bowker SL, 2006, DIABETES CARE, V29, P254, DOI 10.2337/diacare.29.02.06.dc05-1558
   Brand RE, 2007, GUT, V56, P1460, DOI 10.1136/gut.2006.108456
   Bright R, 1833, Med Chir Trans, V18, P1
   BRUNS CJ, 2006, MANUAL GASTROINTESTI, P77
   BUCHLER MW, 1995, AM J SURG, V169, P65, DOI 10.1016/S0002-9610(99)80111-1
   Chari ST, 2005, GASTROENTEROLOGY, V129, P504, DOI 10.1053/j.gastro.2005.05.007
   Chari ST, 2001, GASTROENTEROLOGY, V121, P640, DOI 10.1053/gast.2001.27210
   Chari ST, 2008, GASTROENTEROLOGY, V134, P95, DOI 10.1053/j.gastro.2007.10.040
   Czyzyk, 2000, Eur J Intern Med, V11, P245, DOI 10.1016/S0953-6205(00)00106-0
   Damiano J, 2004, DIABETES METAB, V30, P203, DOI 10.1016/S1262-3636(07)70111-8
   DAVALLI AM, 1994, PANCREAS, V9, P134, DOI 10.1097/00006676-199401000-00020
   EVERHART J, 1995, JAMA-J AM MED ASSOC, V273, P1605, DOI 10.1001/jama.273.20.1605
   Fisher WE, 1996, J SURG RES, V63, P310, DOI 10.1006/jsre.1996.0266
   Fisher WE, 1998, SURGERY, V123, P315, DOI 10.1016/S0039-6060(98)70185-0
   FOGAR P, 1994, ANTICANCER RES, V14, P2827
   Fogar P, 1998, CLIN CHIM ACTA, V277, P181, DOI 10.1016/S0009-8981(98)00125-9
   FRIEDMAN GD, 1993, INT J EPIDEMIOL, V22, P30, DOI 10.1093/ije/22.1.30
   Frye JNR, 2000, AUST NZ J SURG, V70, P722, DOI 10.1046/j.1440-1622.2000.01940.x
   Fryzek JP, 2006, J GASTROINTEST CANC, V37, P139, DOI 10.1007/s12029-007-9005-8
   GAVIN JR, 2003, DIABETES CARE, pS5
   GOTO M, 1995, DIGEST DIS SCI, V40, P2356, DOI 10.1007/BF02063237
   GULLO L, 1994, NEW ENGL J MED, V331, P81, DOI 10.1056/NEJM199407143310203
   Gullo L, 1999, ANN ONCOL, V10, P79, DOI 10.1023/A:1008349122106
   Gupta S, 2006, CLIN GASTROENTEROL H, V4, P1366, DOI 10.1016/j.cgh.2006.06.024
   Gupta V, 2005, POSTGRAD MED J, V81, P491, DOI 10.1136/pgmj.2003.009761
   Hedetoft C, 2000, PANCREAS, V20, P25, DOI 10.1097/00006676-200001000-00004
   Hjalgrim H, 1997, J INTERN MED, V241, P471
   Hull RL, 2004, J CLIN ENDOCR METAB, V89, P3629, DOI 10.1210/jc.2004-0405
   Huxley R, 2005, BRIT J CANCER, V92, P2076, DOI 10.1038/sj.bjc.6602619
   Isaksson B, 2003, PANCREAS, V26, P173, DOI 10.1097/00006676-200303000-00014
   ISHIKAWA O, 1989, CANCER, V64, P1107, DOI 10.1002/1097-0142(19890901)64:5<1107::AID-CNCR2820640523>3.0.CO;2-Y
   ISHIKAWA O, 1995, AM J PATHOL, V147, P1456
   Ito T, 2007, J GASTROENTEROL, V42, P291, DOI 10.1007/s00535-006-1996-6
   KLOPPEL G, 1978, VIRCHOWS ARCH A, V377, P157, DOI 10.1007/BF00427003
   Litwin J, 2008, PANCREAS, V36, P26, DOI 10.1097/mpa.0b013e318137aa61
   Liu J, 1998, PANCREAS, V17, P359, DOI 10.1097/00006676-199811000-00006
   Liu J, 2000, J CLIN ENDOCR METAB, V85, P1232, DOI 10.1210/jc.85.3.1232
   Malka D, 2000, GASTROENTEROLOGY, V119, P1324, DOI 10.1053/gast.2000.19286
   Michaud DS, 2007, CANCER EPIDEM BIOMAR, V16, P2101, DOI 10.1158/1055-9965.EPI-07-0182
   Monami M, 2008, EXP CLIN ENDOCR DIAB, V116, P184, DOI 10.1055/s-2007-992157
   MOSSNER J, 1985, DIABETES, V34, P891, DOI 10.2337/diabetes.34.9.891
   Oosterwijk C, 1997, INT J CANCER, V72, P637
   Opie EL, 1901, J EXP MED, V5, P397, DOI 10.1084/jem.5.4.397
   Pelaez-Luna M, 2007, AM J GASTROENTEROL, V102, P2157, DOI 10.1111/j.1572-0241.2007.01480.x
   PERMERT J, 1993, AM J SURG, V165, P61, DOI 10.1016/S0002-9610(05)80405-2
   PERMERT J, 1994, NEW ENGL J MED, V330, P313, DOI 10.1056/NEJM199402033300503
   PERMERT J, 1993, EUR J SURG, V159, P101
   PERMERT J, 1992, INT J PANCREATOL, V11, P23
   Permert J, 1997, PANCREAS, V15, P60, DOI 10.1097/00006676-199707000-00009
   Perrin MC, 2007, BMC MED, V5, DOI 10.1186/1741-7015-5-25
   Pour PM, 1997, AM J PATHOL, V150, P2167
   POUR PM, 1984, J NATL CANCER I, V72, P1205
   POUR PM, 1990, VIRCHOWS ARCH A, V417, P333, DOI 10.1007/BF01605785
   RAGOZZINO M, 1982, J CHRON DIS, V35, P13, DOI 10.1016/0021-9681(82)90025-X
   Rosenbloom A, 2000, DIABETES CARE, V23, P381
   Schneider MB, 2001, GASTROENTEROLOGY, V120, P1263, DOI 10.1053/gast.2001.23258
   Silverman DT, 1998, JNCI-J NATL CANCER I, V90, P1710, DOI 10.1093/jnci/90.22.1710
   Slebos RJC, 2000, CANCER EPIDEM BIOMAR, V9, P1223
   STEER ML, 1995, NEW ENGL J MED, V332, P1482, DOI 10.1056/NEJM199506013322206
   Stevens RJ, 2007, BRIT J CANCER, V96, P507, DOI 10.1038/sj.bjc.6603571
   Tateishi K, 2001, CLIN CHEM, V47, P2071
   Uygur-Bayramicli O, 2007, WORLD J GASTROENTERO, V13, P5357, DOI 10.3748/wjg.v13.i40.5357
   Wakasugi Hideyuki, 2001, International Journal of Clinical Oncology, V6, P50, DOI 10.1007/PL00012080
   Wang FR, 2006, CANCER EPIDEM BIOMAR, V15, P1458, DOI 10.1158/1055-9965.EPI-06-0188
   WESTERMARK P, 1987, P NATL ACAD SCI USA, V84, P3881, DOI 10.1073/pnas.84.11.3881
   Woods SC, 2006, PHILOS T R SOC B, V361, P1219, DOI 10.1098/rstb.2006.1858
   World Health Organization, 1999, DEFINITION DIAGNOS 1
   Zendehdel K, 2003, JNCI-J NATL CANCER I, V95, P1797, DOI 10.1093/jnci/djg105
   Zimmet P, 2001, NATURE, V414, P782, DOI 10.1038/414782a
NR 75
TC 19
Z9 21
U1 0
U2 5
PU JOHANN AMBROSIUS BARTH VERLAG MEDIZINVERLAGE HEIDELBERG GMBH
PI STUTTGART
PA RUEDIGERSTR 14, D-70469 STUTTGART, GERMANY
SN 0947-7349
EI 1439-3646
J9 EXP CLIN ENDOCR DIAB
JI Exp. Clin. Endocrinol. Diabet.
PD SEP
PY 2008
VL 116
SU 1
BP S7
EP S12
DI 10.1055/s-2008-1080918
PG 6
WC Endocrinology & Metabolism
WE Science Citation Index Expanded (SCI-EXPANDED)
SC Endocrinology & Metabolism
GA 361HT
UT WOS:000260119400003
PM 18777459
DA 2022-07-19
ER

PT J
AU Fitzgerald, PJ
AF Fitzgerald, P. J.
TI Norepinephrine release may play a critical role in the Warburg effect:
   an integrative model of tumorigenesis
SO NEOPLASMA
LA English
DT Article
DE beta-blocker; microenvironment; prazosin; pancreas; clonidine;
   guanfacine; genetics
ID SYMPATHETIC-NERVOUS-SYSTEM; BETA(3)-ADRENERGIC RECEPTOR GENE;
   PANCREATIC-CANCER CELLS; HYPERTENSIVE-RATS SHR; BREAST-CANCER;
   BLOOD-PRESSURE; PROSTATE-CANCER; RISK-FACTORS; IN-VITRO; HIGH-FAT
AB Many cancer cells share the property of carrying out markedly elevated rates of glycolysis to generate energy even in the presence of sufficient oxygen, and this is known as the Warburg effect. In recent years, there has been a resurgence of interest in the Warburg effect, as the field of oncology has amassed evidence that cellular metabolism may play a prominent role in many neoplasms. Largely in the past decade, another prominent and perhaps surprising factor has emerged in the cancer literature: the catecholamine molecules, epinephrine (adrenaline) and norepinephrine (noradrenaline), appear to play a role in tumorigenesis and metastasis. The drug propranolol, which blocks beta-adrenergic receptors, may be therapeutic in human angiosarcoma, melanoma, and ovarian cancer. The current paper synthesizes these older and more recent findings, in an attempt to unify the major factors that contribute to tumorigenesis. This paper suggests that in addition to the direct interaction of catecholamine signaling with genetic risk factors (including mutagenesis), it interacts with environmental factors such as hypertension, obesity, unhealthy dietary components, physical inactivity, substance abuse, and mental or emotional stress, to promote the Warburg effect by facilitating glucose availability through suppression of pancreatic insulin release. Further, it proposes that many cancer cells synthesize and release catecholamines to activate their own receptors in an autocrine fashion. In summary, catecholamines are an important "new" factor in cancer that may interface with both genetics and environmental factors to alter the Warburg effect and modulate tumorigenesis.
C1 [Fitzgerald, P. J.] Univ Michigan, Dept Psychiat, Ann Arbor, MI 48109 USA.
RP Fitzgerald, PJ (通讯作者)，Univ Michigan, Dept Psychiat, Ann Arbor, MI 48109 USA.
EM pfitz1940@gmail.com
CR Abe M, 2005, HYPERTENS RES, V28, P215, DOI 10.1291/hypres.28.215
   Adamekova E, 2003, NEOPLASMA, V50, P428
   Akbar S, 2014, ASIAN PAC J CANCER P, V15, P9567, DOI 10.7314/APJCP.2014.15.22.9567
   Al-Wadei HAN, 2012, PLOS ONE, V7, DOI 10.1371/journal.pone.0029915
   Al-Wadei MH, 2012, MOL CANCER RES, V10, P239, DOI 10.1158/1541-7786.MCR-11-0332
   Alves-Wagner AB, 2015, AUTON NEUROSCI-BASIC, V193, P108, DOI 10.1016/j.autneu.2015.10.003
   Amin S, 2019, BRIT J CLIN PHARMACO, V85, P37, DOI 10.1111/bcp.13780
   Arnold M, 2016, EUR J EPIDEMIOL, V31, P893, DOI 10.1007/s10654-016-0169-z
   Amaral MEA, 2018, INVEST NEW DRUG, V36, P782, DOI 10.1007/s10637-018-0568-y
   Babol K, 2004, J EXP CLIN CANC RES, V23, P669
   Bail J, 2016, SEMIN ONCOL NURS, V32, P206, DOI 10.1016/j.soncn.2016.05.004
   Banavali S, 2015, ECANCERMEDICALSCIENC, V9, DOI 10.3332/ecancer.2015.499
   Bandala C, 2021, ARCH PHYSIOL BIOCHEM, V127, P337, DOI 10.1080/13813455.2019.1638942
   Barbieri A, 2015, INT J ONCOL, V47, P527, DOI 10.3892/ijo.2015.3038
   Batty GD, 2017, BMJ-BRIT MED J, V356, DOI 10.1136/bmj.j108
   Benarroch Eduardo E, 2020, Continuum (Minneap Minn), V26, P12, DOI 10.1212/CON.0000000000000817
   Bergquist J, 1998, RAPID COMMUN MASS SP, V12, P683, DOI 10.1002/(SICI)1097-0231(19980615)12:11<683::AID-RCM218>3.0.CO;2-N
   Blanc-Lapierre A, 2017, PREV MED, V96, P28, DOI 10.1016/j.ypmed.2016.12.004
   BOSTICK RM, 1994, CANCER CAUSE CONTROL, V5, P38, DOI 10.1007/BF01830725
   Bucsek MJ, 2017, CANCER RES, V77, P5639, DOI 10.1158/0008-5472.CAN-17-0546
   Castaneda S, 2016, ADV THER, V33, P1831, DOI 10.1007/s12325-016-0391-9
   Chan HL, 2018, PSYCHO-ONCOLOGY, V27, P187, DOI 10.1002/pon.4493
   CHEN HI, 1994, CIRCULATION, V90, P970, DOI 10.1161/01.CIR.90.2.970
   Chisholm KM, 2012, MODERN PATHOL, V25, P1446, DOI 10.1038/modpathol.2012.108
   Chow W, 2015, JAMA DERMATOL, V151, P1226, DOI 10.1001/jamadermatol.2015.2554
   Day SD, 2013, CYTOKINE, V64, P454, DOI 10.1016/j.cyto.2013.04.031
   Chuffa LGD, 2017, CARCINOGENESIS, V38, P945, DOI 10.1093/carcin/bgx054
   De Giorgi V, 2018, JAMA ONCOL, V4, DOI 10.1001/jamaoncol.2017.2908
   De Stefani E, 1998, NUTR CANCER, V31, P132, DOI 10.1080/01635589809514692
   Dieli-Conwright CM, 2016, CURR BREAST CANCER R, V8, P139, DOI 10.1007/s12609-016-0218-3
   Dienel GA, 2016, J NEUROCHEM, V138, P14, DOI 10.1111/jnc.13630
   Digne-Malcolm H, 2016, FRONT PHYSIOL, V7, DOI 10.3389/fphys.2016.00320
   Dimitrov S, 2017, BRAIN BEHAV IMMUN, V61, P60, DOI 10.1016/j.bbi.2016.12.017
   Duvic M, 2016, CANCER TREAT REV, V43, P58, DOI 10.1016/j.ctrv.2015.04.003
   Emaus A, 2011, RECENT RESULTS CANC, V186, P101, DOI 10.1007/978-3-642-04231-7_5
   Favero A, 1998, BIOMED PHARMACOTHER, V52, P109, DOI 10.1016/S0753-3322(98)80088-7
   FELDMAN JM, 1979, HORM RES, V11, P170, DOI 10.1159/000179052
   Feng ZH, 2012, P NATL ACAD SCI USA, V109, P7013, DOI 10.1073/pnas.1203930109
   Fischer A, 2018, J PSYCHOSOM RES, V110, P46, DOI 10.1016/j.jpsychores.2018.03.010
   Fitzgerald PJ, 2013, SUBST ABUS-RES TREAT, V7, P171, DOI 10.4137/SART.S13019
   Fitzgerald Paul J, 2012, Clin Epidemiol, V4, P151, DOI 10.2147/CLEP.S33695
   Fitzgerald Paul J, 2010, Clin Epidemiol, V2, P1
   Fitzgerald PJ, 2009, INT J CANCER, V124, P257, DOI 10.1002/ijc.24063
   Friberg E, 2011, CANCER EPIDEM BIOMAR, V20, P1831, DOI 10.1158/1055-9965.EPI-11-0402
   Galvan Dana C, 2018, Oncoscience, V5, P264, DOI 10.18632/oncoscience.472
   GAVA NS, 1995, HYPERTENSION, V26, P1129, DOI 10.1161/01.HYP.26.6.1129
   Goldstein David S, 2008, Endocr Regul, V42, P111
   GRASSI G, 1994, HYPERTENSION, V23, P294, DOI 10.1161/01.HYP.23.3.294
   Guo K, 2013, MOL CANCER THER, V12, P264, DOI 10.1158/1535-7163.MCT-12-0809
   Gwangwa MV, 2018, CELL MOL BIOL LETT, V23, DOI 10.1186/s11658-018-0088-y
   Hassan S, 2013, J CLIN INVEST, V123, P874, DOI 10.1172/JCI63324
   He RH, 2016, PHARMACOGENOMICS, V17, P59, DOI 10.2217/pgs.15.152
   Hou R, 2000, CHINESE MED J-PEKING, V113, P22
   Hsu YC, 2011, J HYPERTENS, V29, P2339, DOI 10.1097/HJH.0b013e32834c628f
   Huang L, 2016, ACS CHEM NEUROSCI, V7, P1047, DOI 10.1021/acschemneuro.5b00329
   Huang XE, 2001, BREAST CANCER RES, V3, P264, DOI 10.1186/bcr304
   Huang XY, 2012, HEPATO-GASTROENTEROL, V59, P889, DOI 10.5754/hge11476
   IKEDA T, 1994, JPN HEART J, V35, P205
   Jablonskis L T, 1994, Blood Press, V3, P106, DOI 10.3109/08037059409101529
   JEZOVA D, 1985, EUR J APPL PHYSIOL, V54, P62, DOI 10.1007/BF00426300
   Jezova D, 1996, ACTA NEUROBIOL EXP, V56, P779
   Kang F, 2014, J NUCL MED, V55, P439, DOI 10.2967/jnumed.113.121327
   Kawamura H, 1991, Nihon Jinzo Gakkai Shi, V33, P873
   Kgatle MM, 2016, PROSTATE CANCER, V2016, DOI 10.1155/2016/5653862
   Kim H, 2017, CANCER CAUSE CONTROL, V28, P1, DOI 10.1007/s10552-016-0831-5
   Kopin IJ, 1995, ANN NY ACAD SCI, V771, P19, DOI 10.1111/j.1749-6632.1995.tb44667.x
   Koppenol WH, 2011, NAT REV CANCER, V11, P325, DOI 10.1038/nrc3038
   Krizanova O, 2016, STRESS, V19, P419, DOI 10.1080/10253890.2016.1203415
   KUNE GA, 1989, NUTR CANCER, V12, P351, DOI 10.1080/01635588909514036
   Leaute-Labreze C, 2008, NEW ENGL J MED, V358, P2649, DOI 10.1056/NEJMc0708819
   Lee TY, 2016, ASIA-PAC J ONCOL NUR, V3, P170, DOI 10.4103/2347-5625.170223
   LEVIN BE, 1986, PHARMACOL BIOCHEM BE, V24, P299, DOI 10.1016/0091-3057(86)90354-0
   LEVIN BE, 1983, AM J PHYSIOL, V244, pR347, DOI 10.1152/ajpregu.1983.244.3.R347
   Li HT, 2016, INT NEUROUROL J, V20, P84, DOI 10.5213/inj.1632752.376
   Li PW, 2018, ONCOL LETT, V15, P1191, DOI 10.3892/ol.2017.7370
   Li P, 2016, MEDICINE, V95, DOI 10.1097/MD.0000000000005529
   Li YQ, 2017, ONCOTARGET, V8, P1058, DOI 10.18632/oncotarget.13717
   Liang Z, 2016, SCI REP-UK, V6, DOI 10.1038/srep31358
   Lin SC, 2007, NEOPLASIA, V9, P830, DOI 10.1593/neo.07475
   Lis P, 2016, MOLECULES, V21, DOI 10.3390/molecules21121730
   Liu L, 2016, BRIT J SPORT MED, V50, DOI 10.1136/bjsports-2015-094728
   Lophatananon A, 2010, BRIT J NUTR, V103, P1375, DOI 10.1017/S0007114509993291
   Marketou M, 2017, CURR HYPERTENS REP, V19, DOI 10.1007/s11906-017-0716-3
   Masuo K, 2005, AM J HYPERTENS, V18, P1009, DOI 10.1016/j.amjhyper.2005.01.006
   Masuo K, 2005, CIRCULATION, V111, P3429, DOI 10.1161/CIRCULATIONAHA.104.519652
   Mathews CK, 2015, NAT REV CANCER, V15, P528, DOI 10.1038/nrc3981
   Mathur R P, 2014, J Assoc Physicians India, V62, P40
   Mattisson I, 2004, INT J CANCER, V110, P589, DOI 10.1002/ijc.20166
   McCullough AJ, 2011, J DIGEST DIS, V12, P333, DOI 10.1111/j.1751-2980.2010.00469.x
   Meikle PJ, 2011, CURR OPIN LIPIDOL, V22, P210, DOI 10.1097/MOL.0b013e3283453dbe
   Melis MG, 2002, CLIN SCI, V103, P397, DOI 10.1042/cs1030397
   Michaud DS, 2002, J NATL CANCER I, V94, P1293, DOI 10.1093/jnci/94.17.1293
   More SS, 2011, CLIN CANCER RES, V17, P2339, DOI 10.1158/1078-0432.CCR-10-2949
   Zanquetta MM, 2006, METABOLISM, V55, P1538, DOI 10.1016/j.metabol.2006.06.026
   Musso NR, 1996, J CLIN ENDOCR METAB, V81, P3553, DOI 10.1210/jc.81.10.3553
   Muthalif MM, 1998, P NATL ACAD SCI USA, V95, P12701, DOI 10.1073/pnas.95.21.12701
   Nestel PJ, 2017, ATHEROSCLEROSIS, V256, P21, DOI 10.1016/j.atherosclerosis.2016.11.032
   Nguyen LV, 2019, PLOS ONE, V14, DOI 10.1371/journal.pone.0224674
   Pelicano H, 2006, ONCOGENE, V25, P4633, DOI 10.1038/sj.onc.1209597
   Petti S, 2013, PLOS ONE, V8, DOI [10.1371/journal.pone.0078999, 10.1371/journal.pone.0073827]
   Polites SF, 2019, J PEDIATR SURG, V54, P740, DOI 10.1016/j.jpedsurg.2018.08.001
   Potter M, 2016, BIOCHEM SOC T, V44, P1499, DOI 10.1042/BST20160094
   Powe DG, 2010, ONCOTARGET, V1, P628, DOI 10.18632/oncotarget.197
   Raben A, 1997, INT J OBESITY, V21, P846, DOI 10.1038/sj.ijo.0800494
   RACKER E, 1972, AM SCI, V60, P56
   Radisauskas R, 2016, MEDICINA-LITHUANIA, V52, P89, DOI 10.1016/j.medici.2016.03.002
   Rico M, 2017, ONCOTARGET, V8, P2874, DOI 10.18632/oncotarget.13760
   Robson M, 2010, HEMATOL ONCOL CLIN N, V24, P793, DOI 10.1016/j.hoc.2010.06.005
   RORSMAN P, 1991, NATURE, V349, P77, DOI 10.1038/349077a0
   Salamon S, 2017, NUTR CANCER, V69, P177, DOI 10.1080/01635581.2017.1263751
   Schoemaker MJ, 2016, BREAST CANCER RES, V18, DOI 10.1186/s13058-016-0733-1
   SCHWARTZ JH, 1983, J CLIN INVEST, V72, P361, DOI 10.1172/JCI110976
   Seitz Heamut K., 2009, V472, P217, DOI 10.1007/978-1-60327-492-0_9
   Shakeri R, 2016, MEDICINE, V95, DOI 10.1097/MD.0000000000003922
   Slingerland M, 2014, ANTI-CANCER DRUG, V25, P140, DOI 10.1097/CAD.0000000000000040
   SOLT VB, 1990, AM J HYPERTENS, V3, P823, DOI 10.1093/ajh/3.11.823
   Soudani NY, 2014, SAUDI MED J, V35, P255
   Stiles JM, 2013, PLOS ONE, V8, DOI 10.1371/journal.pone.0060021
   Sun F, 2015, SCI REP-UK, V5, DOI 10.1038/srep15950
   Sun LM, 2015, MEDICINE, V94, DOI 10.1097/MD.0000000000000753
   SUZUKI K, 1992, NUTR CANCER, V18, P63, DOI 10.1080/01635589209514206
   TAKEICHI N, 1983, J IMMUNOL, V130, P501
   Takezaki Toshiro, 2001, International Journal of Clinical Oncology, V6, P117, DOI 10.1007/PL00012092
   Tsugane S, 2004, BRIT J CANCER, V90, P128, DOI 10.1038/sj.bjc.6601511
   TUCK ML, 1992, HYPERTENSION, V19, pI67, DOI 10.1161/01.HYP.19.1_Suppl.I67
   UEDA N, 1984, JNCI-J NATL CANCER I, V73, P525, DOI 10.1093/jnci/73.2.525
   Vidal AC, 2017, EUR UROL, V72, P78, DOI 10.1016/j.eururo.2016.10.011
   Villa E, 2016, FEBS J, V283, P2653, DOI 10.1111/febs.13570
   Vogelstein B, 2004, NAT MED, V10, P789, DOI 10.1038/nm1087
   Walston J, 1997, GENE, V188, P207, DOI 10.1016/S0378-1119(96)00796-2
   Warburg O, 1923, BIOCHEM Z, V142, P317
   Warburg O, 1924, BIOCHEM Z, V152, P309
   Warburg O, 1927, J GEN PHYSIOL, V8, P519, DOI 10.1085/jgp.8.6.519
   Warburg O, 1927, NATURWISSENSCHAFTEN, V15, P1, DOI 10.1007/BF01504870
   Watkins JL, 2015, CANCER-AM CANCER SOC, V121, P3444, DOI 10.1002/cncr.29392
   Wei WJ, 2016, ONCOL REP, V36, P1576, DOI 10.3892/or.2016.4918
   Willis RE, 2012, INT J MOL SCI, V13, P316, DOI 10.3390/ijms13010316
   Yamazaki S, 2014, J STEROID BIOCHEM, V143, P122, DOI 10.1016/j.jsbmb.2014.02.014
   Yanagawa Y, 2010, J IMMUNOL, V185, P5762, DOI 10.4049/jimmunol.1001899
   Yasuda MT, 2017, GENES ENVIRON, V39, DOI 10.1186/s41021-016-0071-7
   YOUNG JB, 1977, NATURE, V269, P615, DOI 10.1038/269615a0
   YOUNG JB, 1994, AM J PHYSIOL-REG I, V267, pR1320, DOI 10.1152/ajpregu.1994.267.5.R1320
   Yu XL, 2017, ONCOTARGET, V8, P5619, DOI 10.18632/oncotarget.13639
   Zhou CF, 2016, ONCOTARGET, V7, P68314, DOI 10.18632/oncotarget.11599
   zur Hausen H, 2019, ANNU REV VIROL, V6, P1, DOI 10.1146/annurev-virology-092818-015907
NR 145
TC 3
Z9 3
U1 1
U2 4
PU AEPRESS SRO
PI BRATISLAVA
PA BAJZOVA 7, BRATISLAVA, 821 08, SLOVAKIA
SN 0028-2685
EI 1338-4317
J9 NEOPLASMA
JI Neoplasma
PY 2020
VL 67
IS 5
BP 947
EP 957
DI 10.4149/neo_2020_200422N432
PG 11
WC Oncology
WE Science Citation Index Expanded (SCI-EXPANDED)
SC Oncology
GA NY2PU
UT WOS:000576238800001
PM 32453599
OA Bronze
DA 2022-07-19
ER

PT J
AU Zang, HL
   Huang, GM
   Ju, HY
   Tian, XF
AF Zang, Hong-Liang
   Huang, Guo-Min
   Ju, Hai-Ying
   Tian, Xiao-Feng
TI Integrative analysis of the inverse expression patterns in pancreas
   development and cancer progression
SO WORLD JOURNAL OF GASTROENTEROLOGY
LA English
DT Article
DE Pancreatic cancer; Pancreas development; Inverse pattern; Metabolites
   subpathway
ID CHOLINE PHOSPHOLIPID-METABOLISM; CELL-DIVISION; REVEALS; PDX1
AB BACKGROUND
   As the malignant tumor, pancreatic cancer with a meager 5-years survival rate has been widely concerning. However, the molecular mechanisms that result in malignant transformation of pancreatic cells remain elusive.
   AIM
   To investigate the gene expression profiles in normal or malignant transformed pancreas development.
   METHODS
   MaSiero and ANOVA were performed on two pancreas development datasets downloaded from the Gene Expression Omnibus database. Six pancreatic cancer datasets collected from TCGA database were used to establish differentially expressed genes related to pancreas development and pancreatic cancer. Moreover, gene dusters with highly similar interpretation patterns between pancreas development and pancreatic cancer progression were established by self-organizing map and singular value decomposition. Additionally, the hypergeometric test was performed to compare the corresponding interpretation patterns. Abnormal regions of metabolic pathway were analyzed using the Subpathway-GM method.
   RESULTS
   This study established the continuously upregulated and downregulated genes at different stages in pancreas development and progression of pancreatic cancer. Through analysis of the differentially expressed genes, we established the inverse and consistent direction development-cancer pattern associations. Based on the application of the Subpathway-GM analysis, we established 17 significant metabolic sub-pathways that were closely associated with pancreatic cancer. Of note, the most significant metabolites sub-pathway was related to glycerophospholipid metabolism.
   CONCLUSION
   The inverse and consistent direction development-cancer pattern associations were established. There was a significant correlation in the inverse patterns, but not consistent direction patterns.
C1 [Zang, Hong-Liang; Huang, Guo-Min; Tian, Xiao-Feng] Jilin Univ, China Japan Union Hosp, Dept Hepatobiliary & Pancreat Surg, 126 Sendai St, Changchun 130033, Jilin, Peoples R China.
   [Ju, Hai-Ying] Jilin Prov Blood Ctr, Dept Hematol, Changchun 130000, Jilin, Peoples R China.
RP Tian, XF (通讯作者)，Jilin Univ, China Japan Union Hosp, Dept Hepatobiliary & Pancreat Surg, 126 Sendai St, Changchun 130033, Jilin, Peoples R China.
EM chuie03755@163.com
CR Aboagye EO, 1999, CANCER RES, V59, P80
   Ackerstaff E, 2003, J CELL BIOCHEM, V90, P525, DOI 10.1002/jcb.10659
   Aguirre AJ, 2017, CANCER CELL, V32, P185, DOI 10.1016/j.ccell.2017.07.007
   AMES BN, 1993, ENVIRON HEALTH PERSP, V101, P35, DOI 10.2307/3431840
   An Y, 2018, CANCER SCI, V109, P2811, DOI 10.1111/cas.13733
   Anderson RM, 2009, DEV BIOL, V334, P213, DOI 10.1016/j.ydbio.2009.07.017
   Aroldi F, 2017, IMMUNOTHERAPY-UK, V9, P607, DOI 10.2217/imt-2016-0142
   Battini S, 2017, BMC MED, V15, DOI 10.1186/s12916-017-0810-z
   Bond-Smith G, 2012, BRIT MED J, V344, DOI 10.1136/bmj.e2476
   Budhu A, 2014, INT J BIOL SCI, V10, P966, DOI 10.7150/ijbs.9810
   Cascinu S, 2010, ANN ONCOL, V21, pv55, DOI 10.1093/annonc/mdq165
   Cicenas J, 2017, CANCERS, V9, DOI 10.3390/cancers9050042
   Fleming AK, 2017, CELL SIGNAL, V40, P1, DOI 10.1016/j.cellsig.2017.08.005
   Furthauer M, 2009, MOL ONCOL, V3, P339, DOI 10.1016/j.molonc.2009.05.006
   Hanahan D, 2011, CELL, V144, P646, DOI 10.1016/j.cell.2011.02.013
   He WZ, 2018, CANCER RES, V78, P3293, DOI 10.1158/0008-5472.CAN-17-3131
   Hidalgo M, 2010, NEW ENGL J MED, V362, P1605, DOI 10.1056/NEJMra0901557
   Jennings RE, 2015, DEVELOPMENT, V142, P3126, DOI 10.1242/dev.120063
   Kirby MK, 2016, MOL ONCOL, V10, P1169, DOI 10.1016/j.molonc.2016.05.004
   Knudsen ES, 2018, GUT, V67, P508, DOI 10.1136/gutjnl-2016-313133
   Le A, 2012, CLIN CANCER RES, V18, P4285, DOI 10.1158/1078-0432.CCR-12-0041
   Mattie M, 2016, MOL CANCER THER, V15, P2679, DOI 10.1158/1535-7163.MCT-16-0225
   Patel S, 2019, DEV COMP IMMUNOL, V100, DOI 10.1016/j.dci.2019.103415
   Quilichini E, 2015, BEST PRACT RES CL EN, V29, P883, DOI 10.1016/j.beem.2015.10.010
   Ren JG, 2017, SCI REP-UK, V7, DOI 10.1038/s41598-017-04626-4
   Roy N, 2016, GENE DEV, V30, P2669, DOI 10.1101/gad.291021.116
   Song PF, 2013, J NEUROCHEM, V126, P451, DOI 10.1111/jnc.12298
   Vinogradova TV, 2017, BIOCHEMISTRY-MOSCOW+, V82, P887, DOI 10.1134/S000629791708003X
   Wang HD, 2016, LANCET, V388, P1459, DOI 10.1016/S0140-6736(16)31012-1
   Yang SH, 2016, CANCER RES, V76, P3838, DOI 10.1158/0008-5472.CAN-15-2841
   Zhan BH, 2017, ONCOTARGET, V8, P61264, DOI 10.18632/oncotarget.18057
   Zhang CL, 2015, MOL BIOSYST, V11, P1271, DOI 10.1039/c5mb00061k
   Zhang G, 2013, CLIN CANCER RES, V19, P4983, DOI 10.1158/1078-0432.CCR-13-0209
NR 33
TC 1
Z9 1
U1 0
U2 4
PU BAISHIDENG PUBLISHING GROUP INC
PI PLEASANTON
PA 8226 REGENCY DR, PLEASANTON, CA 94588 USA
SN 1007-9327
EI 2219-2840
J9 WORLD J GASTROENTERO
JI World J. Gastroenterol.
PD AUG 28
PY 2019
VL 25
IS 32
BP 4727
EP 4738
DI 10.3748/wjg.v25.i32.4727
PG 12
WC Gastroenterology & Hepatology
WE Science Citation Index Expanded (SCI-EXPANDED)
SC Gastroenterology & Hepatology
GA IU9VZ
UT WOS:000483929900011
PM 31528097
OA hybrid, Green Published, Green Submitted
DA 2022-07-19
ER

PT J
AU Rivelsrud, M
   Paur, I
   Sygnestveit, K
   Nilsen, RM
   Tangvik, RJ
AF Rivelsrud, Mari
   Paur, Ingvild
   Sygnestveit, Kari
   Nilsen, Roy M.
   Tangvik, Randi J.
TI Nutritional treatment is associated with longer survival in patients
   with pancreatic disease and concomitant risk of malnutrition
SO CLINICAL NUTRITION
LA English
DT Article
DE Malnutrition; NRS 2002; Nutrition treatment; Pancreatic malignancies;
   Acute pancreatitis; Chronic pancreatitis
ID SOLUBLE VITAMIN DEFICIENCIES; DIABETES-MELLITUS SECONDARY; RESTING
   ENERGY-EXPENDITURE; HOSPITAL MALNUTRITION; ESPEN GUIDELINES; PROGNOSTIC
   VALUE; CANCER-PATIENTS; PREVALENCE; IMPACT; IMPLEMENTATION
AB Background: Pancreatic diseases involve complex nutritional challenges. Despite this, conflicting evidence exists regarding the clinical relevance of detecting the risk of malnutrition and implementing systematic nutrition support for these patients. Thus, our aims were to investigate whether screening for malnutrition risk and initiating nutrition support are predictive of mortality for hospitalized patients with pancreatic diseases. Design: From 2008 to 2018, 34 prevalence surveys of nutrition were conducted at Haukeland University Hospital (HUH), Norway. Risk of malnutrition was defined by a score of >3 in Nutritional Risk Screening 2002 (NRS 2002). Primary outcomes included overall, one-year, and one-month mortality, and were compared according to malnutrition risk and nutrition support for adult patients with ICD-10 codes of K85: acute pancreatitis, K86: other diseases of pancreas, and C25: malignant neoplasm of pancreas. Length of hospital stay (LOS) was included as a secondary outcome. Results: Of the 283 patients investigated, risk of malnutrition was present in 61.5%. Risk of malnutrition was associated with higher overall mortality (Hazard Ratio (HR) = 1.67, 95% confidence interval (CI): 1.2-2.4, P = 0.003) and one-year mortality (HR = 1.89, 95% CI: 1.2-2.9, P = 0.004) compared to patients not at risk. Not receiving nutrition support for at-risk patients was associated with higher overall mortality (HR = 1.60, 95% CI: 1.1-2.4, P = 0.019) and one-year mortality (HR = 1.64, 95% CI: 1.04-2.6, P = 0.034) compared to patients at risk who received nutrition support. Patients at risk of malnutrition had increased LOS (20.5 nights vs 15.2 nights, P = 0.044) compared to patients not at risk of malnutrition. Conclusion: This study of hospitalized patients with pancreatic disease suggests that risk of malnutrition may be associated with higher mortality rates, whereas nutrition support may decrease mortality rates. Clinical trial registry: Not registered. (C) 2020 Elsevier Ltd and European Society for Clinical Nutrition and Metabolism. All rights reserved.
C1 [Rivelsrud, Mari; Tangvik, Randi J.] Univ Bergen, Fac Med, Dept Clin Med, Bergen, Norway.
   [Paur, Ingvild; Sygnestveit, Kari] Oslo Univ Hosp, Norwegian Advisory Unit Dis Related Undernutr, Oslo, Norway.
   [Sygnestveit, Kari; Nilsen, Roy M.; Tangvik, Randi J.] Haukeland Hosp, Dept Res & Dev, Bergen, Norway.
   [Nilsen, Roy M.] Western Norway Univ Appl Sci, Fac Hlth & Social Sci, Inndalsveien 28, N-5063 Bergen, Norway.
RP Tangvik, RJ (通讯作者)，Univ Bergen, Postboks 7804, N-5020 Bergen, Norway.
EM Randi.Tangvik@uib.no
RI Paur, Ingvild/AAE-4103-2021
OI Tangvik, Randi J/0000-0001-6951-9319; Nilsen, Roy
   Miodini/0000-0002-6340-4593; Paur, Ingvild/0000-0003-0215-6183
CR Aasheim ET, 2008, AM J CLIN NUTR, V87, P362, DOI 10.1093/ajcn/87.2.362
   Adams DB, 2017, PANCREATITIS: MEDICAL AND SURGICAL MANAGEMENT, P1, DOI 10.1002/9781118924907
   Allen C, 2014, LAB MANUAL ANATOMY P, P707
   Arends J, 2017, CLIN NUTR, V36, P11, DOI 10.1016/j.clnu.2016.07.015
   Arvanitakis M, 2020, CLIN NUTR, V39, P612, DOI 10.1016/j.clnu.2020.01.004
   Bachmann Jeannine, 2009, BMC Cancer, V9, P255, DOI 10.1186/1471-2407-9-255
   Barker LA, 2011, INT J ENV RES PUB HE, V8, P514, DOI 10.3390/ijerph8020514
   Bozzetti F, 2012, SUPPORT CARE CANCER, V20, P1919, DOI 10.1007/s00520-012-1387-x
   Cederholm T, 2017, CLIN NUTR, V36, P49, DOI 10.1016/j.clnu.2016.09.004
   Correia MITD, 2003, CLIN NUTR, V22, P235, DOI 10.1016/S0261-5614(02)00215-7
   Curtis LJ, 2017, CLIN NUTR, V36, P1391, DOI 10.1016/j.clnu.2016.09.009
   Davidson W, 2004, CLIN NUTR, V23, P239, DOI 10.1016/j.clnu.2003.07.001
   DICKERSON RN, 1991, CRIT CARE MED, V19, P484, DOI 10.1097/00003246-199104000-00005
   Duggan SN, 2017, EUR J CLIN NUTR, V71, P3, DOI 10.1038/ejcn.2016.127
   Duggan SN, 2017, P NUTR SOC, V76, P484, DOI 10.1017/S0029665117001045
   Duggan SN, 2014, NUTR CLIN PRACT, V29, P348, DOI 10.1177/0884533614528361
   Erchinger F, 2018, SCAND J GASTROENTERO, V53, P1132, DOI 10.1080/00365521.2018.1499801
   Ewald N, 2012, DIABETES-METAB RES, V28, P338, DOI 10.1002/dmrr.2260
   Feinberg J, 2017, COCHRANE DB SYST REV, DOI 10.1002/14651858.CD011598.pub2
   Finnerty CC, 2013, JPEN-PARENTER ENTER, V37, p21S, DOI 10.1177/0148607113496117
   Gachago C, 2008, WORLD J GASTROENTERO, V14, P3137, DOI 10.3748/wjg.14.3137
   Gandy J., 2014, BRIT DIETETIC ASS, P998
   Gavin JR, 1999, DIABETES CARE, V22, pS5
   Gonzalez-Reimers E, 2008, ALCOHOL ALCOHOLISM, V43, P314, DOI 10.1093/alcalc/agn011
   Hart PA, 2016, LANCET GASTROENTEROL, V1, P226, DOI 10.1016/S2468-1253(16)30106-6
   Hebuterne X, 1996, DIGEST DIS SCI, V41, P533, DOI 10.1007/BF02282334
   Isenring EA, 2004, BRIT J CANCER, V91, P447, DOI 10.1038/sj.bjc.6601962
   Knudsen AW, 2015, SCAND J GASTROENTERO, V50, P1191, DOI 10.3109/00365521.2015.1028994
   Knudsen AW, 2014, EUR J NUTR, V53, P1483, DOI 10.1007/s00394-014-0651-x
   Kondrup J, 2003, CLIN NUTR, V22, P415, DOI 10.1016/S0261-5614(03)00098-0
   Kondrup J, 2003, CLIN NUTR, V22, P321, DOI 10.1016/S0261-5614(02)00214-5
   Konturek PC, 2015, MED SCI MONITOR, V21, P2969, DOI 10.12659/MSM.894238
   Kufeldt J, 2018, STRAHLENTHER ONKOL, V194, P1049, DOI 10.1007/s00066-018-1360-9
   Lankisch PG, 2015, LANCET, V386, P85, DOI 10.1016/S0140-6736(14)60649-8
   Badosa EL, 2017, NUTR HOSP, V34, P907, DOI 10.20960/nh.657
   Mahan LK, 2012, KRAUSES FOOD NUTR CA, P1227
   McGuigan A, 2018, WORLD J GASTROENTERO, V24, P4846, DOI 10.3748/wjg.v24.i43.4846
   Meier R., 2008, E SPEN EUR E J CLIN, V3, pE167, DOI [10.1016/ j. eclnm.2008.04.002, 10.1016/j.eclnm.2008.04.002, DOI 10.1016/J.ECLNM.2008.04.002]
   Mogensen KM., 2017, ESSENTIAL FATTY ACID
   Mueller C, 2011, JPEN-PARENTER ENTER, V35, P16, DOI 10.1177/0148607110389335
   Mueller CM, 2012, ASPEN ADULT NUTR SUP, P716
   Norman K, 2008, CLIN NUTR, V27, P5, DOI 10.1016/j.clnu.2007.10.007
   Norwegian Directorate of Health, 2013, NASJ FAGL RETN FOR B
   Ofierska-Sujkowska G, 2014, VALUE HEALTH, V17, pA421, DOI 10.1016/j.jval.2014.08.1034
   Omidvari Amir-Houshang, 2013, Cochrane Database Syst Rev, pCD005539, DOI 10.1002/14651858.CD005539.pub2
   Pan HM, 2013, NUTR CANCER, V65, P62, DOI 10.1080/01635581.2013.741752
   Pan LL, 2017, FRONT IMMUNOL, V8, DOI 10.3389/fimmu.2017.00762
   Petrov Max, 2013, ISRN Inflamm, V2013, P341410, DOI 10.1155/2013/341410
   Planas M, 2016, SUPPORT CARE CANCER, V24, P429, DOI 10.1007/s00520-015-2813-7
   Probst P, 2017, BRIT J SURG, V104, P1053, DOI 10.1002/bjs.10525
   Rasmussen HH, 2006, CLIN NUTR, V25, P515, DOI 10.1016/j.clnu.2006.01.003
   Saunders J, 2010, CLIN MED, V10, P624, DOI 10.7861/clinmedicine.10-6-624
   Shinkawa H, 2013, SURG TODAY, V43, P276, DOI 10.1007/s00595-012-0350-2
   Sikkens ECM, 2013, PANCREATOLOGY, V13, P238, DOI 10.1016/j.pan.2013.02.008
   SMITH JL, 1987, ANN NY ACAD SCI, V498, P144, DOI 10.1111/j.1749-6632.1987.tb23758.x
   Springate SD, 2012, EUR J ORTHODONT, V34, P158, DOI 10.1093/ejo/cjr010
   Tangvik RJ, 2012, EUR J CLIN NUTR, V66, P388, DOI 10.1038/ejcn.2011.149
   Tangvik RJ, 2015, CLIN NUTR, V34, P705, DOI 10.1016/j.clnu.2014.08.001
   Thoresen L, 2008, J HUM NUTR DIET, V21, P239, DOI 10.1111/j.1365-277X.2008.00869.x
   Vashi P, 2015, PANCREAS, V44, P750, DOI 10.1097/MPA.0000000000000336
   White JV, 2012, JPEN-PARENTER ENTER, V36, P275, DOI 10.1177/0148607112440285
NR 61
TC 2
Z9 3
U1 2
U2 6
PU CHURCHILL LIVINGSTONE
PI EDINBURGH
PA JOURNAL PRODUCTION DEPT, ROBERT STEVENSON HOUSE, 1-3 BAXTERS PLACE,
   LEITH WALK, EDINBURGH EH1 3AF, MIDLOTHIAN, SCOTLAND
SN 0261-5614
EI 1532-1983
J9 CLIN NUTR
JI Clin. Nutr.
PD APR
PY 2021
VL 40
IS 4
BP 2128
EP 2137
DI 10.1016/j.clnu.2020.09.037
PG 10
WC Nutrition & Dietetics
WE Science Citation Index Expanded (SCI-EXPANDED)
SC Nutrition & Dietetics
GA UO7GN
UT WOS:000694861400031
PM 33059912
OA hybrid
DA 2022-07-19
ER

PT J
AU Pfeffer, F
   Koczan, D
   Adam, U
   Benz, S
   von Dobschuetz, E
   Prall, F
   Nizze, H
   Thiesen, HJ
   Hopt, UT
   Lobler, M
AF Pfeffer, F
   Koczan, D
   Adam, U
   Benz, S
   von Dobschuetz, E
   Prall, F
   Nizze, H
   Thiesen, HJ
   Hopt, UT
   Lobler, M
TI Expression of connexin26 in islets of Langerhans is associated with
   impaired glucose tolerance in patients with pancreatic adenocarcinoma
SO PANCREAS
LA English
DT Article
DE pancreatic cancer; glucose metabolism; diabetes; islet cell; connexin;
   microarray
ID GENE-EXPRESSION; INSULIN-SECRETION; EXOCRINE PANCREAS; CANCER-PATIENTS;
   GAP-JUNCTIONS; BETA-CELLS; COMMUNICATION; PROFILES; DISEASE; MICE
AB Objectives: Impairment of glucose tolerance is one of the leading clinical presentations in patients with pancreatic carcinoma. The mechanism of disturbed glucose metabolism, however, is still under debate. Using microarray technology, key mechanisms of deregulated molecular functions of cancer cell - specific mRNAs and tumor-induced mRNAs in peritumorous tissue should be identified in pancreatic ductal adenocarcinoma (PDAC) by comparison to chronic pancreatitis and normal pancreas.
   Methods: Forty-three mRNAs were abundant in tissue specimens of patients operated due to pancreatic carcinoma but absent or of low abundance in chronic pancreatitis and normal pancreas. One of these mRNAs encodes the gap junction protein connexin26, known as a tumor suppressor, which was 10.8- and 6.9-fold more abundant in pancreatic carcinoma than in normal pancreas and chronic pancreatitis, respectively. Quantitative RT-PCR was performed for connexin26, with mRNA being expressed 26.7- and 2.9-fold more than in normal pancreas ( n = 6), in pancreatic carcinoma ( n = 7), and chronic pancreatitis ( n = 8), respectively.
   Results: By immunohistochemistry, connexin26 was predominantly localized to the islets in the vicinity of the pancreatic carcinoma tissue. Control sections of tissue with chronic pancreatitis and normal pancreas show connexin26 expression in the islets as well. Interestingly, the level of mRNA abundance ( fold over normal pancreas) in RT-PCR correlates ( r = 0.62) with the 2h value of the preoperative oral glucose tolerance test of these patients.
   Conclusion: Whether overexpressed connexin26 in pancreatic cancer is a cause of impaired glucose tolerance remains to be elucidated in further experimental studies.
C1 Univ Freiburg, Dept Gen & Visceral Surg, D-79106 Freiburg, Germany.
   Univ Rostock, Inst Immunol, Rostock, Germany.
   Univ Rostock, Inst Pathol, Rostock, Germany.
RP von Dobschuetz, E (通讯作者)，Univ Freiburg, Dept Gen & Visceral Surg, Hugstetter Str 55, D-79106 Freiburg, Germany.
EM dobsch@ch11.ukl.uni-freiburg.de
CR Altschul SF, 1997, NUCLEIC ACIDS RES, V25, P3389, DOI 10.1093/nar/25.17.3389
   Brobby GW, 1998, NEW ENGL J MED, V338, P548, DOI 10.1056/NEJM199802193380813
   Calabrese A, 2003, DIABETES, V52, P417, DOI 10.2337/diabetes.52.2.417
   Calabrese A, 2001, CELL COMMUN ADHES, V8, P387, DOI 10.3109/15419060109080759
   Carrio M, 2001, INT J CANCER, V94, P81, DOI 10.1002/ijc.1429
   Caton D, 2003, J CELL SCI, V116, P2285, DOI 10.1242/jcs.00442
   Chanson M, 1998, J CELL BIOL, V141, P1267, DOI 10.1083/jcb.141.5.1267
   Charollais A, 2000, J CLIN INVEST, V106, P235, DOI 10.1172/JCI9398
   Crnogorac-Jurcevic T, 2002, ONCOGENE, V21, P4587, DOI 10.1038/sj.onc.1205570
   Crnogorac-Jurcevic T, 2001, ONCOGENE, V20, P7437, DOI 10.1038/sj.onc.1204935
   Dermietzel R, 1998, VIRCHOWS ARCH, V432, P177, DOI 10.1007/s004280050153
   DuflotDancer A, 1997, ONCOGENE, V15, P2151, DOI 10.1038/sj.onc.1201393
   Frossard JL, 2003, GASTROENTEROLOGY, V124, P481, DOI 10.1053/gast.2003.50052
   GOLDBERG RB, 1981, DEV BIOL, V83, P201, DOI 10.1016/0012-1606(81)90467-X
   Gress TM, 1996, ONCOGENE, V13, P1819
   Iacobuzio-Donahue CA, 2002, AM J PATHOL, V160, P1239, DOI 10.1016/S0002-9440(10)62551-5
   Isaksson B, 2003, PANCREAS, V26, P173, DOI 10.1097/00006676-200303000-00014
   Kelsell DP, 2001, AM J HUM GENET, V68, P559, DOI 10.1086/318803
   Logsdon CD, 2003, CANCER RES, V63, P2649
   Meda P, 1996, ANN ENDOCRINOL-PARIS, V57, P481
   MEDA P, 1991, EXP CELL RES, V192, P469, DOI 10.1016/0014-4827(91)90066-4
   PERMERT J, 1993, AM J SURG, V165, P61, DOI 10.1016/S0002-9610(05)80405-2
   PERMERT J, 1993, BRIT J SURG, V80, P1047, DOI 10.1002/bjs.1800800841
   Permert J, 1997, PANCREAS, V15, P60, DOI 10.1097/00006676-199707000-00009
   Pour PM, 2001, PANCREATOLOGY, V1, P110, DOI 10.1159/000055802
   POUR PM, 1993, AM J CLIN PATHOL, V100, P223, DOI 10.1093/ajcp/100.3.223
   Rozen S, 2000, Methods Mol Biol, V132, P365
   Saruc M, 2003, PANCREAS, V26, P381, DOI 10.1097/00006676-200305000-00012
   Terris B, 2002, AM J PATHOL, V160, P1745, DOI 10.1016/S0002-9440(10)61121-2
   Wang EQ, 2002, AAPS PHARMSCI, V4
   Yang L, 1998, HUM GENE THER, V9, P719, DOI 10.1089/hum.1998.9.5-719
NR 31
TC 39
Z9 40
U1 0
U2 2
PU LIPPINCOTT WILLIAMS & WILKINS
PI PHILADELPHIA
PA TWO COMMERCE SQ, 2001 MARKET ST, PHILADELPHIA, PA 19103 USA
SN 0885-3177
EI 1536-4828
J9 PANCREAS
JI Pancreas
PD NOV
PY 2004
VL 29
IS 4
BP 284
EP 290
DI 10.1097/00006676-200411000-00007
PG 7
WC Gastroenterology & Hepatology
WE Science Citation Index Expanded (SCI-EXPANDED)
SC Gastroenterology & Hepatology
GA 868FS
UT WOS:000224900100007
PM 15502644
DA 2022-07-19
ER

PT J
AU Catanzaro, R
   Cuffari, B
   Italia, A
   Marotta, F
AF Catanzaro, Roberto
   Cuffari, Biagio
   Italia, Angelo
   Marotta, Francesco
TI Exploring the metabolic syndrome: Nonalcoholic fatty pancreas disease
SO WORLD JOURNAL OF GASTROENTEROLOGY
LA English
DT Review
DE Metabolic syndrome; Nonalcoholic fatty liver disease; Pancreatic
   steatosis; Pancreatic lipomatosis; Nonalcoholic fatty pancreas disease;
   Fatty pancreas; Pancreatic fat; Pancreatic fatty replacement; Pancreatic
   fatty infiltration; Pancreatic cancer
ID BETA-CELL FUNCTION; BODY-MASS INDEX; JOHANSON-BLIZZARD-SYNDROME;
   SHWACHMAN-DIAMOND-SYNDROME; CYSTIC-FIBROSIS; RISK-FACTORS; ECTOPIC FAT;
   LIPOMATOUS PSEUDOHYPERTROPHY; COMPUTED-TOMOGRAPHY; DIABETES-MELLITUS
AB After the first description of fatty pancreas in 1933, the effects of pancreatic steatosis have been poorly investigated, compared with that of the liver. However, the interest of research is increasing. Fat accumulation, associated with obesity and the metabolic syndrome (MetS), has been defined as "fatty infiltration" or "nonalcoholic fatty pancreas disease" (NAFPD). The term "fatty replacement" describes a distinct phenomenon characterized by death of acinar cells and replacement by adipose tissue. Risk factors for developing NAFPD include obesity, increasing age, male sex, hypertension, dyslipidemia, alcohol and hyperferritinemia. Increasing evidence support the role of pancreatic fat in the development of type 2 diabetes mellitus, MetS, atherosclerosis, severe acute pancreatitis and even pancreatic cancer. Evidence exists that fatty pancreas could be used as the initial indicator of "ectopic fat deposition", which is a key element of nonalcoholic fatty liver disease and/or MetS. Moreover, in patients with fatty pancreas, pancrea-ticoduodenectomy is associated with an increased risk of intraoperative blood loss and post-operative pancreatic fistula.
C1 [Catanzaro, Roberto; Cuffari, Biagio; Italia, Angelo] Univ Catania, Univ Hosp Policlin G Rodolico, Internal Med Unit, Dept Clin & Expt Med,Gastroenterol & Hepatol Serv, I-95123 Catania, Italy.
   [Marotta, Francesco] ReGenera Res Grp Aging Intervent, I-20144 Milan, Italy.
RP Catanzaro, R (通讯作者)，Univ Catania, Internal Med Unit, Policlin G Rodolico, Dept Clin & Expt Med,Gastroenterol & Hepatol Serv, Via S Sofia 78, I-95123 Catania, Italy.
EM rcatanza@unict.it
RI Marotta, Francesco/ABI-1960-2020; CATANZARO, Roberto/ABE-8085-2020
OI Marotta, Francesco/0000-0002-6016-1864; CATANZARO,
   Roberto/0000-0003-4852-9125
CR Acharya C, 2014, PANCREATOLOGY, V14, P403, DOI 10.1016/j.pan.2014.06.004
   Acharya C, 2013, GASTROENTEROLOGY, V145, P466, DOI 10.1053/j.gastro.2013.05.012
   Al-Haddad M, 2009, PANCREAS, V38, P672, DOI 10.1097/MPA.0b013e3181a9d5af
   Alberti KGMM, 2009, CIRCULATION, V120, P1640, DOI 10.1161/CIRCULATIONAHA.109.192644
   Alberti KGMM, 2005, LANCET, V366, P1059, DOI 10.1016/S0140-6736(05)67402-8
   Alkhouri N, 2008, WORLD J GASTROENTERO, V14, P6863, DOI 10.3748/wjg.14.6863
   Altinel D, 2010, PANCREAS, V39, P392, DOI 10.1097/MPA.0b013e3181bd2923
   Alwan A, 2011, GLOBAL STATUS REPORT ON NONCOMMUNICABLE DISEASES 2010, P1
   Ambesh P, 2015, J CLIN DIAGN RES, V9, pOL01, DOI 10.7860/JCDR/2015/15085.6653
   Anand Rama, 2011, Indian J Endocrinol Metab, V15, P51, DOI 10.4103/2230-8210.77587
   Arslan AA, 2010, ARCH INTERN MED, V170, P791, DOI 10.1001/archinternmed.2010.63
   Aubert A, 2007, GASTROEN CLIN BIOL, V31, P303, DOI 10.1016/S0399-8320(07)89379-1
   Aune D, 2012, ANN ONCOL, V23, P843, DOI 10.1093/annonc/mdr398
   Begovatz P, 2015, DIABETOLOGIA, V58, P1646, DOI 10.1007/s00125-015-3544-5
   Belkind-Gerson J, 2001, ARCH MED RES, V32, P318, DOI 10.1016/S0188-4409(01)00293-4
   Belyaev O, 2011, PANCREATOLOGY, V11, P516, DOI 10.1159/000332587
   Blomgren KB, 2002, DIABETES CARE, V25, P298, DOI 10.2337/diacare.25.2.298
   Bobulescu IA, 2014, PLOS ONE, V9, DOI 10.1371/journal.pone.0101285
   Carter R, 2014, PLOS ONE, V9, DOI 10.1371/journal.pone.0089505
   Carucci LR, 2003, ABDOM IMAGING, V28, P853
   Catanzaro R, 2012, MINERVA MED, V103, P393
   Cavallini G, 1997, GASTROENTEROLOGY, V112, P1058, DOI 10.1053/gast.1997.v112.agast971058
   Chai J, 2016, EXP THER MED, V11, P476, DOI 10.3892/etm.2015.2925
   Chantarojanasiri T, 2015, J MED ULTRASON, V42, P177, DOI 10.1007/s10396-014-0576-2
   Chehter EZ, 2000, AIDS, V14, P1879, DOI 10.1097/00002030-200009080-00001
   Chen DL, 2015, J CLIN ENDOCR METAB, V100, P4082, DOI 10.1210/jc.2015-2712
   Choi CW, 2010, WORLD J GASTROENTERO, V16, P4329, DOI 10.3748/wjg.v16.i34.4329
   Cnop M, 2001, DIABETES, V50, P1771, DOI 10.2337/diabetes.50.8.1771
   Cubuk M, 2000, ACTA RADIOL, V41, P627, DOI 10.1034/j.1600-0455.2000.041006627.x
   DAENTL DL, 1979, AM J MED GENET, V3, P129, DOI 10.1002/ajmg.1320030203
   Danaei G, 2011, LANCET, V378, P31, DOI 10.1016/S0140-6736(11)60679-X
   DANEMAN A, 1983, AM J ROENTGENOL, V141, P653, DOI 10.2214/ajr.141.4.653
   Della Corte C, 2015, CLIN ENDOCRINOL, V83, P656, DOI 10.1111/cen.12862
   Di Ciaula A, 2014, EUR J INTERN MED, V25, P865, DOI 10.1016/j.ejim.2014.10.012
   DIAMOND I, 1960, PEDIATRICS, V25, P248
   Feigelson J, 2000, J PEDIATR GASTR NUTR, V30, P145, DOI 10.1097/00005176-200002000-00010
   Feldman M, 2016, SLEISENGER FORDTRANS, P1428
   Fernandes-Santos C, 2009, PANCREAS, V38, pE80, DOI 10.1097/MPA.0b013e3181987d9d
   FIEL SB, 1987, CHEST, V91, P181, DOI 10.1378/chest.91.2.181
   Frossard JL, 2009, WORLD J GASTROENTERO, V15, P5260, DOI 10.3748/wjg.15.5260
   Fullenkamp AM, 2011, PANCREAS, V40, P438, DOI 10.1097/MPA.0b013e3182061583
   Gaborit B, 2015, INT J OBESITY, V39, P480, DOI 10.1038/ijo.2014.126
   Gaiser S, 2011, GUT, V60, P1379, DOI 10.1136/gut.2010.226175
   Gaujoux S, 2010, SURGERY, V148, P15, DOI 10.1016/j.surg.2009.12.005
   Gotoh K, 2012, PLOS ONE, V7, DOI 10.1371/journal.pone.0053154
   Grippo PJ, 2012, GUT, V61, P1454, DOI 10.1136/gutjnl-2011-300821
   Gullo L, 1996, AM J GASTROENTEROL, V91, P2441
   Gullo L, 2006, PANCREAS, V33, P351, DOI 10.1097/01.mpa.0000240603.26312.2a
   Gyllenhammer LE, 2016, INT J OBESITY, V40, P601, DOI 10.1038/ijo.2015.207
   Hanish SI, 2005, TRANSPL P, V37, P3564, DOI 10.1016/j.transproceed.2005.09.068
   Hannukainen JC, 2011, J HEPATOL, V54, P545, DOI 10.1016/j.jhep.2010.07.029
   Heni M, 2010, DIABETES-METAB RES, V26, P200, DOI 10.1002/dmrr.1073
   Honka H, 2015, J CLIN ENDOCR METAB, V100, P2015, DOI 10.1210/jc.2014-4236
   Hori M, 2014, CLIN TRANSL GASTROEN, V5, DOI 10.1038/ctg.2014.5
   Hori M, 2011, PANCREAS, V40, P1234, DOI 10.1097/MPA.0b013e318220e742
   Hu HH, 2010, OBESITY, V18, P841, DOI 10.1038/oby.2009.352
   Humar A, 2004, AM J TRANSPLANT, V4, P605, DOI 10.1111/j.1600-6143.2004.00381.x
   Hussain HK, 2005, RADIOLOGY, V237, P1048, DOI 10.1148/radiol.2373041639
   ITAI Y, 1995, ACTA RADIOL, V36, P178
   Jeong HT, 2015, J CLIN ULTRASOUND, V43, P98, DOI 10.1002/jcu.22200
   Jia DM, 2001, AM J PHYSIOL-REG I, V280, pR1332, DOI 10.1152/ajpregu.2001.280.5.R1332
   Jiang CY, 2012, ONCOL LETT, V4, P960, DOI 10.3892/ol.2012.865
   Johansson BB, 2011, J BIOL CHEM, V286, P34593, DOI 10.1074/jbc.M111.222679
   JONES J S, 1970, British Journal of Diseases of the Chest, V64, P25
   JONES NL, 1994, J PEDIATR-US, V125, P406, DOI 10.1016/S0022-3476(05)83286-X
   Joshi AA, 2013, J MAGN RESON IMAGING, V37, P423, DOI 10.1002/jmri.23813
   Kaur J, 2014, CARDIOL RES PRACT, V2014, DOI 10.1155/2014/943162
   Kelley LC, 1996, VET PATHOL, V33, P398, DOI 10.1177/030098589603300405
   KELLY WD, 1967, SURGERY, V61, P827
   Keyzer C, 2014, AM J ROENTGENOL, V202, P759, DOI 10.2214/AJR.13.11390
   Khan N A, 2011, Mymensingh Med J, V20, P712
   Kim HJ, 2007, AM J ROENTGENOL, V188, P429, DOI 10.2214/AJR.05.1095
   Kim KH, 1999, J KOREAN MED SCI, V14, P578, DOI 10.3346/jkms.1999.14.5.578
   Kim MK, 2014, DIABETES RES CLIN PR, V106, P590, DOI 10.1016/j.diabres.2014.09.005
   Kim SY, 2014, RADIOLOGY, V271, P104, DOI 10.1148/radiol.13122883
   KIMURA W, 1989, AM J GASTROENTEROL, V84, P517
   King LJ, 2000, RADIOGRAPHICS, V20, P767, DOI 10.1148/radiographics.20.3.g00ma08767
   KLOPPEL G, 1991, HEPATO-GASTROENTEROL, V38, P408
   KLOPPEL G, 1992, VIRCHOWS ARCH A, V420, P1, DOI 10.1007/BF01605976
   Kovanlikaya A, 2005, PEDIATR RADIOL, V35, P601, DOI 10.1007/s00247-005-1413-y
   Kuhn JP, 2015, RADIOLOGY, V276, P129, DOI 10.1148/radiol.15140446
   KURDZIEL JC, 1984, EUR J RADIOL, V4, P202
   Kuroda N, 2003, PATHOL INT, V53, P98, DOI 10.1046/j.1440-1827.2003.01437.x
   Lacaille F, 1996, J PEDIATR GASTR NUTR, V23, P599, DOI 10.1097/00005176-199612000-00015
   Larsen MO, 2005, AM J PHYSIOL-ENDOC M, V288, pE412, DOI 10.1152/ajpendo.00352.2004
   Le KA, 2011, DIABETES CARE, V34, P485, DOI 10.2337/dc10-0760
   Lee JH, 2008, J KOREAN MED SCI, V23, P142, DOI 10.3346/jkms.2008.23.1.142
   Lee JS, 2009, WORLD J GASTROENTERO, V15, P1869, DOI 10.3748/wjg.15.1869
   Lee SE, 2010, ANN SURG, V251, P932, DOI 10.1097/SLA.0b013e3181d65483
   Lee Y, 2010, INT J OBESITY, V34, P396, DOI 10.1038/ijo.2009.245
   LEE Y, 1994, P NATL ACAD SCI USA, V91, P10878, DOI 10.1073/pnas.91.23.10878
   Lesmana CRA, 2015, BMC GASTROENTEROL, V15, DOI 10.1186/s12876-015-0404-1
   Li DH, 2009, JAMA-J AM MED ASSOC, V301, P2553, DOI 10.1001/jama.2009.886
   Lim S, 2014, ACTA DIABETOL, V51, P739, DOI 10.1007/s00592-014-0581-3
   Lin WC, 2007, J FORMOS MED ASSOC, V106, P676, DOI 10.1016/S0929-6646(08)60027-3
   Lingvay I, 2009, J CLIN ENDOCR METAB, V94, P4070, DOI 10.1210/jc.2009-0584
   Livingstone RS, 2014, MAGN RESON MATER PHY, V27, P397, DOI 10.1007/s10334-013-0421-4
   Lopez JM, 1996, GUT, V38, P285, DOI 10.1136/gut.38.2.285
   LOZANO M, 1988, PANCREAS, V3, P580, DOI 10.1097/00006676-198810000-00012
   Lugo-Olivieri CH, 1998, CLIN IMAG, V22, P346, DOI 10.1016/S0899-7071(98)00031-X
   Luo J, 2008, BRIT J CANCER, V99, P527, DOI 10.1038/sj.bjc.6604487
   Ma J, 2014, CHINESE MED J-PEKING, V127, P3548, DOI 10.3760/cma.j.issn.0366-6999.20141178
   MACMASTER SA, 1993, CAN ASSOC RADIOL J, V44, P301
   Maggio ABR, 2012, J PEDIATR GASTR NUTR, V54, P720, DOI 10.1097/MPG.0b013e318244a685
   Makay O, 2010, INT J CLIN ONCOL, V15, P88, DOI 10.1007/s10147-009-0001-9
   Mathur Abhishek, 2007, HPB (Oxford), V9, P312, DOI 10.1080/13651820701504157
   Mathur A, 2007, ANN SURG, V246, P1058, DOI 10.1097/SLA.0b013e31814a6906
   Mathur A, 2011, HPB, V13, P404, DOI 10.1111/j.1477-2574.2011.00304.x
   Mathur A, 2009, J AM COLL SURGEONS, V208, P989, DOI 10.1016/j.jamcollsurg.2008.12.026
   Matsuda A, 2014, PANCREAS, V43, P735, DOI 10.1097/MPA.0000000000000129
   Matsuda M, 2013, OBES RES CLIN PRACT, V7, pE330, DOI 10.1016/j.orcp.2013.05.004
   MATSUMOTO S, 1995, RADIOLOGY, V194, P453, DOI 10.1148/radiology.194.2.7824726
   Maunoury V, 1999, Gastroenterol Clin Biol, V23, P1099
   Michaud DS, 2001, JAMA-J AM MED ASSOC, V286, P921, DOI 10.1001/jama.286.8.921
   Midiri M, 1999, AM J ROENTGENOL, V173, P187, DOI 10.2214/ajr.173.1.10397124
   Moffitt JH, 2005, DIABETOLOGIA, V48, P1819, DOI 10.1007/s00125-005-1861-9
   Mortele KJ, 2006, RADIOGRAPHICS, V26, P715, DOI 10.1148/rg.263055164
   MURAYAMA S, 1990, PEDIATR RADIOL, V20, P536, DOI 10.1007/BF02011384
   Myers KC, 2014, J PEDIATR-US, V164, P866, DOI 10.1016/j.jpeds.2013.11.039
   Nanashima A, 2013, HEPATO-GASTROENTEROL, V60, P1217, DOI 10.5754/hge11376
   Navina S, 2011, SCI TRANSL MED, V3, DOI 10.1126/scitranslmed.3002573
   Nghiem DD, 2004, TRANSPL P, V36, P1045, DOI 10.1016/j.transproceed.2004.04.032
   O'Rorke MA, 2010, INT J CANCER, V126, P2957, DOI 10.1002/ijc.24997
   Oben JA, 2010, BIOCHEM BIOPH RES CO, V394, P24, DOI 10.1016/j.bbrc.2010.02.057
   Ogilvie RF, 1933, J PATHOL BACTERIOL, V37, P473, DOI 10.1002/path.1700370314
   OLSEN TS, 1978, ACTA PATH MICRO IM A, V86, P367
   Ou HY, 2013, PLOS ONE, V8, DOI 10.1371/journal.pone.0062561
   Pacifico L, 2015, WORLD J GASTROENTERO, V21, P4688, DOI 10.3748/wjg.v21.i15.4688
   Papakonstantinou O, 2007, EUR RADIOL, V17, P1535, DOI 10.1007/s00330-006-0507-8
   Papandreou D, 2007, CLIN NUTR, V26, P409, DOI 10.1016/j.clnu.2007.02.002
   Park CM, 2000, J COMPUT ASSIST TOMO, V24, P893, DOI 10.1097/00004728-200011000-00014
   Patel K, 2015, AM J PATHOL, V185, P808, DOI 10.1016/j.ajpath.2014.11.019
   Patel NS, 2013, ALIMENT PHARM THER, V37, P630, DOI 10.1111/apt.12237
   Patel NS, 2013, GASTROENT RES PRACT, V2013, DOI 10.1155/2013/498296
   PATEL S, 1980, AM J ROENTGENOL, V135, P843, DOI 10.2214/ajr.135.4.843
   Pezzilli R, 2014, WORLD J DIABETES, V5, P415, DOI 10.4239/wjd.v5.i4.415
   Pham YH, 2016, SOUTH MED J, V109, P196, DOI 10.14423/SMJ.0000000000000432
   Pinnick KE, 2008, OBESITY, V16, P522, DOI 10.1038/oby.2007.110
   Pokhrel B, 2014, CLIN EXP GASTROENTER, V7, P199, DOI 10.2147/CEG.S31333
   Raeder H, 2007, DIABETES, V56, P444, DOI 10.2337/db06-0859
   Rebours V, 2015, CLIN CANCER RES, V21, P3522, DOI 10.1158/1078-0432.CCR-14-2385
   Renehan Andrew G., 2008, Archives of Physiology and Biochemistry, V114, P71, DOI [10.1080/13813450801954303, 10.1080/13813450801954303 ]
   ROBBERECHT E, 1985, PEDIATR RADIOL, V15, P348, DOI 10.1007/BF02386774
   Roberts DL, 2010, ANNU REV MED, V61, P301, DOI 10.1146/annurev.med.080708.082713
   Roberts KJ, 2013, PANCREATOLOGY, V13, P423, DOI 10.1016/j.pan.2013.04.322
   Robertson MB, 2006, RADIOGRAPHICS, V26, P679, DOI 10.1148/rg.263055101
   Rosso E, 2009, J GASTROINTEST SURG, V13, P1845, DOI 10.1007/s11605-009-0974-8
   Ruggiero A, 2008, PEDIATR BLOOD CANCER, V50, P352, DOI 10.1002/pbc.21109
   Sadr-Azodi O, 2013, AM J GASTROENTEROL, V108, P133, DOI 10.1038/ajg.2012.381
   Saisho Y, 2007, CLIN ANAT, V20, P933, DOI 10.1002/ca.20543
   Sasaki M, 1998, PATHOL INT, V48, P566, DOI 10.1111/j.1440-1827.1998.tb03951.x
   Sattar N, 2014, BMC MED, V12, DOI 10.1186/s12916-014-0123-4
   Schick F, 2002, MAGNET RESON MED, V47, P720, DOI 10.1002/mrm.10107
   Schwenzer NF, 2008, INVEST RADIOL, V43, P330, DOI 10.1097/RLI.0b013e31816a88c6
   Sepe PS, 2011, GASTROINTEST ENDOSC, V73, P987, DOI 10.1016/j.gie.2011.01.015
   Singhi AD, 2014, AM J SURG PATHOL, V38, P346, DOI 10.1097/PAS.0000000000000164
   Smits MM, 2011, NAT REV GASTRO HEPAT, V8, P169, DOI 10.1038/nrgastro.2011.4
   SO CB, 1987, AM J ROENTGENOL, V149, P67, DOI 10.2214/ajr.149.1.67
   Sodhi KS, 2005, PEDIATR RADIOL, V35, P1157, DOI 10.1007/s00247-005-1520-9
   Soeda J, 2016, J PHYSIOL BIOCHEM, V72, P281, DOI 10.1007/s13105-016-0476-6
   Sosa-Valencia Leonardo, 2013, Rev. gastroenterol. Perú, V33, P131
   Souza-Mello V, 2011, PANCREAS, V40, P715, DOI 10.1097/MPA.0b013e3182153922
   Soyer P, 1999, RADIOLOGY, V210, P611, DOI 10.1148/radiology.210.3.r99mr08611
   Stolzenberg-Solomon RZ, 2008, AM J EPIDEMIOL, V167, P586, DOI 10.1093/aje/kwm361
   Suda K, 2000, ARCH PATHOL LAB MED, V124, P1302
   Szczepaniak LS, 2012, DIABETES CARE, V35, P2377, DOI 10.2337/dc12-0701
   Taguchi M, 2014, PANCREAS, V43, P863, DOI 10.1097/MPA.0000000000000137
   Takahashi T, 2004, J PEDIATR ENDOCR MET, V17, P1141
   Targher G, 2012, J ENDOCRINOL INVEST, V35, P748, DOI 10.3275/8011
   Terzin V, 2014, PANCREATOLOGY, V14, P356, DOI 10.1016/j.pan.2014.07.004
   THAM RTOTA, 1991, RADIOLOGY, V179, P183, DOI 10.1148/radiology.179.1.2006275
   Toledo-Corral CM, 2013, J CLIN ENDOCR METAB, V98, P1115, DOI 10.1210/jc.2012-3806
   Tranchart H, 2012, ANN SURG, V256, P139, DOI 10.1097/SLA.0b013e318256c32c
   Tsushima Y, 1992, Radiat Med, V10, P157
   Tushuizen ME, 2007, DIABETES CARE, V30, P2916, DOI 10.2337/dc07-0326
   Ustundag Y, 2011, WORLD J GASTROENTERO, V17, P2061, DOI 10.3748/wjg.v17.i15.2061
   Uygun A, 2015, EUR J INTERN MED, V26, P37, DOI 10.1016/j.ejim.2014.11.007
   van der Zijl NJ, 2011, J CLIN ENDOCR METAB, V96, P459, DOI 10.1210/jc.2010-1722
   van Geenen EJM, 2011, AM J GASTROENTEROL, V106, P1161, DOI 10.1038/ajg.2011.43
   van Geenen EJM, 2010, PANCREAS, V39, P1185, DOI 10.1097/MPA.0b013e3181f6fce2
   van Raalte DH, 2010, CURR OPIN CLIN NUTR, V13, P478, DOI 10.1097/MCO.0b013e32833aa1ef
   Verma AR, 2011, EXP CLIN TRANSPLANT, V9, P159
   Volk B., 1977, DIABETIC PANCREAS, P317, DOI DOI 10.1007/978-1-4684-2325-9
   WALTERS MNI, 1966, J PATHOL BACTERIOL, V92, P547, DOI 10.1002/path.1700920232
   WALTERS MNI, 1965, BRIT J EXP PATHOL, V46, P200
   Wang CY, 2014, J AM HEART ASSOC, V3, DOI 10.1161/JAHA.113.000297
   WATANABE S, 1995, ARCH HISTOL CYTOL, V58, P365, DOI 10.1679/aohc.58.365
   WILSON JS, 1986, J LAB CLIN MED, V107, P51
   WILSON JS, 1982, ALCOHOL CLIN EXP RES, V6, P117, DOI 10.1111/j.1530-0277.1982.tb05389.x
   WILSON JS, 1984, EXP MOL PATHOL, V41, P289, DOI 10.1016/0014-4800(84)90016-9
   Wong VWS, 2014, AM J GASTROENTEROL, V109, P589, DOI 10.1038/ajg.2014.1
   World Health Organisation, 2011, OB OV FACT SHEET 311
   Wu WC, 2013, CARDIOVASC DIABETOL, V12, DOI 10.1186/1475-2840-12-77
   Yan MX, 2006, BIOCHEM BIOPH RES CO, V347, P192, DOI 10.1016/j.bbrc.2006.06.063
   Yang WJ, 2016, PANCREAS, V45, P836, DOI 10.1097/MPA.0000000000000557
   Yki-Jarvinen H, 2014, LANCET DIABETES ENDO, V2, P901, DOI 10.1016/S2213-8587(14)70032-4
   Yoon JH, 2016, RADIOLOGY, V279, P140, DOI 10.1148/radiol.2015142254
   YOSHIMURA N, 1992, ACTA PATHOL JAPON, V42, P826
   Yu Tao, 2014, Wei Sheng Yan Jiu, V43, P186
   Zenker M, 2006, ENDOCRIN METAB CLIN, V35, P243, DOI 10.1016/j.ecl.2006.02.013
   Zhao L, 2016, CHIN J INTEGR MED, V22, P496, DOI 10.1007/s11655-014-1986-0
   Zhao ZZ, 2015, PANCREAS, V44, P888, DOI 10.1097/MPA.0000000000000349
   Zhou J, 2016, PANCREATOLOGY, V16, P578, DOI 10.1016/j.pan.2016.03.008
   Zou Xin, 2014, Zhongguo Zhong Yao Za Zhi, V39, P2106
   Zyromski NJ, 2008, AM J PHYSIOL-GASTR L, V295, pG552, DOI 10.1152/ajpgi.90278.2008
NR 205
TC 88
Z9 92
U1 1
U2 31
PU BAISHIDENG PUBLISHING GROUP INC
PI PLEASANTON
PA 8226 REGENCY DR, PLEASANTON, CA 94588 USA
SN 1007-9327
EI 2219-2840
J9 WORLD J GASTROENTERO
JI World J. Gastroenterol.
PD SEP 14
PY 2016
VL 22
IS 34
BP 7660
EP 7675
DI 10.3748/wjg.v22.i34.7660
PG 16
WC Gastroenterology & Hepatology
WE Science Citation Index Expanded (SCI-EXPANDED)
SC Gastroenterology & Hepatology
GA DW9LH
UT WOS:000383980400003
PM 27678349
OA hybrid, Green Submitted, Green Published
DA 2022-07-19
ER

PT J
AU Zhang, P
   Xiao, ZW
   Xu, HX
   Zhu, XZ
   Wang, L
   Huang, D
   Liang, Y
   Ni, QX
   Chen, J
   Yu, XJ
   Luo, GP
AF Zhang, Pin
   Xiao, Zhiwen
   Xu, Huaxiang
   Zhu, Xinzhe
   Wang, Lei
   Huang, Dan
   Liang, Yun
   Ni, Quanxing
   Chen, Jie
   Yu, Xianjun
   Luo, Guopei
TI Hyperglycemia is associated with adverse prognosis in patients with
   pancreatic neuroendocrine neoplasms
SO ENDOCRINE
LA English
DT Article; Early Access
DE Pancreatic neuroendocrine tumor; Diabetes mellitus; Prediabetes;
   Impaired glucose tolerance; CA19-9; Lymph node metastasis
ID GLUCOSE-METABOLISM; METFORMIN; SURVIVAL; TUMORS; PREDICTORS; RECURRENCE;
   CANCER; RISK
AB Background Although glucose has a well-recognized protumoral role and the pancreas is a critical organ in adjusting glucose metabolism, the clinical value of hyperglycemia in pancreatic neuroendocrine neoplasms (pNENs) remains largely unidentified. Methods A retrospective study including 335 patients with pathologically confirmed pNENs was conducted. A baseline fasting blood glucose concentration >= 5.6 mmol/L was defined as hyperglycemia (otherwise, normal). Survival and regression analyses were performed. Results Compared with patients with normal glucose, patients with hyperglycemia (47.8%) had a higher proportion of preexisting diabetes mellitus (DM) (36.9% vs. 4.6%, p < 0.001), lymph node involvement (31.0% vs. 14.6%, p = 0.002), distant metastasis (34.4% vs. 22.9%, p = 0.019), and carbohydrate antigen 19-9 (CA19-9) >= 37 U/mL (16.6% vs. 7.2%, p = 0.009). Hyperglycemia was associated with CA19-9 >= 37 U/mL (Odds Ratio (OR) = 3.19, 95% CI: 1.11-9.17, p = 0.031), lymph node involvement (OR = 2.32, 95% CI: 1.02-5.28, p = 0.045), nonfunctional tumors (OR = 9.90, 95% CI: 2.11-46.34, p = 0.004), and preexisting diabetes (OR = 18.24, 95% CI: 4.06-81.95, p < 0.001). Hyperglycemia was an independent determinant for overall survival in the multivariate analysis (hazard ratio (HR) = 2.65, 95% CI: 1.31-5.34, p = 0.006). Conclusion Hyperglycemia is an independent predictor of overall survival and is associated with preexisting DM or lymphatic metastasis in patients with pNENs. Patients with hyperglycemia and resectable pNENs may benefit from radical resection with dissection of regional lymph nodes.
C1 [Zhang, Pin; Xiao, Zhiwen; Xu, Huaxiang; Zhu, Xinzhe; Liang, Yun; Ni, Quanxing; Chen, Jie; Yu, Xianjun; Luo, Guopei] Fudan Univ, Ctr Neuroendocrine Tumors, Shanghai Canc Ctr, Shanghai 200032, Peoples R China.
   [Zhang, Pin; Xiao, Zhiwen; Xu, Huaxiang; Zhu, Xinzhe; Wang, Lei; Huang, Dan; Liang, Yun; Ni, Quanxing; Chen, Jie; Yu, Xianjun; Luo, Guopei] Fudan Univ, Shanghai Med Coll, Dept Oncol, Shanghai 200032, Peoples R China.
   [Zhang, Pin; Xiao, Zhiwen; Xu, Huaxiang; Zhu, Xinzhe; Ni, Quanxing; Yu, Xianjun; Luo, Guopei] Fudan Univ, Pancreat Canc Inst, Shanghai 200032, Peoples R China.
   [Zhang, Pin; Xiao, Zhiwen; Xu, Huaxiang; Zhu, Xinzhe; Ni, Quanxing; Yu, Xianjun; Luo, Guopei] Shanghai Pancreat Canc Inst, Shanghai 200032, Peoples R China.
   [Zhang, Pin; Xiao, Zhiwen; Xu, Huaxiang; Zhu, Xinzhe; Ni, Quanxing; Yu, Xianjun; Luo, Guopei] Fudan Univ, Shanghai Canc Ctr, Dept Pancreat Surg, Shanghai 200032, Peoples R China.
   [Wang, Lei; Huang, Dan] Fudan Univ, Shanghai Canc Ctr, Dept Pathol, Shanghai 200032, Peoples R China.
   [Liang, Yun; Chen, Jie] Fudan Univ, Shanghai Canc Ctr, Dept Head & Neck Tumors & Neuroendocrine Tumors, Shanghai 200032, Peoples R China.
RP Yu, XJ; Luo, GP (通讯作者)，Fudan Univ, Ctr Neuroendocrine Tumors, Shanghai Canc Ctr, Shanghai 200032, Peoples R China.; Yu, XJ; Luo, GP (通讯作者)，Fudan Univ, Shanghai Med Coll, Dept Oncol, Shanghai 200032, Peoples R China.; Yu, XJ; Luo, GP (通讯作者)，Fudan Univ, Pancreat Canc Inst, Shanghai 200032, Peoples R China.; Yu, XJ; Luo, GP (通讯作者)，Shanghai Pancreat Canc Inst, Shanghai 200032, Peoples R China.; Yu, XJ; Luo, GP (通讯作者)，Fudan Univ, Shanghai Canc Ctr, Dept Pancreat Surg, Shanghai 200032, Peoples R China.
EM yuxianjun@fudanpci.org; luoguopei@fudnapci.org
FU National Natural Science Foundation of China [81625016, 81871940,
   81902417]; Scientific Innovation Project of Shanghai Education Committee
   [2019-01-07-00-07-E00057]; Clinical and Scientific Innovation Project of
   Shanghai Hospital Development Center [SHDC12018109]; Shanghai Natural
   Science Foundation [17ZR1406300]; Shanghai Cancer Center Foundation for
   Distinguished Young Scholars [YJJQ201803]; Fudan University Personalized
   Project for "Double Top" Original Research [XM03190633]
FX This work was supported by the National Natural Science Foundation of
   China (grant numbers 81625016, 81871940, 81902417), the Scientific
   Innovation Project of Shanghai Education Committee
   (2019-01-07-00-07-E00057), Clinical and Scientific Innovation Project of
   Shanghai Hospital Development Center (SHDC12018109), the Shanghai
   Natural Science Foundation (grant number 17ZR1406300), the Shanghai
   Cancer Center Foundation for Distinguished Young Scholars (grant number
   YJJQ201803), and the Fudan University Personalized Project for "Double
   Top" Original Research (grant number XM03190633).
CR American Diabetes Association Professional Practice Committee, 2022, Diabetes Care, V45, pS17, DOI 10.2337/dc22-S002
   Bose S, 2018, ADV EXP MED BIOL, V1063, P3, DOI 10.1007/978-3-319-77736-8_1
   Chen Luohai, 2017, Zhonghua Wei Chang Wai Ke Za Zhi, V20, P1002
   de Mestier L, 2020, NEUROENDOCRINOLOGY, V110, P967, DOI 10.1159/000505158
   Elgendy M, 2019, CANCER CELL, V35, P798, DOI 10.1016/j.ccell.2019.03.007
   Fan ZY, 2020, PANCREAS, V49, P751, DOI 10.1097/MPA.0000000000001564
   Feola T, 2022, J ENDOCRINOL INVEST, V45, P849, DOI 10.1007/s40618-021-01715-0
   Gallo M, 2018, CANCER TREAT REV, V67, P1, DOI 10.1016/j.ctrv.2018.04.013
   Gong YT, 2021, ENDOCRINE, V71, P494, DOI 10.1007/s12020-020-02469-0
   Hashim YM, 2014, ANN SURG, V259, P197, DOI 10.1097/SLA.0000000000000348
   Hay N, 2016, NAT REV CANCER, V16, P635, DOI 10.1038/nrc.2016.77
   Ishida H, 2020, CRIT REV ONCOL HEMAT, V145, DOI 10.1016/j.critrevonc.2019.102835
   Kim SH, 2014, ENDOCRINE, V46, P249, DOI 10.1007/s12020-013-0058-0
   Krampitz GW, 2012, ARCH SURG-CHICAGO, V147, P820, DOI 10.1001/archsurg.2012.1261
   Lam AKY, 2021, HISTOL HISTOPATHOL, V36, P367, DOI 10.14670/HH-18-288
   Leoncini E, 2016, ANN ONCOL, V27, P68, DOI 10.1093/annonc/mdv505
   Luo GP, 2021, BBA-REV CANCER, V1875, DOI 10.1016/j.bbcan.2020.188409
   Luo GP, 2017, ONCOL LETT, V14, P6795, DOI 10.3892/ol.2017.7071
   Luo GP, 2017, ANN SURG, V265, P800, DOI 10.1097/SLA.0000000000001741
   Luo GP, 2017, J CLIN ONCOL, V35, P274, DOI 10.1200/JCO.2016.67.8193
   Mizrahi JD, 2020, LANCET, V395, P2008, DOI 10.1016/S0140-6736(20)30974-0
   Murai J, 2013, ENDOCR J, V60, P885, DOI 10.1507/endocrj.EJ12-0364
   Muscogiuri G, 2020, ENDOCRINE, V69, P441, DOI 10.1007/s12020-020-02331-3
   Nagtegaal ID, 2020, HISTOPATHOLOGY, V76, P182, DOI 10.1111/his.13975
   Pusceddu S, 2022, CANCERS, V14, DOI 10.3390/cancers14010069
   Pusceddu S, 2018, GASTROENTEROLOGY, V155, P479, DOI 10.1053/j.gastro.2018.04.010
   Pusceddu S, 2016, FUTURE ONCOL, V12, P1251, DOI 10.2217/fon-2015-0077
   Rosenblum RE, 2020, PANCREAS, V49, P249, DOI 10.1097/MPA.0000000000001477
   Sadeghi N, 2012, CLIN CANCER RES, V18, P2905, DOI 10.1158/1078-0432.CCR-11-2994
   Wang WQ, 2021, J GASTROENTEROL, V56, P395, DOI 10.1007/s00535-021-01777-0
   Yao JC, 2008, J CLIN ONCOL, V26, P3063, DOI 10.1200/JCO.2007.15.4377
   Yu HY, 2012, EXP DIABETES RES, DOI 10.1155/2012/745189
   Zhang XF, 2021, ANN SURG, V274, pE28, DOI 10.1097/SLA.0000000000003478
   Zhang Z, 2020, PANCREAS, V49, P381, DOI 10.1097/MPA.0000000000001493
   Zhuge XL, 2020, FRONT ENDOCRINOL, V11, DOI 10.3389/fendo.2020.615082
NR 35
TC 0
Z9 0
U1 0
U2 0
PU SPRINGER
PI NEW YORK
PA ONE NEW YORK PLAZA, SUITE 4600, NEW YORK, NY, UNITED STATES
SN 1355-008X
EI 1559-0100
J9 ENDOCRINE
JI Endocrine
DI 10.1007/s12020-022-03100-0
EA JUL 2022
PG 10
WC Endocrinology & Metabolism
WE Science Citation Index Expanded (SCI-EXPANDED)
SC Endocrinology & Metabolism
GA 2R2RL
UT WOS:000820957400001
PM 35790660
DA 2022-07-19
ER

PT J
AU Yao, X
   Zeng, M
   Wang, H
   Fei, S
   Rao, S
   Ji, Y
AF Yao, X.
   Zeng, M.
   Wang, H.
   Fei, S.
   Rao, S.
   Ji, Y.
TI Metabolite detection of pancreatic carcinoma by in vivo proton MR
   spectroscopy at 3T: initial results
SO RADIOLOGIA MEDICA
LA English
DT Article
DE Pancreas; Carcinoma; Magnetic Resonance; Spectroscopy; 3T
ID MAGNETIC-RESONANCE-SPECTROSCOPY; HUMAN BREAST-LESIONS; HUMAN BRAIN; H-1
   MRS; CANCER; CHOLINE; DIFFERENTIATION; EXPRESSION; DIAGNOSIS; PROFILES
AB The authors sought to identify metabolic features of pancreatic carcinoma by in vivo proton magnetic resonance (MR) spectroscopy at 3 Tesla.
   Forty healthy volunteers and 40 patients with pancreatic carcinoma confirmed by histopathology underwent T2-weighted imaging for localisation of the single voxel. Respiration-triggered H-1 MR spectroscopy was used to detect metabolites in normal pancreas and cancerous tissue. All spectral data were processed with SAGE software. Unsuppressed water at 4.7 ppm was used as an internal reference to determine metabolite concentrations. Each ratio among the different peak areas was statistically evaluated between normal pancreas and pancreatic carcinoma.
   The following five groups of spectra were detected: unsaturated fatty acids (-CH = CH-) at 5.4 ppm; residual water at 4.7 ppm; choline metabolites at 3.2 ppm; unsaturated fatty acids (-CH2-CH = CH-) or a combination of N-acetylaspartate (NAA), N-acetylaspartylglutamate (NAAG), glutamine, glutamate, macromolecules and unsaturated fatty acids (-CH2-CH = CH-) at 2.0 ppm and lipids at 1.3 ppm. Ratio of lipids to unsuppressed water in normal pancreas was statistically greater than that in pancreatic cancer (p=0.004). Ratio of choline to unsuppressed water in normal pancreas was statistically greater than that in pancreatic cancer (p=0.0001). Ratio of fatty acids (-CH = CH-) to lipids in normal pancreas was statistically lower than that in pancreatic cancer (p=0.006).
   Compared with normal pancreas, pancreatic carcinoma has a higher ratio of fatty acids (-CH = CH-) to lipids and lower ratios of lipids to unsuppressed water and choline to unsuppressed water at 3T.
C1 [Yao, X.; Zeng, M.; Rao, S.] Fudan Univ, Zhongshan Hosp, Dept Radiol, Shanghai 200032, Peoples R China.
   [Yao, X.; Zeng, M.; Rao, S.] Fudan Univ, Shanghai Med Coll, Dept Med Image, Shanghai 200032, Peoples R China.
   [Wang, H.; Fei, S.] GE Healthcare, Global Appl Sci Lab, Shanghai, Peoples R China.
   [Ji, Y.] Fudan Univ, Zhongshan Hosp, Dept Pathol, Shanghai 200032, Peoples R China.
RP Zeng, M (通讯作者)，Fudan Univ, Zhongshan Hosp, Dept Radiol, 138 Fenglin Rd, Shanghai 200032, Peoples R China.
EM zengmengsu@gmail.com
CR Ahren B, 2000, DIABETOLOGIA, V43, P393, DOI 10.1007/s001250051322
   [Anonymous], 1999, Gastroenterology, V117, P1463
   Barth MM, 2007, RADIOGRAPHICS, V27, DOI 10.1148/rg.275065204
   Bolan PJ, 2002, MAGNET RESON MED, V48, P215, DOI 10.1002/mrm.10224
   Cho SG, 2005, J COMPUT ASSIST TOMO, V29, P163, DOI 10.1097/01.rct.0000153956.33296.b5
   Di Costanzo A, 2007, EUR RADIOL, V17, P1651, DOI 10.1007/s00330-006-0546-1
   Esslimani-Sahla M, 2007, INT J CANCER, V120, P224, DOI 10.1002/ijc.22202
   Fang F, 2007, CANCER SCI, V98, P1678, DOI 10.1111/j.1349-7006.2007.00589.x
   Gillies RJ, 2005, ANNU REV BIOMED ENG, V7, P287, DOI 10.1146/annurev.bioeng.7.060804.100411
   Gilon P, 2001, ENDOCR REV, V22, P565, DOI 10.1210/er.22.5.565
   Gruetter R, 1998, J MAGN RESON, V135, P260, DOI 10.1006/jmre.1998.1542
   Hochachka PW, 2002, BIOESSAYS, V24, P749, DOI 10.1002/bies.10131
   Howe FA, 2003, MAGNET RESON MED, V49, P223, DOI 10.1002/mrm.10367
   Ilcol YO, 2003, EUR J BIOCHEM, V270, P991, DOI 10.1046/j.1432-1033.2003.03472.x
   Jacobs MA, 2004, J MAGN RESON IMAGING, V19, P68, DOI 10.1002/jmri.10427
   Jemal A, 2006, CA-CANCER J CLIN, V56, P106, DOI 10.3322/canjclin.56.2.106
   Kaplan O, 1997, CANCER RES, V57, P1452
   Katz-Brull R, 2003, MAGNET RESON MED, V50, P461, DOI 10.1002/mrm.10560
   Kurhanewicz J, 1996, RADIOLOGY, V198, P795, DOI 10.1148/radiology.198.3.8628874
   Law M, 2002, RADIOLOGY, V222, P715, DOI 10.1148/radiol.2223010558
   Moller-Hartmann W, 2002, NEURORADIOLOGY, V44, P371, DOI 10.1007/s00234-001-0760-0
   Murphy M, 2002, BRIT J NEUROSURG, V16, P329, DOI 10.1080/0268869021000007687
   Pouwels PJW, 1998, MAGN RESON MED, V39, P53, DOI 10.1002/mrm.1910390110
   Roebuck JR, 1998, RADIOLOGY, V209, P269, DOI 10.1148/radiology.209.1.9769842
   Ronen SM, 2001, BREAST CANCER RES, V3, P36, DOI 10.1186/bcr268
   ROSS B, 1994, MAGN RESON QUART, V10, P191
   Scheidler J, 1999, RADIOLOGY, V213, P473, DOI 10.1148/radiology.213.2.r99nv23473
   Schima W, 2007, EUR RADIOL, V17, P638, DOI 10.1007/s00330-006-0435-7
   Traiffort E, 2005, J NEUROCHEM, V92, P1116, DOI 10.1111/j.1471-4159.2004.02962.x
   Yeung DKW, 2001, RADIOLOGY, V220, P40, DOI 10.1148/radiology.220.1.r01jl0240
   Yuan ZF, 2006, PHYSIOL GENOMICS, V26, P76, DOI 10.1152/physiolgenomics.00107.2005
   ZEISEL SH, 1994, ANNU REV NUTR, V14, P269, DOI 10.1146/annurev.nu.14.070194.001413
NR 32
TC 24
Z9 24
U1 0
U2 18
PU SPRINGER-VERLAG ITALIA SRL
PI MILAN
PA VIA DECEMBRIO, 28, MILAN, 20137, ITALY
SN 0033-8362
EI 1826-6983
J9 RADIOL MED
JI Radiol. Med.
PD AUG
PY 2012
VL 117
IS 5
BP 780
EP 788
DI 10.1007/s11547-011-0757-7
PG 9
WC Radiology, Nuclear Medicine & Medical Imaging
WE Science Citation Index Expanded (SCI-EXPANDED)
SC Radiology, Nuclear Medicine & Medical Imaging
GA 976NY
UT WOS:000306592800006
PM 22095426
DA 2022-07-19
ER

PT J
AU Pergolini, I
   Jager, C
   Safak, O
   Goss, R
   Novotny, A
   Ceyhan, GO
   Friess, H
   Demir, IE
AF Pergolini, Ilaria
   Jaeger, Carsten
   Safak, Okan
   Goess, Ruediger
   Novotny, Alexander
   Ceyhan, Guralp O.
   Friess, Helmut
   Demir, Ihsan Ekin
TI Diabetes and Weight Loss Are Associated With Malignancies in Patients
   With Intraductal Papillary Mucinous Neoplasms
SO CLINICAL GASTROENTEROLOGY AND HEPATOLOGY
LA English
DT Article
DE Metabolic Disorders; IPMN; Malignant Progression
ID RISK-FACTORS; PANCREAS; PROGRESSION; GUIDELINES; MANAGEMENT; PREDICTORS;
   DIAGNOSIS; MELLITUS; DUCT; IPMN
AB BACKGROUND & AIMS: The role of diabetes in intraductal papillary mucinous neoplasms (IPMNs) is not known. We investigated the prevalence of diabetes among patients with resected IPMNs and the association between diabetes, clinical and morphological features, and high-grade dysplasia or invasive cancer.
   METHODS: We collected clinical, pathology, laboratory, and demographic data from 134 patients who underwent pancreatic resection for IPMN from a referral center in Germany. We identified 50 patients with diabetes (37%).
   RESULTS: Higher proportions of patients with diabetes were male and older, but did not have increased body mass index, compared to patients without diabetes. Diabetes was significantly associated with main-duct involvement (odds ratio [OR], 2.827; 95% CI, 1.059-7.546; P = .038) and high-grade dysplasia or invasive carcinoma (OR, 2.692; 95% CI, 1.283-5.651; P = .009). Risk of high-grade dysplasia or invasive cancer was even higher in patients with new-onset or worsening diabetes (OR, 4.615; 95% CI, 1.423-14.698; P = .011). Fifty-eight percent of patients (18/31) with weight loss at diagnosis had diabetes vs 32% of patients (31/97) without weight loss (P [.009). However, when the analysis was restricted to IPMNs with low-grade dysplasia, weight loss and diabetes were no longer associated (42% [5/12] vs 21% [9/44]; P = .133).
   CONCLUSIONS: In patients with IPMNs, diabetes is associated with increased risk of main duct involvement and high-grade dysplasia or invasive carcinoma. Studies are needed to determine the relationship between diabetes and progression of IPMNs, which might lead to strategies for early detection and prevention of invasive cancer. Findings from this study should be considered in the guidelines for management of IPMN.
C1 [Pergolini, Ilaria; Jaeger, Carsten; Safak, Okan; Goess, Ruediger; Novotny, Alexander; Demir, Ihsan Ekin] Tech Univ Munich, Sch Med, Dept Surg, Klinikum Rechts Isar, Ismaninger Str 22, D-81675 Munich, Germany.
   [Ceyhan, Guralp O.; Demir, Ihsan Ekin] Acibadem Mehmet Ali Aydinlar Univ, Sch Med, Dept Gen Surg, HPB Unit, Istanbul, Turkey.
   [Friess, Helmut; Demir, Ihsan Ekin] German Canc Consortium DKTK, Partner Site Munich, Munich, Germany.
   [Friess, Helmut; Demir, Ihsan Ekin] Collaborat Res Ctr CRC 1321 Modelling & Targeting, Munich, Germany.
RP Demir, IE (通讯作者)，Tech Univ Munich, Sch Med, Dept Surg, Klinikum Rechts Isar, Ismaninger Str 22, D-81675 Munich, Germany.
EM ekin.demir@tum.de
OI Pergolini, Ilaria/0000-0002-3511-5882
CR Altman DG, 2012, PLOS MED, V9, DOI 10.1371/journal.pmed.1001216
   American Diabetes Dssociation, DIAGN DIAB LEARN PRE
   Basturk O, 2015, AM J SURG PATHOL, V39, P1730, DOI 10.1097/PAS.0000000000000533
   Capurso G, 2013, AM J GASTROENTEROL, V108, P1003, DOI 10.1038/ajg.2013.42
   Chang YT, 2015, MEDICINE, V94, DOI 10.1097/MD.0000000000000797
   Del Chiaro M, 2019, ANN SURG
   Duconseil P, 2018, ANN SURG ONCOL, V25, P1017, DOI 10.1245/s10434-017-6318-0
   El Khoury R, 2018, ANN SURG ONCOL, V25, P1746, DOI 10.1245/s10434-018-6425-6
   European Study Group on Cystic Tumours of the Pancreas, 2018, GUT, V67, P798
   Falconi M, 2008, BRIT J SURG, V95, P85, DOI 10.1002/bjs.5652
   Gausman V, 2018, PANCREAS, V47, P471, DOI 10.1097/MPA.0000000000001027
   Hart PA, 2011, PANCREAS, V40, P768, DOI 10.1097/MPA.0b013e318220816a
   Jang DK, 2016, PANCREAS, V45, P1027, DOI 10.1097/MPA.0000000000000592
   Leal JN, 2015, J GASTROINTEST SURG, V19, P1974, DOI 10.1007/s11605-015-2885-1
   Magruder JT, 2011, PANCREAS, V40, P339, DOI 10.1097/MPA.0b013e318209e05d
   Matthaei H, 2011, NAT REV GASTRO HEPAT, V8, P141, DOI 10.1038/nrgastro.2011.2
   Mimura T, 2010, J CLIN GASTROENTEROL, V44, pE224, DOI 10.1097/MCG.0b013e3181d8fb91
   Morales-Oyarvide V, 2017, PANCREATOLOGY, V17, P920, DOI 10.1016/j.pan.2017.08.073
   Okabayashi T, 2013, ONCOL LETT, V5, P1819, DOI 10.3892/ol.2013.1268
   Pannala R, 2008, GASTROENTEROLOGY, V134, P981, DOI 10.1053/j.gastro.2008.01.039
   Pannala R, 2009, AM J GASTROENTEROL, V104, P2318, DOI 10.1038/ajg.2009.253
   Sah RP, 2013, NAT REV GASTRO HEPAT, V10, P423, DOI 10.1038/nrgastro.2013.49
   Sturm EC, 2013, SURGERY, V154, P803, DOI 10.1016/j.surg.2013.07.011
   Tanaka M, 2018, PANCREAS, V47, P544, DOI 10.1097/MPA.0000000000001047
   Tanaka M, 2017, PANCREATOLOGY, V17, P738, DOI 10.1016/j.pan.2017.07.007
   Vege SS, 2015, GASTROENTEROLOGY, V148, P819, DOI 10.1053/j.gastro.2015.01.015
   von Elm E, 2014, INT J SURG, V12, P1495, DOI 10.1016/j.ijsu.2014.07.013
NR 27
TC 5
Z9 5
U1 1
U2 3
PU ELSEVIER SCIENCE INC
PI NEW YORK
PA STE 800, 230 PARK AVE, NEW YORK, NY 10169 USA
SN 1542-3565
EI 1542-7714
J9 CLIN GASTROENTEROL H
JI Clin. Gastroenterol. Hepatol.
PD JAN
PY 2021
VL 19
IS 1
BP 171
EP 179
DI 10.1016/j.cgh.2020.04.090
PG 9
WC Gastroenterology & Hepatology
WE Science Citation Index Expanded (SCI-EXPANDED)
SC Gastroenterology & Hepatology
GA PH8AQ
UT WOS:000600628700031
PM 32407968
OA hybrid
DA 2022-07-19
ER

PT J
AU Veite-Schmahl, MJ
   Regan, DP
   Rivers, AC
   Nowatzke, JF
   Kennedy, MA
AF Veite-Schmahl, Michelle J.
   Regan, Daniel P.
   Rivers, Adam C.
   Nowatzke, Joseph F.
   Kennedy, Michael A.
TI Dissection of the Mouse Pancreas for Histological Analysis and Metabolic
   Profiling
SO JOVE-JOURNAL OF VISUALIZED EXPERIMENTS
LA English
DT Article
DE Medicine; Issue 126; Pancreas; pancreas dissection; mouse pancreas
   dissection; pancreatic cancer; pancreatic ductal adenocarcinoma; mouse
ID CANCER; MODEL; MICE
AB We have been investigating the pancreas specific transcription factor, 1 a cre-recombinase; lox-stop-lox-Kristen rat sarcoma, glycine to aspartic acid at the 12 codon (Ptf1a (cre/+) ;LSL-Kras (G12D/+)) mouse strain as a model of human pancreatic cancer. The goal of our current studies is to identify novel metabolic biomarkers of pancreatic cancer progression. We have performed metabolic profiling of urine, feces, blood, and pancreas tissue extracts, as well as histological analyses ofthe pancreas to stage the cancer progression. The mouse pancreas is not a well-defined solid organ like in humans, but rather is a diffusely distributed soft tissue that is not easily identified by individuals unfamiliar with mouse internal anatomy or by individuals that have little or no experience performing mouse organ dissections. The purpose of this article is to provide a detailed step-wise visual demonstration to guide novices in the removal of the mouse pancreas by dissection. This article should be especially valuable to students and investigators new to research that requires harvesting of the mouse pancreas by dissection for metabolic profiling or histological analyses.
C1 [Veite-Schmahl, Michelle J.; Regan, Daniel P.; Rivers, Adam C.; Nowatzke, Joseph F.; Kennedy, Michael A.] Miami Univ, Dept Chem & Biochem, Oxford, OH 45056 USA.
   [Nowatzke, Joseph F.] Cent Michigan Univ, Coll Med, Mt Pleasant, MI 48859 USA.
RP Kennedy, MA (通讯作者)，Miami Univ, Dept Chem & Biochem, Oxford, OH 45056 USA.
EM kennedm4@miamioh.edu
RI Kennedy, Michael/ABE-6002-2021; Kennedy, Michael/M-2578-2019
OI Regan, Daniel/0000-0002-6363-0144
FU National Institutes of Health/National Cancer Institute
   [1R15CA152985-01A1]; Miami University Undergraduate Research Award
   Program; Miami University Doctorate-Undergraduate Opportunities for
   Scholarship Program; Miami University Summer Scholars Program; NATIONAL
   CANCER INSTITUTE [R15CA152985] Funding Source: NIH RePORTER
FX MAK acknowledges support for this work from the National Institutes of
   Health/National Cancer Institute grant number-1R15CA152985-01A1. This
   project has also been supported by the Miami University Undergraduate
   Research Award Program, the Miami University Doctorate-Undergraduate
   Opportunities for Scholarship Program and the Miami University Summer
   Scholars Program.
CR Abiatari I, 2010, J CELL MOL MED, V14, P1166, DOI 10.1111/j.1582-4934.2009.00772.x
   Auer H, 2014, BIOTECH HISTOCHEM, V89, P518, DOI 10.3109/10520295.2014.904927
   Fesinmeyer MD, 2005, CANCER EPIDEM BIOMAR, V14, P1766, DOI 10.1158/1055-9965.EPI-05-0120
   Goodpaster AM, 2010, ANAL BIOCHEM, V401, P134, DOI 10.1016/j.ab.2010.02.005
   Heid I, 2011, GASTROENTEROLOGY, V141, P719, DOI 10.1053/j.gastro.2011.04.043
   Hingorani SR, 2003, CANCER CELL, V4, P437, DOI 10.1016/S1535-6108(03)00309-X
   Ijichi H, 2006, GENE DEV, V20, P3147, DOI 10.1101/gad.1475506
   Jackson-Grusby L, 2002, ONCOGENE, V21, P5504, DOI 10.1038/sj.onc.1205603
   LaConti JJ, 2015, BMC GENOMICS, V16, DOI 10.1186/1471-2164-16-S1-S1
   Li D. S., NATURE PROTOCOLS, V4, P1649
   Ludwig MR, 2016, PROTEOMICS, V16, P516, DOI 10.1002/pmic.201500133
   Ma JY, 2006, NEUROPSYCHOPHARMACOL, V31, P1177, DOI 10.1038/sj.npp.1300909
   Parasuraman S, 2010, J PHARMACOL PHARMACO, V1, P87, DOI 10.4103/0976-500X.72350
   Shi CJ, 2009, MOL CANCER RES, V7, P230, DOI 10.1158/1541-7786.MCR-08-0206
   Taylor DK, 2009, J AM ASSOC LAB ANIM, V48, P61
   Yadav D, 2003, CLIN GASTROENTEROL H, V1, P129, DOI 10.1053/cgh.2003.50016
NR 16
TC 5
Z9 5
U1 0
U2 5
PU JOURNAL OF VISUALIZED EXPERIMENTS
PI CAMBRIDGE
PA 1 ALEWIFE CENTER, STE 200, CAMBRIDGE, MA 02140 USA
SN 1940-087X
J9 JOVE-J VIS EXP
JI J. Vis. Exp.
PD AUG
PY 2017
IS 126
AR e55647
DI 10.3791/55647
PG 12
WC Multidisciplinary Sciences
WE Science Citation Index Expanded (SCI-EXPANDED)
SC Science & Technology - Other Topics
GA FM8VM
UT WOS:000415369500021
PM 28872120
OA Green Published
DA 2022-07-19
ER

PT J
AU Zechner, D
   Radecke, T
   Amme, J
   Burtin, F
   Albert, AC
   Partecke, LI
   Vollmar, B
AF Zechner, Dietmar
   Radecke, Tobias
   Amme, Jonas
   Buertin, Florian
   Albert, Ann-Christin
   Partecke, Lars Ivo
   Vollmar, Brigitte
TI Impact of diabetes type II and chronic inflammation on pancreatic cancer
SO BMC CANCER
LA English
DT Article
DE Cancer stem cells; Cancer heterogeneity; Cancer cell plasticity; Aldh1;
   CD133
ID STEM-CELLS; INSULIN-RECEPTOR; DUCT GLANDS; AMG 479; CARCINOMA; GROWTH;
   PROLIFERATION; GEMCITABINE; COMBINATION; METABOLISM
AB Background: We explored if known risk factors for pancreatic cancer such as type II diabetes and chronic inflammation, influence the pathophysiology of an established primary tumor in the pancreas and if administration of metformin has an impact on tumor growth.
   Methods: Pancreatic carcinomas were assessed in a syngeneic orthotopic pancreas adenocarcinoma model after injection of 6606PDA cells in the pancreas head of either B6.V-Lep(ob/ob) mice exhibiting a type II diabetes-like syndrome or normoglycemic mice. Chronic pancreatitis was then induced by repetitive administration of cerulein. Cell proliferation, cell death, inflammation and the expression of cancer stem cell markers within the carcinomas was evaluated by immunohistochemistry. In addition, the impact of the antidiabetic drug, metformin, on the pathophysiology of the tumor was assessed.
   Results: Diabetic mice developed pancreatic ductal adenocarcinomas with significantly increased tumor weight when compared to normoglycemic littermates. Diabetes caused increased proliferation of cancer cells, but did not inhibit cancer cell necrosis or apoptosis. Diabetes also reduced the number of Aldh1 expressing cancer cells and moderately decreased the number of tumor infiltrating chloracetate esterase positive granulocytes. The administration of metformin reduced tumor weight as well as cancer cell proliferation. Chronic pancreatitis significantly diminished the pancreas weight and increased lipase activity in the blood, but only moderately increased tumor weight.
   Conclusion: We conclude that diabetes type II has a fundamental influence on pancreatic ductal adenocarcinoma by stimulating cancer cell proliferation, while metformin inhibits cancer cell proliferation. Chronic inflammation had only a minor effect on the pathophysiology of an established adenocarcinoma.
C1 [Zechner, Dietmar; Radecke, Tobias; Amme, Jonas; Buertin, Florian; Albert, Ann-Christin; Vollmar, Brigitte] Univ Rostock, Med Ctr, Inst Expt Surg, D-18057 Rostock, Germany.
   [Partecke, Lars Ivo] Ernst Moritz Arndt Univ Greifswald, Univ Med Greifswald, Dept Gen Visceral Thorac & Vasc Surg, D-17475 Greifswald, Germany.
RP Zechner, D (通讯作者)，Univ Rostock, Med Ctr, Inst Expt Surg, Schillingallee 69a, D-18057 Rostock, Germany.
EM dietmar.zechner@uni-rostock.de
OI Burtin, Florian/0000-0001-9927-1852
FU Forschungsforderung der Medizinischen Fakultat der Rostocker Universitat
   (FORUN) [889017]
FX We thank Berit Blendow, Dorothea Frenz, Kathrin Sievert-Kuchenmeister,
   Eva Lorbeer-Rehfeldt and Maren Nerowski (Institute for Experimental
   Surgery, University of Rostock) for excellent technical assistance,
   Prof. Tuveson University of Cambridge, UK) for supplying us with the
   6606PDA, 7265PDA and the 6606l cell lines and Prof. Corbeil (BIOTEC,
   Dresden, Germany) for supplying us with the CD133 antibody. This work
   was supported by the Forschungsforderung der Medizinischen Fakultat der
   Rostocker Universitat (FORUN) (project 889017).
CR Andersen DK, 2013, PANCREAS, V42, P1227, DOI 10.1097/MPA.0b013e3182a9ad9d
   Balic A, 2012, EXP CELL RES, V318, P691, DOI 10.1016/j.yexcr.2011.11.007
   Beltran PJ, 2009, MOL CANCER THER, V8, P1095, DOI 10.1158/1535-7163.MCT-08-1171
   Bobrowski A, 2013, AM J PATHOL, V182, P965, DOI 10.1016/j.ajpath.2012.11.016
   Bracci PM, 2012, MOL CARCINOGEN, V51, P53, DOI 10.1002/mc.20778
   Chell JM, 2010, CELL, V143, P1161, DOI 10.1016/j.cell.2010.12.007
   Cheung TH, 2013, NAT REV MOL CELL BIO, V14, P329, DOI 10.1038/nrm3591
   Daniluk J, 2012, J CLIN INVEST, V122, P1519, DOI 10.1172/JCI59743
   Deng S, 2010, PLOS ONE, V5, DOI 10.1371/journal.pone.0010277
   El-Rayes BF, 2005, INVEST NEW DRUG, V23, P583, DOI 10.1007/s10637-005-1028-z
   Feldmann G, 2007, CANCER RES, V67, P2187, DOI 10.1158/0008-5472.CAN-06-3281
   Fisher WE, 1996, J SURG RES, V63, P310, DOI 10.1006/jsre.1996.0266
   Florek M, 2005, CELL TISSUE RES, V319, P15, DOI 10.1007/s00441-004-1018-z
   Fredebohm J, 2012, PLOS ONE, V7, DOI 10.1371/journal.pone.0048503
   Funahashi H, 2007, CANCER RES, V67, P7068, DOI 10.1158/0008-5472.CAN-07-0970
   Guerra C, 2007, CANCER CELL, V11, P291, DOI 10.1016/j.ccr.2007.01.012
   Hermann PC, 2007, CELL STEM CELL, V1, P313, DOI 10.1016/j.stem.2007.06.002
   Hingorani SR, 2003, CANCER CELL, V4, P437, DOI 10.1016/S1535-6108(03)00309-X
   Jimeno A, 2009, MOL CANCER THER, V8, P310, DOI 10.1158/1535-7163.MCT-08-0924
   Kennedy AJ, 2010, DIS MODEL MECH, V3, P156, DOI 10.1242/dmm.003467
   Kim MP, 2012, PLOS ONE, V6
   Kindler HL, 2012, ANN ONCOL, V23, P2834, DOI 10.1093/annonc/mds142
   King AJF, 2012, BRIT J PHARMACOL, V166, P877, DOI 10.1111/j.1476-5381.2012.01911.x
   Kisfalvi K, 2013, PANCREAS, V42, P781, DOI 10.1097/MPA.0b013e31827aec40
   Kolb S, 2007, CANCER RES, V67, P4679, DOI 10.1158/0008-5472.CAN-06-3308
   Kornmann M, 1998, CANCER RES, V58, P4250
   Kwon J, 2009, CANCER RES, V69, P1350, DOI 10.1158/0008-5472.CAN-08-1328
   Li DH, 2012, MOL CARCINOGEN, V51, P64, DOI 10.1002/mc.20771
   Li L, 2011, CLIN CANCER RES, V17, P4936, DOI 10.1158/1078-0432.CCR-10-1499
   Lonardo E, 2013, PLOS ONE, V8, DOI 10.1371/journal.pone.0076518
   Meacham CE, 2013, NATURE, V501, P328, DOI 10.1038/nature12624
   Okabe M, 1997, FEBS LETT, V407, P313, DOI 10.1016/S0014-5793(97)00313-X
   Olempska M, 2007, HEPATOB PANCREAT DIS, V6, P92
   Partecke LI, EUR SURG RES
   Podberezin M, 2013, ARCH PATHOL LAB MED, V137, P1111, DOI 10.5858/arpa.2012-0494-RA
   Pollak M, 2014, NAT MED, V20, P591, DOI 10.1038/nm.3596
   POVOSKI SP, 1993, CARCINOGENESIS, V14, P961, DOI 10.1093/carcin/14.5.961
   Raimondi S, 2010, BEST PRACT RES CL GA, V24, P349, DOI 10.1016/j.bpg.2010.02.007
   Rasheed ZA, 2010, JNCI-J NATL CANCER I, V102, P340, DOI 10.1093/jnci/djp535
   Schulze A, 2012, NATURE, V491, P364, DOI 10.1038/nature11706
   Shmelkov SV, 2008, J CLIN INVEST, V118, P2111, DOI 10.1172/JCI34401
   Siegel R, 2013, CA-CANCER J CLIN, V63, P11, DOI 10.3322/caac.21166
   Steele CW, 2013, BRIT J CANCER, V108, P997, DOI 10.1038/bjc.2013.24
   Strobel O, 2010, GASTROENTEROLOGY, V138, P1166, DOI 10.1053/j.gastro.2009.12.005
   Sugita H, 2010, MOL CANCER RES, V8, P1152, DOI 10.1158/1541-7786.MCR-09-0472
   Taniguchi CM, 2006, NAT REV MOL CELL BIO, V7, P85, DOI 10.1038/nrm1837
NR 46
TC 21
Z9 24
U1 1
U2 21
PU BMC
PI LONDON
PA CAMPUS, 4 CRINAN ST, LONDON N1 9XW, ENGLAND
EI 1471-2407
J9 BMC CANCER
JI BMC Cancer
PD FEB 13
PY 2015
VL 15
AR 51
DI 10.1186/s12885-015-1047-x
PG 13
WC Oncology
WE Science Citation Index Expanded (SCI-EXPANDED)
SC Oncology
GA CB7FP
UT WOS:000349792600001
PM 25885700
OA Green Published, gold
DA 2022-07-19
ER

PT J
AU Komar, G
   Kauhanen, S
   Liukko, K
   Seppanen, M
   Kajander, S
   Ovaska, J
   Nuutila, P
   Minn, H
AF Komar, Gaber
   Kauhanen, Saila
   Liukko, Kaisa
   Seppanen, Marko
   Kajander, Sami
   Ovaska, Jari
   Nuutila, Pirjo
   Minn, Heikki
TI Decreased Blood Flow with Increased Metabolic Activity: A Novel Sign of
   Pancreatic Tumor Aggressiveness
SO CLINICAL CANCER RESEARCH
LA English
DT Article
ID POSITRON-EMISSION-TOMOGRAPHY; DYNAMIC COMPUTED-TOMOGRAPHY;
   HEALTHY-VOLUNTEERS; PERFUSION CT; FDG PET; CANCER; DIAGNOSIS;
   REPRODUCIBILITY; QUANTIFICATION; METASTASIS
AB Purpose: To study blood flow (BF) and metabolism in normal pancreas and in different pancreatic lesions. We then determined the effect of these biomarkers on outcome in patients with pancreatic cancer.
   Experimental Design: Oxygen-15-labeled water and fluorodeoxyglucose positron emission tomography/computed tomography scans were used in 26 patients with a suspicion of pancreatic cancer to measure pancreatic BF and metabolism. In addition, the ratio of standardized uptake value to BF (SUV/BF) was calculated. Patients were divided into three groups: patients with a finding of normal pancreas (n = 7), benign lesions (n = 8), and malignant tumors In = 11).
   Results: Patients with benign and malignant pancreatic tumors had decreased BF of the lesion by 48% and 60%, respectively, compared with patients with normal pancreatic tissue. SUVmax was 3-fold higher in malignant tumors compared with both benign lesions and normal pancreas (P < 0.05). In contrast, the SUVmax. of patients with benign lesions and normal pancreas did not differ. The SUV/BF ratio was significantly higher in malignant lesions than in benign lesions or in patients with normal pancreas (P < 0.05). In patients with cancer, high SUV/BF ratio was a stronger predictor of poor survival compared with high metabolism or lower-than-normal pancreatic BF.
   Conclusions: BF in pancreatic cancer is significantly reduced compared with the normal pancreas, which may in part explain the poor success of both radiotherapy and chemotherapy. We suggest that the composite measurement of BF and metabolism in pancreatic cancer could serve as a novel tool in the planning of treatments targeting vasculature. (Clin Cancer Res 2009;15(17):5511-7)
C1 [Kauhanen, Saila; Ovaska, Jari] Turku Univ, Cent Hosp, Dept Surg, Turku 20521, Finland.
   [Nuutila, Pirjo] Univ Turku, Dept Med, Turku, Finland.
   [Minn, Heikki] Univ Turku, Dept Radiotherapy & Oncol, Turku, Finland.
   [Komar, Gaber; Kauhanen, Saila; Liukko, Kaisa; Seppanen, Marko; Kajander, Sami; Nuutila, Pirjo; Minn, Heikki] Turku Univ, Turku PET Ctr, Cent Hosp, Turku 20521, Finland.
RP Komar, G (通讯作者)，Turku Univ, Turku PET Ctr, Cent Hosp, Kiinamyllynkatu 4-8, Turku 20521, Finland.
EM gaber.komar@utu.fi
RI Seppänen, Marko/AAE-6988-2020; Nuutila, Pirjo/J-2087-2012
OI Minn, Heikki/0000-0002-5878-4333; Nuutila, Pirjo/0000-0001-9597-338X
FU EU FP6 Commission [505785]; Turku University Hospital [13018]
FX EU FP6 Commission "Biocare" Molecular Imaging for Biologically Optimized
   Cancer Therapy (no. 505785) and Turku University Hospital (no. 13018)
   "Turku University Foundation." Conducted within the "Turku Centre of
   Excellence in Molecular Imaging in Cardiovascular ahd Metabolic
   Research."
CR Adams S, 1998, EUR J NUCL MED, V25, P79
   Anderson H, 2002, NUCL MED COMMUN, V23, P131, DOI 10.1097/00006231-200202000-00004
   Bali MA, 2008, RADIOLOGY, V247, P115, DOI 10.1148/radiol.2471070685
   Bize PE, 2006, AM J ROENTGENOL, V186, P114, DOI 10.2214/AJR.04.1416
   BLOMQVIST G, 1984, J CEREBR BLOOD F MET, V4, P629, DOI 10.1038/jcbfm.1984.89
   Boellaard R, 2008, EUR J NUCL MED MOL I, V35, P2320, DOI 10.1007/s00259-008-0874-2
   Coenegrachts K, 2004, J MAGN RESON IMAGING, V20, P990, DOI 10.1002/jmri.20212
   D'Onofrio M, 2007, J PANCREAS, V8, P71
   de Langen AJ, 2008, J NUCL MED, V49, P1763, DOI 10.2967/jnumed.108.053454
   Delbeke D, 1999, J NUCL MED, V40, P1784
   Groves AM, 2009, EUR J NUCL MED MOL I, V36, P416, DOI 10.1007/s00259-008-0948-1
   Grow WB, 2002, BONE MARROW TRANSPL, V29, P15, DOI 10.1038/sj.bmt.1703332
   Hermans R, 2003, INT J RADIAT ONCOL, V57, P1351, DOI 10.1016/S0360-3016(03)00764-8
   Hirasawa H, 2007, ACAD RADIOL, V14, P547, DOI 10.1016/j.acra.2007.01.013
   Hoekstra CJ, 2002, CLIN CANCER RES, V8, P2109
   HOSOKI T, 1983, AM J ROENTGENOL, V140, P959, DOI 10.2214/ajr.140.5.959
   Jain RK, 2007, CANCER RES, V67, P2729, DOI 10.1158/0008-5472.CAN-06-4102
   Jemal A, 2007, CA-CANCER J CLIN, V57, P43, DOI 10.3322/canjclin.57.1.43
   Komar G, 2008, J NUCL MED, V49, P1944, DOI 10.2967/jnumed.108.053785
   Krak NC, 2004, EUR J NUCL MED MOL I, V31, pS103, DOI 10.1007/s00259-004-1532-y
   Kroep Judith R, 2003, Mol Imaging Biol, V5, P337, DOI 10.1016/j.mibio.2003.09.007
   Kubo S, 1991, Ann Nucl Med, V5, P133
   Lang SA, 2008, MOL CANCER THER, V7, P3509, DOI 10.1158/1535-7163.MCT-08-0373
   Lee SS, 2008, J MAGN RESON IMAGING, V28, P928, DOI 10.1002/jmri.21508
   Li DH, 2004, LANCET, V363, P1049, DOI 10.1016/S0140-6736(04)15841-8
   LIUKKO KE, 2007, OPEN MED IMAGING J, V1, P7
   Lodge MA, 2008, J NUCL MED, V49, P1620, DOI 10.2967/jnumed.108.052076
   Longo R, 2008, CRIT REV ONCOL HEMAT, V68, P197, DOI 10.1016/j.critrevonc.2008.03.003
   Mankoff DA, 2002, J NUCL MED, V43, P500
   Miles KA, 2008, CANCER IMAGING, V8, P81, DOI 10.1102/1470-7330.2008.0011
   MILES KA, 1995, BRIT J RADIOL, V68, P471, DOI 10.1259/0007-1285-68-809-471
   Nalluri SR, 2008, JAMA-J AM MED ASSOC, V300, P2277, DOI 10.1001/jama.2008.656
   Park MS, 2009, RADIOLOGY, V250, P110, DOI 10.1148/radiol.2493080226
   Rajendran Joseph G., 2007, P47
   REUTER SR, 1970, RADIOLOGY, V96, P93, DOI 10.1148/96.1.93
   Smalley KSM, 2005, SEMIN CANCER BIOL, V15, P451, DOI 10.1016/j.semcancer.2005.06.002
   Sofuni A, 2005, J GASTROENTEROL, V40, P518, DOI 10.1007/s00535-005-1578-z
   Stockmann C, 2008, NATURE, V456, P814, DOI 10.1038/nature07445
   Tajima Y, 2004, BRIT J SURG, V91, P595, DOI 10.1002/bjs.4461
   Teras M, 2007, EUR J NUCL MED MOL I, V34, P1683, DOI 10.1007/s00259-007-0493-3
   Twombly R, 2008, J NATL CANCER I, V100, P1670, DOI 10.1093/jnci/djn428
   Wells P, 2003, CLIN CANCER RES, V9, P6350
   Zasadny KR, 2003, EUR J NUCL MED MOL I, V30, P274, DOI 10.1007/s00259-002-1022-z
   Zimny M, 1998, EUR J NUCL MED, V25, P1352
NR 44
TC 122
Z9 127
U1 0
U2 9
PU AMER ASSOC CANCER RESEARCH
PI PHILADELPHIA
PA 615 CHESTNUT ST, 17TH FLOOR, PHILADELPHIA, PA 19106-4404 USA
SN 1078-0432
EI 1557-3265
J9 CLIN CANCER RES
JI Clin. Cancer Res.
PD SEP 1
PY 2009
VL 15
IS 17
BP 5511
EP 5517
DI 10.1158/1078-0432.CCR-09-0414
PG 7
WC Oncology
WE Science Citation Index Expanded (SCI-EXPANDED)
SC Oncology
GA 491GF
UT WOS:000269565800027
PM 19706808
DA 2022-07-19
ER

PT J
AU Necchi, V
   Sommi, P
   Vitali, A
   Vanoli, A
   Savoia, A
   Ricci, V
   Solcia, E
AF Necchi, Vittorio
   Sommi, Patrizia
   Vitali, Agostina
   Vanoli, Alessandro
   Savoia, Anna
   Ricci, Vittorio
   Solcia, Enrico
TI Polyubiquitinated proteins, proteasome, and glycogen characterize the
   particle-rich cytoplasmic structure (PaCS) of neoplastic and fetal cells
SO HISTOCHEMISTRY AND CELL BIOLOGY
LA English
DT Article
DE Polyubiquitinated proteins; Proteasomes; Glycogen; Chondroitin sulfate;
   Fetal cells; Neoplasms
ID O-GLCNAC MODIFICATION; CHONDROITIN SULFATE-E; HELICOBACTER-PYLORI;
   ELECTRON-MICROSCOPY; CIRCULATING PROTEASOMES; UBIQUITINATED PROTEINS;
   TRANSCRIPTION FACTOR; APOPTOTIC BLEBS; ANTIBODY GD3G7; OVARIAN-CANCER
AB A particle-rich cytoplasmic structure (PaCS) concentrating ubiquitin-proteasome system (UPS) components and barrel-like particles in clear, cytoskeleton- and organelle-free areas has recently been described in some neoplasms and in genetic or infectious diseases at risk of neoplasia. Ultrastructurally similar particulate cytoplasmic structures, interpreted as glycogen deposits, have previously been reported in clear-cell neoplasms and some fetal tissues. It remains to be investigated whether the two structures are the same, colocalize UPS components and polysaccharides, and have a role in highly proliferative cells such as fetal and neoplastic cells. We used immunogold electron microscopy and confocal immunofluorescence microscopy to examine human and mouse fetal tissues and human neoplasms. Fetal and neoplastic cells both showed colocalization of polyubiquitinated proteins, 19S and 20S proteasomes, and polysaccharides, both glycogen and chondroitin sulfate, inside cytoplasmic structures showing all distinctive features of PaCSs. Poorly demarcated and/or hybrid (ribosomes admixed) UPS- and glycogen-enriched areas, likely stages in PaCS development, were also seen in some fetal cells, with special reference to those, like primary alveolar pulmonary cells or pancreatic centroacinar cells, having a crucial role in organogenesis. UPS- and glycogen-rich PaCSs developed extensively in clear-cell neoplasms of the kidney, ovary, pancreas, and other organs, as well as, in infantile, development-related tumors replicating fetal patterns, such as choroid plexus papilloma. UPS-mediated, ATP-dependent proteolysis and its potential energy source, glycogen metabolism, may have a crucial, synergic role in embryo-/organogenesis and carcinogenesis.
C1 [Necchi, Vittorio; Sommi, Patrizia; Vitali, Agostina; Vanoli, Alessandro; Ricci, Vittorio; Solcia, Enrico] Univ Pavia, Dept Mol Med, I-27100 Pavia, Italy.
   [Necchi, Vittorio] Univ Pavia, Ctr Grandi Strumenti, I-27100 Pavia, Italy.
   [Vitali, Agostina; Solcia, Enrico] Policlin San Matteo, Fdn IRCCS, Anat Pathol Unit, I-27100 Pavia, Italy.
   [Savoia, Anna] Univ Trieste, IRCCS Burlo Garofolo, Trieste, Italy.
RP Ricci, V (通讯作者)，Univ Pavia, Dept Mol Med, Via Palestro 3, I-27100 Pavia, Italy.
EM vricci@unipv.it; solciae@smatteo.pv.it
RI Savoia, Anna/B-6463-2014; Savoia, Anna/AIC-4560-2022; Vanoli,
   Alessandro/J-4469-2016
OI Savoia, Anna/0000-0002-2407-2696; Savoia, Anna/0000-0002-2407-2696;
   Vanoli, Alessandro/0000-0002-2976-7032
FU Italian Ministry of Health to Fondazione IRCCS Policlinico San Matteo;
   University of Pavia [RF-2010-2310098]; Fondazione Cariplo [2009-2532,
   2011-0485, 2012-0529]
FX We are gratefully indebted to Dr. O. Baba (Biostructural Science, Tokyo
   Medical and Dental University, Tokyo, Japan) for kindly providing us
   with the anti-glycogen antibody. This work was supported by grants from
   the Italian Ministry of Health to Fondazione IRCCS Policlinico San
   Matteo and University of Pavia (Grant No. RF-2010-2310098), and from
   Fondazione Cariplo (Grants Nos. 2009-2532, 2011-0485 and 2012-0529).
CR Al-Shami A, 2010, PLOS ONE, V5, DOI 10.1371/journal.pone.0013654
   ALPERT LC, 1988, AM J SURG PATHOL, V12, P251, DOI 10.1097/00000478-198804000-00001
   Baba O, 1993, Kokubyo Gakkai Zasshi, V60, P264
   BAUMEISTER W, 1988, FEBS LETT, V241, P239, DOI 10.1016/0014-5793(88)81069-X
   Bazzaro M, 2006, CANCER RES, V66, P3754, DOI 10.1158/0008-5472.CAN-05-2321
   Bendayan M, 2009, J HISTOCHEM CYTOCHEM, V57, P963, DOI 10.1369/jhc.2009.954016
   Solaz-Fuster MC, 2008, HUM MOL GENET, V17, P667, DOI 10.1093/hmg/ddm339
   Deepa SS, 2002, J BIOL CHEM, V277, P43707, DOI 10.1074/jbc.M207105200
   Duncan SA, 1998, SCIENCE, V281, P692, DOI 10.1126/science.281.5377.692
   Egerer K, 2002, J RHEUMATOL, V29, P2045
   Garyali P, 2009, HUM MOL GENET, V18, P688, DOI 10.1093/hmg/ddn398
   Ghabrial A, 2003, ANNU REV CELL DEV BI, V19, P623, DOI 10.1146/annurev.cellbio.19.031403.160043
   Giaccia AJ, 2004, GENE DEV, V18, P2183, DOI 10.1101/gad.1243304
   GINSBURG H, 1993, NAT IMMUN, V12, P25
   Graham TE, 2009, APPL PHYSIOL NUTR ME, V34, P488, DOI 10.1139/H09-048
   Hamazaki J, 2007, MOL CELL BIOL, V27, P6629, DOI 10.1128/MCB.00509-07
   Hudson ER, 2003, CURR BIOL, V13, P861, DOI 10.1016/S0960-9822(03)00249-5
   KANAYAMA H, 1991, CANCER RES, V51, P6677
   Kang JG, 2009, J BIOL CHEM, V284, P34777, DOI 10.1074/jbc.M109.026351
   Keith B, 2007, CELL, V129, P465, DOI 10.1016/j.cell.2007.04.019
   Kim WY, 2004, J CLIN ONCOL, V22, P4991, DOI 10.1200/JCO.2004.05.061
   Kuboki Y, 2010, MODERN PATHOL, V23, P1127, DOI 10.1038/modpathol.2010.97
   KUMATORI A, 1990, P NATL ACAD SCI USA, V87, P7071, DOI 10.1073/pnas.87.18.7071
   Lavabre-Bertrand T, 2001, CANCER, V92, P2493, DOI 10.1002/1097-0142(20011115)92:10<2493::AID-CNCR1599>3.0.CO;2-F
   LAZZARO D, 1992, DEVELOPMENT, V114, P469
   LOPASCHUK GD, 1992, CARDIOVASC RES, V26, P1172, DOI 10.1093/cvr/26.12.1172
   Lunt SY, 2011, ANNU REV CELL DEV BI, V27, P441, DOI 10.1146/annurev-cellbio-092910-154237
   Mani K, 2007, J BIOL CHEM, V282, P21934, DOI 10.1074/jbc.M701200200
   Marigo V, 2004, GENOMICS, V83, P1125, DOI 10.1016/j.ygeno.2003.12.012
   Mittal S, 2007, HUM MOL GENET, V16, P753, DOI 10.1093/hmg/ddm006
   Nannmark U, 1996, EUR J CELL BIOL, V71, P402
   Naujokat C, 2007, STEM CELLS, V25, P2408, DOI 10.1634/stemcells.2007-0255
   Necchi V, 2007, GASTROENTEROLOGY, V132, P1009, DOI 10.1053/j.gastro.2007.01.049
   Necchi V, 2013, THROMB HAEMOSTASIS, V109, P263, DOI 10.1160/TH12-07-0497
   Necchi V, 2012, HAEMATOL-HEMATOL J, V97, P1057, DOI 10.3324/haematol.2011.048462
   Necchi V, 2011, PLOS ONE, V6, DOI 10.1371/journal.pone.0021317
   Necchi V, 2010, PLOS ONE, V5, DOI 10.1371/journal.pone.0009716
   OHKAWA K, 1977, CANCER-AM CANCER SOC, V40, P3019, DOI 10.1002/1097-0142(197712)40:6<3019::AID-CNCR2820400639>3.0.CO;2-M
   Ohshima H, 1999, CELL TISSUE RES, V297, P271, DOI 10.1007/s004410051355
   Oshima S, 2009, NATURE, V457, P906, DOI 10.1038/nature07575
   Park SY, 2010, EMBO J, V29, P3787, DOI 10.1038/emboj.2010.254
   Pitzer F, 1996, FEBS LETT, V394, P47, DOI 10.1016/0014-5793(96)00920-9
   Pontoglio M, 2000, J AM SOC NEPHROL, V11, pS140
   Provot S, 2007, J CELL BIOL, V177, P451, DOI 10.1083/jcb.200612023
   Puri R, 2011, FEBS J, V278, P3688, DOI 10.1111/j.1742-4658.2011.08287.x
   Purushothaman A, 2007, J BIOL CHEM, V282, P19442, DOI 10.1074/jbc.M700630200
   Ricci V, 2000, MOL BIOL CELL, V11, P3897, DOI 10.1091/mbc.11.11.3897
   Richardson PG, 2005, CELL CYCLE, V4, P290
   Rybicka KK, 1996, TISSUE CELL, V28, P253, DOI 10.1016/S0040-8166(96)80013-9
   Ryu KY, 2007, EMBO J, V26, P2693, DOI 10.1038/sj.emboj.7601722
   Saini Y, 2008, J BIOL CHEM, V283, P33650, DOI 10.1074/jbc.M805927200
   Segundo C, 1999, BLOOD, V94, P1012, DOI 10.1182/blood.V94.3.1012.415k05_1012_1020
   Semenza GL, 2003, NAT REV CANCER, V3, P721, DOI 10.1038/nrc1187
   SIDHU GS, 1977, CANCER, V40, P2209, DOI 10.1002/1097-0142(197711)40:5<2209::AID-CNCR2820400531>3.0.CO;2-C
   Sixt SU, 2008, BBA-MOL BASIS DIS, V1782, P817, DOI 10.1016/j.bbadis.2008.06.005
   Sommi P, 2013, PLOS ONE, V8, DOI 10.1371/journal.pone.0082560
   Suber T, 2009, ARTHRITIS RHEUM-US, V60, P2216, DOI 10.1002/art.24715
   ten Dam GB, 2007, AM J PATHOL, V171, P1324, DOI 10.2353/ajpath.2007.070111
   Tennyson V M, 1968, Prog Brain Res, V29, P63
   Thery C, 2009, NAT REV IMMUNOL, V9, P581, DOI 10.1038/nri2567
   Tsuchiya A, 2003, AM J PATHOL, V163, P2503, DOI 10.1016/S0002-9440(10)63605-X
   VALENTA LJ, 1977, ARCH PATHOL LAB MED, V101, P140
   Walz J, 1998, J STRUCT BIOL, V121, P19, DOI 10.1006/jsbi.1998.3958
   Wolburg H, 2010, ACTA NEUROPATHOL, V119, P75, DOI 10.1007/s00401-009-0627-8
   Worby CA, 2008, J BIOL CHEM, V283, P4069, DOI 10.1074/jbc.M708712200
   Wu SF, 2006, ENDOCRINOLOGY, V147, P3761, DOI 10.1210/en.2005-1672
   Yamamoto S, 2007, HUM PATHOL, V38, P1074, DOI 10.1016/j.humpath.2006.12.018
   Zachara NE, 2004, TRENDS CELL BIOL, V14, P218, DOI 10.1016/j.tcb.2004.03.005
NR 68
TC 8
Z9 8
U1 0
U2 4
PU SPRINGER
PI NEW YORK
PA 233 SPRING ST, NEW YORK, NY 10013 USA
SN 0948-6143
EI 1432-119X
J9 HISTOCHEM CELL BIOL
JI Histochem. Cell Biol.
PD MAY
PY 2014
VL 141
IS 5
BP 483
EP 497
DI 10.1007/s00418-014-1202-5
PG 15
WC Cell Biology; Microscopy
WE Science Citation Index Expanded (SCI-EXPANDED)
SC Cell Biology; Microscopy
GA AF0TD
UT WOS:000334426100003
PM 24577783
DA 2022-07-19
ER

PT J
AU Bohl, CE
   Federico, SM
   Robinson, GW
   Bahrami, A
   Shulkin, BL
AF Bohl, Casey E.
   Federico, Sara M.
   Robinson, Giles W.
   Bahrami, Armita
   Shulkin, Barry L.
TI FDG-PET CT in the evaluation of primary and secondary pancreatic
   malignancies
SO PEDIATRIC BLOOD & CANCER
LA English
DT Article
DE CT; FDG; oncology; pancreas; pediatric; PET
ID BURKITT-LYMPHOMA; YOUNG-ADULTS; CHILDREN; METASTASIS; DISEASE; TUMORS
AB PurposePrimary pancreatic carcinoma and pancreatic metastases are rare in the pediatric population. Pancreatoblastoma is the most common pancreatic malignant tumor in young children and solid-pseudopapillary tumor in teenagers. Pancreatic adenocarcinoma is extremely rare under the age of 40 and is usually associated with underlying genetic abnormalities. Secondary malignancies of the pancreas occur more frequently than primary pancreatic malignancies in children and are most commonly seen with non-Hodgkin lymphomas (NHL) and mesenchymal sarcomas. The purpose of this study was to characterize the metabolism of primary and secondary tumors of the pancreas in pediatric patients.
   Materials and methodsA retrospective analysis of all primary and secondary pancreatic malignancies imaged with 18F-fluorodeoxyglucose (FDG)-positron emission tomography (PET) computed tomography (CT) was conducted.
   ResultsThree patients with primary pancreatic cancers were identified, one each with pancreatoblastoma, solid-pseudopapillary tumor, and adenocarcinoma. Each tumor showed elevated uptake of FDG. Metastatic disease in the pancreas was identified in 12 patientsfive NHL (including three Burkitt lymphomas), six sarcomas (three osteosarcomas, two rhabdomyosarcomas, and one Ewing sarcoma family tumor), and one malignant rhabdoid tumor. Elevated but variable uptake of FDG was found in each of the tumors of patients with metastatic disease within the pancreas.
   ConclusionBoth primary malignancies and metastatic disease within the pancreas, though very rare in children, adolescents, and young adults, are metabolically active and can be functionally characterized using FDG-PET CT.
C1 [Bohl, Casey E.] Methodist Univ Hosp, Dept Radiol, Memphis, TN USA.
   [Federico, Sara M.; Robinson, Giles W.] St Jude Childrens Res Hosp, Dept Oncol, 332 N Lauderdale St, Memphis, TN 38105 USA.
   [Bahrami, Armita] St Jude Childrens Res Hosp, Dept Pathol, 332 N Lauderdale St, Memphis, TN 38105 USA.
   [Shulkin, Barry L.] St Jude Childrens Res Hosp, Dept Diagnost Imaging, 262 Danny Thomas Pl,Mail Stop 220, Memphis, TN 38105 USA.
   [Shulkin, Barry L.] Univ Tennessee, Ctr Hlth Sci, Dept Radiol, Memphis, TN 38163 USA.
RP Shulkin, BL (通讯作者)，St Jude Childrens Res Hosp, Dept Diagnost Imaging, 262 Danny Thomas Pl,Mail Stop 220, Memphis, TN 38105 USA.
EM Barry.shulkin@stjude.org
RI Bahrami, Armita/N-3262-2018; Robinson, Giles W/N-8095-2018; shulkin,
   barry l/J-6268-2018
OI Bahrami, Armita/0000-0002-8515-2649; Robinson, Giles
   W/0000-0001-7441-9486; shulkin, barry l/0000-0003-4784-7914
FU ALSAC (American Lebanese Syrian Associated Charities)
FX Grant sponsor: ALSAC (American Lebanese Syrian Associated Charities)
CR Amrikachi Mojghan, 2002, Ann Diagn Pathol, V6, P357, DOI 10.1053/adpa.2002.36657
   Avcu S, 2009, J PANCREAS, V10, P438
   Biko DM, 2009, AM J ROENTGENOL, V192, P1304, DOI 10.2214/AJR.08.1476
   Chung EM, 2006, RADIOGRAPHICS, V26, P1211, DOI 10.1148/rg.264065012
   Dabizzi E, 2010, Minerva Gastroenterol Dietol, V56, P467
   FRIEDMAN AC, 1989, RADIOL CLIN N AM, V27, P177
   Gambhir SS, 2001, J NUCL MED, V42, p1S
   Glick RD, 2012, J PEDIAT HEMATOL ONC, V34, pS47, DOI 10.1097/MPH.0b013e31824e3839
   Helmberger TK, 2014, DIS ABDOMEN PELVIS 2, P127
   INOKUMA T, 1995, RADIOLOGY, V195, P345, DOI 10.1148/radiology.195.2.7724751
   Jha P, 2010, PEDIATR RADIOL, V40, P1380, DOI 10.1007/s00247-010-1572-3
   Kalra MK, 2003, BRIT J RADIOL, V76, P857, DOI 10.1259/bjr/16642775
   Low G, 2011, RADIOGRAPHICS, V31, P993, DOI 10.1148/rg.314105731
   Mazzocchi M, 2005, ANTICANCER RES, V25, P4573
   Merkle EM, 1998, BRIT J RADIOL, V71, P1208, DOI 10.1259/bjr.71.851.10434919
   Qiu WL, 2011, ONCOTARGET, V2, P862
   Ros P R, 2001, JBR-BTR, V84, P239
   RUBIN E, 1985, J COMPUT ASSIST TOMO, V9, P886, DOI 10.1097/00004728-198509000-00008
   Showalter SL, 2008, SEMIN ONCOL, V35, P160, DOI 10.1053/j.seminoncol.2007.12.008
   VADE A, 1985, PEDIATR RADIOL, V15, P123, DOI 10.1007/BF02388718
   Vanwoerkom RC, 2009, J PANCREAS, V10, P683
   Vaughn DD, 1998, RADIOGRAPHICS, V18, P1171, DOI 10.1148/radiographics.18.5.9747614
   Zhang Hao, 2006, Hepatobiliary Pancreat Dis Int, V5, P454
NR 23
TC 4
Z9 4
U1 0
U2 6
PU WILEY
PI HOBOKEN
PA 111 RIVER ST, HOBOKEN 07030-5774, NJ USA
SN 1545-5009
EI 1545-5017
J9 PEDIATR BLOOD CANCER
JI Pediatr. Blood Cancer
PD OCT
PY 2018
VL 65
IS 10
AR e27115
DI 10.1002/pbc.27115
PG 8
WC Oncology; Hematology; Pediatrics
WE Science Citation Index Expanded (SCI-EXPANDED)
SC Oncology; Hematology; Pediatrics
GA GR3NS
UT WOS:000442500600002
PM 29750397
DA 2022-07-19
ER

PT J
AU Gilliland, TM
   Villafane-Ferriol, N
   Shah, KP
   Shah, RM
   Cao, HST
   Massarweh, NN
   Silberfein, EJ
   Choi, EA
   Hsu, C
   McElhany, AL
   Barakat, O
   Fisher, W
   Van Buren, G
AF Gilliland, Taylor M.
   Villafane-Ferriol, Nicole
   Shah, Kevin P.
   Shah, Rohan M.
   Cao, Hop S. Tran
   Massarweh, Nader N.
   Silberfein, Eric J.
   Choi, Eugene A.
   Hsu, Cary
   McElhany, Amy L.
   Barakat, Omar
   Fisher, William
   Van Buren, George, II
TI Nutritional and Metabolic Derangements in Pancreatic Cancer and
   Pancreatic Resection
SO NUTRIENTS
LA English
DT Review
DE pancreas cancer; pancreas adenocarcinoma; nutrition; pancreatic exocrine
   insufficiency; diabetes mellitus; pancreaticoduodenectomy; distal
   pancreatectomy; malnutrition; pancreatogenic diabetes; enteral nutrition
ID QUALITY-OF-LIFE; TOTAL PARENTERAL-NUTRITION; DIABETES-MELLITUS; ENTERAL
   NUTRITION; DISTAL PANCREATECTOMY; RISK-FACTORS; TREATMENT OPTIONS;
   WEIGHT-LOSS; PANCREATICODUODENECTOMY; SURGERY
AB Pancreatic cancer is an aggressive malignancy with a poor prognosis. The disease and its treatment can cause significant nutritional impairments that often adversely impact patient quality of life (QOL). The pancreas has both exocrine and endocrine functions and, in the setting of cancer, both systems may be affected. Pancreatic exocrine insufficiency (PEI) manifests as weight loss and steatorrhea, while endocrine insufficiency may result in diabetes mellitus. Surgical resection, a central component of pancreatic cancer treatment, may induce or exacerbate these dysfunctions. Nutritional and metabolic dysfunctions in patients with pancreatic cancer lack characterization, and few guidelines exist for nutritional support in patients after surgical resection. We reviewed publications from the past two decades (1995-2016) addressing the nutritional and metabolic status of patients with pancreatic cancer, grouping them into status at the time of diagnosis, status at the time of resection, and status of nutritional support throughout the diagnosis and treatment of pancreatic cancer. Here, we summarize the results of these investigations and evaluate the effectiveness of various types of nutritional support in patients after pancreatectomy for pancreatic adenocarcinoma (PDAC). We outline the following conservative perioperative strategies to optimize patient outcomes and guide the care of these patients: (1) patients with albumin < 2.5 mg/dL or weight loss > 10% should postpone surgery and begin aggressive nutrition supplementation; (2) patients with albumin < 3 mg/dL or weight loss between 5% and 10% should have nutrition supplementation prior to surgery; (3) enteral nutrition (EN) should be preferred as a nutritional intervention over total parenteral nutrition (TPN) postoperatively; and, (4) a multidisciplinary approach should be used to allow for early detection of symptoms of endocrine and exocrine pancreatic insufficiency alongside implementation of appropriate treatment to improve the patient's quality of life.
C1 [Van Buren, George, II] Baylor Coll Med, Michael E DeBakey Dept Surg, Elkins Pancreas Ctr, Houston, TX 77030 USA.
   Baylor Coll Med, Dan L Duncan Canc Ctr, Houston, TX 77030 USA.
RP Van Buren, G (通讯作者)，Baylor Coll Med, Michael E DeBakey Dept Surg, Elkins Pancreas Ctr, Houston, TX 77030 USA.
EM Taylor.Gilliland@bcm.edu; Nicole.Villafane@bcm.edu; Kevin.Shah@bcm.edu;
   Rohan.Shah@bcm.edu; Hop.TranCao@bcm.edu; Nader.Massarweh@bcm.edu;
   ejs@bcm.edu; Eugene.Choi@bcm.edu; Cary.Hsu@bcm.edu;
   Amy.McElhany@bcm.edu; Omar.Barakat@bcm.edu; wfisher@bcm.edu;
   George.vanburen@bcm.edu
RI Massarweh, Nader N/G-7340-2017; Massarweh, Nader/AAI-1544-2019
OI Massarweh, Nader N/0000-0001-7891-4134; Massarweh,
   Nader/0000-0001-7891-4134; Van Buren, George/0000-0001-7637-3717; Shah,
   Kevin/0000-0002-7598-2024; Lackey, Taylor/0000-0003-0116-0412; Tran Cao,
   Hop/0000-0001-8612-8272
CR American Cancer Society, 2016, CANC FACTS FIG 2016
   Armstrong T, 2007, PANCREATOLOGY, V7, P37, DOI 10.1159/000101876
   Augustin T, 2016, SURGERY, V160, P987, DOI 10.1016/j.surg.2016.07.010
   Bachmann J, 2008, J GASTROINTEST SURG, V12, P1193, DOI 10.1007/s11605-008-0505-z
   BAPEN, 2011, MALN UN SCREEN TOOL
   Barber MD, 2001, NUTR CANCER, V40, P118, DOI 10.1207/S15327914NC402_7
   Barber MD, 2000, CLIN SCI, V98, P389, DOI 10.1042/CS19990273
   Barker LA, 2011, INT J ENV RES PUB HE, V8, P514, DOI 10.3390/ijerph8020514
   Billingsley KG, 2003, J GASTROINTEST SURG, V7, P484, DOI 10.1016/S1091-255X(03)00067-2
   Bock EA, 2012, J GASTROINTEST SURG, V16, P914, DOI 10.1007/s11605-011-1805-2
   Burkhart RA, 2015, J GASTROINTEST SURG, V19, P217, DOI 10.1007/s11605-014-2669-z
   Butler AE, 2003, DIABETES, V52, P102, DOI 10.2337/diabetes.52.1.102
   Bye A, 2013, SUPPORT CARE CANCER, V21, P219, DOI 10.1007/s00520-012-1514-8
   Cooperman A M, 2000, Curr Opin Clin Nutr Metab Care, V3, P17, DOI 10.1097/00075197-200001000-00004
   Corish CA, 2000, BRIT J NUTR, V83, P575, DOI 10.1017/S000711450000074X
   Costanzo LS, 2014, PHYSIOLOGY
   DALY JM, 1995, ANN SURG, V221, P327, DOI 10.1097/00000658-199504000-00002
   Davidson W, 2004, CLIN NUTR, V23, P239, DOI 10.1016/j.clnu.2003.07.001
   Fearon KCH, 2010, HPB, V12, P323, DOI 10.1111/j.1477-2574.2010.00178.x
   Ferrara MJ, 2013, HPB, V15, P170, DOI 10.1111/j.1477-2574.2012.00520.x
   Ferrucci LM, 2011, SUPPORT CARE CANCER, V19, P1729, DOI 10.1007/s00520-010-1011-x
   Gaertner S, 2015, GASTROINTEST TUMORS, V2, P195, DOI 10.1159/000442873
   Gerritsen A, 2014, HPB, V16, P656, DOI 10.1111/hpb.12197
   Gibbs J, 1999, ARCH SURG-CHICAGO, V134, P36, DOI 10.1001/archsurg.134.1.36
   Goonetilleke KS, 2006, J PANCREAS, V7, P5
   Gouma DJ, 2000, ANN SURG, V232, P786, DOI 10.1097/00000658-200012000-00007
   Govannucci E, 2007, GASTROENTEROLOGY, V132, P2208, DOI 10.1053/j.gastro.2007.03.050
   Gupta S, 2006, CLIN GASTROENTEROL H, V4, P1366, DOI 10.1016/j.cgh.2006.06.024
   Hackert Thilo, 2014, Viszeralmedizin, V30, P190, DOI 10.1159/000363778
   Hart PA, 2015, PANCREATOLOGY, V15, P162, DOI 10.1016/j.pan.2015.02.006
   Heller AR, 2004, INT J CANCER, V111, P611, DOI 10.1002/ijc.20291
   Hillson R, 2016, PRACT DIABETES, V33, P77, DOI 10.1002/pdi.2006
   Hirata K, 2014, J GASTROINTEST SURG, V18, P1597, DOI 10.1007/s11605-014-2521-5
   Illes D, 2016, PANCREATOLOGY, V16, P266, DOI 10.1016/j.pan.2015.12.005
   Imaoka H, 2016, PANCREAS, V45, P211, DOI 10.1097/MPA.0000000000000446
   Kanda M, 2011, BRIT J SURG, V98, P268, DOI 10.1002/bjs.7305
   Kang J. S., 2015, WORLD J SURG
   Kang MJ, 2016, PANCREATOLOGY, V16, P272, DOI 10.1016/j.pan.2016.01.006
   Karagianni VT, 2012, INDIA J SURG ONCOL, V3, P348, DOI 10.1007/s13193-012-0189-4
   Keim V, 2009, DTSCH ARZTEBL INT, V106, P789, DOI 10.3238/arztebl.2009.0789
   Kenler AS, 1996, ANN SURG, V223, P316, DOI 10.1097/00000658-199603000-00013
   King J, 2008, J GASTROINTEST SURG, V12, P1548, DOI 10.1007/s11605-008-0560-5
   Klek S, 2011, CLIN NUTR, V30, P282, DOI 10.1016/j.clnu.2010.10.001
   Kyle UG, 2005, CLIN NUTR, V24, P133, DOI 10.1016/j.clnu.2004.08.012
   La Torre M, 2013, J SURG ONCOL, V107, P702, DOI 10.1002/jso.23304
   Lindkvist B, 2015, PANCREATOLOGY, V15, P589, DOI 10.1016/j.pan.2015.07.001
   Liu CL, 2011, ASIA PAC J CLIN NUTR, V20, P154
   Loh KW, 2012, NETH J MED, V70, P365
   Lucas DJ, 2014, J GASTROINTEST SURG, V18, P719, DOI 10.1007/s11605-013-2417-9
   Mori Y, 2012, PANCREAS, V41, P455, DOI 10.1097/MPA.0b013e3182319d7c
   Mueller TC, 2014, WORLD J GASTROENTERO, V20, P9361, DOI 10.3748/wjg.v20.i28.9361
   Nagata S, 2009, NUTR J, V8, DOI 10.1186/1475-2891-8-24
   Nussbaum DP, 2014, J GASTROINTEST SURG, V18, P1752, DOI 10.1007/s11605-014-2581-6
   Olson S. H., 2015, PANCREAS, V7, P103
   Pannala R, 2008, GASTROENTEROLOGY, V134, P981, DOI 10.1053/j.gastro.2008.01.039
   Park JW, 2013, BRIT J SURG, V100, P1064, DOI 10.1002/bjs.9146
   Park JS, 2012, J KOREAN MED SCI, V27, P261, DOI 10.3346/jkms.2012.27.3.261
   Pelzer U, 2010, BMC CANCER, V10, DOI 10.1186/1471-2407-10-86
   Perinel J, 2016, ANN SURG, V264, P731, DOI 10.1097/SLA.0000000000001896
   Rahib L, 2014, CANCER RES, V74, P2913, DOI 10.1158/0008-5472.CAN-14-0155
   Rault A, 2005, J AM COLL SURGEONS, V201, P239, DOI 10.1016/j.jamcollsurg.2005.03.026
   Richter E, 2012, ANTICANCER RES, V32, P2111
   Roeyen G., 2016, PANCREATOLOGY
   Sabater L, 2009, CIR ESPAN, V86, P159, DOI 10.1016/j.ciresp.2009.03.014
   Shirakawa S, 2012, J GASTROINTEST SURG, V16, P2212, DOI 10.1007/s11605-012-2039-7
   Sikkens ECM, 2014, BRIT J SURG, V101, P109, DOI 10.1002/bjs.9342
   Sikkens ECM, 2014, J CLIN GASTROENTEROL, V48, pE43, DOI 10.1097/MCG.0b013e31829f56e7
   Sikkens ECM, 2012, J GASTROINTEST SURG, V16, P1487, DOI 10.1007/s11605-012-1927-1
   Timofte D, 2014, MED-SURG J, V118, P392
   Vashi PG, 2014, BMC CANCER, V14, DOI 10.1186/1471-2407-14-593
   Wigmore SJ, 2000, NUTR CANCER, V36, P177, DOI 10.1207/S15327914NC3602_6
   Wu JM, 2015, MEDICINE, V94, DOI 10.1097/MD.0000000000001109
   You DD, 2012, ANZ J SURG, V82, P447, DOI 10.1111/j.1445-2197.2012.06080.x
   Yu HH, 2011, WORLD J SURG, V35, P2110, DOI 10.1007/s00268-011-1170-z
NR 74
TC 96
Z9 102
U1 1
U2 16
PU MDPI AG
PI BASEL
PA ST ALBAN-ANLAGE 66, CH-4052 BASEL, SWITZERLAND
SN 2072-6643
J9 NUTRIENTS
JI Nutrients
PD MAR
PY 2017
VL 9
IS 3
AR 243
DI 10.3390/nu9030243
PG 15
WC Nutrition & Dietetics
WE Science Citation Index Expanded (SCI-EXPANDED)
SC Nutrition & Dietetics
GA EO9QQ
UT WOS:000397023600062
PM 28272344
OA Green Published, gold, Green Submitted
DA 2022-07-19
ER

PT J
AU Mohelnikova-Duchonova, B
   Vrana, D
   Holcatova, I
   Ryska, M
   Smerhovsky, Z
   Soucek, P
AF Mohelnikova-Duchonova, Beatrice
   Vrana, David
   Holcatova, Ivana
   Ryska, Miroslav
   Smerhovsky, Zdenek
   Soucek, Pavel
TI CYP2A13, ADH1B, and ADH1C Gene Polymorphisms and Pancreatic Cancer Risk
SO PANCREAS
LA English
DT Article
DE pancreas; cancer; polymorphism; CYP2A13; ADH1
ID TOBACCO-SPECIFIC CARCINOGEN; SQUAMOUS-CELL CARCINOMA; ALDEHYDE
   DEHYDROGENASE; METABOLIC-ACTIVATION; ACINAR-CELLS; LUNG-CANCER; ALCOHOL;
   CONSUMPTION; ETHANOL; CYTOCHROME-P450
AB Objectives: Pancreatic carcinoma etiology and molecular pathogenesis are weakly understood. Based on the assumption that genetic variation in carcinogen metabolism further modifies the risk of exposure-related cancers, we studied the association of polymorphisms in the tobacco carcinogen-metabolizing gene CYP2A13 (Arg101Stop) and the alcohol-metabolizing genes ADH1B (Arg48His) and ADH1C (Ile350Val) with pancreatic cancer risk.
   Methods: Polymorphisms were studied by allelic discrimination.
   Results: In a hospital-based case-control study, CYP2A13 variant alleles coding an inactive enzyme were found in 7 of 265 cancer-free controls and in none of 235 pancreatic carcinoma patients. Neither ADH1B or ADH1C polymorphisms alone nor their combinations showed a significant effect on pancreatic cancer risk.
   Conclusions: The first study of the roles of CYP2A13, ADH1B, and ADH1C in pancreatic cancer etiology suggested that the controls may have a lower ability to bioactivate tobacco-derived procarcinogens than the cases.
C1 [Mohelnikova-Duchonova, Beatrice; Vrana, David; Soucek, Pavel] Natl Inst Publ Hlth, Toxicogenom Unit, Prague 10042 10, Czech Republic.
   [Vrana, David] Charles Univ Prague, Fac Med 1, Dept Oncol, Prague, Czech Republic.
   [Vrana, David] Gen Teaching Hosp, Prague, Czech Republic.
   [Holcatova, Ivana] Charles Univ Prague, Fac Med 1, Inst Hyg & Epidemiol, Prague, Czech Republic.
   [Ryska, Miroslav] Charles Univ Prague, Fac Med 2, Dept Surg, Prague, Czech Republic.
   [Ryska, Miroslav] Cent Mil Hosp, Prague, Czech Republic.
   [Smerhovsky, Zdenek] Charles Univ Prague, Fac Med 2, Inst Epidemiol, Prague, Czech Republic.
RP Soucek, P (通讯作者)，Natl Inst Publ Hlth, Toxicogenom Unit, Srobarova 48, Prague 10042 10, Czech Republic.
EM psoucek@szu.cz
RI Holcatova, Ivana/C-8327-2017; Soucek, Pavel/H-8018-2019
OI Holcatova, Ivana/0000-0002-1366-0337; Soucek, Pavel/0000-0002-4294-6799
FU Ministry of Health, Czech Republic [8563-5, 9422-3]
FX This work was supported by the Internal grant agency of the Ministry of
   Health, Czech Republic (grants Nos. 8563-5 and 9422-3).
CR Cauffiez C, 2004, BIOCHEM BIOPH RES CO, V317, P662, DOI 10.1016/j.bbrc.2004.03.092
   Chrostek L, 2003, DIGEST DIS SCI, V48, P1230, DOI 10.1023/A:1024134520823
   EVERHART J, 1995, JAMA-J AM MED ASSOC, V273, P1605, DOI 10.1001/jama.273.20.1605
   Genkinger JM, 2009, CANCER EPIDEM BIOMAR, V18, P765, DOI 10.1158/1055-9965.EPI-08-0880
   Gukovskaya AS, 2002, GASTROENTEROLOGY, V122, P106, DOI 10.1053/gast.2002.30302
   Haber PS, 2004, PANCREATOLOGY, V4, P82, DOI 10.1159/000077608
   Haber PS, 1998, J LAB CLIN MED, V132, P294, DOI 10.1016/S0022-2143(98)90042-7
   Hecht SS, 1998, CHEM RES TOXICOL, V11, P559, DOI 10.1021/tx980005y
   Hecht SS, 1999, JNCI-J NATL CANCER I, V91, P1194, DOI 10.1093/jnci/91.14.1194
   Hiraki A, 2007, CANCER SCI, V98, P1087, DOI 10.1111/j.1349-7006.2007.00505.x
   Jelski W, 2007, PANCREAS, V35, P142, DOI 10.1097/MPA.0b013e318053eae2
   Jemal A, 2008, CA-CANCER J CLIN, V58, P71, DOI 10.3322/CA.2007.0010
   Jiao L, 2009, AM J EPIDEMIOL, V169, P1043, DOI 10.1093/aje/kwp034
   Lee CH, 2008, INT J CANCER, V122, P1347, DOI 10.1002/ijc.23264
   Lin YS, 2008, PANCREAS, V37, P25, DOI 10.1097/MPA.0b013e318160a5e2
   Malats N, 1997, INT J CANCER, V70, P661, DOI 10.1002/(SICI)1097-0215(19970317)70:6<661::AID-IJC6>3.0.CO;2-T
   Matsuo K, 2007, HUM MUTAT, V28, P506, DOI 10.1002/humu.20477
   MUKESH V, 2005, TECHNOL CANCER RES T, V4, P295
   *NOR CR, 2008, CANC INC 2005 CZECH, P62
   Rohrmann S, 2009, CANCER CAUSE CONTROL, V20, P785, DOI 10.1007/s10552-008-9293-8
   Schlicht KE, 2007, XENOBIOTICA, V37, P1439, DOI 10.1080/00498250701666265
   SILVERMAN DT, 1995, CANCER RES, V55, P4899
   SIM SC, CYP2A13 ALLELE NOMEN
   Solomon PR, 2008, ORAL DIS, V14, P633, DOI 10.1111/j.1601-0825.2007.01437.x
   Su T, 2000, CANCER RES, V60, P5074
   Suzuki H, 2008, CARCINOGENESIS, V29, P1184, DOI 10.1093/carcin/bgn085
   Tolstrup JS, 2008, PHARMACOGENOMICS J, V8, P220, DOI 10.1038/sj.tpj.6500471
   Vonlaufen A, 2007, ALCOHOL RES HEALTH, V30, P48
   Wang HJ, 2003, CANCER RES, V63, P8057
   Yang SJ, 2007, WORLD J GASTROENTERO, V13, P5760, DOI 10.3748/wjg.v13.i43.5760
   ZATONSKI WA, 1993, INT J CANCER, V53, P601, DOI 10.1002/ijc.2910530413
   Zhang LY, 2000, TOXICOL SCI, V56, P313, DOI 10.1093/toxsci/56.2.313
   Zhang XL, 2003, DRUG METAB DISPOS, V31, P1081, DOI 10.1124/dmd.31.9.1081
NR 33
TC 17
Z9 18
U1 0
U2 12
PU LIPPINCOTT WILLIAMS & WILKINS
PI PHILADELPHIA
PA TWO COMMERCE SQ, 2001 MARKET ST, PHILADELPHIA, PA 19103 USA
SN 0885-3177
EI 1536-4828
J9 PANCREAS
JI Pancreas
PD MAR
PY 2010
VL 39
IS 2
BP 144
EP 148
DI 10.1097/MPA.0b013e3181bab6c2
PG 5
WC Gastroenterology & Hepatology
WE Science Citation Index Expanded (SCI-EXPANDED)
SC Gastroenterology & Hepatology
GA 561WE
UT WOS:000275010000004
PM 19812523
DA 2022-07-19
ER

PT J
AU POUR, PM
AF POUR, PM
TI THE ROLE OF LANGERHANS ISLETS IN EXOCRINE PANCREATIC-CANCER
SO INTERNATIONAL JOURNAL OF PANCREATOLOGY
LA English
DT Article
DE ISLET; PANCREATIC CANCER; DIABETES; ENDOCRINE; EXOCRINE; PANCREAS;
   CANCER INDUCTION; HAMSTER; HUMAN
ID TUMOR-ASSOCIATED ANTIGENS; SYRIAN-HAMSTERS; GLUCOSE-METABOLISM;
   CARCINOGENESIS; STREPTOZOTOCIN; INSULIN; MODEL; SECRETION; PATTERNS;
   CELLS
RP POUR, PM (通讯作者)，UNIV NEBRASKA,MED CTR,UNMC EPPLEY CANC CTR,600 S 42ND ST,OMAHA,NE 68198, USA.
CR ADRIAN TE, 1994, INT J PANCREATOL, V16, P274
   AHREN B, 1993, RES EXP MED, V193, P21, DOI 10.1007/BF02576207
   ANDRIAN TE, 1994, INT J PANCREATOL, V274, P277
   ARIYAMA J, INT J PANCREATOL, V16, P91
   BELL RH, 1983, J SURG ONCOL, V24, P258, DOI 10.1002/jso.2930240404
   BELL RH, 1987, CANCER LETT, V34, P221, DOI 10.1016/0304-3835(87)90014-0
   BELL RH, 1988, AM J SURG, V155, P159, DOI 10.1016/S0002-9610(88)80274-5
   BELL RH, 1989, J SURG RES, V46, P515, DOI 10.1016/0022-4804(89)90170-4
   BENCOSME SA, 1955, AM J ANAT, V96, P103, DOI 10.1002/aja.1000960105
   Bensley RR, 1911, AM J ANAT, V12, P297, DOI 10.1002/aja.1000120304
   BOUWENS L, 1994, DIABETES, V43, P1279, DOI 10.2337/diabetes.43.11.1279
   CERSOSIMO E, 1991, CANCER, V67, P468
   DELFAVERO G, 1994, INT J PANCREATOL, V16, P84
   EGAMI H, 1991, CARCINOGENESIS, V12, P509, DOI 10.1093/carcin/12.3.509
   EGAMI H, 1990, INT J PANCREATOL, V7, P91
   EUSEBI V, 1981, HISTOPATHOLOGY, V5, P599, DOI 10.1111/j.1365-2559.1981.tb01827.x
   Ferner H, 1942, VIRCHOWS ARCH A, V309, P87, DOI 10.1007/BF02593946
   FOGAR P, 1993, ANTICANCER RES, V13, P2577
   Frantz V., 1959, ATLAS TUMOR PATHOLOG
   FUJII H, 1990, MOL CARCINOGEN, V3, P296, DOI 10.1002/mc.2940030510
   GULLO L, 1994, INT J PANCREATOL, V16, P94
   HENDERSON JR, 1969, LANCET, V2, P469
   ISHIKAWA O, UNPUB AM J PATHOL
   ISHIKAWA ONS, 1994, INT J PANCREATOL, V16, P86
   KESSLER II, 1970, J NATL CANCER I, V44, P673
   Kloppel G., 1984, PANCREATIC PATHOLOGY, P133
   KRAMER MF, 1968, Z ZELLFORSCH MIK ANA, V86, P163, DOI 10.1007/BF00348522
   LAIDLAW GEORGE F., 1938, AMER JOUR PATH, V14, P125
   LARSSON J, 1994, INT J PANCREATOL, V16, P82
   LEIGHTON B, 1988, NATURE, V335, P632, DOI 10.1038/335632a0
   MARUCHI N, 1979, MAYO CLIN PROC, V54, P245
   MOGAKI M, 1993, CARCINOGENESIS, V14, P2589, DOI 10.1093/carcin/14.12.2589
   MOOSSA AR, 1979, SEMIN ONCOL, V6, P298
   NEUBERT K, 1927, ARCH ENTWICKLUNGMECH, P111
   NOY A, 1994, J CLIN ENDOCR METAB, V79, P1223, DOI 10.1210/jc.79.5.1223
   PATENT GJ, 1964, ACTA ANAT, V28, P341
   PERMERT J, 1993, AM J SURG, V165, P61, DOI 10.1016/S0002-9610(05)80405-2
   PERMERT J, 1994, NEW ENGL J MED, V330, P313, DOI 10.1056/NEJM199402033300503
   PERMERT J, 1993, BRIT J SURG, V80, P1047, DOI 10.1002/bjs.1800800841
   PERMERT J, 1993, EUR J SURG, V159, P101
   POUR P, 1978, AM J PATHOL, V90, P295
   POUR P, 1975, CANCER, V36, P379, DOI 10.1002/1097-0142(197508)36:2<379::AID-CNCR2820360213>3.0.CO;2-R
   POUR PM, 1987, INT J PANCREATOL, V2, P277
   POUR PM, 1990, CANCER RES, V50, P1634
   POUR PM, 1989, AM J SURG PATHOL, V13, P96
   POUR PM, 1988, AM J PATHOL, V130, P335
   POUR PM, 1991, GASTROENTEROLOGY, V100, P529, DOI 10.1016/0016-5085(91)90226-B
   POUR PM, 1981, CANCER, V47, P1573, DOI 10.1002/1097-0142(19810315)47:6+<1573::AID-CNCR2820471420>3.0.CO;2-K
   POUR PM, 1985, CANCER-AM CANCER SOC, V55, P2411, DOI 10.1002/1097-0142(19850515)55:10<2411::AID-CNCR2820551019>3.0.CO;2-1
   POUR PM, 1993, AM J CLIN PATHOL, V100, P223, DOI 10.1093/ajcp/100.3.223
   POUR PM, 1983, JNCI-J NATL CANCER I, V71, P1059
   POUR PM, 1983, AM J PATHOL, V110, P310
   POUR PM, 1989, CANCER RES, V49, P6396
   POUR PM, 1980, CANCER PANCREAS, P37
   POUR PM, 1994, ATLAS EXOCRINE PANCR, P117
   POUR PM, 1981, HORMONE RELATED TUMO, P103
   TAKAHASHI M, 1978, AM J PATHOL, V91, P57
   TAKIYAMA Y, 1990, AM J PATHOL, V136, P707
   Vecchis CL, 1994, INT J PANCREATOL, V16, P81
   VONSCHONFELD J, 1994, INT J PANCREATOL, V16, P131
   WARREN S, 1938, PATHOLOGY DIABETES M, P25
   WESTERMARK P, 1987, P NATL ACAD SCI USA, V84, P3881, DOI 10.1073/pnas.84.11.3881
   WOOD RAB, 1978, BRIT J SURG, V65, P815
NR 63
TC 5
Z9 5
U1 0
U2 1
PU HUMANA PRESS INC
PI TOTOWA
PA 999 RIVERVIEW DRIVE SUITE 208, TOTOWA, NJ 07012
SN 0169-4197
J9 INT J PANCREATOL
JI Int. J. Pancreatol.
PD JUN
PY 1995
VL 17
IS 3
BP 217
EP 223
PG 7
WC Endocrinology & Metabolism; Physiology
WE Science Citation Index Expanded (SCI-EXPANDED)
SC Endocrinology & Metabolism; Physiology
GA RD069
UT WOS:A1995RD06900001
PM 7642968
DA 2022-07-19
ER

PT J
AU Schmied, BM
   Ulrich, AA
   Friess, H
   Buchler, MW
   Pour, PM
AF Schmied, BM
   Ulrich, AA
   Friess, H
   Buchler, MW
   Pour, PM
TI The patterns of extrainsular endocrine cells in pancreatic cancer
SO TERATOGENESIS CARCINOGENESIS AND MUTAGENESIS
LA English
DT Article
DE pancreatic cancer; normal pancreas; chronic pancreatitis; glucose
   tolerance; diabetes mellitus; beta cells; alpha cells
ID GLUCOSE-METABOLISM; HAMSTER MODEL; CARCINOMA; TUMOR
AB Abnormal glucose tolerance and frank diabetes mellitus develop in up to 80% of pancreatic cancer patients. Islets within these tumors show a decreased number of beta cells and increased number of a cells. The reduced number of beta cells could induce beta cell neogenesis in extrainsular tissue to compensate for the loss of insulin in islets. On the other hand, because the beta cell depletion in pancreatic cancer seems to be the effect of substances released by cancer cells, suppression of extrainsular endocrine cells is expected. We compared the pattern of extrainsular endocrine cells in pancreatic cancer patients with normal pancreas as well as chronic pancreatitis, which is known to be associated with impaired glucose tolerance or frank diabetes. As in the normal tissue, extrainsular endocrine cells were found in chronic pancreatitis and pancreatic cancer. However, in the chronic pancreatitis specimens insulin cells were the predominant cell type, whereas in pancreatic cancer specimens more glucagon than insulin cells were found, although the differences were statistically insignificant. Thus, our results indicate that the alteration of beta cells in pancreatic cancer patients is mainly restricted to the endocrine cells within the islets and that there is no compensatory proliferation of beta cells. Teratogenesis Carcinog. Mutagen. 21:69-81, 2001. (C) 2001 Wiley-Liss, Inc.
C1 Univ Nebraska, Med Ctr, Eppley Inst Res Canc & Allied Dis, Eppley Canc Ctr, Omaha, NE 68105 USA.
   Insel Hosp, Dept Visceral & Transplantat Surg, Bern, Switzerland.
   Univ Bonn, Dept Surg, Bonn, Germany.
   Univ Nebraska, Med Ctr, Dept Pathol & Microbiol, Omaha, NE USA.
RP Pour, PM (通讯作者)，Univ Nebraska, Med Ctr, Eppley Inst Res Canc & Allied Dis, Eppley Canc Ctr, 986805 Nebraska Med Ctr, Omaha, NE 68105 USA.
OI Schmied, Bruno/0000-0003-4552-7386; Adrian, Thomas/0000-0002-5051-1111
FU NATIONAL CANCER INSTITUTE [R01CA060479, P50CA072712] Funding Source: NIH
   RePORTER; NCI NIH HHS [5RO1 CA60479, CA367127, P50CA72712] Funding
   Source: Medline
CR ARIYAMA J, 1990, INT J PANCREATOL, V7, P37
   Basso D, 1995, ANTICANCER RES, V15, P2585
   Basso D, 1997, PANCREAS, V15, P132, DOI 10.1097/00006676-199708000-00004
   *COMM WHOE, 1985, DIAB MELL TECHN REP
   DAWISKIBA S, 1992, INT J PANCREATOL, V11, P87
   Ding XZ, 1998, GASTROENTEROLOGY, V114, P130, DOI 10.1016/S0016-5085(98)70641-9
   EUSEBI V, 1981, HISTOPATHOLOGY, V5, P599, DOI 10.1111/j.1365-2559.1981.tb01827.x
   Gullo L, 1999, ANN ONCOL, V10, P79, DOI 10.1023/A:1008349122106
   ISHIKAWA O, 1989, CANCER, V64, P1107, DOI 10.1002/1097-0142(19890901)64:5<1107::AID-CNCR2820640523>3.0.CO;2-Y
   KAJI H, 1991, AM J GASTROENTEROL, V86, P1020
   KESSLER II, 1971, J CHRON DIS, V23, P579, DOI 10.1016/0021-9681(71)90133-0
   KLOEPPEL G, 1984, PANCREATIC PATHOLOGY, P154
   KODAMA T, 1983, ACTA PATHOL JAPON, V33, P483
   LANKISCH PG, 1986, GASTROENTEROLOGY, V90, P617, DOI 10.1016/0016-5085(86)91115-7
   LINDE J, 1977, SCAND J GASTROENTERO, V12, P369, DOI 10.3109/00365527709180943
   Marble A, 1934, NEW ENGL J MED, V211, P339, DOI 10.1056/NEJM193408232110801
   PERMERT J, 1993, AM J SURG, V165, P61, DOI 10.1016/S0002-9610(05)80405-2
   PERMERT J, 1993, BRIT J SURG, V80, P1047, DOI 10.1002/bjs.1800800841
   PERMERT J, 1992, INT J PANCREATOL, V11, P23
   POUR P, 1977, J NATL CANCER I, V58, P1449, DOI 10.1093/jnci/58.5.1449
   Pour P. M., 1994, Zentralblatt fuer Pathologie, V140, P397
   POUR PM, 1984, ENVIRON HEALTH PERSP, V56, P229, DOI 10.2307/3429849
   POUR PM, 1993, AM J CLIN PATHOL, V100, P223, DOI 10.1093/ajcp/100.3.223
   POUR PM, 1989, CANCER RES, V49, P6396
   Pour PM, 1999, INT J PANCREATOL, V25, P77, DOI 10.1385/IJGC:25:2:77
   SCHMIED B, 2000, IN PRESS PANCREAS
   SCHWARTZ SS, 1978, AM J DIG DIS, V23, P1107, DOI 10.1007/BF01072886
   ULICH T, 1982, CANCER, V50, P2099, DOI 10.1002/1097-0142(19821115)50:10<2099::AID-CNCR2820501021>3.0.CO;2-1
NR 28
TC 12
Z9 12
U1 0
U2 1
PU WILEY-LISS
PI NEW YORK
PA DIV JOHN WILEY & SONS INC, 605 THIRD AVE, NEW YORK, NY 10158-0012 USA
SN 0270-3211
J9 TERATOGEN CARCIN MUT
JI Teratogenesis Carcinog. Mutagen.
PY 2001
VL 21
IS 1
BP 69
EP 81
DI 10.1002/1520-6866(2001)21:1<69::AID-TCM7>3.0.CO;2-R
PG 13
WC Oncology; Genetics & Heredity; Toxicology
WE Science Citation Index Expanded (SCI-EXPANDED)
SC Oncology; Genetics & Heredity; Toxicology
GA 388WE
UT WOS:000166205400007
PM 11135322
OA Bronze
DA 2022-07-19
ER

PT J
AU Campagna, D
   Cope, L
   Lakkur, SS
   Henderson, C
   Laheru, D
   Iacobuzio-Donahue, CA
AF Campagna, Domenico
   Cope, Leslie
   Lakkur, Sindhu S.
   Henderson, Clark
   Laheru, Daniel
   Iacobuzio-Donahue, Christine A.
TI Gene Expression Profiles Associated with Advanced Pancreatic Cancer
SO INTERNATIONAL JOURNAL OF CLINICAL AND EXPERIMENTAL PATHOLOGY
LA English
DT Article
DE MAX-interacting protein 1; c-Myc; MAP kinase; microarray; metastasis;
   pancreas; carcinoma; oncogene; autopsy
AB Few studies have addressed the expression profiles associated with progression of pancreatic cancer to advanced disease. Towards this end, we performed expression profiling of a series of normal pancreas, pancreatitis and cancer tissues representing early stage resected pancreatic cancers (stages pT2/T3), late stage unresectable cancers (stage pT4) and matched metastases to a variety of organ sites. Microarray data was analyzed using linear modeling of microarray data (LIMMA), and differentially expressed genes were subjected to Gene Set Enrichment Analysis (GSEA). While robust differences were found in primary cancers as compared to normal pancreatic tissues, no differences were found between primary cancers and metastases, whether using matched or unmatched samples. When resected pancreatic cancers were specifically compared to advanced pancreatic cancers, significant differences in gene expression were found associated with growth at the primary site. These differentially expressed genes were most prominent in gene classes that related to MAPK and Wnt pathway, metabolism, immune regulation, cell-cell and cell-matrix interactions within the infiltrating carcinoma. One candidate upregulated gene (MXI1) was validated as having increased expression in advanced stage (T4) carcinomas by real-time PCR (p<0.05) and immunolabeling (p<0.003). We conclude that in addition to the robust changes in expression that accompany pancreatic carcinogenesis additional specific changes occur in association with growth at the primary site. By contrast, metastatic spread is not accompanied by reproducible changes in gene expression. These findings add to our understanding of pancreatic cancer and offer new topics for investigation into the aggressive nature of this deadly tumor type.
C1 [Iacobuzio-Donahue, Christine A.] Johns Hopkins Univ Hosp, Div Gastrointestinal Liver Pathol, Dept Pathol, Baltimore, MD USA.
   [Cope, Leslie; Laheru, Daniel; Iacobuzio-Donahue, Christine A.] Johns Hopkins Univ Hosp, Dept Oncol, Baltimore, MD USA.
   [Lakkur, Sindhu S.; Laheru, Daniel; Iacobuzio-Donahue, Christine A.] Johns Hopkins Univ Hosp, Sol Goldman Pancreat Canc Res Ctr, Baltimore, MD USA.
   Univ Maryland, Meyerhoff Scholar Program, Baltimore, MD 21201 USA.
RP Iacobuzio-Donahue, CA (通讯作者)，Johns Hopkins Univ Hosp, Div Gastrointestinal Liver Pathol, Dept Pathol, 1550 Orleans St,CRBII Rm 343, Baltimore, MD USA.
EM ciacobu@jhmi.edu
RI Iacobuzio-Donahue, Christine/ABF-1295-2020
OI Iacobuzio-Donahue, Christine/0000-0002-4672-3023
FU NIH [CA106610-01]; Family of George Rubis, Sigma Beta Sorority; Jeff
   Zgonina Foundation for Pancreatic Cancer Research; Skip Viragh
   Foundation
FX This work was supported by NIH grant CA106610-01 to Christine A.
   Iacobuzio-Donahue), the Family of George Rubis, Sigma Beta Sorority, the
   Jeff Zgonina Foundation for Pancreatic Cancer Research and the Skip
   Viragh Foundation.
CR Bardeesy N, 2006, GENE DEV, V20, P3130, DOI 10.1101/gad.1478706
   Bernards R, 2002, NATURE, V418, P823, DOI 10.1038/418823a
   Chu CS, 2007, CANCER LETT, V250, P268, DOI 10.1016/j.canlet.2006.10.020
   Corn PG, 2005, CANCER BIOL THER, V4, P1285, DOI 10.4161/cbt.4.11.2299
   Crnogorac-Jurcevic T, 2002, ONCOGENE, V21, P4587, DOI 10.1038/sj.onc.1205570
[truncated: 3,670,728 more chars]
