# Supplementary material for: Emerging current trends and research focus related to pancreatic cancer metabolism: A bibliometric and visualized analysis
Source: Front Oncol. 2022 Nov 25;12:1009700. doi: 10.3389/fonc.2022.1009700 (PMC9732726; doi:10.3389/fonc.2022.1009700)
Supplement: Supplementary file 1 [file DataSheet_1.zip › The plain text format/download_1501-2000.txt]

FN Clarivate Analytics Web of Science
VR 1.0
PT J
AU Cai, ZW
   Liang, Y
   Xing, C
   Wang, HW
   Hu, PF
   Li, JL
   Huang, HY
   Wang, W
   Jiang, CY
AF Cai, Zhiwei
   Liang, Yun
   Xing, Chun
   Wang, Hongwei
   Hu, Pengfei
   Li, Jialin
   Huang, Haiyan
   Wang, Wei
   Jiang, Chongyi
TI Cancer-associated adipocytes exhibit distinct phenotypes and facilitate
   tumor progression in pancreatic cancer
SO ONCOLOGY REPORTS
LA English
DT Article
DE pancreatic cancer; adipocyte; tumor microenvironment; delipidation;
   dedifferentiation; transcriptome
ID ADIPOSE-TISSUE; FIBROBLASTS; DEDIFFERENTIATION; DESMOPLASIA; OBESITY;
   MECHANISMS; CONTRIBUTE; CROSSTALK; ISOFORM; PATHWAY
AB Adipocyte infiltration in pancreatic cancer (PC) has been demonstrated to be independently associated with PC risk and an active contributor to tumor progression. However, to date, little is known about these unique pancreatic tumor-surrounding adipocytes, or their response to cancer cells. The present study utilized an in vitro indirect coculture model in which the phenotypic changes of adipocytes following exposure to PC cells were directly observed. RNA-sequencing was performed on 3T3-L1 adipocytes cultured with or without Panc-1 cancer cells, and significant changes were identified at the transcriptional level. In terms of delipidation and the impaired function of glucose and lipid metabolism, coculture with tumor cells resulted in an altered metabolic phenotype in mature adipocytes. In co-cultured adipocytes, the appearance of fibroblast-like cells was observed, and the mesenchymal cell differentiation pathway was enriched following the integrated analysis into the transcriptome. In addition, reverse transcription-quantitative PCR analyses of co-cultured adipocytes revealed a loss in gene expression of mature adipocyte markers, and a gain in gene expression of fibroblast-specific markers. It was also confirmed that newly generated cancer-associated adipocytes could facilitate the invasive capacities of the tumor, and may contribute to PC stromal remodeling. The present study supports a novel concept that reprogramming of stromal adipocytes orchestrated by PC cells may generate cancer-associated adipocytes with activated phenotypes, which may ultimately drive pancreatic tumor progression.
C1 [Cai, Zhiwei; Liang, Yun; Wang, Hongwei; Hu, Pengfei; Li, Jialin; Wang, Wei; Jiang, Chongyi] Fudan Univ, Huadong Hosp, Dept Gen Surg, 221 West Yanan Rd, Shanghai 200040, Peoples R China.
   [Cai, Zhiwei; Liang, Yun; Wang, Hongwei; Hu, Pengfei; Li, Jialin; Wang, Wei; Jiang, Chongyi] Shanghai Key Lab Clin Geriatr Med, 221 West Yanan Rd, Shanghai 200040, Peoples R China.
   [Xing, Chun; Huang, Haiyan] Fudan Univ, Chinese Minist Educ, Key Lab Metab & Mol Med, Shanghai 200032, Peoples R China.
RP Wang, W (通讯作者)，Fudan Univ, Huadong Hosp, Dept Gen Surg, 221 West Yanan Rd, Shanghai 200040, Peoples R China.; Jiang, CY (通讯作者)，Shanghai Key Lab Clin Geriatr Med, 221 West Yanan Rd, Shanghai 200040, Peoples R China.
EM wangw2003cn@126.com; jiangzhongyi9@sina.com
OI Cai, Zhiwei/0000-0002-5121-0687
CR Nieto MA, 2016, CELL, V166, P21, DOI 10.1016/j.cell.2016.06.028
   Apte MV, 2013, GASTROENTEROLOGY, V144, P1210, DOI 10.1053/j.gastro.2012.11.037
   Bailey JM, 2008, CLIN CANCER RES, V14, P5995, DOI 10.1158/1078-0432.CCR-08-0291
   Bluhre M, 2009, EXP CLIN ENDOCR DIAB, V117, P241, DOI 10.1055/s-0029-1192044
   Bochet L, 2013, CANCER RES, V73, P5657, DOI 10.1158/0008-5472.CAN-13-0530
   Carbone C, 2018, INT J OBESITY, V42, P334, DOI 10.1038/ijo.2017.285
   Chirumbolo S, 2016, EUR J CANCER, V64, P96, DOI 10.1016/j.ejca.2016.05.026
   Corsa CAS, 2018, CELL METAB, V28, P187, DOI 10.1016/j.cmet.2018.07.013
   Deng YF, 2010, ANN NY ACAD SCI, V1212, pE1, DOI 10.1111/j.1749-6632.2010.05875.x
   Dirat B, 2011, CANCER RES, V71, P2455, DOI 10.1158/0008-5472.CAN-10-3323
   Feig C, 2012, CLIN CANCER RES, V18, P4266, DOI 10.1158/1078-0432.CCR-11-3114
   Helm O, 2014, INT J CANCER, V135, P843, DOI 10.1002/ijc.28736
   Herman MA, 2012, NATURE, V484, P333, DOI 10.1038/nature10986
   Hori M, 2014, CLIN TRANSL GASTROEN, V5, DOI 10.1038/ctg.2014.5
   Hoy AJ, 2017, TRENDS MOL MED, V23, P381, DOI 10.1016/j.molmed.2017.02.009
   Huang HY, 2009, P NATL ACAD SCI USA, V106, P12670, DOI 10.1073/pnas.0906266106
   Hwang RF, 2008, CANCER RES, V68, P918, DOI 10.1158/0008-5472.CAN-07-5714
   Iizuka K, 2004, P NATL ACAD SCI USA, V101, P7281, DOI 10.1073/pnas.0401516101
   Incio J, 2016, CANCER DISCOV, V6, P852, DOI 10.1158/2159-8290.CD-15-1177
   Kalluri R, 2009, J CLIN INVEST, V119, P1420, DOI 10.1172/JCI39104
   Khandekar MJ, 2011, NAT REV CANCER, V11, P886, DOI 10.1038/nrc3174
   Laurent V, 2016, NAT COMMUN, V7, DOI 10.1038/ncomms10230
   Lemoine AY, 2013, THROMB HAEMOSTASIS, V110, P661, DOI 10.1160/TH13-01-0073
   Lengyel E, 2018, TRENDS CANCER, V4, P374, DOI 10.1016/j.trecan.2018.03.004
   Livak KJ, 2001, METHODS, V25, P402, DOI 10.1006/meth.2001.1262
   Mao XZ, 2005, BIOINFORMATICS, V21, P3787, DOI 10.1093/bioinformatics/bti430
   Marangoni RG, 2015, ARTHRITIS RHEUMATOL, V67, P1062, DOI 10.1002/art.38990
   Michl P, 2013, GUT, V62, P317, DOI 10.1136/gutjnl-2012-303588
   Miranda F, 2016, CANCER CELL, V30, P273, DOI 10.1016/j.ccell.2016.06.020
   Nieman KM, 2011, NAT MED, V17, P1498, DOI 10.1038/nm.2492
   Okumura T, 2017, ONCOTARGET, V8, P18280, DOI 10.18632/oncotarget.15430
   Park J, 2014, NAT REV ENDOCRINOL, V10, P455, DOI 10.1038/nrendo.2014.94
   Quail DF, 2016, SCIENCE, V352, DOI 10.1126/science.aad3018
   Rebours V, 2015, CLIN CANCER RES, V21, P3522, DOI 10.1158/1078-0432.CCR-14-2385
   Sah RP, 2013, NAT REV GASTRO HEPAT, V10, P423, DOI 10.1038/nrgastro.2013.49
   Schneider CA, 2012, NAT METHODS, V9, P671, DOI 10.1038/nmeth.2089
   Siegel RL, 2017, CA-CANCER J CLIN, V67, P7, DOI 10.3322/caac.21387
   Trapnell C, 2013, NAT BIOTECHNOL, V31, P46, DOI 10.1038/nbt.2450
   Trapnell C, 2010, NAT BIOTECHNOL, V28, P511, DOI 10.1038/nbt.1621
   von Ahrens D, 2017, J HEMATOL ONCOL, V10, DOI 10.1186/s13045-017-0448-5
   Wang QA, 2018, CELL METAB, V28, P282, DOI 10.1016/j.cmet.2018.05.022
   Wang YY, 2017, JCI INSIGHT, V2, DOI 10.1172/jci.insight.87489
   Whatcott CJ, 2015, CLIN CANCER RES, V21, P3561, DOI 10.1158/1078-0432.CCR-14-1051
   Xiao Q, 2016, CANCER RES, V76, P5395, DOI 10.1158/0008-5472.CAN-15-3264
   Ye X, 2015, TRENDS CELL BIOL, V25, P675, DOI 10.1016/j.tcb.2015.07.012
   Ziegler KM, 2016, INT J SURG, V28, P179, DOI 10.1016/j.ijsu.2016.03.002
   Zoico E, 2018, INT J OBESITY, V42, P344, DOI 10.1038/ijo.2017.218
   Zoico E, 2016, ONCOTARGET, V7, P20223, DOI 10.18632/oncotarget.7936
NR 48
TC 23
Z9 24
U1 0
U2 7
PU SPANDIDOS PUBL LTD
PI ATHENS
PA POB 18179, ATHENS, 116 10, GREECE
SN 1021-335X
EI 1791-2431
J9 ONCOL REP
JI Oncol. Rep.
PD DEC
PY 2019
VL 42
IS 6
BP 2537
EP 2549
DI 10.3892/or.2019.7365
PG 13
WC Oncology
WE Science Citation Index Expanded (SCI-EXPANDED)
SC Oncology
GA JW6MZ
UT WOS:000503165000031
PM 31638193
OA Green Published, hybrid
DA 2022-07-19
ER

PT J
AU Torres, MP
   Rachagani, S
   Purohit, V
   Pandey, P
   Joshi, S
   Moore, ED
   Johansson, SL
   Singh, PK
   Ganti, AK
   Batra, SK
AF Torres, Maria P.
   Rachagani, Satyanarayana
   Purohit, Vinee
   Pandey, Poomy
   Joshi, Suhasini
   Moore, Erik D.
   Johansson, Sonny L.
   Singh, Pankaj K.
   Ganti, Apar K.
   Batra, Surinder K.
TI Graviola: A novel promising natural-derived drug that inhibits
   tumorigenicity and metastasis of pancreatic cancer cells in vitro and in
   vivo through altering cell metabolism
SO CANCER LETTERS
LA English
DT Article
DE Pancreatic cancer; Therapy; Cancer metabolism; Natural product
ID ANNONA-MURICATA; GROWTH-INHIBITION; MUC4 MUCIN; ACETOGENINS; EXPRESSION;
   NECROSIS; HYPOXIA; GEMCITABINE; APOPTOSIS; ANTITUMOR
AB Pancreatic tumors are resistant to conventional chemotherapies. The present study was aimed at evaluating the potential of a novel plant-derived product as a therapeutic agent for pancreatic cancer (PC). The effects of an extract from the tropical tree Annona Muricata, commonly known as Graviola, was evaluated for cytotoxicity, cell metabolism, cancer-associated protein/gene expression, tumorigenicity, and metastatic properties of PC cells. Our experiments revealed that Graviola induced necrosis of PC cells by inhibiting cellular metabolism. The expression of molecules related to hypoxia and glycolysis in PC cells (i.e. HIF-1 alpha, NF-kappa B, GLUT1, GLUT4, HKII, and LDHA) were downregulated in the presence of the extract. In vitro functional assays further confirmed the inhibition of tumorigenic properties of PC cells. Overall, the compounds that are naturally present in a Graviola extract inhibited multiple signaling pathways that regulate metabolism, cell cycle, survival, and metastatic properties in PC cells. Collectively, alterations in these parameters led to a decrease in tumorigenicity and metastasis of orthotopically implanted pancreatic tumors, indicating promising characteristics of the natural product against this lethal disease. (C) 2012 Elsevier Ireland Ltd. All rights reserved.
C1 [Ganti, Apar K.] VA Nebraska Western Iowa Hlth Care Syst, Dept Internal Med, Omaha, NE 68198 USA.
   [Torres, Maria P.; Rachagani, Satyanarayana; Joshi, Suhasini; Moore, Erik D.; Singh, Pankaj K.; Batra, Surinder K.] Dept Biochem & Mol Biol, Omaha, NE 68198 USA.
   [Torres, Maria P.; Purohit, Vinee; Johansson, Sonny L.; Singh, Pankaj K.; Batra, Surinder K.] Eppley Inst Res Canc & Allied Dis, Omaha, NE 68198 USA.
   [Pandey, Poomy] Dept Environm Agr & Occupat Hlth, Omaha, NE 68198 USA.
   [Johansson, Sonny L.; Batra, Surinder K.] Univ Nebraska, Med Ctr, Dept Pathol & Microbiol, Omaha, NE 68198 USA.
   [Ganti, Apar K.] Univ Nebraska Med Ctr, Omaha, NE 68198 USA.
RP Batra, SK (通讯作者)，VA Nebraska Western Iowa Hlth Care Syst, Dept Internal Med, Omaha, NE 68198 USA.
EM sbatra@unmc.edu
RI Ganti, Apar Kishor/D-5498-2015; Joshi, Suhasini/AFQ-2248-2022; Purohit,
   Vinee/F-4302-2014; Purohit, Vinee/AAA-3991-2019
OI Ganti, Apar Kishor/0000-0003-3724-2671; Purohit,
   Vinee/0000-0001-8093-5540; Purohit, Vinee/0000-0001-8093-5540
FU National Institutes of Health: NIH-NCI [UNMC T32CA009479, R01 CA78590,
   U01EDRN CA111294, R01 CA131944, R01 CA133774, R01 CA 138791, P50 SPORE
   CA127297, U54 CA160163]; VA Career Development Award; NATIONAL CANCER
   INSTITUTE [R01CA133774, R01CA131944, P50CA127297, R01CA078590,
   U01CA111294, R01CA138791, T32CA009479] Funding Source: NIH RePORTER
FX The invaluable technical support from Kavita Mallya is greatly
   appreciated. We would like to give special thanks to UNMC professors:
   Dr. Michel Ouellette for kindly providing CD18/HPAF-Luciferase and HPNE
   cells, Dr. Shilpa Buch for allowing us to use the Luminescence plate
   reader, Dr. Vimla Band for allowing us to use the microscope to image
   tumor H&E and IHC sections, and Dr. Steve Caplan for assisting with the
   analysis of confocal images and providing us the beta-Tubulin antibody.
   We also thank Janice A. Tayor and James R. Talaska of the Confocal Laser
   Scanning Microscope Core Facility at UNMC, Victoria B. Smith and Megan
   Michalak of the UNMC Cell Analysis Core Facility, and Ms. Kristi Berger,
   the Eppley Cancer Center for editing this manuscript. We are also very
   grateful for the expertise and involvement of Drs. Amarnath Natarajan
   and Abijah Nyong from the Chemistry department at UNMC in the
   bio-activity-guided fractionation of the Graviola extract. The authors
   of this work are supported by Grants from the National Institutes of
   Health: NIH-NCI Cancer Biology Training Grant UNMC T32CA009479 (MPT),
   R01 CA78590, U01EDRN CA111294, R01 CA131944, R01 CA133774, R01 CA
   138791, P50 SPORE CA127297 and U54 CA160163. AKG is supported by VA
   Career Development Award.
CR Adewole SO., 2006, AFR J BIOMED RES, V9, P173, DOI [10.4314/ajbr.v9i3.48903, DOI 10.4314/AJBR.V9I3.48903]
   Adeyemi DO, 2010, FOLIA MORPHOL, V69, P92
   Amaravadi RK, 2007, CLIN CANCER RES, V13, P7271, DOI 10.1158/1078-0432.CCR-07-1595
   [Anonymous], 2011, SEER STAT FACT SHEET
   BACALLAO R, 1994, J CELL SCI, V107, P3301
   Bafna S, 2009, BRIT J CANCER, V101, P1155, DOI 10.1038/sj.bjc.6605285
   Bilimoria KY, 2007, CANCER-AM CANCER SOC, V110, P1227, DOI 10.1002/cncr.22916
   Bilimoria KY, 2007, ANN SURG, V246, P173, DOI 10.1097/SLA.0b013e3180691579
   Burris HA, 1997, J CLIN ONCOL, V15, P2403, DOI 10.1200/JCO.1997.15.6.2403
   Cairns RA, 2011, NAT REV CANCER, V11, P85, DOI 10.1038/nrc2981
   Chakraborty S, 2011, BBA-REV CANCER, V1815, P44, DOI 10.1016/j.bbcan.2010.09.002
   Chang FR, 2001, J NAT PROD, V64, P925, DOI 10.1021/np010035s
   Chang Q, 2010, BMC CANCER, V10, DOI 10.1186/1471-2407-10-515
   Chaturvedi P, 2007, MOL CANCER RES, V5, P309, DOI 10.1158/1541-7786.MCR-06-0353
   Chen EY, 2001, CANCER RES, V61, P2429
   Conroy T, 2011, NEW ENGL J MED, V364, P1817, DOI 10.1056/NEJMoa1011923
   CUNNINGHAM CC, 1992, CANCER METAST REV, V11, P69
   Dai YM, 2011, NUTR CANCER, V63, P795, DOI 10.1080/01635581.2011.563027
   de Sousa OV, 2010, INT J MOL SCI, V11, P2067, DOI 10.3390/ijms11052067
   DeBerardinis RJ, 2008, CELL METAB, V7, P11, DOI 10.1016/j.cmet.2007.10.002
   Duffy John P, 2003, Mol Cancer, V2, P12, DOI 10.1186/1476-4598-2-12
   Eguchi Y, 1997, CANCER RES, V57, P1835
   El Mjiyad N, 2011, ONCOGENE, V30, P253, DOI 10.1038/onc.2010.466
   Festjens N, 2006, BBA-BIOENERGETICS, V1757, P1371, DOI 10.1016/j.bbabio.2006.06.014
   Fitzpatrick SF, 2011, J IMMUNOL, V186, P1091, DOI 10.4049/jimmunol.1002256
   Golstein P, 2007, TRENDS BIOCHEM SCI, V32, P37, DOI 10.1016/j.tibs.2006.11.001
   Jansen RJ, 2011, CANCER CAUSE CONTROL, V22, P1613, DOI 10.1007/s10552-011-9838-0
   Jordan MA, 2008, SEMIN ONCOL, V35, pS6, DOI 10.1053/j.seminoncol.2008.01.009
   Kaverina I, 2011, SEMIN CELL DEV BIOL, V22, P968, DOI 10.1016/j.semcdb.2011.09.017
   Ke QD, 2006, MOL PHARMACOL, V70, P1469, DOI 10.1124/mol.106.027029
   Kim GS, 1998, PHYTOCHEMISTRY, V49, P565, DOI 10.1016/S0031-9422(98)00172-1
   Komar G, 2009, CLIN CANCER RES, V15, P5511, DOI 10.1158/1078-0432.CCR-09-0414
   Kroemer G, 2008, CANCER CELL, V13, P472, DOI 10.1016/j.ccr.2008.05.005
   Leist M, 1997, J EXP MED, V185, P1481, DOI 10.1084/jem.185.8.1481
   Liaw CC, 2002, J NAT PROD, V65, P470, DOI 10.1021/np0105578
   Lu HS, 2002, J BIOL CHEM, V277, P23111, DOI 10.1074/jbc.M202487200
   Magruder JT, 2011, PANCREAS, V40, P339, DOI 10.1097/MPA.0b013e318209e05d
   Masamha CP, 2009, CANCER RES, V69, P6565, DOI 10.1158/0008-5472.CAN-09-0913
   McCawley LJ, 2001, CURR OPIN CELL BIOL, V13, P534, DOI 10.1016/S0955-0674(00)00248-9
   McLaughlin JL, 2008, J NAT PROD, V71, P1311, DOI 10.1021/np800191t
   Moniaux N, 2004, J HISTOCHEM CYTOCHEM, V52, P253, DOI 10.1177/002215540405200213
   Nam SY, 2011, BRIT J CANCER, V104, P166, DOI 10.1038/sj.bjc.6606020
   OBERLIES NH, 1995, CANCER LETT, V96, P55, DOI 10.1016/0304-3835(95)92759-7
   Pelicano H, 2006, ONCOGENE, V25, P4633, DOI 10.1038/sj.onc.1209597
   Seufferlein T, 2002, J GASTROINTEST CANC, V31, P15, DOI 10.1385/IJGC:31:1-3:15
   Siegel R, 2012, CA-CANCER J CLIN, V62, P10, DOI 10.3322/caac.20138
   Singh AP, 2004, CANCER RES, V64, P622, DOI 10.1158/0008-5472.CAN-03-2636
   Smith BD, 2009, J CLIN ONCOL, V27, P2758, DOI 10.1200/JCO.2008.20.8983
   Stan SD, 2010, NAT REV GASTRO HEPAT, V7, P347, DOI 10.1038/nrgastro.2010.61
   Swartz MJ, 2002, AM J CLIN PATHOL, V117, P791
   Taylor L, 2002, TECHNICAL DATA REPOR
   Tormo JR, 2003, ONCOL RES, V14, P147, DOI 10.3727/000000003771013099
   Torres MP, 2010, MOL CANCER THER, V9, P1419, DOI 10.1158/1535-7163.MCT-10-0075
   Vasseur Sophie, 2010, Cancers (Basel), V2, P2138, DOI 10.3390/cancers2042138
   Wei WT, 2011, INT J ONCOL, V39, P1381, DOI 10.3892/ijo.2011.1147
   Yokoi K, 2004, CLIN CANCER RES, V10, P2299, DOI 10.1158/1078-0432.CCR-03-0488
   Zhao X, 2011, ADV DRUG DELIVER REV, V63, P610, DOI 10.1016/j.addr.2010.11.001
NR 57
TC 98
Z9 100
U1 0
U2 96
PU ELSEVIER IRELAND LTD
PI CLARE
PA ELSEVIER HOUSE, BROOKVALE PLAZA, EAST PARK SHANNON, CO, CLARE, 00000,
   IRELAND
SN 0304-3835
EI 1872-7980
J9 CANCER LETT
JI Cancer Lett.
PD OCT 1
PY 2012
VL 323
IS 1
BP 29
EP 40
DI 10.1016/j.canlet.2012.03.031
PG 12
WC Oncology
WE Science Citation Index Expanded (SCI-EXPANDED)
SC Oncology
GA 964UA
UT WOS:000305721000004
PM 22475682
OA Green Accepted
DA 2022-07-19
ER

PT J
AU Oshi, M
   Newman, S
   Tokumaru, Y
   Yan, L
   Matsuyama, R
   Endo, I
   Katz, MHG
   Takabe, K
AF Oshi, Masanori
   Newman, Stephanie
   Tokumaru, Yoshihisa
   Yan, Li
   Matsuyama, Ryusei
   Endo, Itaru
   Katz, Matthew H. G.
   Takabe, Kazuaki
TI High G2M Pathway Score Pancreatic Cancer is Associated with Worse
   Survival, Particularly after Margin-Positive (R1 or R2) Resection
SO CANCERS
LA English
DT Article
DE biomarker; cell cycle; gene set; pathway analysis; pancreatic cancer;
   tumor gene expression
ID LONG-TERM SURVIVORS; EXPRESSION; IMPACT; IDENTIFICATION; CHEMOTHERAPY;
   LANDSCAPE; KINASE; TP53; KRAS
AB Simple Summary
   The G2M checkpoint pathway is a critical step in the cell cycle, which is one of the hallmarks in cancer. We investigated clinical relevance of the G2M pathway in pancreatic cancer, using gene set variation analysis (GSVA) with Hallmark G2M checkpoint gene set. High G2M score tumors enriched several cell proliferation gene sets as well as MKI67 expression, pathological grade, and proliferation score. Furthermore, the score was predictive of disease-specific survival in pancreatic cancer. High G2M tumor was associated with high mutation rate of KRAS and TP53, and significantly enriched these pathway gene sets, as well as high infiltration of Th2 cells. High G2M score consistently associated with worse overall survival in multiple cohorts, particularly in R1/2 resection, but not in R0.
   Pancreatic cancer is highly mortal due to uncontrolled cell proliferation. The G2M checkpoint pathway is an essential part of the cell cycle. We hypothesized that a high G2M pathway score is associated with cell proliferation and worse survival in pancreatic cancer patients. Gene set variation analysis using the Hallmark G2M checkpoint gene set was used as a score to analyze a total of 390 human pancreatic cancer patients from 3 cohorts (TCGA, GSE62452, GSE57495). High G2M score tumors enriched other cell proliferation genes sets as well as MKI67 expression, pathological grade, and proliferation score. Independent of other prognostic factors, G2M score was predictive of disease-specific survival in pancreatic cancer. High G2M tumor was associated with high mutation rate of KRAS and TP53 and significantly enriched these pathway gene sets, as well as high infiltration of Th2 cells. High G2M score consistently associated with worse overall survival in 3 cohorts, particularly in R1/2 resection, but not in R0. High G2M tumor in R1/2 highly enriched metabolic and cellular components' gene sets compared to R0. To our knowledge, this is the first study to use gene set variation analysis as a score to examine the clinical relevancy of the G2M pathway in pancreatic cancer.
C1 [Oshi, Masanori; Matsuyama, Ryusei; Endo, Itaru; Takabe, Kazuaki] Yokohama City Univ, Grad Sch Med, Dept Gastroenterol Surg, Yokohama, Kanagawa 2360004, Japan.
   [Oshi, Masanori; Newman, Stephanie; Tokumaru, Yoshihisa; Takabe, Kazuaki] Roswell Park Comprehens Canc Ctr, Dept Surg Oncol, Breast Surg, Buffalo, NY 14263 USA.
   [Newman, Stephanie; Takabe, Kazuaki] SUNY Buffalo, Jacobs Sch Med & Biomed Sci, Dept Surg, Buffalo, NY 14263 USA.
   [Tokumaru, Yoshihisa] Gifu Univ, Grad Sch Med, Dept Surg Oncol, 1-1 Yanagido, Gifu 5011194, Japan.
   [Yan, Li] Roswell Park Comprehens Canc Ctr, Dept Biostat & Bioinformat, Buffalo, NY 14263 USA.
   [Katz, Matthew H. G.] Univ Texas MD Anderson Canc Ctr, Dept Surg Oncol, Houston, TX 77030 USA.
   [Takabe, Kazuaki] Niigata Univ, Grad Sch Med & Dent Sci, Div Digest & Gen Surg, Niigata 9518520, Japan.
   [Takabe, Kazuaki] Fukushima Med Univ, Sch Med, Dept Breast Surg, Fukushima 9601295, Japan.
   [Takabe, Kazuaki] Tokyo Med Univ, Dept Breast Surg & Oncol, Tokyo 1608402, Japan.
RP Takabe, K (通讯作者)，Yokohama City Univ, Grad Sch Med, Dept Gastroenterol Surg, Yokohama, Kanagawa 2360004, Japan.; Takabe, K (通讯作者)，Roswell Park Comprehens Canc Ctr, Dept Surg Oncol, Breast Surg, Buffalo, NY 14263 USA.; Takabe, K (通讯作者)，SUNY Buffalo, Jacobs Sch Med & Biomed Sci, Dept Surg, Buffalo, NY 14263 USA.; Takabe, K (通讯作者)，Niigata Univ, Grad Sch Med & Dent Sci, Div Digest & Gen Surg, Niigata 9518520, Japan.; Takabe, K (通讯作者)，Fukushima Med Univ, Sch Med, Dept Breast Surg, Fukushima 9601295, Japan.; Takabe, K (通讯作者)，Tokyo Med Univ, Dept Breast Surg & Oncol, Tokyo 1608402, Japan.
EM Masanori.Oshi@RoswellPark.org; snewman5@buffalo.edu;
   Yoshihisa.Tokumaru@roswellpark.org; li.yan@roswellpark.org;
   ryusei@yokohama-cu.ac.jp; endoit@med.yokohama-cu.ac.jp;
   mhgkatz@mdanderson.org; kazuaki.takabe@roswellpark.org
RI Tokumaru, Yoshihisa/AAG-2387-2020
OI Tokumaru, Yoshihisa/0000-0003-2481-7739; Oshi,
   Masanori/0000-0002-1404-1570; Takabe, Kazuaki/0000-0002-6435-4241
FU National Institutes of Health, USA [R01CA160688]; Edward K. Duch
   Foundation; National Cancer Institute, USA [P30-CA016056];  [19H03714]; 
   [18K19576]
FX This work was supported by National Institutes of Health, USA, grant
   R01CA160688, as well as Edward K. Duch Foundation to K.T., Grant-in-Aid
   for Scientific Research Grant Numbers 19H03714 and 18K19576 to M.N., and
   National Cancer Institute, USA, cancer center support grant P30-CA016056
   to Roswell Park Comprehensive Cancer Center (RPCCC).
CR Ansari D, 2015, WORLD J GASTROENTERO, V21, P3157, DOI 10.3748/wjg.v21.i11.3157
   Aran D, 2017, GENOME BIOL, V18, DOI 10.1186/s13059-017-1349-1
   Asaoka M, 2020, BREAST CANCER RES TR, V181, P309, DOI 10.1007/s10549-020-05630-5
   Bae JS, 2019, EUR RADIOL, V29, P3714, DOI 10.1007/s00330-019-06140-9
   Bailey P, 2016, NATURE, V531, P47, DOI 10.1038/nature16965
   Balachandran VP, 2017, NATURE, V551, P512, DOI 10.1038/nature24462
   Blackford A, 2009, CLIN CANCER RES, V15, P4674, DOI 10.1158/1078-0432.CCR-09-0227
   Bocklandt S, 2011, PLOS ONE, V6, DOI 10.1371/journal.pone.0014821
   Boone BA, 2014, J SURG ONCOL, V110, P171, DOI 10.1002/jso.23606
   Chen DT, 2015, PLOS ONE, V10, DOI 10.1371/journal.pone.0133562
   CHEN GL, 1984, J BIOL CHEM, V259, P3560
   Chou A, 2018, GUT, V67, P2142, DOI 10.1136/gutjnl-2017-315144
   Dadi N, 2017, ANTICANCER RES, V37, P5533, DOI 10.21873/anticanres.11985
   Demir IE, 2018, ANN SURG, V268, P1058, DOI 10.1097/SLA.0000000000002345
   Duewell P, 2014, CELL DEATH DIFFER, V21, P1825, DOI 10.1038/cdd.2014.96
   Gandhi S, 2020, INT J MOL SCI, V21, DOI 10.3390/ijms21134635
   Gupta GK, 2020, CANCERS, V12, DOI 10.3390/cancers12092392
   Hanzelmann S, 2013, BMC BIOINFORMATICS, V14, DOI 10.1186/1471-2105-14-7
   Hou J, 2020, FRONT GENET, V11, DOI 10.3389/fgene.2020.00522
   Isaji S, 2018, PANCREATOLOGY, V18, P2, DOI 10.1016/j.pan.2017.11.011
   Jiang SH, 2017, NATURE, V544, P460, DOI 10.1038/nature22032
   Katsuta E, 2020, HUM CELL, V33, P930, DOI 10.1007/s13577-020-00380-4
   Katsuta E, 2020, INT J MOL SCI, V21, DOI 10.3390/ijms21113890
   Katsuta E, 2020, INT J MOL SCI, V21, DOI 10.3390/ijms21010217
   Katsuta E, 2019, SCI REP-UK, V9, DOI 10.1038/s41598-018-37909-5
   Katz MHG, 2008, J AM COLL SURGEONS, V206, P833, DOI 10.1016/j.jamcollsurg.2007.12.020
   Kawaguchi T, 2018, ANN SURG ONCOL, V25, P4037, DOI 10.1245/s10434-018-6859-x
   Kleeff J, 2016, NAT REV DIS PRIMERS, V2, DOI 10.1038/nrdp.2016.22
   Knudsen ES, 2016, GASTROENTEROLOGY, V150, P48, DOI 10.1053/j.gastro.2015.08.056
   Konstantinidis IT, 2013, ANN SURG, V257, P731, DOI 10.1097/SLA.0b013e318263da2f
   Lee JS, 2020, CANCERS, V12, DOI 10.3390/cancers12061404
   Lesinski GB, 2021, GUT, V70, P4, DOI 10.1136/gutjnl-2020-321497
   Liberzon A, 2015, CELL SYST, V1, P417, DOI 10.1016/j.cels.2015.12.004
   Long K, 2020, RESPIROLOGY, V25, P72, DOI 10.1111/resp.13915
   Masetti M, 2018, CANCER BIOMARK, V21, P323, DOI 10.3233/CBM-170464
   McDonald KA, 2019, ANN SURG ONCOL, V26, P2191, DOI 10.1245/s10434-019-07338-3
   Narayanan S, 2019, SCI REP-UK, V9, DOI 10.1038/s41598-019-49878-4
   Notta F, 2016, NATURE, V538, P378, DOI 10.1038/nature19823
   Ohtsubo K, 2003, J GASTROENTEROL, V38, P663, DOI 10.1007/s00535-003-1119-6
   Okano M, 2019, INT J MOL SCI, V20, DOI 10.3390/ijms20174197
   Okano M, 2019, INT J MOL SCI, V20, DOI 10.3390/ijms20112655
   Oshi M, 2020, CELLS-BASEL, V9, DOI 10.3390/cells9071643
   Oshi M, 2020, CANCERS, V12, DOI 10.3390/cancers12051148
   Oshi M, 2020, INT J MOL SCI, V21, DOI 10.3390/ijms21082921
   Oshima M, 2013, ANN SURG, V258, P336, DOI 10.1097/SLA.0b013e3182827a65
   Rau BM, 2012, SURGERY, V152, pS103, DOI 10.1016/j.surg.2012.05.015
   Raufi AG, 2019, SEMIN ONCOL, V46, P19, DOI 10.1053/j.seminoncol.2018.12.002
   Russo AA, 1998, NATURE, V395, P237, DOI 10.1038/26155
   Salvador-Barbero B, 2020, CANCER CELL, V37, P340, DOI 10.1016/j.ccell.2020.01.007
   Schlitter AM, 2017, SCI REP-UK, V7, DOI 10.1038/srep41064
   Schwartz AL, 2009, CLIN CANCER RES, V15, P4114, DOI 10.1158/1078-0432.CCR-09-0005
   Siegel RL, 2020, CA-CANCER J CLIN, V70, P7, DOI 10.3322/caac.21590
   Smith RA, 2011, BRIT J CANCER, V104, P1440, DOI 10.1038/bjc.2011.110
   Subramanian A, 2005, P NATL ACAD SCI USA, V102, P15545, DOI 10.1073/pnas.0506580102
   Takahashi H, 2020, CANCERS, V12, DOI 10.3390/cancers12082033
   Takahashi H, 2020, ANN SURG ONCOL, V27, P4486, DOI 10.1245/s10434-020-08680-7
   Takahashi H, 2020, ANN SURG ONCOL, V27, P4475, DOI 10.1245/s10434-020-08608-1
   Takahashi H, 2020, CANCERS, V12, DOI 10.3390/cancers12051221
   Takahashi H, 2020, SCI REP-UK, V10, DOI 10.1038/s41598-020-58995-4
   Takahashi H, 2019, SURGERY, V166, P150, DOI 10.1016/j.surg.2019.04.011
   Takeshita T, 2019, SCI REP-UK, V9, DOI 10.1038/s41598-019-53482-x
   Thorsson V, 2019, IMMUNITY, V51, P411, DOI 10.1016/j.immuni.2019.08.004
   Tokumaru Y, 2020, INT J MOL SCI, V21, DOI 10.3390/ijms21093213
   Tokumaru Y, 2020, INT J MOL SCI, V21, DOI 10.3390/ijms21093045
   Tokumaru Y, 2020, AM J CANCER RES, V10, P897
   Tokumaru Y, 2020, SURGERY, V167, P628, DOI 10.1016/j.surg.2019.09.018
   Waddell N, 2015, NATURE, V518, P495, DOI 10.1038/nature14169
   Wang B, 2020, MED ONCOL, V37, DOI 10.1007/s12032-020-01390-w
   Wheelden M, 2020, ONCOTARGETS THER, V13, P7459, DOI 10.2147/OTT.S216598
   Winter JM, 2013, ANN SURG, V258, P331, DOI 10.1097/SLA.0b013e31827fe9ce
   Witkiewicz AK, 2015, ONCOTARGET, V6, P15788, DOI 10.18632/oncotarget.3819
   Yachida S, 2012, CLIN CANCER RES, V18, P6339, DOI 10.1158/1078-0432.CCR-12-1215
   Yang SH, 2016, CANCER RES, V76, P3838, DOI 10.1158/0008-5472.CAN-15-2841
NR 73
TC 25
Z9 25
U1 0
U2 2
PU MDPI
PI BASEL
PA ST ALBAN-ANLAGE 66, CH-4052 BASEL, SWITZERLAND
EI 2072-6694
J9 CANCERS
JI Cancers
PD OCT
PY 2020
VL 12
IS 10
AR 2871
DI 10.3390/cancers12102871
PG 17
WC Oncology
WE Science Citation Index Expanded (SCI-EXPANDED)
SC Oncology
GA OH5XS
UT WOS:000582658900001
PM 33036243
OA Green Published, gold
DA 2022-07-19
ER

PT J
AU Li, J
   Halfter, K
   Zhang, MY
   Saad, C
   Xu, K
   Bauer, B
   Huang, YJ
   Shi, L
   Mansmann, UR
AF Li, Jian
   Halfter, Kathrin
   Zhang, Mengying
   Saad, Christian
   Xu, Kai
   Bauer, Bernhard
   Huang, Yijiang
   Shi, Lei
   Mansmann, Ulrich R.
TI Computational analysis of receptor tyrosine kinase inhibitors and cancer
   metabolism: implications for treatment and discovery of potential
   therapeutic signatures
SO BMC CANCER
LA English
DT Article
DE Cancer metabolism; Treatment prediction; Computational modeling; Systems
   biology
ID L2HGDH GENE; MUTATIONS; TEMOZOLOMIDE; CHILDREN; CELLS; DNA; ACTIVATION;
   RESISTANCE; SORAFENIB; MECHANISM
AB BackgroundReceptor tyrosine kinase (RTK) inhibitors are frequently used to treat cancers and the results have been mixed, some of these small molecule drugs are highly successful while others show a more modest response. A high number of studies have been conducted to investigate the signaling mechanisms and corresponding therapeutic influence of RTK inhibitors in order to explore the therapeutic potential of RTK inhibitors. However, most of these studies neglected the potential metabolic impact of RTK inhibitors, which could be highly associated with drug efficacy and adverse effects during treatment.MethodsIn order to fill these knowledge gaps and improve the therapeutic utilization of RTK inhibitors a large-scale computational simulation/analysis over multiple types of cancers with the treatment responses of RTK inhibitors was performed. The pharmacological data of all eight RTK inhibitor and gene expression profiles of 479 cell lines from The Cancer Cell Line Encyclopedia were used.ResultsThe potential metabolic impact of RTK inhibitors on different types of cancers were analyzed resulting in cancer-specific (breast, liver, pancreas, central nervous system) metabolic signatures. Many of these are in line with results from different independent studies, thereby providing indirect verification of the obtained results.ConclusionsOur study demonstrates the potential of using a computational approach on signature-based-analysis over multiple cancer types. The results reveal the strength of multiple-cancer analysis over conventional signature-based analysis on a single cancer type.
C1 [Li, Jian; Halfter, Kathrin; Zhang, Mengying; Mansmann, Ulrich R.] Ludwig Maximilians Univ Munchen, Inst Med Informat Biometry & Epidemiol, Munich, Germany.
   [Li, Jian; Mansmann, Ulrich R.] German Canc Consortium DKTK, Heidelberg, Germany.
   [Li, Jian] German Canc Res Ctr, Heidelberg, Germany.
   [Saad, Christian; Bauer, Bernhard] Univ Augsburg, Dept Computat Sci, Augsburg, Germany.
   [Xu, Kai] Huazhong Univ Sci & Technol, Tongji Hosp, Dept Orthopaed, Tongji Med Coll, Wuhan, Hubei, Peoples R China.
   [Huang, Yijiang] LMU, Univ Hosp, Dept Orthopaed Phys Med & Rehabil, Munich, Germany.
   [Shi, Lei] Tongji Univ, Shanghai Skin Dis Hosp, Inst Photomed, Sch Med, Shanghai, Peoples R China.
RP Li, J (通讯作者)，Ludwig Maximilians Univ Munchen, Inst Med Informat Biometry & Epidemiol, Munich, Germany.; Li, J (通讯作者)，German Canc Consortium DKTK, Heidelberg, Germany.
EM lijian@ibe.med.uni-muenchen.de
FU German Cancer Consortium (DKTK); German Cancer Research Center (DKFZ);
   project DIFUTURE from the Medical Informatics Initiative Germany (BMBF)
   [01ZZ1804B, 01ZZ1804C, 01ZZ1804E]
FX This work is funded by the German Cancer Consortium (DKTK), German
   Cancer Research Center (DKFZ) and the project DIFUTURE from the Medical
   Informatics Initiative Germany (BMBF grants 01ZZ1804B, 01ZZ1804C, and
   01ZZ1804E). The funders were not involved in any activity of this study,
   aside from providing financing.
CR Alexander PB, 2015, FRONT MED-PRC, V9, P134, DOI 10.1007/s11684-015-0396-9
   Aveic S, 2016, CANCER CELL INT, V16, DOI 10.1186/s12935-016-0341-2
   Barr FE, 2007, J THORAC CARDIOV SUR, V134, P319, DOI 10.1016/j.jtcvs.2007.02.043
   Barretina J, 2012, NATURE, V483, P603, DOI 10.1038/nature11003
   Blume-Jensen P, 2001, NATURE, V411, P355, DOI 10.1038/35077225
   Bromann PA, 2004, ONCOGENE, V23, P7957, DOI 10.1038/sj.onc.1208079
   Burgess AW, 2003, MOL CELL, V12, P541, DOI 10.1016/S1097-2765(03)00350-2
   Canter JA, 2007, MITOCHONDRION, V7, P204, DOI 10.1016/j.mito.2006.11.001
   Canto C, 2015, CELL METAB, V22, P31, DOI 10.1016/j.cmet.2015.05.023
   Chen YF, 2011, ACTA PHARM SIN B, V1, P197, DOI 10.1016/j.apsb.2011.10.007
   Chini CCS, 2014, CLIN CANCER RES, V20, P120, DOI 10.1158/1078-0432.CCR-13-0150
   Corcoran C, 2015, METHODS MOL BIOL, V1233, P169, DOI 10.1007/978-1-4939-1789-1_16
   Corless CL, 2008, ANNU REV PATHOL-MECH, V3, P557, DOI 10.1146/annurev.pathmechdis.3.121806.151538
   Esparis-Ogando A, 2008, ANN ONCOL, V19, P1860, DOI 10.1093/annonc/mdn406
   Flanagan JM, 2009, MOL CANCER THER, V8, P249, DOI 10.1158/1535-7163.MCT-08-0636
   Forbes SA, 2010, NUCLEIC ACIDS RES, V38, pD652, DOI 10.1093/nar/gkp995
   Hainsworth JD, 2010, CANCER-AM CANCER SOC, V116, P3663, DOI 10.1002/cncr.25275
   Haliloglu G, 2008, NEUROPEDIATRICS, V39, P119, DOI 10.1055/s-2008-1081217
   Hartog H, 2012, ANTICANCER RES, V32, P1309
   Hirano M, 2016, NUCLEOS NUCLEOT NUCL, V35, P495, DOI 10.1080/15257770.2016.1218022
   Iyama T, 2010, NUCLEIC ACIDS RES, V38, P4834, DOI 10.1093/nar/gkq249
   Jiang Y, 2016, CANCER RES, V76, P24, DOI 10.1158/0008-5472.CAN-14-3432
   Jiang Y, 2017, THERANOSTICS, V7, P1036, DOI 10.7150/thno.18005
   Jiang YX, 2002, NATURE, V417, P515, DOI 10.1038/417515a
   Jinnah HA, 2013, HAND CLINIC, V113, P1827, DOI 10.1016/B978-0-444-59565-2.00052-6
   Kanehisa M, 2016, NUCLEIC ACIDS RES, V44, pD457, DOI 10.1093/nar/gkv1070
   Lake AD, 2011, DRUG METAB DISPOS, V39, P1954, DOI 10.1124/dmd.111.040592
   Lanning NJ, 2017, CANCER METAB, V5, DOI 10.1186/s40170-017-0168-x
   Lemmon MA, 2010, CELL, V141, P1117, DOI 10.1016/j.cell.2010.06.011
   Li X, 2018, ONCOTARGET, V9, P2543, DOI 10.18632/oncotarget.23274
   Lien EC, 2017, SCI SIGNAL, V10, DOI 10.1126/scisignal.aao6604
   Liu HY, 2011, AM J PATHOL, V178, P652, DOI 10.1016/j.ajpath.2010.10.023
   Lodish MB, 2013, J CLIN ENDOCR METAB, V98, P1333, DOI 10.1210/jc.2012-4085
   Lodish MB, 2010, ENDOCR-RELAT CANCER, V17, pR233, DOI 10.1677/ERC-10-0082
   Ma S, 2017, MOL CELL BIOL, V37, P8
   Marmor MD, 2004, ONCOGENE, V23, P2057, DOI 10.1038/sj.onc.1207390
   Monaco ME, 2017, ONCOTARGET, V8, P29487, DOI 10.18632/oncotarget.15494
   Oppermann H, 2016, NUTR METAB, V13, DOI 10.1186/s12986-016-0131-9
   Park I, 2014, CANCER RES, V74, P7115, DOI 10.1158/0008-5472.CAN-14-0849
   Peyre M, 2010, PLOS ONE, V5, DOI 10.1371/journal.pone.0012932
   Prados MD, 2009, J CLIN ONCOL, V27, P579, DOI 10.1200/JCO.2008.18.9639
   Raman M, 2007, ONCOGENE, V26, P3100, DOI 10.1038/sj.onc.1210392
   Ryu Jae K, 2016, Am J Neurodegener Dis, V5, P69
   Saad C, 2013, LECT NOTES COMPUT SC, V8107, P707, DOI 10.1007/978-3-642-41533-3_43
   Santos SDM, 2007, NAT CELL BIOL, V9, P324, DOI 10.1038/ncb1543
   Sharif T, 2016, CELL DEATH DIFFER, V23, P669, DOI 10.1038/cdd.2015.134
   Sharma SV, 2007, NAT REV CANCER, V7, P169, DOI 10.1038/nrc2088
   Shen CC, 2017, ONCOTARGET, V8, P76279, DOI 10.18632/oncotarget.19348
   Shim EH, 2014, CANCER DISCOV, V4, P1290, DOI 10.1158/2159-8290.CD-13-0696
   Stagno F, 2016, EXPERT REV ANTICANC, V16, P273, DOI 10.1586/14737140.2016.1151356
   Thiessen B, 2010, CANCER CHEMOTH PHARM, V65, P353, DOI 10.1007/s00280-009-1041-6
   Trent JC, 2014, EXPERT REV ANTICANC, V14, P1445, DOI 10.1586/14737140.2014.952284
   Trusolino L, 2010, NAT REV MOL CELL BIO, V11, P834, DOI 10.1038/nrm3012
   ULLRICH A, 1990, CELL, V61, P203, DOI 10.1016/0092-8674(90)90801-K
   Vilarinho L, 2010, J HUM GENET, V55, P55, DOI 10.1038/jhg.2009.110
   Widakowich C, 2007, ONCOLOGIST, V12, P1443, DOI 10.1634/theoncologist.12-12-1443
   Wu WB, 2017, PLOS ONE, V12, DOI 10.1371/journal.pone.0169229
   Zafrakas M, 2016, WORLD J CLIN ONCOL, V7, P331, DOI 10.5306/wjco.v7.i4.331
   Zhang XW, 2006, CELL, V125, P1137, DOI 10.1016/j.cell.2006.05.013
   Zou HY, 2007, CANCER RES, V67, P4408, DOI 10.1158/0008-5472.CAN-06-4443
NR 60
TC 4
Z9 4
U1 1
U2 2
PU BMC
PI LONDON
PA CAMPUS, 4 CRINAN ST, LONDON N1 9XW, ENGLAND
SN 1471-2407
J9 BMC CANCER
JI BMC Cancer
PD JUN 17
PY 2019
VL 19
AR 600
DI 10.1186/s12885-019-5804-0
PG 12
WC Oncology
WE Science Citation Index Expanded (SCI-EXPANDED)
SC Oncology
GA ID7JM
UT WOS:000471859100009
PM 31208363
OA Green Published, gold
DA 2022-07-19
ER

PT J
AU PRESTONMARTIN, S
AF PRESTONMARTIN, S
TI EVALUATION OF THE EVIDENCE THAT TOBACCO-SPECIFIC NITROSAMINES (TSNA)
   CAUSE CANCER IN HUMANS
SO CRITICAL REVIEWS IN TOXICOLOGY
LA English
DT Article; Proceedings Paper
CT 15TH INTERNATIONAL CANCER CONGRESS : TOBACCO-SPECIFIC N-NITROSAMINES
CY AUG, 1990
CL HAMBURG, FED REP GER
DE EPIDEMIOLOGY; SNUFF; ORAL CANCER; PANCREATIC CANCER; SMOKING; LUNG
   CANCER; ESOPHAGEAL CANCER
ID N-NITROSAMINES; F344 RATS; CHEMICAL CARCINOGENESIS; LUNG-CANCER; SNUFF;
   METABOLISM; N'-NITROSONORNICOTINE; INDUCTION; TUMORS;
   4-(METHYLNITROSAMINO)-1-(3-PYRIDYL)-1-BUTANONE
RP PRESTONMARTIN, S (通讯作者)，UNIV SO CALIF,SCH MED,1420 SAN PABLO ST,PMB B301,LOS ANGELES,CA 90033, USA.
CR Abbe R., 1915, NEW YORK MED J, V102, P1
   Axell T, 1978, Lakartidningen, V75, P2224
   BELINSKY SA, 1988, P AM ASSOC CANC RES, V29, P139
   BENHAMOU S, 1985, J NATL CANCER I, V74, P1169
   Boutet M., 1987, IARC SCI PUBL, P438
   BROWN RL, 1965, CANCER, V18, P2, DOI 10.1002/1097-0142(196501)18:1<2::AID-CNCR2820180103>3.0.CO;2-#
   CASTONGUAY A, 1983, P NATL ACAD SCI-BIOL, V80, P6694, DOI 10.1073/pnas.80.21.6694
   CASTONGUAY A, 1984, CANCER RES, V44, P2285
   Friedell HL, 1941, J AMER MED ASSOC, V116, P2130, DOI 10.1001/jama.1941.02820190006002
   HECHT SS, 1982, CARCINOGENESIS, V3, P453, DOI 10.1093/carcin/3.4.453
   HECHT SS, 1988, CARCINOGENESIS, V9, P875, DOI 10.1093/carcin/9.6.875
   HECHT SS, 1986, CANCER RES, V46, P4162
   HECHT SS, 1983, CARCINOGENESIS, V4, P1287, DOI 10.1093/carcin/4.10.1287
   HECHT SS, 1989, CANCER SURV, V8, P273
   HEUCH I, 1983, BRIT J CANCER, V48, P637, DOI 10.1038/bjc.1983.245
   HIRSCH JM, 1983, J ORAL PATHOL MED, V12, P187, DOI 10.1111/j.1600-0714.1983.tb00332.x
   HOFFMANN D, 1981, CANCER RES, V41, P4305
   JOHANSSON SL, 1989, CANCER RES, V49, P3063
   JOLY OG, 1983, J NATL CANCER I, V70, P1033
   KONSTANTINIDIS A, 1982, SCIENCE, V216, P1235, DOI 10.1126/science.7079755
   LANDY J J, 1961, Am Surg, V27, P442
   Mausner JS, 1974, EPIDEMIOLOGY INTRO T
   MURPHY SE, 1990, CANCER RES, V50, P4685
   PARSA I, 1986, BANBURY REPORT, V23, P233
   PRESTONMARTIN S, 1990, CANCER RES, V50, P7415
   RIVENSON A, 1988, CANCER RES, V48, P6912
   RODENHUIS S, 1988, CANCER RES, V48
   VOGLER WR, 1962, CANCER-AM CANCER SOC, V15, P246, DOI 10.1002/1097-0142(196203/04)15:2<246::AID-CNCR2820150206>3.0.CO;2-5
   WESTBROOK KC, 1980, PREVENTION DETECTION, P1367
   WILKINS SA, 1957, SURG GYNECOL OBSTET, V105, P145
   WINN DM, 1981, NEW ENGL J MED, V304, P745, DOI 10.1056/NEJM198103263041301
   WINN DM, 1984, N NITROSO COMPOUNDS, P837
   1988, BEIR, V4, P602
   1985, IARC MONOGRAPHS EVAL, P37
   [No title captured]
   1986, IARC MONOGRAPHS EVAL, P38
NR 36
TC 37
Z9 37
U1 0
U2 4
PU CRC PRESS INC
PI BOCA RATON
PA 2000 CORPORATE BLVD NW, BOCA RATON, FL 33431
SN 1040-8444
J9 CRIT REV TOXICOL
JI Crit. Rev. Toxicol.
PY 1991
VL 21
IS 4
BP 295
EP 298
DI 10.3109/10408449109017915
PG 4
WC Toxicology
WE Conference Proceedings Citation Index - Science (CPCI-S); Science Citation Index Expanded (SCI-EXPANDED)
SC Toxicology
GA FM570
UT WOS:A1991FM57000007
PM 2069713
DA 2022-07-19
ER

PT J
AU Hsu, MC
   Tsai, YL
   Lin, CH
   Pan, MR
   Shan, YS
   Cheng, TY
   Cheng, SHC
   Chen, LT
   Hung, WC
AF Hsu, Ming-Chuan
   Tsai, Ya-Li
   Lin, Chia-Hsien
   Pan, Mei-Ren
   Shan, Yan-Shen
   Cheng, Tsung-Yen
   Cheng, Skye Hung-Chun
   Chen, Li-Tzong
   Hung, Wen-Chun
TI Protein arginine methyltransferase 3-induced metabolic reprogramming is
   a vulnerable target of pancreatic cancer
SO JOURNAL OF HEMATOLOGY & ONCOLOGY
LA English
DT Article
DE Protein arginine methyltransferase 3; Methylation;
   Glyceraldehyde-3-phosphate dehydrogenase; Metabolic reprogramming
ID IN-VITRO METHYLATION; RNA-BINDING PROTEIN; N-METHYLTRANSFERASE;
   OXIDATIVE-PHOSPHORYLATION; POLY(A)-BINDING PROTEIN;
   SUBSTRATE-SPECIFICITY; PRMT3; GAPDH; MITOCHONDRIA; BIOGENESIS
AB Background: The biological function of protein arginine methyltransferase 3 (PRMT3) is not well known because very few physiological substrates of this methyltransferase have been identified to date.
   Methods: The clinical significance of PRMT3 in pancreatic cancer was studied by database analysis. The PRMT3 protein level of human pancreatic tumors was detected by immunoblotting and immunohistochemical staining. PRMT3-associated proteins and the methylation sites on the proteins were investigated using mass spectrometry. Seahorse Bioscience analyzed the metabolic reprogramming. Combination index analysis and xenograft animal model were conducted to explore the effects of combination of inhibitors of glyceraldehyde-3-phosphate dehydrogenase (GAPDH) and oxidative phosphorylation on tumor growth.
   Results: We found that the expression of PRMT3 is upregulated in pancreatic cancer, and its expression is associated with poor survival. We identified GAPDH as a PRMT3-binding protein and demonstrated that GAPDH is methylated at R248 by PRMT3 in vivo. The methylation of GAPDH by PRMT3 enhanced its catalytic activity while the mutation of R248 abolished the effect. In cells, PRMT3 overexpression triggered metabolic reprogramming and enhanced glycolysis and mitochondrial respiration simultaneously in a GAPDH-dependent manner. PRMT3-overexpressing cancer cells were addicted to GAPDH-mediated metabolism and sensitive to the inhibition of GAPDH and mitochondrial respiration. The combination of inhibitors of GAPDH and oxidative phosphorylation induced a synergistic inhibition on cellular growth in vitro and in vivo.
   Conclusion: Our results suggest that PRMT3 mediates metabolic reprogramming and cellular proliferation through methylating R248 of GAPDH, and double blockade of GAPDH and mitochondrial respiration could be a novel strategy for the treatment of PRMT3-overexpressing pancreatic cancer.
C1 [Hsu, Ming-Chuan; Tsai, Ya-Li; Lin, Chia-Hsien; Chen, Li-Tzong; Hung, Wen-Chun] Natl Hlth Res Inst, Natl Inst Canc Res, 367 Shengli Rd, Tainan 704, Taiwan.
   [Pan, Mei-Ren] Kaohsiung Med Univ, Coll Med, Inst Clin Med, Kaohsiung 807, Taiwan.
   [Shan, Yan-Shen] Natl Cheng Kung Univ, Inst Clin Med, Tainan 704, Taiwan.
   [Shan, Yan-Shen] Natl Cheng Kung Univ Hosp, Dept Surg, Tainan 704, Taiwan.
   [Cheng, Tsung-Yen] Koo Fdn Sun Yat Sen Canc Ctr, Dept Surg, Taipei 112, Taiwan.
   [Cheng, Skye Hung-Chun] Koo Fdn Sun Yat Sen Canc Ctr, Dept Radiat Oncol, Taipei 112, Taiwan.
   [Chen, Li-Tzong] Natl Cheng Kung Univ Hosp, Dept Internal Med, Div Hematol Oncol, Tainan 704, Taiwan.
   [Chen, Li-Tzong; Hung, Wen-Chun] Kaohsiung Med Univ, Coll Med, Grad Inst Med, Kaohsiung 807, Taiwan.
RP Hung, WC (通讯作者)，Natl Hlth Res Inst, Natl Inst Canc Res, 367 Shengli Rd, Tainan 704, Taiwan.; Hung, WC (通讯作者)，Kaohsiung Med Univ, Coll Med, Grad Inst Med, Kaohsiung 807, Taiwan.
EM hung1228@nhri.org.tw
RI Hsu, MC/AAE-5310-2020
FU Ministry of Science and Technology [MOST-103-2314-B-037-075,
   MOST-104-2314-B-037-004, MOST-105-2314-B-037-001,
   MOST-107-2320-B-400-006-MY3, MOST-106-2321-B-400-007]; National Research
   Institutes [NHRI-107A1-CACO-02181811]; Yen-Hsu Education Foundation
FX This work was supported by the grants from the Ministry of Science and
   Technology (MOST-103-2314-B-037-075, MOST-104-2314-B-037-004,
   MOST-105-2314-B-037-001, and MOST-107-2320-B-400-006-MY3 to MRP and WCH
   and MOST-106-2321-B-400-007 to LTC). This study was also supported by
   the grant from the National Research Institutes
   (NHRI-107A1-CACO-02181811 to YSS) and the Yen-Hsu Education Foundation
   to WCH.
CR Bachand F, 2004, EMBO J, V23, P2641, DOI 10.1038/sj.emboj.7600265
   Bedford MT, 2009, MOL CELL, V33, P1, DOI 10.1016/j.molcel.2008.12.013
   Blanc RS, 2017, MOL CELL, V65, P8, DOI 10.1016/j.molcel.2016.11.003
   Cho JH, 2018, EXP CELL RES, V368, P50, DOI 10.1016/j.yexcr.2018.04.012
   CHOU TC, 1984, ADV ENZYME REGUL, V22, P27, DOI 10.1016/0065-2571(84)90007-4
   Cote J, 2003, MOL BIOL CELL, V14, P274, DOI 10.1091/mbc.E02-08-0484
   Frankel A, 2000, J BIOL CHEM, V275, P32974, DOI 10.1074/jbc.M006445200
   Fronz K, 2008, J BIOL CHEM, V283, P20408, DOI 10.1074/jbc.M802329200
   Ganapathy-Kanniappan S, 2013, MOL CANCER, V12, DOI 10.1186/1476-4598-12-152
   Guo H, 2014, ACS CHEM BIOL, V9, P476, DOI 10.1021/cb4008259
   Hang RL, 2014, P NATL ACAD SCI USA, V111, P16190, DOI 10.1073/pnas.1412697111
   Hsu JM, 2011, NAT CELL BIOL, V13, P174, DOI 10.1038/ncb2158
   Hsu MC, 2016, AM J CANCER RES, V6, P628
   Jenkins JL, 2006, ACTA CRYSTALLOGR D, V62, P290, DOI 10.1107/S0907444905042289
   Jia J, 2012, MOL CELL, V47, P656, DOI 10.1016/j.molcel.2012.06.006
   Kim DI, 2015, DIABETES, V64, P60, DOI 10.2337/db13-1394
   Kousaka A, 2009, NEUROSCIENCE, V163, P1146, DOI 10.1016/j.neuroscience.2009.06.061
   Kowenz-Leutz E, 2010, EMBO J, V29, P1105, DOI 10.1038/emboj.2010.3
   Kuntz EM, 2017, NAT MED, V23, P1234, DOI 10.1038/nm.4399
   LeBleu VS, 2014, NAT CELL BIOL, V16, P992, DOI 10.1038/ncb3039
   Lee J, 2005, J BIOL CHEM, V280, P32890, DOI 10.1074/jbc.M506944200
   Lee J, 2002, EMBO REP, V3, P268, DOI 10.1093/embo-reports/kvf052
   McBride AE, 2005, J BIOL CHEM, V280, P30888, DOI 10.1074/jbc.M505831200
   Sirover MA, 2014, INT J BIOCHEM CELL B, V57, P20, DOI 10.1016/j.biocel.2014.09.026
   Smith JJ, 1999, J BIOL CHEM, V274, P13229, DOI 10.1074/jbc.274.19.13229
   Strahl BD, 2001, CURR BIOL, V11, P996, DOI 10.1016/S0960-9822(01)00294-9
   Su HT, 2013, MOL CANCER RES, V11, P768, DOI 10.1158/1541-7786.MCR-12-0511
   Sun Y, 2015, AM J TRANSL RES, V7, P319
   Swiercz R, 2005, BIOCHEM J, V386, P85, DOI 10.1042/BJ20041466
   Swiercz R, 2007, J BIOL CHEM, V282, P16917, DOI 10.1074/jbc.M609778200
   Tang J, 1998, J BIOL CHEM, V273, P16935, DOI 10.1074/jbc.273.27.16935
   Tennant DA, 2010, NAT REV CANCER, V10, P267, DOI 10.1038/nrc2817
   Tristan C, 2011, CELL SIGNAL, V23, P317, DOI 10.1016/j.cellsig.2010.08.003
   Uhlen M, 2015, SCIENCE, V347, DOI 10.1126/science.1260419
   Veland N, 2017, CELL REP, V21, P3390, DOI 10.1016/j.celrep.2017.11.082
   Viale A, 2014, NATURE, V514, P628, DOI 10.1038/nature13611
   White MR, 2015, J BIOL CHEM, V290, P1770, DOI 10.1074/jbc.M114.618165
   Yang YZ, 2013, NAT REV CANCER, V13, P37, DOI 10.1038/nrc3409
   Yogalingam G, 2013, J BIOL CHEM, V288, P18947, DOI 10.1074/jbc.M113.466870
   Zhong XY, 2018, CELL REP, V24, P3207, DOI 10.1016/j.celrep.2018.08.066
   Zika E, 2005, P NATL ACAD SCI USA, V102, P16321, DOI 10.1073/pnas.0505045102
   Zong WX, 2016, MOL CELL, V61, P667, DOI 10.1016/j.molcel.2016.02.011
   Zou Y, 2007, BIOCHEMISTRY-US, V46, P7896, DOI 10.1021/bi6024897
NR 43
TC 13
Z9 15
U1 0
U2 3
PU BMC
PI LONDON
PA CAMPUS, 4 CRINAN ST, LONDON N1 9XW, ENGLAND
SN 1756-8722
J9 J HEMATOL ONCOL
JI J. Hematol. Oncol.
PD JUL 19
PY 2019
VL 12
AR 79
DI 10.1186/s13045-019-0769-7
PG 14
WC Oncology; Hematology
WE Science Citation Index Expanded (SCI-EXPANDED)
SC Oncology; Hematology
GA IK3SZ
UT WOS:000476510000001
PM 31324208
OA Green Published, gold
DA 2022-07-19
ER

PT J
AU Jiang, L
   Guo, TZ
   Jiang, Y
   Liu, P
   Bai, Y
AF Jiang, Ling
   Guo, Tianzhu
   Jiang, Ying
   Liu, Ping
   Bai, Yun
TI Dauricine inhibits human pancreatic carcinoma cell proliferation through
   regulating miRNAs
SO MOLECULAR OMICS
LA English
DT Article
ID PROMOTES METASTASIS; PHENOLIC ALKALOIDS; CYCLE PROGRESSION;
   CANCER-CELLS; OVEREXPRESSION; GROWTH; MICRORNAS; PROGNOSIS; APOPTOSIS;
   INVASION
AB Pancreatic cancer is one of the most malignant digestive tract tumors with the worst prognosis. Dauricine (Dau) can inhibit the proliferation of the pancreatic cancer cell line, and has the potential to be used as an adjuvant drug against pancreatic cancer; however, the working mechanism of Dau has not been elucidated. To unravel the effects and mechanisms of Dau on proteins and metabolic pathways, we evaluated the mRNA and microRNA expression in BxPC3 cells treated with Dau. The differences in the gene expression were compared using principal component analysis using mRNA and miRNA data to detect and analyze the sample discrimination. 187 miRNA and 907 mRNA that were significantly differentially expressed were identified using Python programming. On comparing genes and miRNAs in the DISEASES database, 79 known miRNA and 47 mRNA were found to be affected by Dau. The up-regulated and down-regulated genes were annotated with GO biological processes to determine the functional effect. Interactions between mRNA and mRNA were analyzed using the STRING database and the miRBase database was queried to obtain experimentally verified interactions between miRNA and mRNA as edges of miRNA and mRNA in the network. Finally, 413 sites and 2125 sides of the network were obtained, including 1 up-regulated and 18 down-regulated miRNAs. The expression of 19 miRNAs was identified by qPCR. The analysis of the protein-protein interaction network, using the Molecular Complex Detection (MCODE) plug-in of cytoscape, helped in identifying 12 important sub-networks. Most subnets are indirectly or directly related to specific miRNAs. This study provides evidence for the anticancer effect of Dau as a potential anticancer compound.
C1 [Jiang, Ling; Guo, Tianzhu; Jiang, Ying; Liu, Ping; Bai, Yun] Heilongjiang Univ Chinese Med, Sch Basic Med Sci, 24 Heping Rd, Harbin 150040, Peoples R China.
RP Bai, Y (通讯作者)，Heilongjiang Univ Chinese Med, Sch Basic Med Sci, 24 Heping Rd, Harbin 150040, Peoples R China.
EM yaolibaiyun@163.com
CR Aihara A, 2010, J HEPATOL, V52, P63, DOI 10.1016/j.jhep.2009.10.013
   Azzariti A, 2011, BRIT J CANCER, V104, P769, DOI 10.1038/bjc.2011.21
   Bartel DP, 2009, CELL, V136, P215, DOI 10.1016/j.cell.2009.01.002
   Briest F, 2018, ANTICANCER RES, V38, P3863, DOI 10.21873/anticanres.12670
   Chan HL, 2018, NAT COMMUN, V9, DOI 10.1038/s41467-018-05728-x
   Chen JH, 2020, CLIN INVEST MED, V43, pE49, DOI 10.25011/cim.v43i3.34393
   Chen TC, 2018, J EXP CLIN CANC RES, V37, DOI 10.1186/s13046-018-0866-4
   Cho WCS, 2007, MOL CANCER, V6, DOI 10.1186/1476-4598-6-1
   Choo SY, 2019, INT J ONCOL, V54, P1327, DOI 10.3892/ijo.2019.4713
   Chung LY, 2020, J CELL MOL MED, V24, P1993, DOI 10.1111/jcmm.14898
   Ci C, 2019, INT J MOL MED, V43, P404, DOI 10.3892/ijmm.2018.3985
   Cui HR, 2019, J EXP CLIN CANC RES, V38, DOI 10.1186/s13046-019-1358-x
   Dai YY, 2018, CELL CYCLE, V17, P2386, DOI 10.1080/15384101.2018.1534511
   Deng YJ, 2020, BIOMED RES INT, V2020, DOI 10.1155/2020/8604340
   Dong S, 2019, BIOSCIENCE REP, V39, DOI 10.1042/BSR20182306
   Dowarha D, 2020, PLOS ONE, V15, DOI 10.1371/journal.pone.0234152
   Dubrez-Daloz L, 2008, CELL CYCLE, V7, P1036, DOI 10.4161/cc.7.8.5783
   Felli N, 2005, P NATL ACAD SCI USA, V102, P18081, DOI 10.1073/pnas.0506216102
   Frendo-Cumbo S, 2019, J BIOL CHEM, V294, P16172, DOI 10.1074/jbc.RA119.009110
   Fung E, 2018, EMBO REP, V19, DOI 10.15252/embr.201744799
   Gabriely G, 2008, MOL CELL BIOL, V28, P5369, DOI 10.1128/MCB.00479-08
   Guo TZ, 2014, TUMOR BIOL, V35, P11269, DOI 10.1007/s13277-014-2283-4
   Gupta R, 2017, J SURG ONCOL, V116, P25, DOI 10.1002/jso.24623
   Han Q, 2020, FRONT ONCOL, V10, DOI 10.3389/fonc.2020.00149
   Hassannia B, 2019, CANCER CELL, V35, P830, DOI 10.1016/j.ccell.2019.04.002
   Hou PF, 2018, CELL DEATH DIS, V9, DOI 10.1038/s41419-018-0550-9
   Huang L, 2017, BIOCHEM BIOPH RES CO, V490, P707, DOI 10.1016/j.bbrc.2017.06.105
   Jian ZY, 2018, CELL MOL GASTROENTER, V6, P429, DOI 10.1016/j.jcmgh.2018.07.003
   Kato T, 2016, LUNG CANCER, V92, P53, DOI 10.1016/j.lungcan.2015.11.018
   Krutzfeldt J, 2005, NATURE, V438, P685, DOI 10.1038/nature04303
   Lewis BP, 2005, CELL, V120, P15, DOI 10.1016/j.cell.2004.12.035
   Li K, 2019, BIOMED RES INT, V2019, DOI 10.1155/2019/6140951
   Li XL, 2019, DIS MARKERS, V2019, DOI 10.1155/2019/9751923
   Liu X, 2018, PROTEIN J, V37, P132, DOI 10.1007/s10930-018-9766-x
   Luo HD, 2010, J CHROMATOGR B, V878, P1929, DOI 10.1016/j.jchromb.2010.05.002
   Ma HL, 2019, CELL DEATH DIS, V10, DOI 10.1038/s41419-019-1415-6
   Ma YH, 2016, ONCOL REP, V36, P49, DOI 10.3892/or.2016.4820
   Melchionna R, 2020, EMBO REP, V21, DOI 10.15252/embr.202050078
   Meng QC, 2015, AM J CANCER RES, V5, P1730
   Mizrahi JD, 2020, LANCET, V395, P2008, DOI 10.1016/S0140-6736(20)30974-0
   Montero S, 2020, PHARMACEUTICS, V12, DOI 10.3390/pharmaceutics12020185
   Okamoto M, 2018, FRONT IMMUNOL, V8, DOI 10.3389/fimmu.2017.01942
   Pei YF, 2018, BBA-MOL BASIS DIS, V1864, P197, DOI 10.1016/j.bbadis.2017.10.019
   Peng XF, 2018, CELL BIOL INT, V42, P589, DOI 10.1002/cbin.10935
   Piao JJ, 2019, GENE, V701, P15, DOI 10.1016/j.gene.2019.02.081
   Sobhani I, 2019, P NATL ACAD SCI USA, V116, P24285, DOI 10.1073/pnas.1912129116
   Song B, 2013, MOL CANCER THER, V12, P58, DOI 10.1158/1535-7163.MCT-12-0632
   Sun JB, 2019, CANCER CELL INT, V19, DOI 10.1186/s12935-019-0986-8
   Tang XD, 2009, ACTA PHARMACOL SIN, V30, P605, DOI 10.1038/aps.2009.8
   Thayyullathil F, 2020, BBA-MOL CELL RES, V1867, DOI 10.1016/j.bbamcr.2020.118692
   Tsuchiya S, 2006, J PHARMACOL SCI, V101, P267, DOI 10.1254/jphs.CPJ06013X
   Vaishlia N A, 2008, Mol Biol (Mosk), V42, P652
   Wang DC, 2020, FRONT GENET, V11, DOI 10.3389/fgene.2020.00342
   Wang J, 2012, ASIAN PAC J TROP MED, V5, P973, DOI 10.1016/S1995-7645(12)60185-0
   Wang XX, 2019, FEBS J, V286, P4889, DOI 10.1111/febs.15134
   Williams KM, 2019, NAT COMMUN, V10, DOI 10.1038/s41467-019-11061-8
   Xie LF, 2012, BIOCHEM PHARMACOL, V83, P452, DOI 10.1016/j.bcp.2011.11.005
   Xiu YY, 2019, MOL CLIN ONCOL, V10, P497, DOI 10.3892/mco.2019.1832
   Xu J, 2019, THORAC CANCER, V10, P1702, DOI 10.1111/1759-7714.13135
   Xu MD, 2018, PANCREATOLOGY, V18, P822, DOI 10.1016/j.pan.2018.08.007
   Yang DQ, 2020, TECHNOL CANCER RES T, V19, DOI 10.1177/1533033820945817
   Yang XY, 2010, AM J CHINESE MED, V38, P307, DOI 10.1142/S0192415X10007865
   Yang ZF, 2010, J CELL PHYSIOL, V225, P266, DOI 10.1002/jcp.22261
   Yue CY, 2018, ARTIF CELL NANOMED B, V46, P817, DOI 10.1080/21691401.2018.1470524
   Zhang H, 2019, MED SCI MONITOR, V25, P6418, DOI 10.12659/MSM.917352
   Zhang L, 2019, CELL BIOSCI, V9, DOI 10.1186/s13578-019-0310-2
   Zhang N, 2021, CANCER LETT, V498, P54, DOI 10.1016/j.canlet.2020.10.019
   Zhang XX, 2021, GENE, V766, DOI 10.1016/j.gene.2020.145163
   Zhang YB, 2019, ONCOL LETT, V18, P4403, DOI 10.3892/ol.2019.10790
   Zhao B, 2012, MOLECULES, V17, P2725, DOI 10.3390/molecules17032725
   Zhao J, 2012, J ETHNOPHARMACOL, V141, P685, DOI 10.1016/j.jep.2011.08.054
   Zhao Y, 2019, BIOSCIENCE REP, V39, DOI 10.1042/BSR20181662
   Zhou J, 2019, CANCER RES TREAT, V51, P1207, DOI 10.4143/crt.2018.460
   Zou J, 2018, ONCOL LETT, V16, P2823, DOI 10.3892/ol.2018.9016
NR 79
TC 1
Z9 1
U1 0
U2 0
PU ROYAL SOC CHEMISTRY
PI CAMBRIDGE
PA THOMAS GRAHAM HOUSE, SCIENCE PARK, MILTON RD, CAMBRIDGE CB4 0WF, CAMBS,
   ENGLAND
EI 2515-4184
J9 MOL OMICS
JI Mol. Omics
PD AUG 1
PY 2021
VL 17
IS 4
BP 630
EP 640
DI 10.1039/d1mo00156f
EA JUN 2021
PG 11
WC Biochemistry & Molecular Biology
WE Science Citation Index Expanded (SCI-EXPANDED)
SC Biochemistry & Molecular Biology
GA TX5CL
UT WOS:000667704100001
PM 34184018
DA 2022-07-19
ER

PT J
AU Kumari, S
   Khan, S
   Sekhri, R
   Mandil, H
   Behrman, S
   Yallapu, MM
   Chauhan, SC
   Jaggi, M
AF Kumari, Sonam
   Khan, Sheema
   Sekhri, Radhika
   Mandil, Hassan
   Behrman, Stephen
   Yallapu, Murali M.
   Chauhan, Subhash C.
   Jaggi, Meena
TI Protein kinase D1 regulates metabolic switch in pancreatic cancer via
   modulation of mTORC1
SO BRITISH JOURNAL OF CANCER
LA English
DT Article
ID GLUCOSE; GROWTH; NANOPARTICLES; GEMCITABINE; INHIBITION; ACTIVATION;
   EXPRESSION; INVASION; TARGET; MUC13
AB Background Protein kinase D1 (PKD1) is a serine-threonine kinase that regulates various functions within the cell. Herein, we report the significance of PKD1 expression in glucose metabolism resulting in pancreatic cancer (PanCa) progression and chemo-resistance. Methods PKD1 expression in PanCa was investigated by using immunohistochemistry. Functional and metabolic assays were utilised to analyse the effect of PKD1 expression/knockdown on associated cellular/molecular changes. Results PKD1 expression was detected in human pancreatic intraepithelial neoplasia lesions (MCS = 12.9; P < 0.0001) and pancreatic ductal adenocarcinoma samples (MCS = 15, P < 0.0001) as compared with faint or no expression in normal pancreatic tissues (MCS = 1.54; P < 0.0001). Our results determine that PKD1 enhances glucose metabolism in PanCa cells, by triggering enhanced tumorigenesis and chemo-resistance. We demonstrate that mTORC1 activation by PKD1 regulates metabolic alterations in PanCa cells. siRNA knockdown of Raptor or treatment with rapamycin inhibited PKD1-accelerated lactate production as well as glucose consumption in cells, which confirms the association of mTORC1 with PKD1-induced metabolic alterations. Conclusion This study suggests a novel role of PKD1 as a key modulator of the glucose metabolism in PanCa cells accelerating tumorigenesis and chemo-resistance. The remodelling of PKD1-dysregulated glucose metabolism can be achieved by regulation of mTORC1 for development of novel therapeutic strategies.
C1 [Kumari, Sonam; Khan, Sheema; Mandil, Hassan; Yallapu, Murali M.; Chauhan, Subhash C.; Jaggi, Meena] Univ Tennessee, Hlth Sci Ctr, Dept Pharmaceut Sci, Memphis, TN 38163 USA.
   [Kumari, Sonam; Khan, Sheema; Mandil, Hassan; Yallapu, Murali M.; Chauhan, Subhash C.; Jaggi, Meena] Univ Tennessee, Hlth Sci Ctr, Ctr Canc Res, Memphis, TN 38163 USA.
   [Khan, Sheema; Yallapu, Murali M.; Chauhan, Subhash C.; Jaggi, Meena] Univ Texas Rio Grande Valley, Dept Immunol & Microbiol, Mcallen, TX 78503 USA.
   [Sekhri, Radhika] Univ Tennessee, Hlth Sci Ctr, Dept Pathol, Memphis, TN USA.
   [Behrman, Stephen] Univ Tennessee, Hlth Sci Ctr, Dept Surg, Memphis, TN USA.
RP Khan, S; Jaggi, M (通讯作者)，Univ Tennessee, Hlth Sci Ctr, Dept Pharmaceut Sci, Memphis, TN 38163 USA.; Khan, S; Jaggi, M (通讯作者)，Univ Tennessee, Hlth Sci Ctr, Ctr Canc Res, Memphis, TN 38163 USA.; Khan, S; Jaggi, M (通讯作者)，Univ Texas Rio Grande Valley, Dept Immunol & Microbiol, Mcallen, TX 78503 USA.
EM sheema.khan@utrgv.edu; Meena.Jaggi@utrgv.edu
RI Sekhri, Radhika/ABG-3433-2020
OI Yallapu, Murali/0000-0002-0073-8828
FU National Institutes of Health [R01 CA206069, CA204552, CA210192];
   College of Pharmacy; University of Tennessee Health Science Center
FX This work was partially supported by grants from the National Institutes
   of Health (R01 CA206069, CA204552 and CA210192 to S.C.C. and M.J.), and
   the College of Pharmacy 2017 and 2018 Dean's Seed/Instrument/New support
   grants of the University of Tennessee Health Science Center (to S.C.C.,
   M.J. and S.K.). We acknowledge the financial support of Herb Kosten
   Foundation and generous donation from Dermon family.
CR Adekola K, 2012, CURR OPIN ONCOL, V24, P650, DOI 10.1097/CCO.0b013e328356da72
   Alayev A, 2013, J CELL PHYSIOL, V228, P1658, DOI 10.1002/jcp.24351
   Badea L, 2008, HEPATO-GASTROENTEROL, V55, P2016
   Chen J, 2018, ONCOL REP, V40, P1073, DOI 10.3892/or.2018.6479
   Copp J, 2009, CANCER RES, V69, P1821, DOI 10.1158/0008-5472.CAN-08-3014
   Doppler H, 2017, FRONT ONCOL, V7, DOI 10.3389/fonc.2017.00041
   Doppler H, 2016, SCI REP-UK, V6, DOI 10.1038/srep33758
   Duvel K, 2010, MOL CELL, V39, P171, DOI 10.1016/j.molcel.2010.06.022
   Guha S, 2010, BIOCHEM PHARMACOL, V80, P1946, DOI 10.1016/j.bcp.2010.07.002
   Jaggi M, 2003, BIOCHEM BIOPH RES CO, V307, P254, DOI 10.1016/S0006-291X(03)01161-6
   Khan S, 2019, BIOMATERIALS, V208, P83, DOI 10.1016/j.biomaterials.2019.04.005
   Khan S, 2018, HPB, V20, P563, DOI 10.1016/j.hpb.2017.12.003
   Khan S, 2015, CANCER RES, V75, P2292, DOI 10.1158/0008-5472.CAN-14-2397
   Khan S, 2014, ONCOTARGET, V5, P7599, DOI 10.18632/oncotarget.2281
   Kumari S, 2018, ONCOGENESIS, V7, DOI 10.1038/s41389-018-0031-0
   Laplante M, 2012, CELL, V149, P274, DOI 10.1016/j.cell.2012.03.017
   Levine AJ, 2010, SCIENCE, V330, P1340, DOI 10.1126/science.1193494
   Liou GY, 2016, MOL CELL ONCOL, V3, DOI 10.1080/23723556.2015.1035477
   Liou GY, 2016, CELL REP, V14, P2325, DOI 10.1016/j.celrep.2016.02.029
   Liou GY, 2015, NAT COMMUN, V6, DOI 10.1038/ncomms7200
   Malm SW, 2015, J EXP CLIN CANC RES, V34, DOI 10.1186/s13046-015-0147-4
   Mao LY, 2018, ONCOL REP, V39, P2436, DOI 10.3892/or.2018.6318
   Mao Z, 2018, INT J MOL SCI, V19, DOI 10.3390/ijms19072043
   Mi CL, 2014, J PHARMACOL SCI, V125, P193, DOI 10.1254/jphs.13273FP
   NEWSHOLME EA, 1991, ADV ENZYME REGUL, V31, P225, DOI 10.1016/0065-2571(91)90015-E
   Nishimoto A, 2014, INT J ONCOL, V44, P2077, DOI 10.3892/ijo.2014.2367
   Ochi N, 2011, J CELL PHYSIOL, V226, P1074, DOI 10.1002/jcp.22421
   Ojelabi O, 2016, FASEB J, V30
   Segara D, 2005, CLIN CANCER RES, V11, P3587, DOI 10.1158/1078-0432.CCR-04-1813
   Shi DH, 2018, BMC COMPLEM ALTERN M, V18, DOI 10.1186/s12906-018-2380-9
   Siegel RL, 2017, CA-CANCER J CLIN, V67, P7, DOI 10.3322/caac.21387
   Sundram V, 2011, MOL CANCER RES, V9, P985, DOI 10.1158/1541-7786.MCR-10-0365
   Yallapu MM, 2013, MOL CANCER THER, V12, P1471, DOI 10.1158/1535-7163.MCT-12-1227
   Yin G, 2017, BIOSCIENCE REP, V37, DOI 10.1042/BSR20160479
   Ying HQ, 2012, CELL, V149, P656, DOI 10.1016/j.cell.2012.01.058
   Youssef I, 2019, MOL CANCER RES, V17, P1961, DOI 10.1158/1541-7786.MCR-19-0125
NR 36
TC 5
Z9 5
U1 1
U2 1
PU NATURE PUBLISHING GROUP
PI LONDON
PA MACMILLAN BUILDING, 4 CRINAN ST, LONDON N1 9XW, ENGLAND
SN 0007-0920
EI 1532-1827
J9 BRIT J CANCER
JI Br. J. Cancer
PD JAN
PY 2020
VL 122
IS 1
BP 121
EP 131
DI 10.1038/s41416-019-0629-9
PG 11
WC Oncology
WE Science Citation Index Expanded (SCI-EXPANDED)
SC Oncology
GA KC9YB
UT WOS:000507526800013
PM 31819177
OA Green Submitted, hybrid, Green Published
DA 2022-07-19
ER

PT J
AU Chouhan, MD
   Firmin, L
   Read, S
   Amin, Z
   Taylor, SA
AF Chouhan, Manil D.
   Firmin, Louisa
   Read, Samantha
   Amin, Zahir
   Taylor, Stuart A.
TI Quantitative pancreatic MRI: a pathology-based review
SO BRITISH JOURNAL OF RADIOLOGY
LA English
DT Review
ID APPARENT DIFFUSION-COEFFICIENT; BETA-CELL FUNCTION; MAGNETIC-RESONANCE
   CHOLANGIOPANCREATOGRAPHY; PAPILLARY MUCINOUS NEOPLASM; AUTOIMMUNE
   PANCREATITIS; EXOCRINE FUNCTION; IRON OVERLOAD; NONINVASIVE
   QUANTIFICATION; DIFFERENTIAL-DIAGNOSIS; PREDICTING MALIGNANCY
AB MRI plays an important role in the clinical management of pancreatic disorders and interpretation is reliant on qualitative assessment of anatomy. Conventional sequences capturing pancreatic structure can however be adapted to yield quantitative measures which provide more diagnostic information, with a view to increasing diagnostic accuracy, improving patient stratification, providing robust non-invasive outcome measures for therapeutic trials and ultimately personalizing patient care.
   In this review, we evaluate the use of established techniques such as secretin-enhanced MR cholangiopancreatography, diffusion-weighted imaging, T-1, T-2* and fat fraction mapping, but also more experimental methods such as MR elastography and arterial spin labelling, and their application to the assessment of diffuse pancreatic disease (including chronic, acute and autoimmune pancreatitis/IgG4 disease, metabolic disease and iron deposition disorders) and cystic/solid focal pancreatic masses. Finally, we explore some of the broader challenges to their implementation and future directions in this promising area.
C1 [Chouhan, Manil D.; Taylor, Stuart A.] UCL, Ctr Med Imaging, Div Med, London, England.
   [Chouhan, Manil D.; Firmin, Louisa; Read, Samantha; Amin, Zahir; Taylor, Stuart A.] Univ Coll London Hosp UCLH NHS Fdn Trust, Dept Imaging, London, England.
RP Chouhan, MD (通讯作者)，UCL, Ctr Med Imaging, Div Med, London, England.; Chouhan, MD (通讯作者)，Univ Coll London Hosp UCLH NHS Fdn Trust, Dept Imaging, London, England.
EM m.chouhan@ucl.ac.uk
RI Chouhan, Manil/AAA-7904-2020
OI Chouhan, Manil/0000-0001-5903-1002; Taylor, Stuart/0000-0002-6765-8806
CR Akisik MF, 2009, RADIOLOGY, V250, P103, DOI 10.1148/radiol.2493080160
   Anaizi A, 2017, DIGEST DIS SCI, V62, P1713, DOI 10.1007/s10620-017-4493-2
   Au WY, 2007, HAEMATOLOGICA, V93, P116, DOI 10.3324/haematol.11768
   Balci NC, 2008, ACAD RADIOL, V15, P1264, DOI 10.1016/j.acra.2008.05.002
   Balci NC, 2010, J MAGN RESON IMAGING, V31, P601, DOI 10.1002/jmri.22085
   Balci Numan Cem, 2009, Top Magn Reson Imaging, V20, P43, DOI 10.1097/RMR.0b013e3181b48667
   Bali M, 2005, EUR RADIOL, V15, P2110, DOI 10.1007/s00330-005-2819-5
   Bali MA, 2008, RADIOLOGY, V247, P115, DOI 10.1148/radiol.2471070685
   Bali MA, 2007, ABDOM IMAGING, V32, P743, DOI 10.1007/s00261-006-9164-2
   Barral M, 2015, RADIOLOGY, V274, P45, DOI 10.1148/radiol.14130778
   Begovatz P, 2015, DIABETOLOGIA, V58, P1646, DOI 10.1007/s00125-015-3544-5
   Bian Y, 2013, WORLD J GASTROENTERO, V19, P7177, DOI 10.3748/wjg.v19.i41.7177
   Bollen TL, 2016, CLIN RADIOL, V71, P121, DOI 10.1016/j.crad.2015.09.013
   Borens B, 2017, EUR RADIOL, V27, P1064, DOI 10.1007/s00330-016-4462-8
   Bray TJP, 2018, BRIT J RADIOL, V91, DOI 10.1259/bjr.20170344
   Brenner R, 2012, EUR J RADIOL, V81, pE746, DOI 10.1016/j.ejrad.2012.01.032
   Cai Jinzheng, 2016, Med Image Comput Comput Assist Interv, V9901, P442, DOI 10.1007/978-3-319-46723-8_51
   Chamokova B, 2018, BRIT J RADIOL, V91, DOI 10.1259/bjr.20170677
   Chari ST, 2010, PANCREAS, V39, P549, DOI 10.1097/MPA.0b013e3181e4d9e5
   Chatterjee Ratna, 2009, Hemoglobin, V33 Suppl 1, pS127, DOI 10.3109/09553000903347880
   Chen BZ, 2017, J MAGN RESON IMAGING, V46, P831, DOI 10.1002/jmri.25640
   Concia M, 2014, INVEST RADIOL, V49, P93, DOI 10.1097/RLI.0b013e3182a71cc3
   de Assis RA, 2012, EUR J RADIOL, V81, P1465, DOI 10.1016/j.ejrad.2011.03.077
   Riccardo R, 2018, EUR RADIOL, V28, P2582, DOI 10.1007/s00330-017-5236-7
   Engjom T, 2015, SCAND J GASTROENTERO, V50, P601, DOI 10.3109/00365521.2015.1004363
   Erturk SM, 2006, AM J GASTROENTEROL, V101, P133, DOI 10.1111/j.1572-0241.2006.00406.x
   Fattahi R, 2009, J MAGN RESON IMAGING, V29, P350, DOI 10.1002/jmri.21651
   Fukukura Y, 2016, EUR RADIOL, V26, P3419, DOI 10.1007/s00330-015-4174-5
   Gillams AR, 2007, EUR RADIOL, V17, P2984, DOI 10.1007/s00330-007-0708-9
   Guo CG, 2017, ONCOL LETT, V13, P4141, DOI 10.3892/ol.2017.6029
   Hansen TM, 2013, WORLD J GASTROENTERO, V19, P7241, DOI 10.3748/wjg.v19.i42.7241
   Hayano K, 2016, PANCREATOLOGY, V16, P121, DOI 10.1016/j.pan.2015.10.004
   Heber SD, 2017, PLOS ONE, V12, DOI 10.1371/journal.pone.0177154
   Henninger B, 2017, EUR J RADIOL, V89, P149, DOI 10.1016/j.ejrad.2017.02.006
   Heverhagen JT, 2001, RADIOLOGY, V218, P61, DOI 10.1148/radiology.218.1.r01ja2061
   Hong TH, 2017, WORLD J GASTROENTERO, V23, P2044, DOI 10.3748/wjg.v23.i11.2044
   Hur BY, 2012, J MAGN RESON IMAGING, V36, P188, DOI 10.1002/jmri.23609
   Idilman IS, 2015, ABDOM IMAGING, V40, P1512, DOI 10.1007/s00261-015-0385-0
   Inan N, 2008, AM J ROENTGENOL, V191, P1115, DOI 10.2214/AJR.07.3754
   Iranmahboob AK, 2017, CLIN IMAG, V42, P172, DOI 10.1016/j.clinimag.2016.12.007
   Islim F, 2014, ABDOM IMAGING, V39, P472, DOI 10.1007/s00261-014-0076-2
   Ji RY, 2018, MAGN RESON IMAGING, V51, P113, DOI 10.1016/j.mri.2018.04.019
   Jin J, 2016, INT J RADIAT ONCOL, V95, P1058, DOI 10.1016/j.ijrobp.2016.02.006
   Jonczyk-Potoczna K, 2016, J GASTROINTEST LIVER, V25, P57, DOI 10.15403/jgld.2014.1121.251.chp
   Kamisawa T, 2010, AM J GASTROENTEROL, V105, P1870, DOI 10.1038/ajg.2010.87
   Kang KM, 2014, RADIOLOGY, V270, P444, DOI 10.1148/radiol.13122712
   Kang KM, 2013, J MAGN RESON IMAGING, V38, P555, DOI 10.1002/jmri.24022
   Kartalis N, 2016, EUR J RADIOL OPEN, V3, P79, DOI 10.1016/j.ejro.2016.04.002
   Kim M, 2017, ACTA RADIOL, V58, P1157, DOI 10.1177/0284185116685921
   Klaassen R, 2018, MAGN RESON IMAGING, V50, P1, DOI 10.1016/j.mri.2018.02.005
   Klauss M, 2011, INVEST RADIOL, V46, P57, DOI 10.1097/RLI.0b013e3181fb3bf2
   Kolipaka A, 2017, MAGN RESON IMAGING, V42, P1, DOI 10.1016/j.mri.2017.04.015
   Komada H, 2018, J DIABETES INVEST, V9, P505, DOI 10.1111/jdi.12720
   Kosaryan M, 2017, HEMOGLOBIN, V41, P151, DOI 10.1080/03630269.2017.1340306
   Kuhn JP, 2015, RADIOLOGY, V276, P129, DOI 10.1148/radiol.15140446
   Le KA, 2011, DIABETES CARE, V34, P485, DOI 10.2337/dc10-0760
   Lee SS, 2008, J MAGN RESON IMAGING, V28, P928, DOI 10.1002/jmri.21508
   Levy MJ, 2006, GASTROINTEST ENDOSC, V63, P630, DOI 10.1016/j.gie.2005.06.021
   Li XH, 2016, PLOS ONE, V11, DOI 10.1371/journal.pone.0160115
   Lim EL, 2011, DIABETOLOGIA, V54, P2506, DOI 10.1007/s00125-011-2204-7
   Ma WL, 2016, J COMPUT ASSIST TOMO, V40, P709, DOI 10.1097/RCT.0000000000000434
   Maarten E. T., 2007, DIABETES CARE, V30, P2916
   Manfredi R, 2012, RADIOL MED, V117, P282, DOI 10.1007/s11547-011-0774-6
   Mcpherson SJ, 2017, BRIT J RADIOL, V90, DOI 10.1259/bjr.20170224
   Megibow AJ, 2017, J AM COLL RADIOL, V14, P911, DOI 10.1016/j.jacr.2017.03.010
   Meloni A, 2015, ABDOM IMAGING, V40, P3129, DOI 10.1007/s00261-015-0522-9
   Metens P Thierry, 2011, RADIOLOGY, V261, P456
   Momtahen AJ, 2008, ACTA RADIOL, V49, P490, DOI 10.1080/02841850802014602
   Muhi A, 2012, J MAGN RESON IMAGING, V35, P827, DOI 10.1002/jmri.22881
   Muraoka N, 2008, J MAGN RESON IMAGING, V27, P1302, DOI 10.1002/jmri.21340
   Nissan N, 2017, NMR BIOMED, V30, DOI 10.1002/nbm.3728
   Nissan N, 2014, PLOS ONE, V9, DOI 10.1371/journal.pone.0115783
   Oki H, 2015, J MAGN RESON IMAGING, V41, P125, DOI 10.1002/jmri.24508
   Park HJ, 2017, CLIN RADIOL, V72, P1076, DOI 10.1016/j.crad.2017.07.009
   Park HJ, 2017, J MAGN RESON IMAGING, V45, P1637, DOI 10.1002/jmri.25535
   Patel NS, 2013, ALIMENT PHARM THER, V37, P630, DOI 10.1111/apt.12237
   Patel NS, 2013, GASTROENT RES PRACT, V2013, P1, DOI [10.1155/2013/31498296, DOI 10.1155/2013/31498296]
   Penheiter AR, 2018, PANCREATOLOGY, V18, P46, DOI 10.1016/j.pan.2017.11.006
   Pfeifer CD, 2015, J MAGN RESON IMAGING, V42, P196, DOI 10.1002/jmri.24752
   Pinto VM, 2018, AM J HEMATOL, V93, pE79, DOI 10.1002/ajh.25009
   Punwani S, 2003, EUR RADIOL, V13, P273, DOI 10.1007/s00330-002-1605-x
   Raeder H, 2007, DIABETES, V56, P444, DOI 10.2337/db06-0859
   Rosenkrantz AB, 2013, CLIN RADIOL, V68, pE191, DOI 10.1016/j.crad.2012.11.006
   Roth CG, 2018, DIGEST DIS SCI, V63, P1102, DOI 10.1007/s10620-018-4991-x
   Sakai NS, 2018, BRIT J RADIOL, V91, DOI 10.1259/bjr.20180267
   Sandrasegaran K, 2010, AM J ROENTGENOL, V195, P42, DOI 10.2214/AJR.10.4421
   Schawkat K, 2018, EUR RADIOL, V28, P2389, DOI 10.1007/s00330-017-5227-8
   Schibli S, 2006, CLIN GASTROENTEROL H, V4, P90, DOI 10.1016/S1542-3565(05)00852-9
   Staaf J, 2017, PANCREAS, V46, P358, DOI 10.1097/MPA.0000000000000771
   Stark A, 2016, JAMA-J AM MED ASSOC, V315, P1882, DOI 10.1001/jama.2016.4690
   STEER ML, 1995, NEW ENGL J MED, V332, P1482, DOI 10.1056/NEJM199506013322206
   Tang MY, 2016, QUANT IMAG MED SURG, V6, P157, DOI 10.21037/qims.2016.04.03
   Taniguchi T, 2009, JPN J RADIOL, V27, P138, DOI 10.1007/s11604-008-0311-2
   Tariq H, 2016, GASTROENTEROL RES, V9, P87, DOI 10.14740/gr731w
   Thomas S, 2012, EMERG RADIOL, V19, P5, DOI 10.1007/s10140-011-0983-2
   Tirkes T, 2017, J MAGN RESON IMAGING, V45, P1171, DOI 10.1002/jmri.25428
   Trout AT, 2017, J PEDIATR-US, V188, P186, DOI 10.1016/j.jpeds.2017.06.031
   van der Zijl NJ, 2011, J CLIN ENDOCR METAB, V96, P459, DOI 10.1210/jc.2010-1722
   Wang M, 2018, J MAGN RESON IMAGING
   Wang Y, 2011, RADIOGRAPHICS, V31, pE13, DOI 10.1148/rg.313105174
   Wiggermann P, 2012, ACTA RADIOL, V53, P135, DOI 10.1258/ar.2011.100252
   Wong VWS, 2014, AM J GASTROENTEROL, V109, P589, DOI 10.1038/ajg.2014.1
   Yamashita Y, 1998, RADIOLOGY, V208, P605, DOI 10.1148/radiology.208.3.9722835
   Yao XZ, 2013, MAGN RESON IMAGING, V31, P524, DOI 10.1016/j.mri.2012.09.006
   Yasokawa K, 2018, MAGN RESON IMAGING, V48, P70, DOI 10.1016/j.mri.2017.12.007
   Yoon JH, 2016, RADIOLOGY, V279, P140, DOI 10.1148/radiol.2015142254
   Zhang L, 2016, DIAGN INTERV RADIOL, V22, P308, DOI 10.5152/dir.2016.15354
   Zhang TT, 2017, ONCOTARGET, V8, P1744, DOI 10.18632/oncotarget.12120
NR 108
TC 5
Z9 6
U1 4
U2 12
PU BRITISH INST RADIOLOGY
PI LONDON
PA 36 PORTLAND PLACE, LONDON W1N 4AT, ENGLAND
SN 0007-1285
EI 1748-880X
J9 BRIT J RADIOL
JI Br. J. Radiol.
PY 2019
VL 92
IS 1099
AR 20180941
DI 10.1259/bjr.20180941
PG 10
WC Radiology, Nuclear Medicine & Medical Imaging
WE Science Citation Index Expanded (SCI-EXPANDED)
SC Radiology, Nuclear Medicine & Medical Imaging
GA IE6HI
UT WOS:000472476700001
PM 30982337
OA Green Submitted, Green Published
DA 2022-07-19
ER

PT J
AU Xu, F
   Wu, HS
   Xiong, JX
   Peng, T
AF Xu, Fei
   Wu, Heshui
   Xiong, Jiongxin
   Peng, Tao
TI Long Non-coding RNA DLEU2L Targets miR-210-3p to Suppress Gemcitabine
   Resistance in Pancreatic Cancer Cells via BRCA2 Regulation
SO FRONTIERS IN MOLECULAR BIOSCIENCES
LA English
DT Article
DE lncRNA; competing endogenous RNA; drug resistance; microRNA; Warburg
   effect; cancer metabolism
AB Gemcitabine (GEM) resistance remains a challenging clinical issue to overcome in chemotherapy against pancreatic cancer. We previously demonstrated that miR-210 derived from pancreatic cancer stem cells enhanced the GEM-resistant properties of pancreatic cancer cells, thus identifying miR-210 as an oncogenic miRNA. Herein, we report the existence of an upstream effector that acts as a competing endogenous RNA (ceRNA) to miR-210. Bioinformatic screening was performed to identify lncRNAs with a binding relationship to miR-210. Overexpression and interference vectors were constructed to demonstrate the effect of ceRNA activity in pancreatic cell behavior, both in vitro and in vivo. DLEU2L (deleted in lymphocytic leukemia 2-like), which is expressed at low levels in pancreatic cancer tissues, was shown to exhibit a binding relationship with miR-210-3p. Overexpression of DLEU2L and silencing of miR-210-3p suppressed the proliferation, migration, and invasion of pancreatic cancer cells while promoting apoptosis. These effects occurred via the inhibition of the Warburg effect (aerobic glycolysis) and AKT/mTOR signaling. In addition, we showed that BRCA2 is a target gene of miR-210-3p, and the downregulation of miR-210-3p by DLEU2L effectively induced an upregulation of BRCA2 via the ceRNA mechanism. In vivo, DLEU2L overexpression and miR-210-3p interference suppressed pancreatic tumor progression, consistent with the results of in vitro studies. The findings of our study establish DLEU2L as a ceRNA to miR-210-3p and reveal the critical role of the DLEU2L/miR-210-3p crosstalk in targeting GEM resistance.
C1 [Xu, Fei] Huazhong Univ Sci & Technol, Union Hosp, Dept Gastrointestinal Surg, Tongji Med Coll, Wuhan, Peoples R China.
   [Wu, Heshui; Xiong, Jiongxin; Peng, Tao] Huazhong Univ Sci & Technol, Union Hosp, Dept Pancreat Surg, Tongji Med Coll, Wuhan, Peoples R China.
RP Peng, T (通讯作者)，Huazhong Univ Sci & Technol, Union Hosp, Dept Pancreat Surg, Tongji Med Coll, Wuhan, Peoples R China.
EM pengtao8815@163.com
CR Amrutkar M, 2017, CANCERS, V9, DOI 10.3390/cancers9110157
   Arun G, 2018, TRENDS MOL MED, V24, P257, DOI 10.1016/j.molmed.2018.01.001
   BOUFFARD DY, 1993, BIOCHEM PHARMACOL, V45, P1857, DOI 10.1016/0006-2952(93)90444-2
   Breast Canc Linkage Consortium, 1999, JNCI-J NATL CANCER I, V91, P1310
   Chen YC, 2015, ADV DRUG DELIVER REV, V81, P128, DOI 10.1016/j.addr.2014.05.009
   Dang CV, 2009, CLIN CANCER RES, V15, P6479, DOI 10.1158/1078-0432.CCR-09-0889
   Deng JL, 2019, BMC CANCER, V19, DOI 10.1186/s12885-019-5824-9
   Foster R, 2012, PLOS ONE, V7, DOI 10.1371/journal.pone.0045061
   Gao LK, 2019, CELL DEATH DIS, V10, DOI 10.1038/s41419-019-1849-x
   Goodwin Matthew L, 2014, Front Nutr, V1, P27, DOI 10.3389/fnut.2014.00027
   Grasso C, 2017, CRIT REV ONCOL HEMAT, V114, P139, DOI 10.1016/j.critrevonc.2017.03.026
   Grosso S, 2013, CELL DEATH DIS, V4, DOI 10.1038/cddis.2013.71
   Hahn SA, 2003, JNCI-J NATL CANCER I, V95, P214, DOI 10.1093/jnci/95.3.214
   Hay N, 2004, GENE DEV, V18, P1926, DOI 10.1101/gad.1212704
   Hong B, 2014, CURR DRUG TARGETS, V15, P80, DOI 10.2174/1389450114666140106101412
   Icard P, 2018, DRUG RESIST UPDATE, V38, P1, DOI 10.1016/j.drup.2018.03.001
   Jones RM, 2014, MOL CANCER THER, V13, P2412, DOI 10.1158/1535-7163.MCT-13-0862
   Kagawa S, 2012, J SURG RES, V178, P758, DOI 10.1016/j.jss.2012.05.065
   Liberti MV, 2016, TRENDS BIOCHEM SCI, V41, P211, DOI 10.1016/j.tibs.2015.12.001
   Liu SY, 2019, BIOMED PHARMACOTHER, V114, DOI 10.1016/j.biopha.2019.108862
   Liu W, 2020, CELL DEATH DIS, V11, DOI 10.1038/s41419-020-2270-1
   Liu YL, 2002, BREAST CANCER RES, V4, P9, DOI 10.1186/bcr417
   Makinoshima H, 2015, J BIOL CHEM, V290, P17495, DOI 10.1074/jbc.M115.660498
   Mertens D, 2000, INT J CANCER, V88, P692, DOI 10.1002/1097-0215(20001201)88:5<692::AID-IJC2>3.0.CO;2-3
   Miranda KC, 2006, CELL, V126, P1203, DOI 10.1016/j.cell.2006.07.031
   Naderi A, 2002, J GASTROINTEST CANC, V31, P99, DOI 10.1385/IJGC:31:1-3:99
   Ni J, 2019, J RECEPT SIG TRANSD, V39, P399, DOI 10.1080/10799893.2019.1683863
   PLUNKETT W, 1995, SEMIN ONCOL, V22, P3
   Salmena L, 2011, CELL, V146, P353, DOI 10.1016/j.cell.2011.07.014
   Siegel RL, 2019, CA-CANCER J CLIN, V69, P7, DOI 10.3322/caac.21551
   Tang ZF, 2017, NUCLEIC ACIDS RES, V45, pW98, DOI 10.1093/nar/gkx247
   Waters AM, 2018, CSH PERSPECT MED, V8, DOI 10.1101/cshperspect.a031435
   Wei WT, 2012, INT J BIOL SCI, V8, P1, DOI 10.7150/ijbs.8.1
   Xiong GB, 2019, J HEMATOL ONCOL, V12, DOI 10.1186/s13045-019-0777-7
   Yang Y, 2016, ONCOL REP, V36, P2553, DOI 10.3892/or.2016.5129
   Yang ZY, 2020, CELL ONCOL, V43, P123, DOI 10.1007/s13402-019-00476-6
   Ye XF, 2003, MOL CELL, V11, P341, DOI 10.1016/S1097-2765(03)00037-6
   Zaal EA, 2018, FRONT ONCOL, V8, DOI 10.3389/fonc.2018.00500
   Zamborszky J, 2017, ONCOGENE, V36, P746, DOI 10.1038/onc.2016.243
NR 39
TC 4
Z9 4
U1 1
U2 3
PU FRONTIERS MEDIA SA
PI LAUSANNE
PA AVENUE DU TRIBUNAL FEDERAL 34, LAUSANNE, CH-1015, SWITZERLAND
EI 2296-889X
J9 FRONT MOL BIOSCI
JI Front. Mol. Biosci.
PD APR 22
PY 2021
VL 8
AR 645365
DI 10.3389/fmolb.2021.645365
PG 13
WC Biochemistry & Molecular Biology
WE Science Citation Index Expanded (SCI-EXPANDED)
SC Biochemistry & Molecular Biology
GA RX8FR
UT WOS:000647455000001
PM 33968986
OA Green Published, gold
DA 2022-07-19
ER

PT J
AU Xie, YC
   Liu, J
   Kang, R
   Tang, DL
AF Xie, Yangchun
   Liu, Jiao
   Kang, Rui
   Tang, Daolin
TI Mitophagy in Pancreatic Cancer
SO FRONTIERS IN ONCOLOGY
LA English
DT Review
DE mitophagy; autophagy; PDAC; pancreatic ductal adenocarcinoma;
   tumorigenesis; therapy
ID SELECTIVE AUTOPHAGY; PROTEINS; DAMAGE; GENES; CELLS
AB Pancreatic ductal adenocarcinoma (PDAC), one of the most aggressive solid malignancies, is characterized by the presence of oncogenic KRAS mutations, poor response to current therapies, prone to metastasis, and a low 5-year overall survival rate. Macroautophagy (herein referred to as autophagy) is a lysosome-dependent degradation system that forms a series of dynamic membrane structures to engulf, degrade, and recycle various cargoes, such as unused proteins, damaged organelles, and invading pathogens. Autophagy is usually upregulated in established cancers, but it plays a dual role in the regulation of the initiation and progression of PDAC. As a type of selective autophagy, mitophagy is a mitochondrial quality control mechanism that uses ubiquitin-dependent (e.g., the PINK1-PRKN pathway) and -independent (e.g., BNIP3L/NIX, FUNDC1, and BNIP3) pathways to regulate mitochondrial turnover and participate in the modulation of metabolism and cell death. Genetically engineered mouse models indicate that the loss of PINK1 or PRKN promotes, whereas the depletion of BNIP3L inhibits oncogenic KRAS-driven pancreatic tumorigenesis. Mitophagy also play a dual role in the regulation of the anticancer activity of certain cytotoxic agents (e.g., rocaglamide A, dichloroacetate, fisetin, and P. suffruticosa extracts) in PDAC cells or xenograft models. In this min-review, we summarize the latest advances in understanding the complex role of mitophagy in the occurrence and treatment of PDAC.
C1 [Xie, Yangchun] Cent South Univ, Xiangya Hosp 2, Dept Oncol, Changsha, Peoples R China.
   [Liu, Jiao] Guangzhou Med Univ, Affiliated Hosp 3, Guangzhou, Peoples R China.
   [Kang, Rui; Tang, Daolin] UT Southwestern Med Ctr, Dept Surg, Dallas, TX 75390 USA.
RP Xie, YC (通讯作者)，Cent South Univ, Xiangya Hosp 2, Dept Oncol, Changsha, Peoples R China.; Tang, DL (通讯作者)，UT Southwestern Med Ctr, Dept Surg, Dallas, TX 75390 USA.
EM xieyangchun88@csu.edu.cn; daolin.tang@utsouthwestern.edu
RI Tang, Daolin/B-2905-2010; Tang, Daolin/ABD-5062-2021; Kang,
   Rui/ABD-5291-2021
OI Tang, Daolin/0000-0002-1903-6180; Kang, Rui/0000-0003-2725-1574; Xie,
   Yangchun/0000-0003-2571-4774
FU National Natural Science Foundation of China [81802476]
FX YX was supported by the National Natural Science Foundation of China
   (No. 81802476).
CR Abudu YP, 2019, DEV CELL, V49, P509, DOI 10.1016/j.devcel.2019.03.013
   Alcala S, 2020, NAT COMMUN, V11, DOI 10.1038/s41467-020-16395-2
   Amanam I, 2018, CANCERS, V10, DOI 10.3390/cancers10020036
   Anderson GR, 2018, NAT COMMUN, V9, DOI 10.1038/s41467-018-04033-x
   Arlt A, 2013, CANCER LETT, V332, P346, DOI 10.1016/j.canlet.2010.10.015
   Badgley MA, 2020, SCIENCE, V368, P85, DOI 10.1126/science.aaw9872
   Bandyopadhyay U, 2008, MOL CELL BIOL, V28, P5747, DOI 10.1128/MCB.02070-07
   Bhujabal Z, 2017, EMBO REP, V18, P947, DOI 10.15252/embr.201643147
   Bialik S, 2018, J CELL SCI, V131, DOI 10.1242/jcs.215152
   Bock FJ, 2020, NAT REV MOL CELL BIO, V21, P85, DOI 10.1038/s41580-019-0173-8
   Bryant KL, 2019, NAT MED, V25, P628, DOI 10.1038/s41591-019-0368-8
   Chang HW, 2019, ONCOGENE, V38, P3729, DOI 10.1038/s41388-019-0697-6
   CHIANG HL, 1989, SCIENCE, V246, P382, DOI 10.1126/science.2799391
   Chu CT, 2013, NAT CELL BIOL, V15, P1197, DOI 10.1038/ncb2837
   Cuervo AM, 1996, SCIENCE, V273, P501, DOI 10.1126/science.273.5274.501
   Dai EY, 2020, NAT COMMUN, V11, DOI 10.1038/s41467-020-20154-8
   Dai EY, 2020, AUTOPHAGY, V16, P2069, DOI 10.1080/15548627.2020.1714209
   Dai SN, 2020, BIOMED PHARMACOTHER, V121, DOI 10.1016/j.biopha.2019.109521
   Daskalakis K, 2020, ENDOCRINE, V68, P438, DOI 10.1007/s12020-020-02228-1
   Dikic I, 2018, NAT REV MOL CELL BIO, V19, P349, DOI 10.1038/s41580-018-0003-4
   Fu M, 2013, MOL BIOL CELL, V24, P1153, DOI 10.1091/mbc.E12-08-0607
   Gao F, 2015, HUM MOL GENET, V24, P2528, DOI 10.1093/hmg/ddv017
   Gatica D, 2018, NAT CELL BIOL, V20, P233, DOI 10.1038/s41556-018-0037-z
   Geisler S, 2010, NAT CELL BIOL, V12, P119, DOI 10.1038/ncb2012
   Gorgulu K, 2020, CELLS-BASEL, V9, DOI 10.3390/cells9041063
   Green DR, 2014, CELL, V157, P65, DOI 10.1016/j.cell.2014.02.049
   Guerra F, 2017, FRONT ONCOL, V7, DOI 10.3389/fonc.2017.00295
   Guo JY, 2013, GENE DEV, V27, P1447, DOI 10.1101/gad.219642.113
   Harper JW, 2018, NAT REV MOL CELL BIO, V19, P93, DOI 10.1038/nrm.2017.129
   Hingorani SR, 2003, CANCER CELL, V4, P437, DOI 10.1016/S1535-6108(03)00309-X
   Hingorani SR, 2005, CANCER CELL, V7, P469, DOI 10.1016/j.ccr.2005.04.023
   Hou W, 2016, AUTOPHAGY, V12, P1425, DOI 10.1080/15548627.2016.1187366
   Hu YL, 2020, MOL MED REP, V22, P398, DOI 10.3892/mmr.2020.11098
   Huang C, 2019, CANCERS, V11, DOI 10.3390/cancers11121869
   Huang J, 2021, GUT, V70, P890, DOI 10.1136/gutjnl-2019-320441
   Humpton TJ, 2019, CANCER DISCOV, V9, P1268, DOI 10.1158/2159-8290.CD-18-1409
   Ito H, 2015, EMBO MOL MED, V7, P78, DOI 10.15252/emmm.201404392
   Jia SN, 2019, CELL DEATH DIS, V10, DOI 10.1038/s41419-019-1366-y
   Kabeya Y, 2000, EMBO J, V19, P5720, DOI 10.1093/emboj/19.21.5720
   Kalimuthu SN, 2020, GUT, V69, P317, DOI 10.1136/gutjnl-2019-318217
   Kang R, 2019, AUTOPHAGY, V15, P172, DOI 10.1080/15548627.2018.1526611
   Kang R, 2017, CELL RES, V27, P916, DOI 10.1038/cr.2017.51
   Kang R, 2016, AUTOPHAGY, V12, P2374, DOI 10.1080/15548627.2016.1239678
   Kang R, 2012, AM J CANCER RES, V2, P383
   Kang R, 2012, P NATL ACAD SCI USA, V109, P7031, DOI 10.1073/pnas.1113865109
   Katsuragi Y, 2015, FEBS J, V282, P4672, DOI 10.1111/febs.13540
   Ko YH, 2013, PANCREAS, V42, P829, DOI 10.1097/MPA.0b013e318279d0dc
   Kroemer G, 2009, CELL DEATH DIFFER, V16, P3, DOI 10.1038/cdd.2008.150
   Kshattry S, 2019, NPJ PRECIS ONCOL, V3, DOI 10.1038/s41698-019-0088-z
   Lazarou M, 2015, NATURE, V524, P309, DOI 10.1038/nature14893
   Lee JS, 2020, CANCERS, V12, DOI 10.3390/cancers12092477
   Levine B, 2019, CELL, V176, P11, DOI 10.1016/j.cell.2018.09.048
   Levy JMM, 2017, NAT REV CANCER, V17, P528, DOI 10.1038/nrc.2017.53
   Li CF, 2021, AUTOPHAGY, V17, P948, DOI [10.1145/3421766.3421867, 10.1080/15548627.2020.1739447]
   Li CF, 2018, DEV CELL, V46, P441, DOI 10.1016/j.devcel.2018.07.012
   Li JB, 2021, AUTOPHAGY, V17, P3275, DOI 10.1080/15548627.2020.1847462
   Li X, 2018, CELL DEATH DIS, V9, DOI 10.1038/s41419-017-0158-5
   Liang C, 2020, AUTOPHAGY, V16, P486, DOI 10.1080/15548627.2019.1628540
   Lin HH, 2018, AUTOPHAGY, V14, P1481, DOI 10.1080/15548627.2018.1450708
   Liu J, 2020, CELL CHEM BIOL, V27, P420, DOI 10.1016/j.chembiol.2020.02.005
   Liu J, 2020, CANCER GENE THER, V27, P267, DOI 10.1038/s41417-019-0134-6
   Liu J, 2019, AUTOPHAGY, V15, P2033, DOI 10.1080/15548627.2019.1659623
   Liu L, 2012, NAT CELL BIOL, V14, P177, DOI 10.1038/ncb2422
   Liu WJ, 2016, CELL MOL BIOL LETT, V21, DOI 10.1186/s11658-016-0031-z
   Liu YH, 2018, PHYTOMEDICINE, V46, P184, DOI 10.1016/j.phymed.2018.03.037
   Livesey KM, 2012, CANCER RES, V72, P1996, DOI 10.1158/0008-5472.CAN-11-2291
   Loncle C, 2016, CELL DEATH DIS, V7, DOI 10.1038/cddis.2016.202
   Maan M, 2018, BIOCHEM BIOPH RES CO, V504, P582, DOI 10.1016/j.bbrc.2018.02.097
   Meng N, 2020, CANCERS, V12, DOI 10.3390/cancers12010065
   Monkkonen T, 2018, AUTOPHAGY, V14, P190, DOI 10.1080/15548627.2017.1345412
   Murakawa T, 2015, NAT COMMUN, V6, DOI 10.1038/ncomms8527
   Nagdas S, 2019, CELL REP, V28, P1845, DOI 10.1016/j.celrep.2019.07.031
   New M, 2020, BIOLOGY-BASEL, V9, DOI 10.3390/biology9010007
   O'Sullivan TE, 2015, IMMUNITY, V43, P331, DOI 10.1016/j.immuni.2015.07.012
   Orvedahl A, 2011, NATURE, V480, P113, DOI 10.1038/nature10546
   Palikaras K, 2018, NAT CELL BIOL, V20, P1013, DOI 10.1038/s41556-018-0176-2
   Palorini R, 2013, ONCOGENE, V32, P352, DOI 10.1038/onc.2012.50
   Piffoux M, 2021, BRIT J CANCER, V124, P333, DOI 10.1038/s41416-020-01039-5
   Rahib L, 2014, CANCER RES, V74, P2913, DOI 10.1158/0008-5472.CAN-14-0155
   Reuter S, 2010, FREE RADICAL BIO MED, V49, P1603, DOI 10.1016/j.freeradbiomed.2010.09.006
   Rosenfeldt MT, 2013, NATURE, V504, P296, DOI 10.1038/nature12865
   Sandoval H, 2008, NATURE, V454, P232, DOI 10.1038/nature07006
   Saraei P, 2019, CANCER MANAG RES, V11, P3295, DOI 10.2147/CMAR.S200059
   Seifert L, 2016, NATURE, V532, P245, DOI 10.1038/nature17403
   Seo JW, 2016, SCI REP-UK, V6, DOI 10.1038/srep37594
   Sharma V, 2018, FRONT CELL DEV BIOL, V6, DOI 10.3389/fcell.2018.00147
   Sliter DA, 2018, NATURE, V561, P258, DOI 10.1038/s41586-018-0448-9
   Song XX, 2018, GASTROENTEROLOGY, V154, P1480, DOI 10.1053/j.gastro.2017.12.004
   Szargel R, 2016, HUM MOL GENET, V25, P3476, DOI 10.1093/hmg/ddw189
   Tang DL, 2019, CELL RES, V29, P347, DOI 10.1038/s41422-019-0164-5
   Tang DL, 2011, CELL METAB, V13, P701, DOI 10.1016/j.cmet.2011.04.008
   Tang DL, 2010, J CELL BIOL, V190, P881, DOI 10.1083/jcb.200911078
   Tataranni T, 2019, CELLS-BASEL, V8, DOI 10.3390/cells8050478
   Vernon PJ, 2013, ANTIOXID REDOX SIGN, V18, P677, DOI 10.1089/ars.2012.4810
   Wang YQ, 2015, AUTOPHAGY, V11, P595, DOI 10.1080/15548627.2015.1034408
   Waters AM, 2018, CSH PERSPECT MED, V8, DOI 10.1101/cshperspect.a031435
   Wei YJ, 2017, CELL, V168, P224, DOI 10.1016/j.cell.2016.11.042
   Wong YC, 2014, P NATL ACAD SCI USA, V111, pE4439, DOI 10.1073/pnas.1405752111
   Xie Y., 2020, J PANCREATOLOGY, V3, P154, DOI 10.1097/JP9.0000000000000054
   Xie YC, 2020, FRONT CELL DEV BIOL, V8, DOI 10.3389/fcell.2020.594203
   Xie YC, 2020, FRONT CELL DEV BIOL, V8, DOI 10.3389/fcell.2020.00431
   Xie YC, 2017, GASTROENTEROLOGY, V153, P1429, DOI 10.1053/j.gastro.2017.07.036
   Xie YC, 2015, AUTOPHAGY, V11, P28, DOI 10.4161/15548627.2014.984267
   Yamamoto K, 2020, NATURE, V581, P100, DOI 10.1038/s41586-020-2229-5
   Yang AN, 2018, CANCER DISCOV, V8, P276, DOI 10.1158/2159-8290.CD-17-0952
   Yang MH, 2019, SCI ADV, V5, DOI 10.1126/sciadv.aaw2238
   Yang SH, 2016, CANCER IMMUNOL RES, V4, P520, DOI 10.1158/2326-6066.CIR-15-0235
   Yu MF, 2019, JCI INSIGHT, V4, DOI 10.1172/jci.insight.126915
   Yun JN, 2014, ELIFE, V3, DOI 10.7554/eLife.01958
   Zhao C, 2019, FRONT PHARMACOL, V10, DOI 10.3389/fphar.2019.00968
   Zhou BR, 2020, SEMIN CANCER BIOL, V66, P89, DOI 10.1016/j.semcancer.2019.03.002
   Zhu S, 2017, CANCER RES, V77, P2064, DOI 10.1158/0008-5472.CAN-16-1979
NR 112
TC 3
Z9 3
U1 3
U2 8
PU FRONTIERS MEDIA SA
PI LAUSANNE
PA AVENUE DU TRIBUNAL FEDERAL 34, LAUSANNE, CH-1015, SWITZERLAND
SN 2234-943X
J9 FRONT ONCOL
JI Front. Oncol.
PD FEB 26
PY 2021
VL 11
AR 616079
DI 10.3389/fonc.2021.616079
PG 9
WC Oncology
WE Science Citation Index Expanded (SCI-EXPANDED)
SC Oncology
GA QV3RX
UT WOS:000627893500001
PM 33718171
OA Green Published, gold
DA 2022-07-19
ER

PT J
AU Olszewski, U
   Hlozek, M
   Hamilton, G
AF Olszewski, Ulrike
   Hlozek, Markus
   Hamilton, Gerhard
TI Activation of Na+/H+ exchanger 1 by neurotensin signaling in pancreatic
   cancer cell lines
SO BIOCHEMICAL AND BIOPHYSICAL RESEARCH COMMUNICATIONS
LA English
DT Article
DE Neurotensin; Na+/H+ exchanger 1; Proton flux; Intrinsic buffering
   capacity; Pancreatic cancer
ID INTRACELLULAR PH REGULATION; GLOMERULAR MESANGIAL CELLS; MELANOMA-CELLS;
   GROWTH; HYPOXIA; NHE1; MICROENVIRONMENT; ALKALINIZATION; INVOLVEMENT;
   METABOLISM
AB Acidosis commonly observed in solid tumors like pancreatic cancer promotes genetic instability and selection of a more malignant phenotype of cancer cells. Overexpression or activation of integral membrane proteins mediating H+ efflux may contribute to extracellular acidification. Neurotensin (NT) induces intracellular alkalinization and stimulates interleukin-8 production in pancreatic cancer cells and, as demonstrated here, the stable NT analog Lys(8)-Psi-Lys(9)NT(8-13) enhances the amiloride-sensitive, Na+-dependent transmembrane H+ flux by a factor of 2.05 +/- 0.28 and 2.69 +/- 0.07 in BxPC-3 and PANC-1 pancreatic cancer cells, respectively, by phosphorylation of the Na+/H+ exchanger 1 (NHE1). Human genome-wide gene expression analysis was performed to detect effects of Lys(8)-Psi-Lys(9)NT(8-13) on BxPC-3 cells. Results indicated upregulation of genes involved in regulation of NHE1, hypoxic response and glycolysis in response to Lys(8)-Psi-Lys(9)NT(8-13) even under normoxic conditions. Therefore, our findings suggest that growth factors like NT may be implicated in the early progression of pancreatic cancer by localized acidification and induction of an aerobic glycolytic phenotype with higher metastatic potential in small cell aggregates. (C) 2010 Elsevier Inc. All rights reserved.
C1 [Olszewski, Ulrike; Hlozek, Markus; Hamilton, Gerhard] Med Univ Vienna, Dept Surg, A-1090 Vienna, Austria.
   [Olszewski, Ulrike; Hamilton, Gerhard] Ludwig Boltzmann Cluster Translat Oncol, A-1170 Vienna, Austria.
RP Olszewski, U (通讯作者)，Med Univ Vienna, Dept Surg, Waehringer Guertel 18-20,AKH 8H, A-1090 Vienna, Austria.
EM u.olszewski@gmx.net
CR BLACKBURN AM, 1981, J CLIN ENDOCR METAB, V52, P820, DOI 10.1210/jcem-52-4-820
   BOYARSKY G, 1988, AM J PHYSIOL, V255, pC857, DOI 10.1152/ajpcell.1988.255.6.C857
   BOYARSKY G, 1988, AM J PHYSIOL, V255, pC844, DOI 10.1152/ajpcell.1988.255.6.C844
   BOYER MJ, 1992, CANCER RES, V52, P4441
   BOZOU JC, 1986, MOL PHARMACOL, V29, P489
   Brahimi-Horn MC, 2007, ESSAYS BIOCHEM, V43, P165, DOI 10.1042/bse0430165
   Cardone RA, 2005, NAT REV CANCER, V5, P786, DOI 10.1038/nrc1713
   Carraway RE, 2006, PEPTIDES, V27, P2445, DOI 10.1016/j.peptides.2006.04.030
   Chiang YH, 2008, J CELL PHYSIOL, V214, P810, DOI 10.1002/jcp.21277
   Evers BM, 2006, PEPTIDES, V27, P2424, DOI 10.1016/j.peptides.2006.01.028
   Gatenby RA, 2007, BRIT J CANCER, V97, P646, DOI 10.1038/sj.bjc.6603922
   Gatenby RA, 2004, NAT REV CANCER, V4, P891, DOI 10.1038/nrc1478
   Gillies RJ, 2002, J MAGN RESON IMAGING, V16, P430, DOI 10.1002/jmri.10181
   ISHIZUKA J, 1993, ANN SURG, V217, P439, DOI 10.1097/00000658-199305010-00003
   Lagadic-Gossmann D, 2004, CELL DEATH DIFFER, V11, P953, DOI 10.1038/sj.cdd.4401466
   Liu HF, 2008, WORLD J GASTROENTERO, V14, P2162, DOI 10.3748/wjg.14.2162
   Malo ME, 2006, CAN J PHYSIOL PHARM, V84, P1081, DOI 10.1139/Y06-065
   Moellering RE, 2008, CLIN EXP METASTAS, V25, P411, DOI 10.1007/s10585-008-9145-7
   Moody TW, 2001, PEPTIDES, V22, P109, DOI 10.1016/S0196-9781(00)00362-4
   Olszewski U, 2009, MOL ONCOL, V3, P204, DOI 10.1016/j.molonc.2009.01.006
   Reshkin SJ, 2000, FASEB J, V14, P2185, DOI 10.1096/fj.00-0029com
   Reubi JC, 2003, ENDOCR REV, V24, P389, DOI 10.1210/er.2002-0007
   Reubi JC, 1999, INT J CANCER, V82, P213, DOI 10.1002/(SICI)1097-0215(19990719)82:2<213::AID-IJC11>3.3.CO;2-#
   ROOS A, 1981, PHYSIOL REV, V61, P296, DOI 10.1152/physrev.1981.61.2.296
   Shimoda LA, 2006, AM J PHYSIOL-LUNG C, V291, pL941, DOI 10.1152/ajplung.00528.2005
   Slepkov ER, 2007, BIOCHEM J, V401, P623, DOI 10.1042/BJ20061062
   Stock C, 2007, CELL PHYSIOL BIOCHEM, V20, P679, DOI 10.1159/000107550
   STRAZZABOSCO M, 1995, HEPATOLOGY, V22, P588, DOI 10.1016/0270-9139(95)90584-7
   STUBBS M, 1995, ADV ENZYME REGUL, V35, P101, DOI 10.1016/0065-2571(94)00016-V
   VAUPEL P, 1989, CANCER RES, V49, P6449
   VITA N, 1993, FEBS LETT, V317, P139, DOI 10.1016/0014-5793(93)81509-X
   Vollmer S, 2009, HEPATOLOGY, V50, P253, DOI 10.1002/hep.22928
   WENZL E, 1989, AM J PHYSIOL, V257, pG732, DOI 10.1152/ajpgi.1989.257.5.G732
   WENZL E, 1989, AM J PHYSIOL, V257, pG741, DOI 10.1152/ajpgi.1989.257.5.G741
   Zhou Jie, 2006, Cardiovascular & Hematological Agents in Medicinal Chemistry, V4, P189, DOI 10.2174/187152506777698344
NR 35
TC 21
Z9 22
U1 0
U2 4
PU ACADEMIC PRESS INC ELSEVIER SCIENCE
PI SAN DIEGO
PA 525 B ST, STE 1900, SAN DIEGO, CA 92101-4495 USA
SN 0006-291X
EI 1090-2104
J9 BIOCHEM BIOPH RES CO
JI Biochem. Biophys. Res. Commun.
PD MAR 12
PY 2010
VL 393
IS 3
BP 414
EP 419
DI 10.1016/j.bbrc.2010.02.009
PG 6
WC Biochemistry & Molecular Biology; Biophysics
WE Science Citation Index Expanded (SCI-EXPANDED)
SC Biochemistry & Molecular Biology; Biophysics
GA 574GW
UT WOS:000275978400014
PM 20138826
DA 2022-07-19
ER

PT J
AU Wirth, K
   Shinoda, S
   Sato-Dahlman, M
   Dickey, DM
   Bernlohr, DA
   Ikramuddin, S
   Yamamoto, M
AF Wirth, Keith
   Shinoda, Shuhei
   Sato-Dahlman, Mizuho
   Dickey, Deborah M.
   Bernlohr, David A.
   Ikramuddin, Sayeed
   Yamamoto, Masato
TI Fatty acid binding protein 4 regulates pancreatic cancer cell
   proliferation via activation of nuclear factor E2-related factor 2
SO SURGERY FOR OBESITY AND RELATED DISEASES
LA English
DT Article
DE Fatty acid binding protein 4; FABP4; Pancreatic cancer; NRF2; Cell
   proliferation
ID LIPID-METABOLISM; POOR-PROGNOSIS; OBESITY; INFLAMMATION; EXPRESSION;
   ROLES; FABP4; MECHANISMS; OVERWEIGHT; RISK
AB Background: Obesity and diabetes are associated with an increased incidence of pancreatic cancer. Fatty acid binding protein 4 (FABP4), noted to be higher in patients with severe obesity, is linked to the development and progression of several cancers, and its level in the circulation decreases after bariatric surgery.
   Objective: In this paper, we evaluate the role of FABP4 in pancreatic cancer progression.
   Setting: University Hospital and Laboratories, United States.
   Methods and Results: When Panc-1 (human) and Pan02 (mouse) pancreatic cancer cells were treated with FABP4 or the-single-point mutant FABP4 (R126Q, fatty acid binding site mutant), only FABP4 stimulated cellular proliferation. The transcriptional activity of nuclear factor E2-related factor 2 (NRF2) was increased in response to FABP4 but not the R126Q. FABP4 treatment also led to downregulation of reactive oxygen species (ROS) activity. Consistent with induced cell propagation by FABP4, the growth of Pan02 tumor was decreased in FABP4-null animals compared with C57BL/6J controls.
   Conclusion: These results suggest that FABP4 increases pancreatic cancer proliferation via activation of NRF2 and downregulation of ROS activity. (C)2021 American Society for Bariatric Surgery. Published by Elsevier Inc. All rights reserved.
C1 [Wirth, Keith; Shinoda, Shuhei; Sato-Dahlman, Mizuho; Ikramuddin, Sayeed; Yamamoto, Masato] Univ Minnesota, Dept Surg, MMC195,420 Delaware St SE, Minneapolis, MN 55455 USA.
   [Sato-Dahlman, Mizuho; Ikramuddin, Sayeed; Yamamoto, Masato] Univ Minnesota, Masonic Canc Ctr, Minneapolis, MN USA.
   [Dickey, Deborah M.; Bernlohr, David A.] Univ Minnesota, Dept Biochem Mol Biol & Biophys, Minneapolis, MN USA.
RP Yamamoto, M (通讯作者)，Univ Minnesota, Dept Surg, MMC195,420 Delaware St SE, Minneapolis, MN 55455 USA.
EM yamam016@umn.edu
OI Shinoda, Shuhei/0000-0002-4128-2177; Sato, Mizuho/0000-0003-2019-5557
FU National Institutes of Health [T32DK108733, R01DK053189, R21DK122832]
FX This project was supported by a T32 grant (T32DK108733) awarded to
   Masato Yamamoto and Gregory Beilman and by grants awarded to Sayeed
   Ikramuddin (R01DK053189, R21DK122832) through the National Institutes of
   Health.
CR Amiri M, 2018, GENE, V676, P171, DOI 10.1016/j.gene.2018.07.035
   Berger NA, 2014, ANN NY ACAD SCI, V1311, P57, DOI 10.1111/nyas.12416
   Cabre A, 2007, Atherosclerosis, V195, pe150
   Calle EE, 2003, NEW ENGL J MED, V348, P1625, DOI 10.1056/NEJMoa021423
   Cao HL, 2017, INT J CANCER, V140, P2545, DOI 10.1002/ijc.30643
   Cui YJ, 2019, PATHOL INT, V69, P68, DOI 10.1111/pin.12756
   Furuhashi M, 2007, NATURE, V447, P959, DOI 10.1038/nature05844
   Gharpure KM, 2018, NAT COMMUN, V9, DOI 10.1038/s41467-018-04987-y
   Guaita-Esteruelas S, 2017, MOL CARCINOGEN, V56, P208, DOI 10.1002/mc.22485
   Hao JQ, 2018, CELL METAB, V28, P689, DOI 10.1016/j.cmet.2018.07.006
   Hao JQ, 2018, CANCER RES, V78, P2343, DOI 10.1158/0008-5472.CAN-17-2465
   Harjes U, 2017, ONCOGENE, V36, P912, DOI 10.1038/onc.2016.256
   Hertzel AV, 2009, J MED CHEM, V52, P6024, DOI 10.1021/jm900720m
   Hertzel AV, 2006, AM J PHYSIOL-ENDOC M, V290, pE814, DOI 10.1152/ajpendo.00465.2005
   Hertzel AV, 2002, J LIPID RES, V43, P2105, DOI 10.1194/jlr.M200227-JLR200
   Hertzer KM, 2016, PANCREAS, V45, P458, DOI 10.1097/MPA.0000000000000497
   Hidalgo M, 2010, NEW ENGL J MED, V362, P1605, DOI 10.1056/NEJMra0901557
   Hotamisligil GS, 2015, NAT REV ENDOCRINOL, V11, P592, DOI 10.1038/nrendo.2015.122
   Jahansouz C, 2019, SURGERY, V165, P571, DOI 10.1016/j.surg.2018.08.007
   Jaramillo MC, 2013, GENE DEV, V27, P2179, DOI 10.1101/gad.225680.113
   Kajimoto K, 2014, FEBS OPEN BIO, V4, P602, DOI 10.1016/j.fob.2014.06.008
   Khandekar MJ, 2011, NAT REV CANCER, V11, P886, DOI 10.1038/nrc3174
   Lesmana CRA, 2018, JGH OPEN, V2, P4, DOI 10.1002/jgh3.12032
   Luo Y, 2017, APPL IMMUNOHISTO M M, V25, P351, DOI 10.1097/PAI.0000000000000306
   McKillop LH, 2019, CELL SIGNAL, V62, DOI 10.1016/j.cellsig.2019.06.001
   Mukherjee A, 2020, CANCER RES, V80, P1748, DOI 10.1158/0008-5472.CAN-19-1999
   Murakami S, 2015, FREE RADICAL BIO MED, V88, P168, DOI 10.1016/j.freeradbiomed.2015.06.030
   Neuhouser ML, 2015, JAMA ONCOL, V1, P611, DOI 10.1001/jamaoncol.2015.1546
   Nieman KM, 2011, NAT MED, V17, P1498, DOI 10.1038/nm.2492
   Pothuraju R, 2018, J EXP CLIN CANC RES, V37, DOI 10.1186/s13046-018-0963-4
   Rohrig F, 2016, NAT REV CANCER, V16, P732, DOI 10.1038/nrc.2016.89
   Schauer DP, 2019, ANN SURG, V269, P95, DOI 10.1097/SLA.0000000000002525
   Siegel RL, 2018, CA-CANCER J CLIN, V68, P7, DOI 10.3322/caac.21442
   Smits MM, 2011, NAT REV GASTRO HEPAT, V8, P169, DOI 10.1038/nrgastro.2011.4
   Steen KA, 2017, MOL CELL BIOL, V37, DOI 10.1128/MCB.00282-16
   Thompson KJ, 2018, LIVER INT, V38, P1074, DOI 10.1111/liv.13639
   Xu HL, 2016, MOL ENDOCRINOL, V30, P325, DOI 10.1210/me.2015-1301
   Xu HL, 2015, MOL CELL BIOL, V35, P1055, DOI 10.1128/MCB.01122-14
   Zhong CQ, 2018, CANCER MED-US, V7, P2629, DOI 10.1002/cam4.1511
NR 39
TC 2
Z9 2
U1 0
U2 0
PU ELSEVIER SCIENCE INC
PI NEW YORK
PA STE 800, 230 PARK AVE, NEW YORK, NY 10169 USA
SN 1550-7289
EI 1878-7533
J9 SURG OBES RELAT DIS
JI Surg. Obes. Relat. Dis.
PD APR
PY 2022
VL 18
IS 4
BP 484
EP 493
DI 10.1016/j.soard.2021.12.002
PG 9
WC Surgery
WE Science Citation Index Expanded (SCI-EXPANDED)
SC Surgery
GA 2Q2SJ
UT WOS:000820277800011
PM 34998697
DA 2022-07-19
ER

PT J
AU Yada, E
   Kasajima, R
   Niida, A
   Imoto, S
   Miyano, S
   Miyagi, Y
   Sasada, T
   Wada, S
AF Yada, Erica
   Kasajima, Rika
   Niida, Atsushi
   Imoto, Seiya
   Miyano, Satoru
   Miyagi, Yohei
   Sasada, Tetsuro
   Wada, Satoshi
TI Possible Role of Cytochrome P450 1B1 in the Mechanism of Gemcitabine
   Resistance in Pancreatic Cancer
SO BIOMEDICINES
LA English
DT Article
DE gemcitabine; PDX model; pancreatic cancer; patient-derived xenograft;
   RNA sequencing
ID EXPRESSION; CYP1B1; XENOGRAFTS; P4501B1; 2,2-DIFLUORODEOXYCYTIDINE;
   METABOLISM
AB Patient-derived xenograft models reportedly represent original tumor morphology and gene mutation profiles. In addition, patient-derived xenografts are expected to recapitulate the parental tumor drug responses. In this study, we analyzed the pathways involved in gemcitabine resistance using patient-derived xenograft models of pancreatic cancer. The patient-derived xenograft models were established using samples from patients with pancreatic cancer. The models were treated with gemcitabine to better understand the mechanism of resistance to this anti-cancer drug. We performed comparative gene analysis through the next-generation sequencing of tumor tissues from gemcitabine-treated or non-treated patient-derived xenograft mice and gene set enrichment analysis to analyze mRNA profiling data. Pathway analysis of gemcitabine-treated patient-derived xenografts disclosed the upregulation of multiple gene sets and identified several specific gene pathways that could potentially be related to gemcitabine resistance in pancreatic cancer. Further, we conducted an in vitro analysis to validate these results. The mRNA expression of cytochrome P450 1B1 and cytochrome P450 2A6 was upregulated in a concentration-dependent manner following gemcitabine treatment. Moreover, the sensitivity to gemcitabine increased, and viable cells were decreased by the cytochrome P450 1B1 inhibitor, indicating that the cytochrome P450 1B1 pathway may be related to gemcitabine resistance in pancreatic cancer.
C1 [Yada, Erica; Sasada, Tetsuro; Wada, Satoshi] Kanagawa Canc Ctr Res Inst, Dept Canc Immunotherapy, Yokohama, Kanagawa 2418515, Japan.
   [Kasajima, Rika; Miyagi, Yohei] Kanagawa Canc Ctr Res Inst, Mol Pathol & Genet Div, Yokohama, Kanagawa 2418515, Japan.
   [Kasajima, Rika; Imoto, Seiya] Univ Tokyo, Hlth Intelligence Ctr, Inst Med Sci, Div Hlth Med Data Sci,Minato Ku, Tokyo 1088639, Japan.
   [Niida, Atsushi; Miyano, Satoru] Univ Tokyo, Hlth Intelligence Ctr, Inst Med Sci, Div Hlth Med Computat Sci,Minato Ku, Tokyo 1088639, Japan.
   [Wada, Satoshi] Showa Univ, Clin Res Inst Clin Pharmacol & Therapeut, Dept Clin Diagnost Oncol, Setagaya Ku, 6-11-11 Kitakarasuyama, Tokyo 1578577, Japan.
   [Wada, Satoshi] Showa Univ, Sch Med, Dept Med, Div Med Oncol,Shinagawa Ku, Tokyo 1428666, Japan.
RP Wada, S (通讯作者)，Kanagawa Canc Ctr Res Inst, Dept Canc Immunotherapy, Yokohama, Kanagawa 2418515, Japan.; Wada, S (通讯作者)，Showa Univ, Clin Res Inst Clin Pharmacol & Therapeut, Dept Clin Diagnost Oncol, Setagaya Ku, 6-11-11 Kitakarasuyama, Tokyo 1578577, Japan.; Wada, S (通讯作者)，Showa Univ, Sch Med, Dept Med, Div Med Oncol,Shinagawa Ku, Tokyo 1428666, Japan.
EM erika.ya@gancen.asahi.yokohama.jp; rkasajima@gancen.asahi.yokohama.jp;
   aniida@ims.u-tokyo.ac.jp; imoto@ims.u-tokyo.ac.jp;
   miyano@ims.u-tokyo.ac.jp; miyagi@gancen.asahi.yokohama.jp;
   tsasada@kcch.jp; st-wada@med.showa-u.ac.jp
OI wada, satoshi/0000-0001-6528-5914; Imoto, Seiya/0000-0002-2989-308X
CR Amrutkar M, 2017, CANCERS, V9, DOI 10.3390/cancers9110157
   Barton-Burke M, 1999, CANCER NURS, V22, P176, DOI 10.1097/00002820-199904000-00011
   Burris HA, 1997, J CLIN ONCOL, V15, P2403, DOI 10.1200/JCO.1997.15.6.2403
   Chang GWM, 1999, ANAESTHESIA, V54, P42, DOI 10.1046/j.1365-2044.1999.00602.x
   Chijiwa T, 2015, INT J ONCOL, V47, P61, DOI 10.3892/ijo.2015.2997
   Chun YJ, 2001, CANCER RES, V61, P8164
   Conway T, 2012, BIOINFORMATICS, V28, pI172, DOI 10.1093/bioinformatics/bts236
   Dauer P, 2017, PANCREATOLOGY, V17, P7, DOI 10.1016/j.pan.2016.12.010
   Elfaki Imadeldin, 2018, Asian Pac J Cancer Prev, V19, P2057
   GANDHI V, 1990, CANCER RES, V50, P3675
   HERTEL LW, 1990, CANCER RES, V50, P4417
   HUANG P, 1991, CANCER RES, V51, P6110
   Ireland L, 2016, CANCER RES, V76, P6851, DOI 10.1158/0008-5472.CAN-16-1201
   Kim MP, 2009, NAT PROTOC, V4, P1670, DOI 10.1038/nprot.2009.171
   Martinez VG, 2008, BRIT J CANCER, V98, P564, DOI 10.1038/sj.bjc.6604195
   McFadyen MCE, 2001, BIOCHEM PHARMACOL, V62, P207, DOI 10.1016/S0006-2952(01)00643-8
   Mikstacka R, 2021, PROCESSES, V9, DOI 10.3390/pr9050817
   Murray GI, 1997, CANCER RES, V57, P3026
   Murray GI, 2001, ANNU REV PHARMACOL, V41, P297, DOI 10.1146/annurev.pharmtox.41.1.297
   Muskhelishvili L, 2001, J HISTOCHEM CYTOCHEM, V49, P229, DOI 10.1177/002215540104900210
   Nebert DW, 2002, LANCET, V360, P1155, DOI 10.1016/S0140-6736(02)11203-7
   Ohkuma R, 2020, PLOS ONE, V15, DOI 10.1371/journal.pone.0226707
   Patro R., 2015, 021592 BIORXIV, V9
   PORTER TD, 1991, J BIOL CHEM, V266, P13469
   Rahib L, 2014, CANCER RES, V74, P2913, DOI 10.1158/0008-5472.CAN-14-0155
   Renaud HJ, 2011, TOXICOL SCI, V124, P261, DOI 10.1093/toxsci/kfr240
   Sausville EA, 2006, CANCER RES, V66, P3351, DOI 10.1158/0008-5472.CAN-05-3627
   Shukla SK, 2017, CANCER CELL, V32, P71, DOI 10.1016/j.ccell.2017.06.004
   Siegel RL, 2018, CA-CANCER J CLIN, V68, P7, DOI 10.3322/caac.21442
   Smerdova L, 2014, CARCINOGENESIS, V35, P2534, DOI 10.1093/carcin/bgu190
   Subramanian A, 2005, P NATL ACAD SCI USA, V102, P15545, DOI 10.1073/pnas.0506580102
   SUTTER TR, 1994, J BIOL CHEM, V269, P13092
   Takahashi E, 2002, MUTAT RES-FUND MOL M, V508, P147, DOI 10.1016/S0027-5107(02)00212-9
   Theken KN, 2011, DRUG METAB DISPOS, V39, P22, DOI 10.1124/dmd.110.035287
   Thelen K, 2009, J PHARM PHARMACOL, V61, P541, DOI [10.1211/jpp/61.05.0002, 10.1211/jpp.61.05.0002]
   Tsuchiya Y, 2004, CANCER RES, V64, P3119, DOI 10.1158/0008-5472.CAN-04-0166
   Xie SP, 2017, ONCOL REP, V37, P921, DOI 10.3892/or.2016.5289
   Yada E, 2018, FUTUR SCI OA, V4, DOI 10.4155/fsoa-2017-0136
   Zeng SY, 2019, INT J MOL SCI, V20, DOI 10.3390/ijms20184504
   Zhu ZY, 2015, INT J MOL MED, V35, P340, DOI 10.3892/ijmm.2014.2041
   Ziegler N, 2016, J NEUROSCI, V36, P8921, DOI 10.1523/JNEUROSCI.0148-16.2016
   Zordoky BNM, 2009, CURR DRUG METAB, V10, P164, DOI 10.2174/138920009787522151
NR 42
TC 0
Z9 0
U1 1
U2 2
PU MDPI
PI BASEL
PA ST ALBAN-ANLAGE 66, CH-4052 BASEL, SWITZERLAND
EI 2227-9059
J9 BIOMEDICINES
JI Biomedicines
PD OCT
PY 2021
VL 9
IS 10
AR 1396
DI 10.3390/biomedicines9101396
PG 16
WC Biochemistry & Molecular Biology; Medicine, Research & Experimental;
   Pharmacology & Pharmacy
WE Science Citation Index Expanded (SCI-EXPANDED)
SC Biochemistry & Molecular Biology; Research & Experimental Medicine;
   Pharmacology & Pharmacy
GA WV1MB
UT WOS:000717000500001
PM 34680513
OA gold, Green Published
DA 2022-07-19
ER

PT J
AU Wang, F
   Adrian, TE
   Westermark, G
   Gasslander, T
   Permert, J
AF Wang, F
   Adrian, TE
   Westermark, G
   Gasslander, T
   Permert, J
TI Dissociated insulin and islet amyloid polypeptide secretion from
   isolated rat pancreatic islets cocultured with human pancreatic
   adenocarcinoma cells
SO PANCREAS
LA English
DT Article
DE pancreatic adenocarcinoma; pancreatic islet; insulin; islet amyloid
   polypeptide (IAPP, amylin)
ID GLUCOSE-METABOLISM; CONSCIOUS RATS; CANCER; AMYLIN; RESISTANCE; PEPTIDE;
   EXPRESSION; IAPP
AB Abnormal insulin and islet amyloid polypeptide (IAPP) secretion are usually seen in patients with exocrine pancreatic cancer. The p-cell dysfunction is a characteristic of the glucose intolerance found in pancreatic cancer patients. The effects of pancreatic cancer cells on insulin and IAPP secretion from beta cells are unclear. In this study, isolated rat pancreatic islets were cocultured with two human pancreatic adenocarcinoma cell lines (Panc-1 and HPAF) and a human colonic adenocarcinoma cell line (HT-29). As a control, islets were incubated in the absence of malignant cells. The accumulation of insulin and IAPP in culture media was measured by radioimmunoassay. Output of insulin and IAPP was decreased in islets cocultured with each malignant cell line. Molar ratio of secreted IAPP and insulin (IAPP/insulin) was increased in the islets cocultured with Panc-1 or HPAF cells, but not HT-29 cells. The decreased insulin and IAPP secretion were partly recovered after Panc-1, HPAF, or HT-29 cells were removed. The IAPP/insulin ratio was normalized after the removal of Panc-1 or HPAF cells. This study indicates that insulin and IAPP secretion are altered by the human adenocarcinoma cells investigated. The impairment induced by pancreatic adenocarcinoma cells is associated with a hypersecretion of IAPP relative to insulin on a molar basis.
C1 Huddinge Univ Hosp, Karolinska Inst, Clin Res Ctr, Wretlind Lab,Dept Surg, S-14186 Huddinge, Sweden.
   Creighton Univ, Sch Med, Dept Biomed Sci, Omaha, NE 68178 USA.
   Linkoping Univ, Dept Biomed & Surg, Linkoping, Sweden.
RP Wang, F (通讯作者)，Huddinge Univ Hosp, Karolinska Inst, Clin Res Ctr, Wretlind Lab,Dept Surg, S-14186 Huddinge, Sweden.
RI Adrian, Thomas E/D-8484-2012
OI Adrian, Thomas/0000-0002-5051-1111
CR BASSO D, 1994, PANCREAS, V9, P332, DOI 10.1097/00006676-199405000-00008
   BENNEGARD K, 1986, CLIN PHYSIOL, V6, P539
   CERSOSIMO E, 1991, CANCER, V67, P486, DOI 10.1002/1097-0142(19910115)67:2<486::AID-CNCR2820670228>3.0.CO;2-1
   COOPER GJS, 1987, P NATL ACAD SCI USA, V84, P8628, DOI 10.1073/pnas.84.23.8628
   COPELAND GP, 1987, BRIT J SURG, V74, P1031, DOI 10.1002/bjs.1800741124
   COPELAND GP, 1987, EUR J SURG ONCOL, V13, P11
   Ding XZ, 1998, GASTROENTEROLOGY, V114, P130, DOI 10.1016/S0016-5085(98)70641-9
   FOGAR P, 1994, ANTICANCER RES, V14, P2827
   FOGAR P, 1993, ANTICANCER RES, V13, P2577
   Fox J N, 1985, Diabet Med, V2, P113
   FURNSINN C, 1994, AM J PHYSIOL, V267, pE300, DOI 10.1152/ajpendo.1994.267.2.E300
   GULLO L, 1993, ITAL J GASTROENTEROL, V25, P487
   INOUE K, 1992, DIABETES, V41, P723, DOI 10.2337/diabetes.41.6.723
   KOOPMANS SJ, 1991, DIABETOLOGIA, V34, P218, DOI 10.1007/BF00405079
   KREUTTER DK, 1993, AM J PHYSIOL, V264, P606
   LEIGHTON B, 1988, NATURE, V335, P632, DOI 10.1038/335632a0
   LIEBER M, 1975, INT J CANCER, V15, P741, DOI 10.1002/ijc.2910150505
   MADSEN OD, 1991, MOL ENDOCRINOL, V5, P143, DOI 10.1210/mend-5-1-143
   METZGAR RS, 1982, CANCER RES, V42, P601
   MULDER H, 1995, MOL CELL ENDOCRINOL, V114, P101, DOI 10.1016/0303-7207(95)03646-O
   OGAWA A, 1990, J CLIN INVEST, V85, P973, DOI 10.1172/JCI114528
   Oosterwijk C, 1997, INT J CANCER, V72, P637
   PERMERT J, 1994, NEW ENGL J MED, V330, P313, DOI 10.1056/NEJM199402033300503
   PERMERT J, 1993, BRIT J SURG, V80, P1047, DOI 10.1002/bjs.1800800841
   PERMERT J, 1993, EUR J SURG, V159, P101
   ROFE AM, 1994, ANTICANCER RES, V14, P647
   SCHWARTZ SS, 1978, AM J DIG DIS, V23, P1107, DOI 10.1007/BF01072886
   STRIDSBERG M, 1993, REGUL PEPTIDES, V45, P363, DOI 10.1016/0167-0115(93)90362-C
   THOMAS DR, 1974, J SURG RES, V16, P463, DOI 10.1016/0022-4804(74)90070-5
   WAGONER PK, 1993, P NATL ACAD SCI USA, V90, P9145, DOI 10.1073/pnas.90.19.9145
   Wang F, 1997, INT J PANCREATOL, V21, P157
   Wang F, 1998, J SURG RES, V79, P13, DOI 10.1006/jsre.1998.5393
   WANG ZL, 1993, DIABETES, V42, P330, DOI 10.2337/diabetes.42.2.330
   WESTERMARK P, 1987, P NATL ACAD SCI USA, V84, P3881, DOI 10.1073/pnas.84.11.3881
   WILLIAMS AJK, 1992, HISTOPATHOLOGY, V21, P215, DOI 10.1111/j.1365-2559.1992.tb00379.x
NR 35
TC 19
Z9 19
U1 0
U2 0
PU LIPPINCOTT WILLIAMS & WILKINS
PI PHILADELPHIA
PA 530 WALNUT ST, PHILADELPHIA, PA 19106-3621 USA
SN 0885-3177
J9 PANCREAS
JI Pancreas
PD MAY
PY 1999
VL 18
IS 4
BP 403
EP 409
DI 10.1097/00006676-199905000-00012
PG 7
WC Gastroenterology & Hepatology
WE Science Citation Index Expanded (SCI-EXPANDED)
SC Gastroenterology & Hepatology
GA 189JR
UT WOS:000079901800012
PM 10231847
DA 2022-07-19
ER

PT J
AU Perera, CJ
   Falasca, M
   Chari, ST
   Greenfield, JR
   Xu, ZH
   Pirola, RC
   Wilson, JS
   Apte, MV
AF Perera, Chamini J.
   Falasca, Marco
   Chari, Suresh T.
   Greenfield, Jerry R.
   Xu, Zhihong
   Pirola, Romano C.
   Wilson, Jeremy S.
   Apte, Minoti V.
TI Role of Pancreatic Stellate Cell-Derived Exosomes in Pancreatic
   Cancer-Related Diabetes: A Novel Hypothesis
SO CANCERS
LA English
DT Review
DE pancreatic cancer-related diabetes; pancreatic stellate cells; exosomes;
   insulin resistance; biomarkers
ID ISLET AMYLOID POLYPEPTIDE; INSULIN-RESISTANCE; GLUCOSE-METABOLISM;
   EARLY-DIAGNOSIS; BETA-CELLS; FIBROSIS; PROGRESSION; SECRETION; MELLITUS;
   PROLIFERATION
AB Simple Summary
   Pancreatic Ductal Adenocarcinoma (PDAC) is a rapidly fatal disease. Diabetes mellitus is a major association of PDAC and is both a cause as well as a consequence of cancer. Notably, at the time of diagnosis of PDAC, more than 80% of patients have abnormal fasting blood glucose levels. Even more intriguing is the observation that a third of patients reports being diagnosed with diabetes within 3 years prior to their cancer diagnosis. This new onset diabetes, also called pancreatic cancer-related diabetes (PCRD) may be a harbinger of asymptomatic PDAC. Elucidating the mechanisms mediating PCRD will enable the identification of biomarkers for early diagnosis and/or novel molecular pathways that can be therapeutically targeted to improve patient outcomes.
   Pancreatic ductal adenocarcinoma (PDAC) is a devastating condition characterised by vague symptomatology and delayed diagnosis. About 30% of PDAC patients report a history of new onset diabetes, usually diagnosed within 3 years prior to the diagnosis of cancer. Thus, new onset diabetes, which is also known as pancreatic cancer-related diabetes (PCRD), could be a harbinger of PDAC. Diabetes is driven by progressive beta cell loss/dysfunction and insulin resistance, two key features that are also found in PCRD. Experimental studies suggest that PDAC cell-derived exosomes carry factors that are detrimental to beta cell function and insulin sensitivity. However, the role of stromal cells, particularly pancreatic stellate cells (PSCs), in the pathogenesis of PCRD is not known. PSCs are present around the earliest neoplastic lesions and around islets. Given that PSCs interact closely with cancer cells to drive cancer progression, it is possible that exosomal cargo from both cancer cells and PSCs plays a role in modulating beta cell function and peripheral insulin resistance. Identification of such mediators may help elucidate the mechanisms of PCRD and aid early detection of PDAC. This paper discusses the concept of a novel role of PSCs in the pathogenesis of PCRD.
C1 [Perera, Chamini J.; Xu, Zhihong; Pirola, Romano C.; Wilson, Jeremy S.; Apte, Minoti V.] UNSW Sydney, Fac Med & Hlth, South Western Sydney Clin Sch, Pancreat Res Grp, Sydney, NSW 2052, Australia.
   [Perera, Chamini J.; Xu, Zhihong; Wilson, Jeremy S.; Apte, Minoti V.] Ingham Inst Appl Med Res, Sydney, NSW 2170, Australia.
   [Falasca, Marco] Curtin Univ, Curtin Med Sch, Curtin Hlth Innovat Res Inst, Metab Signalling Grp, Perth, WA 6102, Australia.
   [Chari, Suresh T.] Univ Texas MD Anderson Canc Ctr, Dept Gastroenterol Hepatol & Nutr, Richardson, TX 75083 USA.
   [Greenfield, Jerry R.] UNSW Sydney, Fac Med & Hlth, St Vincent Clin Sch, Sydney, NSW 2052, Australia.
   [Greenfield, Jerry R.] Garvan Inst Med Res, Hlth Ageing, Darlinghurst, NSW 2830, Australia.
   [Greenfield, Jerry R.] St Vincents Hosp, Dept Diabet & Endocrinol, Darlinghurst, NSW 3065, Australia.
RP Apte, MV (通讯作者)，UNSW Sydney, Fac Med & Hlth, South Western Sydney Clin Sch, Pancreat Res Grp, Sydney, NSW 2052, Australia.; Apte, MV (通讯作者)，Ingham Inst Appl Med Res, Sydney, NSW 2170, Australia.
EM Marco.Falasca@curtin.edu.au; STChari@mdanderson.org;
   jerry.greenfield@unsw.edu.au; Zhihong.xu@unsw.edu.au
RI ; Falasca, Marco/S-4020-2016
OI Xu, Zhihong/0000-0001-8445-1076; Falasca, Marco/0000-0002-9801-7235;
   Chari, Suresh/0000-0002-3924-0971
FU Idea Grant [RG191448]; National Health and Medical Research Council,
   Australia
FX FundingThis was supported by the Idea Grant (RG191448) received from the
   National Health and Medical Research Council, Australia.
CR Abd Elmageed ZY, 2014, STEM CELLS, V32, P983, DOI 10.1002/stem.1619
   Aggarwal G, 2013, PANCREAS, V42, P198, DOI 10.1097/MPA.0b013e3182592c96
   Aggarwal G, 2012, GASTROENTEROLOGY, V143, P1510, DOI 10.1053/j.gastro.2012.08.044
   AHREN B, 1993, RES EXP MED, V193, P21, DOI 10.1007/BF02576207
   Amer Diabet Assoc, 2021, DIABETES CARE, V44, pS15, DOI 10.2337/dc21-S002
   Apte MV, 2016, NAT REV GASTRO HEPAT, V13, P385, DOI 10.1038/nrgastro.2016.75
   Apte MV, 2013, GASTROENTEROLOGY, V144, P1210, DOI 10.1053/j.gastro.2012.11.037
   Apte MV, 2004, PANCREAS, V29, P179, DOI 10.1097/00006676-200410000-00002
   Apte MV, 2003, BEST PRACT RES CL GA, V17, P593, DOI 10.1016/S1521-6918(03)00050-7
   Apte MV, 1998, GUT, V43, P128, DOI 10.1136/gut.43.1.128
   Bachem MG, 2005, GASTROENTEROLOGY, V128, P907, DOI 10.1053/j.gastro.2004.12.036
   BASSO D, 1994, PANCREAS, V9, P332, DOI 10.1097/00006676-199405000-00008
   Ben QW, 2011, EUR J CANCER, V47, P1928, DOI 10.1016/j.ejca.2011.03.003
   Berna MJ, 2010, J BIOL CHEM, V285, P38905, DOI 10.1074/jbc.M110.125534
   Boursi B, 2017, GASTROENTEROLOGY, V152, P840, DOI 10.1053/j.gastro.2016.11.046
   Brat DJ, 1998, AM J SURG PATHOL, V22, P163, DOI 10.1097/00000478-199802000-00003
   Cao WP, 2021, AGING-US, V13, P7120, DOI 10.18632/aging.202569
   Casari I, 2021, CANCER LETT, V507, P124, DOI 10.1016/j.canlet.2021.03.010
   Castillo J, 2018, ANN ONCOL, V29, P223, DOI 10.1093/annonc/mdx542
   CERSOSIMO E, 1991, CANCER, V67, P486, DOI 10.1002/1097-0142(19910115)67:2<486::AID-CNCR2820670228>3.0.CO;2-1
   Chari ST, 2005, GASTROENTEROLOGY, V129, P504, DOI 10.1053/j.gastro.2005.05.007
   Chari ST, 2005, PANCREATOLOGY, V5, P229, DOI 10.1159/000085276
   Chari ST, 2008, GASTROENTEROLOGY, V134, P95, DOI 10.1053/j.gastro.2007.10.040
   Charrier A, 2014, J CELL COMMUN SIGNAL, V8, P147, DOI 10.1007/s12079-014-0220-3
   Costa-Silva B, 2015, NAT CELL BIOL, V17, P816, DOI 10.1038/ncb3169
   Datar SP, 2009, POULTRY SCI, V88, P654, DOI 10.3382/ps.2007-00440
   Emmanouilidi A, 2019, PROTEOMICS, V19, DOI 10.1002/pmic.201800158
   Erkan MM, 2009, NEOPLASIA, V11, P497, DOI 10.1593/neo.81618
   Fong MY, 2015, NAT CELL BIOL, V17, P183, DOI 10.1038/ncb3094
   Fu YJ, 2018, MOL CANCER, V17, DOI 10.1186/s12943-018-0815-z
   Fu Y, 2018, J EXP CLIN CANC RES, V37, DOI 10.1186/s13046-018-0807-2
   Hama K, 2004, BIOCHEM BIOPH RES CO, V315, P905, DOI 10.1016/j.bbrc.2004.01.155
   Hart PA, 2011, PANCREAS, V40, P768, DOI 10.1097/MPA.0b013e318220816a
   Hong OK, 2007, J CELL BIOCHEM, V101, P665, DOI 10.1002/jcb.21222
   Hoppener JWM, 2000, NEW ENGL J MED, V343, P411
   Horibe S, 2018, BMC CANCER, V18, DOI 10.1186/s12885-017-3958-1
   Hruban RH, 2000, CLIN CANCER RES, V6, P2969
   Huang H, 2010, AM J GASTROENTEROL, V105, P1661, DOI 10.1038/ajg.2010.32
   Huang T, 2019, INT J BIOL SCI, V15, P1, DOI 10.7150/ijbs.27796
   Huxley R, 2005, BRIT J CANCER, V92, P2076, DOI 10.1038/sj.bjc.6602619
   Hwang RF, 2008, CANCER RES, V68, P918, DOI 10.1158/0008-5472.CAN-07-5714
   Ikenaga N, 2010, GASTROENTEROLOGY, V139, P1041, DOI 10.1053/j.gastro.2010.05.084
   Javeed N, 2017, ONCOIMMUNOLOGY, V6, DOI 10.1080/2162402X.2016.1252013
   Javeed N, 2015, CLIN CANCER RES, V21, P1722, DOI 10.1158/1078-0432.CCR-14-2022
   Jones S, 2008, P NATL ACAD SCI USA, V105, P4283, DOI 10.1073/pnas.0712345105
   Joshi GK, 2015, ACS NANO, V9, P11075, DOI 10.1021/acsnano.5b04527
   Kahlert C, 2013, J MOL MED, V91, P431, DOI 10.1007/s00109-013-1020-6
   Kahn BB, 2000, J CLIN INVEST, V106, P473, DOI 10.1172/JCI10842
   KAHN CR, 1978, METABOLISM, V27, P1893
   Kalluri R, 2020, SCIENCE, V367, P640, DOI 10.1126/science.aau6977
   Kikuta K, 2013, BIOCHEM BIOPH RES CO, V433, P292, DOI 10.1016/j.bbrc.2013.02.095
   Kleeff J, 2016, NAT REV DIS PRIMERS, V2, DOI 10.1038/nrdp.2016.22
   Ko SH, 2006, J CELL BIOCHEM, V98, P343, DOI 10.1002/jcb.20797
   Ko SH, 2004, BIOCHEM BIOPH RES CO, V316, P114, DOI 10.1016/j.bbrc.2004.02.023
   KOLTERMAN OG, 1981, J CLIN INVEST, V68, P957, DOI 10.1172/JCI110350
   Kong FY, 2018, GUT, V67, P2226, DOI 10.1136/gutjnl-2017-315778
   Korc M, 2015, CLIN CANCER RES, V21, P1508, DOI 10.1158/1078-0432.CCR-14-2990
   Lardon J, 2002, HISTOCHEM CELL BIOL, V117, P535, DOI 10.1007/s00418-002-0412-4
   Lee E, 2017, BIOCHEM BIOPH RES CO, V485, P328, DOI 10.1016/j.bbrc.2017.02.082
   Lee E, 2011, BIOCHEM BIOPH RES CO, V414, P397, DOI 10.1016/j.bbrc.2011.09.087
   Lee JJ, 2014, P NATL ACAD SCI USA, V111, pE3091, DOI 10.1073/pnas.1411679111
   Lee M, 2020, J CLIN ONCOL, V38
   Lee W, 2016, J SURG ONCOL, V113, P203, DOI 10.1002/jso.24133
   Lennon AM, 2014, CANCER RES, V74, P3381, DOI 10.1158/0008-5472.CAN-14-0734
   Li MZ, 2020, CANCER LETT, V490, P20, DOI 10.1016/j.canlet.2020.06.009
   Li ZH, 2018, CELL PHYSIOL BIOCHEM, V51, P610, DOI 10.1159/000495281
   Li ZH, 2018, ONCOGENE, V37, P3822, DOI 10.1038/s41388-018-0237-9
   Liu J, 2000, J CLIN ENDOCR METAB, V85, P1232, DOI 10.1210/jc.85.3.1232
   Liu SL, 2019, ONCOL LETT, V17, P2057, DOI 10.3892/ol.2018.9816
   Ma Q, 2020, INT J ONCOL, V56, P1025, DOI 10.3892/ijo.2020.4986
   Mekapogu A.R., 2019, ANN PANCREAT CANC, V2, P10
   Melo SA, 2015, NATURE, V523, P177, DOI 10.1038/nature14581
   Milane L, 2015, J CONTROL RELEASE, V219, P278, DOI 10.1016/j.jconrel.2015.06.029
   Nabet BY, 2017, CELL, V170, P352, DOI 10.1016/j.cell.2017.06.031
   Nagathihalli NS, 2015, GASTROENTEROLOGY, V149, P1932, DOI 10.1053/j.gastro.2015.07.058
   Nagpal SJS, 2018, AM J GASTROENTEROL, V113, pS26
   Neuzillet C, 2019, J PATHOL, V248, P51, DOI 10.1002/path.5224
   Nomiyama Y, 2007, PANCREAS, V34, P364, DOI 10.1097/MPA.0b013e31802f0531
   NOY A, 1994, J CLIN ENDOCR METAB, V79, P1223, DOI 10.1210/jc.79.5.1223
   Ohlund D, 2017, J EXP MED, V214, P579, DOI 10.1084/jem.20162024
   OLEFSKY JM, 1982, AM J PHYSIOL, V243, pE15, DOI 10.1152/ajpendo.1982.243.1.E15
   Pannala R, 2008, GASTROENTEROLOGY, V134, P981, DOI 10.1053/j.gastro.2008.01.039
   Pannala R, 2009, LANCET ONCOL, V10, P88, DOI 10.1016/S1470-2045(08)70337-1
   Paternoster S, 2020, BBA-REV CANCER, V1873, DOI 10.1016/j.bbcan.2019.188326
   Perera C, 2020, GASTROENTEROLOGY, V158, pS221
   PERMERT J, 1993, AM J SURG, V165, P61, DOI 10.1016/S0002-9610(05)80405-2
   PERMERT J, 1994, NEW ENGL J MED, V330, P313, DOI 10.1056/NEJM199402033300503
   PERMERT J, 1993, BRIT J SURG, V80, P1047, DOI 10.1002/bjs.1800800841
   Permert J, 1997, PANCREAS, V15, P60, DOI 10.1097/00006676-199707000-00009
   Petersen MC, 2018, PHYSIOL REV, V98, P2133, DOI 10.1152/physrev.00063.2017
   Pfeffer F, 2004, PANCREAS, V29, P284, DOI 10.1097/00006676-200411000-00007
   Phillips PA, 2003, GUT, V52, P275, DOI 10.1136/gut.52.2.275
   Phillips PA, 2010, P NATL ACAD SCI USA, V107, P17397, DOI 10.1073/pnas.1000359107
   Pothula SP, 2020, PANCREATOLOGY, V20, P409, DOI 10.1016/j.pan.2020.01.003
   Pothula SP, 2017, ONCOTARGET, V8, P76722, DOI 10.18632/oncotarget.20822
   Pothula SP, 2016, CANCER LETT, V381, P194, DOI 10.1016/j.canlet.2015.10.035
   Pothula SP, 2016, BRIT J CANCER, V114, P269, DOI 10.1038/bjc.2015.478
   Que RS, 2013, WORLD J SURG ONCOL, V11, DOI 10.1186/1477-7819-11-219
   Rhim AD, 2014, CANCER CELL, V25, P735, DOI 10.1016/j.ccr.2014.04.021
   Ryu GR, 2013, BIOCHEM BIOPH RES CO, V439, P258, DOI 10.1016/j.bbrc.2013.08.046
   Sagar G, 2016, GUT, V65, P1165, DOI 10.1136/gutjnl-2014-308350
   Sah RP, 2019, GASTROENTEROLOGY, V156, P1742, DOI 10.1053/j.gastro.2019.01.039
   Sah RP, 2013, NAT REV GASTRO HEPAT, V10, P423, DOI 10.1038/nrgastro.2013.49
   Saito R, 2012, ENDOCRINOLOGY, V153, P621, DOI 10.1210/en.2011-1767
   Setiawan VW, 2019, JNCI-J NATL CANCER I, V111, P27, DOI 10.1093/jnci/djy090
   Sharma A, 2018, GASTROENTEROLOGY, V155, P730, DOI 10.1053/j.gastro.2018.05.023
   Singhi AD, 2019, GASTROENTEROLOGY, V156, P2024, DOI 10.1053/j.gastro.2019.01.259
   Sparmann G, 2010, CELL RES, V20, P288, DOI 10.1038/cr.2010.10
   Stefanius K, 2019, ELIFE, V8, DOI 10.7554/eLife.40226
   Steinbichler TB, 2017, SEMIN CANCER BIOL, V44, P170, DOI 10.1016/j.semcancer.2017.02.006
   Syn N, 2016, TRENDS PHARMACOL SCI, V37, P606, DOI 10.1016/j.tips.2016.04.006
   Takikawa T, 2017, PANCREAS, V46, P19, DOI 10.1097/MPA.0000000000000722
   Tan JX, 2017, ONCOL LETT, V13, P1247, DOI 10.3892/ol.2017.5586
   Taucher V, 2016, CELL ONCOL, V39, P295, DOI 10.1007/s13402-016-0275-7
   Tsilioni I, 2018, J NEUROINFLAMM, V15, DOI 10.1186/s12974-018-1275-5
   Wang F, 1999, PANCREAS, V18, P403, DOI 10.1097/00006676-199905000-00012
   Wang F, 1997, INT J PANCREATOL, V21, P157
   Wang LT, 2017, SCI REP-UK, V7, DOI 10.1038/s41598-017-05541-4
   WESTERMARK P, 1972, UPSALA J MED SCI, V77, P91, DOI 10.1517/03009734000000014
   Wilson JS, 2014, FRONT PHYSIOL, V5, DOI 10.3389/fphys.2014.00052
   Wolpin BM, 2013, JNCI-J NATL CANCER I, V105, P1027, DOI 10.1093/jnci/djt123
   Wong HK, 2014, WORLD J DIABETES, V5, P364, DOI 10.4239/wjd.v5.i3.364
   Xu R, 2016, J CLIN INVEST, V126, P1152, DOI 10.1172/JCI81129
   Xu YF, 2017, ONCOTARGET, V8, P77028, DOI 10.18632/oncotarget.20332
   Xu ZH, 2010, AM J PATHOL, V177, P2585, DOI 10.2353/ajpath.2010.090899
   Yang JY, 2016, AM J PHYSIOL-GASTR L, V311, pG675, DOI 10.1152/ajpgi.00251.2016
   Yu SL, 2020, GUT, V69, P540, DOI 10.1136/gutjnl-2019-318860
   Zha M, 2016, EXP CELL RES, V341, P61, DOI 10.1016/j.yexcr.2015.11.002
   Zha M, 2014, ISLETS, V6, DOI 10.4161/isl.28701
   Zhao HL, 2003, DIABETES, V52, P2759, DOI 10.2337/diabetes.52.11.2759
NR 130
TC 3
Z9 3
U1 3
U2 4
PU MDPI
PI BASEL
PA ST ALBAN-ANLAGE 66, CH-4052 BASEL, SWITZERLAND
EI 2072-6694
J9 CANCERS
JI Cancers
PD OCT
PY 2021
VL 13
IS 20
AR 5224
DI 10.3390/cancers13205224
PG 17
WC Oncology
WE Science Citation Index Expanded (SCI-EXPANDED)
SC Oncology
GA WR9ZI
UT WOS:000714850200001
PM 34680372
OA Green Published, gold
DA 2022-07-19
ER

PT J
AU Daas, SI
   Rizeq, BR
   Nasrallah, GK
AF Daas, Sahar I.
   Rizeq, Balsam R.
   Nasrallah, Gheyath K.
TI Adipose tissue dysfunction in cancer cachexia
SO JOURNAL OF CELLULAR PHYSIOLOGY
LA English
DT Review
DE brown adipocytes; cancer cachexia; inflammation; WAT browning; white
   adipocytes
ID ENERGY-METABOLISM; SKELETAL-MUSCLE; INFLAMMATION; LIPOLYSIS; OBESITY;
   WHITE; PGC-1-ALPHA; MECHANISMS
AB Cancer cachexia is a complex disorder that is driven by inflammation and metabolic imbalances, resulting in extreme weight loss. Adipose tissue, a main player in cancer cachexia, is an essential metabolic and secretory organ consisting of both white adipose tissue (WAT) and brown adipose tissue. Its secretory products, including adipokines and cytokines, affect a wide variety of central and peripheral organs, such as the skeletal muscle, brain, pancreas, and liver. Therefore, a combination of metabolic alterations, and systemic inflammation dysregulation of both anti-inflammatory and proinflammatory modulators contribute toward adipose tissue wasting in cancer cachexia. Growing evidence suggests that, during cancer cachexia, WAT undergoes a browning process, resulting in increased lipid mobilization and energy expenditure. In this review, we have summarized the characteristics of cancer cachexia and WAT browning. Furthermore, this review describes how adipose tissue becomes inflamed in cancer, shedding light on the combinatorial action of multiple secreted macromolecules, cytokines, hormones, and tumor mediators on adipose tissue dysfunction. We also highlight the inflammatory responses, energy utilization defects, and molecular mechanisms underlying the WAT dysfunction and browning in cancer cachexia. Further, the actual mechanisms behind the loss of adipose tissue are unknown, but have been attributed to increased adipocyte lipolysis, systemic inflammation, and apoptosis or reduced lipogenesis. The understanding of adipose tissue dysfunction in cancer cachexia will hopefully promote the development of new therapeutic approaches to prevent or treat this wasting syndrome.
C1 [Daas, Sahar I.] Hamad Bin Khalifa Univ, Dept Biomed & Biol Sci, Doha, Qatar.
   [Daas, Sahar I.] Sidra Med, Reseach Branch, Doha, Qatar.
   [Rizeq, Balsam R.] Qatar Univ, Dept Biol & Environm Sci, Coll Arts & Sci, Doha, Qatar.
   [Rizeq, Balsam R.; Nasrallah, Gheyath K.] Qatar Univ, Biomed Res Ctr, Doha, Qatar.
   [Nasrallah, Gheyath K.] Qatar Univ, Dept Biomed Sci, Coll Hlth Sci, POB 2713, Doha, Qatar.
RP Nasrallah, GK (通讯作者)，Qatar Univ, Dept Biomed Sci, Coll Hlth Sci, POB 2713, Doha, Qatar.
EM gheyath.nasrallah@qu.edu.qa
RI Da'as, Sahar/AAU-2497-2020; Nasrallah, Gheyath K/H-7949-2019; rizeq,
   balsam/AAF-5318-2020
OI Da'as, Sahar/0000-0003-3438-5028; Nasrallah, Gheyath
   K/0000-0001-9252-1038; rizeq, balsam/0000-0001-5859-3804
FU Qatar University [GCC-2017-001]
FX BRR gratefully acknowledges Qatar University for Graduate Assistantship.
   GKN would also like to acknowledge Qatar University for funding the
   project: GCC Co-Fund Program Grant: GCC-2017-001.
CR Abdullahi A, 2016, TRENDS ENDOCRIN MET, V27, P542, DOI 10.1016/j.tem.2016.06.006
   Aguirre GA, 2016, J TRANSL MED, V14, DOI 10.1186/s12967-015-0762-z
   Argiles JM, 2013, NUTR METAB CARDIOVAS, V23, pS19, DOI 10.1016/j.numecd.2012.04.011
   Argiles J. M., 2015, MEDIAT INFLAMM, V2015, P2015
   Argiles JM, 2014, NAT REV CANCER, V14, P754, DOI 10.1038/nrc3829
   Arner P, 2014, TRENDS ENDOCRIN MET, V25, P255, DOI 10.1016/j.tem.2014.03.002
   Aydin S, 2016, Eur Rev Med Pharmacol Sci, V20, P3727
   Bastard JP, 2006, EUR CYTOKINE NETW, V17, P4
   Batista ML, 2012, CYTOKINE, V57, P9, DOI 10.1016/j.cyto.2011.10.008
   Chang CF, 2017, PLOS ONE, V12, DOI 10.1371/journal.pone.0168945
   Chen J. L., 2016, CANCER RES, V3152, P2015
   Choe SS, 2016, FRONT ENDOCRINOL, V7, DOI 10.3389/fendo.2016.00030
   Dalamaga Maria, 2013, World J Exp Med, V3, P26, DOI 10.5493/wjem.v3.i3.26
   Dreesen E, 2017, CLIN PHARMACOL-ADV A, V9, P101, DOI 10.2147/CPAA.S138414
   Ebadi M, 2015, MEDIAT INFLAMM, V2015, DOI 10.1155/2015/820934
   Ebadi M, 2014, NUTRIENTS, V6, P5280, DOI 10.3390/nu6115280
   Fearon KCH, 2012, CELL METAB, V16, P153, DOI 10.1016/j.cmet.2012.06.011
   Fisher FM, 2012, GENE DEV, V26, P271, DOI 10.1101/gad.177857.111
   Hanssen MJW, 2015, SCI REP-UK, V5, DOI 10.1038/srep10275
   Hatakeyama S, 2016, SKELET MUSCLE, V6, DOI 10.1186/s13395-016-0098-2
   Hsiao PJ, 2017, SCI REP-UK, V7, DOI 10.1038/s41598-017-09702-3
   Hu MI, 2014, J CLIN ENDOCR METAB, V99, P3144, DOI 10.1210/jc.2014-1001
   Inacio Pinto N., 2015, MEDIAT INFLAMM, V2015, P1
   Jeanson Y, 2015, FRONT ENDOCRINOL, V6, DOI 10.3389/fendo.2015.00158
   Jung UJ, 2014, INT J MOL SCI, V15, P6184, DOI 10.3390/ijms15046184
   Kir S, 2016, CELL METAB, V23, P315, DOI 10.1016/j.cmet.2015.11.003
   Kir S, 2014, NATURE, V513, P100, DOI 10.1038/nature13528
   Kliewer KL, 2015, CANCER BIOL THER, V16, P886, DOI 10.4161/15384047.2014.987075
   Kohart N. A., 2017, VET SCI, V4, P1
   Loell I, 2011, J INTERN MED, V269, P243, DOI 10.1111/j.1365-2796.2010.02334.x
   Munoz-Canoves P, 2013, FEBS J, V280, P4131, DOI 10.1111/febs.12338
   Neves RX, 2016, J CACHEXIA SARCOPENI, V7, P193, DOI 10.1002/jcsm.12041
   Nieman KM, 2013, BBA-MOL CELL BIOL L, V1831, P1533, DOI 10.1016/j.bbalip.2013.02.010
   Park Anna, 2014, World J Stem Cells, V6, P33, DOI 10.4252/wjsc.v6.i1.33
   Petruzzelli M, 2016, GENE DEV, V30, P489, DOI 10.1101/gad.276733.115
   Petruzzelli M, 2014, CELL METAB, V20, P433, DOI 10.1016/j.cmet.2014.06.011
   Porporato PE, 2016, ONCOGENESIS, V5, DOI 10.1038/oncsis.2016.3
   Richard D, 2011, FRONT BIOSCI-LANDMRK, V16, P1233, DOI 10.2741/3786
   Rohm M, 2016, NAT MED, V22, P1120, DOI 10.1038/nm.4171
   Ronga I, 2014, ADV MED SCI-POLAND, V59, P1, DOI 10.1016/j.advms.2013.11.001
   Sandri M, 2016, SEMIN CELL DEV BIOL, V54, P11, DOI 10.1016/j.semcdb.2015.11.002
   Schnyder S, 2015, BONE, V80, P115, DOI 10.1016/j.bone.2015.02.008
   Seelaender MCL, 2014, HORM MOL BIOL CLIN I, V17, P5, DOI 10.1515/hmbci-2013-0040
   Smitka Kvido, 2015, Prague Med Rep, V116, P87, DOI 10.14712/23362936.2015.49
   Stern JH, 2016, CELL METAB, V23, P770, DOI 10.1016/j.cmet.2016.04.011
   Tsoli M, 2016, SEMIN CELL DEV BIOL, V54, P68, DOI 10.1016/j.semcdb.2015.10.039
   Tsoli M, 2013, TRENDS ENDOCRIN MET, V24, P174, DOI 10.1016/j.tem.2012.10.006
   Uversky VN, 2017, FEBS J, V284, P3589, DOI 10.1111/febs.14182
   Vegiopoulos A, 2017, EMBO J, V36, P1999, DOI 10.15252/embj.201696206
   Wankhade UD, 2016, STEM CELLS INT, V2016, DOI 10.1155/2016/3206807
   Zechner R, 2017, NAT REV MOL CELL BIO, V18, P671, DOI 10.1038/nrm.2017.76
   Zhang Y, 2016, AM J PHYSIOL-ENDOC M, V311, pE530, DOI 10.1152/ajpendo.00094.2016
   Zimmers TA, 2016, SEMIN CELL DEV BIOL, V54, P28, DOI 10.1016/j.semcdb.2016.02.009
NR 54
TC 42
Z9 43
U1 1
U2 16
PU WILEY
PI HOBOKEN
PA 111 RIVER ST, HOBOKEN 07030-5774, NJ USA
SN 0021-9541
EI 1097-4652
J9 J CELL PHYSIOL
JI J. Cell. Physiol.
PD JAN
PY 2019
VL 234
IS 1
BP 13
EP 22
DI 10.1002/jcp.26811
PG 10
WC Cell Biology; Physiology
WE Science Citation Index Expanded (SCI-EXPANDED)
SC Cell Biology; Physiology
GA HC1BG
UT WOS:000451533300001
PM 30078199
DA 2022-07-19
ER

PT J
AU Narlik-Grassow, M
   Blanco-Aparicio, C
   Carnero, A
AF Narlik-Grassow, Maja
   Blanco-Aparicio, Carmen
   Carnero, Amancio
TI The PIM Family of Serine/Threonine Kinases in Cancer
SO MEDICINAL RESEARCH REVIEWS
LA English
DT Review
DE PIM kinases; cancer; oncogenes
ID HEPATOCELLULAR-CARCINOMA DEVELOPMENT; CHRONIC LYMPHOCYTIC-LEUKEMIA;
   HUMAN PANCREATIC-CANCER; CELL-CYCLE ARREST; PROSTATE-CANCER;
   PROTEIN-KINASE; C-MYC; PROTOONCOGENE PIM-1; GENE-EXPRESSION; TRANSGENIC
   MICE
AB The proviral insertion site in Moloney murine leukemia virus, or PIM proteins, are a family of serine/threonine kinases composed of three different isoforms (PIM1, PIM2, and PIM3) that are highly evolutionarily conserved. These proteins are regulated primarily by transcription and stability through pathways that are controlled by Janus kinase/Signal transducer and activator of transcription, JAK/STAT, transcription factors. The PIM family proteins have been found to be overexpressed in hematological malignancies and solid tumors, and their roles in these tumors were confirmed in mouse tumor models. Furthermore, the PIM family proteins have been implicated in the regulation of apoptosis, metabolism, cell cycle, and homing and migration, which has led to the postulation of these proteins as interesting targets for anticancer drug discovery. In the present work, we review the importance of PIM kinases in tumor growth and as drug targets.
C1 [Narlik-Grassow, Maja; Blanco-Aparicio, Carmen] Spanish Natl Canc Res, Expt Therapeut Programme, Madrid, Spain.
   [Carnero, Amancio] Univ Seville, CSIC, HUVR, Inst Biomed Sevilla IBiS, Seville, Spain.
   [Carnero, Amancio] CSIC, E-41080 Seville, Spain.
RP Carnero, A (通讯作者)，Inst Biomed Sevilla IBiS, Campus HUVR,Edificio IBIS,Avda Manuel Siurot S-N, Seville 41013, Spain.
EM acarner-ibis@us.es
RI Blanco-Aparicio, Carmen/I-3162-2015; IBIS, CANCER/P-3323-2015
OI Blanco-Aparicio, Carmen/0000-0002-3249-6595; Carnero,
   Amancio/0000-0003-4357-3979
FU Spanish Ministry of Science and Innovation [SAF2009-08605]; FIS
   [PI12/00137]; Consejeria de Ciencia e Innovacion [CTS-6844]; Consejeria
   de Salud of the Junta de Andalucia [PI-0142]
FX Contract grant sponsor: Spanish Ministry of Science and Innovation;
   Contract grant number: SAF2009-08605; Contract grant sponsor: FIS;
   Contract grant number: PI12/00137; Contract grant sponsor: Consejeria de
   Ciencia e Innovacion; Contract grant number: CTS-6844; Contract grant
   sponsor: Consejeria de Salud of the Junta de Andalucia; Contract grant
   number: PI-0142.
CR Acton D, 1992, Curr Top Microbiol Immunol, V182, P293
   Adam M, 2006, CANCER RES, V66, P3828, DOI 10.1158/0008-5472.CAN-05-2309
   Aho TL, 2006, BMC CELL BIOL, V7, DOI 10.1186/1471-2121-7-21
   Aho TLT, 2004, FEBS LETT, V571, P43, DOI 10.1016/j.febslet.2004.06.050
   Allen JD, 1997, ONCOGENE, V15, P1133, DOI 10.1038/sj.onc.1201288
   Alvarado Y, 2012, EXPERT REV HEMATOL, V5, P81, DOI [10.1586/ehm.11.69, 10.1586/EHM.11.69]
   Amaravadi R, 2005, J CLIN INVEST, V115, P2618, DOI 10.1172/JCI26273
   Anizon F, 2010, CURR MED CHEM, V17, P4114, DOI 10.2174/092986710793348554
   Bachmann M, 2006, INT J BIOCHEM CELL B, V38, P430, DOI 10.1016/j.biocel.2005.10.010
   Bachmann M, 2005, INT J BIOCHEM CELL B, V37, P726, DOI 10.1016/j.biocel.2004.11.005
   Bachmann M, 2004, J BIOL CHEM, V279, P48319, DOI 10.1074/jbc.M404440200
   Bajaj BG, 2006, VIROLOGY, V351, P18, DOI 10.1016/j.virol.2006.03.037
   Barnett A, 2010, EJC SUPPL, V8, P45, DOI 10.1016/S1359-6349(10)71828-0
   Batra V, 2012, PEDIATR BLOOD CANCER, V59, P749, DOI 10.1002/pbc.23364
   Beharry Z, 2011, P NATL ACAD SCI USA, V108, P528, DOI 10.1073/pnas.1013214108
   Beharry Z, 2009, MOL CANCER THER, V8, P1473, DOI 10.1158/1535-7163.MCT-08-1037
   Beier UH, 2007, INT J ONCOL, V30, P1381
   Bhattacharya N, 2002, CHROMOSOMA, V111, P80, DOI 10.1007/s00412-002-0192-6
   Blanco-Aparicio C, 2011, CANCER LETT, V300, P145, DOI 10.1016/j.canlet.2010.09.016
   Block KM, 2012, PANCREAS, V41, P773, DOI 10.1097/MPA.0b013e31823cdd10
   Brault L, 2012, BRIT J CANCER, V107, P491, DOI 10.1038/bjc.2012.272
   Brault L, 2010, HAEMATOL-HEMATOL J, V95, P1004, DOI 10.3324/haematol.2009.017079
   BREUER M, 1991, CANCER RES, V51, P958
   BREUER ML, 1989, EMBO J, V8, P743, DOI 10.1002/j.1460-2075.1989.tb03434.x
   Brzozka KW GM, 2012, CANC RES S, V72
   Bullock AN, 2005, J BIOL CHEM, V280, P41675, DOI 10.1074/jbc.M510711200
   Cen B, 2010, J BIOL CHEM, V285, P29128, DOI 10.1074/jbc.M110.137240
   Chang M, MOL CANC THER, V9, P2478
   Chang M, 2010, MOL CANCER THER, V9, P2478, DOI 10.1158/1535-7163.MCT-10-0321
   Chauchereau A, 2011, EUR J CANCER, V47, pS200, DOI 10.1016/S0959-8049(11)70166-6
   Chen J, 2009, ONCOGENE, V28, P2581, DOI 10.1038/onc.2009.124
   Chen JL, 2008, BLOOD, V111, P1677, DOI 10.1182/blood-2007-04-083808
   Chen J, 2009, AM J PATHOL, V175, P400, DOI 10.2353/ajpath.2009.080972
   Chen LS, 2011, BLOOD, V118, P693, DOI 10.1182/blood-2010-12-323022
   Chen W, 2008, CANCER CELL, V13, P432, DOI 10.1016/j.ccr.2008.03.005
   Chen WW, 2005, MOL CANCER RES, V3, P443, DOI 10.1158/1541-7786.MCR-05-0007
   Cheng F, 2009, PLOS PATHOG, V5, DOI 10.1371/journal.ppat.1000324
   Chiang WF, 2006, INT J ORAL MAX SURG, V35, P740, DOI 10.1016/j.ijom.2006.01.027
   Cohen AM, 2004, LEUKEMIA LYMPHOMA, V45, P951, DOI 10.1080/10428190310001641251
   CUYPERS HT, 1984, CELL, V37, P141
   CUYPERS HT, 1986, HUM GENET, V72, P262, DOI 10.1007/BF00291892
   Dai H, 2005, PROSTATE, V65, P276, DOI 10.1002/pros.20294
   Dave SS, 2006, NEW ENGL J MED, V354, P2431, DOI 10.1056/NEJMoa055759
   De Juan C, 1999, INT J CANCER, V84, P344, DOI 10.1002/(SICI)1097-0215(19990820)84:4<344::AID-IJC2>3.0.CO;2-D
   Deneen B, 2003, MOL CELL BIOL, V23, P3897, DOI 10.1128/MCB.23.11.3897-3908.2003
   Dhanasekaran SM, 2001, NATURE, V412, P822, DOI 10.1038/35090585
   Ebens AJB CY-H, 53 ASH ANN M 2011
   Eichmann A, 2000, ONCOGENE, V19, P1215, DOI 10.1038/sj.onc.1203355
   Evans KR, 2007, CANCER LETT, V249, P1, DOI 10.1016/j.canlet.2006.12.033
   Fathi AT, 2012, LEUKEMIA RES, V36, P224, DOI 10.1016/j.leukres.2011.07.011
   Feldman BJ, 1997, ONCOGENE, V15, P2735, DOI 10.1038/sj.onc.1201670
   Fischer KM, 2011, J MOL CELL CARDIOL, V51, P554, DOI 10.1016/j.yjmcc.2011.01.004
   Fox CJ, 2005, J EXP MED, V201, P259, DOI 10.1084/jem.20042020
   FRIEDMANN M, 1992, ARCH BIOCHEM BIOPHYS, V298, P594, DOI 10.1016/0003-9861(92)90454-5
   Fujii C, 2005, INT J CANCER, V114, P209, DOI 10.1002/ijc.20719
   Gomez-Abad C, 2011, BLOOD, V118, P5517, DOI 10.1182/blood-2011-03-344374
   Grundler R, 2009, J EXP MED, V206, P1957, DOI 10.1084/jem.20082074
   Gu JJ, 2009, ONCOGENE, V28, P4261, DOI 10.1038/onc.2009.276
   Guo SJ, 2010, J EXP CLIN CANC RES, V29, DOI 10.1186/1756-9966-29-161
   Haddach M, 2012, BIOORG MED CHEM LETT, V22, P45, DOI 10.1016/j.bmcl.2011.11.087
   Hammerman PS, 2005, BLOOD, V105, P4477, DOI 10.1182/blood-2004-09-3706
   Hensley PJ, 2012, J ANDROL, V33, P133, DOI 10.2164/jandrol.111.013987
   Hezel AF, 2008, CANCER BIOL THER, V7, P1361
   Hogan C, 2008, J BIOL CHEM, V283, P18012, DOI 10.1074/jbc.M709695200
   Holder S, 2007, MOL CANCER THER, V6, P163, DOI 10.1158/1535-7163.MCT-06-0397
   Hoover DS, 1997, CELL GROWTH DIFFER, V8, P1371
   Hospital MA, 2012, BLOOD, V119, P1791, DOI 10.1182/blood-2011-11-393066
   Hsi ED, 2008, LEUKEMIA LYMPHOMA, V49, P2081, DOI 10.1080/10428190802419640
   Hsu JL, 2012, CANCER LETT, V319, P214, DOI 10.1016/j.canlet.2012.01.004
   Hu YL, 2007, BLOOD, V109, P4732, DOI 10.1182/blood-2006-08-043356
   Huang X, 2009, MOL CELL, V35, P856, DOI 10.1016/j.molcel.2009.09.006
   Huttmann A, 2006, LEUKEMIA, V20, P1774, DOI 10.1038/sj.leu.2404363
   Isaac M, 2011, DRUG RESIST UPDATE, V14, P203, DOI 10.1016/j.drup.2011.04.002
   Ishibashi Y, 2001, FEBS LETT, V506, P33, DOI 10.1016/S0014-5793(01)02881-2
   Keeton EK, 53 ASH ANN M 2011
   Kim J, 2010, BMC CANCER, V10, DOI 10.1186/1471-2407-10-248
   Kim KT, 2005, BLOOD, V105, P1759, DOI 10.1182/blood-2004-05-2006
   Kim K, 2010, PROC ASME CONF SMART, P1
   Koike N, 2000, FEBS LETT, V467, P17, DOI 10.1016/S0014-5793(00)01105-4
   Korkola JE, 2006, CANCER RES, V66, P820, DOI 10.1158/0008-5472.CAN-05-2445
   Kumar A, 2005, J MOL BIOL, V348, P183, DOI 10.1016/j.jmb.2005.02.039
   Li YY, 2006, CANCER RES, V66, P6741, DOI 10.1158/0008-5472.CAN-05-4272
   Li YY, 2009, CANCER SCI, V100, P396, DOI 10.1111/j.1349-7006.2008.01059.x
   Losman JA, 2003, J BIOL CHEM, V278, P4800, DOI 10.1074/jbc.M208246200
   Ma J, 2007, ONCOGENE, V26, P5145, DOI 10.1038/sj.onc.1210323
   Mahalingam D, 2011, BRIT J CANCER, V105, P1563, DOI 10.1038/bjc.2011.426
   Mancini M, 2009, NAT REV CANCER, V9, P810, DOI 10.1038/nrc2735
   Martin-Sanchez E, 2011, BRIT J HAEMATOL, V152, P352, DOI 10.1111/j.1365-2141.2010.08401.x
   Matikainen S, 1999, BLOOD, V93, P1980, DOI 10.1182/blood.V93.6.1980.406k20_1980_1991
   Mikkers H, 2004, MOL CELL BIOL, V24, P6104, DOI 10.1128/MCB.24.13.6104-6115.2004
   Mikkers H, 2002, NAT GENET, V32, P459, DOI 10.1038/ng1102-459b
   Mizuki M, 2003, BLOOD, V101, P3164, DOI 10.1182/blood-2002-06-1677
   Mizuno K, 2001, BIOCHEM BIOPH RES CO, V281, P663, DOI 10.1006/bbrc.2001.4405
   Mochizuki T, 1999, J BIOL CHEM, V274, P18659, DOI 10.1074/jbc.274.26.18659
   Mohsin S, 2012, J AM COLL CARDIOL
   Morishita D, 2008, CANCER RES, V68, P5076, DOI 10.1158/0008-5472.CAN-08-0634
   MOROY T, 1991, ONCOGENE, V6, P1941
   Morwick T, 2010, EXPERT OPIN THER PAT, V20, P193, DOI 10.1517/13543770903496442
   Mukaida N, 2011, CANCER SCI, V102, P1437, DOI 10.1111/j.1349-7006.2011.01966.x
   Mumenthaler SM, 2009, MOL CANCER THER, V8, P2882, DOI 10.1158/1535-7163.MCT-09-0293
   Nakano H, 2012, J MED CHEM, V55, P5151, DOI 10.1021/jm3001289
   Naramura M, 2011, ONCOTARGET, V2, P245
   Narlik-Grassow M, 2012, CARCINOGENESIS, V33, P1479, DOI 10.1093/carcin/bgs176
   Nasser MW, 2008, J BIOL CHEM, V283, P33394, DOI 10.1074/jbc.M804788200
   Nawijn MC, 2011, NAT REV CANCER, V11, P23, DOI 10.1038/nrc2986
   Nga ME, 2010, INT J EXP PATHOL, V91, P34, DOI 10.1111/j.1365-2613.2009.00673.x
   Nieborowska-Skorska M, 2002, BLOOD, V99, P4531, DOI 10.1182/blood.V99.12.4531
   Palaty CK, 1997, BIOCHEM CELL BIOL, V75, P153, DOI 10.1139/bcb-75-2-153
   Pastor J, 2012, BIOORG MED CHEM LETT, V22, P1591, DOI 10.1016/j.bmcl.2011.12.130
   Paukku K, 2004, CYTOKINE GROWTH F R, V15, P435, DOI 10.1016/j.cytogfr.2004.09.001
   Peltola K, 2009, NEOPLASIA, V11, P629, DOI 10.1593/neo.81038
   Peltola KJ, 2004, BLOOD, V103, P3744, DOI 10.1182/blood-2003-09-3126
   Pierre F, 2011, BIOORG MED CHEM LETT, V21, P6687, DOI 10.1016/j.bmcl.2011.09.059
   Pogacic V, 2007, CANCER RES, V67, P6916, DOI 10.1158/0008-5472.CAN-07-0320
   Popivanova BK, 2007, CANCER SCI, V98, P321, DOI 10.1111/j.1349-7006.2007.00390.x
   Poulsen CB, 2005, EUR J HAEMATOL, V74, P453, DOI 10.1111/j.1600-0609.2005.00429.x
   Qian KC, 2005, ACTA CRYSTALLOGR F, V61, P96, DOI 10.1107/S1744309104029963
   Quijada P, 2012, CIRC RES, V111, P77, DOI 10.1161/CIRCRESAHA.112.265207
   Rainio EM, 2005, VIROLOGY, V333, P201, DOI 10.1016/j.virol.2005.01.001
   Rainio EM, 2002, J IMMUNOL, V168, P1524, DOI 10.4049/jimmunol.168.4.1524
   Reiser-Erkan C, 2008, CANCER BIOL THER, V7, P1352, DOI 10.4161/cbt.7.9.6418
   Roh M, 2003, CANCER RES, V63, P8079
   Roh M, 2006, GENESIS, V44, P447, DOI 10.1002/dvg.20235
   Santio NM, 2010, MOL CANCER, V9, DOI 10.1186/1476-4598-9-279
   SARIS CJM, 1991, EMBO J, V10, P655, DOI 10.1002/j.1460-2075.1991.tb07994.x
   Schatz JH, 2011, CELL CYCLE, V10, P3830, DOI 10.4161/cc.10.22.18288
   Schatz JH, 2011, J EXP MED, V208, P1799, DOI 10.1084/jem.20110846
   Schmidt T, 1998, ONCOGENE, V17, P2661, DOI 10.1038/sj.onc.1202191
   SELTEN G, 1986, CELL, V46, P603, DOI 10.1016/0092-8674(86)90886-X
   Shah N, 2008, EUR J CANCER, V44, P2144, DOI 10.1016/j.ejca.2008.06.044
   Shay KP, 2005, MOL CANCER RES, V3, P170
   Song JH, 2012, CANCER RES, V72, P294, DOI 10.1158/0008-5472.CAN-11-3240
   Sperger JM, 2003, P NATL ACAD SCI USA, V100, P13350, DOI 10.1073/pnas.2235735100
   Stout BA, 2004, J IMMUNOL, V173, P6409, DOI 10.4049/jimmunol.173.10.6409
   Swords R, 2011, CURR DRUG TARGETS, V12, P2059, DOI 10.2174/138945011798829447
   Tamburini J, 2009, BLOOD, V114, P1618, DOI 10.1182/blood-2008-10-184515
   Tao ZF, 2009, J MED CHEM, V52, P6621, DOI 10.1021/jm900943h
   Thomas M, 2012, ONCOGENE, V31, P918, DOI 10.1038/onc.2011.278
   van der Poel HG, 2010, UROL INT, V84, P212, DOI 10.1159/000277601
   VANLOHUIZEN M, 1989, CELL, V56, P673, DOI 10.1016/0092-8674(89)90589-8
   Verma SC, 2006, J VIROL, V80, P11178, DOI 10.1128/JVI.01334-06
   Wang J, 2012, ONCOGENE, V31, P1794, DOI 10.1038/onc.2011.371
   Wang J, 2010, ONCOGENE, V29, P2477, DOI 10.1038/onc.2010.10
   Wang Z, 2001, J Vet Sci, V2, P167
   Wang ZP, 2005, NUCLEIC ACIDS RES, V33, P2248, DOI 10.1093/nar/gki523
   Wang ZP, 2002, BBA-MOL CELL RES, V1593, P45, DOI 10.1016/S0167-4889(02)00347-6
   Warnecke-Eberz U, 2009, ANTICANCER RES, V29, P4451
   Wernig G, 2008, BLOOD, V111, P3751, DOI 10.1182/blood-2007-07-102186
   White E, 2003, GENE DEV, V17, P1813, DOI 10.1101/gad.1123103
   Winn LM, 2003, CELL CYCLE, V2, P258, DOI 10.4161/cc.2.3.383
   Wozniak MB, 2010, HAEMATOL-HEMATOL J, V95, P613, DOI 10.3324/haematol.2009.013870
   Wu Y, 2010, ONCOGENE, V29, P2228, DOI 10.1038/onc.2009.504
   Xia ZP, 2009, J MED CHEM, V52, P74, DOI 10.1021/jm800937p
   Xie Y, 2006, ONCOGENE, V25, P70, DOI 10.1038/sj.onc.1209058
   Xu DP, 2011, CARCINOGENESIS, V32, P488, DOI 10.1093/carcin/bgr007
   Xu Y, 2005, J SURG ONCOL, V92, P326, DOI 10.1002/jso.20325
   Yan B, 2003, J BIOL CHEM, V278, P45358, DOI 10.1074/jbc.M307933200
   Yang XY, 2005, CELL ONCOL, V27, P215
   YIPSCHNEIDER MT, 1995, BLOOD, V85, P3494, DOI 10.1182/blood.V85.12.3494.bloodjournal85123494
   Yoshida S, 1999, ONCOGENE, V18, P7994, DOI 10.1038/sj.onc.1203293
   Zemskova M, 2008, J BIOL CHEM, V283, P20635, DOI 10.1074/jbc.M709479200
   Zemskova M, 2010, MOL CANCER RES, V8, P1126, DOI 10.1158/1541-7786.MCR-10-0174
   Zeng ZH, 2006, CANCER RES, V66, P3737, DOI 10.1158/0008-5472.CAN-05-1278
   Zhang F, 2009, CANCER BIOL THER, V8, P846, DOI 10.4161/cbt.8.9.8210
   Zhang P, 2009, J CELL PHYSIOL, V220, P82, DOI 10.1002/jcp.21733
   Zhang Y, 2008, ONCOGENE, V27, P4809, DOI 10.1038/onc.2008.123
   Zhang YD, 2007, MOL CANCER RES, V5, P909, DOI 10.1158/1541-7786.MCR-06-0388
   Zhao Y, 2008, ONCOGENE, V27, P1, DOI 10.1038/sj.onc.1210625
   Zheng HC, 2008, J CANCER RES CLIN, V134, P481, DOI 10.1007/s00432-007-0310-1
   Zippo A, 2007, NAT CELL BIOL, V9, P932, DOI 10.1038/ncb1618
NR 170
TC 152
Z9 155
U1 6
U2 66
PU WILEY
PI HOBOKEN
PA 111 RIVER ST, HOBOKEN 07030-5774, NJ USA
SN 0198-6325
EI 1098-1128
J9 MED RES REV
JI Med. Res. Rev.
PD JAN
PY 2014
VL 34
IS 1
BP 136
EP 159
DI 10.1002/med.21284
PG 24
WC Chemistry, Medicinal; Pharmacology & Pharmacy
WE Science Citation Index Expanded (SCI-EXPANDED)
SC Pharmacology & Pharmacy
GA 260MG
UT WOS:000327598400005
PM 23576269
DA 2022-07-19
ER

PT J
AU Goldberg, DM
AF Goldberg, DM
TI Clinical enzymology: An autobiographical history
SO CLINICA CHIMICA ACTA
LA English
DT Article; Proceedings Paper
CT International Conference on Laboratory Medicine
CY OCT 29, 2002
CL Padua, ITALY
SP Int Soc Enzymol
DE aminotransferases; cervical cancer; chymotrypsin; creatine kinase; drug
   metabolism; duodenal intubation tests; exocrine pancreatic
   insufficiency; gammaglutamyl transferase; D-glucaric acid;
   beta-glucuronidase; hypertriglyceridemia; isocitrate dehydrogenase;
   lactate dehydrogenase; microsomal enzyme induction; myocardial
   infarction; ornithine carbamoyltransferase; 6-phosphogluconate
   dehydrogenase; ribonuclease; vaginal fluid; viral hepatitis
ID OXALACETIC TRANSAMINASE ACTIVITY; LACTIC DEHYDROGENASE ACTIVITY;
   PANCREOZYMIN-SECRETIN TEST; SERUM ENZYME CHANGES; MYOCARDIAL-INFARCTION;
   INFECTIOUS HEPATITIS; PANCREATIC DISEASE; CERVICAL CANCER; LIVER
   DISEASE; VAGINAL FLUID
AB In this paper, I review the origins of Clinical Enzymology with special emphasis on the years between 1960 and 1980 when the greatest advances in the subject took place. These are described in relation to my own research interests and contributions, focusing upon subclinical hepatic damage caused by viral infection and by alcohol; myocardial infarction; detection of cervical carcinoma by vaginal fluid analysis; evaluation of pancreatic function; and the clinical implications of microsomal enzyme induction. Reasons are proposed for the failure of enzymology to attain the status of an autonomous medical specialty, in contrast to the success of similar fields of knowledge that grew up in the same era. (c) 2005 Published by Elsevier B.V.
C1 Univ Toronto, Dept Lab Med & Pathobiol, Banting Inst, Toronto, ON M2L 1V3, Canada.
RP Goldberg, DM (通讯作者)，Univ Toronto, Dept Lab Med & Pathobiol, Banting Inst, 100 Coll St, Toronto, ON M2L 1V3, Canada.
EM david.goldberg@utoronto.ca
CR ABULFADL MAM, 1949, BIOCHEM J, V45, P51, DOI 10.1042/bj0450051
   ALLGEN LG, 1958, SCIENCE, V128, P304, DOI 10.1126/science.128.3319.304-a
   AYRE HA, 1966, BRIT J CANCER, V20, P743, DOI 10.1038/bjc.1966.85
   BANG NU, 1958, JAMA-J AM MED ASSOC, V168, P156, DOI 10.1001/jama.1958.03000020018004
   BANK S., 1963, S AFRICAN MED JOUR, V37, P1061
   BELL JL, 1962, CLIN SCI, V23, P57
   BLUMBERG BS, 1965, J AMER MED ASSOC, V191, P541, DOI 10.1001/jama.1965.03080070025007
   BODANSKY O, 1959, AMA J DIS CHILD, V98, P166, DOI 10.1001/archpedi.1959.02070020168005
   BONHAM DG, 1962, BRIT MED J, P823, DOI 10.1136/bmj.2.5308.823
   BREDAHL E, 1965, ACTA OBSTET GYN SCAN, V44, P348, DOI 10.3109/00016346509155871
   CONBOY JG, 1979, P NATL ACAD SCI USA, V76, P5724, DOI 10.1073/pnas.76.11.5724
   CUMMINS B, 1987, AM HEART J, V113, P1333, DOI 10.1016/0002-8703(87)90645-4
   DREYFUS JC, 1960, REV FR ETUD CLIN BIO, V5, P386
   ELLIOTT BA, 1961, LANCET, V1, P698
   EMERSON PM, 1965, J CLIN PATHOL, V18, P803, DOI 10.1136/jcp.18.6.803
   FILIPPINI L, 1967, SCHWEIZ MED WSCHR, V97, P803
   FRAZER JFD, 1957, J OBSTET GYNAECOL, V64, P883
   GAMER RC, 1978, PROGR DRUG METABOLIS, V1, P77
   Goldberg D M, 1976, Prog Med Chem, V13, P1, DOI 10.1016/S0079-6468(08)70137-1
   GOLDBERG DM, 1972, BRIT HEART J, V34, P597
   GOLDBERG DM, 1980, BIOCHEM J, V192, P165, DOI 10.1042/bj1920165
   GOLDBERG DM, 1971, LANCET, V1, P641
   GOLDBERG DM, 1968, CANCER-AM CANCER SOC, V21, P964, DOI 10.1002/1097-0142(196805)21:5<964::AID-CNCR2820210521>3.0.CO;2-A
   GOLDBERG DM, 1970, AM J OBSTET GYNECOL, V107, P465, DOI 10.1016/0002-9378(70)90578-8
   GOLDBERG DM, 1972, AM J DIG DIS, V17, P780, DOI 10.1007/BF02231147
   GOLDBERG DM, 1965, GASTROENTEROLOGY, V49, P256
   GOLDBERG DM, 1968, BIOCHIM BIOPHYS ACTA, V167, P613, DOI 10.1016/0005-2744(68)90053-3
   GOLDBERG DM, 1980, CLIN CHEM, V26, P691
   GOLDBERG DM, 1962, BMJ-BRIT MED J, P1435, DOI 10.1136/bmj.2.5317.1435
   GOLDBERG DM, 1967, BRIT J CANCER, V21, P312, DOI 10.1038/bjc.1967.34
   GOLDBERG DM, 1969, GUT, V10, P477, DOI 10.1136/gut.10.6.477
   GOLDBERG DM, 1980, J RES LAB MED, V7, P119
   GOLDBERG DM, 1968, BMJ-BRIT MED J, V8, P424
   GOLDBERG DM, 1966, J OBSTET GYN BR COMM, V75, P62
   GUTMAN AB, 1959, AM J MED, V27, P875, DOI 10.1016/0002-9343(59)90173-1
   Gutman AB, 1938, J CLIN INVEST, V17, P473, DOI 10.1172/JCI100974
   HADORN B, 1968, CAN MED ASSOC J, V98, P377
   HERRAEZDOMINGUEZ MV, 1975, CLIN CHIM ACTA, V64, P307, DOI 10.1016/0009-8981(75)90359-9
   HUNTER J, 1978, PROGR DRUG METABOLIS, V1, P129
   JANOWITZ HD, 1959, AM J MED, V27, P924, DOI 10.1016/0002-9343(59)90176-7
   JEFFCOATE TN, 1966, BMJ-BRIT MED J, V2, P1091, DOI 10.1136/bmj.2.5522.1091
   KASDON SC, 1950, JAMA-J AM MED ASSOC, V144, P892, DOI 10.1001/jama.1950.02920110004002
   Kay HD, 1932, PHYSIOL REV, V12, P0384, DOI 10.1152/physrev.1932.12.3.384
   KRUGMAN S, 1959, NEW ENGL J MED, V261, P729, DOI 10.1056/NEJM195910082611501
   LADUE JS, 1954, SCIENCE, V120, P497, DOI 10.1126/science.120.3117.497
   LAIWAH ACY, 1970, LANCET, V2, P121
   LANG H, 1981, CREATINE KINASE ISOE
   Lu A Y, 1976, Front Gastrointest Res, V2, P1
   LUNDH G, 1962, GASTROENTEROLOGY, V42, P275
   MARSH CA, 1966, BIOCHEM J, V99, P82
   MARTIN JV, 1976, LANCET, V1, P1107
   MINAIRE Y, 1973, DIGESTION, V9, P8, DOI 10.1159/000197416
   NYDICK I, 1960, PROG CARDIOVASC DIS, V3, P13, DOI 10.1016/S0033-0620(60)80062-X
   OXLEY DK, 1979, AM J CLIN PATHOL, V72, P137
   REICHARD HANS, 1961, ENZYMOL BIOL ET CLIN, V1, P47
   RICHART RM, 1964, AM J OBSTET GYNECOL, V89, P723, DOI 10.1016/0002-9378(64)90172-3
   ROSALKI SB, 1976, ANTICONVULSANT DRUGS, P27
   RUEGSEGGER P, 1960, AM J CARDIOL, V6, P519, DOI 10.1016/0002-9149(60)90347-7
   SALE JK, 1974, GUT, V15, P132, DOI 10.1136/gut.15.2.132
   SCHLEDE E, 1970, CANCER RES, V30, P2893
   SHERLOCK S, 1968, DIS LIVER BILIARY SY
   SUN DCH, 1960, GASTROENTEROLOGY, V38, P570
   TOWNES PL, 1965, J PEDIATR-US, V66, P275, DOI 10.1016/S0022-3476(65)80184-6
   VANDERVEEN KJ, 1966, CLIN CHIM ACTA, V13, P312, DOI 10.1016/0009-8981(66)90209-9
   VESELL ES, 1958, J CLIN INVEST, V37, P672, DOI 10.1172/JCI103652
   WHITFIELD JB, 1973, BMJ-BRIT MED J, V1, P316, DOI 10.1136/bmj.1.5849.316
   WILKINSON JH, 1970, ISOENZYMES
   WILKINSON JH, 1962, INTRO DIAGNOSTIC ENZ
   WORMSLEY KG, 1969, SCAND J GASTROENTERO, V4, P623
   WROBLEWSKI F, 1955, ANN INTERN MED, V43, P345, DOI 10.7326/0003-4819-43-2-345
   WROBLEWSKI F, 1961, ANN NY ACAD SCI, V94, P912, DOI 10.1111/j.1749-6632.1961.tb35584.x
   WROBLEWSKI F, 1956, P SOC EXP BIOL MED, V91, P569
   WROBLEWSKI F, 1955, P SOC EXP BIOL MED, V90, P210
   WROBLEWSKI F, 1956, SCIENCE, V123, P1122, DOI 10.1126/science.123.3208.1122
NR 74
TC 1
Z9 1
U1 0
U2 5
PU ELSEVIER SCIENCE BV
PI AMSTERDAM
PA PO BOX 211, 1000 AE AMSTERDAM, NETHERLANDS
SN 0009-8981
EI 1873-3492
J9 CLIN CHIM ACTA
JI Clin. Chim. Acta
PD JUL 24
PY 2005
VL 357
IS 2
SI SI
BP 93
EP 112
DI 10.1016/j.cccn.2005.03.016
PG 20
WC Medical Laboratory Technology
WE Science Citation Index Expanded (SCI-EXPANDED); Conference Proceedings Citation Index - Science (CPCI-S)
SC Medical Laboratory Technology
GA 950IN
UT WOS:000230850900002
PM 15950212
DA 2022-07-19
ER

PT J
AU Xiong, XH
   Rao, G
   Roy, RV
   Zhang, YS
   Means, N
   Dey, A
   Tsaliki, M
   Saha, S
   Bhattacharyya, S
   Dwivedi, SKD
   Rao, CV
   McCormick, DJ
   Dhanasekaran, D
   Ding, K
   Gillies, E
   Zhang, M
   Yang, D
   Bhattacharya, R
   Mukherjee, P
AF Xiong, Xunhao
   Rao, Geeta
   Roy, Ram Vinod
   Zhang, Yushan
   Means, Nicolas
   Dey, Anindya
   Tsaliki, Martha
   Saha, Sounik
   Bhattacharyya, Sanjib
   Dwivedi, Shailendra Kumar Dhar
   Rao, Chinthalapally, V
   McCormick, Daniel J.
   Dhanasekaran, Danny
   Ding, Kai
   Gillies, Elizabeth
   Zhang, Min
   Yang, Da
   Bhattacharya, Resham
   Mukherjee, Priyabrata
TI Ubiquitin-binding associated protein 2 regulates KRAS activation and
   macropinocytosis in pancreatic cancer
SO FASEB JOURNAL
LA English
DT Article
DE KRAS; macropinocytosis; pancreatic cancer; small GTPases; therapeutic
   target; UBAP2
ID RAS; GLUTAMINE; ANTIBODY; BIOLOGY; GROWTH
AB Macropinocytosis supports the metabolic requirement of RAS-transformed pancreatic ductal adenocarcinoma cells (PDACs). However, regulators of RAS-transformation (activation) that lead to macropinocytosis have not been identified. Herein, we report that UBAP2 (ubiquitin-binding associated protein 2), regulates the activation of KRAS and macropinocytosis in pancreatic cancer. We demonstrate that UBAP2 is highly expressed in both pancreatic cancer cell lines and tumor tissues of PDAC patients. The expression of UBAP2 is associated with poor overall survival in several cancers, including PDAC. Silencing UBAP2 decreases the levels of activated KRAS, and inhibits macropinocytosis, and tumor growth in vivo. Using a UBAP2-deletion construct, we demonstrate that the UBA-domain of UBAP2 is critical for the regulation of macropinocytosis and maintaining the levels of activated KRAS. In addition, UBAP2 regulates RAS downstream signaling and helps maintain RAS in the GTP-bound form. However, the exact mechanism by which UBAP2 regulates KRAS activation is unknown and needs further investigation. Thus, UBAP2 may be exploited as a potential therapeutic target to inhibit macropinocytosis and tumor growth in activated KRAS-driven cancers.
C1 [Xiong, Xunhao; Rao, Geeta; Roy, Ram Vinod; Zhang, Yushan; Means, Nicolas; Dey, Anindya; Tsaliki, Martha; Saha, Sounik; Dwivedi, Shailendra Kumar Dhar; Dhanasekaran, Danny; Bhattacharya, Resham; Mukherjee, Priyabrata] Univ Oklahoma, Hlth Sci Ctr, Peggy & Charles Stephenson Canc Ctr, 975 NE 10th St, Oklahoma City, OK 73104 USA.
   [Xiong, Xunhao; Rao, Geeta; Roy, Ram Vinod; Zhang, Yushan; Means, Nicolas; Dey, Anindya; Tsaliki, Martha; Saha, Sounik; Dwivedi, Shailendra Kumar Dhar; Gillies, Elizabeth; Mukherjee, Priyabrata] Univ Oklahoma, Hlth Sci Ctr, Dept Pathol, Oklahoma City, OK 73104 USA.
   [Bhattacharyya, Sanjib; McCormick, Daniel J.] Mayo Clin, Dept Biochem & Mol Biol, Coll Med, Rochester, MN USA.
   [Rao, Chinthalapally, V] Univ Oklahoma, Hlth Sci Ctr, Dept Med, Stephenson Canc Ctr,Ctr Canc Prevent & Drug Dev, Oklahoma City, OK 73104 USA.
   [Dhanasekaran, Danny] Univ Oklahoma, Hlth Sci Ctr, Dept Cell Biol, Oklahoma City, OK 73104 USA.
   [Ding, Kai] Univ Oklahoma, Hlth Sci Ctr, Dept Biostat & Epidemiol, Oklahoma City, OK 73104 USA.
   [Zhang, Min; Yang, Da] Univ Pittsburgh, Dept Pharmaceut Sci, Pittsburgh, PA USA.
   [Bhattacharya, Resham] Univ Oklahoma, Dept Obstet & Gynecol, Hlth Sci Ctr, Oklahoma City, OK 73104 USA.
RP Mukherjee, P (通讯作者)，Univ Oklahoma, Hlth Sci Ctr, Peggy & Charles Stephenson Canc Ctr, 975 NE 10th St, Oklahoma City, OK 73104 USA.
EM Priyabrata-Mukherjee@ouhsc.edu
RI Chinthalapally, Rao V/B-3633-2010
OI Chinthalapally, Rao V/0000-0002-5715-7979; Bhattacharyya,
   Sanjib/0000-0001-8738-7188
FU National Institutes of Health (NIH) [2CA136494, CA213278, CA220237]
FX National Institutes of Health (NIH), Grant/Award Number: 2CA136494,
   CA213278 and CA220237
CR ALMOGUERA C, 1988, CELL, V53, P549, DOI 10.1016/0092-8674(88)90571-5
   Arvizo RR, 2012, PLOS ONE, V7, DOI 10.1371/journal.pone.0033650
   Bai DS, 2016, ONCOTARGET, V7, P32946, DOI 10.18632/oncotarget.8783
   Bhattacharyya S, 2012, ANGEW CHEM INT EDIT, V51, P1563, DOI 10.1002/anie.201105432
   Bhattacharyya S, 2010, P NATL ACAD SCI USA, V107, P14541, DOI 10.1073/pnas.1006507107
   Chi XJ, 2013, INT J MOL SCI, V14, P7089, DOI 10.3390/ijms14047089
   Commisso C, 2014, NAT PROTOC, V9, P182, DOI 10.1038/nprot.2014.004
   Commisso C, 2013, NATURE, V497, P633, DOI 10.1038/nature12138
   Cox AD, 2014, NAT REV DRUG DISCOV, V13, P828, DOI 10.1038/nrd4389
   DeBerardinis RJ, 2008, CELL METAB, V7, P11, DOI 10.1016/j.cmet.2007.10.002
   Finicle BT, 2018, NAT REV CANCER, V18, P619, DOI 10.1038/s41568-018-0048-x
   Giri K, 2014, BIOCONJUGATE CHEM, V25, P1078, DOI 10.1021/bc500084f
   Gwinn DM, 2018, CANCER CELL, V33, P91, DOI 10.1016/j.ccell.2017.12.003
   Hensley CT, 2013, J CLIN INVEST, V123, P3678, DOI 10.1172/JCI69600
   Hingorani SR, 2003, CANCER CELL, V4, P437, DOI 10.1016/S1535-6108(03)00309-X
   Husnjak K, 2012, ANNU REV BIOCHEM, V81, P291, DOI 10.1146/annurev-biochem-051810-094654
   Karnoub AE, 2008, NAT REV MOL CELL BIO, V9, P517, DOI 10.1038/nrm2438
   Kim S, 2006, FASEB J, V20, P2399, DOI 10.1096/fj.05-4621fje
   Kopp JL, 2012, CANCER CELL, V22, P737, DOI 10.1016/j.ccr.2012.10.025
   Latonen L, 2016, GENE CHROMOSOME CANC, V55, P617, DOI 10.1002/gcc.22364
   Logsdon CD, 2016, INT J BIOL SCI, V12, P338, DOI 10.7150/ijbs.15020
   Malik R, 2019, MATRIX BIOL, V81, P50, DOI 10.1016/j.matbio.2018.11.001
   Popovic D, 2014, NAT MED, V20, P1242, DOI 10.1038/nm.3739
   Sasaki AT, 2011, SCI SIGNAL, V4, DOI 10.1126/scisignal.2001518
   Son J, 2013, NATURE, V496, P101, DOI 10.1038/nature12040
   Sousa CM, 2014, CARCINOGENESIS, V35, P1441, DOI 10.1093/carcin/bgu097
   SWANSON JA, 1995, TRENDS CELL BIOL, V5, P424, DOI 10.1016/S0962-8924(00)89101-1
   Thompson H, 2013, NAT MED, V19, P949, DOI 10.1038/nm0813-949
   Torrence ME, 2018, ANNU REV CANC BIOL, V2, P251, DOI 10.1146/annurev-cancerbio-030617-050329
   Wolfgang CL, 2013, CA-CANCER J CLIN, V63, P318, DOI 10.3322/caac.21190
   Zhou BY, 2016, SEMIN CELL DEV BIOL, V58, P60, DOI 10.1016/j.semcdb.2016.07.012
NR 31
TC 5
Z9 5
U1 0
U2 4
PU WILEY
PI HOBOKEN
PA 111 RIVER ST, HOBOKEN 07030-5774, NJ USA
SN 0892-6638
EI 1530-6860
J9 FASEB J
JI Faseb J.
PD SEP
PY 2020
VL 34
IS 9
BP 12024
EP 12039
DI 10.1096/fj.201902826RR
EA JUL 2020
PG 16
WC Biochemistry & Molecular Biology; Biology; Cell Biology
WE Science Citation Index Expanded (SCI-EXPANDED)
SC Biochemistry & Molecular Biology; Life Sciences & Biomedicine - Other
   Topics; Cell Biology
GA NK8TC
UT WOS:000554624400001
PM 32692445
OA Green Accepted
DA 2022-07-19
ER

PT J
AU Ratna, A
   Mandrekar, P
AF Ratna, Anuradha
   Mandrekar, Pranoti
TI Alcohol and Cancer: Mechanisms and Therapies
SO BIOMOLECULES
LA English
DT Review
DE alcohol; metabolism; cancer risk; animal models; immunosuppression;
   immunotherapy
ID NATURAL-KILLER-CELLS; HUMAN HEPATOCELLULAR-CARCINOMA; GENE-ENVIRONMENT
   INTERACTIONS; CHRONIC DIETARY ETHANOL; BREAST-CANCER; ALDEHYDE
   DEHYDROGENASE; PANCREATIC-CANCER; MOUSE MODEL; POSTMENOPAUSAL WOMEN;
   COLORECTAL-CANCER
AB Several scientific and clinical studies have shown an association between chronic alcohol consumption and the occurrence of cancer in humans. The mechanism for alcohol-induced carcinogenesis has not been fully understood, although plausible events include genotoxic effects of acetaldehyde, cytochrome P450 2E1 (CYP2E1)-mediated generation of reactive oxygen species, aberrant metabolism of folate and retinoids, increased estrogen, and genetic polymorphisms. Here, we summarize the impact of alcohol drinking on the risk of cancer development and potential underlying molecular mechanisms. The interactions between alcohol abuse, anti-tumor immune response, tumor growth, and metastasis are complex. However, multiple studies have linked the immunosuppressive effects of alcohol with tumor progression and metastasis. The influence of alcohol on the host immune system and the development of possible effective immunotherapy for cancer in alcoholics are also discussed here. The conclusive biological effects of alcohol on tumor progression and malignancy have not been investigated extensively using an animal model that mimics the human disease. This review provides insights into cancer pathogenesis in alcoholics, alcohol and immune interactions in different cancers, and scope and future of targeted immunotherapeutic modalities in patients with alcohol abuse.
C1 [Ratna, Anuradha; Mandrekar, Pranoti] Univ Massachusetts, Dept Med, Sch Med, Worcester, MA 01605 USA.
RP Mandrekar, P (通讯作者)，Univ Massachusetts, Dept Med, Sch Med, Worcester, MA 01605 USA.
EM anuradha.ratna@umassmed.edu; pranoti.mandrekar@umassmed.edu
FU Department of Defense [W81XWH-13-1-0498]; National Institute of Alcohol
   Abuse and Alcoholism, U.S. National Institutes of Health, Bethesda, MD,
   USA [R21AA022770-01, RO12AA017986-01]; NATIONAL INSTITUTE ON ALCOHOL
   ABUSE AND ALCOHOLISM [R01AA025289, R21AA022770, R01AA017986] Funding
   Source: NIH RePORTER
FX This work was supported by Department of Defense Grant W81XWH-13-1-0498
   (to P.M.) and Public Health Service grant R21AA022770-01 (to P.M.) and
   RO12AA017986-01 (to P.M.) from the National Institute of Alcohol Abuse
   and Alcoholism, U.S. National Institutes of Health, Bethesda, MD, USA.
   The authors thank Arlene Lim for her help in proofreading the
   manuscript.
CR Abdel-Wahab M, 2008, HEPATO-GASTROENTEROL, V55, P1754
   Aguirre AJ, 2003, GENE DEV, V17, P3112, DOI 10.1101/gad.1158703
   Ambade A, 2016, WORLD J GASTROENTERO, V22, P4091, DOI 10.3748/wjg.v22.i16.4091
   Asakage T, 2007, CARCINOGENESIS, V28, P865, DOI 10.1093/carcin/bgl206
   Baan R, 2007, LANCET ONCOL, V8, P292, DOI 10.1016/S1470-2045(07)70099-2
   Bakiri L, 2013, MOL ONCOL, V7, P206, DOI 10.1016/j.molonc.2013.01.005
   Baskic D, 2013, HEAD NECK-J SCI SPEC, V35, P388, DOI 10.1002/hed.22968
   Beland FA, 2005, FOOD CHEM TOXICOL, V43, P1, DOI 10.1016/j.fct.2004.07.018
   BenEliyahu S, 1996, NAT MED, V2, P457, DOI 10.1038/nm0496-457
   Boffetta P, 2006, LANCET ONCOL, V7, P149, DOI 10.1016/S1470-2045(06)70577-0
   Boffetta P, 2006, INT J CANCER, V119, P884, DOI 10.1002/ijc.21903
   Brandon-Warner E, 2012, ALCOHOL CLIN EXP RES, V36, P641, DOI 10.1111/j.1530-0277.2011.01660.x
   Busby B, 2007, FASEB J, V21, pA527
   Cai Q, 2015, PLOS ONE, V10, DOI 10.1371/journal.pone.0117173
   Center for Behavioral Health Statistics and Quality, 2014, NAT SURV DRUG US HLT
   Centers for Disease Control and Prevention, 2013, ALC REL DIS IMP ARDI
   Chen KC, 2015, MEDICINE, V94, DOI 10.1097/MD.0000000000001064
   Chen XC, 2009, HEPATOLOGY, V49, P1554, DOI 10.1002/hep.22811
   Chen Y, 2012, CHEM RES TOXICOL, V25, P94, DOI 10.1021/tx200242a
   Chen Y, 2010, J HEPATOL, V53, P1085, DOI 10.1016/j.jhep.2010.05.028
   Chen YJ, 2006, INT J CANCER, V119, P2827, DOI 10.1002/ijc.22199
   Cho EY, 2004, ANN INTERN MED, V140, P603, DOI 10.7326/0003-4819-140-8-200404200-00007
   Chung JG, 2001, CARCINOGENESIS, V22, P1213, DOI 10.1093/carcin/22.8.1213
   Cooper CS, 2009, BRIT J CANCER, V100, P240, DOI 10.1038/sj.bjc.6604771
   Corrao G, 2004, PREV MED, V38, P613, DOI 10.1016/j.ypmed.2003.11.027
   Corrao G, 1999, ADDICTION, V94, P1551, DOI 10.1046/j.1360-0443.1999.9410155111.x
   Coutelle C, 2004, INT J ONCOL, V25, P1127
   Covolo L, 2005, CANCER CAUSE CONTROL, V16, P831, DOI 10.1007/s10552-005-2302-2
   Dallal CM, 2014, CARCINOGENESIS, V35, P346, DOI 10.1093/carcin/bgt367
   De Minicis S, 2013, ANN TRANSL MED, V1, DOI 10.3978/j.issn.2305-5839.2013.01.06
   DiLillo DJ, 2010, J IMMUNOL, V184, P4006, DOI 10.4049/jimmunol.0903009
   Dolganiuc A, 2003, ALCOHOL CLIN EXP RES, V27, P1023, DOI 10.1097/01.ALC.0000071745.63433.32
   Dolganiuc A, 2003, J IMMUNOL, V170, P5615, DOI 10.4049/jimmunol.170.11.5615
   Druesne-Pecollo N, 2009, LANCET ONCOL, V10, P173, DOI 10.1016/S1470-2045(09)70019-1
   Eaden JA, 2001, GUT, V48, P526, DOI 10.1136/gut.48.4.526
   El-Serag HB, 2007, GASTROENTEROLOGY, V132, P2557, DOI 10.1053/j.gastro.2007.04.061
   El-Serag HB, 2011, NEW ENGL J MED, V365, P1118, DOI 10.1056/NEJMra1001683
   Erdag G, 2012, CANCER RES, V72, P1070, DOI 10.1158/0008-5472.CAN-11-3218
   Eyles J, 2010, J CLIN INVEST, V120, P2030, DOI 10.1172/JCI42002
   Filaire E, 2013, LUNG CANCER, V82, P383, DOI 10.1016/j.lungcan.2013.09.009
   Forner A, 2012, LANCET, V379, P1245, DOI 10.1016/S0140-6736(11)61347-0
   Frese KK, 2007, NAT REV CANCER, V7, P645, DOI 10.1038/nrc2192
   Fridman WH, 2012, NAT REV CANCER, V12, P298, DOI 10.1038/nrc3245
   FROSST P, 1995, NAT GENET, V10, P111, DOI 10.1038/ng0595-111
   Fulham MA, 2016, PLOS ONE, V11, DOI 10.1371/journal.pone.0164225
   Furukawa F, 2000, CANCER LETT, V152, P163, DOI 10.1016/S0304-3835(99)00448-6
   Gago-Dominguez M, 2016, SPRINGERPLUS, V5, DOI 10.1186/s40064-015-1630-2
   GALLUCCI RM, 1994, ALCOHOL CLIN EXP RES, V18, P625, DOI 10.1111/j.1530-0277.1994.tb00921.x
   Garrido-Laguna I, 2011, CLIN CANCER RES, V17, P5793, DOI 10.1158/1078-0432.CCR-11-0341
   Go VLW, 2005, ALCOHOL, V35, P205, DOI 10.1016/j.alcohol.2005.03.010
   Gupta S, 2010, CANCER CAUSE CONTROL, V21, P1047, DOI 10.1007/s10552-010-9533-6
   Gyamfi MA, 2010, EXP BIOL MED, V235, P547, DOI 10.1258/ebm.2009.009249
   Haorah J, 2008, FREE RADICAL BIO MED, V45, P1542, DOI 10.1016/j.freeradbiomed.2008.08.030
   Hayashi N, 2007, ALCOHOL CLIN EXP RES, V31, p72S, DOI 10.1111/j.1530-0277.2006.00290.x
   Heindryckx F, 2009, INT J EXP PATHOL, V90, P367, DOI 10.1111/j.1365-2613.2009.00656.x
   Hilakivi-Clarke L, 2004, BRIT J CANCER, V90, P2225, DOI 10.1038/sj.bjc.6601793
   Hiraki A, 2007, CANCER SCI, V98, P1087, DOI 10.1111/j.1349-7006.2007.00505.x
   Horikawa M, 2011, J CLIN INVEST, V121, P4268, DOI 10.1172/JCI59266
   Huang X, 2015, INT J MOL MED, V35, P653, DOI 10.3892/ijmm.2014.2055
   Hunt JD, 2000, CANCER-AM CANCER SOC, V88, P468
   Hutmacher DW, 2009, J CELL MOL MED, V13, P1417, DOI 10.1111/j.1582-4934.2009.00853.x
   IARC, 2010, IARC INT AGENCY RES, V96, P1281
   Inoue S, 2006, CANCER RES, V66, P7741, DOI 10.1158/0008-5472.CAN-05-3766
   [International Agency for Research on Cancer (IARC) Working Group on the Evaluation of Carcinogenic Risk to Humans IARC Working Group], 2012, IARC MON EV CARC RIS, V100E, P373
   Jackson CL, 2015, AM J PUBLIC HEALTH, V105, pS534, DOI 10.2105/AJPH.2015.302615
   Jankowski JA, 2000, LANCET, V356, P2079, DOI 10.1016/S0140-6736(00)03411-5
   Jelski W, 2008, DIGEST DIS SCI, V53, P2550, DOI 10.1007/s10620-007-0153-2
   Jelski W, 2009, CLIN EXP MED, V9, P131, DOI 10.1007/s10238-008-0028-7
   Jeong WI, 2008, J GASTROEN HEPATOL, V23, pS112, DOI 10.1111/j.1440-1746.2007.05274.x
   Jeong WI, 2008, GASTROENTEROLOGY, V134, P248, DOI 10.1053/j.gastro.2007.09.034
   Kang L, 2007, ALCOHOL CLIN EXP RES, V31, P1581, DOI 10.1111/j.1530-0277.2007.00452.x
   Kiecolt-Glaser JK, 2003, P NATL ACAD SCI USA, V100, P9090, DOI 10.1073/pnas.1531903100
   Kojima K, 2007, CANCER RES, V67, P8121, DOI 10.1158/0008-5472.CAN-06-4167
   Kopp TI, 2016, BMC CANCER, V16, DOI 10.1186/s12885-016-2317-y
   Kwan ML, 2009, BREAST CANCER RES, V11, DOI 10.1186/bcr2261
   Lagergren J, 2000, INT J CANCER, V85, P340
   Lassen N, 2007, J BIOL CHEM, V282, P25668, DOI 10.1074/jbc.M702076200
   Lew JQ, 2009, AM J EPIDEMIOL, V170, P308, DOI 10.1093/aje/kwp120
   Li CI, 2010, J NATL CANCER I, V102, P1422, DOI 10.1093/jnci/djq316
   Li Y, 2009, EUR J CANCER, V45, P843, DOI 10.1016/j.ejca.2008.11.001
   Liu T, 2012, J CLIN IMMUNOL, V32, P1332, DOI 10.1007/s10875-012-9718-8
   Liu W, 2014, MOL BIOL REP, V41, P7645, DOI 10.1007/s11033-014-3655-y
   LONGNECKER MP, 1994, CANCER CAUSE CONTROL, V5, P73, DOI 10.1007/BF01830729
   Luo M, 2012, ONCOL RES, V20, P517, DOI 10.3727/096504013X13747716581336
   Masso-Weich PA, 2012, ALCOHOL, V46, P285, DOI 10.1016/j.alcohol.2011.12.003
   McConnachie LA, 2007, TOXICOL SCI, V99, P628, DOI 10.1093/toxsci/kfm165
   McKinnell R.G., 2006, BIOL BASIS CANC
   Meadows GG, 2015, ALCOHOL RES-CURR REV, V37, P311
   Morgan MJ, 2011, CELL RES, V21, P103, DOI 10.1038/cr.2010.178
   Morgan TR, 2004, GASTROENTEROLOGY, V127, pS87, DOI 10.1053/j.gastro.2004.09.020
   Mou HW, 2015, GENOME MED, V7, DOI 10.1186/s13073-015-0178-7
   Munaka M, 2003, J CANCER RES CLIN, V129, P355, DOI 10.1007/s00432-003-0439-5
   Ninomiya T, 1999, J HEPATOL, V31, P323, DOI 10.1016/S0168-8278(99)80231-1
   NIWA K, 1991, NUTR CANCER, V15, P229, DOI 10.1080/01635589109514131
   Orywal K, 2017, CLIN EXP MED, V17, P131, DOI 10.1007/s10238-016-0408-3
   Orywal K, 2011, CLIN BIOCHEM, V44, P1231, DOI 10.1016/j.clinbiochem.2011.07.004
   Parekh VV, 2009, J IMMUNOL, V182, P2816, DOI 10.4049/jimmunol.0803648
   Paschos A, 2013, PROSTATE CANCER P D, V16, P217, DOI 10.1038/pcan.2013.13
   Petri AL, 2004, ALCOHOL CLIN EXP RES, V28, P1084, DOI 10.1097/01.ALC.0000130812.85638.E1
   Platek ME, 2009, CANCER EPIDEM BIOMAR, V18, P2453, DOI 10.1158/1055-9965.EPI-09-0159
   Poschl G, 2004, ALCOHOL ALCOHOLISM, V39, P155, DOI 10.1093/alcalc/agh057
   Wendt LR, 2007, ACTA CIR BRAS, V22, P202, DOI 10.1590/S0102-86502007000300008
   Rossini A, 2007, CARCINOGENESIS, V28, P2537, DOI 10.1093/carcin/bgm222
   Ruddell A, 2011, NEOPLASIA, V13, P748, DOI 10.1593/neo.11756
   Saffroy R, 2004, CARCINOGENESIS, V25, P1443, DOI 10.1093/carcin/bgh147
   Sakamoto T, 2006, INT J CANCER, V118, P1501, DOI 10.1002/ijc.21505
   Sanchez-Alvarez R, 2013, CELL CYCLE, V12, P289, DOI 10.4161/cc.23109
   Santos MF, 2014, EXP MOL PATHOL, V96, P367, DOI 10.1016/j.yexmp.2014.04.001
   Schreiber RD, 2011, SCIENCE, V331, P1565, DOI 10.1126/science.1203486
   SCHULLER HM, 1993, CANCER RES, V53, P2498
   Schulze K, 2015, NAT GENET, V47, P505, DOI 10.1038/ng.3252
   Schwab M., 2011, ENCY CANC
   Scoccianti C, 2016, CANCER EPIDEMIOL, V45, P181, DOI 10.1016/j.canep.2016.09.011
   Seitz H. K., 2006, TOBACCO CANC KARGER
   Seitz HK, 2007, NAT REV CANCER, V7, P599, DOI 10.1038/nrc2191
   Seitz HK, 2004, INT J CANCER, V108, P483, DOI 10.1002/ijc.11600
   SEITZ HK, 1990, GASTROENTEROLOGY, V98, P406, DOI 10.1016/0016-5085(90)90832-L
   Seitz HK, 1998, NUTR REV, V56, P52, DOI 10.1111/j.1753-4887.1998.tb01692.x
   Shinohara M, 2010, J BIOL CHEM, V285, P4481, DOI 10.1074/jbc.M109.071779
   Skarnes WC, 2011, NATURE, V474, P337, DOI 10.1038/nature10163
   Song GH, 2013, CANCER IMMUNOL IMMUN, V62, P1123, DOI 10.1007/s00262-013-1424-8
   Stagos D, 2010, DRUG METAB DISPOS, V38, P1679, DOI 10.1124/dmd.110.034678
   Strobel O, 2007, GASTROENTEROLOGY, V133, P1999, DOI 10.1053/j.gastro.2007.09.009
   Sun FX, 1996, INT J CANCER, V66, P239, DOI 10.1002/(SICI)1097-0215(19960410)66:2<239::AID-IJC17>3.3.CO;2-G
   Sun XH, 2012, AM J PHYSIOL-GASTR L, V302, pG548, DOI 10.1152/ajpgi.00342.2011
   Suzuki R, 2008, INT J CANCER, V122, P1832, DOI 10.1002/ijc.23184
   Suzuki T, 2007, CANCER SCI, V98, P1439, DOI 10.1111/j.1349-7006.2007.00533.x
   Szabo G, 2005, IMMUNOBIOLOGY, V210, P237, DOI 10.1016/j.imbio.2005.05.018
   Szabo G, 2004, ALCOHOL, V33, P241, DOI 10.1016/j.alcohol.2004.07.003
   Tanaka Takuji, 2009, J Carcinog, V8, P5
   Tang XH, 2011, ANNU REV PATHOL-MECH, V6, P345, DOI 10.1146/annurev-pathol-011110-130303
   Testino G, 2008, HEPATO-GASTROENTEROL, V55, P371
   Testino Gianni, 2011, Maedica (Bucur), V6, P313
   TSUTSUMI M, 1994, ALCOHOL ALCOHOLISM, V29, P29
   Tsutsumi M, 2006, J GASTROEN HEPATOL, V21, P805, DOI 10.1111/j.1440-1746.2005.04040.x
   Tuveson DA, 2006, CANCER RES, V66, P242, DOI 10.1158/0008-5472.CAN-05-2305
   Uehara T, 2013, TOXICOL SCI, V132, P53, DOI 10.1093/toxsci/kfs342
   Uemura N, 2001, NEW ENGL J MED, V345, P784, DOI 10.1056/NEJMoa001999
   Urnov FD, 2005, NATURE, V435, P646, DOI 10.1038/nature03556
   Valentine JL, 1996, TOXICOL APPL PHARM, V141, P205
   Vargo-Gogola T, 2007, NAT REV CANCER, V7, P659, DOI 10.1038/nrc2193
   Vasiliou V., 2015, BIOL BASIS ALCOHOLIN
   Visvanathan K, 2007, ALCOHOL CLIN EXP RES, V31, P467, DOI 10.1111/j.1530-0277.2006.00334.x
   Wang F, 2015, MOL CANCER, V14, DOI 10.1186/s12943-014-0274-0
   Wang JW, 2006, INT J CANCER, V118, P991, DOI 10.1002/ijc.21438
   Wang XD, 2005, ALCOHOL, V35, P251, DOI 10.1016/j.alcohol.2005.04.006
   Watabiki T, 2000, ALCOHOL CLIN EXP RES, V24, p117S, DOI 10.1111/j.1530-0277.2000.tb00025.x
   Welsch T, 2006, J GASTROEN HEPATOL, V21, pS69, DOI 10.1111/j.1440-1746.2006.04574.x
   Wong FWY, 1998, TOXICOL APPL PHARM, V153, P109, DOI 10.1006/taap.1998.8547
   World Health Organization, 2014, UG GLOB ALC REP PROF
   Wu AH, 2001, CANCER CAUSE CONTROL, V12, P721, DOI 10.1023/A:1011290704728
   Wu WS, 2006, CANCER METAST REV, V25, P695, DOI 10.1007/s10555-006-9037-8
   WU WJ, 1994, J PHARMACOL EXP THER, V271, P722
   Xu M, 2016, ONCOTARGET, V7, P3479, DOI 10.18632/oncotarget.6508
   Yang Chun-Xia, 2005, Asian Pac J Cancer Prev, V6, P256
   Yang CX, 2005, CARCINOGENESIS, V26, P1285, DOI 10.1093/carcin/bgi076
   Yang SJ, 2007, WORLD J GASTROENTERO, V13, P5760, DOI 10.3748/wjg.v13.i43.5760
   Z'graggen K, 2001, ANN SURG, V233, P688, DOI 10.1097/00000658-200105000-00013
   Zhang H, 2012, J IMMUNOL, V189, P1340, DOI 10.4049/jimmunol.1200442
   Zhang H, 2010, CANCER IMMUNOL IMMUN, V59, P1151, DOI 10.1007/s00262-010-0837-x
   Zhang H, 2009, ALCOHOL CLIN EXP RES, V33, P419, DOI 10.1111/j.1530-0277.2008.00852.x
   Zhang SY, 2014, CANCER RES, V74, P5311, DOI 10.1158/0008-5472.CAN-14-0529
   Zhu B, 2007, J IMMUNOL, V179, P5228, DOI 10.4049/jimmunol.179.8.5228
   Zimmermann HW, 2011, PLOS ONE, V6, DOI 10.1371/journal.pone.0021381
NR 164
TC 57
Z9 58
U1 3
U2 21
PU MDPI
PI BASEL
PA ST ALBAN-ANLAGE 66, CH-4052 BASEL, SWITZERLAND
SN 2218-273X
J9 BIOMOLECULES
JI Biomolecules
PD SEP
PY 2017
VL 7
IS 3
AR 61
DI 10.3390/biom7030061
PG 20
WC Biochemistry & Molecular Biology
WE Science Citation Index Expanded (SCI-EXPANDED)
SC Biochemistry & Molecular Biology
GA FI6GK
UT WOS:000412091100017
PM 28805741
OA Green Submitted, Green Published, gold
DA 2022-07-19
ER

PT J
AU Sun, F
   Zhu, QR
   Li, TL
   Saeed, M
   Xu, ZA
   Zhong, FS
   Song, RD
   Huai, MX
   Zheng, MY
   Xie, C
   Xu, LM
   Yu, HJ
AF Sun, Fang
   Zhu, Qiurong
   Li, Tianliang
   Saeed, Madiha
   Xu, Zhiai
   Zhong, Feisheng
   Song, Rundi
   Huai, Manxiu
   Zheng, Mingyue
   Xie, Cen
   Xu, Leiming
   Yu, Haijun
TI Regulating Glucose Metabolism with Prodrug Nanoparticles for Promoting
   Photoimmunotherapy of Pancreatic Cancer
SO ADVANCED SCIENCE
LA English
DT Article
DE glucose metabolism; immunogenic cell death; pancreatic cancer;
   photoimmunotherapy; prodrug nanoparticles
ID GUIDED PHOTODYNAMIC THERAPY; RESISTANCE; MICROENVIRONMENT;
   PEMBROLIZUMAB; CHEMOTHERAPY; INHIBITION; RECURRENCE; ANTIBODY
AB The low immunogenicity, insufficient infiltration of T lymphocytes, and dismal response to immune checkpoint blockade therapy pose major difficulties in immunotherapy of pancreatic cancer. Photoimmunotherapy by photodynamic therapy (PDT) can induce an antitumor immune response by triggering immunogenic cell death in the tumor cells. Notwithstanding, PDT-driven oxygen consumption and microvascular damage can further aggravate hypoxia to exaggerates glycolysis, leading to lactate accumulation and immunosuppressive tumor microenvironment. Herein, a supramolecular prodrug nanoplatform codelivering a photosensitizer and a prodrug of bromodomain-containing protein 4 inhibitor (BRD4i) JQ1 for combinatory photoimmunotherapy of pancreatic cancer are demonstrated. The nanoparticles are fabricated by host-guest complexation between cyclodextrin-grafted hyaluronic acid (HA-CD) and adamantine-conjugated heterodimers of pyropheophorbide a (PPa) and JQ1, respectively. HA can achieve active tumor targeting by recognizing highly expressed CD44 on the surface of pancreatic tumors. PPa-mediated PDT can enhance the immunogenicity of the tumor cells and promote intratumoral infiltration of the cytotoxic T lymphocytes. Meanwhile, JQ1 combats PDT-mediated immune evasion through inhibiting expression of c-Myc and PD-L1, which are key regulators of tumor glycolysis and immune evasion. Collectively, this study presents a novel strategy to enhance photoimmunotherapy of the pancreatic cancer by provoking T cells activation and overcoming adaptive immune resistance.
C1 [Sun, Fang; Huai, Manxiu; Xu, Leiming] Shanghai Jiao Tong Univ, Sch Med, Xinhua Hosp, Dept Gastroenterol, Shanghai 2000092, Peoples R China.
   [Sun, Fang; Zhu, Qiurong; Li, Tianliang; Saeed, Madiha; Zhong, Feisheng; Song, Rundi; Zheng, Mingyue; Xie, Cen; Yu, Haijun] Chinese Acad Sci, Shanghai Inst Mat Med, State Key Lab Drug Res, Shanghai 201203, Peoples R China.
   [Sun, Fang; Zhu, Qiurong; Li, Tianliang; Saeed, Madiha; Zhong, Feisheng; Song, Rundi; Zheng, Mingyue; Xie, Cen; Yu, Haijun] Chinese Acad Sci, Shanghai Inst Mat Med, Ctr Pharmaceut, Shanghai 201203, Peoples R China.
   [Xu, Zhiai] East China Normal Univ, Sch Chem & Mol Engn, Shanghai 200241, Peoples R China.
   [Yu, Haijun] Yantai Inst Mat Med, Yantai Key Lab Nanomed & Adv Preparat, Yantai 264000, Shandong, Peoples R China.
RP Xu, LM (通讯作者)，Shanghai Jiao Tong Univ, Sch Med, Xinhua Hosp, Dept Gastroenterol, Shanghai 2000092, Peoples R China.; Yu, HJ (通讯作者)，Chinese Acad Sci, Shanghai Inst Mat Med, State Key Lab Drug Res, Shanghai 201203, Peoples R China.; Yu, HJ (通讯作者)，Chinese Acad Sci, Shanghai Inst Mat Med, Ctr Pharmaceut, Shanghai 201203, Peoples R China.; Yu, HJ (通讯作者)，Yantai Inst Mat Med, Yantai Key Lab Nanomed & Adv Preparat, Yantai 264000, Shandong, Peoples R China.
EM xuleiming@xinhuamed.com.cn; hjyu@simm.ac.cn
RI Zheng, Mingyue/AAJ-8027-2020; Yu, Haijun/C-5343-2016
OI Zheng, Mingyue/0000-0002-3323-3092; Yu, Haijun/0000-0002-3398-0880
FU National Natural Science Foundation of China [51873228, 21675055];
   International Cooperation Project of Science and Technology Commission
   of Shanghai Municipality [20430711800]; Natural Science Foundation of
   Shanghai [19140901602]; Natural Science Foundation of Shandong Province
   [ZR2019LZL020]; China Postdoctoral Science Foundation [2019M661667];
   Shanghai Post-Doctoral Excellence Program [2019116]; Open Fund of the
   State Key Laboratory of Drug Research [SIMM2004KF-04]
FX F.S. and Q.Z. contributed equally to this work. Financial supports from
   the National Natural Science Foundation of China (51873228, 21675055),
   International Cooperation Project of Science and Technology Commission
   of Shanghai Municipality (20430711800), the Natural Science Foundation
   of Shanghai (19140901602), the Natural Science Foundation of Shandong
   Province (ZR2019LZL020), China Postdoctoral Science Foundation
   (2019M661667) and Shanghai Post-Doctoral Excellence Program (2019116)
   and Open Fund of the State Key Laboratory of Drug Research
   (SIMM2004KF-04) are gratefully acknowledged. The Mass Spectrometry
   System and the cell sorter BD Influx of the National Facility for
   Protein Science in Shanghai (NFPS), Shanghai Advanced Research
   Institute, Chinese Academy of Science are gratefully acknowledged. All
   animal procedures were carried out under the guidelines approved by the
   Institutional Animal Care and Use Committee (IACUC) of the Shanghai
   Institute of Materia Medica, Chinese Academy of Sciences. The authors
   thank the National Center for Protein Science Shanghai for providing the
   use of BD LSRFortessa.
CR Amor C, 2020, NATURE, V583, P127, DOI 10.1038/s41586-020-2403-9
   Bednar F, 2020, CANCER DISCOV, V10, P762, DOI 10.1158/2159-8290.CD-20-0359
   Brahmer JR, 2012, NEW ENGL J MED, V366, P2455, DOI 10.1056/NEJMoa1200694
   Brand A, 2016, CELL METAB, V24, P657, DOI 10.1016/j.cmet.2016.08.011
   Brown TP, 2020, ONCOGENE, V39, P3292, DOI 10.1038/s41388-020-1216-5
   Cerezo M, 2018, NAT MED, V24, P1877, DOI 10.1038/s41591-018-0217-1
   Choi JH, 2015, ENDOSCOPY, V47, P1035, DOI 10.1055/s-0034-1392150
   DeWitt JM, 2019, GASTROINTEST ENDOSC, V89, P390, DOI 10.1016/j.gie.2018.09.007
   Dorand RD, 2016, SCIENCE, V353, P399, DOI 10.1126/science.aae0477
   Feng B, 2020, ADV FUNCT MATER, V30, DOI 10.1002/adfm.201906605
   Feng B, 2019, ADV MATER, V31, DOI 10.1002/adma.201902960
   Gao A, 2020, NANO LETT, V20, P353, DOI 10.1021/acs.nanolett.9b04012
   Gao J, 2020, ACTA PHARMACOL SIN, V41, P986, DOI 10.1038/s41401-020-0400-z
   Harrington KJ, 2017, LANCET ONCOL, V18, P1104, DOI 10.1016/S1470-2045(17)30421-7
   Hu QD, 2014, ACCOUNTS CHEM RES, V47, P2017, DOI 10.1021/ar500055s
   Hu XL, 2020, ADV SCI, V7, DOI 10.1002/advs.201903332
   Ji SR, 2016, CLIN CANCER RES, V22, P3950, DOI 10.1158/1078-0432.CCR-15-2380
   Kroemer G, 2013, ANNU REV IMMUNOL, V31, P51, DOI 10.1146/annurev-immunol-032712-100008
   Li L, 2014, GASTROENTEROLOGY, V146, P1108, DOI 10.1053/j.gastro.2013.12.035
   Li ML, 2020, J AM CHEM SOC, V142, P5380, DOI 10.1021/jacs.0c00734
   Mahajan UM, 2018, GASTROENTEROLOGY, V155, P1625, DOI 10.1053/j.gastro.2018.08.009
   Matzke-Ogi A, 2016, GASTROENTEROLOGY, V150, P513, DOI 10.1053/j.gastro.2015.10.020
   Mizrahi JD, 2020, LANCET, V395, P2008, DOI 10.1016/S0140-6736(20)30974-0
   Muhar M, 2018, SCIENCE, V360, P800, DOI 10.1126/science.aao2793
   Rathert P, 2015, NATURE, V525, P543, DOI 10.1038/nature14898
   Reading JL, 2016, IMMUNITY, V45, P1181, DOI 10.1016/j.immuni.2016.12.004
   Reck M, 2016, NEW ENGL J MED, V375, P1823, DOI 10.1056/NEJMoa1606774
   Robert C, 2015, NEW ENGL J MED, V372, P2521, DOI 10.1056/NEJMoa1503093
   Saeed M, 2019, THERANOSTICS, V9, P7981, DOI 10.7150/thno.37568
   Siegel RL, 2016, CA-CANCER J CLIN, V66, P7, DOI 10.3322/caac.21332
   Tian XY, 2018, FRONT IMMUNOL, V9, DOI [10.3389/fimmu.2018.00473, 10.3389/fimmu.2018.01683]
   Wang DG, 2019, SCI IMMUNOL, V4, DOI 10.1126/sciimmunol.aau6584
   Wang L, 2013, ADV MATER, V25, P3888, DOI 10.1002/adma.201301202
   Wartenberg M, 2018, CLIN CANCER RES, V24, P4444, DOI 10.1158/1078-0432.CCR-17-3401
   Yamamoto K, 2020, CANCER RES, V80, P2087, DOI 10.1158/0008-5472.CAN-19-0928
   Yan L, 2019, CANCERS, V11, DOI 10.3390/cancers11101460
   Yu GC, 2018, J AM CHEM SOC, V140, P8005, DOI 10.1021/jacs.8b04400
   Yusuf TE, 2008, GASTROINTEST ENDOSC, V67, P957, DOI 10.1016/j.gie.2007.08.020
   Zhu HR, 2016, CELL REP, V16, P2829, DOI 10.1016/j.celrep.2016.08.032
   Zubair H, 2016, CANCER RES, V76, P7254, DOI 10.1158/0008-5472.CAN-16-1666
NR 40
TC 26
Z9 27
U1 63
U2 136
PU WILEY
PI HOBOKEN
PA 111 RIVER ST, HOBOKEN 07030-5774, NJ USA
EI 2198-3844
J9 ADV SCI
JI Adv. Sci.
PD FEB
PY 2021
VL 8
IS 4
AR 2002746
DI 10.1002/advs.202002746
EA JAN 2021
PG 12
WC Chemistry, Multidisciplinary; Nanoscience & Nanotechnology; Materials
   Science, Multidisciplinary
WE Science Citation Index Expanded (SCI-EXPANDED)
SC Chemistry; Science & Technology - Other Topics; Materials Science
GA QK9PH
UT WOS:000604282900001
PM 33643795
OA Green Published, gold
DA 2022-07-19
ER

PT J
AU Chen, LY
   Cheng, CS
   Gao, HF
   Zhan, L
   Wang, FJ
   Qu, C
   Li, Y
   Wang, P
   Chen, H
   Meng, ZQ
   Liu, LM
   Chen, HF
   Chen, Z
AF Chen, LianYu
   Cheng, Chien-shan
   Gao, HuiFeng
   Zhan, Ling
   Wang, FengJiao
   Qu, Chao
   Li, Ye
   Wang, Peng
   Chen, Hao
   Meng, ZhiQiang
   Liu, LuMing
   Chen, HaiFeng
   Chen, Zhen
TI Natural Compound Methyl Protodioscin Suppresses Proliferation and
   Inhibits Glycolysis in Pancreatic Cancer
SO EVIDENCE-BASED COMPLEMENTARY AND ALTERNATIVE MEDICINE
LA English
DT Article
ID CELL-CYCLE ARREST; GLUCOSE-METABOLISM; KRAS; APOPTOSIS; HYPOXIA; FBW7;
   RESISTANCE; MYC
AB Methyl protodioscin (MPD) is one of the main bioactive components in the plant of Dioscoreaceae. MPD has been demonstrated to possess antitumor activities. However, its role in pancreatic cancer and the underlying molecular mechanisms are poorly defined. In the present study, we demonstrated that MPD inhibited proliferation and promoted apoptosis of pancreatic cancer. Furthermore, our results demonstrated that MPD decreased oncogene c-Myc in protein level and resulted in concomitant reduction in glycolysis. In vivo assays with xenograft mouse model further confirmed the in vitro observations, which indicated that MPD inhibited 18FDG uptake in tumors formed by subcutaneously injection of MIA PaCa-2 cells. Collectively, our present study uncovered novel antitumor functions of MPD in pancreatic cancer and provided the possible molecular mechanism.
C1 [Chen, LianYu; Cheng, Chien-shan; Gao, HuiFeng; Zhan, Ling; Wang, FengJiao; Qu, Chao; Li, Ye; Wang, Peng; Chen, Hao; Meng, ZhiQiang; Liu, LuMing; Chen, Zhen] Fudan Univ, Shanghai Med Coll, Dept Oncol, Shanghai 200032, Peoples R China.
   [Chen, LianYu; Cheng, Chien-shan; Gao, HuiFeng; Zhan, Ling; Wang, FengJiao; Qu, Chao; Li, Ye; Wang, Peng; Chen, Hao; Meng, ZhiQiang; Liu, LuMing; Chen, Zhen] Fudan Univ, Dept Integrat Oncol, Shanghai Canc Ctr, Shanghai 200032, Peoples R China.
   [Chen, HaiFeng] Xiamen Univ, Sch Pharmaceut Sci, Xiamen 361000, Peoples R China.
RP Chen, Z (通讯作者)，Fudan Univ, Shanghai Med Coll, Dept Oncol, Shanghai 200032, Peoples R China.; Chen, Z (通讯作者)，Fudan Univ, Dept Integrat Oncol, Shanghai Canc Ctr, Shanghai 200032, Peoples R China.; Chen, HF (通讯作者)，Xiamen Univ, Sch Pharmaceut Sci, Xiamen 361000, Peoples R China.
EM haifeng@xmu.edu.cn; zchenzl@fudan.edu.cn
RI Cheng, Chien-shan/I-4065-2019; Meng, Zhiqiang/ABE-7747-2021
OI Cheng, Chien-shan/0000-0003-4885-6759; Li, Ye/0000-0001-6182-6285; Chen,
   Lian-Yu/0000-0003-3731-8592; Chen, Zhen/0000-0002-4502-0801
FU National Natural Science Foundation of China [81603444, 81573752];
   Shanghai Science and Technology Committee Project [16401932700]
FX This work was supported by the National Natural Science Foundation of
   China (81603444 and 81573752); Shanghai Science and Technology Committee
   Project (16401932700).
CR Antoniou G, 2014, CANCER TREAT REV, V40, P78, DOI 10.1016/j.ctrv.2013.05.008
   Bai Y, 2014, PHARMACOGN MAG, V10, P318, DOI 10.4103/0973-1296.137373
   Barbier Louise, 2014, Rev Prat, V64, P1297
   Belmar J, 2015, PHARMACOL THERAPEUT, V145, P76, DOI 10.1016/j.pharmthera.2014.08.003
   Bryant KL, 2014, TRENDS BIOCHEM SCI, V39, P91, DOI 10.1016/j.tibs.2013.12.004
   Cairns RA, 2011, NAT REV CANCER, V11, P85, DOI 10.1038/nrc2981
   Cao X, 2010, PHARMAZIE, V65, P359, DOI 10.1691/ph.2010.9785
   Cheng MS, 2003, J ORG CHEM, V68, P3658, DOI 10.1021/jo020683w
   Cui JJ, 2014, CLIN CANCER RES, V20, P2595, DOI 10.1158/1078-0432.CCR-13-2407
   DeBerardinis RJ, 2008, CURR OPIN GENET DEV, V18, P54, DOI 10.1016/j.gde.2008.02.003
   Denko NC, 2008, NAT REV CANCER, V8, P705, DOI 10.1038/nrc2468
   Erkan M, 2016, EXPERT REV GASTROENT, V10, P301, DOI 10.1586/17474124.2016.1117386
   Faber AC, 2014, CANCER DISCOV, V4, P42, DOI 10.1158/2159-8290.CD-13-0315
   Gordan JD, 2007, CANCER CELL, V12, P108, DOI 10.1016/j.ccr.2007.07.006
   Hanahan D, 2011, CELL, V144, P646, DOI 10.1016/j.cell.2011.02.013
   Hao JH, 2015, ONCOIMMUNOLOGY, V4, DOI 10.1080/2162402X.2015.1026535
   Hu K, 2003, CANCER INVEST, V21, P389, DOI 10.1081/CNV-120018230
   Ji SR, 2016, CLIN CANCER RES, V22, P3950, DOI 10.1158/1078-0432.CCR-15-2380
   Ji SR, 2015, CELL RES, V25, P561, DOI 10.1038/cr.2015.30
   Juweid ME, 2006, NEW ENGL J MED, V354, P496, DOI 10.1056/NEJMra050276
   Kamphorst JJ, 2016, NATURE, V536, P401, DOI 10.1038/nature19420
   Kato Y, 2013, CANCER CELL INT, V13, DOI 10.1186/1475-2867-13-89
   Le A, 2013, METHODS MOL BIOL, V1012, P213, DOI 10.1007/978-1-62703-429-6_14
   LEE JH, 2015, EVID-BASED COMPL ALT, V2015
   Liu MJ, 2005, CANCER LETT, V224, P229, DOI 10.1016/j.canlet.2004.11.051
   Maertin S, 2017, AM J PHYSIOL-GASTR L, V313, pG524, DOI 10.1152/ajpgi.00138.2017
   Mertz JA, 2011, P NATL ACAD SCI USA, V108, P16669, DOI 10.1073/pnas.1108190108
   Michalski CW, 2017, LANCET ONCOL, V18, P699, DOI 10.1016/S1470-2045(17)30304-2
   Moyer MT, 2014, NEW ENGL J MED, V371, P2140, DOI 10.1056/NEJMc1412266
   Perciavalle RM, 2013, TRENDS CELL BIOL, V23, P22, DOI 10.1016/j.tcb.2012.08.011
   PERMERT J, 1993, EUR J SURG, V159, P101
   Pignochino Y, 2009, MOL CANCER, V8, DOI 10.1186/1476-4598-8-118
   Semenza GL, 2004, CANCER CELL, V5, P405, DOI 10.1016/S1535-6108(04)00118-7
   Siegel RL, 2016, CA-CANCER J CLIN, V66, P7, DOI 10.3322/caac.21332
   Son J, 2013, NATURE, V496, P101, DOI 10.1038/nature12040
   Takahashi H, 2013, BBA-MOL CELL RES, V1833, P2980, DOI 10.1016/j.bbamcr.2013.08.006
   Teicher BA, 2012, CLIN CANCER RES, V18, P5537, DOI 10.1158/1078-0432.CCR-12-2587
   Wang G, 2006, CANCER LETT, V241, P102, DOI 10.1016/j.canlet.2005.10.050
   Wang ZW, 2012, FEBS LETT, V586, P1409, DOI 10.1016/j.febslet.2012.03.017
   Warfel NA, 2014, CURR MED CHEM, V21, P3021, DOI 10.2174/0929867321666140414101056
   Williams MM, 2015, ONCOTARGET, V6, P3519, DOI 10.18632/oncotarget.2792
   Ying HQ, 2012, CELL, V149, P656, DOI 10.1016/j.cell.2012.01.058
   Zhang RL, 2015, PHARMACOL RES PERSPE, V3, DOI 10.1002/prp2.118
NR 43
TC 4
Z9 4
U1 0
U2 14
PU HINDAWI LTD
PI LONDON
PA ADAM HOUSE, 3RD FLR, 1 FITZROY SQ, LONDON, W1T 5HF, ENGLAND
SN 1741-427X
EI 1741-4288
J9 EVID-BASED COMPL ALT
JI Evid.-based Complement Altern. Med.
PY 2018
VL 2018
AR 7343090
DI 10.1155/2018/7343090
PG 9
WC Integrative & Complementary Medicine
WE Science Citation Index Expanded (SCI-EXPANDED)
SC Integrative & Complementary Medicine
GA GA4ZG
UT WOS:000428341300001
PM 29736179
OA Green Published, Green Submitted, gold
DA 2022-07-19
ER

PT J
AU Zhang, G
   He, PJ
   Tan, HS
   Budhu, A
   Gaedcke, J
   Ghadimi, BM
   Ried, T
   Yfantis, HG
   Lee, DH
   Maitra, A
   Hanna, N
   Alexander, HR
   Hussain, SP
AF Zhang, Geng
   He, Peijun
   Tan, Hanson
   Budhu, Anuradha
   Gaedcke, Jochen
   Ghadimi, B. Michael
   Ried, Thomas
   Yfantis, Harris G.
   Lee, Dong H.
   Maitra, Anirban
   Hanna, Nader
   Alexander, H. Richard
   Hussain, S. Perwez
TI Integration of Metabolomics and Transcriptomics Revealed a Fatty Acid
   Network Exerting Growth Inhibitory Effects in Human Pancreatic Cancer
SO CLINICAL CANCER RESEARCH
LA English
DT Article
ID BREAST-CANCER; INDUCED APOPTOSIS; SYSTEMS BIOLOGY; METABOLISM;
   PALMITATE; IDENTIFICATION; PROLIFERATION; FRAMEWORK; RESPONSES; PROFILES
AB Purpose: To identify metabolic pathways that are perturbed in pancreatic ductal adenocarcinoma (PDAC), we investigated gene-metabolite networks with integration of metabolomics and transcriptomics.
   Experimental Design: Weconducted global metabolite profiling analysis on two independent cohorts of resected PDAC cases to identify critical metabolites alteration that may contribute to the progression of pancreatic cancer. We then searched for gene surrogates that were significantly correlated with the key metabolites, by integrating metabolite and gene expression profiles.
   Results: Fifty-five metabolites were consistently altered in tumors as compared with adjacent nontumor tissues in a test cohort (N = 33) and an independent validation cohort (N = 31). Weighted network analysis revealed a unique set of free fatty acids (FFA) that were highly coregulated and decreased in PDAC. Pathway analysis of 157 differentially expressed gene surrogates revealed a significantly altered lipid metabolism network, including key lipolytic enzymes PNLIP, CLPS, PNLIPRP1, and PNLIPRP2. Gene expressions of these lipases were significantly decreased in pancreatic tumors as compared with nontumor tissues, leading to reduced FFAs. More importantly, a lower gene expression of PNLIP in tumors was associated with poorer survival in two independent cohorts. We further showed that two saturated FFAs, palmitate and stearate, significantly induced TRAIL expression, triggered apoptosis, and inhibited proliferation in pancreatic cancer cells.
   Conclusions: Our results suggest that impairment in a lipolytic pathway involving lipases, and a unique set of FFAs, may play an important role in the development and progression of pancreatic cancer and provide potential targets for therapeutic intervention. (C) 2013 AACR.
C1 [Zhang, Geng; He, Peijun; Tan, Hanson; Budhu, Anuradha; Hussain, S. Perwez] NCI, Pancreat Canc Unit, Human Carcinogenesis Lab, Ctr Canc Res,NIH, Bethesda, MD 20892 USA.
   [Ried, Thomas] NCI, Genet Branch, NIH, Bethesda, MD 20892 USA.
   [Yfantis, Harris G.; Lee, Dong H.] Johns Hopkins Univ, Sch Med, Baltimore Vet Affairs Med Ctr, Baltimore, MD USA.
   [Maitra, Anirban] Johns Hopkins Univ, Sch Med, Sol Goldman Pancreat Canc Res Ctr, Baltimore, MD USA.
   [Hanna, Nader; Alexander, H. Richard] Univ Maryland, Sch Med, Dept Surg, Div Surg Oncol, Baltimore, MD 21201 USA.
   [Hanna, Nader; Alexander, H. Richard] Univ Maryland, Sch Med, Marlene & Stewart Greenebaum Canc Ctr, Baltimore, MD 21201 USA.
   [Gaedcke, Jochen; Ghadimi, B. Michael] Univ Med, Dept Gen & Visceral Surg, Gottingen, Germany.
RP Hussain, SP (通讯作者)，NCI, Pancreat Canc Unit, Human Carcinogenesis Lab, NIH, 37 Convent Dr,Bldg 37,Room 3044B, Bethesda, MD 20892 USA.
EM hussainp@mail.nih.gov
OI Hussain, S. Perwez/0000-0002-2294-522X
FU Intramural Research Program of the National Cancer Institute, Center for
   Cancer Research, NIH; NATIONAL CANCER INSTITUTE [ZIABC010837,
   ZIABC010833, ZIABC011162] Funding Source: NIH RePORTER
FX This work was supported by the Intramural Research Program of the
   National Cancer Institute, Center for Cancer Research, NIH.
CR Bathe OF, 2011, CANCER EPIDEM BIOMAR, V20, P140, DOI 10.1158/1055-9965.EPI-10-0712
   Brooks S, 2009, AM J EMERG MED, V27, P1167
   Budhu A, 2013, GASTROENTEROLOGY, V144, P1066, DOI 10.1053/j.gastro.2013.01.054
   Chen YQ, 2008, NATURE, V452, P429, DOI 10.1038/nature06757
   Claudino WM, 2007, J CLIN ONCOL, V25, P2840, DOI 10.1200/JCO.2006.09.7550
   Clyne Melanie, 2012, Nat Rev Urol, V9, P355, DOI 10.1038/nrurol.2012.127
   Connor SC, 2010, MOL BIOSYST, V6, P909, DOI 10.1039/b914182k
   Dang CV, 2012, GENE DEV, V26, P877, DOI 10.1101/gad.189365.112
   Dominguez-Munoz J Enrique, 2007, Curr Gastroenterol Rep, V9, P116, DOI 10.1007/s11894-007-0005-4
   Dunn WB, 2011, NAT PROTOC, V6, P1060, DOI 10.1038/nprot.2011.335
   Evans AM, 2009, ANAL CHEM, V81, P6656, DOI 10.1021/ac901536h
   Evans JL, 2003, DIABETES, V52, P1, DOI 10.2337/diabetes.52.1.1
   Fan TWM, 2004, CURR OPIN MOL THER, V6, P584
   Fay MP, 1997, CANCER RES, V57, P3979
   Ferrara CT, 2008, PLOS GENET, V4, DOI 10.1371/journal.pgen.1000034
   Fritz V, 2010, ONCOGENE, V29, P4369, DOI 10.1038/onc.2010.182
   Gargalovic PS, 2006, P NATL ACAD SCI USA, V103, P12741, DOI 10.1073/pnas.0605457103
   Griffin JL, 2004, NAT REV CANCER, V4, P551, DOI 10.1038/nrc1390
   Hamilton SR, 2000, WHO CLASSIFICATION T, P204
   Han JDJ, 2004, NATURE, V430, P88, DOI 10.1038/nature02555
   Hanahan D, 2011, CELL, V144, P646, DOI 10.1016/j.cell.2011.02.013
   Hardy S, 2000, CANCER RES, V60, P6353
   Hardy S, 2003, J BIOL CHEM, V278, P31861, DOI 10.1074/jbc.M300190200
   Hirai MY, 2004, P NATL ACAD SCI USA, V101, P10205, DOI 10.1073/pnas.0403218101
   Horvath S, 2006, P NATL ACAD SCI USA, V103, P17402, DOI 10.1073/pnas.0608396103
   Hsu PP, 2008, CELL, V134, P703, DOI 10.1016/j.cell.2008.08.021
   Kitano H, 2002, SCIENCE, V295, P1662, DOI 10.1126/science.1069492
   Langfelder P, 2008, BIOINFORMATICS, V24, P719, DOI 10.1093/bioinformatics/btm563
   Le A, 2012, CLIN CANCER RES, V18, P4285, DOI 10.1158/1078-0432.CCR-12-0041
   Listenberger LL, 2001, J BIOL CHEM, V276, P14890, DOI 10.1074/jbc.M010286200
   MEAD JF, 1963, ANNU REV BIOCHEM, V32, P241, DOI 10.1146/annurev.bi.32.070163.001325
   Ozkok A, 2013, INT UROL NEPHROL, V45, P477, DOI 10.1007/s11255-012-0237-6
   Paumen MB, 1997, J BIOL CHEM, V272, P3324, DOI 10.1074/jbc.272.6.3324
   Reboul E, 2006, BBA-MOL CELL BIOL L, V1761, P4, DOI 10.1016/j.bbalip.2005.12.013
   Romeo G, 2002, DIABETES, V51, P2241, DOI 10.2337/diabetes.51.7.2241
   Seligson DB, 2005, NATURE, V435, P1262, DOI 10.1038/nature03672
   Shimabukuro M, 1998, P NATL ACAD SCI USA, V95, P2498, DOI 10.1073/pnas.95.5.2498
   Siegel R, 2013, CA-CANCER J CLIN, V63, P11, DOI 10.3322/caac.21166
   Spratlin JL, 2009, CLIN CANCER RES, V15, P431, DOI 10.1158/1078-0432.CCR-08-1059
   Svensson RU, 2012, NATURE, V485, P590, DOI 10.1038/485590a
   Tomita M, 2012, SCIENCE, V336, P990, DOI 10.1126/science.1223066
   van Tilbeurgh H, 1999, BBA-MOL CELL BIOL L, V1441, P173, DOI 10.1016/S1388-1981(99)00149-3
   Voineagu I, 2011, NATURE, V474, P380, DOI 10.1038/nature10110
   Wang Feng, 2003, Mol Cancer, V2, P4, DOI 10.1186/1476-4598-2-4
   Wang HL, 2010, FUTURE ONCOL, V6, P1395, DOI 10.2217/FON.10.107
   Yadav D, 2011, PANCREAS, V40, P383, DOI 10.1097/MPA.0b013e3182062970
   Yeh JJ, 2009, FUTURE ONCOL, V5, P313, DOI [10.2217/fon.09.12, 10.2217/FON.09.12]
   Zhang B, 2005, STAT APPL GENET MOL, V4, DOI 10.2202/1544-6115.1128
   Zhang G, 2012, PLOS ONE, V7, DOI 10.1371/journal.pone.0031507
NR 49
TC 173
Z9 176
U1 2
U2 66
PU AMER ASSOC CANCER RESEARCH
PI PHILADELPHIA
PA 615 CHESTNUT ST, 17TH FLOOR, PHILADELPHIA, PA 19106-4404 USA
SN 1078-0432
EI 1557-3265
J9 CLIN CANCER RES
JI Clin. Cancer Res.
PD SEP 15
PY 2013
VL 19
IS 18
BP 4983
EP 4993
DI 10.1158/1078-0432.CCR-13-0209
PG 11
WC Oncology
WE Science Citation Index Expanded (SCI-EXPANDED)
SC Oncology
GA 219NF
UT WOS:000324513000011
PM 23918603
OA Green Accepted
DA 2022-07-19
ER

PT J
AU Hsing, AW
   Sakoda, LC
   Chua, SC
AF Hsing, Ann W.
   Sakoda, Lori C.
   Chua, Streamson C., Jr.
TI Obesity, metabolic syndrome, and prostate cancer
SO AMERICAN JOURNAL OF CLINICAL NUTRITION
LA English
DT Article; Proceedings Paper
CT 8th Postgraduate Nutrition Symposium on Metabolic Syndrome and the Onset
   of Cancer
CY MAR 15-16, 2006
CL Boston, MA
SP Harvard Med Sch, Div Nutr & Harvard Clin Nutr Res Ctr, Harvard Sch Public Hlth, Dept Nutr, Coca Cola Co, Beverage Inst Hlth & Wellness, Pharmavite, LLC, ConAgra Foods, Natl Dairy Council, Peanut Inst, Conrad Taff Teaching, S Daniel Abraham Teaching Fund, Harvard Ctr Healthy Living
DE obesity; abdominal obesity; metabolic syndrome; insulin resistance;
   prostate cancer
ID BODY-MASS INDEX; HORMONE-BINDING GLOBULIN; FACTOR-KAPPA-B;
   DIABETES-MELLITUS; NUCLEAR-LOCALIZATION; INSULIN-RESISTANCE; TOTAL
   TESTOSTERONE; WEIGHT CHANGE; ADULT MEN; RISK
AB Although obesity has been consistently linked to an increased risk of several malignancies, including cancers of the colon, gallbladder, kidney, and pancreas, its role in prostate cancer etiology remains elusive. Data on the association between obesity and prostate cancer incidence are inconsistent, and in some studies obesity is associated with an increase in risk of high-grade prostate cancer but with a decrease in risk of low-grade tumors. In contrast, obesity has been consistently associated with an increased risk of prostate cancer aggressiveness and mortality. The differential effects of obesity on subtypes of prostate cancer suggest etiologic heterogeneity in these tumors and complex interactions between androgen metabolism and several putative risk factors, including insulin resistance, diabetes, inflammation, and genetic susceptibility, on prostate cancer risk. Data on the role of abdominal obesity, insulin resistance, and metabolic syndrome in prostate cancer etiology are limited. Obesity has been shown to be associated with a state of low-grade chronic inflammation, and insulin resistance and the metabolic syndrome are associated with adverse metabolic profiles and with higher circulating concentrations of inflammation-related markers, including leptin, interleukin-6, and tumor necrosis factor-a, many of which have been shown to enhance tumor growth. Thus, whether obesity and metabolic syndrome modulate the risk of prostate cancer through chronic inflammation needs to be investigated further. Given that the prevalence of obesity and metabolic syndrome is increasing worldwide and that the world population is aging, the roles of obesity and metabolic syndrome in prostate carcinogenesis warrant further clarification.
C1 NCI, Div Canc Epidemiol & Genet, Rockville, MD 20852 USA.
   Univ Washington, Dept Epidemiol, Seattle, WA 98195 USA.
   Albert Einstein Coll Med, Dept Med, New York, NY USA.
   Albert Einstein Coll Med, Dept Neurosci, New York, NY USA.
RP Hsing, AW (通讯作者)，NCI, Div Canc Epidemiol & Genet, 6120 Execut Blvd,EPS 5024,MSC 7234, Rockville, MD 20852 USA.
EM hsinga@mail.nih.gov
RI FENTON, MIRIAM C/B-6430-2011; Sakoda, Lori/ABD-6828-2020
OI Sakoda, Lori/0000-0002-0900-5735
FU Intramural NIH HHS Funding Source: Medline; NIDDK NIH HHS [9P01DK26687]
   Funding Source: Medline; NATIONAL INSTITUTE OF DIABETES AND DIGESTIVE
   AND KIDNEY DISEASES [P30DK026687] Funding Source: NIH RePORTER
CR Baillargeon J, 2006, CANCER EPIDEM BIOMAR, V15, P1331, DOI 10.1158/1055-9965.EPI-06-0082
   Beebe-Dimmer JL, 2007, CANCER-AM CANCER SOC, V109, P875, DOI 10.1002/cncr.22461
   Bonovas S, 2004, DIABETOLOGIA, V47, P1071, DOI 10.1007/s00125-004-1415-6
   Bradbury BD, 2005, CANCER CAUSE CONTROL, V16, P637, DOI 10.1007/s10552-005-0383-6
   Calle EE, 2003, NEW ENGL J MED, V348, P1625, DOI 10.1056/NEJMoa021423
   Chan JM, 2005, CANCER CAUSE CONTROL, V16, P789, DOI 10.1007/s10552-005-3301-z
   Chang S, 2001, PROSTATE, V46, P62
   Claeys GB, 2005, PROSTATE, V65, P83, DOI 10.1002/pros.20271
   Coker AL, 2004, BRIT J CANCER, V90, P2171, DOI 10.1038/sj.bjc.6601857
   Dal Maso L, 2004, BRIT J CANCER, V90, P2176, DOI 10.1038/sj.bjc.6601859
   Dandona P, 2005, CIRCULATION, V111, P1448, DOI 10.1161/01.CIR.0000158483.13093.9D
   DeMarzo AM, 2003, LANCET, V361, P955, DOI 10.1016/S0140-6736(03)12779-1
   Domingo-Domenech J, 2005, BRIT J CANCER, V93, P1285, DOI 10.1038/sj.bjc.6602851
   Engeland A, 2003, BRIT J CANCER, V89, P1237, DOI 10.1038/sj.bjc.6601206
   Fradet V, 2004, CLIN CANCER RES, V10, P8460, DOI 10.1158/1078-0432.CCR-04-0764
   Freedland SJ, 2005, J UROLOGY, V174, P1266, DOI 10.1097/01.ju.0000173093.89897.97
   Friedenreich CM, 2004, INT J CANCER, V110, P278, DOI 10.1002/ijc.20110
   Gade-Andavolu R, 2006, CANCER J, V12, P201, DOI 10.1097/00130404-200605000-00008
   Gapstur SM, 2007, INT J OBESITY, V31, P685, DOI 10.1038/sj.ijo.0803465
   Giles GG, 2003, INT J CANCER, V103, P241, DOI 10.1002/ijc.10810
   Giovannucci E, 2004, INT J EPIDEMIOL, V33, P217, DOI 10.1093/ije/dyh020
   Giovannucci E, 2003, J NATL CANCER I, V95, P1240, DOI 10.1093/jnci/djg009
   Giovannucci E, 2001, EPIDEMIOL REV, V23, P159, DOI 10.1093/oxfordjournals.epirev.a000783
   Goldstein Barry J, 2003, Rev Cardiovasc Med, V4 Suppl 6, pS3
   Goldstein BJ, 2002, AM J CARDIOL, V90, p3G
   Gong ZH, 2006, CANCER EPIDEM BIOMAR, V15, P1977, DOI 10.1158/1055-9965.EPI-06-0477
   Gonzalez-Perez A, 2005, CANCER CAUSE CONTROL, V16, P1055, DOI 10.1007/s10552-005-4705-5
   Gonzalgo ML, 2003, J UROLOGY, V170, P2444, DOI 10.1097/01.ju.0000085381.20139.b6
   Haheim LL, 2006, AM J EPIDEMIOL, V164, P769, DOI 10.1093/aje/kwj284
   Hammarsten J, 2004, BLOOD PRESSURE, V13, P47, DOI 10.1080/08037050310025735
   Ho GYF, 2003, BRIT J CANCER, V88, P263, DOI 10.1038/sj.bjc.6600747
   Hsing Ann W., 2002, Prostate, V52, P213, DOI 10.1002/pros.10108
   Hsing AW, 1998, CANCER EPIDEM BIOMAR, V7, P83
   Hsing AW, 2001, JNCI-J NATL CANCER I, V93, P783, DOI 10.1093/jnci/93.10.783
   Hsing AW, 2000, INT J CANCER, V85, P60, DOI 10.1002/(SICI)1097-0215(20000101)85:1&lt;60::AID-IJC11&gt;3.0.CO;2-B
   Hsing AW, 2006, FRONT BIOSCI-LANDMRK, V11, P1388, DOI 10.2741/1891
   Hsing AW, 2001, EPIDEMIOL REV, V23, P3, DOI 10.1093/oxfordjournals.epirev.a000792
   Hsing AW, 2003, J NATL CANCER I, V95, P67, DOI 10.1093/jnci/95.1.67
   Hsing AW, 2001, EPIDEMIOL REV, V23, P2, DOI 10.1093/oxfordjournals.epirev.a000790
   Hsing AW, 2000, CANCER EPIDEM BIOMAR, V9, P1335
   Hubbard JS, 2004, UROLOGY, V63, P253, DOI 10.1016/j.urology.2003.09.060
   Irani J, 2003, BJU INT, V91, P482, DOI 10.1046/j.1464-410X.2003.04133.x
   Jemal A, 2007, CA-CANCER J CLIN, V57, P43, DOI 10.3322/canjclin.57.1.43
   Jonsson F, 2003, INT J CANCER, V106, P594, DOI 10.1002/ijc.11266
   Kaaks R, 2000, PROSTATE CANCER P D, V3, P157, DOI 10.1038/sj.pcan.4500421
   Kaaks R, 2003, EUR J CANCER PREV, V12, P309, DOI 10.1097/00008469-200308000-00011
   Kote-Jarai Z, 2003, BJU INT, V92, P109, DOI 10.1046/j.1464-410X.2003.04272.x
   Kupelian V, 2006, J CLIN ENDOCR METAB, V91, P843, DOI 10.1210/jc.2005-1326
   Kurahashi N, 2006, BRIT J CANCER, V94, P740, DOI 10.1038/sj.bjc.6602983
   Lagiou P, 1998, INT J CANCER, V76, P25, DOI 10.1002/(SICI)1097-0215(19980330)76:1<25::AID-IJC5>3.0.CO;2-#
   Laukkanen JA, 2004, CANCER EPIDEM BIOMAR, V13, P1646
   Lee AL, 2000, J MICROCOLUMN SEP, V12, P187, DOI 10.1002/(SICI)1520-667X(2000)12:4<187::AID-MCS3>3.0.CO;2-P
   Lessard L, 2005, BRIT J CANCER, V93, P1019, DOI 10.1038/sj.bjc.6602796
   Lindmark F, 2005, BRIT J CANCER, V93, P493, DOI 10.1038/sj.bjc.6602729
   MacInnis RJ, 2003, CANCER EPIDEM BIOMAR, V12, P1417
   MacInnis RJ, 2006, CANCER CAUSE CONTROL, V17, P989, DOI 10.1007/s10552-006-0049-z
   Martin ASG, 2006, AM J CLIN NUTR, V83, p461S, DOI 10.1093/ajcn/83.2.461s
   Nelson William G, 2004, J Urol, V172, pS6, DOI 10.1097/01.ju.0000142058.99614.ff
   Neuhausen SL, 2005, PROSTATE, V64, P168, DOI 10.1002/pros.20216
   Okasha M, 2002, J EPIDEMIOL COMMUN H, V56, P780, DOI 10.1136/jech.56.10.780
   Park SK, 2006, PROSTATE, V66, P1285, DOI 10.1002/pros.20419
   Platz EA, 2005, CANCER EPIDEM BIOMAR, V14, P1262, DOI 10.1158/1055-9965.EPI-04-0371
   Platz Elizabeth A., 2004, Journal of Urology, V171, pS36, DOI 10.1097/01.ju.0000108131.43160.77
   Porter MP, 2005, PROSTATE, V62, P316, DOI 10.1002/pros.20121
   Ribeiro R, 2004, PROSTATE, V59, P268, DOI 10.1002/pros.20004
   Robinson WR, 2005, AM J EPIDEMIOL, V161, P1107, DOI 10.1093/aje/kwi150
   Rodriguez C, 2005, AM J EPIDEMIOL, V161, P147, DOI 10.1093/aje/kwh334
   Rodriguez C, 2001, CANCER EPIDEM BIOMAR, V10, P345
   Rodriguez C, 2007, CANCER EPIDEM BIOMAR, V16, P63, DOI 10.1158/1055-9965.EPI-06-0754
   Saglam K, 2003, J UROLOGY, V169, P1308, DOI 10.1097/01.ju.0000055903.18400.25
   SHA WC, 1995, CELL, V80, P321, DOI 10.1016/0092-8674(95)90415-8
   Sharpe CR, 2001, EPIDEMIOLOGY, V12, P546, DOI 10.1097/00001648-200109000-00014
   Shoelson SE, 2006, J CLIN INVEST, V116, P1793, DOI 10.1172/JCI29069
   Sim HG, 2005, EUR J CANCER, V41, P834, DOI 10.1016/j.ejca.2004.12.033
   Stattin P, 2003, CANCER EPIDEM BIOMAR, V12, P474
   Stattin P, 2001, J CLIN ENDOCR METAB, V86, P1341, DOI 10.1210/jc.86.3.1341
   Sun JL, 2006, PROSTATE, V66, P728, DOI 10.1002/pros.20396
   Tande AJ, 2006, AM J EPIDEMIOL, V164, P1094, DOI 10.1093/aje/kwj320
   Tavani A, 2005, EUR UROL, V47, P313, DOI 10.1016/j.eururo.2004.10.027
   TUOBIMAA P, 2007, CANCER EPIDEM BIOMAR, V16, P302
   von Hafe P, 2004, OBES RES, V12, P1930, DOI 10.1038/oby.2004.242
   Wright ME, 2007, CANCER-AM CANCER SOC, V109, P675, DOI 10.1002/cncr.22443
   Xu JF, 2005, CANCER EPIDEM BIOMAR, V14, P2563, DOI 10.1158/1055-9965.EPI-05-0356
   Zhu K, 2004, AM J EPIDEMIOL, V159, P978, DOI 10.1093/aje/kwh139
NR 84
TC 254
Z9 264
U1 3
U2 24
PU OXFORD UNIV PRESS
PI OXFORD
PA GREAT CLARENDON ST, OXFORD OX2 6DP, ENGLAND
SN 0002-9165
EI 1938-3207
J9 AM J CLIN NUTR
JI Am. J. Clin. Nutr.
PD SEP
PY 2007
VL 86
IS 3
BP 843S
EP 857S
DI 10.1093/ajcn/86.3.843S
PG 15
WC Nutrition & Dietetics
WE Science Citation Index Expanded (SCI-EXPANDED); Conference Proceedings Citation Index - Science (CPCI-S)
SC Nutrition & Dietetics
GA 210WC
UT WOS:000249485300052
PM 18265478
OA Bronze
DA 2022-07-19
ER

PT J
AU Mu, W
   Wang, Z
   Zoller, M
AF Mu, Wei
   Wang, Zhe
   Zoeller, Margot
TI Ping-Pong-Tumor and Host in Pancreatic Cancer Progression
SO FRONTIERS IN ONCOLOGY
LA English
DT Review
DE pancreatic cancer; metastasis; exosomes; cancer-initiating cell markers;
   stellate cells; metabolism; perineural invasion; immunosuppression
ID REGULATORY T-CELLS; EPITHELIAL-MESENCHYMAL-TRANSITION; LONG NONCODING
   RNAS; INDEPENDENT PROGNOSTIC-FACTOR; COLORECTAL-CARCINOMA CELLS;
   POSITIVE-FEEDBACK LOOP; CD44 VARIANT ISOFORMS; NERVE GROWTH-FACTOR;
   STEM-CELLS; STELLATE CELLS
AB Metastasis is the main cause of high pancreatic cancer (PaCa) mortality and trials dampening PaCa mortality rates are not satisfying. Tumor progression is driven by the crosstalk between tumor cells, predominantly cancer-initiating cells (CIC), and surrounding cells and tissues as well as distant organs, where tumor-derived extracellular vesicles (TEX) are of major importance. A strong stroma reaction, recruitment of immunosuppressive leukocytes, perineural invasion, and early spread toward the peritoneal cavity, liver, and lung are shared with several epithelial cell-derived cancer, but are most prominent in PaCa. Here, we report on the state of knowledge on the PaCIC markers Tspan8, alpha6beta4, CD44v6, CXCR4, LRP5/6, LRG5, claudin7, EpCAM, and CD133, which all, but at different steps, are engaged in the metastatic cascade, frequently via PaCIC-TEX. This includes the contribution of PaCIC markers to TEX biogenesis, targeting, and uptake. We then discuss PaCa-selective features, where feedback loops between stromal elements and tumor cells, including distorted transcription, signal transduction, and metabolic shifts, establish vicious circles. For the latter particularly pancreatic stellate cells (PSC) are responsible, furnishing PaCa to cope with poor angiogenesis-promoted hypoxia by metabolic shifts and direct nutrient transfer via vesicles. Furthermore, nerves including Schwann cells deliver a large range of tumor cell attracting factors and Schwann cells additionally support PaCa cell survival by signaling receptor binding. PSC, tumor-associated macrophages, and components of the dysplastic stroma contribute to perineural invasion with signaling pathway activation including the cholinergic system. Last, PaCa aggressiveness is strongly assisted by the immune system. Although rich in immune cells, only immunosuppressive cells and factors are recovered in proximity to tumor cells and hamper effector immune cells entering the tumor stroma. Besides a paucity of immunostimulatory factors and receptors, immunosuppressive cytokines, myeloid-derived suppressor cells, regulatory T-cells, and M2 macrophages as well as PSC actively inhibit effector cell activation. This accounts for NK cells of the non-adaptive and cytotoxic T-cells of the adaptive immune system. We anticipate further deciphering the molecular background of these recently unraveled intermingled phenomena may turn most lethal PaCa into a curatively treatable disease.
C1 [Mu, Wei] Shanghai Jiao Tong Univ, Sch Publ Hlth, Sch Med, Shanghai, Peoples R China.
   [Wang, Zhe; Zoeller, Margot] Pharmaceut Univ, Hosp Guangdong 1, Dept Onc, Guangzhou, Guangdong, Peoples R China.
RP Mu, W (通讯作者)，Shanghai Jiao Tong Univ, Sch Publ Hlth, Sch Med, Shanghai, Peoples R China.
EM weimu@shsmu.edu.cn
RI Mu, Wei/AAN-5433-2020
OI Mu, Wei/0000-0003-2828-8096; WANG, Zhe/0000-0003-4220-5103
FU National Natural Science Foundation of China [81702877]; Shanghai
   Sailing Program [18YF1412100]
FX This work was supported by grants from the National Natural Science
   Foundation of China (81803269) (WM), the Shanghai Sailing
   Program(18YF1412100) (WM), and the National Natural Science Foundation
   of China (NSFC. 81702877) (ZW).
CR Abels ER, 2016, CELL MOL NEUROBIOL, V36, P301, DOI 10.1007/s10571-016-0366-z
   Adamia Sophia, 2005, Current Drug Targets - Cardiovascular & Haematological Disorders, V5, P3, DOI 10.2174/1568006053005056
   Ahadi A, 2016, SCI REP-UK, V6, DOI 10.1038/srep24922
   Ailane N, 2014, FRONT PHYSIOL, V5, DOI 10.3389/fphys.2014.00364
   Ajani JA, 2015, SEMIN ONCOL, V42, pS3, DOI 10.1053/j.seminoncol.2015.01.001
   Akhade VS, 2017, ADV EXP MED BIOL, V1008, P47, DOI 10.1007/978-981-10-5203-3_2
   Akiel MA, 2016, FEBS LETT, V590, P2700, DOI 10.1002/1873-3468.12268
   Al-Assar O, 2014, RADIOTHER ONCOL, V111, P243, DOI 10.1016/j.radonc.2014.03.014
   Al-Wadei HAN, 2011, MOL NUTR FOOD RES, V55, P1745, DOI 10.1002/mnfr.201100229
   Albini A, 2015, CONNECT TISSUE RES, V56, P414, DOI 10.3109/03008207.2015.1066780
   Alcantara-Hernandez R, 2018, GAC MED MEX, V154, P223, DOI 10.24875/GMM.18002390
   Ali S, 2015, AM J CANCER RES, V5, P1251
   Allam A, 2017, PANCREATOLOGY, V17, P514, DOI 10.1016/j.pan.2017.05.390
   Amedei A, 2013, CANCER IMMUNOL IMMUN, V62, P1249, DOI 10.1007/s00262-013-1429-3
   Ames E, 2015, J IMMUNOL, V195, P4010, DOI 10.4049/jimmunol.1500447
   Amigorena S, 2010, CURR OPIN IMMUNOL, V22, P109, DOI 10.1016/j.coi.2010.01.022
   Amit M, 2016, NAT REV CANCER, V16, P399, DOI 10.1038/nrc.2016.38
   Amrutkar M, 2019, BMC CANCER, V19, DOI 10.1186/s12885-019-5803-1
   Andre-Gregoire G, 2017, CELL ADHES MIGR, V11, P164, DOI 10.1080/19336918.2016.1247145
   Andreu Z, 2014, FRONT IMMUNOL, V5, DOI 10.3389/fimmu.2014.00442
   Antonucci F, 2012, EMBO J, V31, P1231, DOI 10.1038/emboj.2011.489
   Antonyak MA, 2011, P NATL ACAD SCI USA, V108, P4852, DOI 10.1073/pnas.1017667108
   Arnold JN, 2014, CANCER IMMUNOL RES, V2, P121, DOI 10.1158/2326-6066.CIR-13-0150
   ARUFFO A, 1990, CELL, V61, P1303, DOI 10.1016/0092-8674(90)90694-A
   Attri KS, 2018, METHODS MOL BIOL, V1742, P265, DOI 10.1007/978-1-4939-7665-2_23
   Aya T, 1978, IARC Sci Publ, P711
   Azuma T, 2003, CANCER RES, V63, P4516
   Bachem MG, 1998, GASTROENTEROLOGY, V115, P421, DOI 10.1016/S0016-5085(98)70209-4
   Badawy SMM, 2018, J BIOL CHEM, V293, P8208, DOI 10.1074/jbc.RA118.001986
   Bailey JM, 2009, ONCOGENE, V28, P3513, DOI 10.1038/onc.2009.220
   Bailey P, 2016, NATURE, V531, P47, DOI 10.1038/nature16965
   Bakhshandeh B, 2017, CURR STEM CELL RES T, V12, P31, DOI 10.2174/1574888X11666160709211528
   Balachandran VP, 2017, NATURE, V551, P512, DOI 10.1038/nature24462
   Bandola-Simon J, 2019, MOL IMMUNOL, V113, P31, DOI 10.1016/j.molimm.2018.03.025
   Barres C, 2010, BLOOD, V115, P696, DOI 10.1182/blood-2009-07-231449
   Barros MHM, 2013, PLOS ONE, V8, DOI 10.1371/journal.pone.0080908
   Bassani S, 2012, INT J BIOCHEM CELL B, V44, P703, DOI 10.1016/j.biocel.2012.01.020
   Basu Sayon, 2016, F1000Res, V5, DOI 10.12688/f1000research.7579.1
   Bates RC, 1998, CELL ADHES COMMUN, V6, P21, DOI 10.3109/15419069809069758
   Batlle E, 2017, NAT MED, V23, P1124, DOI 10.1038/nm.4409
   Baumholtz AI, 2017, TISSUE BARRIERS, V5, DOI 10.1080/21688370.2017.1361899
   Bayne LJ, 2012, CANCER CELL, V21, P822, DOI 10.1016/j.ccr.2012.04.025
   Beatty GL, 2017, CLIN CANCER RES, V23, P3269, DOI 10.1158/1078-0432.CCR-16-2272
   Bellone G, 2006, J IMMUNOL, V177, P3448, DOI 10.4049/jimmunol.177.5.3448
   BENNETT KL, 1995, J CELL BIOL, V128, P687, DOI 10.1083/jcb.128.4.687
   Berditchevski F, 2007, TRAFFIC, V8, P89, DOI 10.1111/j.1600-0854.2006.00515.x
   Berthier-Vergnes O, 2011, BRIT J CANCER, V104, P155, DOI 10.1038/sj.bjc.6605994
   Bharadwaj U, 2007, CANCER RES, V67, P5479, DOI 10.1158/0008-5472.CAN-06-3963
   Bhatia V, 2009, MOL CANCER RES, V7, P1119, DOI 10.1158/1541-7786.MCR-08-0568
   Bhome R, 2018, CANCER LETT, V420, P228, DOI 10.1016/j.canlet.2018.02.002
   Bianco F, 2005, J IMMUNOL, V174, P7268, DOI 10.4049/jimmunol.174.11.7268
   Biddle A, 2011, CANCER RES, V71, P5317, DOI 10.1158/0008-5472.CAN-11-1059
   Billadeau DD, 2006, J GASTROINTEST CANC, V37, P110, DOI 10.1007/s12029-007-0011-7
   Binder MJ, 2017, CANCER LETT, V385, P55, DOI 10.1016/j.canlet.2016.11.001
   Bissell MJ, 2011, NAT MED, V17, P320, DOI 10.1038/nm.2328
   Blake SJ, 2016, CLIN CANCER RES, V22, P5183, DOI 10.1158/1078-0432.CCR-16-0933
   Boesch M, 2018, STEM CELL TRANSL MED, V7, P495, DOI 10.1002/sctm.17-0289
   Boldrini L, 2019, RADIAT ONCOL, V14, DOI 10.1186/s13014-019-1275-3
   Boros P, 2016, HUM IMMUNOL, V77, P631, DOI 10.1016/j.humimm.2016.05.024
   Bossard C, 2004, CANCER RES, V64, P7507, DOI 10.1158/0008-5472.CAN-04-0287
   Boukouris S, 2015, PROTEOM CLIN APPL, V9, P358, DOI 10.1002/prca.201400114
   Bourguignon LYW, 2014, ADV CANCER RES, V123, P255, DOI 10.1016/B978-0-12-800092-2.00010-1
   Bourguignon LYW, 2009, J BIOL CHEM, V284, P2657, DOI 10.1074/jbc.M806708200
   Bowden KL, 2011, J BIOL CHEM, V286, P30624, DOI 10.1074/jbc.M111.274381
   Boye K, 2010, AM J PATHOL, V176, P528, DOI 10.2353/ajpath.2010.090526
   Brabletz T, 2012, NAT REV CANCER, V12, P425, DOI 10.1038/nrc3265
   Bronte V, 2016, NAT COMMUN, V7, DOI 10.1038/ncomms12150
   Bruno S, 2009, J AM SOC NEPHROL, V20, P1053, DOI 10.1681/ASN.2008070798
   BUCK CA, 1987, ANNU REV CELL BIOL, V3, P179, DOI 10.1146/annurev.cellbio.3.1.179
   Budnik V, 2016, NAT REV NEUROSCI, V17, P160, DOI 10.1038/nrn.2015.29
   Burrello J, 2016, FRONT CELL DEV BIOL, V4, DOI 10.3389/fcell.2016.00083
   Busillo JM, 2007, BBA-BIOMEMBRANES, V1768, P952, DOI 10.1016/j.bbamem.2006.11.002
   Bussard KM, 2016, BREAST CANCER RES, V18, DOI 10.1186/s13058-016-0740-2
   Bynigeri RR, 2017, WORLD J GASTROENTERO, V23, P382, DOI 10.3748/wjg.v23.i3.382
   Cameron ME, 2018, J ONCOL, V2018, DOI 10.1155/2018/6214838
   Candido JB, 2018, CELL REP, V23, P1448, DOI 10.1016/j.celrep.2018.03.131
   Cao YH, 2004, SEMIN THROMB HEMOST, V30, P83
   Carayon K, 2011, J BIOL CHEM, V286, P34426, DOI 10.1074/jbc.M111.257444
   Carstens JL, 2017, NAT COMMUN, V8, DOI 10.1038/ncomms15095
   Castello A, 2017, NAT PROTOC, V12, P2447, DOI 10.1038/nprot.2017.106
   Castello A, 2015, TRENDS ENDOCRIN MET, V26, P746, DOI 10.1016/j.tem.2015.09.012
   Castello A, 2016, METHODS MOL BIOL, V1358, P131, DOI 10.1007/978-1-4939-3067-8_8
   Cavel O, 2012, CANCER RES, V72, P5733, DOI 10.1158/0008-5472.CAN-12-0764
   Cerliani JP, 2017, TRENDS BIOCHEM SCI, V42, P255, DOI 10.1016/j.tibs.2016.11.003
   Ceyhan GO, 2010, ANN SURG, V251, P923, DOI 10.1097/SLA.0b013e3181d974d4
   Ceyhan GO, 2009, GASTROENTEROLOGY, V136, P177, DOI 10.1053/j.gastro.2008.09.029
   Chan AKC, 2016, WORLD J GASTROENTERO, V22, P3471, DOI 10.3748/wjg.v22.i12.3471
   Chang A, 2015, CANCERS, V7, P1292, DOI 10.3390/cancers7030838
   Chang CH, 2013, CELL, V153, P1239, DOI 10.1016/j.cell.2013.05.016
   Chang JH, 2016, MEDICINE, V95, DOI 10.1097/MD.0000000000005541
   Chang ST, 2016, RADIOLOGY, V281, P816, DOI 10.1148/radiol.2016152790
   Chatterjee D, 2012, AM J SURG PATHOL, V36, P409, DOI 10.1097/PAS.0b013e31824104c5
   Chauhan S, 2017, J PROTEOME RES, V16, P238, DOI 10.1021/acs.jproteome.6b00811
   Chelakkot C, 2018, EXP MOL MED, V50, DOI 10.1038/s12276-018-0126-x
   Chen HC, 2011, LAB INVEST, V91, P1502, DOI 10.1038/labinvest.2011.91
   Chen JY, 2017, HUM IMMUNOL, V78, P113, DOI 10.1016/j.humimm.2016.12.001
   Chen M, 2013, ONCOGENE, V32, P3754, DOI 10.1038/onc.2012.383
   Chen M, 2009, J BIOL CHEM, V284, P1484, DOI 10.1074/jbc.M803997200
   Chen ML, 2005, P NATL ACAD SCI USA, V102, P419, DOI 10.1073/pnas.0408197102
   Chen SC, 2013, PLOS ONE, V8, DOI 10.1371/journal.pone.0056380
   Chen SH, 2019, AM J CANCER RES, V9, P1
   Chen WZ, 2017, J IMMUNOL RES, V2017, DOI 10.1155/2017/1073947
   Cheng M, 2015, J MOL CELL CARDIOL, V81, P49, DOI 10.1016/j.yjmcc.2015.01.024
   Chin A, 2017, BBA-GEN SUBJECTS, V1861, P2956, DOI 10.1016/j.bbagen.2017.06.011
   Chinni SR, 2008, MOL CANCER RES, V6, P446, DOI 10.1158/1541-7786.MCR-07-0117
   Chivet M, 2014, J EXTRACELL VESICLES, V3, DOI 10.3402/jev.v3.24722
   Choi DS, 2015, MASS SPECTROM REV, V34, P474, DOI 10.1002/mas.21420
   Choi D, 2019, PROTEOMICS, V19, DOI 10.1002/pmic.201800169
   Christianson HC, 2013, P NATL ACAD SCI USA, V110, P17380, DOI 10.1073/pnas.1304266110
   Chun Y, 2018, CELLS-BASEL, V7, DOI 10.3390/cells7120278
   Claas C, 2005, BIOCHEM J, V389, P99, DOI 10.1042/BJ20041287
   Claas C, 1998, J CELL BIOL, V141, P267, DOI 10.1083/jcb.141.1.267
   Clark CE, 2007, CANCER RES, V67, P9518, DOI 10.1158/0008-5472.CAN-07-0175
   Cojoc Monica, 2013, Onco Targets Ther, V6, P1347, DOI 10.2147/OTT.S36109
   Colombo M, 2014, ANNU REV CELL DEV BI, V30, P255, DOI 10.1146/annurev-cellbio-101512-122326
   Condamine T, 2011, TRENDS IMMUNOL, V32, P19, DOI 10.1016/j.it.2010.10.002
   Cooper JA, 2008, BIOCHEMISTRY-US, V47, P5681, DOI 10.1021/bi8003044
   Corbeil D, 2000, J BIOL CHEM, V275, P5512, DOI 10.1074/jbc.275.8.5512
   Corbeil D, 2009, GLIA, V57, P860, DOI 10.1002/glia.20812
   Corbet C, 2017, BBA-REV CANCER, V1868, P7, DOI 10.1016/j.bbcan.2017.01.002
   Correnti M, 2017, ONCOTARGET, V8, P7094, DOI 10.18632/oncotarget.12569
   Costa-Silva B, 2015, NAT CELL BIOL, V17, P816, DOI 10.1038/ncb3169
   Cruciat CM, 2013, CSH PERSPECT BIOL, V5, DOI 10.1101/cshperspect.a015081
   D'Agostino G, 2018, FRONT IMMUNOL, V9, DOI 10.3389/fimmu.2018.02185
   Dalerba P, 2007, P NATL ACAD SCI USA, V104, P10158, DOI 10.1073/pnas.0703478104
   Daley D, 2017, NAT MED, V23, P556, DOI 10.1038/nm.4314
   Daley GQ, 2015, PHILOS T R SOC B, V370, DOI 10.1098/rstb.2014.0376
   Dallal RM, 2002, SURGERY, V131, P135, DOI 10.1067/msy.2002.119937
   Daniel SK, 2019, CLIN TRANSL MED, V8, DOI 10.1186/s40169-019-0226-9
   Davis M, 2012, J IMMUNOTHER, V35, P629, DOI 10.1097/CJI.0b013e31826c8a4f
   de Lau W, 2014, GENE DEV, V28, P305, DOI 10.1101/gad.235473.113
   de Lau W, 2011, NATURE, V476, P293, DOI 10.1038/nature10337
   de Lucas B, 2018, J CELL MOL MED, V22, P746, DOI 10.1111/jcmm.13422
   De Monte L, 2011, J EXP MED, V208, P469, DOI 10.1084/jem.20101876
   Melo FDE, 2017, NATURE, V543, P676, DOI 10.1038/nature21713
   Deborde S, 2017, CELL MOL LIFE SCI, V74, P4405, DOI 10.1007/s00018-017-2578-x
   Deicher A, 2018, CANCER CELL INT, V18, DOI 10.1186/s12935-018-0585-0
   Del Chiaro M, 2014, WORLD J GASTROENTERO, V20, P12118, DOI 10.3748/wjg.v20.i34.12118
   del Conde I, 2005, BLOOD, V106, P1604, DOI 10.1182/blood-2004-03-1095
   Demir IE, 2010, NEUROGASTROENT MOTIL, V22, P480, DOI 10.1111/j.1365-2982.2009.01428.x
   Demir IE, 2015, NAT REV GASTRO HEPAT, V12, P649, DOI 10.1038/nrgastro.2015.166
   Demir IE, 2014, JNCI-J NATL CANCER I, V106, DOI 10.1093/jnci/dju184
   Denzel S, 2012, INT J EXP PATHOL, V93, P341, DOI 10.1111/j.1365-2613.2012.00826.x
   DeWire SM, 2007, ANNU REV PHYSIOL, V69, P483, DOI 10.1146/annurev.physiol.69.022405.154749
   Dhamija S, 2016, INT J CANCER, V139, P269, DOI 10.1002/ijc.30039
   Di Liegro CM, 2017, GENES-BASEL, V8, DOI 10.3390/genes8100240
   Ding L, 2012, GASTROENTEROLOGY, V142, P305, DOI 10.1053/j.gastro.2011.10.025
   Dong HD, 2002, NAT MED, V8, P793, DOI 10.1038/nm730
   Dowling J, 1996, J CELL BIOL, V134, P559, DOI 10.1083/jcb.134.2.559
   Draghiciu O, 2015, ONCOIMMUNOLOGY, V4, DOI 10.4161/2162402X.2014.989764
   Dragomir M, 2018, TRANSL CANCER RES, V7, pS243, DOI 10.21037/tcr.2017.10.46
   Draoui N, 2017, OPEN BIOL, V7, DOI 10.1098/rsob.170219
   Drapkin R, 2004, HUM PATHOL, V35, P1014, DOI 10.1016/j.humpath.2004.04.014
   Driemel C, 2014, ONCOGENE, V33, P4904, DOI 10.1038/onc.2013.441
   Duluc C, 2015, EMBO MOL MED, V7, P735, DOI 10.15252/emmm.201404346
   Egea-Jimenez AL, 2018, J LIPID RES, V59, P1554, DOI 10.1194/jlr.R083964
   Ekyalongo RC, 2015, BBA-MOL CELL BIOL L, V1851, P90, DOI 10.1016/j.bbalip.2014.06.009
   Elia I, 2018, TRENDS CELL BIOL, V28, P673, DOI 10.1016/j.tcb.2018.04.002
   Eliscovich C, 2017, CURR OPIN CELL BIOL, V45, P38, DOI 10.1016/j.ceb.2017.02.008
   Ene-Obong A, 2013, GASTROENTEROLOGY, V145, P1121, DOI 10.1053/j.gastro.2013.07.025
   Eom BW, 2016, PLOS ONE, V11, DOI 10.1371/journal.pone.0159424
   Erkan M, 2016, EXPERT REV GASTROENT, V10, P301, DOI 10.1586/17474124.2016.1117386
   Facciabene A, 2011, NATURE, V475, P226, DOI 10.1038/nature10169
   Falzacappa MVV, 2012, FEBS J, V279, P3559, DOI 10.1111/j.1742-4658.2012.08727.x
   Fan J, 2011, ANN BIOMED ENG, V39, P2223, DOI 10.1007/s10439-011-0321-6
   Fang TT, 2016, ONCOTARGET, V7, P40630, DOI 10.18632/oncotarget.9769
   Fang YW, 2016, GENOM PROTEOM BIOINF, V14, P42, DOI 10.1016/j.gpb.2015.09.006
   Farina AR, 2018, J EXP CLIN CANC RES, V37, DOI 10.1186/s13046-018-0786-3
   Faye C, 2009, J BIOL CHEM, V284, P22041, DOI 10.1074/jbc.M109.002964
   Fehon RG, 2010, NAT REV MOL CELL BIO, V11, P276, DOI 10.1038/nrm2866
   Feig C, 2013, P NATL ACAD SCI USA, V110, P20212, DOI 10.1073/pnas.1320318110
   Feng C, 2004, BIOCHEM BIOPH RES CO, V323, P858, DOI 10.1016/j.bbrc.2004.08.171
   Feng D, 2010, TRAFFIC, V11, P675, DOI 10.1111/j.1600-0854.2010.01041.x
   Feng F, 2018, MED HYPOTHESES, V121, P142, DOI 10.1016/j.mehy.2018.09.002
   Fielder GC, 2018, NEOPLASIA, V20, P99, DOI 10.1016/j.neo.2017.10.010
   Flint TR, 2017, TRENDS MOL MED, V23, P451, DOI 10.1016/j.molmed.2017.03.001
   Fogar P, 2011, PANCREAS, V40, P1131, DOI 10.1097/MPA.0b013e31822077b8
   Foger N, 2001, J CELL SCI, V114, P1169
   Foley K, 2015, SCI SIGNAL, V8, DOI 10.1126/scisignal.aaa5823
   Folgiero V, 2007, CANCER RES, V67, P1645, DOI 10.1158/0008-5472.CAN-06-2980
   Fonseca AV, 2008, BLOOD CELL MOL DIS, V41, P194, DOI 10.1016/j.bcmd.2008.04.004
   Fontenot JD, 2003, NAT IMMUNOL, V4, P330, DOI 10.1038/ni904
   Foucher ED, 2018, FRONT IMMUNOL, V9, DOI 10.3389/fimmu.2018.01044
   Freeman SA, 2014, IMMUNOL REV, V262, P193, DOI 10.1111/imr.12212
   French KC, 2017, SEMIN CELL DEV BIOL, V67, P48, DOI 10.1016/j.semcdb.2017.01.002
   Fruhbeis C, 2013, PLOS BIOL, V11, DOI 10.1371/journal.pbio.1001604
   Fu YJ, 2018, MOL CANCER, V17, DOI 10.1186/s12943-018-0815-z
   Gabitass RF, 2011, CANCER IMMUNOL IMMUN, V60, P1419, DOI 10.1007/s00262-011-1028-0
   Gabrilovich D, 2004, NAT REV IMMUNOL, V4, P941, DOI 10.1038/nri1498
   Gao JJ, 2015, ONCOTARGET, V6, P27187, DOI 10.18632/oncotarget.4551
   Gardner A, 2016, TRENDS IMMUNOL, V37, P855, DOI 10.1016/j.it.2016.09.006
   Gasparini G, 2019, CANCERS, V11, DOI 10.3390/cancers11070893
   Geis-Asteggiante L, 2018, J PROTEOME RES, V17, P486, DOI 10.1021/acs.jproteome.7b00646
   Gerstberger S, 2014, NAT REV GENET, V15, P829, DOI 10.1038/nrg3813
   Gesierich S, 2005, CLIN CANCER RES, V11, P2840, DOI 10.1158/1078-0432.CCR-04-1935
   Gesierich S, 2006, CANCER RES, V66, P7083, DOI 10.1158/0008-5472.CAN-06-0391
   Getts DR, 2014, SCI TRANSL MED, V6, DOI 10.1126/scitranslmed.3007563
   Gezer U, 2014, CELL BIOL INT, V38, P1076, DOI 10.1002/cbin.10301
   Ghiringhelli F, 2005, J EXP MED, V202, P919, DOI 10.1084/jem.20050463
   Ghiringhelli F, 2005, J EXP MED, V202, P1075, DOI 10.1084/jem.20051511
   Giebel B, 2004, BLOOD, V104, P2332, DOI 10.1182/blood-2004-02-0511
   Gil Z, 2010, J NATL CANCER I, V102, P107, DOI 10.1093/jnci/djp456
   Ginhoux F, 2016, NAT IMMUNOL, V17, P34, DOI 10.1038/ni.3324
   Giovannetti E, 2017, SEMIN CANCER BIOL, V44, P43, DOI 10.1016/j.semcancer.2017.04.006
   Gires O, 2014, CELL MOL LIFE SCI, V71, P4393, DOI 10.1007/s00018-014-1693-1
   Gires O, 2009, NAT REV CANCER, V9, P143, DOI 10.1038/nrc2499-c1
   Glatz JFC, 2017, BIOCHIMIE, V136, P21, DOI 10.1016/j.biochi.2016.12.007
   GOLDSTEIN LA, 1990, IMMUNOGENETICS, V32, P389
   Gonzalez B, 2009, STEM CELLS, V27, P1782, DOI 10.1002/stem.97
   Grass GD, 2014, ADV CANCER RES, V123, P351, DOI 10.1016/B978-0-12-800092-2.00013-7
   Greco C, 2010, CANCER RES, V70, P7674, DOI 10.1158/0008-5472.CAN-09-4482
   Greenfield B, 1999, J BIOL CHEM, V274, P2511, DOI 10.1074/jbc.274.4.2511
   Greening DW, 2017, EXPERT REV PROTEOMIC, V14, P69, DOI 10.1080/14789450.2017.1260450
   Griffin N, 2018, PHARMACOL RES, V135, P12, DOI 10.1016/j.phrs.2018.07.019
   Grote P, 2013, DEV CELL, V24, P206, DOI 10.1016/j.devcel.2012.12.012
   Grundy D, 2002, GUT, V51, pI2, DOI 10.1136/gut.51.suppl_1.i2
   Gunzel D, 2017, PFLUG ARCH EUR J PHY, V469, P35, DOI 10.1007/s00424-016-1909-3
   Gunzel D, 2012, COMPR PHYSIOL, V2, P1819, DOI 10.1002/cphy.c110045
   Gunderson AJ, 2016, CANCER DISCOV, V6, P270, DOI 10.1158/2159-8290.CD-15-0827
   GUNTHERT U, 1991, CELL, V65, P13, DOI 10.1016/0092-8674(91)90403-L
   Guo BB, 2015, J BIOL CHEM, V290, P3455, DOI 10.1074/jbc.M114.605253
   Guo F, 2016, ONCOGENE, V35, P816, DOI 10.1038/onc.2015.139
   Guo WJ, 2006, CELL, V126, P489, DOI 10.1016/j.cell.2006.05.047
   Gupta GP, 2006, CELL, V127, P679, DOI 10.1016/j.cell.2006.11.001
   Haas SL, 2009, GROWTH FACTORS, V27, P289, DOI 10.1080/08977190903132273
   Hagen SJ, 2017, TISSUE BARRIERS, V5, DOI 10.1080/21688370.2017.1327839
   Halova I, 2016, FRONT CELL DEV BIOL, V4, DOI 10.3389/fcell.2016.00043
   Hamidi H, 2018, NAT REV CANCER, V18, P532, DOI 10.1038/s41568-018-0038-z
   Han KY, 2014, FEBS LETT, V588, P4357, DOI 10.1016/j.febslet.2014.09.034
   Han WJ, 2019, J CELL PHYSIOL, V234, P21588, DOI 10.1002/jcp.28785
   Hatziioannou A, 2017, J LEUKOCYTE BIOL, V102, P407, DOI 10.1189/jlb.5VMR1116-493R
   Hawk MA, 2018, J BIOL CHEM, V293, P7531, DOI 10.1074/jbc.TM117.000260
   Heiler S, 2016, WORLD J GASTROENTERO, V22, P5971, DOI 10.3748/wjg.v22.i26.5971
   Heiler S, 2015, CELL COMMUN SIGNAL, V13, DOI 10.1186/s12964-015-0105-y
   Heinemann V, 2014, CANCER TREAT REV, V40, P118, DOI 10.1016/j.ctrv.2013.04.004
   Heldin P, 2014, ADV CANCER RES, V123, P211, DOI 10.1016/B978-0-12-800092-2.00008-3
   Heljasvaara R, 2017, MATRIX BIOL, V57-58, P55, DOI 10.1016/j.matbio.2016.10.002
   Helm O, 2014, PLOS ONE, V9, DOI 10.1371/journal.pone.0094357
   Helm O, 2014, INT J CANCER, V135, P843, DOI 10.1002/ijc.28736
   Hemler ME, 2005, NAT REV MOL CELL BIO, V6, P801, DOI 10.1038/nrm1736
   HERBERMAN RB, 1976, CANCER RES, V36, P615
   Herlevsen M, 2003, J CELL SCI, V116, P4373, DOI 10.1242/jcs.00760
   Hermann PC, 2007, CELL STEM CELL, V1, P313, DOI 10.1016/j.stem.2007.06.002
   Hernandez-Unzueta I, 2019, PANCREAS, V48, P555, DOI 10.1097/MPA.0000000000001277
   Herreros-Pomares A, 2018, CRIT REV ONCOL HEMAT, V126, P52, DOI 10.1016/j.critrevonc.2018.03.006
   Hessvik NP, 2018, CELL MOL LIFE SCI, V75, P193, DOI 10.1007/s00018-017-2595-9
   Heusermann W, 2016, J CELL BIOL, V213, P173, DOI 10.1083/jcb.201506084
   Higman VA, 2014, J BIOL CHEM, V289, P5619, DOI 10.1074/jbc.M113.542357
   Hintermann E, 2005, J BIOL CHEM, V280, P8004, DOI 10.1074/jbc.M406301200
   Hiraoka N, 2006, CLIN CANCER RES, V12, P5423, DOI 10.1158/1078-0432.CCR-06-0369
   Holder B, 2016, TRAFFIC, V17, P168, DOI 10.1111/tra.12352
   Hori S, 2003, SCIENCE, V299, P1057, DOI 10.1126/science.1079490
   Horibe S, 2018, BMC CANCER, V18, DOI 10.1186/s12885-017-3958-1
   Horta S, 2014, CURR CANCER DRUG TAR, V14, P832, DOI 10.2174/1568009614666141111154713
   Hoshino A, 2015, NATURE, V527, P329, DOI 10.1038/nature15756
   Hou W, 2013, CELL DEATH DIS, V4, DOI 10.1038/cddis.2013.493
   Houben AJS, 2011, CANCER METAST REV, V30, P557, DOI 10.1007/s10555-011-9319-7
   Hsu YT, 2013, CLIN CANCER RES, V19, P6272, DOI 10.1158/1078-0432.CCR-13-1734
   Hu JL, 2015, MOL MED REP, V12, P4396, DOI 10.3892/mmr.2015.3912
   Huang L, 2018, INT J MOL MED, V42, P1771, DOI 10.3892/ijmm.2018.3764
   Huang Q, 2019, CELL MOL IMMUNOL, V16, P87, DOI 10.1038/s41423-018-0014-2
   Husain Z, 2013, J IMMUNOL, V191, P1486, DOI 10.4049/jimmunol.1202702
   Hwang HJ, 2019, J EXP CLIN CANC RES, V38, DOI 10.1186/s13046-019-1225-9
   Ibrahim SA, 2017, MOL CANCER, V16, DOI 10.1186/s12943-017-0621-z
   IDZERDA RL, 1989, P NATL ACAD SCI USA, V86, P4659, DOI 10.1073/pnas.86.12.4659
   Imrich S, 2012, CELL ADHES MIGR, V6, P30, DOI 10.4161/cam.18953
   Ingley E, 2008, BBA-PROTEINS PROTEOM, V1784, P56, DOI 10.1016/j.bbapap.2007.08.012
   Ino Y, 2013, BRIT J CANCER, V108, P914, DOI 10.1038/bjc.2013.32
   ISHII S, 1993, SURG ONCOL, V2, P255, DOI 10.1016/0960-7404(93)90015-Q
   Iwasaki T, 2019, CANCER SCI, V110, P1491, DOI 10.1111/cas.13975
   Izumi H, 2019, SCI REP-UK, V9, DOI 10.1038/s41598-019-39229-8
   JALKANEN S, 1992, J CELL BIOL, V116, P817, DOI 10.1083/jcb.116.3.817
   Janas T, 2015, FEBS LETT, V589, P1391, DOI 10.1016/j.febslet.2015.04.036
   Jauliac S, 2002, NAT CELL BIOL, V4, P540, DOI 10.1038/ncb816
   Javeed N, 2017, J BIOMED RES, V31, P386, DOI 10.7555/JBR.30.20150162
   Ji J, 2015, ONCOTARGET, V6, P42813, DOI 10.18632/oncotarget.5970
   Jia SD, 2014, EXPERT REV MOL DIAGN, V14, P307, DOI 10.1586/14737159.2014.893828
   Jiang ZJ, 2018, CELL PHYSIOL BIOCHEM, V48, P863, DOI 10.1159/000491955
   Jolly MK, 2017, MOL ONCOL, V11, P755, DOI 10.1002/1878-0261.12083
   Jones KI, 2018, EMBO MOL MED, V10, DOI 10.15252/emmm.201809342
   Jurcak N, 2019, PHARMACOL THERAPEUT, V200, P126, DOI 10.1016/j.pharmthera.2019.04.010
   Jurcak NR, 2019, GASTROENTEROLOGY, V157, P838, DOI 10.1053/j.gastro.2019.05.065
   Kallen AN, 2013, MOL CELL, V52, P101, DOI 10.1016/j.molcel.2013.08.027
   Kamerkar S, 2017, NATURE, V546, P498, DOI 10.1038/nature22341
   Kanatsu-Shinohara M, 2011, PLOS ONE, V6, DOI 10.1371/journal.pone.0023663
   Kandasamy P, 2018, TRENDS BIOCHEM SCI, V43, P752, DOI 10.1016/j.tibs.2018.05.003
   Kang R, 2014, GASTROENTEROLOGY, V146, P1097, DOI 10.1053/j.gastro.2013.12.015
   Kanno A, 2008, INT J CANCER, V122, P2707, DOI 10.1002/ijc.23332
   Karnevi E, 2014, IMMUNOL CELL BIOL, V92, P543, DOI 10.1038/icb.2014.22
   Karousou E, 2017, MATRIX BIOL, V59, P3, DOI 10.1016/j.matbio.2016.10.001
   Kashyap T, 2018, ORAL ONCOL, V86, P234, DOI 10.1016/j.oraloncology.2018.09.028
   Katoh M, 2017, INT J ONCOL, V51, P1357, DOI 10.3892/ijo.2017.4129
   Kawakami K, 2015, INT J ONCOL, V47, P384, DOI 10.3892/ijo.2015.3011
   Kawamura Y, 2017, CANCER SCI, V108, P824, DOI 10.1111/cas.13222
   Kemper K, 2012, STEM CELLS, V30, P2378, DOI 10.1002/stem.1233
   Kim DH, 2018, J CLIN MED, V7, DOI 10.3390/jcm7010001
   Kim MS, 2005, CANCER RES, V65, P686
   Kim SJ, 2013, ONCOGENE, V32, P3638, DOI 10.1038/onc.2012.366
   Kim YM, 2002, J BIOL CHEM, V277, P27872, DOI 10.1074/jbc.M202771200
   Kimsey TF, 2004, CANCER J, V10, P374, DOI 10.1097/00130404-200411000-00007
   Kino T, 2010, SCI SIGNAL, V3, DOI 10.1126/scisignal.2000568
   Klingbeil P, 2009, MOL CANCER RES, V7, P168, DOI 10.1158/1541-7786.MCR-08-0207
   Knudsen ES, 2017, CLIN CANCER RES, V23, P4429, DOI 10.1158/1078-0432.CCR-17-0162
   Kobayashi N, 2010, PANCREATOLOGY, V10, P631, DOI 10.1159/000308966
   Koo BK, 2014, GASTROENTEROLOGY, V147, P289, DOI 10.1053/j.gastro.2014.05.007
   Kopp F, 2018, CELL, V172, P393, DOI 10.1016/j.cell.2018.01.011
   Korcsmaros T, 2017, INTEGR BIOL-UK, V9, P97, DOI 10.1039/c6ib00215c
   Kosaka N, 2010, J BIOL CHEM, V285, P17442, DOI 10.1074/jbc.M110.107821
   Kowal J, 2014, CURR OPIN CELL BIOL, V29, P116, DOI 10.1016/j.ceb.2014.05.004
   Krebs AM, 2017, NAT CELL BIOL, V19, P518, DOI 10.1038/ncb3513
   Krupnick JG, 1998, ANNU REV PHARMACOL, V38, P289, DOI 10.1146/annurev.pharmtox.38.1.289
   Kuhn S, 2007, MOL CANCER RES, V5, P553, DOI 10.1158/1541-7786.MCR-06-0384
   Kyuno D, 2019, INT J BIOL SCI, V15, P2224, DOI 10.7150/ijbs.35347
   Labadie BW, 2019, CLIN CANCER RES, V25, P1462, DOI 10.1158/1078-0432.CCR-18-2882
   Ladwein M, 2005, EXP CELL RES, V309, P345, DOI 10.1016/j.yexcr.2005.06.013
   Lambert AW, 2017, CELL, V168, P670, DOI 10.1016/j.cell.2016.11.037
   Lamouille S, 2014, NAT REV MOL CELL BIO, V15, P178, DOI 10.1038/nrm3758
   Lathia JD, 2017, TARGET ONCOL, V12, P387, DOI 10.1007/s11523-017-0508-3
   Laulagnier K, 2004, FEBS LETT, V572, P11, DOI 10.1016/j.febslet.2004.06.082
   Laval S, 2014, ONCOGENE, V33, P1934, DOI 10.1038/onc.2013.146
   Le Naour F, 2006, MOL CELL PROTEOMICS, V5, P845, DOI 10.1074/mcp.M500330-MCP200
   Le Naour F, 2008, FRONT BIOSCI-LANDMRK, V13, P5847, DOI 10.2741/3121
   Leblanc R, 2016, BLOOD, V128, P24, DOI 10.1182/blood-2016-01-636399
   Leca J, 2016, J CLIN INVEST, V126, P4140, DOI 10.1172/JCI87734
   Lee JL, 2009, J CELL BIOL, V185, P949, DOI 10.1083/jcb.200812060
   Lee S, 2018, CANCER LETT, V437, P25, DOI 10.1016/j.canlet.2018.08.025
   Lee SS, 2016, SCI REP-UK, V6, DOI 10.1038/srep37526
   Lee SY, 2017, MOL CANCER, V16, DOI 10.1186/s12943-016-0577-4
   Lee SR, 2013, HEPATO-GASTROENTEROL, V60, P358, DOI 10.5754/hge12727
   Lee TH, 2016, ONCOTARGET, V7, P51991, DOI 10.18632/oncotarget.10627
   Lee YS, 2009, NAT CELL BIOL, V11, P1150, DOI 10.1038/ncb1930
   Leone DA, 2017, J IMMUNOL, V199, P531, DOI 10.4049/jimmunol.1601263
   Leung C, 2018, TRENDS CELL BIOL, V28, P380, DOI 10.1016/j.tcb.2018.01.010
   Levy S, 2005, PHYSIOLOGY, V20, P218, DOI 10.1152/physiol.00015.2005
   Li C, 2016, ONCOTARGET, V7, P17751, DOI 10.18632/oncotarget.7474
   Li HQ, 2009, J IMMUNOL, V182, P240, DOI 10.4049/jimmunol.182.1.240
   Li H, 2014, BIOFACTORS, V40, P226, DOI 10.1002/biof.1155
   Li J, 2015, INT J CLIN EXP PATHO, V8, P12225
   Li XL, 2014, MUTAT RES-REV MUTAT, V762, P1, DOI 10.1016/j.mrrev.2014.04.002
   Li XP, 2015, INT J CLIN EXP PATHO, V8, P12084
   Li XQ, 2012, CANCER LETT, V322, P169, DOI 10.1016/j.canlet.2012.02.035
   Li YP, 2017, TUMOR BIOL, V39, DOI 10.1177/1010428317706206
   Li Y, 2019, SAUDI J GASTROENTERO, V25, P145, DOI 10.4103/sjg.SJG_465_18
   Li YG, 2019, AM J MED SCI, V357, P16, DOI 10.1016/j.amjms.2018.10.001
   Liang BT, 2008, J IMMUNOL, V180, P5916, DOI 10.4049/jimmunol.180.9.5916
   Liang DK, 2016, BBA-REV CANCER, V1865, P111, DOI 10.1016/j.bbcan.2016.01.002
   Liebick M, 2017, CELL SIGNAL, V38, P201, DOI 10.1016/j.cellsig.2017.07.010
   Liebig C, 2009, CANCER-AM CANCER SOC, V115, P3379, DOI 10.1002/cncr.24396
   Lin CW, 2012, J BIOL CHEM, V287, DOI 10.1074/jbc.M112.386235
   Lin XP, 2012, HEPATO-GASTROENTEROL, V59, P584, DOI 10.5754/hge11271
   Lindenbergh MFS, 2018, ANNU REV IMMUNOL, V36, P435, DOI 10.1146/annurev-immunol-041015-055700
   Lindsay TH, 2006, NEUROSCIENCE, V137, P1417, DOI 10.1016/j.neuroscience.2005.10.055
   Lipinska N, 2017, CELL MOL LIFE SCI, V74, P4121, DOI 10.1007/s00018-017-2573-2
   LITVINOV SV, 1994, J CELL BIOL, V125, P437, DOI 10.1083/jcb.125.2.437
   Liu CJ, 2016, J BIOL CHEM, V291, P15540, DOI 10.1074/jbc.M115.712976
   Liu CY, 2013, LAB INVEST, V93, P844, DOI 10.1038/labinvest.2013.69
   Liu H, 2012, BBA-REV CANCER, V1826, P112, DOI 10.1016/j.bbcan.2012.03.010
   Liu H, 2017, ONCOTARGET, V8, P10298, DOI 10.18632/oncotarget.14397
   Liu JS, 2018, SEMIN CANCER BIOL, V53, P1, DOI 10.1016/j.semcancer.2018.07.004
   Liu Y, 2016, TUMOR BIOL, V37, P15283, DOI 10.1007/s13277-016-5321-6
   Liu Y, 2016, CANCER CELL, V30, P668, DOI 10.1016/j.ccell.2016.09.011
   Lo B, 2017, CURR OPIN IMMUNOL, V49, P14, DOI 10.1016/j.coi.2017.07.014
   Lo Cicero A, 2015, CURR OPIN CELL BIOL, V35, P69, DOI 10.1016/j.ceb.2015.04.013
   Lobb RJ, 2017, SEMIN CELL DEV BIOL, V67, P3, DOI 10.1016/j.semcdb.2017.01.004
   LOKESHWAR VB, 1994, J CELL BIOL, V126, P1099, DOI 10.1083/jcb.126.4.1099
   Longo V, 2018, CLIN EXP MED, V18, P319, DOI 10.1007/s10238-018-0493-6
   Longo V, 2016, ONCOTARGET, V7, P58649, DOI 10.18632/oncotarget.10765
   Lopez-Verrilli MA, 2012, FRONT PHYSIOL, V3, DOI 10.3389/fphys.2012.00205
   Lou XL, 2015, CHINESE J CANCER RES, V27, P450, DOI 10.3978/j.issn.1000-9604.2015.04.10
   Lu J, 2013, CANCER CELL, V23, P171, DOI 10.1016/j.ccr.2012.12.021
   Lu TY, 2010, J BIOL CHEM, V285, P8719, DOI 10.1074/jbc.M109.077081
   Lu YB, 2015, MOL MED REP, V11, P3666, DOI 10.3892/mmr.2015.3144
   Lucido CT, 2019, GYNECOL ONCOL, V154, P228, DOI 10.1016/j.ygyno.2019.04.651
   Lucki A, 2014, J NEURAL TRANSM, V121, P289, DOI 10.1007/s00702-013-1099-5
   Lunardi S, 2015, ONCOIMMUNOLOGY, V4, DOI 10.1080/2162402X.2015.1027473
   Lyssiotis CA, 2017, TRENDS CELL BIOL, V27, P873, DOI 10.1016/j.tcb.2017.06.003
   Ma BB, 2019, J EXP CLIN CANC RES, V38, DOI 10.1186/s13046-019-1034-1
   Ma Y, 2013, CANCER RES, V73, P3927, DOI 10.1158/0008-5472.CAN-12-4479
   Mace TA, 2013, CANCER RES, V73, P3007, DOI 10.1158/0008-5472.CAN-12-4601
   Madeo M, 2018, NAT COMMUN, V9, DOI 10.1038/s41467-018-06640-0
   Madhavan B, 2015, INT J CANCER, V136, P2616, DOI 10.1002/ijc.29324
   Maetzel D, 2009, NAT CELL BIOL, V11, P162, DOI 10.1038/ncb1824
   Maghzal N, 2010, J CELL BIOL, V191, P645, DOI 10.1083/jcb.201004074
   Magnon C, 2013, SCIENCE, V341, P143, DOI 10.1126/science.1236361
   Mahadevan D, 2007, MOL CANCER THER, V6, P1186, DOI 10.1158/1535-7163.MCT-06-0686
   Maj T, 2017, NAT IMMUNOL, V18, P1332, DOI 10.1038/ni.3868
   Mak AB, 2012, CELL REP, V2, P951, DOI 10.1016/j.celrep.2012.09.016
   Manabe A, 2017, BIOL PHARM BULL, V40, P1299, DOI 10.1248/bpb.b17-00244
   Mandawat A, 2010, BLOOD, V116, P5306, DOI 10.1182/blood-2010-05-284414
   MAREEL MM, 1993, CRIT REV ONCOGENESIS, V4, P559
   Margadant C, 2008, CURR OPIN CELL BIOL, V20, P589, DOI 10.1016/j.ceb.2008.05.001
   Martianov I, 2007, NATURE, V445, P666, DOI 10.1038/nature05519
   Martinez-Bosch N, 2018, CANCERS, V10, DOI 10.3390/cancers10010006
   Martinez-Bosch N, 2014, CANCER RES, V74, P3512, DOI 10.1158/0008-5472.CAN-13-3013
   Masamune A, 2008, J GASTROENTEROL, V43, P352, DOI 10.1007/s00535-008-2162-0
   Mashhadi SMY, 2019, J CELL PHYSIOL, V234, P12569, DOI 10.1002/jcp.28132
   Matsumoto K, 2017, CANCER SCI, V108, P296, DOI 10.1111/cas.13156
   Mattijssen F, 2014, J BIOL CHEM, V289, P19279, DOI 10.1074/jbc.M114.570044
   MATZKU S, 1983, INVAS METAST, V3, P109
   MATZKU S, 1989, CANCER RES, V49, P1294
   Mellman I, 2013, CANCER IMMUNOL RES, V1, P145, DOI 10.1158/2326-6066.CIR-13-0102
   Melo SA, 2015, NATURE, V523, P177, DOI 10.1038/nature14581
   Mendez-Huergo SP, 2017, CURR OPIN IMMUNOL, V45, P8, DOI 10.1016/j.coi.2016.12.003
   Mercurio AM, 2005, J MAMMARY GLAND BIOL, V10, P283, DOI 10.1007/s10911-006-9001-9
   Michalopoulou E, 2016, BRIT J CANCER, V115, P635, DOI 10.1038/bjc.2016.256
   Misra S, 2006, J BIOL CHEM, V281, P34936, DOI 10.1074/jbc.C600138200
   Mitchell SF, 2014, MOL CELL, V54, P547, DOI 10.1016/j.molcel.2014.04.033
   Mitchem JB, 2013, CANCER RES, V73, P1128, DOI 10.1158/0008-5472.CAN-12-2731
   Mitra A, 2015, ONCOTARGET, V6, P10697, DOI 10.18632/oncotarget.4037
   Mitsuiki N, 2019, IMMUNOL REV, V287, P33, DOI 10.1111/imr.12721
   Mohamed E, 2017, CANCER IMMUNOL IMMUN, V66, P1069, DOI 10.1007/s00262-017-2019-6
   Moller-Tank S, 2014, VIROLOGY, V468, P565, DOI 10.1016/j.virol.2014.09.009
   Montecalvo A, 2012, BLOOD, V119, P756, DOI 10.1182/blood-2011-02-338004
   Morais C, 2012, AM J PATHOL, V180, P1702, DOI 10.1016/j.ajpath.2011.12.018
   Morelli AE, 2004, BLOOD, V104, P3257, DOI 10.1182/blood-2004-03-0824
   Moreno-Gonzalo O, 2018, CELL MOL LIFE SCI, V75, P1, DOI 10.1007/s00018-017-2690-y
   Mori T, 2008, J BIOL CHEM, V283, P29602, DOI 10.1074/jbc.M803606200
   Mu W, 2013, NEOPLASIA, V15, P875, DOI 10.1593/neo.13786
   Mulcahy LA, 2014, J EXTRACELL VESICLES, V3, DOI 10.3402/jev.v3.24641
   Munir R, 2019, BRIT J CANCER, V120, P1090, DOI 10.1038/s41416-019-0451-4
   Munz M, 2009, CANCER RES, V69, P5627, DOI 10.1158/0008-5472.CAN-09-0654
   Murgaski A, 2019, CANCERS, V11, DOI 10.3390/cancers11050670
   Nabhan JF, 2012, P NATL ACAD SCI USA, V109, P4146, DOI 10.1073/pnas.1200448109
   Najafi M, 2019, LIFE SCI, V231, DOI 10.1016/j.lfs.2019.05.076
   Najafi M, 2019, J CELL BIOCHEM, V120, P2756, DOI 10.1002/jcb.27646
   Nakase I, 2015, SCI REP-UK, V5, DOI 10.1038/srep10300
   Nan LG, 2019, CELL TRANSPLANT, V28, P1289, DOI 10.1177/0963689719851772
   Nanbo A, 2013, J VIROL, V87, P10334, DOI 10.1128/JVI.01310-13
   Nandy SB, 2017, PROG MOL BIOL TRANSL, V151, P137, DOI 10.1016/bs.pmbts.2017.07.007
   Nastase MV, 2017, ANTIOXID REDOX SIGN, V27, P855, DOI 10.1089/ars.2017.7165
   Nazarenko I, 2010, CANCER RES, V70, P1668, DOI 10.1158/0008-5472.CAN-09-2470
   NEAME SJ, 1993, J CELL BIOL, V121, P1299, DOI 10.1083/jcb.121.6.1299
   Neefjes J, 2011, NAT REV IMMUNOL, V11, P823, DOI 10.1038/nri3084
   Neesse A, 2007, PANCREATOLOGY, V7, P380, DOI 10.1159/000107400
   Nelson GM, 2007, NEOPLASIA, V9, P1038, DOI 10.1593/neo.07643
   Nesiel-Nuttman L, 2014, ONCOTARGET, V5, P11464, DOI 10.18632/oncotarget.2562
   Neumann CCM, 2018, HEPATOB PANCREAT DIS, V17, P461, DOI 10.1016/j.hbpd.2018.09.004
   Ng SY, 2012, EMBO J, V31, P522, DOI 10.1038/emboj.2011.459
   Niebergall-Roth E, 2001, J PHYSIOL PHARMACOL, V52, P523
   Nielsen MFB, 2016, WORLD J GASTROENTERO, V22, P2678, DOI 10.3748/wjg.v22.i9.2678
   Nievers MG, 1999, MATRIX BIOL, V18, P5, DOI 10.1016/S0945-053X(98)00003-1
   Nikolopoulos SN, 2004, CANCER CELL, V6, P471, DOI 10.1016/j.ccr.2004.09.029
   Ntellas P, 2019, PANCREAS, V48, P233, DOI 10.1097/MPA.0000000000001237
   Nubel T, 2009, MOL CANCER RES, V7, P285, DOI 10.1158/1541-7786.MCR-08-0200
   Nummer D, 2007, J NATL CANCER I, V99, P1188, DOI 10.1093/jnci/djm064
   O'Brien CA, 2007, NATURE, V445, P106, DOI 10.1038/nature05372
   O'Connor KL, 2012, AM J PHYSIOL-CELL PH, V302, pC605, DOI 10.1152/ajpcell.00095.2011
   Ozdemir BC, 2014, CANCER CELL, V25, P719, DOI 10.1016/j.ccr.2014.04.005
   Ohta T, 2004, ONCOL REP, V12, P749
   Okada T, 2014, PLOS ONE, V9, DOI 10.1371/journal.pone.0094487
   Okada Y, 2003, SURGERY, V134, P293, DOI 10.1067/msy.2003.239
   Okumura T, 2017, ONCOTARGET, V8, P18280, DOI 10.18632/oncotarget.15430
   Oliferenko S, 1999, J CELL BIOL, V146, P843, DOI 10.1083/jcb.146.4.843
   OREILLY MS, 1994, CELL, V79, P315, DOI 10.1016/0092-8674(94)90200-3
   Orian-Rousseau W, 2007, MOL BIOL CELL, V18, P76, DOI 10.1091/mbc.E06-08-0674
   Orian-Rousseau V, 2015, FRONT IMMUNOL, V6, DOI 10.3389/fimmu.2015.00154
   Ostenfeld MS, 2016, J EXTRACELL VESICLES, V5, DOI 10.3402/jev.v5.31488
   Padoan A, 2019, INT J MOL SCI, V20, DOI 10.3390/ijms20030676
   Paillasse MR, 2009, J LIPID RES, V50, P2203, DOI 10.1194/jlr.M800668-JLR200
   Pan F, 2013, MOL BIOL REP, V40, P4139, DOI 10.1007/s11033-012-2225-4
   Pan SJ, 2015, INT J MOL SCI, V16, P5363, DOI 10.3390/ijms16035363
   Pan SJ, 2015, BIOCHEM BIOPH RES CO, V458, P476, DOI 10.1016/j.bbrc.2015.01.128
   Pandey RR, 2008, MOL CELL, V32, P232, DOI 10.1016/j.molcel.2008.08.022
   Pang TCY, 2017, CURR OPIN GASTROEN, V33, P366, DOI 10.1097/MOG.0000000000000378
   Pang TCY, 2017, CARCINOGENESIS, V38, P588, DOI 10.1093/carcin/bgx030
   Paoli P, 2013, BBA-MOL CELL RES, V1833, P3481, DOI 10.1016/j.bbamcr.2013.06.026
   Paolillo M, 2017, CANCERS, V9, DOI 10.3390/cancers9080095
   Parente P, 2018, GASTROENT RES PRACT, V2018, DOI 10.1155/2018/7530619
   Park CS, 2016, ONCOGENE, V35, P4540, DOI 10.1038/onc.2015.520
   Park IH, 2008, NATURE, V451, P141, DOI [10.1038/nature06534, 10.1038/natureO6534]
   Patel MB, 2014, CARCINOGENESIS, V35, P1891, DOI 10.1093/carcin/bgu122
   Patriarca C, 2012, CANCER TREAT REV, V38, P68, DOI 10.1016/j.ctrv.2011.04.002
   Paul S, 2017, FRONT IMMUNOL, V8, DOI 10.3389/fimmu.2017.01124
   Pavlova NN, 2016, CELL METAB, V23, P27, DOI 10.1016/j.cmet.2015.12.006
   PEACH RJ, 1993, J CELL BIOL, V122, P257, DOI 10.1083/jcb.122.1.257
   Peinado H, 2017, NAT REV CANCER, V17, P302, DOI 10.1038/nrc.2017.6
   Penela P, 2010, BRIT J PHARMACOL, V160, P821, DOI 10.1111/j.1476-5381.2010.00727.x
   Penfornis P, 2016, INT J CANCER, V138, P14, DOI 10.1002/ijc.29417
   Peng YP, 2016, ONCOTARGET, V7, P66586, DOI 10.18632/oncotarget.11953
   Peng YP, 2014, BMC CANCER, V14, DOI 10.1186/1471-2407-14-738
   Peng YP, 2013, J TRANSL MED, V11, DOI 10.1186/1479-5876-11-262
   Perera R, 2015, NATURE, V524, P361, DOI 10.1038/nature14587
   Pergamo M, 2017, CANCER GENE THER, V24, P100, DOI 10.1038/cgt.2016.65
   Philip R, 2015, ONCOTARGET, V6, P2046, DOI 10.18632/oncotarget.2858
   Piro G, 2017, ONCOIMMUNOLOGY, V6, DOI 10.1080/2162402X.2017.1322242
   Pla AF, 2013, FRONT PHYSIOL, V4, DOI 10.3389/fphys.2013.00311
   Pollet H, 2018, BIOMOLECULES, V8, DOI 10.3390/biom8030094
   Popple A, 2012, BRIT J CANCER, V106, P1306, DOI 10.1038/bjc.2012.49
   Pothula SP, 2017, ONCOTARGET, V8, P76722, DOI 10.18632/oncotarget.20822
   Pothula SP, 2016, CANCER LETT, V381, P194, DOI 10.1016/j.canlet.2015.10.035
   Pour PM, 2003, PANCREAS, V26, P322, DOI 10.1097/00006676-200305000-00002
   Pozzobon T, 2016, IMMUNOL LETT, V177, P6, DOI 10.1016/j.imlet.2016.06.006
   Prats AC, 2013, MICROVASC RES, V89, P25, DOI 10.1016/j.mvr.2013.05.005
   Prieto-Vila M, 2017, INT J MOL SCI, V18, DOI 10.3390/ijms18122574
   Pu N, 2018, CENT EUR J IMMUNOL, V43, P123, DOI 10.5114/ceji.2018.77381
   Puertollano R, 2018, EMBO J, V37, DOI 10.15252/embj.201798804
   Pylayeva-Gupta Y, 2016, CANCER DISCOV, V6, P247, DOI 10.1158/2159-8290.CD-15-0843
   Qian D, 2019, METHODS MOL BIOL, V1882, P157, DOI 10.1007/978-1-4939-8879-2_14
   Qian NS, 2013, PLOS ONE, V8, DOI 10.1371/journal.pone.0068004
   Rabinovitz I, 1997, J CELL BIOL, V139, P1873, DOI 10.1083/jcb.139.7.1873
   Ragni E, 2017, STEM CELLS, V35, P1093, DOI 10.1002/stem.2557
   Rahib L, 2014, CANCER RES, V74, P2913, DOI 10.1158/0008-5472.CAN-14-0155
   Rajagopal C, 2018, FRONT ONCOL, V8, DOI 10.3389/fonc.2018.00066
   Ramirez MU, 2018, CANCER METAST REV, V37, P469, DOI 10.1007/s10555-018-9737-x
   Ramovs V, 2017, MATRIX BIOL, V57-58, P213, DOI 10.1016/j.matbio.2016.08.007
   Rana S, 2013, NEOPLASIA, V15, P281, DOI 10.1593/neo.122010
   Rana S, 2012, INT J BIOCHEM CELL B, V44, P1574, DOI 10.1016/j.biocel.2012.06.018
   Rana S, 2011, INT J BIOCHEM CELL B, V43, P106, DOI 10.1016/j.biocel.2010.10.002
   Rao CV, 2015, WORLD J STEM CELLS, V7, P547, DOI 10.4252/wjsc.v7.i3.547
   Rappa G, 2013, MOL CANCER, V12, DOI 10.1186/1476-4598-12-62
   Rasheed ZA, 2012, TRIVANDRUM TRANSWORL, P1
   Rassouli FB, 2016, TUMOR BIOL, V37, P7, DOI 10.1007/s13277-015-4155-y
   Ratajczak MZ, 2018, LEUKEMIA, V32, P2519, DOI 10.1038/s41375-018-0294-7
   Record M, 2018, J LIPID RES, V59, P1316, DOI 10.1194/jlr.E086173
   Ren F, 2013, WORLD J GASTROENTERO, V19, P2603, DOI 10.3748/wjg.v19.i17.2603
   Ren JP, 2016, IMMUNOLOGY, V148, P377, DOI 10.1111/imm.12616
   Reya T, 2001, NATURE, V414, P105, DOI 10.1038/35102167
   Reymond N, 2013, NAT REV CANCER, V13, P858, DOI 10.1038/nrc3628
   Rhim AD, 2014, CANCER CELL, V25, P735, DOI 10.1016/j.ccr.2014.04.021
   Ricci-Vitiani L, 2007, NATURE, V445, P111, DOI 10.1038/nature05384
   Roberts JE, 2009, REPROD SCI, V16, P286, DOI 10.1177/1933719108325506
   Roche Joelle, 2013, Cancers (Basel), V5, P334, DOI 10.3390/cancers5020334
   Roper K, 2000, NAT CELL BIOL, V2, P582, DOI 10.1038/35023524
   Rosa-Fernandes L, 2017, FRONT CHEM, V5, DOI 10.3389/fchem.2017.00102
   Rosati A, 2015, NAT COMMUN, V6, DOI 10.1038/ncomms9695
   Rosenthal R, 2017, ANN NY ACAD SCI, V1397, P100, DOI 10.1111/nyas.13383
   Roshani R, 2014, CANCER LETT, V345, P157, DOI 10.1016/j.canlet.2013.07.014
   Rosi MK, 2016, INT J ONCOL, V48, P1765, DOI 10.3892/ijo.2016.3417
   Rossi J, 2005, DIABETES, V54, P1324, DOI 10.2337/diabetes.54.5.1324
   Roussel M, 2017, CANCER IMMUNOL IMMUN, V66, P1103, DOI 10.1007/s00262-017-2036-5
   Roussel M, 2017, J LEUKOCYTE BIOL, V102, P437, DOI 10.1189/jlb.5MA1116-457R
   Ruge T, 2017, BIOMARK MED, V11, P905, DOI 10.2217/bmm-2017-0025
   Sabbatini ME, 2003, AM J PHYSIOL-GASTR L, V285, pG929, DOI 10.1152/ajpgi.00010.2003
   Sadik N, 2018, METHODS MOL BIOL, V1740, P1, DOI 10.1007/978-1-4939-7652-2_1
   Saini F, 2019, CELLS-BASEL, V8, DOI 10.3390/cells8050424
   Saison-Ridinger M, 2017, PLOS ONE, V12, DOI 10.1371/journal.pone.0189051
   Saloman JL, 2018, PANCREAS, V47, P856, DOI 10.1097/MPA.0000000000001090
   Saloman JL, 2016, P NATL ACAD SCI USA, V113, P3078, DOI 10.1073/pnas.1512603113
   Salvioli Beatrice, 2002, JOP, V3, P26
   Sanford DE, 2013, CLIN CANCER RES, V19, P3404, DOI 10.1158/1078-0432.CCR-13-0525
   Sankpal NV, 2017, ONCOGENE, V36, P3706, DOI 10.1038/onc.2016.504
   Santangelo L, 2016, CELL REP, V17, P799, DOI 10.1016/j.celrep.2016.09.031
   Sasaki T, 2006, EMBO J, V25, P80, DOI 10.1038/sj.emboj.7600912
   Sasaki T, 2002, IUBMB LIFE, V53, P77, DOI 10.1080/15216540211466
   Sato N, 2004, CANCER RES, V64, P6950, DOI 10.1158/0008-5472.CAN-04-0677
   Saunderson SC, 2014, BLOOD, V123, P208, DOI 10.1182/blood-2013-03-489732
   Scheffer KD, 2013, J VIROL, V87, P3435, DOI 10.1128/JVI.02906-12
   Schiera G, 2016, INT J ONCOL, V49, P1807, DOI 10.3892/ijo.2016.3692
   Schmidt F, 2016, BIOL CHEM, V397, P857, DOI 10.1515/hsz-2016-0126
   Schmidt TH, 2016, BIOPHYS J, V110, P2463, DOI 10.1016/j.bpj.2016.05.003
   Schmitt M, 2015, CELL DEATH DIFFER, V22, P677, DOI 10.1038/cdd.2014.156
   Schnittert J, 2018, CANCER LETT, V420, P247, DOI 10.1016/j.canlet.2018.01.072
   Schoepp M, 2017, CANCERS, V9, DOI 10.3390/cancers9060054
   Schorn S, 2017, SURG ONCOL, V26, P105, DOI 10.1016/j.suronc.2017.01.007
   Schwarzenbach H, 2019, NON-CODING RNA, V5, DOI 10.3390/ncrna5010028
   SCREATON GR, 1992, P NATL ACAD SCI USA, V89, P12160, DOI 10.1073/pnas.89.24.12160
   Seicean A, 2009, PANCREAS, V38, P594, DOI 10.1097/MPA.0b013e31819313d0
   Seifert L, 2016, NATURE, V532, P245, DOI 10.1038/nature17403
   Senbanjo LT, 2017, FRONT CELL DEV BIOL, V5, DOI 10.3389/fcell.2017.00018
   Serewko-Auret MM, 2010, PANCREAS, V39, P1140, DOI 10.1097/MPA.0b013e3181dc67fc
   Seufferlein T, 2019, CANCER TREAT REV, V77, P1, DOI 10.1016/j.ctrv.2019.05.007
   Seux M, 2011, ONCOGENE, V30, P3049, DOI 10.1038/onc.2011.25
   Shakir M, 2015, PANCREAS, V44, P528, DOI 10.1097/MPA.0000000000000298
   Shan T, 2013, CURR MOL MED, V13, P1023, DOI 10.2174/15665240113139990055
   Shan T, 2017, INT J ONCOL, V50, P121, DOI 10.3892/ijo.2016.3779
   Shaw LM, 2001, MOL CELL BIOL, V21, P5082, DOI 10.1128/MCB.21.15.5082-5093.2001
   Shen BY, 2011, J BIOL CHEM, V286, P44162, DOI 10.1074/jbc.M111.274803
   Shen L, 2012, ANN NY ACAD SCI, V1258, P9, DOI 10.1111/j.1749-6632.2012.06613.x
   Shenoda BB, 2016, CLIN MED INSIGHTS-PA, V9, P1, DOI 10.4137/CPath.S39925
   Shi H, 2018, INFLAMMATION, V41, P2090, DOI 10.1007/s10753-018-0852-1
   Shi JS, 2014, FUTURE ONCOL, V10, P749, DOI 10.2217/fon.13.193
   Shields MA, 2011, J BIOL CHEM, V286, P10495, DOI 10.1074/jbc.M110.195628
   Shigetomi K, 2018, J CELL BIOL, V217, P2373, DOI 10.1083/jcb.201711042
   Shimizu K, 2012, PANCREAS, V41, P422, DOI 10.1097/MPA.0b013e31822e673b
   Shimozato O, 2015, ONCOGENE, V34, P1949, DOI 10.1038/onc.2014.141
   Shmelkov SV, 2005, INT J BIOCHEM CELL B, V37, P715, DOI 10.1016/j.biocel.2004.08.010
   Siegel RL, 2016, CA-CANCER J CLIN, V66, P7, DOI 10.3322/caac.21332
   Simons K, 2000, NAT REV MOL CELL BIO, V1, P31, DOI 10.1038/35036052
   Singh AP, 2012, J BIOL CHEM, V287, P39115, DOI 10.1074/jbc.M112.409581
   Sinha P, 2005, CANCER RES, V65, P11743, DOI 10.1158/0008-5472.CAN-05-0045
   Siqingaowa, 2017, BIOCHEM BIOPH RES CO, V488, P136, DOI 10.1016/j.bbrc.2017.05.023
   Sjo A, 2010, J MEMBRANE BIOL, V236, P181, DOI 10.1007/s00232-010-9289-7
   Skotland T, 2019, J LIPID RES, V60, P9, DOI 10.1194/jlr.R084343
   Skotland T, 2017, PROG LIPID RES, V66, P30, DOI 10.1016/j.plipres.2017.03.001
   Skvortsova I, 2015, SEMIN CANCER BIOL, V35, P39, DOI 10.1016/j.semcancer.2015.09.009
   Sleightholm RL, 2017, PHARMACOL THERAPEUT, V179, P158, DOI 10.1016/j.pharmthera.2017.05.012
   Soares KC, 2015, J IMMUNOTHER, V38, P1, DOI 10.1097/CJI.0000000000000062
   Song SZ, 2018, AM J TRANSL RES, V10, P304
   Soteriou D, 2018, NAT REV CANCER, V18, P186, DOI 10.1038/nrc.2017.122
   Sousa CM, 2016, NATURE, V536, P479, DOI 10.1038/nature19084
   Spranger S, 2018, NAT REV CANCER, V18, P139, DOI 10.1038/nrc.2017.117
   Springfeld C, 2019, PRESSE MED, V48, pE159, DOI 10.1016/j.lpm.2019.02.025
   Stamatovic SM, 2017, ANN NY ACAD SCI, V1397, P54, DOI 10.1111/nyas.13346
   Stamenkovic I, 2010, CURR PROTEIN PEPT SC, V11, P471, DOI 10.2174/138920310791824011
   Stepanek O, 2014, CELL SIGNAL, V26, P895, DOI 10.1016/j.cellsig.2014.01.007
   Stewart RL, 2015, LAB INVEST, V95, P976, DOI 10.1038/labinvest.2015.82
   Stipp CS, 2003, TRENDS BIOCHEM SCI, V28, P106, DOI 10.1016/S0968-0004(02)00014-2
   Stolt CC, 2016, BRAIN RES, V1641, P101, DOI 10.1016/j.brainres.2015.09.025
   Stopczynski RE, 2014, CANCER RES, V74, P1718, DOI 10.1158/0008-5472.CAN-13-2050
   Strauss K, 2010, J BIOL CHEM, V285, P26279, DOI 10.1074/jbc.M110.134775
   Strijker M, 2019, BRIT J SURG, V106, P342, DOI 10.1002/bjs.11111
   Strilic B, 2017, CANCER CELL, V32, P282, DOI 10.1016/j.ccell.2017.07.001
   Su LP, 2013, GASTROENTEROLOGY, V145, P407, DOI 10.1053/j.gastro.2013.04.011
   Su SC, 2014, CANCER CELL, V25, P605, DOI 10.1016/j.ccr.2014.03.021
   Subra C, 2010, J LIPID RES, V51, P2105, DOI 10.1194/jlr.M003657
   Sudhakar A, 2003, P NATL ACAD SCI USA, V100, P4766, DOI 10.1073/pnas.0730882100
   Suetsugu A, 2015, ANTICANCER RES, V35, P2545
   Sun HX, 2019, J ONCOL, V2019, DOI 10.1155/2019/3516973
   Sun QQ, 2018, THERANOSTICS, V8, P5072, DOI 10.7150/thno.26546
   Sun W, 2017, BRIT J CANCER, V117, P1631, DOI 10.1038/bjc.2017.329
   Sun Y, 2002, J BIOL CHEM, V277, P49212, DOI 10.1074/jbc.M207294200
   Sun Z, 2018, J CELL MOL MED, DOI [10.1111/jcmm.1367629799161, DOI 10.1111/JCMM.1367629799161]
   Sunami Y, 2018, CANCERS, V10, DOI 10.3390/cancers10010003
   Suzuki D, 2010, SURGERY, V148, P573, DOI 10.1016/j.surg.2010.01.017
   Swanson BJ, 2007, CANCER RES, V67, P10222, DOI 10.1158/0008-5472.CAN-06-2483
   Tai YL, 2015, SCI REP-UK, V5, DOI 10.1038/srep16408
   Takahashi H, 2004, PANCREAS, V29, P22, DOI 10.1097/00006676-200407000-00051
   Takahashi K, 2006, CELL, V126, P663, DOI 10.1016/j.cell.2006.07.024
   Takenobu H, 2011, ONCOGENE, V30, P97, DOI 10.1038/onc.2010.383
   Takeuchi S, 2015, CANCER RES, V75, P2629, DOI 10.1158/0008-5472.CAN-14-2921
   Talmadge JE, 2013, NAT REV CANCER, V13, P739, DOI 10.1038/nrc3581
   Tan E, 2019, J GASTROINTEST CANC, V50, P1, DOI 10.1007/s12029-018-0179-z
   Tan MCB, 2009, J IMMUNOL, V182, P1746, DOI 10.4049/jimmunol.182.3.1746
   Tan X, 2018, SCI REP-UK, V8, DOI 10.1038/s41598-018-20459-1
   Tanaka H, 2017, ANN NY ACAD SCI, V1405, P44, DOI 10.1111/nyas.13438
   Tanaka H, 2015, GUT, V64, P1529, DOI 10.1136/gutjnl-2014-308419
   Tang D, 2019, NEOPLASMA, V66, P681, DOI 10.4149/neo_2018_181020N786
   Tang D, 2015, TUMOR BIOL, V36, P5617, DOI 10.1007/s13277-015-3233-5
   Tang D, 2012, INT J CANCER, V130, P2337, DOI 10.1002/ijc.26290
   Tang YC, 2014, PLOS ONE, V9, DOI 10.1371/journal.pone.0091551
   Tao LL, 2017, ONCOL LETT, V14, P2611, DOI 10.3892/ol.2017.6497
   Tauro BJ, 2013, MOL CELL PROTEOMICS, V12, P587, DOI 10.1074/mcp.M112.021303
   Tay Y, 2014, NATURE, V505, P344, DOI 10.1038/nature12986
   te Boekhorst V, 2016, ADV CANCER RES, V132, P209, DOI 10.1016/bs.acr.2016.07.005
   Teicher BA, 2010, CLIN CANCER RES, V16, P2927, DOI 10.1158/1078-0432.CCR-09-2329
   Teixido J, 2018, INT J BIOCHEM CELL B, V95, P121, DOI 10.1016/j.biocel.2017.12.018
   Teoh SL, 2017, CURR DRUG TARGETS, V18, P1880, DOI 10.2174/1389450117666160907153338
   Termini CM, 2017, FRONT CELL DEV BIOL, V5, DOI 10.3389/fcell.2017.00034
   Thery C, 2002, NAT REV IMMUNOL, V2, P569, DOI 10.1038/nri855
   Thomas DA, 2005, CANCER CELL, V8, P369, DOI 10.1016/j.ccr.2005.10.012
   Thuma F, 2016, ONCOTARGET, V7, P30642, DOI [10.18632/oncotarget.8928, 10.16632/oncotarget.8928]
   Thuma F, 2014, SEMIN CANCER BIOL, V28, P39, DOI 10.1016/j.semcancer.2014.02.011
   Thuma F, 2013, INT J CANCER, V133, P855, DOI 10.1002/ijc.28085
   Tian T, 2013, J CELL PHYSIOL, V228, P1487, DOI 10.1002/jcp.24304
   Tiriac H, 2019, CURR OPIN GENET DEV, V54, P7, DOI 10.1016/j.gde.2019.02.003
   Tjomsland V, 2016, NEOPLASIA, V18, P447, DOI 10.1016/j.neo.2016.06.003
   Tkach M, 2017, EMBO J, V36, P3012, DOI 10.15252/embj.201696003
   Todaro M, 2014, CELL STEM CELL, V14, P342, DOI 10.1016/j.stem.2014.01.009
   Todorova D, 2017, CIRC RES, V120, P1658, DOI 10.1161/CIRCRESAHA.117.309681
   TOYAMASORIMACHI N, 1994, INT IMMUNOL, V6, P655, DOI 10.1093/intimm/6.4.655
   Trajkovic K, 2008, SCIENCE, V319, P1244, DOI 10.1126/science.1153124
   Trapani JA, 2005, CANCER CELL, V8, P349, DOI 10.1016/j.ccr.2005.10.018
   Tremmel M, 2009, BLOOD, V114, P5236, DOI 10.1182/blood-2009-04-219204
   Trikha P, 2014, BBA-REV CANCER, V1846, P55, DOI 10.1016/j.bbcan.2014.04.003
   Trotta AP, 2017, CELL MOL LIFE SCI, V74, P1999, DOI 10.1007/s00018-016-2451-3
   Tsai S, 2018, BMC CANCER, V18, DOI 10.1186/s12885-018-4238-4
   Tsuji T, 2014, AM J RESP CELL MOL, V51, P822, DOI 10.1165/rcmb.2014-0083OC
   Tsukita S, 2019, TRENDS BIOCHEM SCI, V44, P141, DOI 10.1016/j.tibs.2018.09.008
   Tsuruta D, 2011, J DERMATOL SCI, V62, P1, DOI 10.1016/j.jdermsci.2011.01.005
   Tu TC, 2016, STEM CELLS DEV, V25, P266, DOI 10.1089/scd.2015.0290
   Tuveson D, 2019, SCIENCE, V364, P952, DOI 10.1126/science.aaw6985
   Ugur M, 2019, IMMUNOL REV, V289, P115, DOI 10.1111/imr.12753
   Unlu S, 2012, PLOS ONE, V7, DOI 10.1371/journal.pone.0038899
   Vaahtomeri K, 2017, GENE DEV, V31, P1615, DOI 10.1101/gad.303776.117
   Valadi H, 2007, NAT CELL BIOL, V9, P654, DOI 10.1038/ncb1596
   Valastyan S, 2011, CELL, V147, P275, DOI 10.1016/j.cell.2011.09.024
   Vallianou NG, 2014, ANTI-CANCER AGENT ME, V14, P706, DOI 10.2174/1871520613666131129105035
   Van Audenaerde JRM, 2018, PHARMACOL THERAPEUT, V189, P31, DOI 10.1016/j.pharmthera.2018.04.003
   Van Audenaerde JRM, 2017, ONCOTARGET, V8, P56968, DOI 10.18632/oncotarget.18185
   van der Gun BTF, 2011, BRIT J CANCER, V105, P312, DOI 10.1038/bjc.2011.231
   van der Gun BTF, 2008, INT J CANCER, V123, P484, DOI 10.1002/ijc.23476
   Van Itallie CM, 2014, SEMIN CELL DEV BIOL, V36, P157, DOI 10.1016/j.semcdb.2014.08.011
   Van Itallie CM, 2013, TISSUE BARRIERS, V1, DOI 10.4161/tisb.25247
   van Niel G, 2018, NAT REV MOL CELL BIO, V19, P213, DOI 10.1038/nrm.2017.125
   Varela-Eirin M, 2017, BBA-MOL CELL RES, V1864, P728, DOI 10.1016/j.bbamcr.2017.02.001
   Vasseur S, 2016, MOL CELL ONCOL, V3, DOI 10.1080/23723556.2015.1033586
   Vaziri-Gohar A, 2018, FRONT ONCOL, V8, DOI 10.3389/fonc.2018.00617
   Vedeler A, 2012, CURR PROTEIN PEPT SC, V13, P401, DOI 10.2174/138920312801619402
   Veit C, 2004, CANCER RES, V64, P5291, DOI 10.1158/0008-5472.CAN-04-1112
   Vennin C, 2018, GASTROENTEROLOGY, V154, P820, DOI 10.1053/j.gastro.2017.11.280
   Verboogen Danielle R. J., 2016, BioMolecular Concepts, V7, P17, DOI 10.1515/bmc-2015-0028
   Verdera HC, 2017, J CONTROL RELEASE, V266, P100, DOI 10.1016/j.jconrel.2017.09.019
   Vermeer PD, 2019, CANCER RES, V79, P3529, DOI 10.1158/0008-5472.CAN-18-3995
   Villarroya-Beltri C, 2017, J CELL SCI, V130, P2961, DOI 10.1242/jcs.205468
   Villarroya-Beltri C, 2014, SEMIN CANCER BIOL, V28, P3, DOI 10.1016/j.semcancer.2014.04.009
   Villarroya-Beltri C, 2013, NAT COMMUN, V4, DOI 10.1038/ncomms3980
   Vitale D, 2019, FEBS J, V286, P2870, DOI 10.1111/febs.14967
   Walia A, 2015, BBA-GEN SUBJECTS, V1850, P2422, DOI 10.1016/j.bbagen.2015.09.007
   Wang HY, 2014, J BIOL CHEM, V289, P30318, DOI 10.1074/jbc.M114.586438
   Wang HB, 2013, INT J CANCER, V133, P416, DOI 10.1002/ijc.28044
   Wang HX, 2017, ONCOTARGET, V8, P1884, DOI 10.18632/oncotarget.12242
   Wang J, 2018, EXP CELL RES, V365, P12, DOI 10.1016/j.yexcr.2018.02.008
   Wang K, 2018, WORLD J GASTROENTERO, V24, P3709, DOI 10.3748/wjg.v24.i33.3709
   Wang L, 2012, J CELL PHYSIOL, V227, P474, DOI 10.1002/jcp.22769
   Wang R, 2019, EBIOMEDICINE, V45, P108, DOI 10.1016/j.ebiom.2019.06.037
   Wang TH, 2004, NAT MED, V10, P48, DOI 10.1038/nm976
   Wang Z, 2008, BRIT J CANCER, V99, P1695, DOI 10.1038/sj.bjc.6604745
   Wang Z, 2019, CANCER METAST REV, V38, P259, DOI 10.1007/s10555-019-09793-6
   Wang Z, 2019, J EXP CLIN CANC RES, V38, DOI 10.1186/s13046-019-1129-8
   Wang Z, 2018, FRONT CELL DEV BIOL, V6, DOI 10.3389/fcell.2018.00097
   Wang Z, 2016, ONCOTARGET, V7, P55409, DOI 10.18632/oncotarget.10580
   Wang ZW, 2009, CANCER RES, V69, P2400, DOI 10.1158/0008-5472.CAN-08-4312
   Wang ZB, 2016, ONCOTARGET, V7, P4760, DOI 10.18632/oncotarget.6734
   Wartenberg M, 2015, ONCOTARGET, V6, P4190, DOI 10.18632/oncotarget.2775
   Weekes CD, 2012, NEOPLASIA, V14, P690, DOI 10.1593/neo.111810
   Wei LS, 2015, INT J CLIN EXP MED, V8, P8599
   Weizman N, 2014, ONCOGENE, V33, P3812, DOI 10.1038/onc.2013.357
   Welser-Alves JV, 2013, ARTERIOSCL THROM VAS, V33, P943, DOI 10.1161/ATVBAHA.112.300566
   Wensveen FM, 2018, FRONT IMMUNOL, V9, DOI 10.3389/fimmu.2018.00441
   Wiedemann GM, 2016, ONCOIMMUNOLOGY, V5, DOI 10.1080/2162402X.2016.1175794
   Winau F, 2007, IMMUNITY, V26, P117, DOI 10.1016/j.immuni.2006.11.011
   Wislet S, 2018, FRONT MOL NEUROSCI, V11, DOI 10.3389/fnmol.2018.00244
   Wormann SM, 2014, ONCOGENE, V33, P2956, DOI 10.1038/onc.2013.257
   Wu BL, 2010, SCIENCE, V330, P1066, DOI 10.1126/science.1194396
   Wu CJ, 2013, J BIOL CHEM, V288, P12253, DOI 10.1074/jbc.M113.457499
   Wu GL, 2018, MOL CANCER, V17, DOI 10.1186/s12943-018-0769-1
   Wu Z, 2018, NEOPLASMA, V65, P349, DOI 10.4149/neo_2018_170320N200
   Wurfel J, 1999, ONCOGENE, V18, P2323, DOI 10.1038/sj.onc.1202542
   Wysoczynski M, 2005, BLOOD, V105, P40, DOI 10.1182/blood-2004-04-1430
   Xiao L, 2017, ONCOIMMUNOLOGY, V6, DOI 10.1080/2162402X.2017.1319044
   Xie Y, 2019, MOL CANCER, V18, DOI 10.1186/s12943-019-0984-4
   Xu DS, 2016, CURR TOP MED CHEM, V16, P1441, DOI 10.2174/1568026615666150915120218
   Xu HX, 2015, ONCOTARGETS THER, V8, P3783, DOI 10.2147/OTT.S95470
   Xu MD, 2016, ANTI-CANCER AGENT ME, V16, P1117, DOI 10.2174/1871520616666160404115532
   Xu QH, 2015, ONCOTARGET, V6, P4717, DOI 10.18632/oncotarget.3069
   Xu XJ, 2017, CANCER LETT, V397, P12, DOI 10.1016/j.canlet.2017.03.014
   Xue LJ, 2017, CANCER MED-US, V6, P1424, DOI 10.1002/cam4.1085
   Yadav L, 2015, J CLIN DIAGN RES, V9, pXE1, DOI 10.7860/JCDR/2015/12016.6135
   Yamamoto T, 2012, PANCREAS, V41, P409, DOI 10.1097/MPA.0b013e3182373a66
   Yamashita A, 2017, BMB REP, V50, P194, DOI 10.5483/BMBRep.2017.50.4.040
   Yamazaki M, 2008, CANCER SCI, V99, P1131, DOI 10.1111/j.1349-7006.2008.00795.x
   Yan CQ, 2013, ONCOL LETT, V5, P1031, DOI 10.3892/ol.2013.1102
   Yan YM, 2015, STEM CELL TRANSL MED, V4, P1033, DOI 10.5966/sctm.2015-0048
   Yanez-Mo M, 2011, CELL MOL LIFE SCI, V68, P3323, DOI 10.1007/s00018-011-0746-y
   Yang M, 2018, CELL COMMUN SIGNAL, V16, DOI 10.1186/s12964-018-0242-1
   Yang XP, 2017, EXP CELL RES, V357, P79, DOI 10.1016/j.yexcr.2017.04.027
   Yano T, 2017, ANN NY ACAD SCI, V1405, P32, DOI 10.1111/nyas.13432
   Yao L, 2010, J BIOMED MATER RES A, V92A, P484, DOI 10.1002/jbm.a.32359
   Yin F, 2017, ONCOGENESIS, V6, DOI 10.1038/oncsis.2017.49
   Yong X, 2016, CANCER LETT, V374, P292, DOI 10.1016/j.canlet.2016.02.032
   Yoon SO, 2006, CANCER RES, V66, P2732, DOI 10.1158/0008-5472.CAN-05-2941
   Yu GL, 2008, ONCOL REP, V20, P1061, DOI 10.3892/or_00000110
   Yu M, 2019, CANCER MANAG RES, V11, P4141, DOI 10.2147/CMAR.S196951
   Yu PT, 2012, INT J CANCER, V131, P1744, DOI 10.1002/ijc.27447
   Yuan J, 2013, HUM PATHOL, V44, P606, DOI 10.1016/j.humpath.2012.07.007
   Yue SJ, 2017, BIOCHEM SOC T, V45, P437, DOI 10.1042/BST20160298
   Yue SJ, 2015, ONCOTARGET, V6, P2366, DOI 10.18632/oncotarget.2958
   Yue SJ, 2013, EUR J CANCER, V49, P2934, DOI 10.1016/j.ejca.2013.03.032
   Zambirinis CP, 2015, J EXP MED, V212, P2077, DOI 10.1084/jem.20142162
   Zappulli V, 2016, J CLIN INVEST, V126, P1198, DOI 10.1172/JCI81134
   Zarour LR, 2017, CELL MOL GASTROENTER, V3, P163, DOI 10.1016/j.jcmgh.2017.01.006
   Zech D, 2012, CELL COMMUN SIGNAL, V10, DOI 10.1186/1478-811X-10-37
   Zeligs KP, 2016, CLIN CANCER RES, V22, P4302, DOI 10.1158/1078-0432.CCR-15-1374
   Zeng LJ, 2014, J CANCER, V5, P754, DOI 10.7150/jca.10238
   Zhang DX, 2018, CANCER RES, V78, P1700, DOI 10.1158/0008-5472.CAN-17-1366
   Zhang HF, 2017, CELL DEATH DIS, V8, DOI 10.1038/cddis.2017.180
   Zhang M, 2013, AM J PATHOL, V182, P565, DOI 10.1016/j.ajpath.2012.10.015
   Zhang NH, 2012, EXP THER MED, V3, P973, DOI 10.3892/etm.2012.527
   Zhang YQ, 2017, GUT, V66, P124, DOI 10.1136/gutjnl-2016-312078
   Zhang YP, 2017, MOL MED REP, V16, P1635, DOI 10.3892/mmr.2017.6800
   Zhang ZY, 2018, ONCOL LETT, V15, P7900, DOI 10.3892/ol.2018.8296
   Zhao HY, 2016, ELIFE, V5, DOI 10.7554/eLife.10250
   Zhao Y, 2016, ONCOIMMUNOLOGY, V5, DOI 10.1080/2162402X.2015.1004983
   Zheng XF, 2015, NATURE, V527, P525, DOI 10.1038/nature16064
   Zheng YJ, 2019, INT J ONCOL, V54, P1061, DOI 10.3892/ijo.2019.4685
   Zhou PT, 2017, MOL CANCER, V16, DOI 10.1186/s12943-017-0624-9
   Zhou R, 2016, ONCOGENE, V35, P5608, DOI 10.1038/onc.2015.516
   Zhu YY, 2017, ONCOTARGET, V8, P27454, DOI 10.18632/oncotarget.16247
   Zitvogel L, 1998, NAT MED, V4, P594, DOI 10.1038/nm0598-594
   Zoller M, 2018, FRONT IMMUNOL, V9, DOI 10.3389/fimmu.2018.00137
   Zoller M, 2009, NAT REV CANCER, V9, P40, DOI 10.1038/nrc2543
   ZOLLER M, 1978, BRIT J CANCER, V37, P61, DOI 10.1038/bjc.1978.9
   Zong WX, 2016, MOL CELL, V61, P667, DOI 10.1016/j.molcel.2016.02.011
NR 773
TC 18
Z9 20
U1 4
U2 15
PU FRONTIERS MEDIA SA
PI LAUSANNE
PA AVENUE DU TRIBUNAL FEDERAL 34, LAUSANNE, CH-1015, SWITZERLAND
SN 2234-943X
J9 FRONT ONCOL
JI Front. Oncol.
PD DEC 16
PY 2019
VL 9
AR 1359
DI 10.3389/fonc.2019.01359
PG 46
WC Oncology
WE Science Citation Index Expanded (SCI-EXPANDED)
SC Oncology
GA JZ1JW
UT WOS:000504862100001
PM 31921628
OA Green Published, gold
DA 2022-07-19
ER

PT J
AU Lee, JH
   Kim, YH
   Kim, KH
   Cho, JY
   Woo, SM
   Yoo, BC
   Kim, SC
AF Lee, Jun Hwa
   Kim, Yun Hwan
   Kim, Kyung-Hee
   Cho, Jae Youl
   Woo, Sang Myung
   Yoo, Byong Chul
   Kim, Seung Cheol
TI Profiling of Serum Metabolites Using MALDI-TOF and Triple-TOF Mass
   Spectrometry to Develop a Screen for Ovarian Cancer
SO CANCER RESEARCH AND TREATMENT
LA English
DT Article
DE Ovarian neoplasms; Low-mass ions; Serum metabolite; Hypoxanthine; Mass
   spectrometry
ID RANDOMIZED CONTROLLED-TRIAL; MORTALITY
AB Purpose
   We sought to develop a matrix assisted laser desorption ionization-time of flight (MALDI-TOF)-based, ovarian cancer (OVC), low-mass-ion discriminant equation (LOME) and to evaluate a possible supportive role for triple-TOF mass analysis in identifying metabolic biomarkers.
   Materials and Methods
   A total of 114 serum samples from patients with OVC and benign ovarian tumors were subjected to MALDI-TOF analysis and a total of 137 serum samples from healthy female individuals and patients with OVC, colorectal cancer, hepatobiliary cancer, and pancreatic cancer were subjected to triple-TOF analysis. An OVC LOME was constructed by reference to the peak intensity ratios of discriminatory low-mass ion (LMI) pairs. Triple-TOF analysis was used to select and identify metabolic biomarkers for OVC screening.
   Results
   Three OVC LOMEs were finally constructed using discriminatory LMI pairs (137.1690 and 84.4119 m/z; 496.5022 and 709.7642 m/z; and 524.5614 and 709.7642 m/z); all afforded accuracies of > 90%. The LMIs at 496.5022 m/z and 524.5614 m/z were those of lysophosphatidylcholine (LPC) 16: 0 and LPC 18: 0. Triple-TOF analysis selected seven discriminative LMIs; each LMI had a specificity > 90%. Of the seven LMIs, four with a 137.0455 m/z ion at retention times of 2.04-3.14 minutes were upregulated in sera from OVC patients; the ion was identified as that derived from hypoxanthine.
   Conclusion
   MALDI-TOF-based OVC LOMEs combined with triple-TOF-based OVC metabolic biomarkers allow reliable OVC screening; the techniques are mutually complementary both quantitatively and qualitatively.
C1 [Lee, Jun Hwa; Kim, Kyung-Hee; Woo, Sang Myung; Yoo, Byong Chul] Natl Canc Ctr, Res Inst, Biomarker Branch, 323 Ilsan Ro, Goyang 10408, South Korea.
   [Kim, Yun Hwan; Kim, Seung Cheol] Ewha Womans Univ, Sch Med, Dept Obstet & Gynecol, Div Gynecol Oncol,Mokdong Hosp, Seoul, South Korea.
   [Cho, Jae Youl] Sungkyunkwan Univ, Dept Genet Engn, Suwon, South Korea.
RP Yoo, BC (通讯作者)，Natl Canc Ctr, Res Inst, Biomarker Branch, 323 Ilsan Ro, Goyang 10408, South Korea.; Kim, SC (通讯作者)，Ewha Womans Univ, Dept Obstet & Gynecol, Div Gynecol Oncol, Mokdong Hosp, 1071 Anyangcheon Ro, Seoul 07985, South Korea.
EM yoo_akh@nec.re.kr; onco@ewha.ac.kr
RI Kim, Hyung-Kwan/R-8375-2019
OI Kim, Kyung-Hee/0000-0003-0214-0296
FU Korean Health Technology R&D Project, Ministry of Health & Welfare,
   Republic of Korea [HI12C0050]
FX This work was supported by grant from the Korean Health Technology R&D
   Project, Ministry of Health & Welfare, Republic of Korea (HI12C0050).
CR Buys SS, 2011, JAMA-J AM MED ASSOC, V305, P2295, DOI 10.1001/jama.2011.766
   CHAN TCK, 1990, EUR J CANCER, V26, P907, DOI 10.1016/0277-5379(90)90198-3
   Jacobs IJ, 2016, LANCET, V387, P945, DOI 10.1016/S0140-6736(15)01224-6
   Jung J, 2014, ANN SURG ONCOL, V21, pS736, DOI 10.1245/s10434-014-3886-0
   Kim K, 2015, CANCER RES TREAT, V47, P78, DOI 10.4143/crt.2013.127
   Kim YH, 2011, J GYNECOL ONCOL, V22, P219, DOI 10.3802/jgo.2011.22.4.219
   Kyriakides M, 2016, ONCOTARGET, V7, P7216, DOI 10.18632/oncotarget.6891
   Lee JH, 2016, BIODATA MIN, V9, DOI 10.1186/s13040-016-0111-7
   Lee JH, 2014, INT J CANCER, V134, P1844, DOI 10.1002/ijc.28517
   LORENZI M, 1987, TUMORI, V73, P289, DOI 10.1177/030089168707300313
   Menon U, 2009, LANCET ONCOL, V10, P327, DOI 10.1016/S1470-2045(09)70026-9
   Yoo BC, 2010, BMC CANCER, V10, DOI 10.1186/1471-2407-10-55
NR 12
TC 6
Z9 6
U1 0
U2 4
PU KOREAN CANCER ASSOCIATION
PI SEOUL
PA RM 1824, GWANGHWAMUN OFFICIA, 92 SAEMUNAN-RO, JONGNO-GU, SEOUL, 110-999,
   SOUTH KOREA
SN 1598-2998
EI 2005-9256
J9 CANCER RES TREAT
JI Cancer Res. Treat.
PD JUL
PY 2018
VL 50
IS 3
BP 883
EP 893
DI 10.4143/crt.2017.275
PG 11
WC Oncology
WE Science Citation Index Expanded (SCI-EXPANDED)
SC Oncology
GA GM7BE
UT WOS:000438332100026
PM 28934848
OA Green Submitted, gold, Green Published
DA 2022-07-19
ER

PT J
AU Kishimoto, S
   Brendert, JR
   Crooks, DR
   Matsumoto, S
   Seki, T
   Oshima, N
   Merkle, H
   Lin, PH
   Reed, G
   Chen, AP
   Ardenkjaer-Larsen, JH
   Munasinghe, J
   Saito, K
   Yamamoto, K
   Choyke, PL
   Mitchell, J
   Lane, AN
   Fan, TWM
   Linehan, WM
   Krishna, MC
AF Kishimoto, Shun
   Brendert, Jeffrey R.
   Crooks, Daniel R.
   Matsumoto, Shingo
   Seki, Tomohiro
   Oshima, Nobu
   Merkle, Hellmut
   Lin, Penghui
   Reed, Galen
   Chen, Albert P.
   Ardenkjaer-Larsen, Jan Henrik
   Munasinghe, Jeeva
   Saito, Keita
   Yamamoto, Kazutoshi
   Choyke, Peter L.
   Mitchell, James
   Lane, Andrew N.
   Fan, Teresa W. M.
   Linehan, W. Marston
   Krishna, Murali C.
TI Imaging of glucose metabolism by 13C-MRI distinguishes pancreatic cancer
   subtypes in mice
SO ELIFE
LA English
DT Article
ID BASE-LINE-CORRECTION; TUMOR-CELLS; LACTATE; HETEROGENEITY; OPTIMIZATION;
   SPECTROSCOPY; XENOGRAFTS; REVEALS; TOOLBOX; HMDB
AB Metabolic differences among and within tumors can be an important determinant in cancer treatment outcome. However, methods for determining these differences non-invasively in vivo is lacking. Using pancreatic ductal adenocarcinoma as a model, we demonstrate that tumor xenografts with a similar genetic background can be distinguished by their differing rates of the metabolism of 13C labeled glucose tracers, which can be imaged without hyperpolarization by using newly developed techniques for noise suppression. Using this method, cancer subtypes that appeared to have similar metabolic profiles based on steady state metabolic measurement can be distinguished from each other. The metabolic maps from 13C-glucose imaging localized lactate production and overall glucose metabolism to different regions of some tumors. Such tumor heterogeneity would not be not detectable in FDG-PET.
C1 [Kishimoto, Shun; Brendert, Jeffrey R.; Seki, Tomohiro; Oshima, Nobu; Saito, Keita; Yamamoto, Kazutoshi; Mitchell, James; Krishna, Murali C.] NCI, Radiat Biol Branch, Ctr Canc Res, NIH, Bethesda, MD 20892 USA.
   [Crooks, Daniel R.; Linehan, W. Marston] NCI, Urol Oncol Branch, Ctr Canc Res, NIH, Bethesda, MD 20892 USA.
   [Matsumoto, Shingo] Hokkaido Univ, Grad Sch Informat Sci & Technol, Div Bioengn & Bioinformat, Sapporo, Hokkaido, Japan.
   [Matsumoto, Shingo] JST, PREST, Saitama, Japan.
   [Merkle, Hellmut; Munasinghe, Jeeva] NINDS, NIH, Bldg 36,Rm 4D04, Bethesda, MD 20892 USA.
   [Lin, Penghui; Lane, Andrew N.; Fan, Teresa W. M.] Univ Kentucky, Ctr Environm & Syst Biochem, Lexington, KY 40506 USA.
   [Reed, Galen; Chen, Albert P.; Ardenkjaer-Larsen, Jan Henrik] GE HealthCare, Chicago, IL USA.
   [Ardenkjaer-Larsen, Jan Henrik] Tech Univ Denmark, Dept Elect Engn, Lyngby, Denmark.
   [Choyke, Peter L.] NCI, Mol Imaging Program, Ctr Canc Res, NIH, Bethesda, MD 20892 USA.
   [Lane, Andrew N.; Fan, Teresa W. M.] Univ Kentucky, Markey Canc Ctr, Lexington, KY 40506 USA.
RP Brendert, JR; Krishna, MC (通讯作者)，NCI, Radiat Biol Branch, Ctr Canc Res, NIH, Bethesda, MD 20892 USA.
EM jeffery.brender@mail.nih.goy; murali@helix.nih.gov
RI Lin, Penghui/AAG-8751-2020; Ardenkjær-Larsen, Jan Henrik/B-5765-2017
OI Ardenkjær-Larsen, Jan Henrik/0000-0001-6167-6926; Lin,
   Penghui/0000-0002-7733-7782; brender, jeffrey/0000-0001-7487-6169;
   Matsumoto, Shingo/0000-0003-2698-0839
FU National Cancer Institute [1ZIASC006321-39]; University of Kentucky
   Markey Cancer Center [P30CA177558]
FX National Cancer Institute 1ZIASC006321-39 James Mitchell; National
   Cancer Institute Intramural Research Program Murali C Krishna; Shared
   Resource(s) of the University of Kentucky Markey Cancer Center
   P30CA177558 Andrew N Lane Teresa WM Fan; The funders had no role in
   study design, data collection and interpretation, or the decision to
   submit the work for publication.
CR Adamska A, 2017, INT J MOL SCI, V18, DOI 10.3390/ijms18071338
   Allouche-Arnon H, 2013, CONTRAST MEDIA MOL I, V8, P72, DOI 10.1002/cmmi.1497
   Ananieva Elitsa, 2015, World J Biol Chem, V6, P281, DOI 10.4331/wjbc.v6.i4.281
   Anderson M, 2017, ONCOTARGET, V8, P56081, DOI 10.18632/oncotarget.9760
   Andersson CA, 2000, CHEMOMETR INTELL LAB, V52, P1, DOI 10.1016/S0169-7439(00)00071-X
   BADARGOFFER RS, 1990, BIOCHEM J, V266, P133, DOI 10.1042/bj2660133
   Bailey KM, 2014, PLOS ONE, V9, DOI 10.1371/journal.pone.0113586
   Biancur DE, 2017, NAT COMMUN, V8, DOI 10.1038/ncomms15965
   Blum R, 2014, CELL DEATH DIS, V5, DOI 10.1038/cddis.2014.38
   Brender JR, 2019, SCI REP-UK, V9, DOI 10.1038/s41598-019-38981-1
   Bryant KL, 2014, TRENDS BIOCHEM SCI, V39, P91, DOI 10.1016/j.tibs.2013.12.004
   Cobas JC, 2006, J MAGN RESON, V183, P145, DOI 10.1016/j.jmr.2006.07.013
   Chen L, 2002, J MAGN RESON, V158, P164, DOI 10.1016/S1090-7807(02)00069-1
   Chiang B, 2017, INVEST OPHTH VIS SCI, V58, P545, DOI 10.1167/iovs.16-20679
   Cobas C, 2008, NMR ANAL
   Crooks DR, 2019, METHODS MOL BIOL, V1928, P1, DOI 10.1007/978-1-4939-9027-6_1
   Cros J, 2018, PATHOBIOLOGY, V85, P64, DOI 10.1159/000477773
   Daemen A, 2015, P NATL ACAD SCI USA, V112, pE4410, DOI 10.1073/pnas.1501605112
   Daniels CJ, 2016, NMR BIOMED, V29, P387, DOI 10.1002/nbm.3468
   De Feyter HM, 2018, SCI ADV, V4, DOI 10.1126/sciadv.aat7314
   De Lathauwer L, 2000, SIAM J MATRIX ANAL A, V21, P1324, DOI 10.1137/S0895479898346995
   Deer EL, 2010, PANCREAS, V39, P425, DOI 10.1097/MPA.0b013e3181c15963
   DeLisser HM, 1997, AM J PATHOL, V151, P671
   DIETRICH W, 1991, J MAGN RESON, V91, P1, DOI 10.1016/0022-2364(91)90402-F
   Eilers PHC, 2003, ANAL CHEM, V75, P3631, DOI 10.1021/ac034173t
   Fan T.W.-M., 2013, METHODOLOGIES METABO, P525, DOI DOI 10.1017/CBO9780511996634.028
   Fan TWM, 2016, PROG NUCL MAG RES SP, V92-93, P18, DOI 10.1016/j.pnmrs.2016.01.005
   Faubert B, 2017, CELL, V171, P358, DOI 10.1016/j.cell.2017.09.019
   Garrido-Laguna I, 2015, NAT REV CLIN ONCOL, V12, P319, DOI 10.1038/nrclinonc.2015.53
   Giordano S, 2016, SCI REP-UK, V6, DOI 10.1038/srep37027
   Gray LR, 2014, CELL MOL LIFE SCI, V71, P2577, DOI 10.1007/s00018-013-1539-2
   GRUETTER R, 1993, MAGNET RESON MED, V29, P804, DOI 10.1002/mrm.1910290613
   Guillaumond F, 2013, P NATL ACAD SCI USA, V110, P3919, DOI 10.1073/pnas.1219555110
   Gutte H, 2015, AM J NUCL MED MOLEC, V5, P548
   Harada M, 2010, JPN J RADIOL, V28, P173, DOI 10.1007/s11604-009-0390-8
   HENNIG J, 1986, MAGNET RESON MED, V3, P823, DOI 10.1002/mrm.1910030602
   Hensley CT, 2016, CELL, V164, P681, DOI 10.1016/j.cell.2015.12.034
   Hidalgo M, 2010, NEW ENGL J MED, V362, P1605, DOI 10.1056/NEJMra0901557
   Hill DK, 2013, PLOS ONE, V8, DOI [10.1371/journal.pone.0071996, 10.1371/journal.pone.0074627]
   HOLM S, 1979, SCAND J STAT, V6, P65
   Hui S, 2017, NATURE, V551, P115, DOI 10.1038/nature24057
   Jain KK, 2005, EXPERT OPIN PHARMACO, V6, P1463, DOI 10.1517/14656566.6.9.1463
   JAKOBSEN I, 1995, BRIT J CANCER, V71, P456, DOI 10.1038/bjc.1995.93
   Kamphorst JJ, 2015, CANCER RES, V75, P544, DOI 10.1158/0008-5472.CAN-14-2211
   Kim MP, 2009, NAT PROTOC, V4, P1670, DOI 10.1038/nprot.2009.171
   Koong AC, 2000, INT J RADIAT ONCOL, V48, P919, DOI 10.1016/S0360-3016(00)00803-8
   Kuntner C, 2014, Z MED PHYS, V24, P274, DOI 10.1016/j.zemedi.2014.02.003
   Lane AN, 2007, METABOLOMICS, V3, P79, DOI 10.1007/s11306-006-0047-x
   LEVITT MH, 1982, J MAGN RESON, V50, P157, DOI 10.1016/0022-2364(82)90042-7
   LEVITT MH, 1983, ADV MAGN RESON, V11, P47
   Liu Q, 2012, CANCER CHEMOTH PHARM, V69, P1487, DOI 10.1007/s00280-012-1852-8
   Liu QQ, 2017, PLOS ONE, V12, DOI 10.1371/journal.pone.0171985
   Mathews EH, 2014, NUTRITION, V30, P218, DOI 10.1016/j.nut.2013.07.024
   Matsumoto S, 2018, CANCER RES, V78, P3783, DOI 10.1158/0008-5472.CAN-18-0491
   Matsumoto S, 2014, ANTIOXID REDOX SIGN, V21, P1145, DOI 10.1089/ars.2013.5725
   McGranaghan P, 2016, PANCREATIC CANC, P1305, DOI [10.1007/978-1-4939-6631-8_61-1, DOI 10.1007/978-1-4939-6631-8_61-1]
   Mirnezami R, 2014, MOL ONCOL, V8, P39, DOI 10.1016/j.molonc.2013.08.010
   Pavlova NN, 2016, CELL METAB, V23, P27, DOI 10.1016/j.cmet.2015.12.006
   Rabinovich S, 2015, NATURE, V527, P379, DOI 10.1038/nature15529
   Rai G, 2017, J MED CHEM, V60, P9184, DOI 10.1021/acs.jmedchem.7b00941
   Rodrigues TB, 2014, NAT MED, V20, P93, DOI 10.1038/nm.3416
   Saunier E, 2016, INT J CANCER, V138, P809, DOI 10.1002/ijc.29564
   SEAMAN MA, 1991, PSYCHOL BULL, V110, P577, DOI 10.1037/0033-2909.110.3.577
   Sherman MH, 2017, P NATL ACAD SCI USA, V114, P1129, DOI 10.1073/pnas.1620164114
   Sonveaux P, 2008, J CLIN INVEST, V118, P3930, DOI 10.1172/JCI36843
   Sousa CM, 2016, NATURE, V536, P479, DOI 10.1038/nature19084
   Sullivan LB, 2013, MOL CELL, V51, P236, DOI 10.1016/j.molcel.2013.05.003
   Svensson RU, 2016, NAT MED, V22, P1108, DOI 10.1038/nm.4181
   Timm KN, 2015, MAGN RESON MED, V74, P1543, DOI 10.1002/mrm.25561
   van Beek JD, 2007, J MAGN RESON, V187, P19, DOI 10.1016/j.jmr.2007.03.017
   Vander Heiden MG, 2017, CELL, V168, DOI 10.1016/j.cell.2016.12.039
   Wang AS, 2014, NMR BIOMED, V27, P1361, DOI 10.1002/nbm.3198
   Ward PS, 2012, CANCER CELL, V21, P297, DOI 10.1016/j.ccr.2012.02.014
   Wishart DS, 2007, NUCLEIC ACIDS RES, V35, pD521, DOI 10.1093/nar/gkl923
   Wishart DS, 2018, NUCLEIC ACIDS RES, V46, pD608, DOI 10.1093/nar/gkx1089
   Yang M, 2012, FRONT ONCOL, V2, P1, DOI 10.3389/fonc.2012.00085
   Yang SH, 2011, GENE DEV, V25, P717, DOI 10.1101/gad.2016111
   Ying HQ, 2012, CELL, V149, P656, DOI 10.1016/j.cell.2012.01.058
   Zhang XM, 2016, PLOS ONE, V11, DOI 10.1371/journal.pone.0155289
   ZHU G, 1992, J MAGN RESON, V100, P202, DOI 10.1016/0022-2364(92)90379-L
   Zierhut ML, 2010, J MAGN RESON, V202, P85, DOI 10.1016/j.jmr.2009.10.003
NR 81
TC 11
Z9 11
U1 0
U2 7
PU ELIFE SCIENCES PUBLICATIONS LTD
PI CAMBRIDGE
PA SHERATON HOUSE, CASTLE PARK, CAMBRIDGE, CB3 0AX, ENGLAND
SN 2050-084X
J9 ELIFE
JI eLife
PD AUG 13
PY 2019
VL 8
AR e46312
DI 10.7554/eLife.46312
PG 20
WC Biology
WE Science Citation Index Expanded (SCI-EXPANDED)
SC Life Sciences & Biomedicine - Other Topics
GA IT0UT
UT WOS:000482563300001
PM 31408004
OA Green Published, Green Submitted, gold
DA 2022-07-19
ER

PT J
AU Hong, T
   Miyazaki, T
   Matsumoto, A
   Koji, K
   Miyahara, Y
   Anraku, Y
   Cabral, H
AF Hong, Taehun
   Miyazaki, Takuya
   Matsumoto, Akira
   Koji, Kyoko
   Miyahara, Yuji
   Anraku, Yasutaka
   Cabral, Horacio
TI Phosphorylcholine-Installed Nanocarriers Target Pancreatic Cancer Cells
   through the Phospholipid Transfer Protein
SO ACS BIOMATERIALS SCIENCE & ENGINEERING
LA English
DT Article
DE phosphorylcholine; branched PEG; polymeric micelles; pancreatic cancer;
   phospholipid transfer protein
ID POLYMERS; EXPRESSION; INHIBITION; DISCOVERY; MICELLES; BLOOD; PLTP
AB Phosphorylcholine (PC) has been used to improve the water solubility and biocompatibility of biomaterials. Here, we show that PC can also work as a ligand for targeting cancer cells based on their increased phospholipid metabolism. PC-installed multiarm poly(ethylene glycol)s and polymeric micelles achieved high and rapid internalization in pancreatic cancer cells. This enhanced cellular uptake was drastically reduced when the cells were incubated with excess free PC or at 4 degrees C, as well as by inhibiting the phospholipid transfer protein (PLTP) on the surface of cancer cells, indicating an energy dependent active transport mediated by PLTP.
C1 [Hong, Taehun; Koji, Kyoko; Anraku, Yasutaka; Cabral, Horacio] Univ Tokyo, Dept Bioengn, Sch Engn, Bunkyo Ku, Tokyo 1138656, Japan.
   [Miyazaki, Takuya; Matsumoto, Akira] Kanagawa Inst Ind Sci & Technol KISTEC, Ebina, Kanagawa 2430435, Japan.
   [Miyazaki, Takuya; Matsumoto, Akira; Miyahara, Yuji] Tokyo Med & Dent Univ, Inst Biomat & Bioengn, Chiyoda Ku, Tokyo 1010062, Japan.
RP Cabral, H (通讯作者)，Univ Tokyo, Dept Bioengn, Sch Engn, Bunkyo Ku, Tokyo 1138656, Japan.
EM horacio@bmw.t.u-tokyo.ac.jp
RI Matsumoto, Akira/B-6935-2011; Anraku, Yasutaka/ABA-4138-2020
OI Matsumoto, Akira/0000-0002-7568-8677; Anraku,
   Yasutaka/0000-0002-0764-1463; Miyahara, Yuji/0000-0003-2703-0958
FU Project for Cancer Research and Therapeutic Evolution (P-CREATE) from
   the Japan Agency for Medical Research and Development (AMED) [16
   cm0106202h0001]; Japan Society for the Promotion of Science (JSPS)
   [20H04524, 19K23614, 21K18070]; Uehara Memorial Foundation [201910255];
   Fukuda Foundation for Medical Technology; GSK Japan Research Grant;
   GlaxoSmithKline plc
FX This work was supported by the Project for Cancer Research and
   Therapeutic Evolution (P-CREATE) (Project No. 16 cm0106202h0001; H.C.)
   from the Japan Agency for Medical Research and Development (AMED). The
   study was partially supported by Grants-in-Aid for Scientific Research B
   (20H04524; H.C.), Grants-in-Aid for Research Activity Startup (19K23614;
   T.M.), and Grants-in-Aid for Early-Career Scientists (21K18070; T.M.)
   from the Japan Society for the Promotion of Science (JSPS);
   Grants-in-Aid from The Uehara Memorial Foundation (201910255; T.M.);
   Grants-in-Aid from Fukuda Foundation for Medical Technology (T.M.); and
   GSK Japan Research Grant 2020 from GlaxoSmithKline plc (T.M.).
CR Adamson J, 2003, ONCOGENE, V22, P2739, DOI 10.1038/sj.onc.1206341
   Anraku Y, 2017, NAT COMMUN, V8, DOI 10.1038/s41467-017-00952-3
   Anraku Y, 2011, CHEM COMMUN, V47, P6054, DOI 10.1039/c1cc11465d
   Bhatia S, 2016, J AM CHEM SOC, V138, P8654, DOI 10.1021/jacs.5b12950
   Bros M, 2018, FRONT IMMUNOL, V9, DOI 10.3389/fimmu.2018.01760
   Cabral H, 2018, CHEM REV, V118, P6844, DOI 10.1021/acs.chemrev.8b00199
   CLERC P, 1991, CANCER RES, V51, P3633
   Dai L, 2014, SCI REP-UK, V4, DOI 10.1038/srep05871
   Doolittle E, 2015, ACS NANO, V9, P8012, DOI 10.1021/acsnano.5b01552
   Du F, 2016, INT J MOL SCI, V17, DOI 10.3390/ijms17111932
   Gener P, 2015, NANOMED-NANOTECHNOL, V11, P1883, DOI 10.1016/j.nano.2015.07.009
   Glunde K, 2011, NAT REV CANCER, V11, P835, DOI 10.1038/nrc3162
   Goda T, 2010, BIOMATERIALS, V31, P2380, DOI 10.1016/j.biomaterials.2009.11.095
   Haque T, 2007, CLIN CANCER RES, V13, P6284, DOI 10.1158/1078-0432.CCR-07-0525
   Huuskonen J, 1999, J LIPID RES, V40, P1123
   Ishihara K, 1998, J BIOMED MATER RES, V39, P323, DOI 10.1002/(SICI)1097-4636(199802)39:2<323::AID-JBM21>3.0.CO;2-C
   ISHIHARA K, 1992, J BIOMED MATER RES, V26, P1543, DOI 10.1002/jbm.820261202
   Ishihara K, 1999, J BIOMAT SCI-POLYM E, V10, P1047, DOI 10.1163/156856299X00676
   ISHIHARA K, 1990, POLYM J, V22, P355, DOI 10.1295/polymj.22.355
   Jauhiainen M, 1999, J LIPID RES, V40, P654
   Kamphorst JJ, 2013, P NATL ACAD SCI USA, V110, P8882, DOI 10.1073/pnas.1307237110
   Kataoka K, 2001, ADV DRUG DELIVER REV, V47, P113, DOI 10.1016/S0169-409X(00)00124-1
   Khasawneh J, 2009, P NATL ACAD SCI USA, V106, P3354, DOI 10.1073/pnas.0802864106
   Kuk C, 2009, MOL CELL PROTEOMICS, V8, P661, DOI 10.1074/mcp.M800313-MCP200
   Landry JP, 2012, ASSAY DRUG DEV TECHN, V10, P250, DOI 10.1089/adt.2011.0406
   Levi L, 2015, NAT COMMUN, V6, DOI 10.1038/ncomms9794
   Lewis A, 2008, BIOCONJUGATE CHEM, V19, P2144, DOI 10.1021/bc800242t
   Mi P, 2020, ADV MATER, V32, DOI 10.1002/adma.201902604
   Nabi B, 2018, BRAIN RES BULL, V142, P384, DOI 10.1016/j.brainresbull.2018.08.003
   Nishida HI, 1997, J BIOL CHEM, V272, P6959, DOI 10.1074/jbc.272.11.6959
   Pascual G, 2017, NATURE, V541, P41, DOI 10.1038/nature20791
   Pavlova NN, 2016, CELL METAB, V23, P27, DOI 10.1016/j.cmet.2015.12.006
   Qi FB, 2018, BIOCONJUGATE CHEM, V29, P451, DOI 10.1021/acs.bioconjchem.7b00770
   Quader S, 2017, J CONTROL RELEASE, V258, P56, DOI 10.1016/j.jconrel.2017.04.033
   Rohrbeck A, 2009, PLOS ONE, V4, DOI 10.1371/journal.pone.0007315
   Rozeveld CN, 2020, CANCER RES, V80, P4932, DOI 10.1158/0008-5472.CAN-20-1255
   Sardana G, 2007, CLIN CHEM, V53, P429, DOI 10.1373/clinchem.2006.077370
   Shi XY, 2004, J IMMUNOL, V172, P4111, DOI 10.4049/jimmunol.172.7.4111
   Srinivasarao M, 2017, CHEM REV, V117, P12133, DOI 10.1021/acs.chemrev.7b00013
   Suzuki K, 2019, J CONTROL RELEASE, V301, P28, DOI 10.1016/j.jconrel.2019.02.021
   Xu XL, 2018, ACS APPL MATER INTER, V10, P31903, DOI 10.1021/acsami.8b09498
   Yeoh EJ, 2002, CANCER CELL, V1, P133, DOI 10.1016/S1535-6108(02)00032-6
   Young RM, 2013, GENE DEV, V27, P1115, DOI 10.1101/gad.198630.112
   Yu BH, 2020, PHARMACEUTICS, V12, DOI 10.3390/pharmaceutics12040329
   Zhang L, 2017, ACS APPL MATER INTER, V9, P3388, DOI 10.1021/acsami.6b14078
NR 45
TC 0
Z9 0
U1 3
U2 5
PU AMER CHEMICAL SOC
PI WASHINGTON
PA 1155 16TH ST, NW, WASHINGTON, DC 20036 USA
SN 2373-9878
J9 ACS BIOMATER SCI ENG
JI ACS Biomater. Sci. Eng.
PD SEP 13
PY 2021
VL 7
IS 9
BP 4439
EP 4445
DI 10.1021/acsbiomaterials.1c00730
EA AUG 2021
PG 7
WC Materials Science, Biomaterials
WE Science Citation Index Expanded (SCI-EXPANDED)
SC Materials Science
GA UQ9IB
UT WOS:000696370300026
PM 34351746
DA 2022-07-19
ER

PT J
AU Wendt, EHU
   Schoenrogge, M
   Vollmar, B
   Zechner, D
AF Wendt, Edgar Heinz Uwe
   Schoenrogge, Maria
   Vollmar, Brigitte
   Zechner, Dietmar
TI Galloflavin Plus Metformin Treatment Impairs Pancreatic Cancer Cells
SO ANTICANCER RESEARCH
LA English
DT Article
DE Pancreatic ductal adenocarcinoma; cancer metabolism; combination
   therapy; polytherapy; anti-diabetic medication
ID LACTATE-DEHYDROGENASE INHIBITOR; LACTIC-ACIDOSIS; LYMPHOMA-CELLS;
   PHENFORMIN; RISK
AB Background/Aim: In this study, we evaluated the effect of galloflavin, an inhibitor of lactate dehydrogenase, in combination with metformin, an anti-diabetic drug and inhibitor of oxidative phosphorylation, on pancreatic ductal adenocarcinoma cells. Materials and Methods: We explored the effect of galloflavin and metformin on proliferation and cell death of murine 6606PDA and human MIA PaCa- 2 cells. Results: We observed that monotherapies of galloflavin and metformin both inhibit proliferation and induce cancer cell death. Moreover, the combination of both agents increased these effects on pancreatic ductal adenocarcinoma cells. The inhibition of proliferation by this combination therapy can be detected under hypoxic and normoxic conditions, leading to the assumption that this therapy might impair insufficiently supplied solid tumors as well as small clusters of cancer cells, e.g. after metastatic dissemination. Conclusion: Galloflavin, especially in combination with metformin, has a strong anti-cancerous effect on pancreatic ductal adenocarcinoma cells.
C1 [Wendt, Edgar Heinz Uwe; Schoenrogge, Maria; Vollmar, Brigitte; Zechner, Dietmar] Rostock Univ, Med Ctr, Inst Expt Surg, Schillingallee 69a, D-18057 Rostock, Germany.
RP Zechner, D (通讯作者)，Rostock Univ, Med Ctr, Inst Expt Surg, Schillingallee 69a, D-18057 Rostock, Germany.
EM dietmar.zechner@uni-rostock.de
FU B. BRAUN-STIFTUNG [BBST-D-15-00003]
FX The study was supported by B. BRAUN-STIFTUNG (grant number:
   BBST-D-15-00003).
CR Aharaz A, 2018, PLOS ONE, V13, DOI 10.1371/journal.pone.0196122
   Allison SJ, 2014, ONCOGENESIS, V3, DOI 10.1038/oncsis.2014.16
   Bando K, 2010, REGUL TOXICOL PHARM, V58, P155, DOI 10.1016/j.yrtph.2010.05.005
   Bao B, 2012, CANCER PREV RES, V5, P355, DOI 10.1158/1940-6207.CAPR-11-0299
   Choi Y, 2016, CANCER RES TREAT, V48, P171, DOI 10.4143/crt.2014.292
   Farabegoli F, 2012, EUR J PHARM SCI, V47, P729, DOI 10.1016/j.ejps.2012.08.012
   Foretz M, 2014, CELL METAB, V20, P953, DOI 10.1016/j.cmet.2014.09.018
   GOLDMAN RD, 1964, CANCER RES, V24, P389
   Granchi C, 2012, CHEMMEDCHEM, V7, P1318, DOI 10.1002/cmdc.201200176
   Granchi C, 2011, EUR J MED CHEM, V46, P5398, DOI 10.1016/j.ejmech.2011.08.046
   Han XY, 2015, J HEMATOL ONCOL, V8, DOI 10.1186/s13045-014-0097-x
   Kisfalvi K, 2009, CANCER RES, V69, P6539, DOI 10.1158/0008-5472.CAN-09-0418
   Kordes S, 2015, LANCET ONCOL, V16, P839, DOI 10.1016/S1470-2045(15)00027-3
   Le A, 2010, P NATL ACAD SCI USA, V107, P2037, DOI 10.1073/pnas.0914433107
   Lea MA, 2016, ANTICANCER RES, V36, P1479
   Li DH, 2009, GASTROENTEROLOGY, V137, P482, DOI 10.1053/j.gastro.2009.04.013
   Li XG, 2017, SCI REP-UK, V7, DOI 10.1038/s41598-017-06207-x
   Manerba M, 2015, EUR J PHARM SCI, V74, P95, DOI 10.1016/j.ejps.2015.04.022
   Manerba M, 2012, CHEMMEDCHEM, V7, P311, DOI 10.1002/cmdc.201100471
   MCGUINNESS ME, 1993, ANN PHARMACOTHER, V27, P1183, DOI 10.1177/106002809302701004
   Miskimins WK, 2014, PLOS ONE, V9, DOI 10.1371/journal.pone.0085576
   Molina JR, 2018, NAT MED, V24, P1036, DOI 10.1038/s41591-018-0052-4
   Rong YF, 2013, TUMOR BIOL, V34, P1523, DOI 10.1007/s13277-013-0679-1
   Shi M, 2014, CLIN CANCER RES, V20, P4370, DOI 10.1158/1078-0432.CCR-14-0186
   Siegel RL, 2019, CA-CANCER J CLIN, V69, P7, DOI 10.3322/caac.21551
   Vettraino M, 2013, ANTI-CANCER DRUG, V24, P862, DOI 10.1097/CAD.0b013e328363ae50
   Wang LW, 2008, WORLD J GASTROENTERO, V14, P7192, DOI 10.3748/wjg.14.7192
   Wang Z, 2014, DIABETES RES CLIN PR, V106, P19, DOI 10.1016/j.diabres.2014.04.007
   Wei M, 2019, INT J CANCER, V145, P1822, DOI 10.1002/ijc.32254
   Zdralevic M, 2018, J BIOL CHEM, V293, P15947, DOI 10.1074/jbc.RA118.004180
   Zhou PT, 2017, ONCOTARGET, V8, P25242, DOI 10.18632/oncotarget.15692
NR 31
TC 6
Z9 6
U1 2
U2 6
PU INT INST ANTICANCER RESEARCH
PI ATHENS
PA EDITORIAL OFFICE 1ST KM KAPANDRITIOU-KALAMOU RD KAPANDRITI, PO BOX 22,
   ATHENS 19014, GREECE
SN 0250-7005
EI 1791-7530
J9 ANTICANCER RES
JI Anticancer Res.
PD JAN
PY 2020
VL 40
IS 1
BP 153
EP 160
DI 10.21873/anticanres.13936
PG 8
WC Oncology
WE Science Citation Index Expanded (SCI-EXPANDED)
SC Oncology
GA KY7BB
UT WOS:000522727700016
PM 31892563
OA Bronze
DA 2022-07-19
ER

PT J
AU Jelski, W
   Zalewski, B
   Szmitkowski, M
AF Jelski, Wojciech
   Zalewski, Bogdan
   Szmitkowski, Maciej
TI Alcohol dehydrogenase (ADH) isoenzymes and aldehyde dehydrogenase (ALDH)
   activity in the sera of patients with pancreatic cancer
SO DIGESTIVE DISEASES AND SCIENCES
LA English
DT Article
DE alcohol dehydrogenase isoenzymes; aldehyde dehydrogenase; pancreatic
   cancer
ID CLASS-III; CLASS-I; METABOLISM; ETHANOL
AB Background Numerous experiments have shown that alcohol dehydrogenase (ADH) and aldehyde dehydrogenase (ALDH) are present in cells of various cancer and can play role in carcinogenesis. In previous investigations we have found elevated levels of alcohol dehydrogenase class III activity in pancreatic cancer cells. It can suggest that these changes may be reflected by enzyme activity in the serum. Aim In this paper we have measured the activity of alcohol dehydrogenase isoenzymes, and aldehyde dehydrogenase in the sera of patients with pancreatic cancer. Methods Serum samples were taken for routine biochemical investigation from 56 patients with pancreatic cancer before treatment. Total ADH activity was measured by photometric method with p-nitrosodimethylaniline (NDMA) as a substrate, and ALDH activity by the fluorometric method with 6-methoxy-2-naphtaldehyde as a substrate. For the measurement of the activity of class I isoenzymes, we employed the fluorometric methods, with class-specific fluorogenic substrates. The activity of class III alcohol dehydrogenase was measured by the photometric method with n-octanol and class IV with m-nitrobenzaldehyde as a substrate. Results A statistically significant increase of class III alcohol dehydrogenase isoenzymes was found in the sera of cancer patients. The median activity of this class isoenzyme in the total cancer group increased about 22% (13.52 mU/l) in the comparison with the control level (11.08 mU/l). The total alcohol dehydrogenase activity was significantly higher (19.7%) among patients with cancer than healthy ones. The activities of other tested ADH isoenzymes and total ALDH were unchanged. The activity of the class I ADH isoenzyme was significantly higher in the sera of drinkers with pancreatic cancer than non-drinkers. Conclusion The increased total activity of alcohol dehydrogenase and class III isoenzyme in the sera of patients with pancreatic cancer can be caused by release of this isoenzyme from cancer cells.
C1 [Jelski, Wojciech; Szmitkowski, Maciej] Med Univ, Dept Biochem Diagnost, PL-15269 Bialystok, Poland.
   [Zalewski, Bogdan] Med Univ, Dept Gen Surg 2, PL-15269 Bialystok, Poland.
RP Jelski, W (通讯作者)，Med Univ, Dept Biochem Diagnost, Waszyngtona 15 A, PL-15269 Bialystok, Poland.
EM wjelski@amb.edu.pl
RI Jelski, Wojciech/R-5757-2018
OI Jelski, Wojciech/0000-0002-1648-907X
CR Chrostek L, 2003, DIGEST DIS SCI, V48, P1230, DOI 10.1023/A:1024134520823
   CHROSTEK L, 1994, EUR J CLIN CHEM CLIN, V32, P881
   Dohmen K, 1996, ALCOHOL CLIN EXP RES, V20, P1569, DOI 10.1111/j.1530-0277.1996.tb01701.x
   Go VLW, 2005, ALCOHOL, V35, P205, DOI 10.1016/j.alcohol.2005.03.010
   Gukovskaya AS, 2002, GASTROENTEROLOGY, V122, P106, DOI 10.1053/gast.2002.30302
   Jelski W, 2004, DIGEST DIS SCI, V49, P977, DOI 10.1023/B:DDAS.0000034557.23322.e0
   Jelski W, 2002, DIGEST DIS SCI, V47, P1554, DOI 10.1023/A:1015871219922
   JELSKI W, 2007, PANCREAS IN PRESS
   Jelski W, 2007, DIGEST DIS SCI, V52, P531, DOI 10.1007/s10620-006-9454-0
   KOIVUSALO M, 1989, FEBS LETT, V257, P105, DOI 10.1016/0014-5793(89)81797-1
   Riveros-Rosas H, 1997, ARCH MED RES, V28, P453
   Seitz HK, 1996, DIGESTION, V57, P105, DOI 10.1159/000201322
   SKURSKY L, 1979, ANAL BIOCHEM, V99, P65, DOI 10.1016/0003-2697(79)90044-7
   VALLEE BL, 1983, CURRENT TOPICS BIOL, V8, P219
   WIERZCHOWSKI J, 1989, ANAL BIOCHEM, V178, P57, DOI 10.1016/0003-2697(89)90356-4
NR 15
TC 18
Z9 18
U1 0
U2 9
PU SPRINGER
PI DORDRECHT
PA VAN GODEWIJCKSTRAAT 30, 3311 GZ DORDRECHT, NETHERLANDS
SN 0163-2116
J9 DIGEST DIS SCI
JI Dig. Dis. Sci.
PD AUG
PY 2008
VL 53
IS 8
BP 2276
EP 2280
DI 10.1007/s10620-007-0144-3
PG 5
WC Gastroenterology & Hepatology
WE Science Citation Index Expanded (SCI-EXPANDED)
SC Gastroenterology & Hepatology
GA 321SY
UT WOS:000257328000038
PM 18095160
DA 2022-07-19
ER

PT J
AU Liu, GM
   Zhang, YM
AF Liu, Gao-Min
   Zhang, Yao-Ming
TI Targeting FBPase is an emerging novel approach for cancer therapy
SO CANCER CELL INTERNATIONAL
LA English
DT Review
DE FBPase; Cancer; Clinical significance; Mechanism
ID HEPATOCELLULAR-CARCINOMA; MUSCLE FRUCTOSE-1,6-BISPHOSPHATASE; HEPATIC
   GLUCONEOGENESIS; HISTONE DEACETYLASES; GLUCOSE-METABOLISM;
   PANCREATIC-CANCER; LUNG-CANCER; HORMONAL-REGULATION; INSULIN-SECRETION;
   CELL LYMPHOMA
AB Cancer is a leading cause of death in both developed and developing countries. Metabolic reprogramming is an emerging hallmark of cancer. Glucose homeostasis is reciprocally controlled by the catabolic glycolysis and anabolic gluconeogenesis pathways. Previous studies have mainly focused on catabolic glycolysis, but recently, FBPase, a rate-limiting enzyme in gluconeogenesis, was found to play critical roles in tumour initiation and progression in several cancer types. Here, we review recent ideas and discoveries that illustrate the clinical significance of FBPase expression in various cancers, the mechanism through which FBPase influences cancer, and the mechanism of FBPase silencing. Furthermore, we summarize some of the drugs targeting FBPase and discuss their potential use in clinical applications and the problems that remain unsolved.
C1 [Liu, Gao-Min; Zhang, Yao-Ming] Meizhou Peoples Hosp, Dept Hepatobiliary Surg, 38 Huangtang Rd, Meizhou 514000, Peoples R China.
RP Zhang, YM (通讯作者)，Meizhou Peoples Hosp, Dept Hepatobiliary Surg, 38 Huangtang Rd, Meizhou 514000, Peoples R China.
EM zhangyaominht@foxmail.com
OI Liu, Gao/0000-0002-8640-2427
FU Medical Scientific Research Foundation of Guangdong Province, China
   [2016102120351019]
FX This work was supported by Medical Scientific Research Foundation of
   Guangdong Province, China (2016102120351019).
CR Alderton GK, 2014, NAT REV CANCER, V14, P575, DOI 10.1038/nrc3810
   Altarejos JY, 2011, NAT REV MOL CELL BIO, V12, P141, DOI 10.1038/nrm3072
   BAKER L, 1970, LANCET, V2, P13
   Barciszewski J, 2016, ACTA CRYSTALLOGR D, V72, P536, DOI 10.1107/S2059798316001765
   BENKOVIC SJ, 1982, ADV ENZYMOL RAMB, V53, P45
   Bensaad K, 2006, CELL, V126, P107, DOI 10.1016/j.cell.2006.05.036
   Bigl M, 2008, BIOCHEM BIOPH RES CO, V377, P720, DOI 10.1016/j.bbrc.2008.10.045
   Blick T, 2010, J MAMMARY GLAND BIOL, V15, P235, DOI 10.1007/s10911-010-9175-z
   Brown JM, 1998, CANCER RES, V58, P1408
   Burris HA, 1997, J CLIN ONCOL, V15, P2403, DOI 10.1200/JCO.1997.15.6.2403
   Chai XQ, 2015, SCI REP-UK, V5, DOI 10.1038/srep14404
   Chen JY, 2015, CANCER RES, V75, P554, DOI 10.1158/0008-5472.CAN-14-2268
   Chen MQ, 2011, PLOS ONE, V6, DOI 10.1371/journal.pone.0025564
   Chen SS, 2016, SCI REP-UK, V6, DOI 10.1038/srep24582
   Circu ML, 2010, FREE RADICAL BIO MED, V48, P749, DOI 10.1016/j.freeradbiomed.2009.12.022
   CLAUS TH, 1979, J BIOL CHEM, V254, P7855
   Crisanti MC, 2009, MOL CANCER THER, V8, P2221, DOI 10.1158/1535-7163.MCT-09-0138
   Cubrilovic D, 2014, ACS CHEM BIOL, V9, P218, DOI 10.1021/cb4007002
   Dai J, 2017, TOXICOL APPL PHARM, V331, P164, DOI 10.1016/j.taap.2017.06.014
   Dang CV, 2012, CELL, V149, P22, DOI 10.1016/j.cell.2012.03.003
   Dang Q, 2008, J MED CHEM, V51, P4331, DOI 10.1021/jm8001235
   Dang Q, 2007, J AM CHEM SOC, V129, P15491, DOI 10.1021/ja074871l
   DeBerardinis RJ, 2007, P NATL ACAD SCI USA, V104, P19345, DOI 10.1073/pnas.0709747104
   DeNicola GM, 2015, MOL CELL, V60, P514, DOI 10.1016/j.molcel.2015.10.018
   Dhup S, 2012, CURR PHARM DESIGN, V18, P1319, DOI 10.2174/138161212799504902
   Dondeti VR, 2012, CANCER RES, V72, P112, DOI 10.1158/0008-5472.CAN-11-1698
   Dong CF, 2013, CANCER CELL, V23, P316, DOI 10.1016/j.ccr.2013.01.022
   Doyle JM, 2010, MOL CELL, V39, P963, DOI 10.1016/j.molcel.2010.08.029
   ELMAGHRABI MR, 1995, GENOMICS, V27, P520, DOI 10.1006/geno.1995.1085
   EMERY JL, 1988, LANCET, V2, P29
   Falkenberg KJ, 2014, NAT REV DRUG DISCOV, V13, P673, DOI 10.1038/nrd4360
   Fan TWM, 2010, METABOLOMICS, V6, P165, DOI 10.1007/s11306-010-0208-9
   Fandy TE, 2009, CURR MED CHEM, V16, P2075, DOI 10.2174/092986709788612738
   Fella K, 2005, PROTEOMICS, V5, P1914, DOI 10.1002/pmic.200401067
   Gambhir SS, 2002, NAT REV CANCER, V2, P683, DOI 10.1038/nrc882
   Giovannucci E, 2010, CA-CANCER J CLIN, V60, P207, DOI 10.3322/caac.20078
   da Silva EFG, 2016, ONCOL REP, V36, P2647, DOI 10.3892/or.2016.5111
   Goldstein I, 2015, TRENDS ENDOCRIN MET, V26, P699, DOI 10.1016/j.tem.2015.09.005
   Hambley B, 2016, THER ADV HEMATOL, V7, P196, DOI 10.1177/2040620716648566
   Hanahan D, 2011, CELL, V144, P646, DOI 10.1016/j.cell.2011.02.013
   Hatakeyama S, 2011, NAT REV CANCER, V11, P792, DOI 10.1038/nrc3139
   Herzog B, 2000, BIOCHEM J, V351, P385, DOI 10.1042/0264-6021:3510385
   Hill MJ, 2016, MOL ENDOCRINOL, V30, P104, DOI 10.1210/me.2015-1237
   Hirata H, 2016, CANCER RES, V76, P3265, DOI 10.1158/0008-5472.CAN-15-2601
   Hirschhaeuser F, 2011, CANCER RES, V71, P6921, DOI 10.1158/0008-5472.CAN-11-1457
   Jayasri K, 2016, VET WORLD, V9, P1489, DOI 10.14202/vetworld.2016.1489-1492
   Jin X, 2017, ONCOGENESIS, V6, DOI 10.1038/oncsis.2017.21
   Jin X, 2017, CANCER RES, V77, P4328, DOI 10.1158/0008-5472.CAN-16-3143
   Jitrapakdee S, 2012, INT J BIOCHEM CELL B, V44, P33, DOI 10.1016/j.biocel.2011.10.001
   Johansson HJ, 2015, CLIN PROTEOM, V12, DOI 10.1186/s12014-015-9080-y
   Kahn SE, 2014, LANCET, V383, P1068, DOI 10.1016/S0140-6736(13)62154-6
   Kamate Mahesh, 2014, BMJ Case Rep, V2014, DOI 10.1136/bcr-2013-201553
   Kane RC, 2006, CLIN CANCER RES, V12, P2955, DOI 10.1158/1078-0432.CCR-06-0170
   Karnoub AE, 2008, NAT REV MOL CELL BIO, V9, P517, DOI 10.1038/nrm2438
   Karpathakis A, 2016, CLIN CANCER RES, V22, P250, DOI 10.1158/1078-0432.CCR-15-0373
   KE HM, 1991, BIOCHEMISTRY-US, V30, P4412, DOI 10.1021/bi00232a007
   Kebede M, 2008, DIABETES, V57, P1887, DOI 10.2337/db07-1326
   Kim GP, 2012, INVEST NEW DRUG, V30, P387, DOI 10.1007/s10637-010-9532-1
   Lee P, 2014, CANCER METAB, V2, DOI 10.1186/2049-3002-2-1
   Li B, 2014, NATURE, V513, P251, DOI 10.1038/nature13557
   Li H, 2013, MOL CANCER, V12, DOI 10.1186/1476-4598-12-110
   Li KC, 2016, BIOMED PHARMACOTHER, V84, P1144, DOI 10.1016/j.biopha.2016.10.050
   Li LN, 2015, PHARMACOL THERAPEUT, V150, P33, DOI 10.1016/j.pharmthera.2015.01.004
   Li N, 2017, J CHEMOTHER, V6, P1, DOI DOI 10.3390/
   Liu X, 2010, ONCOGENE, V29, P442, DOI 10.1038/onc.2009.332
   Liu Y., 2017, MATH PROBL ENG, V2017, P1, DOI DOI 10.1111/0DI.12660.[
   Liu ZH, 2011, OMICS, V15, P61, DOI 10.1089/omi.2010.0061
   Ma RH, 2013, NAT COMMUN, V4, DOI 10.1038/ncomms3508
   MAGNUSSON I, 1992, J CLIN INVEST, V90, P1323, DOI 10.1172/JCI115997
   Mamczur P, 2012, HISTOCHEM CELL BIOL, V137, P121, DOI 10.1007/s00418-011-0884-1
   Metodiev MD, 2009, CELL METAB, V9, P386, DOI 10.1016/j.cmet.2009.03.001
   Metzger E, 2005, NATURE, V437, P436, DOI 10.1038/nature04020
   Mihaylova MM, 2011, CELL, V145, P607, DOI 10.1016/j.cell.2011.03.043
   Moore LE, 2012, ONCOGENESIS, V1, DOI 10.1038/oncsis.2012.14
   Nandakumar N, 2014, HUM EXP TOXICOL, V33, P504, DOI 10.1177/0960327113485252
   Ning XH, 2016, ONCOL LETT, V11, P4095, DOI 10.3892/ol.2016.4504
   Oronsky BT, 2014, ANTI-CANCER AGENT ME, V14, P1187, DOI 10.2174/1871520614666140804224637
   PAGLIARA AS, 1972, J CLIN INVEST, V51, P2115, DOI 10.1172/JCI107018
   Pal A, 2014, CANCER RES, V74, P4955, DOI 10.1158/0008-5472.CAN-14-1211
   Pan DF, 2013, PLOS ONE, V8, DOI 10.1371/journal.pone.0060440
   PARIMALA R, 1993, MOL CELL BIOCHEM, V125, P59, DOI 10.1007/BF00926835
   Pastor MD, 2013, J PROTEOMICS, V89, P227, DOI 10.1016/j.jprot.2013.04.037
   Patra KC, 2013, CANCER CELL, V24, P213, DOI 10.1016/j.ccr.2013.06.014
   Petersen MC, 2017, NAT REV ENDOCRINOL, V13, P572, DOI 10.1038/nrendo.2017.80
   Peterson CW, 2010, MOL CELL BIOL, V30, P2887, DOI 10.1128/MCB.01613-09
   Piekarz RL, 2009, CLIN CANCER RES, V15, P3918, DOI 10.1158/1078-0432.CCR-08-2788
   PILKIS SJ, 1988, ANNU REV BIOCHEM, V57, P755, DOI 10.1146/annurev.bi.57.070188.003543
   PILKIS SJ, 1990, DIABETES CARE, V13, P582, DOI 10.2337/diacare.13.6.582
   PILKIS SJ, 1992, ANNU REV PHYSIOL, V54, P885, DOI 10.1146/annurev.physiol.54.1.885
   Rakus D, 2003, BIOL CHEM, V384, P51, DOI 10.1515/BC.2003.006
   Rakus D, 2013, PLOS ONE, V8, DOI 10.1371/journal.pone.0076669
   Rider MH, BIOCH J
   ROTHMAN DL, 1991, SCIENCE, V254, P573, DOI 10.1126/science.1948033
   Roy M, 2005, MOL CELL BIOL, V25, P7940, DOI 10.1128/MCB.25.18.7940-7952.2005
   Sabharwal SS, 2014, NAT REV CANCER, V14, P709, DOI 10.1038/nrc3803
   Santer R, 2016, ORPHANET J RARE DIS, V11, DOI 10.1186/s13023-016-0415-1
   Schmidt DMZ, 2007, BIOCHEMISTRY-US, V46, P4408, DOI 10.1021/bi0618621
   Schulze A, 2012, NATURE, V491, P364, DOI 10.1038/nature11706
   Semenza GL, 2010, CURR OPIN GENET DEV, V20, P51, DOI 10.1016/j.gde.2009.10.009
   Shi L, 2017, ONCOL LETT, V13, P3046, DOI 10.3892/ol.2017.5860
   Shi YJ, 2004, CELL, V119, P941, DOI 10.1016/j.cell.2004.12.012
   TAKETA K, 1965, J BIOL CHEM, V240, P651
   Tillmann H, 1998, GENE, V212, P295, DOI 10.1016/S0378-1119(98)00181-4
   Tillmann H, 2000, GENE, V247, P241, DOI 10.1016/S0378-1119(00)00079-2
   Titchenell PM, 2017, TRENDS ENDOCRIN MET, V28, P497, DOI 10.1016/j.tem.2017.03.003
   Torre LA, 2015, CA-CANCER J CLIN, V65, P87, DOI 10.3322/caac.21262
   van Poelje PD, 2006, DIABETES, V55, P1747, DOI 10.2337/db05-1443
   van Poelje PD, 2011, HANDB EXP PHARMACOL, V203, P279, DOI 10.1007/978-3-642-17214-4_12
   VanAntwerp DJ, 1996, SCIENCE, V274, P787, DOI 10.1126/science.274.5288.787
   VANSCHAFTINGEN E, 1981, P NATL ACAD SCI-BIOL, V78, P2861
   VERMES I, 1995, J IMMUNOL METHODS, V184, P39, DOI 10.1016/0022-1759(95)00072-I
   Wahl K, 2013, HEPATOLOGY, V57, P625, DOI 10.1002/hep.26082
   Wang B, 2011, CELL, V145, P596, DOI 10.1016/j.cell.2011.04.013
   Wang B, 2012, HEPATOLOGY, V56, P186, DOI 10.1002/hep.25632
   Wang C, 2012, BMC CANCER, V12, DOI 10.1186/1471-2407-12-166
   Wang DZ, 2013, PLOS ONE, V8, DOI 10.1371/journal.pone.0063659
   WARBURG O, 1956, SCIENCE, V123, P309, DOI 10.1126/science.123.3191.309
   Warburg O, 1927, J GEN PHYSIOL, V8, P519, DOI 10.1085/jgp.8.6.519
   Webb BA, 2015, NATURE, V523, P111, DOI 10.1038/nature14405
   West AC, 2014, J CLIN INVEST, V124, P30, DOI 10.1172/JCI69738
   Wolf A, 2011, J EXP MED, V208, P313, DOI 10.1084/jem.20101470
   Wong N, 2015, CANCER LETT, V356, P184, DOI 10.1016/j.canlet.2014.01.031
   Yang J, 2017, SCI REP-UK, V7, DOI 10.1038/srep43864
   Yang J, 2017, CARCINOGENESIS, V38, P134, DOI 10.1093/carcin/bgw109
   Yi W, 2012, SCIENCE, V337, P975, DOI 10.1126/science.1222278
   Yoshida T, 2008, EUR J PHARMACOL, V601, P192, DOI 10.1016/j.ejphar.2008.10.050
   You JS, 2012, CANCER CELL, V22, P9, DOI 10.1016/j.ccr.2012.06.008
   Zarzycki M, 2007, FEBS LETT, V581, P1347, DOI 10.1016/j.febslet.2007.02.051
   Zhang CL, 2005, J INVEST DERMATOL, V125, P1045, DOI 10.1111/j.0022-202X.2005.23925.x
   Zhang J, 2016, MOL CELL BIOCHEM, V411, P331, DOI 10.1007/s11010-015-2595-8
   Zhang L, ONCOGENESIS
   Zhang Y, 2010, ENDOCRINOLOGY, V151, P4688, DOI 10.1210/en.2009-1185
   Zhu Y, 2015, ONCOTARGET, V6, P21443, DOI 10.18632/oncotarget.4167
NR 133
TC 22
Z9 25
U1 1
U2 8
PU BMC
PI LONDON
PA CAMPUS, 4 CRINAN ST, LONDON N1 9XW, ENGLAND
SN 1475-2867
J9 CANCER CELL INT
JI Cancer Cell Int.
PD MAR 9
PY 2018
VL 18
AR 36
DI 10.1186/s12935-018-0533-z
PG 16
WC Oncology
WE Science Citation Index Expanded (SCI-EXPANDED)
SC Oncology
GA FZ0QW
UT WOS:000427277400003
PM 29556139
OA Green Published, gold
DA 2022-07-19
ER

PT J
AU Ma, CH
   Cui, ZL
   Wang, YC
   Zhang, L
   Wen, JY
   Guo, HB
   Li, N
   Zhang, WX
AF Ma, Chenhui
   Cui, ZeLong
   Wang, YiChao
   Zhang, Lei
   Wen, JunYe
   Guo, HuaiBin
   Li, Na
   Zhang, WanXing
TI Bioinformatics analysis reveals TSPAN1 as a candidate biomarker of
   progression and prognosis in pancreatic cancer
SO BOSNIAN JOURNAL OF BASIC MEDICAL SCIENCES
LA English
DT Article
DE Pancreatic cancer; TSPANi; TCGA; GEO dataset; diagnosis and prognosis
ID TRANSCRIPTIONAL REGULATION; MITOCHONDRIAL NDUFS3; EXPRESSION; CADHERIN;
   CARCINOMA; SURVIVAL; SEQUENCE; PACKAGE; GENES
AB Pancreatic cancer (PCC) is a common malignant tumor of the digestive system that is resistant to traditional treatments and has an overall s-year survival rate of <7%. Transcriptomics research provides reliable biomarkers for diagnosis, prognosis, and clinical precision treatment, as well as the identification of molecular targets for the development of drugs to improve patient survival. We sought to identify new biomarkers for PCC by combining transcriptomics and clinical data with current knowledge regarding molecular mechanisms. Consequently, we employed weighted gene co-expression network analysis and differentially expressed gene analysis to evaluate genes co-expressed in tumor versus normal tissues using pancreatic adenocarcinoma data from The Cancer Genome Atlas and dataset GSEi6sis from the Gene Expression Omnibus. Twenty-one overlapping genes were identified, with enrichment of key Gene Ontology and Kyoto Encyclopedia of Genes and Genomes pathways, including epidermal growth factor receptor signaling, cadherin, cell adhesion, ubiquinone, and glycosphingolipid biosynthesis pathways, and retinol metabolism. Protein-protein interaction analysis highlighted io hub genes, according to Maximal Clique Centrality. Univariate and multivariate COX analyses indicated that TSPANi serves as an independent prognostic factor for PCC patients. Survival analysis distinguished TSPANi as an independent prognostic factor among hub genes in PCC. Finally, immunohistochemical staining results suggested that the TSPANI protein levels in the Human Protein Atlas were significantly higher in tumor tissue than in normal tissue. Therefore, TSPANI may be involved in PCC development and act as a critical biomarker for diagnosing and predicting PCC patient survival.
C1 [Ma, Chenhui; Zhang, Lei; Wen, JunYe; Guo, HuaiBin; Li, Na; Zhang, WanXing] Hebei Gen Hosp, Dept Hepatobiliary, Xinhua Dist Heping West Rd 348, Shijiazhuang, Hebei, Peoples R China.
   [Ma, Chenhui; Wang, YiChao] North China Univ Sci & Technol, Grad Sch, Tangshan, Peoples R China.
   [Cui, ZeLong] Shandong Univ, Dept Hematol, Qilu Hosp, Jinan, Peoples R China.
RP Zhang, WX (通讯作者)，Hebei Gen Hosp, Dept Hepatobiliary, Xinhua Dist Heping West Rd 348, Shijiazhuang, Hebei, Peoples R China.
EM zhangwx@hebmu.edu.cn
CR Al-Aynati MM, 2004, CLIN CANCER RES, V10, P1235, DOI 10.1158/1078-0432.CCR-03-0087
   Ansari D, 2016, FUTURE ONCOL, V12, P1929, DOI 10.2217/fon-2016-0010
   Cataldo VD, 2011, NEW ENGL J MED, V364, P947, DOI 10.1056/NEJMct0807960
   Chen H, 2011, BMC BIOINFORMATICS, V12, DOI 10.1186/1471-2105-12-35
   Chin CH, 2014, BMC SYST BIOL, V8, DOI 10.1186/1752-0509-8-S4-S11
   Citri A, 2006, NAT REV MOL CELL BIO, V7, P505, DOI 10.1038/nrm1962
   Das BC, 2014, BIOORGAN MED CHEM, V22, P673, DOI 10.1016/j.bmc.2013.11.025
   Duffy MJ, 2010, ANN ONCOL, V21, P441, DOI 10.1093/annonc/mdp332
   Feng RM, 2019, CANCER COMMUN, V39, DOI 10.1186/s40880-019-0368-6
   Garcia-Espana A, 2008, GENOMICS, V91, P326, DOI 10.1016/j.ygeno.2007.12.005
   Gehrmann M, 2008, PLOS ONE, V3, DOI 10.1371/journal.pone.0001925
   Haining EJ, 2012, J BIOL CHEM, V287, DOI 10.1074/jbc.M112.416503
   He XL, 2013, PLOS ONE, V8, DOI 10.1371/journal.pone.0061677
   Henriksen A, 2019, CANCER TREAT REV, V78, P17, DOI 10.1016/j.ctrv.2019.06.005
   Hoffman BD, 2015, TRENDS CELL BIOL, V25, P803, DOI 10.1016/j.tcb.2015.09.008
   Hotz B, 2007, CLIN CANCER RES, V13, P4769, DOI 10.1158/1078-0432.CCR-06-2926
   Hou FQ, 2015, ONCOL REP, V34, P3068, DOI 10.3892/or.2015.4272
   Ito K, 2013, CPT-PHARMACOMET SYST, V2, DOI 10.1038/psp.2013.56
   Kleeff J, 2016, NAT REV DIS PRIMERS, V2, DOI 10.1038/nrdp.2016.22
   Langfelder P, 2008, BMC BIOINFORMATICS, V9, DOI 10.1186/1471-2105-9-559
   Li JQ, 2018, SCI REP-UK, V8, DOI 10.1038/s41598-017-18705-z
   Liu DH, 2020, EUR REV MED PHARMACO, V24, P7621, DOI 10.26355/eurrev_202007_22260
   Loven J, 2012, CELL, V151, P476, DOI 10.1016/j.cell.2012.10.012
   Maity B, 2012, METHOD CELL BIOL, V113, P81, DOI 10.1016/B978-0-12-407239-8.00005-7
   Ni Y, 2019, EXP EYE RES, V187, DOI 10.1016/j.exer.2019.107780
   Nipp R, 2018, CANCER MED-US, V7, P525, DOI 10.1002/cam4.1277
   Pei HD, 2009, CANCER CELL, V16, P259, DOI 10.1016/j.ccr.2009.07.016
   Rahib L, 2014, CANCER RES, V74, P2913, DOI 10.1158/0008-5472.CAN-14-0155
   Ritchie ME, 2015, NUCLEIC ACIDS RES, V43, DOI 10.1093/nar/gkv007
   Robinson MD, 2010, BIOINFORMATICS, V26, P139, DOI 10.1093/bioinformatics/btp616
   Serru V, 2000, BBA-PROTEIN STRUCT M, V1478, P159, DOI 10.1016/S0167-4838(00)00022-4
   Shannon P, 2003, GENOME RES, V13, P2498, DOI 10.1101/gr.1239303
   Sotomayor M, 2014, TRENDS CELL BIOL, V24, P524, DOI 10.1016/j.tcb.2014.03.007
   Srivastava P, 2014, GENE, V535, P233, DOI 10.1016/j.gene.2013.11.028
   Suhane S, 2013, BIOL OPEN, V2, P295, DOI 10.1242/bio.20133244
   Suhane S, 2011, BIOCHEM BIOPH RES CO, V412, P590, DOI 10.1016/j.bbrc.2011.08.003
   Szklarczyk D, 2019, NUCLEIC ACIDS RES, V47, pD607, DOI 10.1093/nar/gky1131
   Tang ZF, 2019, NUCLEIC ACIDS RES, V47, pW556, DOI 10.1093/nar/gkz430
   Tarrant JM, 2003, TRENDS IMMUNOL, V24, P610, DOI 10.1016/j.it.2003.09.011
   Tian JX, 2018, MOL MED REP, V18, P3280, DOI 10.3892/mmr.2018.9331
   Uhlen M, 2015, SCIENCE, V347, DOI 10.1126/science.1260419
   Venkat R, 2012, ANN SURG, V255, P1048, DOI 10.1097/SLA.0b013e318251ee09
   Vincent A, 2011, LANCET, V378, P607, DOI 10.1016/S0140-6736(10)62307-0
   Wang CCN, 2019, J CLIN MED, V8, DOI 10.3390/jcm8081160
   Wang SS, 2020, AM J CANCER RES, V10, P1115
   Wheelock MJ, 2008, J CELL SCI, V121, P727, DOI 10.1242/jcs.000455
   Williams DB, 1999, GUT, V44, P720, DOI 10.1136/gut.44.5.720
   Yamaoka T, 2017, INT J MOL SCI, V18, DOI 10.3390/ijms18112420
   Yu GC, 2012, OMICS, V16, P284, DOI 10.1089/omi.2011.0118
   Zhang B, 2005, STAT APPL GENET MOL, V4, DOI 10.2202/1544-6115.1128
   Zhang XB, 2019, ONCOL REP, V41, P2117, DOI 10.3892/or.2019.6989
   Zhao TS, 2017, CANCER RES, V77, P874, DOI 10.1158/0008-5472.CAN-16-2170
   Zhou Z, 2018, INT J BIOL SCI, V14, P124, DOI 10.7150/ijbs.22619
NR 53
TC 4
Z9 4
U1 4
U2 8
PU ASSOC BASIC MEDICAL SCI FEDERATION BOSNIA & HERZEGOVINA SARAJEVO
PI CEKALUSA
PA UNIV SARAJEVO, MEDICAL FAC, CEKALUSA, SARAJEVO 90, BOSNIA & HERCEG
SN 1512-8601
EI 1840-4812
J9 BOSNIAN J BASIC MED
JI Bosnian J. Basic Med. Sci.
PY 2021
VL 21
IS 1
BP 47
EP 60
DI 10.17305/bjbms.2020.5096
PG 14
WC Medicine, Research & Experimental
WE Science Citation Index Expanded (SCI-EXPANDED)
SC Research & Experimental Medicine
GA PU0CO
UT WOS:000608975800006
PM 33188589
OA Green Published, gold
DA 2022-07-19
ER

PT J
AU Alain, C
   Pascal, N
   Valerie, G
   Thierry, V
AF Alain, Couvineau
   Pascal, Nicole
   Valerie, Gratio
   Thierry, Voisin
TI Orexins/Hypocretins and Cancer: A Neuropeptide as Emerging Target
SO MOLECULES
LA English
DT Review
DE orexins; neuropeptide; GPCR; apoptosis; cancer; gastroenterology
ID PROTEIN-COUPLED-RECEPTOR; ADVANCED PROSTATE-CANCER; OREXIN-A; OX1
   RECEPTOR; EXPRESSION; APOPTOSIS; SHP-2; HYPOCRETIN/OREXIN;
   ADENOCARCINOMA; INHIBITION
AB Over 20 years ago, orexin neuropeptides (Orexin-A/hypocretin-1 and Orexin-B/hypocretins-2) produced from the same precursor in hypothalamus were identified. These two neurotransmitters and their receptors (OX1R and OX1R), present in the central and peripheral nervous system, play a major role in wakefulness but also in drug addiction, food consumption, homeostasis, hormone secretion, reproductive function, lipolysis and blood pressure regulation. With respect to these biological functions, orexins were involved in various pathologies encompassing narcolepsy, neurodegenerative diseases, chronic inflammations, metabolic syndrome and cancers. The expression of OX1R in various cancers including colon, pancreas and prostate cancers associated with its ability to induce a proapoptotic activity in tumor cells, suggested that the orexins/OX1R system could have a promising therapeutic role. The present review summarizes the relationship between cancers and orexins/OX1R system as an emerging target.
C1 [Alain, Couvineau; Pascal, Nicole; Valerie, Gratio; Thierry, Voisin] Univ Paris, DHU UNITY, Team Inflammat Canc Digest Dis Labeled Ligue Natl, INSERM,Inflammat Res Ctr CRI,UMR1149, F-75018 Paris, France.
RP Alain, C (通讯作者)，Univ Paris, DHU UNITY, Team Inflammat Canc Digest Dis Labeled Ligue Natl, INSERM,Inflammat Res Ctr CRI,UMR1149, F-75018 Paris, France.
EM alain.couvineau@inserm.fr; pascal.nicole@inserm.fr;
   valerie.gratio@inserm.fr; thierry.voisin@inserm.fr
RI couvineau, alain/T-3466-2019; couvineau, alain/G-3641-2013
OI couvineau, alain/0000-0003-2912-5168; couvineau,
   alain/0000-0003-2912-5168
FU "Institut National de la Sante et de la Recherche Medicale" (INSERM);
   Inserm-Transfert; Institut National du Cancer (INCA) [2013-213]; Ligue
   Contre le Cancer [R16020HH, GB/MA/CD/EP-12062]; Universite de Paris
FX This research was funded by the "Institut National de la Sante et de la
   Recherche Medicale" (INSERM), Inserm-Transfert, the "Universite de
   Paris", The "Institut National du Cancer (INCA)" [grant number Nffi
   2013-213] and the "Ligue Contre le Cancer" [grant numbers R16020HH,
   GB/MA/CD/EP-12062].
CR Abdul-Latif M, 2020, CANCER TREAT REV, V88, DOI 10.1016/j.ctrv.2020.102030
   Alexandre D, 2014, EUR J CANCER, V50, P2126, DOI 10.1016/j.ejca.2014.05.008
   Arang N, 2020, FEBS LETT, V594, P4201, DOI 10.1002/1873-3468.14017
   Arihara Z, 2001, PEPTIDES, V22, P139, DOI 10.1016/S0196-9781(00)00369-7
   Becquet L, 2019, J NEUROINFLAMM, V16, DOI 10.1186/s12974-019-1447-y
   Berhe DF, 2020, PHARMACOL BIOCHEM BE, V194, DOI 10.1016/j.pbb.2020.172929
   Bian XC, 2017, SCI REP-UK, V7, DOI 10.1038/s41598-017-09660-w
   Cerrito MG, 2021, BIOMEDICINES, V9, DOI 10.3390/biomedicines9050579
   Chartrel N., 2014, wo. Patent, Patent No. [2016087889A1, 2016087889]
   Cheng HH, 2019, J NATL COMPR CANC NE, V17, P515, DOI 10.6004/jnccn.2019.7307
   Cherri S, 2021, WORLD J GASTROENTERO, V27, P1847, DOI 10.3748/wjg.v27.i17.1847
   Couvineau A, 2019, FRONT ENDOCRINOL, V10, DOI 10.3389/fendo.2019.00709
   Couvineau A, 2018, FRONT ENDOCRINOL, V9, DOI 10.3389/fendo.2018.00573
   Cox CD, 2010, J MED CHEM, V53, P5320, DOI 10.1021/jm100541c
   Dauvilliers Y, 2020, ANN NEUROL, V87, P347, DOI 10.1002/ana.25680
   Dayot Stephanie, 2018, Oncotarget, V9, P6952, DOI 10.18632/oncotarget.24084
   De Lecea L, 1998, P NATL ACAD SCI USA, V95, P322, DOI 10.1073/pnas.95.1.322
   Dehan P, 2013, J CLIN ENDOCR METAB, V98, P1549, DOI 10.1210/jc.2012-3263
   Duchene J, 2002, J BIOL CHEM, V277, P40375, DOI 10.1074/jbc.M202744200
   El Firar A, 2009, FASEB J, V23, P4069, DOI 10.1096/fj.09-131367
   Fay EK, 2020, CANCERS, V12, DOI 10.3390/cancers12071752
   Ferjoux G, 2003, MOL BIOL CELL, V14, P3911, DOI 10.1091/mbc.E03-02-0069
   Graybill NL, 2017, SAGE OPEN MED, V5, DOI 10.1177/2050312117735774
   Grothey A, 2004, J CLIN ONCOL, V22, P1209, DOI 10.1200/JCO.2004.11.037
   Hellmann J, 2020, P NATL ACAD SCI USA, V117, P18059, DOI 10.1073/pnas.2002704117
   Hong C, 2021, NAT COMMUN, V12, DOI 10.1038/s41467-021-21087-6
   Jain T, 2021, NAT REV GASTRO HEPAT, V18, P99, DOI 10.1038/s41575-020-00410-4
   Kukkonen Jyrki P, 2021, Front Neurol Neurosci, V45, P91, DOI 10.1159/000514962
   Kukkonen JP, 2017, CURR TOP BEHAV NEURO, V33, P17, DOI 10.1007/7854_2016_49
   Laburthe M, 2010, ACTA PHYSIOL, V198, P393, DOI 10.1111/j.1748-1716.2009.02035.x
   Li SB, 2020, NEUROPHARMACOLOGY, V167, DOI 10.1016/j.neuropharm.2020.107993
   Liu YF, 2021, DRUG DES DEV THER, V15, P639, DOI 10.2147/DDDT.S291369
   Mazzocchi G, 2001, J CLIN ENDOCR METAB, V86, P4818, DOI 10.1210/jc.86.10.4818
   Mediavilla C, 2020, NEUROCHEM INT, V141, DOI 10.1016/j.neuint.2020.104882
   Messal N, 2018, BBA-MOL BASIS DIS, V1864, P3618, DOI 10.1016/j.bbadis.2018.08.023
   Mogavero MP, 2021, CANCERS, V13, DOI 10.3390/cancers13112612
   Mogavero MP, 2021, SLEEP MED REV, V56, DOI 10.1016/j.smrv.2020.101409
   Muehlan C, 2020, EXPERT OPIN DRUG MET, V16, P1063, DOI 10.1080/17425255.2020.1817380
   Neuzillet C, 2015, PHARMACOL THERAPEUT, V155, P80, DOI 10.1016/j.pharmthera.2015.08.006
   Nicole P, 2015, BRIT J PHARMACOL, V172, P5211, DOI 10.1111/bph.13287
   Patel A, 2018, ONCOLOGY-NY, V32, pE65
   Powers E, 2020, J HEMATOL ONCOL, V13, DOI 10.1186/s13045-020-00978-z
   Rahib L, 2014, CANCER RES, V74, P2913, DOI 10.1158/0008-5472.CAN-14-0155
   Rebello RJ, 2021, NAT REV DIS PRIMERS, V7, DOI 10.1038/s41572-020-00243-0
   Rizzo G, 2021, J EXP CLIN CANC RES, V40, DOI 10.1186/s13046-021-01970-2
   Rouet-Benzineb P, 2004, J BIOL CHEM, V279, P45875, DOI 10.1074/jbc.M404136200
   Sakurai S, 2004, RESPIRATION, V71, P380, DOI 10.1159/000079643
   Sakurai T, 1998, CELL, V92, P573, DOI 10.1016/S0092-8674(00)80949-6
   Scott LJ, 2020, DRUGS, V80, P425, DOI 10.1007/s40265-020-01276-1
   Siegel JM, 2001, NEUROPSYCHOPHARMACOL, V25, pS14, DOI 10.1016/S0893-133X(01)00317-7
   Siegel RL, 2016, CA-CANCER J CLIN, V66, P7, DOI 10.3322/caac.21332
   Singhi AD, 2021, NAT REV GASTRO HEPAT, V18, P457, DOI 10.1038/s41575-021-00470-0
   Slosky LM, 2021, TRENDS PHARMACOL SCI, V42, P283, DOI 10.1016/j.tips.2020.12.005
   Soya S, 2020, FRONT NEUROSCI-SWITZ, V14, DOI 10.3389/fnins.2020.00691
   Sun Yu, 2021, Front Neurol Neurosci, V45, P22, DOI 10.1159/000514963
   Swami U, 2020, TRENDS CANCER, V6, P702, DOI 10.1016/j.trecan.2020.04.010
   TAN MH, 1981, J NATL CANCER I, V67, P563
   Usman S, 2020, J PHARM ANAL, V10, P517, DOI 10.1016/j.jpha.2020.01.001
   Valiante S, 2015, BIOCHEM BIOPH RES CO, V464, P1290, DOI 10.1016/j.bbrc.2015.07.124
   Valiante S, 2013, J ANAT, V222, P473, DOI 10.1111/joa.12030
   Vatinel S, 2006, BBA-MOL CELL RES, V1763, P1098, DOI 10.1016/j.bbamcr.2006.07.003
   Visani M, 2021, WORLD J GASTROENTERO, V27, P2710, DOI 10.3748/wjg.v27.i21.2710
   Voisin T, 2008, FASEB J, V22, P1993, DOI 10.1096/fj.07-098723
   Voisin T, 2011, CANCER RES, V71, P3341, DOI 10.1158/0008-5472.CAN-10-3473
   Wang W, 2018, PHARMACOL THERAPEUT, V191, P135, DOI 10.1016/j.pharmthera.2018.06.005
   Wen J, 2015, MOL MED REP, V11, P3439, DOI 10.3892/mmr.2015.3190
   Wengner AM, 2020, INT J MOL SCI, V21, DOI 10.3390/ijms21218273
   Wenzel J, 2009, AM J PHYSIOL-REG I, V297, pR1601, DOI 10.1152/ajpregu.91034.2008
   Ye F, 2015, FASEB J, V29, P4268, DOI 10.1096/fj.14-266718
   Yin J, 2016, NAT STRUCT MOL BIOL, V23, P293, DOI 10.1038/nsmb.3183
   Yin J, 2015, NATURE, V519, P247, DOI 10.1038/nature14035
   Yu S, 2021, BBA-REV CANCER, V1875, DOI 10.1016/j.bbcan.2020.188461
NR 72
TC 3
Z9 3
U1 8
U2 8
PU MDPI
PI BASEL
PA ST ALBAN-ANLAGE 66, CH-4052 BASEL, SWITZERLAND
EI 1420-3049
J9 MOLECULES
JI Molecules
PD AUG
PY 2021
VL 26
IS 16
AR 4849
DI 10.3390/molecules26164849
PG 10
WC Biochemistry & Molecular Biology; Chemistry, Multidisciplinary
WE Science Citation Index Expanded (SCI-EXPANDED)
SC Biochemistry & Molecular Biology; Chemistry
GA UH5RU
UT WOS:000689988600001
PM 34443437
OA Green Published, gold
DA 2022-07-19
ER

PT J
AU Jordinson, M
   Goodlad, RA
   Brynes, A
   Bliss, P
   Ghatei, MA
   Bloom, SR
   Fitzgerald, A
   Grant, G
   Bardocz, S
   Pusztai, A
   Pignatelli, M
   Calam, J
AF Jordinson, M
   Goodlad, RA
   Brynes, A
   Bliss, P
   Ghatei, MA
   Bloom, SR
   Fitzgerald, A
   Grant, G
   Bardocz, S
   Pusztai, A
   Pignatelli, M
   Calam, J
TI Gastrointestinal responses to a panel of lectins in rats maintained on
   total parenteral nutrition
SO AMERICAN JOURNAL OF PHYSIOLOGY-GASTROINTESTINAL AND LIVER PHYSIOLOGY
LA English
DT Article
DE stomach; small intestine; colon; pancreas; hormones
ID INDUCED BACTERIAL TRANSLOCATION; PHASEOLUS-VULGARIS LECTIN;
   COLORECTAL-CANCER CELLS; WHEAT-GERM-AGGLUTININ; KIDNEY BEAN LECTIN;
   PEANUT LECTIN; PLASMA ENTEROGLUCAGON; INTESTINAL EPITHELIUM; POLYAMINE
   METABOLISM; HELICOBACTER-PYLORI
AB Total parenteral nutrition (TPN) causes atrophy of gastrointestinal epithelia, so we asked whether lectins that stimulate epithelial proliferation can reverse this effect of TPN. Two lectins stimulate pancreatic proliferation by releasing CCK, so we asked whether lectins that stimulate gastrointestinal proliferation also release hormones that might mediate their effects. Six rats per group received continuous infusion of TPN and a once daily bolus dose of purified lectin (25 mg . rat(-1) . day(-1)) or vehicle alone (control group) for 4 days via an intragastric cannula. Proliferation rates were estimated by metaphase arrest, and hormones were measured by RIAs. Phytohemagglutinin (PHA) increased proliferation by 90% in the gastric fundus (P < 0.05), doubled proliferation in the small intestine (P < 0.001), and had a small effect in the midcolon (P < 0.05). Peanut agglutinin (PNA) had a minor trophic effect in the proximal small intestine (P < 0.05) and increased proliferation by 166% in the proximal colon (P < 0.001) and by 40% in the midcolon (P < 0.001). PNA elevated circulating gastrin and CCK by 97 (P < 0.05) and 81% (P < 0.01), respectively, and PHA elevated plasma enteroglucagon by 69% and CCK by 60% (both P < 0.05). Only wheat germ agglutinin increased the release of glucagon-like peptide-1 by 100% (P < 0.05). PHA and PNA consistently reverse the fall in gastrointestinal and pancreatic growth associated with TPN in rats. Both lectins stimulated the release of specific hormones that may have been responsible for the trophic effects. It is suggested that lectins could be used to prevent gastrointestinal atrophy during TPN. Their hormone-releasing effects might be involved.
C1 Hammersmith Hosp, Sch Med, Imperial Coll, Gastroenterol Unit,Div Invest Sci, London W12 0NN, England.
   Imperial Canc Res Fund, London WC2A 3PX, England.
   Rowett Res Inst, Bucksburn AB219SB, Aberdeen, Scotland.
RP Calam, J (通讯作者)，Hammersmith Hosp, Sch Med, Imperial Coll, Gastroenterol Unit,Div Invest Sci, DuCane Rd Acton, London W12 0NN, England.
EM jcalam@rpms.ac.uk
OI Goodlad, Robert/0000-0002-7660-4287; Pignatelli,
   Massimo/0000-0001-9257-3567
CR ADRIAN TE, 1985, GASTROENTEROLOGY, V89, P1070, DOI 10.1016/0016-5085(85)90211-2
   ALTMANN GG, 1971, AM J ANAT, V132, P167, DOI 10.1002/aja.1001320204
   ASTALDI G, 1965, LANCET, V1, P1070
   BANWELL JG, 1988, CAN J MICROBIOL, V34, P1009, DOI 10.1139/m88-177
   BANWELL JG, 1993, GASTROENTEROLOGY, V104, P1669, DOI 10.1016/0016-5085(93)90644-R
   BARDOCZ S, 1990, DIGESTION, V46, P360, DOI 10.1159/000200409
   Beales I, 1997, GASTROENTEROLOGY, V113, P465, DOI 10.1053/gast.1997.v113.pm9247465
   BOWLING TE, 1993, LANCET, V342, P1266, DOI 10.1016/0140-6736(93)92360-6
   BOWLING TE, 1994, GUT, V35, P1734, DOI 10.1136/gut.35.12.1734
   BRADY PG, 1978, GASTROENTEROLOGY, V75, P236
   BRISTOL JB, 1987, GASTROENTEROLOGY, V92, P617, DOI 10.1016/0016-5085(87)90009-6
   BUCHAN AMJ, 1985, REGUL PEPTIDES, V11, P347, DOI 10.1016/0167-0115(85)90206-X
   DEITCH EA, 1995, ANN SURG, V221, P299, DOI 10.1097/00000658-199503000-00013
   Drucker DJ, 1996, P NATL ACAD SCI USA, V93, P7911, DOI 10.1073/pnas.93.15.7911
   GARCIAMONTERO AC, 1994, PANCREAS, V9, P309, DOI 10.1097/00006676-199405000-00005
   GHATEI MA, 1983, ENDOCRINOLOGY, V112, P917, DOI 10.1210/endo-112-3-917
   GOLDSTEIN RM, 1985, J PEDIATR SURG, V20, P785, DOI 10.1016/S0022-3468(85)80044-0
   GOODLAD RA, 1989, EXPERIENTIA, V45, P168, DOI 10.1007/BF01954862
   GOODLAD RA, 1987, GUT, V28, P573, DOI 10.1136/gut.28.5.573
   Goodlad RA, 1998, GASTROENTEROLOGY, V114, pA1147, DOI 10.1016/S0016-5085(98)84665-9
   GOODLAD RA, 1994, CELL BIOL LAB HDB, P205
   GREGOR M, 1990, DIGESTION, V46, P59, DOI 10.1159/000200368
   HASKEL Y, 1993, ANN SURG, V217, P634, DOI 10.1097/00000658-199306000-00005
   HENNEY L, 1990, J NUTR SCI VITAMINOL, V36, P599, DOI 10.3177/jnsv.36.599
   Herzig KH, 1997, GUT, V41, P333, DOI 10.1136/gut.41.3.333
   HUGHES CA, 1978, GASTROENTEROLOGY, V75, P34
   HUMBLE JG, 1963, NATURE, V198, P1313, DOI 10.1038/1981313a0
   JOHNSON IT, 1988, AM J CLIN NUTR, V47, P1004, DOI 10.1093/ajcn/47.6.1004
   Jordinson M, 1996, AM J PHYSIOL-GASTR L, V270, pG653, DOI 10.1152/ajpgi.1996.270.4.G653
   KALFARENTZOS F, 1992, J AM COLL NUTR, V11, P17
   Kiss R, 1997, GUT, V40, P253, DOI 10.1136/gut.40.2.253
   Koninkx JFJG, 1996, GUT, V38, P47, DOI 10.1136/gut.38.1.47
   KREYMANN B, 1987, LANCET, V2, P1300
   MOORE EE, 1986, J TRAUMA, V26, P874, DOI 10.1097/00005373-198610000-00003
   NAKATA S, 1985, J NUTR, V115, P1621, DOI 10.1093/jn/115.12.1621
   PUSZTAI A, 1993, J APPL BACTERIOL, V75, P360, DOI 10.1111/j.1365-2672.1993.tb02788.x
   PUSZTAI A, 1990, DIGESTION, V46, P308, DOI 10.1159/000200402
   PUSZTAI A, 1993, BRIT J NUTR, V70, P313, DOI 10.1079/BJN19930124
   RYDER SD, 1994, GASTROENTEROLOGY, V106, P85, DOI 10.1016/S0016-5085(94)94527-6
   Ryder SD, 1998, GASTROENTEROLOGY, V114, P44, DOI 10.1016/S0016-5085(98)70631-6
   RYDER SD, 1994, GASTROENTEROLOGY, V106, P117, DOI 10.1016/S0016-5085(94)94775-9
   RYDER SD, 1992, JNCI-J NATL CANCER I, V84, P1410, DOI 10.1093/jnci/84.18.1410
   Shirabe K, 1997, HEPATO-GASTROENTEROL, V44, P205
   Todd JF, 1997, EUR J CLIN INVEST, V27, P533, DOI 10.1046/j.1365-2362.1997.1490691.x
   VALKONEN KH, 1993, FEMS IMMUNOL MED MIC, V7, P29, DOI 10.1111/j.1574-695X.1993.tb00378.x
   Wang TC, 1996, J CLIN INVEST, V98, P1918, DOI 10.1172/JCI118993
NR 46
TC 27
Z9 28
U1 0
U2 2
PU AMER PHYSIOLOGICAL SOC
PI BETHESDA
PA 9650 ROCKVILLE PIKE, BETHESDA, MD 20814 USA
SN 0193-1857
EI 1522-1547
J9 AM J PHYSIOL-GASTR L
JI Am. J. Physiol.-Gastroint. Liver Physiol.
PD MAY
PY 1999
VL 276
IS 5
BP G1235
EP G1242
DI 10.1152/ajpgi.1999.276.5.G1235
PG 8
WC Gastroenterology & Hepatology; Physiology
WE Science Citation Index Expanded (SCI-EXPANDED)
SC Gastroenterology & Hepatology; Physiology
GA 197BH
UT WOS:000080344400021
DA 2022-07-19
ER

PT J
AU Taylor, E
   Zhou, JT
   Lindsay, P
   Foltz, W
   Cheung, M
   Siddiqui, I
   Hosni, A
   El Amir, A
   Kim, J
   Hill, RP
   Jaffray, DA
   Hedley, DW
AF Taylor, Edward
   Zhou, Jitao
   Lindsay, Patricia
   Foltz, Warren
   Cheung, May
   Siddiqui, Iram
   Hosni, Ali
   El Amir, Ahmed
   Kim, John
   Hill, Richard P.
   Jaffray, David A.
   Hedley, David W.
TI Quantifying Reoxygenation in Pancreatic Cancer During Stereotactic Body
   Radiotherapy
SO SCIENTIFIC REPORTS
LA English
DT Article
ID CONTRAST-ENHANCED MRI; MAGNETIC-RESONANCE-SPECTROSCOPY;
   RADIATION-THERAPY; SOLID STRESS; TUMOR HYPOXIA; PATTERN-RECOGNITION;
   FLUID PRESSURE; STEM-CELLS; OXYGENATION; CARCINOMA
AB Hypoxia, the state of low oxygenation that often arises in solid tumours due to their high metabolism and irregular vasculature, is a major contributor to the resistance of tumours to radiation therapy (RT) and other treatments. Conventional RT extends treatment over several weeks or more, and nominally allows time for oxygen levels to increase ("reoxygenation") as cancer cells are killed by RT, mitigating the impact of hypoxia. Recent advances in RT have led to an increase in the use stereotactic body radiotherapy (SBRT), which delivers high doses in five or fewer fractions. For cancers such as pancreatic adenocarcinoma for which hypoxia varies significantly between patients, SBRT might not be optimal, depending on the extent to which reoxygenation occurs during its short duration. We used fluoro-5-deoxy-alpha-D-arabinofuranosyl)-2-nitroimidazole positron-emission tomography (FAZA-PET) imaging to quantify hypoxia before and after 5-fraction SBRT delivered to patient-derived pancreatic cancer xenografts orthotopically implanted in mice. An imaging technique using only the pre-treatment FAZA-PET scan and repeat dynamic contrast-enhanced magnetic resonance imaging (DCE-MRI) scans throughout treatment was able to predict the change in hypoxia. Our results support the further testing of this technique for imaging of reoxygenation in the clinic.
C1 [Taylor, Edward; Lindsay, Patricia; Foltz, Warren; Hosni, Ali; El Amir, Ahmed; Kim, John; Hill, Richard P.; Jaffray, David A.] Princess Margaret Canc Ctr, Radiat Med Program, 610 Univ Ave, Toronto, ON M5G 2M9, Canada.
   [Zhou, Jitao] Sichuan Univ, West China Hosp, Dept Abdominal Oncol, Ctr Canc, Chengdu, Peoples R China.
   [Zhou, Jitao] Sichuan Univ, West China Hosp, Lab Signal Transduct & Mol Targeting Therapy, Chengdu, Peoples R China.
   [Cheung, May; Hill, Richard P.; Hedley, David W.] Princess Margaret Canc Ctr, Ontario Canc Inst, 610 Univ Ave, Toronto, ON M5G 2M9, Canada.
   [Siddiqui, Iram] Hosp Sick Children, Dept Pathol, 555 Univ Ave, Toronto, ON M5G 1X8, Canada.
   [Hedley, David W.] Princess Margaret Canc Ctr, Div Med Oncol & Hematol, 610 Univ Ave, Toronto, ON M5G 2M9, Canada.
RP Hedley, DW (通讯作者)，Princess Margaret Canc Ctr, Ontario Canc Inst, 610 Univ Ave, Toronto, ON M5G 2M9, Canada.; Hedley, DW (通讯作者)，Princess Margaret Canc Ctr, Div Med Oncol & Hematol, 610 Univ Ave, Toronto, ON M5G 2M9, Canada.
EM david.hedley@uhn.ca
RI Taylor, Edward/A-9817-2010
OI Taylor, Edward/0000-0001-7374-0390; Jaffray, David/0000-0001-7378-7543
FU Spatio-Temporal Targeting and Amplification of Radiation Response
   (STTARR) program
FX The authors are grateful to Dr. Sylvia Ng for discussions regarding the
   study design. The authors also wish to acknowledge the Spatio-Temporal
   Targeting and Amplification of Radiation Response (STTARR) program and
   its affiliated funding agencies.
CR Barnes Stephanie L, 2012, Pharmaceutics, V4, P442, DOI 10.3390/pharmaceutics4030442
   Brown JM, 2014, INT J RADIAT ONCOL, V88, P254, DOI 10.1016/j.ijrobp.2013.07.022
   Carlson DJ, 2011, INT J RADIAT ONCOL, V79, P1188, DOI 10.1016/j.ijrobp.2010.10.007
   Chang Q, 2013, INT J CANCER, V133, P225, DOI 10.1002/ijc.28006
   Chang Q, 2011, CANCER RES, V71, P3110, DOI 10.1158/0008-5472.CAN-10-4049
   Chauhan VP, 2014, CANCER CELL, V26, P14, DOI 10.1016/j.ccr.2014.06.003
   Christen T, 2012, MAGN RESON MED, V68, P905, DOI 10.1002/mrm.23283
   Clarkson R, 2011, MED PHYS, V38, P845, DOI 10.1118/1.3533947
   Crispin-Ortuzar M, 2018, RADIOTHER ONCOL, V127, P36, DOI 10.1016/j.radonc.2017.11.025
   Crispin-Ortuzar M, 2017, PHYS MED BIOL, V62, P2658, DOI 10.1088/1361-6560/aa5d42
   Crokart N, 2005, INT J RADIAT ONCOL, V63, P901, DOI 10.1016/j.ijrobp.2005.02.038
   Dhani N, 2015, SEMIN NUCL MED, V45, P110, DOI 10.1053/j.semnuclmed.2014.11.002
   DuFort CC, 2016, BIOPHYS J, V110, P2106, DOI 10.1016/j.bpj.2016.03.040
   Eschmann SM, 2007, RADIOTHER ONCOL, V83, P406, DOI 10.1016/j.radonc.2007.05.014
   Foltz W, 2019, TOMOGRAPHY, V5, P77, DOI 10.18383/j.tom.2019.00001
   Fowler JF, 2001, ACTA ONCOL, V40, P712, DOI 10.1080/02841860152619124
   Hajj C, 2017, TRANSL ONCOL, V10, P760, DOI 10.1016/j.tranon.2017.06.010
   Hallac RR, 2014, MAGN RESON MED, V71, P1863, DOI 10.1002/mrm.24846
   Han S, 2018, MAGN RESON MED, V79, P1736, DOI 10.1002/mrm.26822
   Heid I, 2017, CLIN CANCER RES, V23, P1461, DOI 10.1158/1078-0432.CCR-15-2432
   Henke LE, 2019, ADV RADIAT ONCOL, V4, P201, DOI 10.1016/j.adro.2018.10.003
   Heye T, 2014, J MAGN RESON IMAGING, V39, P1136, DOI 10.1002/jmri.24262
   Heye T, 2013, RADIOLOGY, V266, P812, DOI 10.1148/radiol.12120255
   Heye T, 2013, RADIOLOGY, V266, P801, DOI 10.1148/radiol.12120278
   Hill RP, 2009, SEMIN RADIAT ONCOL, V19, P106, DOI 10.1016/j.semradonc.2008.12.002
   Hompland T, 2018, CANCER RES, V78, P4774, DOI 10.1158/0008-5472.CAN-17-3806
   Huang W, 2014, TRANSL ONCOL, V7, P153, DOI [10.1593/tlo.13838, 10.7937/K9/TCIA.2014.A2N1IXOX]
   Jaffray DA, 2012, NAT REV CLIN ONCOL, V9, P688, DOI 10.1038/nrclinonc.2012.194
   Jeong J, 2013, PHYS MED BIOL, V58, P4897, DOI 10.1088/0031-9155/58/14/4897
   KALLMAN RF, 1986, INT J RADIAT ONCOL, V12, P681, DOI 10.1016/0360-3016(86)90080-5
   KALLMAN RF, 1972, CANCER RES, V32, P483
   Keith B, 2007, CELL, V129, P465, DOI 10.1016/j.cell.2007.04.019
   KOH WJ, 1992, INT J RADIAT ONCOL, V22, P199, DOI 10.1016/0360-3016(92)91001-4
   Krishnan S, 2016, INT J RADIAT ONCOL, V94, P755, DOI 10.1016/j.ijrobp.2015.12.003
   Lohse I, 2016, ONCOTARGET, V7, P33571, DOI 10.18632/oncotarget.9654
   Lohse I, 2014, CANCERS, V6, P459, DOI 10.3390/cancers6010459
   Loncaster JA, 2002, INT J RADIAT ONCOL, V54, P759, DOI 10.1016/S0360-3016(02)02972-3
   Lyng H, 2001, J MAGN RESON IMAGING, V14, P750, DOI 10.1002/jmri.10016
   Ma CM, 2001, MED PHYS, V28, P868, DOI 10.1118/1.1374247
   Matsuo Masayuki, 2018, Oncotarget, V9, P25089, DOI 10.18632/oncotarget.25317
   McIntyre DJO, 2012, RADIAT RES, V177, P398, DOI 10.1667/RR2903.1
   Metran-Nascente C, 2016, J NUCL MED, V57, P361, DOI 10.2967/jnumed.115.167650
   Mortensen LS, 2012, RADIOTHER ONCOL, V105, P14, DOI 10.1016/j.radonc.2012.09.015
   Muraoka N, 2008, J MAGN RESON IMAGING, V27, P1302, DOI 10.1002/jmri.21340
   Newbold K, 2009, INT J RADIAT ONCOL, V74, P29, DOI 10.1016/j.ijrobp.2008.07.039
   Ng QS, 2007, INT J RADIAT ONCOL, V67, P417, DOI 10.1016/j.ijrobp.2006.10.005
   Nia HT, 2018, NAT PROTOC, V13, P1091, DOI 10.1038/nprot.2018.020
   Nieskoski MD, 2017, SCI REP-UK, V7, DOI 10.1038/s41598-017-10671-w
   Nieskoski MD, 2017, J BIOMECH ENG-T ASME, V139, DOI 10.1115/1.4036392
   O'Connor JPB, 2016, CANCER RES, V76, P787, DOI 10.1158/0008-5472.CAN-15-2062
   Peitzsch C, 2014, INT J RADIAT BIOL, V90, P636, DOI 10.3109/09553002.2014.916841
   Provenzano PP, 2013, BRIT J CANCER, V108, P1, DOI 10.1038/bjc.2012.569
   Provenzano PP, 2012, CANCER CELL, V21, P418, DOI 10.1016/j.ccr.2012.01.007
   Reyngold M, 2019, RADIAT ONCOL, V14, DOI 10.1186/s13014-019-1309-x
   Roe K, 2012, RADIAT ONCOL, V7, DOI 10.1186/1748-717X-7-75
   ROFSTAD EK, 1988, CANCER RES, V48, P5440
   Rudra S, 2017, INT J RADIAT ONCOL, V99, pE184, DOI 10.1016/j.ijrobp.2017.06.1042
   Rudra S., 2019, CANC MED
   Saggar JK, 2015, CLIN CANCER RES, V21, P2107, DOI 10.1158/1078-0432.CCR-14-2298
   Stadlbauer A, 2019, MOL IMAGING BIOL, V21, P758, DOI 10.1007/s11307-018-1298-4
   Stoyanova R, 2012, TRANSL ONCOL, V5, P437, DOI 10.1593/tlo.12319
   Stylianopoulos T, 2013, CANCER RES, V73, P3833, DOI 10.1158/0008-5472.CAN-12-4521
   Stylianopoulos T, 2012, P NATL ACAD SCI USA, V109, P15101, DOI 10.1073/pnas.1213353109
   Sutera PA, 2017, FRONT ONCOL, V7, DOI 10.3389/fonc.2017.00272
   Tofts PS, 1999, J MAGN RESON IMAGING, V10, P223, DOI 10.1002/(SICI)1522-2586(199909)10:3<223::AID-JMRI2>3.0.CO;2-S
   van Hoof SJ, 2013, RADIOTHER ONCOL, V109, P361, DOI 10.1016/j.radonc.2013.10.003
   Vaupel P, 2004, ONCOLOGIST, V9, P10, DOI 10.1634/theoncologist.9-90005-10
   Wegner CS, 2017, ACTA ONCOL, V56, P1754, DOI 10.1080/0284186X.2017.1343494
   Winkel D, 2019, CLIN TRANSL RAD ONCO, V18, P54, DOI 10.1016/j.ctro.2019.04.001
   Yang DM, 2019, NMR BIOMED, V32, DOI 10.1002/nbm.4101
   Zips D, 2012, RADIOTHER ONCOL, V105, P21, DOI 10.1016/j.radonc.2012.08.019
NR 72
TC 10
Z9 10
U1 0
U2 3
PU NATURE PUBLISHING GROUP
PI LONDON
PA MACMILLAN BUILDING, 4 CRINAN ST, LONDON N1 9XW, ENGLAND
SN 2045-2322
J9 SCI REP-UK
JI Sci Rep
PD JAN 31
PY 2020
VL 10
IS 1
AR 1638
DI 10.1038/s41598-019-57364-0
PG 13
WC Multidisciplinary Sciences
WE Science Citation Index Expanded (SCI-EXPANDED)
SC Science & Technology - Other Topics
GA NE8TZ
UT WOS:000562879400005
PM 32005829
OA Green Published, gold
DA 2022-07-19
ER

PT J
AU Yan, C
   Shieh, B
   Reigan, P
   Zhang, ZY
   Colucci, MA
   Chilloux, A
   Newsome, JJ
   Siegel, D
   Chan, D
   Moody, CJ
   Ross, D
AF Yan, Chao
   Shieh, Biehuoy
   Reigan, Philip
   Zhang, Zhiyong
   Colucci, Marie A.
   Chilloux, Aurelie
   Newsome, Jeffery J.
   Siegel, David
   Chan, Dan
   Moody, Christopher J.
   Ross, David
TI Potent Activity of Indolequinones against Human Pancreatic Cancer:
   Identification of Thioredoxin Reductase as a Potential Target
SO MOLECULAR PHARMACOLOGY
LA English
DT Article
ID MECHANISM-BASED INHIBITORS; IN-VITRO; ANTITUMOR QUINOLS; GROWTH;
   CYTOTOXICITY; SYSTEM; CELLS; ASSAY; NAD(P)H-QUINONE-OXIDOREDUCTASE-1;
   OXIDOREDUCTASE-1
AB The indolequinone ES936 {5-methoxy-1,2-dimethyl-3-[(4-nitrophenoxy) methyl]indole-4,7-dione} was previously developed in our lab as an antitumor agent against pancreatic cancer. The objective of this study was to identify indolequinones with improved potency against pancreatic cancer and to define their mechanisms of action. Pancreatic cancer cell lines PANC-1, MIA PaCa-2, and BxPC-3 were used in in vitro assays [3-(4,5-dimethylthiazol-2-yl)-2,5-diphenyltetrazolium (MTT) and clonogenic assays]; indolequinones displayed potent cytotoxicity against all three cell lines, and two specific classes of indolequinone were particularly potent agents. These indolequinones induced caspase-dependent apoptosis but no redox cycling or oxidative stress in MIA PaCa-2 and BxPC-3 cells. Selected indolequinones were also screened against the NCI-60 cell line panel and were found to be particularly effective against colon, renal, and melanoma cancer cells. A potential target of these indolequinones was identified as thioredoxin reductase. Indole-quinones were found to be potent inhibitors of thioredoxin reductase activity both in pancreatic cancer cells and in cell-free systems. The mechanism of action of the indolequinones was shown to involve metabolic reduction, loss of a leaving group to generate a reactive electrophile resulting in alkylation of the selenocysteine residue in the active site of thioredoxin reductase. In vivo efficacy of the indolequinones was also tested in the MIA PaCa-2 pancreatic tumor xenograft in nude mice, and lead indolequinones demonstrated high efficacy and low toxicity. Inhibition of thioredoxin reductase represents a potential novel target in pancreatic cancer and may provide a biomarker of effect of lead indolequinones in this type of cancer.
C1 [Yan, Chao; Shieh, Biehuoy; Reigan, Philip; Siegel, David; Ross, David] Univ Colorado Denver, Dept Pharmaceut Sci, Denver, CO USA.
   [Yan, Chao; Shieh, Biehuoy; Reigan, Philip; Siegel, David; Ross, David] Univ Colorado Denver, Ctr Canc, Sch Pharm, Denver, CO USA.
   [Zhang, Zhiyong; Chan, Dan] Univ Colorado Denver, Sch Med, Dept Med Oncol, Denver, CO USA.
   [Colucci, Marie A.; Chilloux, Aurelie; Moody, Christopher J.] Univ Nottingham, Sch Chem, Nottingham NG7 2RD, England.
   [Newsome, Jeffery J.] Univ Exeter, Dept Chem, Exeter EX4 4RJ, Devon, England.
RP Ross, D (通讯作者)，Univ Colorado Denver, Sch Pharm, Dept Pharmaceut Sci, C-238,12700 E 19th Ave, Aurora, CO 80045 USA.
EM david.ross@ucdenver.edu
RI Yan, Chao/B-1950-2015; Moody, Christopher/B-8102-2016
OI Moody, Christopher/0000-0003-0487-041X; Yan, Chao/0000-0002-6029-224X;
   Ross, David/0000-0002-8307-5942
FU National Institutes of Health National Cancer Institute [R01-CA114441];
   FORCE (Friends of the Oncology and Radiotherapy Centre, Exeter, UK);
   Association for International Cancer Research; QGenta Inc.; NATIONAL
   CANCER INSTITUTE [R01CA114441] Funding Source: NIH RePORTER
FX This research was supported by the National Institutes of Health
   National Cancer Institute [Grant R01-CA114441] (to D. R.); by FORCE
   (Friends of the Oncology and Radiotherapy Centre, Exeter, UK); and by
   the Association for International Cancer Research (to C.J.M.). C.J.M.,
   D.R., and D.S. are scientific cofounders and stockholders in QGenta
   Inc., which holds an option to license molecules described in this
   article.
CR Anestal K, 2003, J BIOL CHEM, V278, P15966, DOI 10.1074/jbc.M210733200
   Arner ESJ, 2006, SEMIN CANCER BIOL, V16, P420, DOI 10.1016/j.semcancer.2006.10.009
   Beall HD, 1998, J MED CHEM, V41, P4755, DOI 10.1021/jm980328r
   Bradshaw TD, 2005, CANCER RES, V65, P3911, DOI 10.1158/0008-5472.CAN-04-4141
   Cassidy PB, 2006, CARCINOGENESIS, V27, P2538, DOI 10.1093/carcin/bgl111
   Chew EH, 2008, FASEB J, V22, P2072, DOI 10.1096/fj.07-101477
   COLUCCI MA, 2007, THESIS U NOTTINGHAM
   Colucci MA, 2007, J MED CHEM, V50, P5780, DOI 10.1021/jm070396q
   Cullen JJ, 2003, CANCER RES, V63, P5513
   Dehn DL, 2006, MOL CANCER THER, V5, P1702, DOI 10.1158/1535-7163.MCT-06-0105
   Everett SA, 2001, J CHEM SOC PERK T 2, P843, DOI 10.1039/b009652k
   Fang JG, 2005, J BIOL CHEM, V280, P25284, DOI 10.1074/jbc.M414645200
   FRIEDMAN RE, 1992, ALA L REV, V44, P1
   Ghaneh P, 2007, GUT, V56, P1134, DOI 10.1136/gut.2006.103333
   Gromer S, 1998, J BIOL CHEM, V273, P20096, DOI 10.1074/jbc.273.32.20096
   Jemal A, 2008, CA-CANCER J CLIN, V58, P71, DOI 10.3322/CA.2007.0010
   Kirkpatrick DL, 1998, BIOCHEM PHARMACOL, V55, P987, DOI 10.1016/S0006-2952(97)00597-2
   Lewis A, 2004, CLIN CANCER RES, V10, P4550, DOI 10.1158/1078-0432.CCR-03-0667
   LOWRY OH, 1951, J BIOL CHEM, V193, P265
   Lu J, 2007, P NATL ACAD SCI USA, V104, P12288, DOI 10.1073/pnas.0701549104
   MOSMANN T, 1983, J IMMUNOL METHODS, V65, P55, DOI 10.1016/0022-1759(83)90303-4
   NEWSOME JJ, 2004, THESIS U EXETER EXET
   Nordberg J, 1998, J BIOL CHEM, V273, P10835, DOI 10.1074/jbc.273.18.10835
   Powis G, 2001, ANNU REV PHARMACOL, V41, P261, DOI 10.1146/annurev.pharmtox.41.1.261
   Powis G, 2006, MOL CANCER THER, V5, P630, DOI 10.1158/1535-7163.MCT-05-0487
   Reigan P, 2007, BIOCHEMISTRY-US, V46, P5941, DOI 10.1021/bi700008y
   Tice RR, 2000, ENVIRON MOL MUTAGEN, V35, P206, DOI 10.1002/(SICI)1098-2280(2000)35:3<206::AID-EM8>3.0.CO;2-J
   Urig S, 2006, SEMIN CANCER BIOL, V16, P452, DOI 10.1016/j.semcancer.2006.09.004
   Ward TH, 1997, BIOCHEM PHARMACOL, V53, P1115, DOI 10.1016/S0006-2952(96)00818-0
   Winski SL, 2001, BIOCHEMISTRY-US, V40, P15135, DOI 10.1021/bi011324i
   Wipf P, 2004, ORG BIOMOL CHEM, V2, P1651, DOI 10.1039/b402431a
   Witte AB, 2005, FREE RADICAL BIO MED, V39, P696, DOI 10.1016/j.freeradbiomed.2005.04.025
   Yan C, 2008, MOL PHARMACOL, V74, P1657, DOI 10.1124/mol.108.050401
NR 33
TC 41
Z9 41
U1 0
U2 19
PU AMER SOC PHARMACOLOGY EXPERIMENTAL THERAPEUTICS
PI BETHESDA
PA 9650 ROCKVILLE PIKE, BETHESDA, MD 20814-3995 USA
SN 0026-895X
EI 1521-0111
J9 MOL PHARMACOL
JI Mol. Pharmacol.
PD JUL
PY 2009
VL 76
IS 1
BP 163
EP 172
DI 10.1124/mol.109.055855
PG 10
WC Pharmacology & Pharmacy
WE Science Citation Index Expanded (SCI-EXPANDED)
SC Pharmacology & Pharmacy
GA 469MH
UT WOS:000267902900017
PM 19364812
OA Green Published
DA 2022-07-19
ER

PT J
AU Huang, Y
   Liu, F
   Chen, AM
   Yang, PF
   Peng, Y
   Gong, JP
   Li, Z
   Zhong, GC
AF Huang, Yan
   Liu, Feng
   Chen, A-Mei
   Yang, Peng-Fei
   Peng, Yang
   Gong, Jian-Ping
   Li, Zhi
   Zhong, Guo-Chao
TI Type 2 diabetes prevention diet and the risk of pancreatic cancer: A
   large prospective multicenter study
SO CLINICAL NUTRITION
LA English
DT Article
DE Dietary pattern; Pancreatic cancer; Cancer prevention; Epidemiology
ID INSULIN-RESISTANCE; COFFEE CONSUMPTION; MORTALITY; SMOKING; UPDATE
AB Background & aims: Type 2 diabetes prevention diet confers a lower risk of type 2 diabetes, which exhibits overlapping mechanisms with pancreatic cancer. We performed a prospective study to examine whether adherence to this dietary pattern is associated with a reduced risk of pancreatic cancer. Methods: A population-based cohort of 101,729 American adults was identified. A dietary diabetes risk reduction score was computed to reflect adherence to this dietary pattern, with higher scores representing greater adherence. Cox regression was used to compute hazard ratios (HRs) for pancreatic cancer incidence. Prespecified subgroup analyses were used to identify the potential effect modifiers. Results: After an average follow-up of 8.86 years (900,871.67 person-years), a total of 402 pancreatic cancer cases were observed. In the fully adjusted model, participants in the highest quartile of dietary diabetes risk reduction score were found to have a reduced risk of pancreatic cancer compared with those in the lowest quartile [HRquartiles 4 versus 1: 0.62; 95% confidence interval (CI): 0.44, 0.86; Ptrend = 0.004], which remained in a series of sensitivity analyses. Subgroup analyses further found that this favorable association was more pronounced in current or former smokers (HRquartiles 4 versus 1: 0.48; 95% CI: 0.30, 0.77) than in never smokers (HRquartiles 4 versus 1: 0.71; 95% CI: 0.44, 1.15), although the interaction test did not reach statistical significance (Pinteraction = 0.095). Conclusions: Greater adherence to type 2 diabetes prevention diet is associated with a lower risk of pancreatic cancer in this US population. More studies are needed to confirm our findings. (c) 2021 Elsevier Ltd and European Society for Clinical Nutrition and Metabolism. All rights reserved.
C1 [Huang, Yan] Chongqing Med Univ, Dept Anesthesiol, Affiliated Hosp 2, Chongqing, Peoples R China.
   [Liu, Feng] Chongqing Med Univ, Dept Emergency, Affiliated Hosp 2, Chongqing, Peoples R China.
   [Chen, A-Mei] Chongqing Med Univ, Affiliated Hosp 2, Inst Viral Hepatitis, Dept Infect Dis,Key Lab Mol Biol Infect Dis,Minis, Chongqing, Peoples R China.
   [Yang, Peng-Fei] Chongqing Med Univ, Dept Nephrol, Affiliated Hosp 2, Chongqing, Peoples R China.
   [Peng, Yang] Fifth Peoples Hosp Chengdu, Dept Geriatr, Chengdu, Peoples R China.
   [Gong, Jian-Ping; Zhong, Guo-Chao] Chongqing Med Univ, Dept Hepatobiliary Surg, Affiliated Hosp 2, 74 Linjiang Rd, Chongqing 400010, Peoples R China.
   [Li, Zhi] Chongqing Med Univ, Affiliated Hosp 2, Dept Breast & Thyroid Surg, 74 Linjiang Rd, Chongqing 400010, Peoples R China.
RP Zhong, GC (通讯作者)，Chongqing Med Univ, Dept Hepatobiliary Surg, Affiliated Hosp 2, 74 Linjiang Rd, Chongqing 400010, Peoples R China.; Li, Z (通讯作者)，Chongqing Med Univ, Affiliated Hosp 2, Dept Breast & Thyroid Surg, 74 Linjiang Rd, Chongqing 400010, Peoples R China.
EM 305876@hospital.cqmu.edu.cn; gczhong1991@stu.cqmu.edu.cn
RI Zhong, Guo-Chao/AIA-3518-2022
OI Zhong, Guo-Chao/0000-0002-0280-7938
FU National Natural Science Foundation of China [82002615]
FX Y This study was supported by grants from the National Natural Science
   Foundation of China (Grant No.82002615) .
CR Antwi SO, 2016, CARCINOGENESIS, V37, P481, DOI 10.1093/carcin/bgw022
   Arem H, 2013, JNCI-J NATL CANCER I, V105, P1298, DOI 10.1093/jnci/djt185
   Augustin LSA, 2015, NUTR METAB CARDIOVAS, V25, P795, DOI 10.1016/j.numecd.2015.05.005
   Awika JM, 2018, FOOD FUNCT, V9, P1389, DOI 10.1039/c7fo02011b
   Bae Jong-Myon, 2020, Asian Pac J Cancer Prev, V21, P2793, DOI 10.31557/APJCP.2020.21.9.2793
   Black A, 2015, REV RECENT CLIN TRIA, V10, P238, DOI 10.2174/157488711003150928130654
   Bracci, CANC RES, V81, P3134
   Gordon-Dseagu VLZ, 2017, AM J EPIDEMIOL, V186, P305, DOI 10.1093/aje/kwx036
   Greenland S, 2016, INT J EPIDEMIOL, V45, P565, DOI 10.1093/ije/dyw040
   Greten FR, 2019, IMMUNITY, V51, P27, DOI 10.1016/j.immuni.2019.06.025
   Huang BZ, 2020, CLIN GASTROENTEROL H, V18, P1812, DOI 10.1016/j.cgh.2019.11.043
   Kang JH, 2020, AM J CLIN NUTR, V112, P1492, DOI 10.1093/ajcn/nqaa268
   Kim NH, 2020, AM J GASTROENTEROL, V115, P1840, DOI 10.14309/ajg.0000000000000956
   Kolberg M, 2016, J NUTR BIOCHEM, V27, P153, DOI 10.1016/j.jnutbio.2015.08.028
   Krebs-Smith SM, 2018, J ACAD NUTR DIET, V118, P1591, DOI 10.1016/j.jand.2018.05.021
   La Vecchia, EUR J NUTR, V2021
   Leone A, 2017, NUTRIENTS, V9, DOI 10.3390/nu9070734
   Lukic M, 2018, EUR J EPIDEMIOL, V33, P287, DOI 10.1007/s10654-018-0369-9
   Lundsgaard AM, 2019, CELL METAB, V29, P229, DOI 10.1016/j.cmet.2018.10.002
   Luo X, 2019, AM J GASTROENTEROL, V114, P1870, DOI 10.14309/ajg.0000000000000450
   Mainzer R, 2021, STAT MED, V40, P4660, DOI 10.1002/sim.9088
   Menini S, 2020, J EXP CLIN CANC RES, V39, DOI 10.1186/s13046-020-01665-0
   Molina-Montes E, 2020, CANCER EPIDEM BIOMAR, V29, P1009, DOI 10.1158/1055-9965.EPI-19-1027
   Molina-Montes E, 2017, BRIT J CANCER, V116, P811, DOI 10.1038/bjc.2017.14
   National Cancer Institute Applied Research Program, 2005, DIET CALC ANAL PROGR
   Nieuwenhuis L, 2018, CANCER EPIDEM BIOMAR, V27, P274, DOI [10.1158/1055-9965.EPI-17-0448, 10.1158/1055-9965.epi-17-0448]
   OPEZBARRERA DML, 2016, FOOD CHEM, V212, P282
   OQuigley J., 2021, SURVIVAL ANAL PROPOR
   Peng, AM J EPIDEMIOL, V2021
   Pugliese G, CANCERS, V2021, P13
   Ran HQ, 2016, PAK J MED SCI, V32, P253, DOI 10.12669/pjms.321.8761
   Rhee JJ, 2015, DIABETES CARE, V38, P596, DOI 10.2337/dc14-1986
   Rico-Campa A, 2019, BMJ-BRIT MED J, V365, DOI 10.1136/bmj.l1949
   Salem AA, 2018, NUTR RES, V52, P1, DOI 10.1016/j.nutres.2017.12.001
   Schacht SR, 2021, J NUTR, V151, P666, DOI 10.1093/jn/nxaa385
   Schulpen M, 2019, INT J CANCER, V144, P1550, DOI 10.1002/ijc.31872
   Sollie S, 2019, BMC CANCER, V19, DOI 10.1186/s12885-019-6082-6
   Srour B, 2019, BMJ-BRIT MED J, V365, DOI 10.1136/bmj.l1451
   Subar AF, 2001, AM J EPIDEMIOL, V154, P1089, DOI 10.1093/aje/154.12.1089
   Sung H, 2021, CA-CANCER J CLIN, V71, P209, DOI 10.3322/caac.21660
   Tennant, AM J CLIN NUTR, V2021
   van Dam, ANN SURG, V2021
   Velazquez-Torres G, 2020, GASTROENTEROL REP, V8, P261, DOI 10.1093/gastro/goaa018
   Weickert MO, 2018, J NUTR, V148, P7, DOI 10.1093/jn/nxx008
   Willett W, 2012, NUTR EPIDEMIOLOGY, DOI [10.1093/acprof:oso/9780199754038.001.0001, DOI 10.1093/ACPROF:OSO/9780199754038.001.0001, 10.1093/acprof:oso/9780199754038.001.0001/acprof-9780199754038-chapter-13]
   Yuan C, 2020, JAMA ONCOL, V6, DOI 10.1001/jamaoncol.2020.2948
   Zhang J, 2020, NUTRIENTS, V12, DOI 10.3390/nu12082250
   Zhao ZW, 2017, CLIN GASTROENTEROL H, V15, P486, DOI 10.1016/j.cgh.2016.09.143
   Zhong GC, 2021, CARCINOGENESIS, V42, P724, DOI 10.1093/carcin/bgab006
NR 49
TC 5
Z9 5
U1 4
U2 6
PU CHURCHILL LIVINGSTONE
PI EDINBURGH
PA JOURNAL PRODUCTION DEPT, ROBERT STEVENSON HOUSE, 1-3 BAXTERS PLACE,
   LEITH WALK, EDINBURGH EH1 3AF, MIDLOTHIAN, SCOTLAND
SN 0261-5614
EI 1532-1983
J9 CLIN NUTR
JI Clin. Nutr.
PD NOV
PY 2021
VL 40
IS 11
BP 5595
EP 5604
DI 10.1016/j.clnu.2021.09.037
PG 10
WC Nutrition & Dietetics
WE Science Citation Index Expanded (SCI-EXPANDED)
SC Nutrition & Dietetics
GA WX9WL
UT WOS:000718938800028
PM 34656956
DA 2022-07-19
ER

PT J
AU Basso, D
   Brigato, L
   Veronesi, A
   Panozzo, MP
   Amadori, A
   Plebani, M
AF Basso, D
   Brigato, L
   Veronesi, A
   Panozzo, MP
   Amadori, A
   Plebani, M
TI The pancreatic cancer cell line MIA PaCa2 produces one or more factors
   able to induce hyperglycemia in SCID mice
SO ANTICANCER RESEARCH
LA English
DT Article
DE pancreatic cancer; diabetes mellitus; MIAPaCa 2; SCID mice
ID GLUCOSE-METABOLISM
AB A reduced glucose tolerance or frank diabetes mellitus is a frequent finding in patients with pancreatic cancer. The aim of this study was to verify whether the pancreatic cancer cell line MIA PaCa2 was able to produce any factor which could induce hyperglycemia in SCID (severe complete immunodeficient) mice. MIA PaCa2 cells were cultured in Dulbecco's modified Eagle's medium (DMEM) for 7 days. Twenty-five female SCID mice were used. They were daily i.p. injected with 300 ul of cell culture supernatants (Group T, n=13) or with 300 ul of DMEM (Group C, n=12) and followed up for 82 days. Blood glucose levels were significantly higher in Group T than in Group C on days 10 and 25. Intravenous glucose tolerance test, success-fully performed in 9 animals (4 controls and 5 treated), demonstrated a significantly reduced glucose tolerance in Group T compared to Group C mice. At sacrifice, plasma and pancreatic insulin and glucagon levels did not vary between groups. The ratio between pancreatic and plasma insulin was significantly lower in Group T than in Group C. We conclude that: 1. The pancreatic cancer cell line MIA PaCa2 produces one or more soluble factors able to cause hyperglycemia in vivo; 2. this effect is not immunologically mediated, and 3. this/these factor/s could both interfere with the pancreatic beta cells and/or with insulin peripheral action.
C1 UNIV PADUA,DIPARTIMENTO MED LAB,I-35128 PADUA,ITALY.
   UNIV PADUA,DEPT ONCOL,I-35128 PADUA,ITALY.
RI Plebani, Mario/AAF-4953-2020; Basso, Daniela/J-7855-2016
OI Basso, Daniela/0000-0001-8745-6171
CR BASSO D, 1994, PANCREAS, V9, P332, DOI 10.1097/00006676-199405000-00008
   BOSMA MJ, 1991, ANNU REV IMMUNOL, V9, P323, DOI 10.1146/annurev.iy.09.040191.001543
   CERSOSIMO E, 1991, CANCER, V67, P486, DOI 10.1002/1097-0142(19910115)67:2<486::AID-CNCR2820670228>3.0.CO;2-1
   DUNGER A, 1994, PANCREAS, V9, P186, DOI 10.1097/00006676-199403000-00008
   FOGAR P, 1994, ANTICANCER RES, V14, P2827
   FOGAR P, 1993, ANTICANCER RES, V13, P2577
   Fox J N, 1985, Diabet Med, V2, P113
   Gordis Leon, 1993, P837
   GULLO L, 1994, NEW ENGL J MED, V331, P81, DOI 10.1056/NEJM199407143310203
   KARMODY AJ, 1969, BRIT J SURG, V56, P362, DOI 10.1002/bjs.1800560512
   PERMERT J, 1993, AM J SURG, V165, P61, DOI 10.1016/S0002-9610(05)80405-2
   PERMERT J, 1993, BRIT J SURG, V80, P1047, DOI 10.1002/bjs.1800800841
   PERMERT J, 1993, EUR J SURG, V159, P101
   PERMERT J, 1991, INT J PANCREATOL, V9, P113
   ROSA JA, 1989, J CLIN GASTROENTEROL, V11, P211, DOI 10.1097/00004836-198904000-00020
   SCHWARTZ SS, 1978, AM J DIG DIS, V23, P1107, DOI 10.1007/BF01072886
NR 16
TC 45
Z9 47
U1 0
U2 3
PU INT INST ANTICANCER RESEARCH
PI ATHENS
PA EDITORIAL OFFICE 1ST KM KAPANDNTIOU-KALAMOU RD KAPANDRITI, POB 22,
   ATHENS 19014, GREECE
SN 0250-7005
J9 ANTICANCER RES
JI Anticancer Res.
PD NOV-DEC
PY 1995
VL 15
IS 6B
BP 2585
EP 2588
PG 4
WC Oncology
WE Science Citation Index Expanded (SCI-EXPANDED)
SC Oncology
GA UA910
UT WOS:A1995UA91000021
PM 8669828
DA 2022-07-19
ER

PT J
AU Chen, GY
   Yang, G
   Long, JY
   Yang, JS
   Qin, C
   Luo, WH
   Qiu, JD
   Zhao, FY
   You, L
   Zhang, TP
   Zhao, YP
AF Chen, Guangyu
   Yang, Gang
   Long, Junyu
   Yang, Jinshou
   Qin, Cheng
   Luo, Wenhao
   Qiu, Jiangdong
   Zhao, Fangyu
   You, Lei
   Zhang, Taiping
   Zhao, Yupei
TI Comprehensive Analysis of Autophagy-Associated lncRNAs Reveal Potential
   Prognostic Prediction in Pancreatic Cancer
SO FRONTIERS IN ONCOLOGY
LA English
DT Article
DE pancreatic cancer; long noncoding RNA; autophagy; prognosis; TCGA; ICGC
ID STATISTICS; RESISTANCE; CARCINOMA; CERNA
AB Pancreatic cancer (PC) is a highly malignant tumor in the digestive system. Both long noncoding RNAs (lncRNAs) and autophagy play vital roles in the development and progress of PC. Here, we constructed a prognostic risk score system based on the expression profile of autophagy-associated lncRNAs for prognostic prediction in PC patients. Firstly, we extracted the expression profile of lncRNA and clinical information from The Cancer Genome Atlas (TCGA) and International Cancer Genome Consortium (ICGC) databases. The autophagy-associated genes were from The Human Autophagy Database. Through Cox regression and survival analysis, we screened out seven autophagy-associated lncRNAs and built the risk score system in which the patients with PC were distinguished into high- and low-risk groups in both training and validation datasets. PCA plot displayed distinct discrimination, and risk score system displayed independently predictive value for PC patient survival time by multivariate Cox regression. Then, we built a lncRNA and mRNA co-expression network via Cytoscape and Sankey diagram. Finally, we analyzed the function of lncRNAs in high- and low-risk groups by gene set enrichment analysis (GSEA). The results showed that autophagy and metabolism might make significant effects on PC patients of low-risk groups. Taken together, our study provides a new insight to understand the role of autophagy-associated lncRNAs and finds novel therapeutic and prognostic targets in PC.
C1 [Chen, Guangyu; Yang, Gang; Yang, Jinshou; Qin, Cheng; Luo, Wenhao; Qiu, Jiangdong; Zhao, Fangyu; You, Lei; Zhang, Taiping; Zhao, Yupei] Chinese Acad Med Sci & Peking Union Med Coll, Dept Gen Surg, Peking Union Med Coll Hosp, Beijing, Peoples R China.
   [Long, Junyu] Chinese Acad Med Sci & Peking Union Med Coll, Dept Liver Surg, Peking Union Med Coll Hosp, Beijing, Peoples R China.
   [Zhang, Taiping] Chinese Acad Med Sci & Peking Union Med Coll, Clin Immunol Ctr, Beijing, Peoples R China.
RP Zhang, TP; Zhao, YP (通讯作者)，Chinese Acad Med Sci & Peking Union Med Coll, Dept Gen Surg, Peking Union Med Coll Hosp, Beijing, Peoples R China.; Zhang, TP (通讯作者)，Chinese Acad Med Sci & Peking Union Med Coll, Clin Immunol Ctr, Beijing, Peoples R China.
EM tpingzhang@yahoo.com; zhao8028@263.net
OI Chen, Guangyu/0000-0003-2873-640X
FU National Natural Science Foundation of China [81772639, 81802475,
   81972258, 81974376]; Natural Science Foundation of Beijing [7192157];
   CAMS Innovation Fund for Medical Sciences (CIFMS); National Key R&D
   Program of China [2018YFE0118600]; Non-profit Central Research Institute
   Fund of Chinese Academy of Medical Sciences [2019XK320001]
FX This study was supported by grants from the National Natural Science
   Foundation of China (No. 81772639, No.81802475, No.81972258,
   No.81974376); Natural Science Foundation of Beijing (No. 7192157); CAMS
   Innovation Fund for Medical Sciences (CIFMS) (No.2016-I2M-1-001);
   National Key R&D Program of China (2018YFE0118600); Non-profit Central
   Research Institute Fund of Chinese Academy of Medical Sciences
   (2019XK320001). The funder bodies were not involved in the study design,
   collection, analysis, interpretation of data, the writing of this
   article or the decision to submit it for publication.
CR Chen WQ, 2016, CA-CANCER J CLIN, V66, P115, DOI 10.3322/caac.21338
   Duffy MJ, 2010, ANN ONCOL, V21, P441, DOI 10.1093/annonc/mdp332
   Huang FT, 2018, MOL CANCER, V17, DOI 10.1186/s12943-018-0845-6
   Kenific CM, 2015, TRENDS CELL BIOL, V25, P37, DOI 10.1016/j.tcb.2014.09.001
   Liu C, 2019, MOL CELL ENDOCRINOL, V493, DOI 10.1016/j.mce.2019.04.004
   New M, 2017, FRONT ONCOL, V7, DOI 10.3389/fonc.2017.00028
   O'Brien DP, 2015, CLIN CANCER RES, V21, P622, DOI 10.1158/1078-0432.CCR-14-0365
   Peng WX, 2017, ONCOGENE, V36, P5661, DOI 10.1038/onc.2017.184
   Rahib L, 2014, CANCER RES, V74, P2913, DOI 10.1158/0008-5472.CAN-14-0155
   Siegel RL, 2020, CA-CANCER J CLIN, V70, P7, DOI 10.3322/caac.21590
   Stathis A, 2010, NAT REV CLIN ONCOL, V7, P163, DOI 10.1038/nrclinonc.2009.236
   Sun T, 2018, PHARMACOL RES, V129, P151, DOI 10.1016/j.phrs.2017.11.009
   Wang S, 2019, ONCOL LETT, V18, P6605, DOI 10.3892/ol.2019.11009
   Wang XN, 2018, CANCER MANAG RES, V10, P5799, DOI 10.2147/CMAR.S178732
   Wei DM, 2019, INT J ONCOL, V54, P600, DOI 10.3892/ijo.2018.4660
   Xie XZ, 2021, AGING-US, V13, P2959, DOI 10.18632/aging.202446
   Zhang W, 2020, CANCER LETT, V478, P22, DOI 10.1016/j.canlet.2020.02.014
   Zhang XP, 2019, INT J MOL SCI, V20, DOI 10.3390/ijms20225573
   Zhou CF, 2020, MOL CANCER, V19, DOI 10.1186/s12943-020-01237-y
NR 19
TC 2
Z9 2
U1 3
U2 5
PU FRONTIERS MEDIA SA
PI LAUSANNE
PA AVENUE DU TRIBUNAL FEDERAL 34, LAUSANNE, CH-1015, SWITZERLAND
SN 2234-943X
J9 FRONT ONCOL
JI Front. Oncol.
PD MAY 26
PY 2021
VL 11
AR 596573
DI 10.3389/fonc.2021.596573
PG 12
WC Oncology
WE Science Citation Index Expanded (SCI-EXPANDED)
SC Oncology
GA SO8GN
UT WOS:000659213200001
PM 34123773
OA gold, Green Published
DA 2022-07-19
ER

PT J
AU Macasek, J
   Vecka, M
   Zak, A
   Urbanek, M
   Krechler, T
   Petruzelka, L
   Stankova, B
   Zeman, M
AF Macasek, Jaroslav
   Vecka, Marek
   Zak, Ales
   Urbanek, Miroslav
   Krechler, Tomas
   Petruzelka, Lubos
   Stankova, Barbora
   Zeman, Miroslav
TI Plasma Fatty Acid Composition in Patients with Pancreatic Cancer:
   Correlations to Clinical Parameters
SO NUTRITION AND CANCER-AN INTERNATIONAL JOURNAL
LA English
DT Article
ID METABOLIC SYNDROME; ADIPOSE-TISSUE; DIETARY-FAT; ENDOMETRIAL CANCER;
   LEAN TISSUE; RISK; CACHEXIA; SERUM; GENE; DESATURASE
AB Pancreatic cancer (PC) ranks as the fourth cause of cancer-related deaths in the Czech Republic. Evidence exists that deregulation of fatty acid (FA) metabolism is connected with some malignancies; therefore, we decided to analyze FA profile in plasma lipid classes in patients with PC with relation to tumor staging, nutritional status, and survival. The study included 84 patients (47 males, 37 females) with PC and 68 controls (36 males, 32 females). FA patterns were analyzed in plasma lipid classes by gas-chromatography. We observed increased proportion of total monounsaturated FA (MUFA) in PC group in all plasma lipid classes. These changes were connected with increased Delta 9-desaturase (SCD1) and Delta 5-desaturase indices. Correlations of dihomo-gamma-linolenic acid (DHGLA) with these variables were opposite. Longer survival of patients was connected with higher content of EPA, DHA, a nd with lower SCD1 index, respectively. Plasma phospholipid proportions of alpha-linolenic acid, DHGLA, EPA, and n-3 polyunsaturated fatty acids displayed negative trend with tumor staging. Plasma lipid FA pattern in PC patients resulted from decreased dietary fat intake and increased de novo synthesis of FA with transformation into MUFA. Changes in FA profile implicated some pathophysiological mechanisms responsible for disturbed FA metabolism in PC and importance of appropriate nutritional support.
C1 [Macasek, Jaroslav; Vecka, Marek; Zak, Ales; Urbanek, Miroslav; Krechler, Tomas; Stankova, Barbora; Zeman, Miroslav] Charles Univ Prague, Fac Med 1, Dept Internal Med 4, Prague 12808 2, Czech Republic.
   [Macasek, Jaroslav; Vecka, Marek; Zak, Ales; Urbanek, Miroslav; Krechler, Tomas; Petruzelka, Lubos; Stankova, Barbora; Zeman, Miroslav] Gen Univ Hosp Prague, Prague 12808 2, Czech Republic.
   [Petruzelka, Lubos] Charles Univ Prague, Fac Med 1, Dept Oncol, Prague 12808 2, Czech Republic.
RP Vecka, M (通讯作者)，Charles Univ Prague, Fac Med 1, Dept Internal Med 4, U Nemocnice 2, Prague 12808 2, Czech Republic.
EM marvec@volny.cz
RI Zeman, Miroslav/J-5281-2016; Krechler, Tomas/H-4152-2016; Vecka,
   Marek/A-3560-2008; Macasek, Jaroslav/G-8337-2016; Zak, Ales/G-8318-2016;
   Petruzelka, Lubos/A-2750-2017; Vecka, Marek/AAB-9358-2022; Stankova,
   Barbora/L-7933-2016
OI Zeman, Miroslav/0000-0001-5338-603X; Krechler,
   Tomas/0000-0003-4759-3037; Vecka, Marek/0000-0002-3269-1817; Macasek,
   Jaroslav/0000-0002-8009-8970; Zak, Ales/0000-0002-1698-6068; Petruzelka,
   Lubos/0000-0002-4397-0635; Stankova, Barbora/0000-0002-6184-4878
FU Ministry of Health [NS 9769-4]; Research project of Charles University
   in Prague; 1st Faculty of Medicine, Czech Republic [PRVOUK-P25/LF1/2]
FX The study was supported by the grant IGA NS 9769-4, Ministry of Health,
   and Research project of Charles University in Prague, 1st Faculty of
   Medicine-PRVOUK-P25/LF1/2, Czech Republic.
CR Ahotupa M, 1996, CLIN BIOCHEM, V29, P139, DOI 10.1016/0009-9120(95)02043-8
   Batista ML, 2012, CYTOKINE, V57, P9, DOI 10.1016/j.cyto.2011.10.008
   Berquin IM, 2008, CANCER LETT, V269, P363, DOI 10.1016/j.canlet.2008.03.044
   Bing Chen, 2011, Curr Opin Support Palliat Care, V5, P356, DOI 10.1097/SPC.0b013e32834bde0e
   Brown JM, 2010, CURR OPIN LIPIDOL, V21, P192, DOI 10.1097/MOL.0b013e32833854ac
   Calle EE, 2004, NAT REV CANCER, V4, P579, DOI 10.1038/nrc1408
   Chajes V, 1999, INT J CANCER, V83, P585, DOI 10.1002/(SICI)1097-0215(19991126)83:5&lt;585::AID-IJC2&gt;3.0.CO;2-Z
   Clarke SD, 2001, J NUTR, V131, P1129, DOI 10.1093/jn/131.4.1129
   Cowey S, 2006, AM J PATHOL, V169, P1505, DOI 10.2353/ajpath.2006.051090
   Dodesini AR, 2007, ACTA ONCOL, V46, P118, DOI 10.1080/02841860600791491
   DURNIN JVGA, 1974, BRIT J NUTR, V32, P77, DOI 10.1079/BJN19740060
   Falvella FS, 2002, CARCINOGENESIS, V23, P1933, DOI 10.1093/carcin/23.11.1933
   Fearon KCH, 2003, GUT, V52, P1479, DOI 10.1136/gut.52.10.1479
   Fernandez-del Castillo C, 2002, SLEISENGER FORDTRANS, P970
   Fleming ID, 1997, AJCC CANC STAGING MA
   Flowers MT, 2008, CURR OPIN LIPIDOL, V19, P248, DOI 10.1097/MOL.0b013e3282f9b54d
   Fouladiun M, 2005, CANCER-AM CANCER SOC, V103, P2189, DOI 10.1002/cncr.21013
   Gerber M, 2005, EUR J LIPID SCI TECH, V107, P540, DOI 10.1002/ejlt.200401081
   HARRIS DM, 2006, NUTR ONCOLOGY, P449
   Hassan MM, 2007, AM J GASTROENTEROL, V102, P2696, DOI 10.1111/j.1572-0241.2007.01510.x
   Howe GR, 1996, CANCER CAUSE CONTROL, V7, P69, DOI 10.1007/BF00115639
   [Institute of Health Information and Statistics of the Czech Republic Council of the National Oncological Registry of the Czech Republic], 2012, CANC INC 2009
   Jemal A, 2010, CA-CANCER J CLIN, V60, P277, DOI 10.3322/caac.20073
   Jeppesen PB, 1997, AM J CLIN NUTR, V65, P837, DOI 10.1093/ajcn/65.3.837
   Klapman Jason, 2008, Cancer Control, V15, P280
   Koorstra JBM, 2008, PANCREATOLOGY, V8, P110, DOI 10.1159/000123838
   Krechler T, 2011, NEOPLASMA, V58, P58, DOI 10.4149/neo_2011_01_58
   Krechler T, 2009, NEOPLASMA, V56, P26, DOI 10.4149/neo_2009_01_26
   Kunesova M, 2002, LIPIDS, V37, P27, DOI 10.1007/s11745-002-0860-z
   Larsson SC, 2004, AM J CLIN NUTR, V79, P935
   LAVECCHIA C, 1994, BRIT J CANCER, V70, P950, DOI 10.1038/bjc.1994.427
   LISSNER L, 1993, ACTA OBSTET GYN SCAN, V72, P481, DOI 10.3109/00016349309021139
   Lochman T, 1989, STANDARDIZATION ANTH
   Lupu R, 2006, ENDOCRINOLOGY, V147, P4056, DOI 10.1210/en.2006-0486
   Maitra A, 2008, ANNU REV PATHOL-MECH, V3, P157, DOI 10.1146/annurev.pathmechdis.3.121806.154305
   Malenfant P, 2001, INT J OBESITY, V25, P1316, DOI 10.1038/sj.ijo.0801733
   MATTHEWS DR, 1985, DIABETOLOGIA, V28, P412, DOI 10.1007/BF00280883
   McMillan DC, 2009, CURR OPIN CLIN NUTR, V12, P223, DOI 10.1097/MCO.0b013e32832a7902
   Morgan-Lappe SE, 2007, CANCER RES, V67, P4390, DOI 10.1158/0008-5472.CAN-06-4132
   Murphy RA, 2011, BRIT J CANCER, V105, P1469, DOI 10.1038/bjc.2011.391
   Murphy RA, 2010, CLIN NUTR, V29, P482, DOI 10.1016/j.clnu.2009.11.006
   NEOPTOLEMOS JP, 1988, BRIT J CANCER, V58, P575, DOI 10.1038/bjc.1988.262
   Nkondjock A, 2005, BRIT J CANCER, V92, P971, DOI 10.1038/sj.bjc.6602380
   Paillard F, 2008, NUTR METAB CARDIOVAS, V18, P436, DOI 10.1016/j.numecd.2007.02.017
   Pratt VC, 2002, BRIT J CANCER, V87, P1370, DOI 10.1038/sj.bjc.6600659
   Riccardi G, 2004, CLIN NUTR, V23, P447, DOI 10.1016/j.clnu.2004.02.006
   Scaglia N, 2009, PLOS ONE, V4, DOI 10.1371/journal.pone.0006812
   SEMENKOVICH CF, 1995, J LIPID RES, V36, P1507
   Simon JA, 1996, AM J EPIDEMIOL, V144, P325, DOI 10.1093/oxfordjournals.aje.a008933
   Stephens NA, 2011, J CACHEXIA SARCOPENI, V2, P111, DOI 10.1007/s13539-011-0030-x
   Stolzenberg-Solomon RZ, 2002, AM J EPIDEMIOL, V155, P783, DOI 10.1093/aje/155.9.783
   Thiebaut ACM, 2009, JNCI-J NATL CANCER I, V101, P1001, DOI 10.1093/jnci/djp168
   Tisdale MJ, 2005, PHYSIOLOGY, V20, P340, DOI 10.1152/physiol.00019.2005
   Tvrzicka E, 2002, ANAL CHIM ACTA, V465, P337, DOI 10.1016/S0003-2670(02)00396-3
   van den Brandt PA, 2006, BEST PRACT RES CL GA, V20, P589, DOI 10.1016/j.bpg.2006.04.001
   Vigneri P, 2009, ENDOCR-RELAT CANCER, V16, P1103, DOI 10.1677/ERC-09-0087
   Vimalachandran Dale, 2004, Cancer Control, V11, P6
   Warensjo E, 2009, LIPIDS HEALTH DIS, V8, DOI 10.1186/1476-511X-8-37
   Welsch T, 2006, J GASTROEN HEPATOL, V21, pS69, DOI 10.1111/j.1440-1746.2006.04574.x
   Wendel M, 2009, ANTI-CANCER AGENT ME, V9, P457, DOI 10.2174/1871520610909040457
   Zak A, 2007, TOHOKU J EXP MED, V212, P359, DOI 10.1620/tjem.212.359
   Zak A, 2008, J NUTR BIOCHEM, V19, P634, DOI 10.1016/j.jnutbio.2007.09.001
   Zeman M, 2009, TOHOKU J EXP MED, V217, P287, DOI 10.1620/tjem.217.287
   Zuijdgeest-van Leeuwen SD, 2002, CLIN NUTR, V21, P225, DOI 10.1054/clnu.2001.0530
NR 64
TC 31
Z9 32
U1 0
U2 20
PU ROUTLEDGE JOURNALS, TAYLOR & FRANCIS LTD
PI ABINGDON
PA 2-4 PARK SQUARE, MILTON PARK, ABINGDON OX14 4RN, OXON, ENGLAND
SN 0163-5581
EI 1532-7914
J9 NUTR CANCER
JI Nutr. Cancer
PY 2012
VL 64
IS 7
BP 946
EP 955
DI 10.1080/01635581.2012.716138
PG 10
WC Oncology; Nutrition & Dietetics
WE Science Citation Index Expanded (SCI-EXPANDED)
SC Oncology; Nutrition & Dietetics
GA 026VG
UT WOS:000310310600006
PM 23061902
DA 2022-07-19
ER

PT J
AU Vegliante, R
   Di Leo, L
   Ciccarone, F
   Ciriolo, MR
AF Vegliante, Rolando
   Di Leo, Luca
   Ciccarone, Fabio
   Ciriolo, Maria Rosa
TI Hints on ATGL implications in cancer: beyond bioenergetic clues
SO CELL DEATH & DISEASE
LA English
DT Review
ID ADIPOSE TRIGLYCERIDE LIPASE; HORMONE-SENSITIVE LIPASE; FATTY-ACID
   OXIDATION; LIPID STORAGE DISEASE; PPAR-ALPHA; TUMOR-GROWTH;
   MITOCHONDRIAL-FUNCTION; PERILIPIN-A; LIPOLYSIS; INFLAMMATION
AB Among metabolic rearrangements occurring in cancer cells, lipid metabolism alteration has become a hallmark, aimed at sustaining accelerated proliferation. In particular, fatty acids (FAs) are dramatically required by cancer cells as signalling molecules and membrane building blocks, beyond bioenergetics. Along with de novo biosynthesis, free FAs derive from dietary sources or from intracellular lipid droplets, which represent the storage of triacylglycerols (TAGs). Adipose triglyceride lipase (ATGL) is the rate-limiting enzyme of lipolysis, catalysing the first step of intracellular TAGs hydrolysis in several tissues. However, the roles of ATGL in cancer are still neglected though a putative tumour suppressor function of ATGL has been envisaged, as its expression is frequently reduced in different human cancers (e.g., lung, muscle, and pancreas). In this review, we will introduce lipid metabolism focusing on ATGL functions and regulation in normal cell physiology providing also speculative perspectives on potential non-energetic functions of ATGL in cancer. In particular, we will discuss how ATGL is implicated, mainly through the peroxisome proliferator-activated receptor-a (PPAR-a) signalling, in inflammation, redox homoeostasis and autophagy, which are well-known processes deregulated during cancer formation and/or progression.
C1 [Vegliante, Rolando; Di Leo, Luca; Ciccarone, Fabio; Ciriolo, Maria Rosa] Univ Roma Tor Vergata, Dept Biol, Via Ric Sci, I-00133 Rome, Italy.
   [Ciriolo, Maria Rosa] IRCCS San Raffaele La Pisana, Rome, Italy.
RP Ciriolo, MR (通讯作者)，Univ Roma Tor Vergata, Dept Biol, Via Ric Sci, I-00133 Rome, Italy.; Ciriolo, MR (通讯作者)，IRCCS San Raffaele La Pisana, Rome, Italy.
EM ciriolo@bio.uniroma2.it
RI Ciccarone, Fabio/AAR-9128-2021; CICCARONE, FABIO/K-4225-2016
OI Ciccarone, Fabio/0000-0002-2425-2240; Ciriolo, Maria
   Rosa/0000-0002-7863-9029; Di Leo, Luca/0000-0002-2419-2196
FU Italian Association for Cancer Research [AIRC-IG 15403]
FX This work was supported by a Grant from Italian Association for Cancer
   Research (AIRC-IG 15403).
CR Aflaki E, 2011, CELL MOL LIFE SCI, V68, P3933, DOI 10.1007/s00018-011-0688-4
   Aflaki E, 2011, J BIOL CHEM, V286, P7418, DOI 10.1074/jbc.M110.175703
   Al-Zoughbi W, 2016, ONCOTARGET, V7, P33832, DOI 10.18632/oncotarget.9418
   Aquilano K, 2016, ONCOTARGET, V7, P23019, DOI 10.18632/oncotarget.8552
   Arbiser JL, 2002, P NATL ACAD SCI USA, V99, P715, DOI 10.1073/pnas.022630199
   Barba G, 1997, P NATL ACAD SCI USA, V94, P1200, DOI 10.1073/pnas.94.4.1200
   Barbato DL, 2014, CELL DEATH DIFFER, V21, P113, DOI 10.1038/cdd.2013.137
   Barbato DL, 2014, MEDIAT INFLAMM, V2014, DOI 10.1155/2014/917698
   Bell EL, 2011, ONCOGENE, V30, P2986, DOI 10.1038/onc.2011.37
   Beloribi-Djefaflia S, 2016, ONCOGENESIS, V5, DOI 10.1038/oncsis.2015.49
   Birben E, 2012, WORLD ALLERGY ORGAN, V5, P9, DOI 10.1097/WOX.0b013e3182439613
   Cai QC, 2012, FASEB J, V26, P3306, DOI 10.1096/fj.12-207597
   Capece D., 2017, SEMIN CELL DEV BIOL
   Caro P, 2012, CANCER CELL, V22, P547, DOI 10.1016/j.ccr.2012.08.014
   Cermelli S, 2006, CURR BIOL, V16, P1783, DOI 10.1016/j.cub.2006.07.062
   Chandak PG, 2010, J BIOL CHEM, V285, P20192, DOI 10.1074/jbc.M110.107854
   Chen G, 2016, SCI REP-UK, V6, DOI 10.1038/srep35531
   Chen GH, 2017, SCI REP-UK, V7, DOI 10.1038/s41598-017-13398-w
   Chen W, 2017, BIOCHEM BIOPH RES CO, V487, P160, DOI 10.1016/j.bbrc.2017.03.170
   Chen XZ, 2015, FREE RADICAL BIO MED, V79, P253, DOI 10.1016/j.freeradbiomed.2014.08.027
   Choi KS, 2012, EXP MOL MED, V44, P109, DOI 10.3858/emm.2012.44.2.033
   Cluntun AA, 2017, TRENDS CANCER, V3, P169, DOI 10.1016/j.trecan.2017.01.005
   Collino M, 2006, FREE RADICAL BIO MED, V41, P1619, DOI 10.1016/j.freeradbiomed.2006.09.013
   Colotta F, 2009, CARCINOGENESIS, V30, P1073, DOI 10.1093/carcin/bgp127
   Coussens LM, 2002, NATURE, V420, P860, DOI 10.1038/nature01322
   Daynes RA, 2002, NAT REV IMMUNOL, V2, P748, DOI 10.1038/nri912
   de Visser KE, 2006, CONTRIB MICROBIOL, V13, P118, DOI 10.1159/000092969
   Dichlberger A, 2014, J LIPID RES, V55, P2471, DOI 10.1194/jlr.M048553
   Drukala J, 2010, MOL CANCER, V9, DOI 10.1186/1476-4598-9-159
   FEARON ER, 1985, NATURE, V318, P377, DOI 10.1038/318377a0
   Filomeni G, 2010, AUTOPHAGY, V6, P999, DOI 10.4161/auto.6.7.12754
   Fischer J, 2007, NAT GENET, V39, P28, DOI 10.1038/ng1951
   Grabacka M, 2004, ARCH DERMATOL RES, V296, P54, DOI 10.1007/s00403-004-0479-y
   Grabacka M, 2006, CLIN CANCER RES, V12, P3028, DOI 10.1158/1078-0432.CCR-05-2556
   Grace SA, 2017, ANTICANCER RES, V37, P699, DOI 10.21873/anticanres.11366
   Haemmerle G, 2006, SCIENCE, V312, P734, DOI 10.1126/science.1123965
   Haemmerle G, 2011, NAT MED, V17, P1076, DOI 10.1038/nm.2439
   He CC, 2009, ANNU REV GENET, V43, P67, DOI 10.1146/annurev-genet-102808-114910
   Henkels KM, 2013, ONCOGENE, V32, P5551, DOI 10.1038/onc.2013.207
   HOLM C, 1988, SCIENCE, V241, P1503, DOI 10.1126/science.3420405
   Hu WR, 2014, INT J CLIN EXP PATHO, V7, P3704
   HUSSAIN SP, 1994, ONCOGENE, V9, P2277
   Jha P, 2014, HEPATOLOGY, V59, P858, DOI 10.1002/hep.26732
   Jiang DQ, 2016, LIPIDS HEALTH DIS, V15, DOI 10.1186/s12944-016-0383-4
   Jiao M, 2014, CELL DEATH DIS, V5, DOI 10.1038/cddis.2014.361
   Kang KA, 2012, TUMOR BIOL, V33, P403, DOI 10.1007/s13277-012-0322-6
   Karbowska J, 2012, STEROIDS, V77, P1359, DOI 10.1016/j.steroids.2012.08.002
   Karlsson M, 1997, J BIOL CHEM, V272, P27218, DOI 10.1074/jbc.272.43.27218
   Karnik P, 1998, HUM MOL GENET, V7, P895, DOI 10.1093/hmg/7.5.895
   Khan SA, 2015, DIABETES, V64, P418, DOI 10.2337/db14-0325
   Kienesberger PC, 2009, J BIOL CHEM, V284, P30218, DOI 10.1074/jbc.M109.047787
   Kim JS, 2009, MOL BIOL CELL, V20, P2650, DOI 10.1091/mbc.E09-02-0131
   Kim SJ, 2016, MOL CELL BIOL, V36, P1961, DOI 10.1128/MCB.00244-16
   Kuraishy A, 2011, IMMUNITY, V35, P467, DOI 10.1016/j.immuni.2011.09.006
   Lammers B, 2011, ARTERIOSCL THROM VAS, V31, P67, DOI 10.1161/ATVBAHA.110.215814
   Lass A, 2006, CELL METAB, V3, P309, DOI 10.1016/j.cmet.2006.03.005
   Lee JM, 2014, NATURE, V516, P112, DOI 10.1038/nature13961
   Liu K, 2013, CELL DEATH DIFFER, V20, P3, DOI 10.1038/cdd.2012.63
   Liu YY, 2010, ANTICANCER RES, V30, P369
   Martinez-Lopez N, 2016, CELL METAB, V23, P113, DOI 10.1016/j.cmet.2015.10.008
   Michalik L, 2008, PPAR RES, V2008, DOI 10.1155/2008/134059
   Mitra R, 2017, BMC CANCER, V17, DOI 10.1186/s12885-017-3589-6
   Mottillo EP, 2012, J BIOL CHEM, V287, P25038, DOI 10.1074/jbc.M112.374041
   Murugesan S, 2013, PLOS ONE, V8, DOI 10.1371/journal.pone.0064950
   Nomura DK, 2011, CHEM BIOL, V18, P846, DOI 10.1016/j.chembiol.2011.05.009
   Nomura DK, 2010, CELL, V140, P49, DOI 10.1016/j.cell.2009.11.027
   Obrowsky S, 2013, J LIPID RES, V54, P425, DOI 10.1194/jlr.M031716
   Ong KT, 2014, J LIPID RES, V55, P808, DOI 10.1194/jlr.M039867
   Ong KT, 2013, FASEB J, V27, P313, DOI 10.1096/fj.12-213454
   Ong KT, 2011, HEPATOLOGY, V53, P116, DOI 10.1002/hep.24006
   Ou JJ, 2014, CELL REP, V9, P1798, DOI 10.1016/j.celrep.2014.11.016
   Pagnon J, 2012, ENDOCRINOLOGY, V153, P4278, DOI 10.1210/en.2012-1127
   Pan XY, 2013, METABOLOMICS, V9, P722, DOI 10.1007/s11306-012-0483-8
   Panieri E, 2016, CELL DEATH DIS, V7, DOI 10.1038/cddis.2016.105
   Qiu B, 2015, CANCER DISCOV, V5, P652, DOI 10.1158/2159-8290.CD-14-1507
   Rahal A, 2014, BIOMED RES INT, V2014, DOI 10.1155/2014/761264
   Reid BN, 2008, J BIOL CHEM, V283, P13087, DOI 10.1074/jbc.M800533200
   Sathyanarayan A, 2017, CELL REP, V19, P1, DOI 10.1016/j.celrep.2017.03.026
   Schieber M, 2014, CURR BIOL, V24, pR453, DOI 10.1016/j.cub.2014.03.034
   Schlager S, 2015, J LEUKOCYTE BIOL, V98, P837, DOI 10.1189/jlb.3A0515-206R
   Schrammel A, 2013, BBA-MOL CELL BIOL L, V1831, P1600, DOI 10.1016/j.bbalip.2013.07.004
   Schweiger M, 2009, AM J PHYSIOL-ENDOC M, V297, pE289, DOI 10.1152/ajpendo.00099.2009
   Sciacovelli M, 2017, FEBS J, V284, P3132, DOI 10.1111/febs.14090
   Shibata M, 2010, BIOCHEM BIOPH RES CO, V393, P274, DOI 10.1016/j.bbrc.2010.01.121
   Singh R., 2012, INT J CELL BIOL, V2012, DOI [10.1155/2012/282041, DOI 10.1155/2012/282041]
   Singh R, 2009, NATURE, V458, P1131, DOI 10.1038/nature07976
   Subramanian V, 2004, J BIOL CHEM, V279, P42062, DOI 10.1074/jbc.M407462200
   Sztalryd C, 2003, J CELL BIOL, V161, P1093, DOI 10.1083/jcb.200210169
   Tang TY, 2013, CELL METAB, V18, P883, DOI 10.1016/j.cmet.2013.10.012
   Toyama T, 2004, BIOCHEM BIOPH RES CO, V324, P697, DOI 10.1016/j.bbrc.2004.09.110
   Valko M, 2007, INT J BIOCHEM CELL B, V39, P44, DOI 10.1016/j.biocel.2006.07.001
   Walther TC, 2012, ANNU REV BIOCHEM, V81, P687, DOI 10.1146/annurev-biochem-061009-102430
   Wang H, 2011, J BIOL CHEM, V286, DOI 10.1074/jbc.M110.207779
   Wang YY, 2017, JCI INSIGHT, V2, DOI 10.1172/jci.insight.87489
   Ward PS, 2012, CANCER CELL, V21, P297, DOI 10.1016/j.ccr.2012.02.014
   Weinberg F, 2010, P NATL ACAD SCI USA, V107, P8788, DOI 10.1073/pnas.1003428107
   Wu JW, 2017, PLOS GENET, V13, DOI 10.1371/journal.pgen.1006716
   Wu JW, 2011, HEPATOLOGY, V54, P122, DOI 10.1002/hep.24338
   Xia C, 2007, CANCER RES, V67, P10823, DOI 10.1158/0008-5472.CAN-07-0783
   Yamaguchi T, 2004, J BIOL CHEM, V279, P30490, DOI 10.1074/jbc.M403920200
   Yang XY, 2010, FEBS LETT, V584, P903, DOI 10.1016/j.febslet.2009.12.058
   Ye L, 2011, CANCER LETT, V307, P6, DOI 10.1016/j.canlet.2011.03.007
   Yim CY, 2016, CANCER RES, V76, P1204, DOI 10.1158/0008-5472.CAN-15-2265
   Young SG, 2013, GENE DEV, V27, P459, DOI 10.1101/gad.209296.112
   Zagani R, 2015, ONCOTARGET, V6, P28282, DOI 10.18632/oncotarget.5061
   Zamani M, 2017, J BIOMED RES, V31, P377, DOI 10.7555/JBR.30.20150137
   Zhang L, 2015, CURR STEM CELL RES T, V10, P245, DOI 10.2174/1574888X09666140812112305
   Zhu WP, 2016, J HEMATOL ONCOL, V9, DOI 10.1186/s13045-016-0361-3
   Zimmermann R, 2004, SCIENCE, V306, P1383, DOI 10.1126/science.1100747
NR 109
TC 41
Z9 41
U1 1
U2 9
PU NATURE PUBLISHING GROUP
PI LONDON
PA MACMILLAN BUILDING, 4 CRINAN ST, LONDON N1 9XW, ENGLAND
SN 2041-4889
J9 CELL DEATH DIS
JI Cell Death Dis.
PD FEB 22
PY 2018
VL 9
AR 316
DI 10.1038/s41419-018-0345-z
PG 10
WC Cell Biology
WE Science Citation Index Expanded (SCI-EXPANDED)
SC Cell Biology
GA FZ2MX
UT WOS:000427413600010
PM 29472527
OA gold, Green Published
DA 2022-07-19
ER

PT J
AU Chong, JU
   Hwang, HK
   Lee, JH
   Yun, M
   Kang, CM
   Lee, WJ
AF Chong, Jae Uk
   Hwang, Ho Kyoung
   Lee, Jin Ho
   Yun, Mijin
   Kang, Chang Moo
   Lee, Woo Jung
TI Clinically determined type of F-18-fluoro-2-deoxyglucose uptake as an
   alternative prognostic marker in resectable pancreatic cancer
SO PLOS ONE
LA English
DT Article
ID POSITRON-EMISSION-TOMOGRAPHY; METABOLIC TUMOR BURDEN; PREOPERATIVE
   F-18-FDG PET/CT; TOTAL LESION GLYCOLYSIS; RADIATION-THERAPY; FDG-PET;
   VOLUME; ADENOCARCINOMA; RECURRENCE; DIFFERENTIATION
AB Purpose
   To investigate the association between clinical PET (positron emission tomography) type and oncologic outcome in resectable pancreatic cancer.
   Methods
   Between January 2008 and October 2012, patients who underwent potentially curative resection for resectable pancreatic ductal adenocarcinoma without neoadjuvant treatment were retrospectively investigated. Clinical PET type was defined as follows: pancreatic cancer with similar 18 FDG uptake to renal calyx was determined as kidney-type (K-type), and relatively lower 18 FDG uptake than that of renal calyx was regarded as Non-K type.
   Results
   A total of 53 patients were enrolled. After agreement-based reclassification, agreement based K-type (aK-type) was noted in 34 patients (64.2%), and agreement based Non-K type (aNon K-type) was found in 19 patients (35.8%). There was a significant difference between aK-type and aNon K-type pancreatic cancer (tumor size (P = 0.030), adjusted CA 19 - 9 (P = 0.007), maximum standard uptake value (SUVmax, P<0.001), metabolic tumor volume (MTV2.5, P<0.001), total lesion glycolysis (TLG, P<0.001)). K-type pancreatic cancer (n = 31) showed a significantly shorter disease-free time compared with Non-K type (n = 16) (10.8 vs. 24.1 months, P = 0.013). It was also noted that aK-type showed inferior diseasefree survival to that of aNon-K type pancreatic cancer (11.9 vs. 28.6 months, P = 0.012).
   Conclusions
   Clinical PET type is a reliable clinical marker to estimate aggressive tumor biology and can be utilized in predicting tumor recurrence and necessity for postoperative chemotherapy.
C1 [Chong, Jae Uk; Hwang, Ho Kyoung; Kang, Chang Moo; Lee, Woo Jung] Yonsei Univ, Coll Med, Dept Surg, Div Hepatobil & Pancreat Surg, Seoul, South Korea.
   [Chong, Jae Uk; Hwang, Ho Kyoung; Yun, Mijin; Kang, Chang Moo; Lee, Woo Jung] Severance Hosp, Yonsei Canc Ctr, Pancreaticobiliary Canc Clin, Seoul, South Korea.
   [Lee, Jin Ho] Ilsan Hosp, Natl Hlth Insurance Corp, Dept Surg, Goyang, South Korea.
   [Yun, Mijin] Yonsei Univ, Coll Med, Dept Nucl Med, Seoul, South Korea.
RP Kang, CM (通讯作者)，Yonsei Univ, Coll Med, Dept Surg, Div Hepatobil & Pancreat Surg, Seoul, South Korea.; Kang, CM (通讯作者)，Severance Hosp, Yonsei Canc Ctr, Pancreaticobiliary Canc Clin, Seoul, South Korea.
EM cmkang@yuhs.ac
OI Lee, Woo jung/0000-0001-9273-261X; Yun, Mijin/0000-0002-1712-163X;
   Hwang, Ho Kyoung/0000-0003-4064-7776; Kang, Chang
   Moo/0000-0002-5382-4658
CR Adams MC, 2010, AM J ROENTGENOL, V195, P310, DOI 10.2214/AJR.10.4923
   Ahn SJ, 2014, ANN NUCL MED, V28, P430, DOI 10.1007/s12149-014-0833-x
   Bang S, 2006, J CLIN GASTROENTEROL, V40, P923, DOI 10.1097/01.mcg.0000225672.68852.05
   Castell F, 2008, BRIT J CANCER, V98, P1597, DOI 10.1038/sj.bjc.6604330
   Choi HJ, 2015, EUR J NUCL MED MOL I, V42, P841, DOI 10.1007/s00259-014-2907-3
   Choi HJ, 2014, YONSEI MED J, V55, P1498, DOI 10.3349/ymj.2014.55.6.1498
   Choi M, 2010, AM J CLIN ONCOL-CANC, V33, P257, DOI 10.1097/COC.0b013e3181a76a0b
   Dai T, 2014, CURR TREAT OPTION ON, V15, P351, DOI 10.1007/s11864-014-0301-9
   Dholakia AS, 2014, INT J RADIAT ONCOL, V89, P539, DOI 10.1016/j.ijrobp.2014.02.031
   Donswijk ML, 2014, PET CLIN, V9, P421, DOI 10.1016/j.cpet.2014.07.001
   Epelbaum R, 2013, J NUCL MED, V54, P12, DOI 10.2967/jnumed.112.107466
   Fukukura Y, 2014, EUR J RADIOL, V83, P612, DOI 10.1016/j.ejrad.2013.12.016
   Heinrich S, 2008, ANN SURG, V248, P1014, DOI 10.1097/SLA.0b013e318190a6da
   Jacene HA, 2009, J NUCL MED, V50, P1760, DOI 10.2967/jnumed.109.063321
   Kang CM, 2007, J SURG RES, V140, P31, DOI 10.1016/j.jss.2006.10.007
   Kang CM, 2016, MEDICINE, V95, DOI 10.1097/MD.0000000000003452
   Kang CM, 2014, PANCREATOLOGY, V14, P515, DOI 10.1016/j.pan.2014.08.003
   Kang CM, 2013, SURG ONCOL, V22, P123, DOI 10.1016/j.suronc.2013.02.007
   Kawada N, 2015, PANCREAS, V44, P655, DOI 10.1097/MPA.0000000000000313
   LANDIS JR, 1977, BIOMETRICS, V33, P159, DOI 10.2307/2529310
   Lee JW, 2014, J NUCL MED, V55, P898, DOI 10.2967/jnumed.113.131847
   Li B, 2014, ASIAN PAC J CANCER P, V15, P3555, DOI 10.7314/APJCP.2014.15.8.3555
   Lodge MA, 1999, EUR J NUCL MED, V26, P22, DOI 10.1007/s002590050355
   Min JH, 2015, EUR J RADIOL, V84, P1036, DOI 10.1016/j.ejrad.2015.03.002
   Minamimoto R, 2007, ANN NUCL MED, V21, P217, DOI 10.1007/s12149-007-0012-4
   Moon SH, 2013, KOREAN J RADIOL, V14, P1, DOI 10.3348/kjr.2013.14.1.1
   Nakamoto Y, 2000, CANCER-AM CANCER SOC, V89, P2547, DOI 10.1002/1097-0142(20001215)89:12<2547::AID-CNCR5>3.0.CO;2-V
   Obara P, 2013, CHINESE J CANCER RES, V25, P615, DOI 10.3978/j.issn.1000-9604.2013.11.10
   Park MS, 2009, RADIOLOGY, V250, P110, DOI 10.1148/radiol.2493080226
   Shi S, 2015, CANCER LETT, V360, P227, DOI 10.1016/j.canlet.2015.02.014
   Smith TAD, 2001, NUCL MED BIOL, V28, P1, DOI 10.1016/S0969-8051(00)00177-3
   Soret M, 2007, J NUCL MED, V48, P932, DOI 10.2967/jnumed.106.035774
   Stevens PE, 2013, ANN INTERN MED, V158, P825, DOI 10.7326/0003-4819-158-11-201306040-00007
   Toriihara A, 2015, AM J NUCL MED MOLEC, V5, P204
   Wang XY, 2014, HEPATO-GASTROENTEROL, V61, P2102, DOI 10.5754/hge14394
   Xu HX, 2014, EUR J NUCL MED MOL I, V41, P1093, DOI 10.1007/s00259-014-2688-8
   YAMADA S, 1995, J NUCL MED, V36, P1301
   Yamamoto T, 2015, ANN SURG ONCOL, V22, P677, DOI 10.1245/s10434-014-4046-2
NR 38
TC 6
Z9 6
U1 0
U2 2
PU PUBLIC LIBRARY SCIENCE
PI SAN FRANCISCO
PA 1160 BATTERY STREET, STE 100, SAN FRANCISCO, CA 94111 USA
SN 1932-6203
J9 PLOS ONE
JI PLoS One
PD FEB 24
PY 2017
VL 12
IS 2
AR e0172606
DI 10.1371/journal.pone.0172606
PG 15
WC Multidisciplinary Sciences
WE Science Citation Index Expanded (SCI-EXPANDED)
SC Science & Technology - Other Topics
GA EL5VB
UT WOS:000394688200100
PM 28235029
OA Green Published, gold, Green Submitted
DA 2022-07-19
ER

PT J
AU Zhang, CM
   Liu, N
AF Zhang, Chunmei
   Liu, Ning
TI N6-methyladenosine (m6A) modification in gynecological malignancies
SO JOURNAL OF CELLULAR PHYSIOLOGY
LA English
DT Review; Early Access
DE demethylase; gynecologic malignancies; m6A methyltransferase;
   N6-methyladenosine (m6A); targeted therapy
ID I ENDOMETRIAL CANCER; CERVICAL-CANCER; OVARIAN-CANCER; ADJUVANT
   RADIOTHERAPY; PANCREATIC-CANCER; RNA; HNRNPA2B1; PROMOTES;
   PROLIFERATION; PROGRESSION
AB N6-methyladenosine (m6A) modification is one of the most abundant modifications in eukaryotic mRNA, regulated by m6A methyltransferase and demethylase. m6A modified RNA is specifically recognized and bound by m6A recognition proteins, which mediate splicing, maturation, exonucleation, degradation, and translation. In gynecologic malignancies, m6A RNA modification-related molecules are expressed aberrantly, significantly altering the posttranscriptional methylation level of the target genes and their stability. The m6A modification also regulates related metabolic pathways, thereby controlling tumor development. This review analyzes the composition and mode of action of m6A modification-related proteins and their biological functions in the malignant progression of gynecologic malignancies, which provide new ideas for the early clinical diagnosis and targeted therapy of gynecologic malignancies.
C1 [Zhang, Chunmei; Liu, Ning] China Med Univ, Shengjing Hosp, Dept Obstet & Gynecol, 36 Sanhao St, Shenyang 110004, Liaoning, Peoples R China.
RP Liu, N (通讯作者)，China Med Univ, Shengjing Hosp, Dept Obstet & Gynecol, 36 Sanhao St, Shenyang 110004, Liaoning, Peoples R China.
EM ningliu@cmu.edu.cn
FU Shengjing Hospital of China Medical University (Shenyang); China Medical
   University (Shenyang)
FX This study was supported by the Shengjing Hospital of China Medical
   University (Shenyang) and China Medical University (Shenyang).
CR An YY, 2022, MOL CANCER, V21, DOI 10.1186/s12943-022-01500-4
   Zarza-Rebollo JA, 2021, NEUROSCI BIOBEHAV R, V127, P630, DOI 10.1016/j.neubiorev.2021.05.013
   Baert T, 2021, ANN ONCOL, V32, P710, DOI 10.1016/j.annonc.2021.02.015
   Bi X., 2021, CELL DEATH DISCOV, V7, P237, DOI [10.1038/s41420-021-00600-2, DOI 10.1038/S41420-021-00600-2]
   Bi XH, 2021, CANCER GENE THER, V28, P335, DOI 10.1038/s41417-020-00222-3
   Bley N, 2021, RNA BIOL, V18, P391, DOI 10.1080/15476286.2020.1812894
   Chang GQ, 2020, CANCER CELL, V38, P857, DOI 10.1016/j.ccell.2020.10.004
   Chen GF, 2020, ONCOGENESIS, V9, DOI 10.1038/s41389-020-00265-z
   Chen MN, 2020, MOL CANCER, V19, DOI 10.1186/s12943-020-01172-y
   Chen SS, 2015, CELL PHYSIOL BIOCHEM, V35, P997, DOI 10.1159/000369755
   Chen XY, 2019, MOL CANCER, V18, DOI 10.1186/s12943-019-1033-z
   Chen ZY, 2020, MOL THER, V28, P1479, DOI 10.1016/j.ymthe.2020.03.010
   Chen ZY, 2021, MOL THER-NUCL ACIDS, V26, P1270, DOI 10.1016/j.omtn.2021.10.023
   Cheng PK, 2022, ACTA BIOMATER, V140, P481, DOI 10.1016/j.actbio.2021.11.041
   Colombo N, 2016, ANN ONCOL, V27, P16, DOI 10.1093/annonc/mdv484
   Dang Qinglin, 2021, Haematologica, DOI 10.3324/haematol.2021.279300
   Dong PX, 2020, CANCERS, V12, DOI 10.3390/cancers12061472
   Du QY, 2021, INVEST NEW DRUG, V39, P1682, DOI 10.1007/s10637-021-01148-9
   Dwivedi SKD, 2021, CANCERS, V13, DOI 10.3390/cancers13051085
   Ferrall L, 2021, CLIN CANCER RES, V27, P4953, DOI 10.1158/1078-0432.CCR-20-2833
   Fukumoto T, 2019, CANCER RES, V79, P2812, DOI 10.1158/0008-5472.CAN-18-3592
   Garbo S, 2021, DRUG DISCOV TODAY, V26, P2559, DOI 10.1016/j.drudis.2021.06.004
   Govindarajan M, 2020, J HEMATOL ONCOL, V13, DOI 10.1186/s13045-020-00971-6
   Hao L, 2021, BBA-MOL CELL RES, V1868, DOI 10.1016/j.bbamcr.2020.118878
   He Y, 2021, CELL DEATH DIS, V12, DOI 10.1038/s41419-021-04401-4
   Hong L, 2021, J CANCER, V12, P3809, DOI 10.7150/jca.54527
   Hu BB, 2019, MOL CANCER, V18, DOI 10.1186/s12943-019-1099-7
   Hua WF, 2018, GYNECOL ONCOL, V151, P356, DOI 10.1016/j.ygyno.2018.09.015
   Huang CX, 2021, FRONT ONCOL, V11, DOI 10.3389/fonc.2021.666597
   Huang H, 2020, CANCER RES, V80, P3200, DOI 10.1158/0008-5472.CAN-19-4044
   Huang M, 2021, FRONT CELL DEV BIOL, V9, DOI 10.3389/fcell.2021.783322
   Huang R, 2021, FRONT CELL DEV BIOL, V9, DOI 10.3389/fcell.2021.724282
   Huang W, 2021, J HEMATOL ONCOL, V14, DOI 10.1186/s13045-021-01129-8
   Humber CE, 2007, ANN ONCOL, V18, P409, DOI 10.1093/annonc/mdl417
   Humphries F, 2019, MOL CELL, V76, P8, DOI 10.1016/j.molcel.2019.09.021
   Ji F, 2021, MOL THER-ONCOLYTICS, V22, P574, DOI 10.1016/j.omto.2021.07.004
   Ji F, 2021, CELL DEATH DISCOV, V7, DOI 10.1038/s41420-021-00595-w
   Jiang FJ, 2021, J HEMATOL ONCOL, V14, DOI 10.1186/s13045-021-01066-6
   Jiang LL, 2021, MOL CELL, V81, P4209, DOI 10.1016/j.molcel.2021.07.038
   Jiang Y, 2020, J CELL MOL MED, V24, P6137, DOI 10.1111/jcmm.15228
[truncated: 4,026,440 more chars]
