# Supplementary material for: Emerging current trends and research focus related to pancreatic cancer metabolism: A bibliometric and visualized analysis
Source: Front Oncol. 2022 Nov 25;12:1009700. doi: 10.3389/fonc.2022.1009700 (PMC9732726; doi:10.3389/fonc.2022.1009700)
Supplement: Supplementary file 1 [file DataSheet_1.zip › The plain text format/download_2001-2500.txt]

FN Clarivate Analytics Web of Science
VR 1.0
PT J
AU Dewdney, B
   Roberts, A
   Qiao, L
   George, J
   Hebbard, L
AF Dewdney, Brittany
   Roberts, Alexandra
   Qiao, Liang
   George, Jacob
   Hebbard, Lionel
TI A Sweet Connection? Fructose's Role in Hepatocellular Carcinoma
SO BIOMOLECULES
LA English
DT Review
DE fructose; hepatocellular carcinoma; NAFLD; metabolism; NASH
ID FATTY LIVER-DISEASE; 11-BETA-HYDROXYSTEROID DEHYDROGENASE TYPE-1; ORAL
   GLUCOSE-TOLERANCE; PANCREATIC-CANCER RISK; DE-NOVO LIPOGENESIS;
   URIC-ACID; DIETARY FRUCTOSE; GLYCEMIC LOAD; INSULIN SENSITIVITY; SOFT
   DRINK
AB Hepatocellular carcinoma is one of few cancer types that continues to grow in incidence and mortality worldwide. With the alarming increase in diabetes and obesity rates, the higher rates of hepatocellular carcinoma are a result of underlying non-alcoholic fatty liver disease. Many have attributed disease progression to an excess consumption of fructose sugar. Fructose has known toxic effects on the liver, including increased fatty acid production, increased oxidative stress, and insulin resistance. These effects have been linked to non-alcoholic fatty liver (NAFLD) disease and a progression to non-alcoholic steatohepatitis (NASH). While the literature suggests fructose may enhance liver cancer progression, the precise mechanisms in which fructose induces tumor formation remains largely unclear. In this review, we summarize the current understanding of fructose metabolism in liver disease and liver tumor development. Furthermore, we consider the latest knowledge of cancer cell metabolism and speculate on additional mechanisms of fructose metabolism in hepatocellular carcinoma.
C1 [Dewdney, Brittany; Roberts, Alexandra; Hebbard, Lionel] James Cook Univ, Mol & Cell Biol, Australian Inst Trop Hlth & Med, Townsville, Qld 4811, Australia.
   [Dewdney, Brittany; Roberts, Alexandra; Hebbard, Lionel] James Cook Univ, Ctr Mol Therapeut, Australian Inst Trop Hlth & Med, Townsville, Qld 4811, Australia.
   [Qiao, Liang; George, Jacob; Hebbard, Lionel] Westmead Hosp, Storr Liver Ctr, Westmead Inst Med Res, Sydney, NSW 2145, Australia.
   [Qiao, Liang; George, Jacob; Hebbard, Lionel] Univ Sydney, Sydney, NSW 2145, Australia.
RP Hebbard, L (通讯作者)，James Cook Univ, Mol & Cell Biol, Australian Inst Trop Hlth & Med, Townsville, Qld 4811, Australia.; Hebbard, L (通讯作者)，James Cook Univ, Ctr Mol Therapeut, Australian Inst Trop Hlth & Med, Townsville, Qld 4811, Australia.; Hebbard, L (通讯作者)，Westmead Hosp, Storr Liver Ctr, Westmead Inst Med Res, Sydney, NSW 2145, Australia.; Hebbard, L (通讯作者)，Univ Sydney, Sydney, NSW 2145, Australia.
EM brittany.dewdney@jcu.edu.au; alex.roberts@jcu.edu.au;
   liang.qiao@sydney.edu.au; jacob.george@sydney.edu.au;
   lionel.hebbard@jcu.edu.au
RI Dewdney, Brittany/ABH-1428-2020; Hebbard, Lionel/O-1489-2017
OI Dewdney, Brittany/0000-0002-6362-369X; Hebbard,
   Lionel/0000-0002-7094-9065
FU James Cook University International Postgraduate Research Scholarship;
   Queensland Cancer Council Project Grant [APP1123436]; Storr Trust from
   the University of Sydney; James Cook University Rising Star Grant;
   National Health and Medical Research Council Practitioner Fellowship
FX James Cook University International Postgraduate Research Scholarship
   (B.D.), Queensland Cancer Council Project Grant (APP1123436, L.W.H.,
   J.G. and L.Q.), the Storr Trust from the University of Sydney, National
   Health and Medical Research Council Practitioner Fellowship (J.G.) and
   Program Grant (J.G.), and a James Cook University Rising Star Grant
   (A.R).
CR Abdelmalek MF, 2012, HEPATOLOGY, V56, P952, DOI 10.1002/hep.25741
   Abid A, 2009, J HEPATOL, V51, P918, DOI 10.1016/j.jhep.2009.05.033
   Assy N, 2008, CAN J GASTROENTEROL, V22, P811, DOI 10.1155/2008/810961
   Aune D, 2012, ANN ONCOL, V23, P2536, DOI 10.1093/annonc/mds076
   Bally L, 2017, NUTRIENTS, V9, DOI 10.3390/nu9020164
   Bansal A, 2018, J CELL BIOL, V217, P2291, DOI 10.1083/jcb.201804161
   Bao Y, 2008, AM J CLIN NUTR, V88, P431, DOI 10.1093/ajcn/88.2.431
   Bartrons R, 2018, FRONT ONCOL, V8, DOI 10.3389/fonc.2018.00331
   Bendris Nawal, 2012, Small GTPases, V3, P225, DOI 10.4161/sgtp.20791
   Bensaad K, 2006, CELL, V126, P107, DOI 10.1016/j.cell.2006.05.036
   Berg J.M., 2013, BIOCHEMISTRY-US, P456
   Bergheim I, 2008, J HEPATOL, V48, P983, DOI 10.1016/j.jhep.2008.01.035
   Bertuccio P, 2017, J HEPATOL, V67, P302, DOI 10.1016/j.jhep.2017.03.011
   Bezerra RMN, 2000, J NUTR, V130, P1531, DOI 10.1093/jn/130.6.1531
   Bowen J, 2007, INT J OBESITY, V31, P1696, DOI 10.1038/sj.ijo.0803665
   Bruix J, 2012, J HEPATOL, V57, P821, DOI 10.1016/j.jhep.2012.06.014
   Burrel M, 2012, J HEPATOL, V56, P1330, DOI 10.1016/j.jhep.2012.01.008
   Chen MQ, 2011, PLOS ONE, V6, DOI 10.1371/journal.pone.0025564
   Chen RH, 2017, RADIOLOGY, V284, P844, DOI 10.1148/radiol.2017161607
   Cheung EC, 2013, DEV CELL, V25, P463, DOI 10.1016/j.devcel.2013.05.001
   Choi YJ, 2014, LAB INVEST, V94, P1114, DOI 10.1038/labinvest.2014.98
   Corey KE, 2017, WORLD J HEPATOL, V9, P385, DOI 10.4254/wjh.v9.i7.385
   DeBerardinis RJ, 2010, ONCOGENE, V29, P313, DOI 10.1038/onc.2009.358
   Dekker MJ, 2010, AM J PHYSIOL-ENDOC M, V299, pE685, DOI 10.1152/ajpendo.00283.2010
   DeNicola GM, 2015, NAT GENET, V47, P1475, DOI 10.1038/ng.3421
   Diggle CP, 2009, J HISTOCHEM CYTOCHEM, V57, P763, DOI 10.1369/jhc.2009.953190
   DiNicolantonio JJ, 2018, PROG CARDIOVASC DIS, V61, P3, DOI 10.1016/j.pcad.2017.12.001
   Dirlewanger M, 2000, AM J PHYSIOL-ENDOC M, V279, pE907, DOI 10.1152/ajpendo.2000.279.4.E907
   Dornas WC, 2015, ADV NUTR, V6, P729, DOI 10.3945/an.114.008144
   Douard V, 2008, AM J PHYSIOL-ENDOC M, V295, pE227, DOI 10.1152/ajpendo.90245.2008
   Elliott SS, 2002, AM J CLIN NUTR, V76, P911, DOI 10.1093/ajcn/76.5.911
   Erkin-Cakmak A, 2019, J CLIN ENDOCR METAB, V104, P3003, DOI 10.1210/jc.2018-02772
   Faeh D, 2005, DIABETES, V54, P1907, DOI 10.2337/diabetes.54.7.1907
   Fedirko V, 2013, ANN ONCOL, V24, P543, DOI 10.1093/annonc/mds434
   Fernandez-Sevilla E, 2017, LIVER TRANSPLANT, V23, P440, DOI 10.1002/lt.24742
   Fingas Christian Dominik, 2016, Clin Liver Dis (Hoboken), V8, P119, DOI 10.1002/cld.585
   Gallus S, 2011, CANCER CAUSE CONTROL, V22, P33, DOI 10.1007/s10552-010-9665-8
   Gasse P, 2009, AM J RESP CRIT CARE, V179, P903, DOI 10.1164/rccm.200808-1274OC
   Geidl-Flueck B, 2017, NUTRIENTS, V9, DOI 10.3390/nu9091026
   Genkinger JM, 2012, CANCER EPIDEM BIOMAR, V21, P305, DOI 10.1158/1055-9965.EPI-11-0945-T
   Greten TF, 2005, BRIT J CANCER, V92, P1862, DOI 10.1038/sj.bjc.6602590
   Ha J, 2016, J CLIN GASTROENTEROL, V50, P423, DOI 10.1097/MCG.0000000000000448
   Hanahan D, 2011, CELL, V144, P646, DOI 10.1016/j.cell.2011.02.013
   Hannou SA, 2018, J CLIN INVEST, V128, P545, DOI 10.1172/JCI96702
   Hashim D, 2016, ANN ONCOL, V27, P926, DOI 10.1093/annonc/mdw027
   Hawkins M, 2002, DIABETES, V51, P606, DOI 10.2337/diabetes.51.3.606
   Healy ME, 2016, SCI REP-UK, V6, DOI 10.1038/srep22292
   Healy ME, 2015, J HEPATOL, V62, P599, DOI 10.1016/j.jhep.2014.10.024
   Heiden MGV, 2009, SCIENCE, V324, P1029, DOI 10.1126/science.1160809
   Henao-Mejia J, 2012, NATURE, V482, P179, DOI 10.1038/nature10809
   Hirata H, 2016, CANCER RES, V76, P3265, DOI 10.1158/0008-5472.CAN-15-2601
   Hsieh FC, 2013, NUTR METAB, V10, DOI 10.1186/1743-7075-10-35
   Huang ZZ, 2001, FASEB J, V15, P19, DOI 10.1096/fj.00-0445fje
   Hwang S, 2015, J GASTROINTEST SURG, V19, P1281, DOI 10.1007/s11605-015-2849-5
   Iizuka K, 2017, NUTRIENTS, V9, DOI 10.3390/nu9020181
   Inghilesi AL, 2014, WORLD J GASTROENTERO, V20, P786, DOI 10.3748/wjg.v20.i3.786
   Ishimoto T, 2012, P NATL ACAD SCI USA, V109, P4320, DOI 10.1073/pnas.1119908109
   Jegatheesan P, 2017, NUTRIENTS, V9, DOI 10.3390/nu9030230
   Jegatheesan P, 2016, BRIT J NUTR, V116, P191, DOI 10.1017/S0007114516001793
   Jegatheesan P, 2016, CLIN NUTR, V35, P175, DOI 10.1016/j.clnu.2015.01.021
   Jiao L, 2009, CANCER EPIDEM BIOMAR, V18, P1144, DOI 10.1158/1055-9965.EPI-08-1135
   Jin R, 2014, INT J HEPATOL, V2014, DOI 10.1155/2014/560620
   Johnston RD, 2013, GASTROENTEROLOGY, V145, P1016, DOI 10.1053/j.gastro.2013.07.012
   Kelishadi R, 2014, NUTRITION, V30, P503, DOI 10.1016/j.nut.2013.08.014
   Kim D, 2017, CLIN GASTROENTEROL H, V15, P474, DOI 10.1016/j.cgh.2016.08.028
   Kim H, 2019, CELL MOL LIFE SCI, V76, P4341, DOI 10.1007/s00018-019-03114-4
   Kim MS, 2016, J CLIN INVEST, V126, P4372, DOI 10.1172/JCI81993
   Ko YH, 2016, J BIOL CHEM, V291, P26291, DOI 10.1074/jbc.M116.740209
   Koo HY, 2008, BBA-MOL BASIS DIS, V1782, P341, DOI 10.1016/j.bbadis.2008.02.007
   Koo HY, 2009, BIOCHEM BIOPH RES CO, V390, P285, DOI 10.1016/j.bbrc.2009.09.109
   Kumamoto R, 2013, EUR J MED RES, V18, DOI 10.1186/2047-783X-18-54
   Kumar R, 2017, J CLIN TRANSL HEPATO, V5, P216, DOI 10.14218/JCTH.2016.00068
   Kushiyama A, 2016, MEDIAT INFLAMM, V2016, DOI 10.1155/2016/8603164
   Kuzma JN, 2019, EUR J CLIN NUTR, V73, P487, DOI 10.1038/s41430-018-0297-5
   Kuzma JN, 2015, AM J CLIN NUTR, V102, P1373, DOI 10.3945/ajcn.115.116368
   Lagiou P, 2009, ANN ONCOL, V20, P1741, DOI 10.1093/annonc/mdp059
   Lambertz J, 2017, FRONT IMMUNOL, V8, DOI 10.3389/fimmu.2017.01159
   Lan D, 2018, AM J TRANSL RES, V10, P1295
   Lanaspa MA, 2012, PLOS ONE, V7, DOI 10.1371/journal.pone.0048801
   Lanaspa MA, 2012, J BIOL CHEM, V287, P40732, DOI 10.1074/jbc.M112.399899
   Larsson SC, 2006, AM J CLIN NUTR, V84, P1171, DOI 10.1093/ajcn/84.5.1171
   Le KA, 2009, AM J CLIN NUTR, V89, P1760, DOI 10.3945/ajcn.2008.27336
   Le MT, 2012, METABOLISM, V61, P641, DOI 10.1016/j.metabol.2011.09.013
   Lecoultre V, 2014, AM J CLIN NUTR, V99, P268, DOI 10.3945/ajcn.113.069526
   Lee JH, 2018, MOL CELL, V70, P197, DOI 10.1016/j.molcel.2018.03.018
   Li HG, 2013, TRENDS PHARMACOL SCI, V34, P313, DOI 10.1016/j.tips.2013.03.007
   Li WF, 2019, J AGR FOOD CHEM, V67, P7726, DOI 10.1021/acs.jafc.9b02523
   Li XJ, 2016, NAT CELL BIOL, V18, P561, DOI 10.1038/ncb3338
   Liu GM, 2018, CELL DEATH DIS, V9, DOI 10.1038/s41419-018-1165-x
   Martinez-Outschoorn UE, 2014, SEMIN CANCER BIOL, V25, P47, DOI 10.1016/j.semcancer.2014.01.005
   Martinon F, 2006, NATURE, V440, P237, DOI 10.1038/nature04516
   Maser E, 2002, BIOCHEMISTRY-US, V41, P2459, DOI 10.1021/bi015803t
   McGuinness OP, 2003, CURR OPIN CLIN NUTR, V6, P441, DOI 10.1097/01.mco.0000078990.96795.cd
   Mittal S, 2013, J CLIN GASTROENTEROL, V47, pS2, DOI 10.1097/MCG.0b013e3182872f29
   Moore MC, 2000, J CLIN ENDOCR METAB, V85, P4515, DOI 10.1210/jc.85.12.4515
   Moore MC, 2001, DIABETES CARE, V24, P1882, DOI 10.2337/diacare.24.11.1882
   Mortera RR, 2019, FRONT BIOSCI-LANDMRK, V24, P186, DOI 10.2741/4713
   Mueller NT, 2010, CANCER EPIDEM BIOMAR, V19, P447, DOI 10.1158/1055-9965.EPI-09-0862
   Navarrete-Munoz EM, 2016, AM J CLIN NUTR, V104, P760, DOI 10.3945/ajcn.116.130963
   Ngo DC, 2015, MOL BIOL REP, V42, P819, DOI 10.1007/s11033-015-3857-y
   Njei B, 2015, HEPATOLOGY, V61, P191, DOI 10.1002/hep.27388
   Personeni Nicola, 2018, Drugs Context, V7, P212533, DOI 10.7573/dic.212533
   PILKIS SJ, 1983, J BIOL CHEM, V258, P1495
   Rebollo A, 2014, J NUTR BIOCHEM, V25, P250, DOI 10.1016/j.jnutbio.2013.10.014
   Ritze Y, 2014, PLOS ONE, V9, DOI [10.1371/journal.pone.0080169, 10.1371/journal.pone.0101702]
   Rossi M, 2009, ANN ONCOL, V20, P1736, DOI 10.1093/annonc/mdp058
   Rui LY, 2014, COMPR PHYSIOL, V4, P177, DOI 10.1002/cphy.c130024
   Saltiel AR, 2001, NATURE, V414, P799, DOI 10.1038/414799a
   Sautin YY, 2007, AM J PHYSIOL-CELL PH, V293, pC584, DOI 10.1152/ajpcell.00600.2006
   Schwarz JM, 2017, GASTROENTEROLOGY, V153, P743, DOI 10.1053/j.gastro.2017.05.043
   Schwarz JM, 2015, J CLIN ENDOCR METAB, V100, P2434, DOI 10.1210/jc.2014-3678
   Sobrecases H, 2010, DIABETES METAB, V36, P244, DOI 10.1016/j.diabet.2010.03.003
   Spruss A, 2012, LAB INVEST, V92, P1020, DOI 10.1038/labinvest.2012.75
   Spruss A, 2009, J NUTR BIOCHEM, V20, P657, DOI 10.1016/j.jnutbio.2009.05.006
   Staab CA, 2010, J STEROID BIOCHEM, V119, P56, DOI 10.1016/j.jsbmb.2009.12.013
   Stanhope KL, 2009, J CLIN INVEST, V119, P1322, DOI 10.1172/JCI37385
   Tao QF, 2015, MOL CANCER, V14, DOI 10.1186/s12943-015-0437-7
   Tasevska N, 2012, INT J CANCER, V130, P159, DOI 10.1002/ijc.25990
   Tasevska N, 2014, AM J CLIN NUTR, V99, P1077, DOI 10.3945/ajcn.113.069369
   ter Horst KW, 2017, NUTRIENTS, V9, DOI 10.3390/nu9090981
   ter Horst KW, 2016, AM J CLIN NUTR, V104, P1562, DOI 10.3945/ajcn.116.137786
   Thuy S, 2008, J NUTR, V138, P1452, DOI 10.1093/jn/138.8.1452
   Traverso N, 2013, OXID MED CELL LONGEV, V2013, DOI 10.1155/2013/972913
   Tsuchida T, 2018, J HEPATOL, V69, P385, DOI 10.1016/j.jhep.2018.03.011
   Ueno M, 2000, BRAZ J MED BIOL RES, V33, P1421, DOI 10.1590/S0100-879X2000001200004
   VANDENBERGHE G, 1977, BIOCHEM J, V162, P601, DOI 10.1042/bj1620601
   Vivarelli M, 2008, ANN SURG, V248, P857, DOI 10.1097/SLA.0b013e3181896278
   Volynets V, 2017, J NUTR, V147, P770, DOI 10.3945/jn.116.242859
   Waller LP, 2015, WORLD J HEPATOL, V7, P2648, DOI 10.4254/wjh.v7.i26.2648
   Wan XY, 2016, CAN J GASTROENTEROL, V2016, DOI 10.1155/2016/6489012
   Wan XY, 2016, J HEPATOL, V64, P925, DOI 10.1016/j.jhep.2015.11.022
   Wang DD, 2014, ATHEROSCLEROSIS, V232, P125, DOI 10.1016/j.atherosclerosis.2013.10.019
   Wang DC, 2016, PLOS ONE, V11, DOI 10.1371/journal.pone.0166423
   Wang YF, 2011, IN VIVO, V25, P881
   Wanka C, 2012, J BIOL CHEM, V287, P33436, DOI 10.1074/jbc.M112.384578
   Warburg Otto, 1930, THESIS, P327
   Ward PS, 2012, CANCER CELL, V21, P297, DOI 10.1016/j.ccr.2012.02.014
   Wilde L, 2017, SEMIN ONCOL, V44, P198, DOI 10.1053/j.seminoncol.2017.10.004
   Wilhelm SM, 2004, CANCER RES, V64, P7099, DOI 10.1158/0008-5472.CAN-04-1443
   Wise DR, 2010, TRENDS BIOCHEM SCI, V35, P427, DOI 10.1016/j.tibs.2010.05.003
   Won KY, 2012, HUM PATHOL, V43, P221, DOI 10.1016/j.humpath.2011.04.021
   Wree A, 2014, J MOL MED, V92, P1069, DOI 10.1007/s00109-014-1170-1
   Wu DJ, 2017, SEMIN CELL DEV BIOL, V64, P125, DOI 10.1016/j.semcdb.2016.11.003
   Yang J, 2017, SCI REP-UK, V7, DOI 10.1038/srep43864
   Yang J, 2017, CARCINOGENESIS, V38, P134, DOI 10.1093/carcin/bgw109
   Zhang Y, 2014, EUR J NUTR, V53, P221, DOI 10.1007/s00394-013-0519-5
   Zhao FQ, 2007, CURR GENOMICS, V8, P113, DOI 10.2174/138920207780368187
   Zhu YZ, 2014, BIOCHEM BIOPH RES CO, V447, P707, DOI 10.1016/j.bbrc.2014.04.080
   Zou SB, 2013, BIOCHEM BIOPH RES CO, V439, P481, DOI 10.1016/j.bbrc.2013.08.098
NR 149
TC 4
Z9 4
U1 0
U2 7
PU MDPI
PI BASEL
PA ST ALBAN-ANLAGE 66, CH-4052 BASEL, SWITZERLAND
EI 2218-273X
J9 BIOMOLECULES
JI Biomolecules
PD APR
PY 2020
VL 10
IS 4
AR 496
DI 10.3390/biom10040496
PG 20
WC Biochemistry & Molecular Biology
WE Science Citation Index Expanded (SCI-EXPANDED)
SC Biochemistry & Molecular Biology
GA LW9WG
UT WOS:000539492400002
PM 32218179
OA Green Accepted, Green Published, gold
DA 2022-07-19
ER

PT J
AU Tian, Y
   Almaraz, RT
   Choi, CH
   Li, QK
   Saeui, C
   Li, DN
   Shah, P
   Bhattacharya, R
   Yarema, KJ
   Zhang, H
AF Tian, Yuan
   Almaraz, Ruben T.
   Choi, Caitlin H.
   Li, Qing Kay
   Saeui, Christopher
   Li, Danni
   Shah, Punit
   Bhattacharya, Rahul
   Yarema, Kevin J.
   Zhang, Hui
TI Identification of sialylated glycoproteins from metabolically
   oligosaccharide engineered pancreatic cells
SO CLINICAL PROTEOMICS
LA English
DT Article
DE Sialylated glycoproteins; Metabolic oligosaccharide engineering;
   Pancreatic cancer cells
ID OXYGEN-REGULATED PROTEIN; MASS-SPECTROMETRIC ANALYSIS;
   N-GLYCOLYLNEURAMINIC ACID; SIALIC-ACID; LECTIN MICROARRAYS; CANCER
   CELLS; EXPRESSION; SERUM; ADHESION; GLYCANS
AB In this study, we investigated the use of metabolic oligosaccharide engineering and bio-orthogonal ligation reactions combined with lectin microarray and mass spectrometry to analyze sialoglycoproteins in the SW1990 human pancreatic cancer line. Specifically, cells were treated with the azido N-acetylmannosamine analog, 1,3,4-Bu(3)ManNAz, to label sialoglycoproteins with azide-modified sialic acids. The metabolically labeled sialoglyproteins were then biotinylated via the Staudinger ligation, and sialoglycopeptides containing azido-sialic acid glycans were immobilized to a solid support. The peptides linked to metabolically labeled sialylated glycans were then released from sialoglycopeptides and analyzed by mass spectrometry; in parallel, the glycans from azido-sialoglycoproteins were characterized by lectin microarrays. This method identified 75 unique N-glycosite-containing peptides from 55 different metabolically labeled sialoglycoproteins of which 42 were previously linked to cancer in the literature. A comparison of two of these glycoproteins, LAMP1 and ORP150, in histological tumor samples showed overexpression of these proteins in the cancerous tissue demonstrating that our approach constitutes a viable strategy to identify and discover sialoglycoproteins associated with cancer, which can serve as biomarkers for cancer diagnosis or targets for therapy.
C1 [Tian, Yuan; Choi, Caitlin H.; Li, Qing Kay; Li, Danni; Shah, Punit; Zhang, Hui] Johns Hopkins Univ, Dept Pathol, 400 N Broadway,Room 4011, Baltimore, MD 21287 USA.
   [Almaraz, Ruben T.; Saeui, Christopher; Bhattacharya, Rahul; Yarema, Kevin J.] Johns Hopkins Univ, Sch Med, Dept Biomed Engn, Baltimore, MD 21287 USA.
   [Almaraz, Ruben T.; Saeui, Christopher; Bhattacharya, Rahul; Yarema, Kevin J.] Johns Hopkins Univ, Sch Med, Translat Tissue Engn Ctr, Baltimore, MD 21287 USA.
RP Zhang, H (通讯作者)，Johns Hopkins Univ, Dept Pathol, 400 N Broadway,Room 4011, Baltimore, MD 21287 USA.
EM hzhang32@jhmi.edu
OI Li, Danni/0000-0002-0608-2831
FU National Cancer Institute, National Institutes of Health [2R01CA112315,
   U01CA152813, R01CA112314, P01HL107153-01]
FX This work was supported by federal funds from the National Cancer
   Institute, National Institutes of Health, grants 2R01CA112315,
   U01CA152813, R01CA112314, and P01HL107153-01. We also gratefully
   acknowledge the support of Drs. Robert Cole and Robert O'Meally from
   Johns Hopkins University for their assistance in mass spectrometry
   analysis and data processing.
CR Almaraz RT, 2012, MOL CELL PROTEOMICS, V11, DOI 10.1074/mcp.M112.017558
   Almaraz RT, 2012, ANN BIOMED ENG, V40, P806, DOI 10.1007/s10439-011-0450-y
   Almaraz RT, 2012, BIOTECHNOL BIOENG, V109, P992, DOI 10.1002/bit.24363
   Asahi H, 2002, BJU INT, V90, P462, DOI 10.1046/j.1464-410X.2002.02915.x
   Bardor M, 2005, J BIOL CHEM, V280, P4228, DOI 10.1074/jbc.M412040200
   Bond MR, 2007, CURR OPIN CHEM BIOL, V11, P52, DOI 10.1016/j.cbpa.2006.11.032
   Champasa K, 2013, MOL CELL PROTEOMICS, V12, P2568, DOI 10.1074/mcp.M113.029561
   Conesa A, 2005, BIOINFORMATICS, V21, P3674, DOI 10.1093/bioinformatics/bti610
   Dafik L, 2010, J MED CHEM, V53, P4277, DOI 10.1021/jm100374g
   Du J, 2009, GLYCOBIOLOGY, V19, P1382, DOI 10.1093/glycob/cwp115
   Fry SA, 2011, GLYCOBIOLOGY, V21, P1060, DOI 10.1093/glycob/cwr045
   Fukuda M, 1996, CANCER RES, V56, P2237
   Gagiannis D, 2007, BBA-GEN SUBJECTS, V1770, P297, DOI 10.1016/j.bbagen.2006.09.023
   Galamb O, 2008, DIS MARKERS, V25, P1, DOI 10.1155/2008/586721
   Gerotziafas GT, 2012, THROMB RES, V129, P779, DOI 10.1016/j.thromres.2011.07.049
   Ghesquiere B, 2007, J PROTEOME RES, V6, P4304, DOI 10.1021/pr0703728
   GRANGER BL, 1990, J BIOL CHEM, V265, P12036
   Gundry RL, 2009, MOL CELL PROTEOMICS, V8, P2555, DOI 10.1074/mcp.M900195-MCP200
   Hagikura M, 2010, PATHOL INT, V60, P735, DOI 10.1111/j.1440-1827.2010.02592.x
   HAKOMORI S, 1984, ANNU REV IMMUNOL, V2, P103, DOI 10.1146/annurev.iy.02.040184.000535
   Hanson SR, 2007, J AM CHEM SOC, V129, P7266, DOI 10.1021/ja0724083
   HEFFERNAN M, 1989, CANCER RES, V49, P6077
   Hirabayashi J, 2013, CHEM SOC REV, V42, P4443, DOI 10.1039/c3cs35419a
   Hirabayashi J, 2011, ELECTROPHORESIS, V32, P1118, DOI 10.1002/elps.201000650
   HOLCOMBE RF, 1993, CLIN IMMUNOL IMMUNOP, V67, P31, DOI 10.1006/clin.1993.1042
   Jemal A, 2009, CA-CANCER J CLIN, V59, P225, DOI 10.3322/caac.20006
   KAYSER H, 1992, J BIOL CHEM, V267, P16934
   Keppler OT, 1999, SCIENCE, V284, P1372, DOI 10.1126/science.284.5418.1372
   Kim EK, 2004, J BIOL CHEM, V279, P19970, DOI 10.1074/jbc.M402165200
   Kurogochi M, 2010, MOL CELL PROTEOMICS, V9, P2354, DOI 10.1074/mcp.M110.000430
   Larsen MR, 2007, MOL CELL PROTEOMICS, V6, P1778, DOI 10.1074/mcp.M700086-MCP200
   Laughlin ST, 2006, METHOD ENZYMOL, V415, P230, DOI 10.1016/S0076-6879(06)15015-6
   Lewandrowski U, 2007, MOL CELL PROTEOMICS, V6, P1933, DOI 10.1074/mcp.M600390-MCP200
   Li Y, 2011, ANAL CHEM, V83, P8509, DOI 10.1021/ac201452f
   Li Y, 2011, ANAL CHEM, V83, P240, DOI 10.1021/ac102319g
   Longwell SA, 2013, CURR OPIN CHEM BIOL, V17, P41, DOI 10.1016/j.cbpa.2012.12.006
   Mahal LK, 1997, SCIENCE, V276, P1125, DOI 10.1126/science.276.5315.1125
   Malykh YN, 2001, BIOCHIMIE, V83, P623, DOI 10.1016/S0300-9084(01)01303-7
   Mathew MP, 2015, BIOORG MED CHEM LETT, V25, P1223, DOI 10.1016/j.bmcl.2015.01.060
   Mathew MP, 2012, BIOORG MED CHEM LETT, V22, P6929, DOI 10.1016/j.bmcl.2012.09.017
   Meany DL, 2011, J PROTEOME RES, V10, P1425, DOI 10.1021/pr1010873
   Meany DL, 2009, J PROTEOME RES, V8, P613, DOI 10.1021/pr8007539
   Menon R, 2009, CANCER RES, V69, P300, DOI 10.1158/0008-5472.CAN-08-2145
   Namba T, 2007, MOL PHARMACOL, V71, P860, DOI 10.1124/mol.106.027698
   Nawashiro H, 2006, INT J CANCER, V119, P484, DOI 10.1002/ijc.21866
   Neves AA, 2011, FASEB J, V25, P2528, DOI 10.1096/fj.10-178590
   NIEDERHUBER JE, 1995, CANCER, V76, P1671, DOI 10.1002/1097-0142(19951101)76:9<1671::AID-CNCR2820760926>3.0.CO;2-R
   Ozawa K, 1999, J BIOL CHEM, V274, P6397, DOI 10.1074/jbc.274.10.6397
   Ozohanics O, 2012, J CHROMATOGR A, V1259, P200, DOI 10.1016/j.chroma.2012.05.031
   Pan YB, 2005, J MED CHEM, V48, P875, DOI 10.1021/jm0494422
   Roland CL, 2010, EXP BIOL MED, V235, P263, DOI 10.1258/ebm.2009.009215
   Saxon E, 2000, SCIENCE, V287, P2007, DOI 10.1126/science.287.5460.2007
   Schauer R, 2000, GLYCOCONJUGATE J, V17, P485, DOI 10.1023/A:1011062223612
   Schultz MJ, 2012, CANCER METAST REV, V31, P501, DOI 10.1007/s10555-012-9359-7
   Shah P, 2013, ANAL CHEM, V85, P3606, DOI 10.1021/ac3033867
   Slade PG, 2012, J PROTEOME RES, V11, P6175, DOI 10.1021/pr300810f
   Stojadinovic A, 2007, MED SCI MONITOR, V13, pBR231
   Sun SS, 2014, ANAL BIOCHEM, V446, P76, DOI 10.1016/j.ab.2013.10.024
   Tang ZW, 2013, ANTI-CANCER AGENT ME, V13, P276, DOI 10.2174/1871520611313020014
   Tian Y., 2012, MOL CELL PROTEOMICS, V11, DOI DOI 10.1074/MCP.M111.011403
   Tian YA, 2007, NAT PROTOC, V2, P334, DOI 10.1038/nprot.2007.42
   Tian Y, 2011, ANAL CHEM, V83, P7013, DOI 10.1021/ac200815q
   Tian Y, 2010, PROTEOM CLIN APPL, V4, P124, DOI 10.1002/prca.200900161
   Tsukamoto Y, 1998, LAB INVEST, V78, P699
   Tsume Y, 2012, MOLECULES, V17, P3672, DOI 10.3390/molecules17043672
   Varki A, 2007, NATURE, V446, P1023, DOI 10.1038/nature05816
   Wollscheid B, 2009, NAT BIOTECHNOL, V27, P378, DOI 10.1038/nbt.1532
   Wray CJ, 2005, GASTROENTEROLOGY, V128, P1626, DOI 10.1053/j.gastro.2005.03.035
   Yang LF, 2011, MOL CELL PROTEOMICS, V10, DOI 10.1074/mcp.M110.007294
   Yarema KJ, 1998, CURR OPIN CHEM BIOL, V2, P49, DOI 10.1016/S1367-5931(98)80035-5
   Zhang H, 2003, NAT BIOTECHNOL, V21, P660, DOI 10.1038/nbt827
   Zhang H, 2007, CANCER EPIDEM BIOMAR, V16, P1915, DOI 10.1158/1055-9965.EPI-07-0420
   Zhang Hui, 2006, V328, P177
   Zhao J, 2007, J PROTEOME RES, V6, P1864, DOI 10.1021/pr070062p
   Zhao J, 2006, J PROTEOME RES, V5, P1792, DOI 10.1021/pr060034r
   Zhou G, 2012, APPL BIOCHEM BIOTECH, V167, P2257, DOI 10.1007/s12010-012-9752-2
NR 76
TC 23
Z9 23
U1 1
U2 28
PU BMC
PI LONDON
PA CAMPUS, 4 CRINAN ST, LONDON N1 9XW, ENGLAND
SN 1542-6416
EI 1559-0275
J9 CLIN PROTEOM
JI Clin. Proteom.
PD APR 11
PY 2015
VL 12
AR 11
DI 10.1186/s12014-015-9083-8
PG 13
WC Biochemical Research Methods
WE Science Citation Index Expanded (SCI-EXPANDED)
SC Biochemistry & Molecular Biology
GA DF2XP
UT WOS:000371208000001
PM 25987888
OA Green Published, gold
DA 2022-07-19
ER

PT J
AU Gbelcova, H
   Rimpelova, S
   Knejzlik, Z
   Sachova, J
   Kolar, M
   Strnad, H
   Repiska, V
   D'Acunto, WC
   Ruml, T
   Vitek, L
AF Gbelcova, Helena
   Rimpelova, Silvie
   Knejzlik, Zdenek
   Sachova, Jana
   Kolar, Michal
   Strnad, Hynek
   Repiska, Vanda
   D'Acunto, Walter Cosimo
   Ruml, Tomas
   Vitek, Libor
TI Isoprenoids responsible for protein prenylation modulate the biological
   effects of statins on pancreatic cancer cells
SO LIPIDS IN HEALTH AND DISEASE
LA English
DT Article
DE Farnesyl pyrophosphate; Gene expression; Geranylgeranyl pyrophosphate;
   HMG-CoA reductase inhibitors; Isoprenoids; K-Ras oncogene; Mevalonate;
   Pancreatic cancer; Prenylation; Statins
ID LOVASTATIN-INDUCED APOPTOSIS; MEVALONATE SYNTHESIS; RAS; INHIBITION;
   EXPRESSION; REDUCTASE; 3-HYDROXY-3-METHYLGLUTARYL-COENZYME;
   GERANYLGERANYLATION; DEGRADATION; MECHANISMS
AB Background: Statin treatment of hypercholesterolemia is accompanied also with depletion of the mevalonate intermediates, including farnesyl pyrophosphate (FPP) and geranylgeranyl pyrophosphate (GGPP) necessary for proper function of small GTPases. These include Ras proteins, prevalently mutated in pancreatic cancer. In our study, we evaluated the effect of three key intermediates of the mevalonate pathway on GFP-K-Ras protein localization and the gene expression profile in pancreatic cancer cells after exposure to individual statins.
   Methods: These effects were tested on MiaPaCa-2 human pancreatic cancer cells carrying a K-Ras activating mutation (G12C) after exposure to individual statins (20 mu M). The effect of statins (atorvastatin, lovastatin, simvastatin, fluvastatin, cerivastatin, rosuvastatin, and pitavastatin) and mevalonate intermediates on GFP-K-Ras protein translocation was analyzed using fluorescence microscopy. The changes in gene expression induced in MiaPaCa-2 cells treated with simvastatin, FPP, GGPP, and their combinations with simvastatin were examined by whole genome DNA microarray analysis.
   Results: All tested statins efficiently inhibited K-Ras protein trafficking from cytoplasm to the cell membrane of the MiaPaCa-2 cells. The inhibitory effect of statins on GFP-K-Ras protein trafficking was partially prevented by addition of any of the mevalonate pathway's intermediates tested. Expressions of genes involved in metabolic and signaling pathways modulated by simvastatin treatment was normalized by the concurrent addition of FPP or GGPP. K-Ras protein trafficking within the pancreatic cancer cells is effectively inhibited by the majority of statins; the inhibition is eliminated by isoprenoid intermediates of the mevalonate pathway.
   Conclusions: Our data indicate that the anticancer effects of statins observed in numerous studies to a large extent are mediated through isoprenoid intermediates of the mevalonate pathway, as they influence expression of genes involved in multiple intracellular pathways.
C1 [Gbelcova, Helena; Rimpelova, Silvie; Knejzlik, Zdenek; D'Acunto, Walter Cosimo; Ruml, Tomas] Univ Chem & Technol, Dept Biochem & Microbiol, Prague, Czech Republic.
   [Vitek, Libor] Charles Univ Prague, Fac Med 1, Inst Med Biochem & Lab Diagnost, Prague, Czech Republic.
   [Vitek, Libor] Charles Univ Prague, Fac Med 1, Dept Internal Med 4, Prague, Czech Republic.
   [Gbelcova, Helena; Repiska, Vanda] Comenius Univ, Fac Med, Inst Med Biol Genet & Clin Genet, Bratislava, Slovakia.
   [Sachova, Jana; Kolar, Michal; Strnad, Hynek] Acad Sci Czech Republ, Inst Mol Genet, Lab Genom & Bioinformat, Prague, Czech Republic.
RP Ruml, T (通讯作者)，Univ Chem & Technol, Dept Biochem & Microbiol, Prague, Czech Republic.; Vitek, L (通讯作者)，Charles Univ Prague, Fac Med 1, Inst Med Biochem & Lab Diagnost, Prague, Czech Republic.; Vitek, L (通讯作者)，Charles Univ Prague, Fac Med 1, Dept Internal Med 4, Prague, Czech Republic.
EM tomas.ruml@vscht.cz; vitek@cesnet.cz
RI Rimpelová, Silvie/AAH-8796-2020; Sachova, Jana/AAP-8589-2021; Rimpelova,
   Silvie/D-3077-2015; Ruml, Tomas/R-2543-2017; Kolář, Michal/A-3307-2012;
   Gbelcová, Helena/AAS-3168-2020; Vitek, Libor/A-2645-2008
OI Rimpelová, Silvie/0000-0002-3008-1396; Rimpelova,
   Silvie/0000-0002-3008-1396; Ruml, Tomas/0000-0002-5698-4366; Kolář,
   Michal/0000-0002-4593-1525; Vitek, Libor/0000-0002-5318-0151; Gbelcova,
   Helena/0000-0003-1644-109X; Rimpelova, Silvie/0000-0002-9731-8968
FU European Social Fund [CZ.1.07/2.3.00/30.0060]; Czech Ministry of Health
   [NT13112-4, RVO-VFN64165/2017]; Slovak Research and Development Agency
   [APVV-15-0217]
FX The research was supported by the European Social Fund
   CZ.1.07/2.3.00/30.0060, grants NT13112-4 and RVO-VFN64165/2017 given out
   by the Czech Ministry of Health, and the grant APVV-15-0217 given by the
   Slovak Research and Development Agency.
CR Agarwal B, 1999, GASTROENTEROLOGY, V117, P838, DOI 10.1016/S0016-5085(99)70342-2
   Agarwal B, 1999, CLIN CANCER RES, V5, P2223
   Cafforio P, 2005, CARCINOGENESIS, V26, P883, DOI 10.1093/carcin/bgi036
   Caraglia M, 2005, CURR DRUG TARGETS, V6, P301, DOI 10.2174/1389450053765833
   Chang MY, 1998, BIOCHEM BIOPH RES CO, V248, P62, DOI 10.1006/bbrc.1998.8911
   CORRELL CC, 1994, J BIOL CHEM, V269, P17390
   Cui XB, 2012, CANCER CAUSE CONTROL, V23, P1099, DOI 10.1007/s10552-012-9979-9
   Das S, 2007, MOL ENDOCRINOL, V21, P2672, DOI 10.1210/me.2007-0080
   de Wolf E, 2017, SCI REP-UK, V7, DOI 10.1038/s41598-017-05595-4
   Dimitroulakos J, 2002, NEOPLASIA, V4, P337, DOI 10.1038/sj.neo.7900247
   Dudakovic A, 2008, J PHARMACOL EXP THER, V324, P1028, DOI 10.1124/jpet.107.132217
   Dunning MJ, 2007, BIOINFORMATICS, V23, P2183, DOI 10.1093/bioinformatics/btm311
   Eser S, 2014, BRIT J CANCER, V111, P817, DOI 10.1038/bjc.2014.215
   Gan XD, 2001, J BIOL CHEM, V276, P48702, DOI 10.1074/jbc.M109402200
   Gardner RG, 1999, J BIOL CHEM, V274, P31671, DOI 10.1074/jbc.274.44.31671
   Gbelcova H, 2008, INT J CANCER, V122, P1214, DOI 10.1002/ijc.23242
   Gbelcova H, 2017, SCI REP-UK, V7, DOI 10.1038/srep44219
   Gentleman RC, 2004, GENOME BIOL, V5, DOI 10.1186/gb-2004-5-10-r80
   Ghaneh P, 2007, GUT, V56, P1041, DOI 10.1136/gut.2006.113068
   Holstein SA, 2002, BIOCHEMISTRY-US, V41, P13698, DOI 10.1021/bi026251x
   Holstein SA, 2004, LIPIDS, V39, P293, DOI 10.1007/s11745-004-1233-3
   Huang BZ, 2017, JNCI-J NATL CANCER I, V109, DOI 10.1093/jnci/djw275
   Kanehisa M, 2000, NUCLEIC ACIDS RES, V28, P27, DOI 10.1093/nar/28.1.27
   Khurana V, 2007, PANCREAS, V34, P260, DOI 10.1097/MPA.0b013e318030e963
   Kim WS, 2001, INVEST NEW DRUG, V19, P81, DOI 10.1023/A:1006481423298
   Konstantinopoulos PA, 2007, NAT REV DRUG DISCOV, V6, P540, DOI 10.1038/nrd2221
   Kosek V, 2017, J CHROMATOGR A, V1489, P86, DOI 10.1016/j.chroma.2017.01.084
   Lee HS, 2016, MEDICINE, V95, DOI 10.1097/MD.0000000000003607
   Liliom K, 2006, BBA-MOL CELL BIOL L, V1761, P1506, DOI 10.1016/j.bbalip.2006.09.012
   Lim S, 2013, INT J CARDIOL, V167, P1696, DOI 10.1016/j.ijcard.2012.10.037
   Magee T, 1999, CELL, V98, P9, DOI 10.1016/S0092-8674(00)80601-7
   MALTESE WA, 1985, J BIOL CHEM, V260, P1524
   Mann KM, 2016, PHARMACOL THERAPEUT, V168, P29, DOI 10.1016/j.pharmthera.2016.09.003
   Mo HB, 2004, EXP BIOL MED, V229, P567, DOI 10.1177/153537020422900701
   Nguyen UTT, 2009, NAT CHEM BIOL, V5, P227, DOI 10.1038/nchembio.149
   Oliveira KAP, 2008, J BIOENERG BIOMEMBR, V40, P307, DOI 10.1007/s10863-008-9155-9
   Park J, 2014, FRONT CHEM, V2, DOI [10.3389/fchem.2014.00050, 10.3389/fchem.2014.00077]
   Pedersen P L, 1978, Prog Exp Tumor Res, V22, P190
   Plemenitas A, 1999, EUR J BIOCHEM, V266, P317, DOI 10.1046/j.1432-1327.1999.00829.x
   Rowell CA, 1997, J BIOL CHEM, V272, P14093, DOI 10.1074/jbc.272.22.14093
   Rubins JB, 1998, AM J RESP CRIT CARE, V157, P1616, DOI 10.1164/ajrccm.157.5.9709020
   Smyth GK, 2005, BIOINFORMATICS, V21, P2067, DOI 10.1093/bioinformatics/bti270
   Storey JD, 2003, P NATL ACAD SCI USA, V100, P9440, DOI 10.1073/pnas.1530509100
   Thibault A, 1996, CLIN CANCER RES, V2, P483
   Tian L, 2005, P NATL ACAD SCI USA, V102, P13544, DOI 10.1073/pnas.0506577102
   Wang M, 2016, NAT REV MOL CELL BIO, V17, P110, DOI 10.1038/nrm.2015.11
   Whyte DB, 1997, J BIOL CHEM, V272, P14459, DOI 10.1074/jbc.272.22.14459
   Xia Z, 2001, LEUKEMIA, V15, P1398, DOI 10.1038/sj.leu.2402196
   Yeganeh B, 2014, PHARMACOL THERAPEUT, V143, P87, DOI 10.1016/j.pharmthera.2014.02.007
   Zeitouni D, 2016, CANCERS, V8, DOI 10.3390/cancers8040045
NR 50
TC 16
Z9 16
U1 1
U2 24
PU BMC
PI LONDON
PA CAMPUS, 4 CRINAN ST, LONDON N1 9XW, ENGLAND
EI 1476-511X
J9 LIPIDS HEALTH DIS
JI Lipids Health Dis.
PD DEC 20
PY 2017
VL 16
AR 250
DI 10.1186/s12944-017-0641-0
PG 10
WC Biochemistry & Molecular Biology; Nutrition & Dietetics
WE Science Citation Index Expanded (SCI-EXPANDED)
SC Biochemistry & Molecular Biology; Nutrition & Dietetics
GA FR1AE
UT WOS:000418796800001
PM 29262834
OA Green Published, gold
DA 2022-07-19
ER

PT J
AU Polvani, S
   Tarocchi, M
   Tempesti, S
   Bencini, L
   Galli, A
AF Polvani, Simone
   Tarocchi, Mirko
   Tempesti, Sara
   Bencini, Lapo
   Galli, Andrea
TI Peroxisome proliferator activated receptors at the crossroad of obesity,
   diabetes, and pancreatic cancer
SO WORLD JOURNAL OF GASTROENTEROLOGY
LA English
DT Review
DE Insulin; Pancreatic cancer; Adipose tissue; Metformin; Nuclear receptor;
   Leptin; Adiponectin; Inflammation; Thiazolidinediones
ID PPAR-GAMMA AGONISTS; GROWTH-FACTOR RECEPTOR; ACINAR-CELL-CARCINOMA; TOLL
   LIKE RECEPTORS; NF-KAPPA-B; GENE-EXPRESSION; GLUCOSE-TRANSPORTER;
   INSULIN-RESISTANCE; RISK-FACTORS; MOUSE MODEL
AB Pancreatic ductal adenocarcinoma (PDAC) is the fourth cause of cancer death with an overall survival of 5% at five years. The development of PDAC is characteristically associated to the accumulation of distinctive genetic mutations and is preceded by the exposure to several risk factors. Epidemiology has demonstrated that PDAC risk factors may be non-modifiable risks (sex, age, presence of genetic mutations, ethnicity) and modifiable and co-morbidity factors related to the specific habits and lifestyle. Recently it has become evident that obesity and diabetes are two important modifiable risk factors for PDAC. Obesity and diabetes are complex systemic and intertwined diseases and, over the years, experimental evidence indicate that insulin-resistance, alteration of adipokines, especially leptin and adiponectin, oxidative stress and inflammation may play a role in PDAC. Peroxisome proliferator activated receptor-gamma (PPAR gamma) is a nuclear receptor transcription factor that is implicated in the regulation of metabolism, differentiation and inflammation. PPAR gamma is a key regulator of adipocytes differentiation, regulates insulin and adipokines production and secretion, may modulate inflammation, and it is implicated in PDAC. PPAR gamma agonists are used in the treatment of diabetes and oxidative stressassociated diseases and have been evaluated for the treatment of PDAC. PPAR gamma is at the cross-road of diabetes, obesity, and PDAC and it is an interesting target to pharmacologically prevent PDAC in obese and diabetic patients.
C1 [Polvani, Simone; Tarocchi, Mirko; Tempesti, Sara; Galli, Andrea] Univ Florence, Dept Expt & Clin Biomed Sci Mario Serio, Viale Pieraccini 6, I-50139 Florence, Italy.
   [Bencini, Lapo] Univ Careggi, Azienda Osped, Chirurg Gen Oncol, I-50139 Florence, Italy.
RP Galli, A (通讯作者)，Univ Florence, Dept Expt & Clin Biomed Sci Mario Serio, Viale Pieraccini 6, I-50139 Florence, Italy.
EM a.galli@dfc.unifi.it
RI Galli, Andrea/AAC-1623-2019; Bencini, Lapo/AAF-3685-2021
OI TAROCCHI, MIRKO/0000-0002-7767-5116; BENCINI, Lapo/0000-0001-6331-5542;
   Polvani, Simone/0000-0002-3707-1043; Galli, Andrea/0000-0001-5416-6290
FU Fondo per gli Investimenti della Ricerca di Base [RBAP10MY35_002]; Ente
   Cassa di Risparmio di Firenze; FiorGen ONLUS
FX Supported by Fondo per gli Investimenti della Ricerca di Base, No.
   RBAP10MY35_002; Ente Cassa di Risparmio di Firenze, and FiorGen ONLUS to
   Galli A.
CR Abraham SC, 2002, AM J PATHOL, V160, P953, DOI 10.1016/S0002-9440(10)64917-6
   Ahmadian M, 2013, NAT MED, V19, P557, DOI 10.1038/nm.3159
   Akirov A, 2015, WORLD J DIABETES, V6, P707, DOI 10.4239/wjd.v6.i5.707
   Alexakis N, 2004, BRIT J SURG, V91, P1410, DOI 10.1002/bjs.4794
   Andersen DK, 2013, PANCREAS, V42, P1227, DOI 10.1097/MPA.0b013e3182a9ad9d
   Andersen DK, 2013, CURR OPIN ENDOCRINOL, V20, P81, DOI 10.1097/MED.0b013e32835eddd3
   Aprile M, 2014, PPAR RES, V2014, DOI 10.1155/2014/537865
   Apte M, 2015, CURR OPIN GASTROEN, V31, P416, DOI 10.1097/MOG.0000000000000196
   Aune D, 2012, ANN ONCOL, V23, P2536, DOI 10.1093/annonc/mds076
   Auwerx J, 1999, CELL, V97, P161
   Bao B, 2012, CANCER PREV RES, V5, P355, DOI 10.1158/1940-6207.CAPR-11-0299
   Bao B, 2011, BBA-REV CANCER, V1815, P135, DOI 10.1016/j.bbcan.2010.11.003
   Bao Y, 2013, JNCI-J NATL CANCER I, V105, P95, DOI 10.1093/jnci/djs474
   Berger NA, 2014, ANN NY ACAD SCI, V1311, P57, DOI 10.1111/nyas.12416
   Biankin AV, 2012, NATURE, V491, P399, DOI 10.1038/nature11547
   Bobrowski A, 2013, AM J PATHOL, V182, P965, DOI 10.1016/j.ajpath.2012.11.016
   Bouhlel MA, 2007, CELL METAB, V6, P137, DOI 10.1016/j.cmet.2007.06.010
   Brown DR, 2001, J CLIN ENDOCR METAB, V86, P162, DOI 10.1210/jc.86.1.162
   Burness CB, 2015, DRUGS, V75, P1559, DOI 10.1007/s40265-015-0458-y
   Burns KA, 2007, BBA-MOL CELL BIOL L, V1771, P952, DOI 10.1016/j.bbalip.2007.04.018
   Burris HA, 1997, J CLIN ONCOL, V15, P2403, DOI 10.1200/JCO.1997.15.6.2403
   Catalano S, 2015, J CELL MOL MED, V19, P1122, DOI 10.1111/jcmm.12517
   Ceni E, 2006, GASTROENTEROLOGY, V131, P1235, DOI 10.1053/j.gastro.2006.08.009
   Ceni E, 2005, WORLD J GASTROENTERO, V11, P1122, DOI 10.3748/wjg.v11.i8.1122
   Chang L, 2004, MOL MED, V10, P65, DOI 10.2119/2005-00029.Saltiel
   Chang MC, 2007, PANCREAS, V35, P16, DOI 10.1097/MPA.0b013e3180547709
   Chari ST, 2008, GASTROENTEROLOGY, V134, P95, DOI 10.1053/j.gastro.2007.10.040
   Chari ST, 2007, SEMIN ONCOL, V34, P284, DOI 10.1053/j.seminoncol.2007.05.005
   Chen TS, 2008, CURR OPIN CHEM BIOL, V12, P418, DOI 10.1016/j.cbpa.2008.07.001
   Choi JH, 2014, GENE DEV, V28, P2361, DOI 10.1101/gad.249367.114
   Choi JH, 2010, NATURE, V466, P451, DOI 10.1038/nature09291
   Chou CC, 2014, CANCER RES, V74, P4783, DOI 10.1158/0008-5472.CAN-14-0135
   Chung SW, 2000, J BIOL CHEM, V275, P32681, DOI 10.1074/jbc.M002577200
   Cid-Arregui A, 2015, WORLD J GASTROENTERO, V21, P9297, DOI 10.3748/wjg.v21.i31.9297
   Cohen R, 2015, ONCOTARGET, V6, P16832, DOI 10.18632/oncotarget.4160
   Collins MA, 2014, FRONT PHYSIOL, V4, DOI 10.3389/fphys.2013.00407
   Conroy T, 2011, NEW ENGL J MED, V364, P1817, DOI 10.1056/NEJMoa1011923
   Crawford LJA, 2010, J LEUKOCYTE BIOL, V88, P807, DOI 10.1189/jlb.1109723
   Dalamaga M, 2009, CANCER CAUSE CONTROL, V20, P625, DOI 10.1007/s10552-008-9273-z
   DEDUVE C, 1969, PROC R SOC SER B-BIO, V173, P71, DOI 10.1098/rspb.1969.0039
   Desvergne B, 1999, ENDOCR REV, V20, P649, DOI 10.1210/er.20.5.649
   Dicitore A, 2014, BBA-REV CANCER, V1845, P42, DOI 10.1016/j.bbcan.2013.11.003
   Dicitore A, 2013, CURR CANCER DRUG TAR, V13, P460, DOI 10.2174/1568009611313040008
   Distler M, 2014, BIOMED RES INT, V2014, DOI 10.1155/2014/474905
   Dong Z, 2014, BRIT J CANCER, V110, P1801, DOI 10.1038/bjc.2014.70
   DREYER C, 1992, CELL, V68, P879, DOI 10.1016/0092-8674(92)90031-7
   Duffy MJ, 2004, CURR PHARM DESIGN, V10, P39, DOI 10.2174/1381612043453559
   Eibl G, 2005, CANCER RES, V65, P982
   Fan YC, 2015, ONCOTARGET, V6, P16120, DOI 10.18632/oncotarget.3878
   Fantuzzi G, 2013, CYTOKINE, V64, P1, DOI 10.1016/j.cyto.2013.06.317
   Fendrich V, 2009, NAT REV CLIN ONCOL, V6, P419, DOI 10.1038/nrclinonc.2009.82
   Feng HL, 2013, ONCOL RES, V21, P165, DOI 10.3727/096504014X13887748696662
   Fisher WE, 1996, J SURG RES, V63, P310, DOI 10.1006/jsre.1996.0266
   Foley K, 2011, BIOCHEMISTRY-US, V50, P3048, DOI 10.1021/bi2000356
   FORMAN BM, 1995, CELL, V83, P803, DOI 10.1016/0092-8674(95)90193-0
   Fujiwara Y, 2014, PLOS ONE, V9, DOI 10.1371/journal.pone.0113259
   Fukushima N, 2007, J HEPATO-BILIARY-PAN, V14, P238, DOI 10.1007/s00534-006-1168-3
   Funahashi H, 2007, CANCER RES, V67, P7068, DOI 10.1158/0008-5472.CAN-07-0970
   Gabaldon T, 2010, PHILOS T R SOC B, V365, P765, DOI 10.1098/rstb.2009.0240
   Gallagher EJ, 2015, PHYSIOL REV, V95, P727, DOI 10.1152/physrev.00030.2014
   Galli A, 2002, GASTROENTEROLOGY, V122, P1924, DOI 10.1053/gast.2002.33666
   Galli A, 2010, HEPATOLOGY, V52, P493, DOI 10.1002/hep.23669
   Garrido-Laguna I, 2015, NAT REV CLIN ONCOL, V12, P319, DOI 10.1038/nrclinonc.2015.53
   Gasiorowska A, 2013, PANCREATOLOGY, V13, P409, DOI 10.1016/j.pan.2013.04.198
   Germain P, 2006, PHARMACOL REV, V58, P685, DOI 10.1124/pr.58.4.2
   Germain P, 2006, PHARMACOL REV, V58, P760, DOI 10.1124/pr.58.4.7
   Giaginis C, 2009, MED SCI MONITOR, V15, pBR148
   Glass CK, 2010, NAT REV IMMUNOL, V10, P365, DOI 10.1038/nri2748
   Goldstein D, 2015, JNCI-J NATL CANCER I, V107, DOI 10.1093/jnci/dju413
   Govers R, 2014, ADV CLIN CHEM, V66, P173, DOI 10.1016/B978-0-12-801401-1.00006-2
   Grote VA, 2012, INT J CANCER, V130, P2428, DOI 10.1002/ijc.26244
   Guan J, 2014, CANCER LETT, V345, P132, DOI 10.1016/j.canlet.2013.12.006
   Gupta D, 2010, DIABETES OBES METAB, V12, P1036, DOI 10.1111/j.1463-1326.2010.01299.x
   Gupta D, 2008, J BIOL CHEM, V283, P32462, DOI 10.1074/jbc.M801813200
   Hakam A, 2003, DIGEST DIS SCI, V48, P1972, DOI 10.1023/A:1026122421369
   Herreros-Villanueva M, 2012, WORLD J GASTROENTERO, V18, P1286, DOI 10.3748/wjg.v18.i12.1286
   Hidalgo M, 2010, NEW ENGL J MED, V362, P1605, DOI 10.1056/NEJMra0901557
   Hinz B, 2007, AM J PATHOL, V170, P1807, DOI 10.2353/ajpath.2007.070112
   Hollenberg AN, 1997, J BIOL CHEM, V272, P5283, DOI 10.1074/jbc.272.8.5283
   HOLLENBERG SM, 1985, NATURE, V318, P635, DOI 10.1038/318635a0
   Hong J, 2004, ENDOCRINOLOGY, V145, P5774, DOI 10.1210/en.2004-0686
   Hou Y, 2014, ONCOGENE, V33, P5619, DOI 10.1038/onc.2013.504
   Hou YZ, 2012, NAT COMMUN, V3, DOI 10.1038/ncomms2270
   Hu E, 1996, J BIOL CHEM, V271, P10697, DOI 10.1074/jbc.271.18.10697
   Huang BQ, 2014, ONCOTARGET, V5, P4732, DOI 10.18632/oncotarget.1963
   Huxley R, 2005, BRIT J CANCER, V92, P2076, DOI 10.1038/sj.bjc.6602619
   Im SS, 2005, EXP MOL MED, V37, P101, DOI 10.1038/emm.2005.14
   ISSEMANN I, 1990, NATURE, V347, P645, DOI 10.1038/347645a0
   Jean-Paul D, 2008, P NATL ACAD SCI USA, V105, P18907, DOI 10.1073/pnas.0810111105
   Jortay J, 2012, AM J PATHOL, V181, P245, DOI 10.1016/j.ajpath.2012.03.035
   Kadera BE, 2015, CLIN CANCER RES, V21, P157, DOI 10.1158/1078-0432.CCR-14-0610
   Kajita K, 2013, ENDOCR J, V60, P931
   Kakleas K, 2015, AUTOIMMUN REV, V14, P781, DOI 10.1016/j.autrev.2015.05.002
   Kang CM, 2007, J SURG RES, V140, P31, DOI 10.1016/j.jss.2006.10.007
   Kato M, 2014, DIGEST DIS SCI, V59, P1192, DOI 10.1007/s10620-014-3175-6
   Kato S, 2015, ONCOTARGET, V6, P21100, DOI 10.18632/oncotarget.4228
   Kellerer M, 2001, DIABETOLOGIA, V44, P1125, DOI 10.1007/s001250100614
   Khandekar MJ, 2011, NAT REV CANCER, V11, P886, DOI 10.1038/nrc3174
   Kitamura S, 2001, INT J CANCER, V94, P335, DOI 10.1002/ijc.1470
   KLIEWER SA, 1992, NATURE, V358, P771, DOI 10.1038/358771a0
   Koga H, 2012, INT J ONCOL, V40, P679, DOI 10.3892/ijo.2011.1237
   Kojetin DJ, 2015, NAT COMMUN, V6, DOI 10.1038/ncomms9013
   Kondo NI, 2014, GLAND SURG, V3, P276, DOI 10.3978/j.issn.2227-684X.2013.12.05
   Krechler T, 2011, NEOPLASMA, V58, P58, DOI 10.4149/neo_2011_01_58
   Kristiansen G, 2006, CLIN CANCER RES, V12, P6444, DOI 10.1158/1078-0432.CCR-06-0834
   Kuehnen P, 2011, ENDOCRINOLOGY, V152, P1800, DOI 10.1210/en.2010-1094
   Kuruma S, 2014, WORLD J GASTROENTERO, V20, P17456, DOI 10.3748/wjg.v20.i46.17456
   Lanza-Jacoby S, 2013, EXP BIOL MED, V238, P787, DOI 10.1177/1535370213493727
   Lefebvre B, 2010, J CLIN INVEST, V120, P1454, DOI 10.1172/JCI38606
   Leonardini A, 2009, PPAR RES, V2009, DOI 10.1155/2009/818945
   Leto D, 2012, NAT REV MOL CELL BIO, V13, P383, DOI 10.1038/nrm3351
   Li QX, 2006, HISTOL HISTOPATHOL, V21, P533, DOI 10.14670/HH-21.533
   Lowery MA, 2011, ONCOLOGIST, V16, P1714, DOI 10.1634/theoncologist.2011-0231
   Mamedova LK, 2013, J NUTR BIOCHEM, V24, P1499, DOI 10.1016/j.jnutbio.2012.12.009
   Maniati E, 2011, J CLIN INVEST, V121, P4685, DOI 10.1172/JCI45797
   Marroqui L, 2012, J MOL ENDOCRINOL, V49, pR9, DOI 10.1530/JME-12-0025
   Martinez-Redondo V, 2015, DIABETOLOGIA, V58, P1969, DOI 10.1007/s00125-015-3671-z
   Meier JJ, 2015, CURR OPIN GASTROEN, V31, P400, DOI 10.1097/MOG.0000000000000199
   Mello T, 2009, PPAR RES, V2009, DOI 10.1155/2009/748174
   Mendonsa AM, 2015, PLOS ONE, V10, DOI 10.1371/journal.pone.0126686
   Metz DC, 2008, GASTROENTEROLOGY, V135, P1469, DOI 10.1053/j.gastro.2008.05.047
   Michaud DS, 2010, CANCER CAUSE CONTROL, V21, P1213, DOI 10.1007/s10552-010-9548-z
   Monsalve FA, 2013, MEDIAT INFLAMM, V2013, DOI 10.1155/2013/549627
   Moore MJ, 2007, J CLIN ONCOL, V25, P1960, DOI 10.1200/JCO.2006.07.9525
   Nakajima A, 2008, CANCER SCI, V99, P1892, DOI 10.1111/j.1349-7006.2008.00904.x
   Ninomiya I, 2014, ONCOL LETT, V8, P2709, DOI 10.3892/ol.2014.2553
   Noda T, 2015, INT J ONCOL, V46, P1535, DOI 10.3892/ijo.2015.2845
   Nolan CJ, 2006, DIABETES, V55, pS16, DOI 10.2337/db06-S003
   O'Sullivan Katie E, 2014, J Gastrointest Cancer, V45, P1, DOI 10.1007/s12029-013-9555-x
   Okamura M, 2009, P NATL ACAD SCI USA, V106, P5819, DOI 10.1073/pnas.0901676106
   Okitsu Kohichiroh, 2010, Genes Cancer, V1, P859, DOI 10.1177/1947601910383417
   Olive KP, 2009, SCIENCE, V324, P1457, DOI 10.1126/science.1171362
   OOI GT, 1992, MOL ENDOCRINOL, V6, P2219, DOI 10.1210/me.6.12.2219
   Pannala R, 2008, GASTROENTEROLOGY, V134, P981, DOI 10.1053/j.gastro.2008.01.039
   Pascual G, 2005, NATURE, V437, P759, DOI 10.1038/nature03988
   Patel L, 2003, BIOCHEM BIOPH RES CO, V300, P472, DOI 10.1016/S0006-291X(02)02841-3
   Pin CL, 2015, EPIGENOMICS-UK, V7, P267, DOI [10.2217/EPI.14.83, 10.2217/epi.14.83]
   Polvani S, 2014, WORLD J GASTROENTERO, V20, P12062, DOI 10.3748/wjg.v20.i34.12062
   Polvani S, 2014, INT J CANCER, V134, P1648, DOI 10.1002/ijc.28502
   Polvani S, 2012, PPAR RES, V2012, DOI 10.1155/2012/641087
   Popkin BM, 2006, AM J CLIN NUTR, V84, P289, DOI 10.1093/ajcn/84.2.289
   POVOSKI SP, 1993, CARCINOGENESIS, V14, P961, DOI 10.1093/carcin/14.5.961
   Prajapati B, 2014, CURR DIABETES REV, V10, P190, DOI 10.2174/1573399810666140515112609
   Rebours V, 2015, CLIN CANCER RES, V21, P3522, DOI 10.1158/1078-0432.CCR-14-2385
   Reitz D, 2015, J CLIN PATHOL, V68, P427, DOI 10.1136/jclinpath-2014-202451
   Ren H, 2014, CANCER LETT, V354, P172, DOI 10.1016/j.canlet.2014.08.001
   Rhim AD, 2012, CELL, V148, P349, DOI 10.1016/j.cell.2011.11.025
   Ribon V, 1998, P NATL ACAD SCI USA, V95, P14751, DOI 10.1073/pnas.95.25.14751
   Rios FJ, 2013, MEDIAT INFLAMM, V2013, DOI 10.1155/2013/198193
   Ruderman NB, 2013, J CLIN INVEST, V123, P2764, DOI 10.1172/JCI67227
   Sabatino L, 2005, J BIOL CHEM, V280, P26517, DOI 10.1074/jbc.M502716200
   Sacks H, 2013, DIABETES, V62, P1783, DOI 10.2337/db12-1430
   Safe S, 2014, MOL ENDOCRINOL, V28, P157, DOI 10.1210/me.2013-1291
   Sahora K, 2015, CURR OPIN GASTROEN, V31, P424, DOI 10.1097/MOG.0000000000000198
   Salvatore T, 2015, INT J SURG, V21, pS72, DOI 10.1016/j.ijsu.2015.06.063
   Samuel VT, 2012, CELL, V148, P852, DOI 10.1016/j.cell.2012.02.017
   Santoni M, 2015, CANCER TREAT REV, V41, P569, DOI 10.1016/j.ctrv.2015.04.004
   Sasaoka T, 2000, ENDOCR J, V47, P373, DOI 10.1507/endocrj.47.373
   Sawai H, 2006, MOL CANCER RES, V4, P159, DOI 10.1158/1541-7786.MCR-05-0257
   Saxena NK, 2015, TRENDS ENDOCRIN MET, V26, P153, DOI 10.1016/j.tem.2015.01.002
   SCHERER PE, 1995, J BIOL CHEM, V270, P26746, DOI 10.1074/jbc.270.45.26746
   Shu L, 2015, CURR STEM CELL RES T
   Siddle K, 2011, J MOL ENDOCRINOL, V47, pR1, DOI 10.1530/JME-11-0022
   Siegel R, 2014, CA-CANCER J CLIN, V64, P9, DOI [10.3322/caac.21254, 10.3322/caac.21208, 10.1001/jamaoto.2014.2530, 10.1136/bmj.g1502]
   Simpson F, 2010, INT J BIOCHEM CELL B, V42, P785, DOI 10.1016/j.biocel.2009.12.021
   SLOT JW, 1991, J CELL BIOL, V113, P123, DOI 10.1083/jcb.113.1.123
   Smith U, 2001, FASEB J, V15, P215, DOI 10.1096/fj.00-0020com
   Sousa CM, 2014, CARCINOGENESIS, V35, P1441, DOI 10.1093/carcin/bgu097
   Stolzenberg-Solomon RZ, 2008, AM J EPIDEMIOL, V168, P1047, DOI 10.1093/aje/kwn221
   Straus DS, 2000, P NATL ACAD SCI USA, V97, P4844, DOI 10.1073/pnas.97.9.4844
   Sugii S, 2011, FEBS LETT, V585, P2121, DOI 10.1016/j.febslet.2011.05.007
   Summer Ross, 2011, Pulm Circ, V1, P440, DOI 10.4103/2045-8932.93542
   Sun WH, 2009, CANCER LETT, V275, P247, DOI 10.1016/j.canlet.2008.10.023
   Tan PH, 2014, CANCER RES, V74, P5711, DOI 10.1158/0008-5472.CAN-13-1397
   Tishinsky JM, 2012, VITAM HORM, V90, P1, DOI 10.1016/B978-0-12-398313-8.00001-4
   Tomaru T, 2009, J BIOL CHEM, V284, P6116, DOI 10.1074/jbc.M808407200
   Tomita K, 2008, HEPATOLOGY, V48, P458, DOI 10.1002/hep.22365
   Torre LA, 2015, CA-CANCER J CLIN, V65, P87, DOI 10.3322/caac.21262
   Trajkovic-Arsic M, 2013, J MOL ENDOCRINOL, V50, pR67, DOI 10.1530/JME-12-0259
   Turer AT, 2012, DIABETOLOGIA, V55, P2319, DOI 10.1007/s00125-012-2598-x
   Ulanet DB, 2010, P NATL ACAD SCI USA, V107, P10791, DOI 10.1073/pnas.0914076107
   Valsecchi ME, 2012, CANCER-AM CANCER SOC, V118, P3484, DOI 10.1002/cncr.26661
   VanSaun MN, 2013, CLIN CANCER RES, V19, P1926, DOI 10.1158/1078-0432.CCR-12-0930
   Varga T, 2011, BBA-MOL BASIS DIS, V1812, P1007, DOI 10.1016/j.bbadis.2011.02.014
   Viswakarma N, 2010, PPAR RES, V2010, DOI 10.1155/2010/250126
   Von Hoff DD, 2013, NEW ENGL J MED, V369, P1691, DOI 10.1056/NEJMoa1304369
   von Knethen A, 2010, J CELL SCI, V123, P192, DOI 10.1242/jcs.055475
   Vrieling A, 2010, INT J CANCER, V126, P2394, DOI 10.1002/ijc.24907
   Wagner M, 1998, GASTROENTEROLOGY, V115, P1254, DOI 10.1016/S0016-5085(98)70098-8
   Wagner M, 2001, GENE DEV, V15, P286, DOI 10.1101/gad.184701
   Wang GR, 2013, BMC PUBLIC HEALTH, V13, DOI 10.1186/1471-2458-13-599
   Wijesekara N, 2010, J BIOL CHEM, V285, P33623, DOI 10.1074/jbc.M109.085084
   Wormann SM, 2013, FRONT ONCOL, V3, DOI 10.3389/fonc.2013.00282
   Wu ZD, 1998, J CLIN INVEST, V101, P22, DOI 10.1172/JCI1244
   Yang JP, 2015, INT J CLIN EXP MED, V8, P8094
   Yonezawa S, 2008, GUT LIVER, V2, P137, DOI 10.5009/gnl.2008.2.3.137
   Yuan HJ, 2014, MOL MED REP, V9, P350, DOI 10.3892/mmr.2013.1786
   Zechner D, 2015, BMC CANCER, V15, DOI 10.1186/s12885-015-1047-x
   Zhang Y, 2015, INT J ONCOL, V46, P175, DOI 10.3892/ijo.2014.2709
   Zhang YQ, 2013, CANCER RES, V73, P6359, DOI 10.1158/0008-5472.CAN-13-1558-T
NR 200
TC 56
Z9 63
U1 1
U2 20
PU BAISHIDENG PUBLISHING GROUP INC
PI PLEASANTON
PA 7041 Koll Center Parkway, Suite 160, PLEASANTON, CA, UNITED STATES
SN 1007-9327
EI 2219-2840
J9 WORLD J GASTROENTERO
JI World J. Gastroenterol.
PD FEB 28
PY 2016
VL 22
IS 8
BP 2441
EP 2459
DI 10.3748/wjg.v22.i8.2441
PG 19
WC Gastroenterology & Hepatology
WE Science Citation Index Expanded (SCI-EXPANDED)
SC Gastroenterology & Hepatology
GA DG0ZG
UT WOS:000371794200005
PM 26937133
OA Green Published, hybrid
DA 2022-07-19
ER

PT J
AU Tuma, P
   Hlozek, T
   Kamisova, J
   Gojda, J
AF Tuma, Petr
   Hlozek, Tomas
   Kamisova, Jana
   Gojda, Jan
TI Monitoring of circulating amino acids in patients with pancreatic cancer
   and cancer cachexia using capillary electrophoresis and contactless
   conductivity detection
SO ELECTROPHORESIS
LA English
DT Article
DE Branched chain amino acids; Cancer cachexia; Capillary electrophoresis;
   Contactless conductivity detection; Insulin
ID VOLUME SAMPLE STACKING; ELECTROMIGRATION METHODS; SENSITIVE
   DETERMINATION; RAPID-DETERMINATION; CLINICAL-SAMPLES; HUMAN PLASMA;
   METABOLISM; SEPARATION; ACETONITRILE; AGENT
AB Branched chain amino acids (BCAAs), alanine and glutamine are determined in human plasma by capillary electrophoresis with contactless conductivity detection (CE/(CD)-D-4). The baseline separation of five amino acids from other plasma components is achieved on the short capillary effective length of 18 cm in 3.2 mol/L acetic acid with addition of 13% v/v methanol as background electrolyte. Migration times range from 2.01 min for valine to 2.84 min for glutamine, and LODs for untreated plasma are in the interval 0.7-0.9 mu mol/L. Sample treatment is based on the addition of acetonitrile to only 15 mu L of plasma and supernatant is directly subjected to CE/(CD)-D-4. Circulating amino acids are measured in patients with pancreatic cancer and cancer cachexia during oral glucose tolerance test. It is shown that patients with pancreatic cancer and cancer cachexia syndrome exhibit low basal circulating BCAAs and glutamine levels and loss of their insulin-dependent suppression.
C1 [Tuma, Petr; Hlozek, Tomas] Charles Univ Prague, Fac Med 3, Dept Hyg, Ruska 87, Prague 10000 10, Czech Republic.
   [Kamisova, Jana; Gojda, Jan] Charles Univ Prague, Fac Med 3, Dept Internal Med, Prague, Czech Republic.
   [Kamisova, Jana; Gojda, Jan] Kralovske Vinohrady Univ Hosp, Prague, Czech Republic.
   [Kamisova, Jana; Gojda, Jan] Third Fac Med, Ctr Res Diabet Metab & Nutr, Prague, Czech Republic.
RP Tuma, P (通讯作者)，Charles Univ Prague, Fac Med 3, Dept Hyg, Ruska 87, Prague 10000 10, Czech Republic.
EM petr.tuma@lf3.cuni.cz
RI Tuma, Petr/B-7868-2014
OI Tuma, Petr/0000-0003-3489-9547
FU Ministry of Health of the Czech Republic [AZV NU19-01-00101]; Charles
   University [260 531/SVV/2020, PROGRES Q36]; AstraZeneca
FX This project was supported by Ministry of Health of the Czech Republic,
   Grant AZV NU19-01-00101; the Charles University, Project 260
   531/SVV/2020 and PROGRES Q36; and EFSD mentorship program supported by
   AstraZeneca.
CR Begou O, 2017, ANALYST, V142, P3079, DOI 10.1039/c7an00812k
   Bott AJ, 2019, CELL REP, V29, P1287, DOI 10.1016/j.celrep.2019.09.056
   Cela A, 2020, ELECTROPHORESIS, V41, P1851, DOI 10.1002/elps.202000041
   Cole JT, 2015, NUTR HEALTH SER, P13, DOI 10.1007/978-1-4939-1923-9_2
   Coufal P, 2003, ELECTROPHORESIS, V24, P671, DOI 10.1002/elps.200390079
   Daemen A, 2015, P NATL ACAD SCI USA, V112, pE4410, DOI 10.1073/pnas.1501605112
   Evans WJ, 2008, CLIN NUTR, V27, P793, DOI 10.1016/j.clnu.2008.06.013
   Fukushima T, 2003, J PHARMACEUT BIOMED, V30, P1655, DOI 10.1016/S0731-7085(02)00511-3
   Geidenstam N, 2014, OBESITY, V22, P2388, DOI 10.1002/oby.20868
   Hattori A, 2017, NATURE, V545, P500, DOI 10.1038/nature22314
   Hauser PC, 2020, J CHROMATOGR A, V1632, DOI 10.1016/j.chroma.2020.461616
   Husek P, 2008, J CHROMATOGR A, V1186, P391, DOI 10.1016/j.chroma.2007.11.117
   Husek P, 2012, J PHARMACEUT BIOMED, V67-68, P159, DOI 10.1016/j.jpba.2012.04.027
   Kuban P, 2018, TRAC-TREND ANAL CHEM, V102, P311, DOI 10.1016/j.trac.2018.03.007
   Kuban P, 2009, ELECTROPHORESIS, V30, P176, DOI 10.1002/elps.200800478
   Mala Z, 2015, ELECTROPHORESIS, V36, P15, DOI 10.1002/elps.201400313
   Mayers JR, 2016, SCIENCE, V353, P1161, DOI 10.1126/science.aaf5171
   Mueller TC, 2014, WORLD J GASTROENTERO, V20, P9361, DOI 10.3748/wjg.v20.i28.9361
   Newgard CB, 2009, CELL METAB, V9, P311, DOI 10.1016/j.cmet.2009.02.002
   PISTERS PWT, 1990, ANNU REV NUTR, V10, P107, DOI 10.1146/annurev.nu.10.070190.000543
   Poinsot V, 2018, ELECTROPHORESIS, V39, P190, DOI 10.1002/elps.201700270
   Poinsot V, 2014, ELECTROPHORESIS, V35, P50, DOI 10.1002/elps.201300306
   Ramautar R, 2009, ELECTROPHORESIS, V30, P276, DOI 10.1002/elps.200800512
   Roux C, 2017, ONCOTARGET, V8, P95361, DOI 10.18632/oncotarget.20545
   Samcova E, 2006, ELECTROANAL, V18, P152, DOI 10.1002/elan.200503380
   Sharma G, 2014, AMINO ACIDS, V46, P1253, DOI 10.1007/s00726-014-1682-6
   Shihabi ZK, 2000, J CHROMATOGR A, V902, P107, DOI 10.1016/S0021-9673(00)00743-3
   Shihabi ZK, 1997, ELECTROPHORESIS, V18, P1724, DOI 10.1002/elps.1150181005
   Shihabi ZK, 2002, ELECTROPHORESIS, V23, P1612, DOI 10.1002/1522-2683(200206)23:11<1612::AID-ELPS1612>3.0.CO;2-3
   Shihabi ZK, 1998, J CHROMATOGR A, V817, P25, DOI 10.1016/S0021-9673(98)00312-4
   Smolkova K, 2015, INT J BIOCHEM CELL B, V65, P125, DOI 10.1016/j.biocel.2015.05.012
   Son J, 2013, NATURE, V496, P101, DOI 10.1038/nature12040
   Ta HY, 2021, ANAL CHIM ACTA, V1174, DOI 10.1016/j.aca.2021.338233
   Tuma P, 2006, J CHROMATOGR B, V839, P12, DOI 10.1016/j.jchromb.2005.12.020
   Tuma P, 2021, INT J MOL SCI, V22, DOI 10.3390/ijms22062970
   Tuma P, 2021, TALANTA, V224, DOI 10.1016/j.talanta.2020.121922
   Tuma P, 2020, TALANTA, V217, DOI 10.1016/j.talanta.2020.121094
   Tuma P, 2020, J ELECTROANAL CHEM, V857, DOI 10.1016/j.jelechem.2019.113772
   Tuma P, 2018, ELECTROPHORESIS, V39, P2605, DOI 10.1002/elps.201700440
   Tuma P, 2018, J PHARMACEUT BIOMED, V160, P368, DOI 10.1016/j.jpba.2018.08.006
   Tuma P, 2017, J SEP SCI, V40, P940, DOI 10.1002/jssc.201601213
   Tuma P, 2015, ELECTROPHORESIS, V36, P1969, DOI 10.1002/elps.201400585
   Tuma P, 2014, J CHROMATOGR A, V1345, P207, DOI 10.1016/j.chroma.2014.04.016
   Tuma P, 2014, J SEP SCI, V37, P1026, DOI 10.1002/jssc.201400044
   Tuma P, 2011, ELECTROANAL, V23, P1870, DOI 10.1002/elan.201100264
   Tuma P, 2010, J SEP SCI, V33, P2394, DOI 10.1002/jssc.201000137
   Urbanek M, 2003, ELECTROPHORESIS, V24, P466, DOI 10.1002/elps.200390056
   Volgger D, 1997, J CHROMATOGR A, V758, P263, DOI 10.1016/S0021-9673(96)00744-3
   Wang TJ, 2011, NAT MED, V17, P448, DOI 10.1038/nm.2307
   Zhang AH, 2012, ANALYST, V137, P293, DOI 10.1039/c1an15605e
NR 50
TC 2
Z9 2
U1 7
U2 16
PU WILEY
PI HOBOKEN
PA 111 RIVER ST, HOBOKEN 07030-5774, NJ USA
SN 0173-0835
EI 1522-2683
J9 ELECTROPHORESIS
JI Electrophoresis
PD OCT
PY 2021
VL 42
IS 19
BP 1885
EP 1891
DI 10.1002/elps.202100174
EA JUL 2021
PG 7
WC Biochemical Research Methods; Chemistry, Analytical
WE Science Citation Index Expanded (SCI-EXPANDED)
SC Biochemistry & Molecular Biology; Chemistry
GA WB2OT
UT WOS:000677778400001
PM 34228371
DA 2022-07-19
ER

PT J
AU Dando, I
   Dalla Pozza, E
   Biondani, G
   Cordani, M
   Palmieri, M
   Donadelli, M
AF Dando, Ilaria
   Dalla Pozza, Elisa
   Biondani, Giulia
   Cordani, Marco
   Palmieri, Marta
   Donadelli, Massimo
TI The metabolic landscape of cancer stem cells
SO IUBMB LIFE
LA English
DT Review
DE cancer stem cells; metabolism; Warburg effect
ID BREAST-CANCER; PANCREATIC-CANCER; GLUCOSE-METABOLISM;
   OXIDATIVE-PHOSPHORYLATION; ENERGY-METABOLISM; DRUG-RESISTANCE; SIDE
   POPULATION; EXPRESSION; INHIBITION; GLYCOLYSIS
AB Cancer stem cells (CSCs) are a sub-population of quiescent cells endowed with self-renewal properties that can sustain the malignant behavior of the tumor mass giving rise to more differentiated cancer cells. For this reason, the specific killing of CSCs represents one of the most important challenges of the modern molecular oncology. However, their particular resistance to traditional chemotherapy and radiotherapy imposes a thorough understanding of their biological and biochemical features. The metabolic peculiarities of CSCs may be a therapeutic and diagnostic opportunity in cancer research. In this review, we summarize the most significant discoveries on the metabolism of CSCs describing and critically analyzing the studies supporting either glycolysis or mitochondrial oxidative phosphorylation as a primary source of energy for CSCs. (c) 2015 IUBMB Life, 67(9):687-693, 2015
C1 [Dando, Ilaria; Dalla Pozza, Elisa; Biondani, Giulia; Cordani, Marco; Palmieri, Marta; Donadelli, Massimo] Univ Verona, Biochem Sect, Dept Life & Reprod Sci, I-37134 Verona, Italy.
RP Palmieri, M (通讯作者)，Univ Verona, Biochem Sect, Dept Life & Reprod Sci, Str Le Grazie 8, I-37134 Verona, Italy.
EM marta.palmieri@univr.it
RI Cordani, Marco/N-1247-2018; Biondani, Giulia/P-6951-2016; Dando,
   Ilaria/P-7062-2019; Donadelli, Massimo/AAC-2003-2022
OI Cordani, Marco/0000-0001-9342-4862; Biondani,
   Giulia/0000-0001-7577-6557; Dando, Ilaria/0000-0002-6390-4184;
   Donadelli, Massimo/0000-0001-9224-9230; Dalla Pozza,
   Elisa/0000-0001-6813-5436
FU Associazione Italiana Ricerca Cancro (AIRC), Milan, Italy; Fondazione
   CariPaRo, Padova, Italy; Ministero dell'Istruzione, dell'Universita e
   della Ricerca (MIUR), Rome, Italy
FX This work was supported by Associazione Italiana Ricerca Cancro (AIRC),
   Milan, Italy; Fondazione CariPaRo, Padova, Italy; Ministero
   dell'Istruzione, dell'Universita e della Ricerca (MIUR), Rome, Italy.
   The authors declare that they have no conflict of interest.
CR Avril N, 2007, RADIOL CLIN N AM, V45, P645, DOI 10.1016/j.rcl.2007.05.004
   Barbato DL, 2014, BBA-REV CANCER, V1845, P317, DOI 10.1016/j.bbcan.2014.02.003
   Bartucci M, 2012, CELL DEATH DIFFER, V19, P768, DOI 10.1038/cdd.2011.170
   Beck B, 2013, NAT REV CANCER, V13, P727, DOI 10.1038/nrc3597
   Bonnet D, 1997, NAT MED, V3, P730, DOI 10.1038/nm0797-730
   Chen K, 2013, ACTA PHARMACOL SIN, V34, P732, DOI 10.1038/aps.2013.27
   Ciavardelli D, 2014, CELL DEATH DIS, V5, DOI 10.1038/cddis.2014.285
   Cipolleschi MG, 2014, CELL CYCLE, V13, P268, DOI 10.4161/cc.27031
   Dalerba P, 2007, ANNU REV MED, V58, P267, DOI 10.1146/annurev.med.58.062105.204854
   Dando I, 2015, OXID MED CELL LONGEV, V2015, DOI 10.1155/2015/425708
   Dean M, 2005, NAT REV CANCER, V5, P275, DOI 10.1038/nrc1590
   Donadelli M, 2015, WORLD J GASTROENTERO, V21, P3232, DOI 10.3748/wjg.v21.i11.3232
   Dong CF, 2013, CANCER CELL, V23, P316, DOI 10.1016/j.ccr.2013.01.022
   Emmink BL, 2013, J PROTEOMICS, V91, P84, DOI 10.1016/j.jprot.2013.06.027
   Facucho-Oliveira JM, 2009, STEM CELL REV REP, V5, P140, DOI 10.1007/s12015-009-9058-0
   Fantin VR, 2006, CANCER CELL, V9, P425, DOI 10.1016/j.ccr.2006.04.023
   Flavahan WA, 2013, NAT NEUROSCI, V16, P1373, DOI 10.1038/nn.3510
   Fumarola C, 2013, BREAST CANCER RES TR, V141, P67, DOI 10.1007/s10549-013-2668-x
   Gomez LS, 2013, BIOCHIMIE, V95, P1336, DOI 10.1016/j.biochi.2013.02.013
   Guillaumond F, 2015, P NATL ACAD SCI USA, V112, P2473, DOI 10.1073/pnas.1421601112
   Hanahan D, 2011, CELL, V144, P646, DOI 10.1016/j.cell.2011.02.013
   Hassan KA, 2013, CLIN CANCER RES, V19, P1972, DOI 10.1158/1078-0432.CCR-12-0370
   Ho MM, 2007, CANCER RES, V67, P4827, DOI 10.1158/0008-5472.CAN-06-3557
   Huang F, 2014, INT J CLIN EXP PATHO, V7, P1093
   Isayev O, 2014, ONCOTARGET, V5, P5177, DOI 10.18632/oncotarget.2120
   Islam F, 2015, EXP MOL PATHOL, V98, P184, DOI 10.1016/j.yexmp.2015.02.002
   Jang MH, 2015, HUM PATHOL, V46, P1267, DOI 10.1016/j.humpath.2015.05.010
   Janiszewska M, 2012, GENE DEV, V26, P1926, DOI 10.1101/gad.188292.112
   Kathagen A, 2013, ACTA NEUROPATHOL, V126, P763, DOI 10.1007/s00401-013-1173-y
   Keshari KR, 2013, CANCER RES, V73, P529, DOI 10.1158/0008-5472.CAN-12-3461
   Lagadinou ED, 2013, CELL STEM CELL, V12, P329, DOI 10.1016/j.stem.2012.12.013
   Lee SJ, 2012, BMC CANCER, V12, DOI 10.1186/1471-2407-12-44
   Levine AJ, 2010, SCIENCE, V330, P1340, DOI 10.1126/science.1193494
   Liao JQ, 2014, PLOS ONE, V9, DOI 10.1371/journal.pone.0084941
   Liu PP, 2014, CELL DEATH DIFFER, V21, P124, DOI 10.1038/cdd.2013.131
   Liu T, 2013, J SURG ONCOL, V107, P188, DOI 10.1002/jso.23240
   Malm SW, 2015, J EXP CLIN CANC RES, V34, DOI 10.1186/s13046-015-0147-4
   Marjanovic ND, 2013, CLIN CHEM, V59, P168, DOI 10.1373/clinchem.2012.184655
   Mathews LA, 2011, PANCREAS, V40, P730, DOI 10.1097/MPA.0b013e31821ae25b
   Menendez JA, 2014, FRONT ONCOL, V4, DOI 10.3389/fonc.2014.00262
   Menendez JA, 2013, CELL CYCLE, V12, P1166, DOI 10.4161/cc.24479
   Mohyeldin A, 2010, CELL STEM CELL, V7, P150, DOI 10.1016/j.stem.2010.07.007
   Nowosinska E, 2010, CANCER BIOMARK, V8, P167, DOI 10.3233/CBM-2011-0219
   Palorini R, 2014, J CELL BIOCHEM, V115, P368, DOI 10.1002/jcb.24671
   Pasto A, 2014, ONCOTARGET, V5, P4305, DOI 10.18632/oncotarget.2010
   Pozza ED, 2015, INT J ONCOL, V46, P1099, DOI 10.3892/ijo.2014.2796
   Rajeshkumar NV, 2015, CANCER RES, V75, P3355, DOI 10.1158/0008-5472.CAN-15-0108
   Rhim AD, 2012, CELL, V148, P349, DOI 10.1016/j.cell.2011.11.025
   Schieber MS, 2013, CANCER CELL, V23, P265, DOI 10.1016/j.ccr.2013.02.021
   Shanna Sudha, 2005, Current Medicinal Chemistry - Anti-Cancer Agents, V5, P183
   Spitz GA, 2009, BIOCHEM PHARMACOL, V77, P46, DOI 10.1016/j.bcp.2008.09.020
   Tamada M, 2012, CANCER RES, V72, P1438, DOI 10.1158/0008-5472.CAN-11-3024
   Vaz AP, 2014, BRIT J CANCER, V111, P486, DOI 10.1038/bjc.2014.152
   Viale A, 2014, NATURE, V514, P628, DOI 10.1038/nature13611
   Vlashi E, 2014, BREAST CANCER RES TR, V146, P525, DOI 10.1007/s10549-014-3051-2
   Vlashi E, 2011, P NATL ACAD SCI USA, V108, P16062, DOI 10.1073/pnas.1106704108
   Wesierska-Gadek J, 2006, EXPERT OPIN INV DRUG, V15, P23, DOI 10.1517/13543784.15.1.23
   Yang G, 2012, BRIT J CANCER, V106, P1512, DOI 10.1038/bjc.2012.126
   Zhang J., 2015, ONCOGENE, DOI [10.1038/onc.2015.256, DOI 10.1038/ONC.2015.256.]
   Zhou YF, 2011, J BIOL CHEM, V286, P32843, DOI 10.1074/jbc.M111.260935
NR 60
TC 31
Z9 32
U1 0
U2 15
PU WILEY
PI HOBOKEN
PA 111 RIVER ST, HOBOKEN 07030-5774, NJ USA
SN 1521-6543
EI 1521-6551
J9 IUBMB LIFE
JI IUBMB Life
PD SEP
PY 2015
VL 67
IS 9
BP 687
EP 693
DI 10.1002/iub.1426
PG 7
WC Biochemistry & Molecular Biology; Cell Biology
WE Science Citation Index Expanded (SCI-EXPANDED)
SC Biochemistry & Molecular Biology; Cell Biology
GA CS5MQ
UT WOS:000362122700004
PM 26337609
DA 2022-07-19
ER

PT J
AU Moon, HS
AF Moon, Hyun-Seuk
TI Chemopreventive Effects of Alpha Lipoic Acid on Obesity-Related Cancers
SO ANNALS OF NUTRITION AND METABOLISM
LA English
DT Review
DE Alpha lipoic acid; Anti-cancer property; Metabolism; Obesity;
   Obesity-related cancers
ID BODY-MASS INDEX; OXIDATIVE STRESS; THYROID-CANCER; COLON-CANCER;
   CELL-PROLIFERATION; PANCREATIC-CANCER; HEPATOMA-CELLS; BREAST-CANCER;
   LUNG-CANCER; IN-VITRO
AB Background: It has been generally accepted that being overweight or obese is a risk factor for several types of cancers, including breast, thyroid, colon, pancreatic and liver. In fact, people who are obese have more fat tissues that can produce hormones, such as insulin or estrogen, which may cause cancer cells to grow. Alpha lipoic acid (ALA) is anorganosulfur compound derived from octanoic acid, which is produced in animals normally, and is essential for aerobic metabolism. Summary: Studies in both in vitro cells and in vivo animal models have shown that ALA inhibits the initiation and promotion stages of carcinogenesis, suggesting that ALA has considerable attention as a chemopreventive agent. This brief review collects the scattered data available in the literature concerning ALA and highlights its anti-cancer properties, intermediary metabolism and exploratory implications. KeyMessages: Based on scientific evidences so far, ALA might be useful agents in the management or chemoprevention of obesity-related cancers. (C) 2016 S. Karger AG, Basel
C1 [Moon, Hyun-Seuk] Korea Univ, Coll Life Sci & Biotechnol, Dept Biotechnol, Lab Metab Engn, 145 Anam Ro, Seoul 02841, South Korea.
   [Moon, Hyun-Seuk] Korea Univ, Inst Anim Mol Biotechnol, Seoul 02841, South Korea.
   [Moon, Hyun-Seuk] Korea Univ, Res Driven Hosp, Guro Hosp, Biomed Res Ctr, Seoul 02841, South Korea.
RP Moon, HS (通讯作者)，Korea Univ, Coll Life Sci & Biotechnol, Dept Biotechnol, Lab Metab Engn, 145 Anam Ro, Seoul 02841, South Korea.
EM mhs72@korea.ac.kr
FU Korea University [K142078, K1515281]; Korea University Guro Hospital
   Grant [O1500081]; Korea Institute of Oriental Medicine [R1508541]; Basic
   Research Program through National Research Foundation of Korea -
   Ministry of Education [NRF 2015R1D1A1A01056762]; Bio and Medical
   Technology Development Program through National Research Foundation of
   Korea - Ministry of Education, Science and Technology [NRF
   2015M3A9B4071075]
FX This work was supported by a Korea University Grant (K142078 and
   K1515281), a Korea University Guro Hospital Grant (O1500081), and a
   Korea Institute of Oriental Medicine (R1508541). Also, this research was
   supported by Basic Research Program through the National Research
   Foundation of Korea (NRF 2015R1D1A1A01056762) funded by the Ministry of
   Education and was supported by Bio and Medical Technology Development
   Program through the National Research Foundation of Korea funded by the
   Ministry of Education, Science and Technology (NRF 2015M3A9B4071075).
CR Abdel-Zaher AO, 2008, TOXICOLOGY, V243, P261, DOI 10.1016/j.tox.2007.10.010
   [Anonymous], 2015, HEALTH TECHNOL ASSES, V19, P1, DOI 10.3310/hta19430
   Berkson BM, 2009, INTEGR CANCER THER, V8, P416, DOI 10.1177/1534735409352082
   Cao Z, 2015, MEDICINE, V94, DOI 10.1097/MD.0000000000001656
   Chen JZ, 2014, CURR MED CHEM, V21, P3070, DOI 10.2174/0929867321666140414095605
   Choi HJ, 2012, NUCL MED BIOL, V39, P1275, DOI 10.1016/j.nucmedbio.2012.08.007
   Djenic B, 2015, INT J SURG CASE REP, V6, P146, DOI 10.1016/j.ijscr.2014.11.080
   Dozio E, 2010, EUR J PHARMACOL, V641, P29, DOI 10.1016/j.ejphar.2010.05.009
   Durand M, 2013, NUTR HOSP, V28, P1031, DOI 10.3305/nh.2013.28.4.6589
   Dwivedi N, 2014, ENVIRON TOXICOL PHAR, V37, P7, DOI 10.1016/j.etap.2013.10.010
   Fang Chihua, 2015, Zhonghua Wai Ke Za Zhi, V53, P155
   Feuerecker B, 2012, CANCER BIOL THER, V13, P1425, DOI 10.4161/cbt.22003
   Fiore Marco, 2015, Gastroenterol Hepatol Bed Bench, V8, P298
   Fujii Y, 2013, CHEM-BIOL INTERACT, V205, P108, DOI 10.1016/j.cbi.2013.06.017
   Gatenby RA, 2004, NAT REV CANCER, V4, P891, DOI 10.1038/nrc1478
   Genova C, 2013, EXPERT OPIN PHARMACO, V14, P1545, DOI 10.1517/14656566.2013.802774
   Giuseppe M, 2013, CANCER EPIDEMIOL, V37, P528, DOI 10.1016/j.canep.2013.04.008
   Guais A, 2012, INVEST NEW DRUG, V30, P200, DOI 10.1007/s10637-010-9552-x
   Habeeb BS, 2011, CANCER SCI, V102, P999, DOI 10.1111/j.1349-7006.2011.01902.x
   Heiden MGV, 2009, SCIENCE, V324, P1029, DOI 10.1126/science.1160809
   Hemminki K, 2011, EUR J CANCER PREV, V20, P438, DOI 10.1097/CEJ.0b013e32834761c0
   Hiratsuka T, 2013, ONCOL REP, V29, P2140, DOI 10.3892/or.2013.2394
   Ishii N, 2007, CORNEA, V26, pS3, DOI 10.1097/ICO.0b013e31812f6745
   Jariwalla RJ, 2008, J ALTERN COMPLEM MED, V14, P139, DOI 10.1089/acm.2006.6397
   Jeon MJ, 2016, MOL CELL ENDOCRINOL, V419, P113, DOI 10.1016/j.mce.2015.10.005
   Kahler W, 1993, Z Gesamte Inn Med, V48, P223
   Kang J, 2015, ONCOTARGET, V6, P34191, DOI 10.18632/oncotarget.5763
   Katsareli EA, 2014, EXPERT OPIN THER TAR, V18, P385, DOI 10.1517/14728222.2014.882321
   Keith DJ, 2012, PHARMACOL RES, V66, P199, DOI 10.1016/j.phrs.2012.05.002
   Kim HS, 2007, EXP MOL MED, V39, P106, DOI 10.1038/emm.2007.12
   Koga T, 2012, PLOS ONE, V7, DOI 10.1371/journal.pone.0040322
   Koufaki M, 2014, EXPERT OPIN THER PAT, V24, P993, DOI 10.1517/13543776.2014.937425
   Kubota Y, 2015, J EPIDEMIOL, V25, P553, DOI 10.2188/jea.JE20150011
   Kucukhuseyin O, 2013, J CLIN LAB ANAL, V27, P427, DOI 10.1002/jcla.21623
   Kumar P, 2015, ANTI-CANCER AGENT ME, V15, P647, DOI 10.2174/1871520615666150101125918
   Li LC, 2014, CANCER CHEMOTH PHARM, V73, P439, DOI 10.1007/s00280-013-2363-y
   Lott IT, 2011, AM J MED GENET A, V155A, P1939, DOI 10.1002/ajmg.a.34114
   Mantovani G, 2002, J CELL MOL MED, V6, P570, DOI 10.1111/j.1582-4934.2002.tb00455.x
   Mantovani G, 2002, ONCOL REP, V9, P887
   MARSHALL AW, 1982, GUT, V23, P1088, DOI 10.1136/gut.23.12.1088
   Matsunaga T, 2015, THORAC CARDIOV SURG, V63, P551, DOI 10.1055/s-0035-1554964
   Mazzarella L, 2015, ECANCERMEDICALSCIENC, V9, DOI 10.3332/ecancer.2015.554
   McMackin Craig J, 2007, J Clin Hypertens (Greenwich), V9, P249
   Mignini F, 2013, INT J IMMUNOPATH PH, V26, P871, DOI 10.1177/039463201302600405
   Montella M, 2015, INT J ENDOCRINOL, V2015, DOI 10.1155/2015/854530
   Moungjaroen J, 2006, J PHARMACOL EXP THER, V319, P1062, DOI 10.1124/jpet.106.110965
   Na MH, 2009, NUTR RES PRACT, V3, P265, DOI 10.4162/nrp.2009.3.4.265
   O'Flanagan CH, 2015, HORM MOL BIOL CLIN I, V23, P47, DOI 10.1515/hmbci-2015-0022
   Oh IS, 2015, IMMUNE NETW, V15, P191, DOI 10.4110/in.2015.15.4.191
   Omran OM, 2015, PATHOL RES PRACT, V211, P462, DOI 10.1016/j.prp.2015.02.006
   Orecchioni S, 2015, DISCOV MED, V20, P121
   Park S, 2015, J INVEST MED, V63, P882, DOI 10.1097/JIM.0000000000000233
   Pellegriti G, 2013, J CANCER EPIDEMIOL, V2013, DOI 10.1155/2013/965212
   Perra A, 2008, CARCINOGENESIS, V29, P161, DOI 10.1093/carcin/bgm205
   Valdecantos MP, 2010, REDOX REP, V15, P207, DOI 10.1179/135100010X12826446921464
   Rajoria S, 2014, CURR MED CHEM, V21, P1351, DOI 10.2174/0929867321666131201142434
   Razzaghi H, 2012, BREAST CANCER RES TR, V135, P571, DOI 10.1007/s10549-012-2185-3
   Ridereau-Zins C, 2014, DIAGN INTERV IMAG, V95, P475, DOI 10.1016/j.diii.2014.03.004
   Rossi C, 2008, EUR J CANCER, V44, P2696, DOI 10.1016/j.ejca.2008.08.021
   Schmidt-Hansen M, 2015, PANCREAS
   Sebio A, 2014, EXPERT OPIN THER TAR, V18, P611, DOI 10.1517/14728222.2014.906580
   Shaafi S, 2011, MED PRIN PRACT, V20, P19, DOI 10.1159/000319772
   Shi DY, 2008, FEBS LETT, V582, P1667, DOI 10.1016/j.febslet.2008.04.021
   Simbula G, 2007, APOPTOSIS, V12, P113, DOI 10.1007/s10495-006-0487-9
   Spechler SJ, 2013, JAMA-J AM MED ASSOC, V310, P627, DOI 10.1001/jama.2013.226450
   Sudheesh NP, 2013, TOXICOL MECH METHOD, V23, P368, DOI 10.3109/15376516.2013.769289
   Sugden MC, 2003, AM J PHYSIOL-ENDOC M, V284, pE855, DOI 10.1152/ajpendo.00526.2002
   Szabo G, 2015, ADV EXP MED BIOL, V815, P197, DOI 10.1007/978-3-319-09614-8_12
   Takai E, 2015, WORLD J GASTRO ONCOL, V7, P250, DOI 10.4251/wjgo.v7.i10.250
   Timofte D, 2014, MED-SURG J, V118, P392
   Travis LB, 2013, NAT REV CLIN ONCOL, V10, P289, DOI 10.1038/nrclinonc.2013.41
   Trivedi PP, 2013, FOOD CHEM TOXICOL, V59, P339, DOI 10.1016/j.fct.2013.06.019
   Tseng JH, 2015, INT J GYNECOL CANCER, V25, P1285, DOI 10.1097/IGC.0000000000000475
   Ueda K, 2008, J PHARM PHARMACOL, V60, P1069, DOI 10.1211/jpp.60.8.0013
   Wang F, 2015, CURR GENE THER, V15, P193, DOI 10.2174/1566523214666141224100801
   Wenzel U, 2005, APOPTOSIS, V10, P359, DOI 10.1007/s10495-005-0810-x
   Xia HK, 2015, INVEST OPHTH VIS SCI, V56, P6638, DOI 10.1167/iovs.15-17301
   Yamada T, 2011, NEUROCHEM INT, V59, P1003, DOI 10.1016/j.neuint.2011.09.005
   Yoo TH, 2013, ANTI-CANCER DRUG, V24, P555, DOI 10.1097/CAD.0b013e32836181eb
   Zhang A, 2015, J AM ACAD DERMATOL, V72, P606, DOI 10.1016/j.jaad.2014.12.013
NR 81
TC 20
Z9 22
U1 0
U2 16
PU KARGER
PI BASEL
PA ALLSCHWILERSTRASSE 10, CH-4009 BASEL, SWITZERLAND
SN 0250-6807
EI 1421-9697
J9 ANN NUTR METAB
JI Ann. Nutr. Metab.
PY 2016
VL 68
IS 2
BP 137
EP 144
DI 10.1159/000443994
PG 8
WC Endocrinology & Metabolism; Nutrition & Dietetics
WE Science Citation Index Expanded (SCI-EXPANDED)
SC Endocrinology & Metabolism; Nutrition & Dietetics
GA DF6DT
UT WOS:000371446800009
PM 26829711
OA Bronze
DA 2022-07-19
ER

PT J
AU Sarsour, EH
   Son, JM
   Kalen, AL
   Xiao, WS
   Du, J
   Alexander, MS
   O'Leary, BR
   Cullen, JJ
   Goswami, PC
AF Sarsour, Ehab H.
   Son, Jyung Mean
   Kalen, Amanda L.
   Xiao, Wusheng
   Du, Juan
   Alexander, Matthew S.
   O'Leary, Brianne R.
   Cullen, Joseph J.
   Goswami, Prabhat C.
TI Arachidonate 12-lipoxygenase and 12-hydroxyeicosatetraenoic acid
   contribute to stromal aging-induced progression of pancreatic cancer
SO JOURNAL OF BIOLOGICAL CHEMISTRY
LA English
DT Article
DE cancer biology; aging; arachidonic acid (AA) (ARA); pancreatic cancer;
   fibroblast; stromal cell; cell proliferation
ID REPLICATIVE LIFE-SPAN; CELL-PROLIFERATION; LIPID-METABOLISM;
   FIBROBLASTS; INHIBITION; 15-LIPOXYGENASE-2; EXPRESSION; IMBALANCE
AB The incidence of pancreatic cancer increases with age, suggesting that chronological aging is a significant risk factor for this disease. Fibroblasts are the major nonmalignant cell type in the stroma of human pancreatic ductal adenocarcinoma (PDAC). In this study, we investigated whether the chronological aging of normal human fibroblasts (NHFs), a previously underappreciated area in pancreatic cancer research, influences the progression and therapeutic outcomes of PDAC. Results from experiments with murine xenografts and 2D and 3D co-cultures of NHFs and PDAC cells revealed that older NHFs stimulate proliferation of and confer resistance to radiation therapy of PDAC. MS-based metabolite analysis indicated that older NHFs have significantly increased arachidonic acid 12-lipoxygenase (ALOX12) expression and elevated levels of its mitogenic metabolite, 12-(S)-hydroxy-5,8,10,14-eicosatetraenoic acid (12-(S)-HETE) compared with their younger counterparts. In co-cultures with older rather than with younger NHFs, PDAC cells exhibited increases in mitogen-activated protein kinase signaling and cellular metabolism, as well as a lower oxidation state that correlated with their enhanced proliferation and resistance to radiation therapy. Expression of ALOX12 was found to be significantly lower in PDAC cell lines and tumor biopsies, suggesting that PDAC cells rely on a stromal supply of mitogens for their proliferative needs. Pharmacological (hydroxytyrosol) and molecular (siRNA) interventions of ALOX12 in older NHFs suppressed their ability to stimulate proliferation of PDAC cells. We conclude that chronological aging of NHFs contributes to PDAC progression and that ALOX12 and 12-(S)-HETE may be potential stromal targets for interventions that seek to halt progression and improve therapy outcomes.
C1 [Sarsour, Ehab H.] Kansas City Univ Med & Biosci, Coll Osteopath Med, Dept Basic Sci, Kansas City, MO 64106 USA.
   [Son, Jyung Mean] Univ Southern Calif, Leonard Davis Sch Gerontol, Los Angeles, CA 90089 USA.
   [Kalen, Amanda L.; Goswami, Prabhat C.] Univ Iowa, Dept Radiat Oncol, Iowa City, IA 52242 USA.
   [Du, Juan; Alexander, Matthew S.; O'Leary, Brianne R.; Cullen, Joseph J.] Univ Iowa, Dept Surg, Iowa City, IA 52242 USA.
   [Xiao, Wusheng] Brigham & Womens Hosp, Dept Med, Div Cardiovasc Med, Boston, MA 02115 USA.
   [Xiao, Wusheng] Harvard Med Sch, Boston, MA 02115 USA.
RP Goswami, PC (通讯作者)，Univ Iowa, Free Rad & Radiat Biol Div, Dept Radiat Oncol, Iowa City, IA 52242 USA.
EM prabhat-goswami@uiowa.edu
RI Son, Jyung Mean Mean/AAW-4712-2021; Xiao, Wusheng/GLU-8346-2022
OI Xiao, Wusheng/0000-0002-0256-8746; Cullen, Joseph/0000-0002-2222-1328;
   Goswami, Prabhat/0000-0002-5700-2096; Sarsour, Ehab/0000-0002-9384-5509
FU National Institute of Health NCI [P30CA086862]
FX We thank Dr. Eric Taylor, Director of the University of Iowa
   Metabolomics Core Facility and his team Dr. Lynn Teesh, Dr. Adam
   Rauckhorst, and Alvin Pewa for their help with MS, and Gareth Smith for
   editorial assistance. Flow Cytometry, Central Microscopy, and Radiation
   and Free Radical Research Core facilities were supported by National
   Institute of Health NCI P30CA086862.
CR [Anonymous], 2017, CANCERS BASEL
   Silva LBAR, 2019, FOOD RES INT, V125, DOI 10.1016/j.foodres.2019.108646
   Biffi G, 2019, CANCER DISCOV, V9, P282, DOI 10.1158/2159-8290.CD-18-0710
   Brouwers B, 2017, BREAST CANCER RES, V19, DOI 10.1186/s13058-017-0871-0
   Buchholz M, 2005, ONCOGENE, V24, P6626, DOI 10.1038/sj.onc.1208804
   Corbet C, 2017, CURR OPIN CLIN NUTR, V20, P254, DOI 10.1097/MCO.0000000000000381
   Ding XZ, 2001, INT J CANCER, V94, P630, DOI 10.1002/ijc.1527.abs
   Du J, 2015, CANCER RES, V75, P3314, DOI 10.1158/0008-5472.CAN-14-1707
   Elyada E, 2019, CANCER DISCOV, V9, P1102, DOI 10.1158/2159-8290.CD-19-0094
   Fang H, 2013, CANCER RES, V73, P4965, DOI 10.1158/0008-5472.CAN-13-0661
   Flaberg E, 2011, INT J CANCER, V128, P2793, DOI 10.1002/ijc.25612
   Gotoh Y, 2002, CELL PROLIFERAT, V35, P221, DOI 10.1046/j.1365-2184.2002.00241.x
   Guo YD, 2011, J BIOL CHEM, V286, P33832, DOI 10.1074/jbc.M110.216564
   Hartel M, 2004, WORLD J SURG, V28, P818, DOI 10.1007/s00268-004-7147-4
   Hidalgo M, 2010, NEW ENGL J MED, V362, P1605, DOI 10.1056/NEJMra0901557
   Hwang RF, 2008, CANCER RES, V68, P918, DOI 10.1158/0008-5472.CAN-07-5714
   Kadaba R, 2013, J PATHOL, V230, P107, DOI 10.1002/path.4172
   Kalluri R, 2006, NAT REV CANCER, V6, P392, DOI 10.1038/nrc1877
   Kanikarla-Marie P, 2018, CANCER METAST REV, V37, P439, DOI 10.1007/s10555-018-9755-8
   Krtolica A, 2003, Adv Gerontol, V11, P109
   Long J, 2018, AM J CANCER RES, V8, P778
   de Souza PAL, 2017, NUTRIENTS, V9, DOI 10.3390/nu9101087
   Lunardi S, 2014, CANCER LETT, V343, P147, DOI 10.1016/j.canlet.2013.09.039
   Maskell DL, 2003, FEMS YEAST RES, V3, P201, DOI 10.1016/S1567-1356(02)00199-X
   Ohlund D, 2017, J EXP MED, V214, P579, DOI 10.1084/jem.20162024
   Petroni A, 1997, THROMB RES, V87, P315, DOI 10.1016/S0049-3848(97)00133-3
   PETRONI A, 1995, THROMB RES, V78, P151, DOI 10.1016/0049-3848(95)00043-7
   Polymenis M, 2012, CELL CYCLE, V11, P3531, DOI 10.4161/cc.22041
   Postnikoff SDL, 2014, METHODS MOL BIOL, V1163, P223, DOI 10.1007/978-1-4939-0799-1_17
   Santos CN, 2018, CURR PHARM DESIGN, V24, P2137, DOI 10.2174/1381612824666180608102344
   Sarsour EH, 2005, J BIOL CHEM, V280, P18033, DOI 10.1074/jbc.M501939200
   Sarsour EH, 2008, AGING CELL, V7, P405, DOI 10.1111/j.1474-9726.2008.00384.x
   Sarsour EH, 2014, AGE, V36, P1213, DOI 10.1007/s11357-014-9645-0
   Sarsour EH, 2012, CANCER RES, V72, P3807, DOI 10.1158/0008-5472.CAN-11-1063
   Sarsour EH, 2010, MITOCHONDRION, V10, P342, DOI 10.1016/j.mito.2010.02.004
   SETTY BNY, 1987, J BIOL CHEM, V262, P17613
   Shureiqi I, 1999, CARCINOGENESIS, V20, P1985, DOI 10.1093/carcin/20.10.1985
   Son JM, 2017, AGING CELL, V16, P1136, DOI 10.1111/acel.12649
   STOKER MGP, 1966, J CELL SCI, V1, P297
   Stoykova GE, 2019, INT J MOL SCI, V20, DOI 10.3390/ijms20112626
   Subbarayan V, 2005, NEOPLASIA, V7, P280, DOI 10.1593/neo.04457
   Tang DG, 2007, PROSTAG OTH LIPID M, V82, P135, DOI 10.1016/j.prostaglandins.2006.05.022
   Waghray M, 2013, CURR OPIN GASTROEN, V29, P537, DOI 10.1097/MOG.0b013e328363affe
   Wang D, 2006, GUT, V55, P115, DOI 10.1136/gut.2004.047100
   Wang DZ, 2010, NAT REV CANCER, V10, P181, DOI 10.1038/nrc2809
   Wang HP, 2003, FREE RADICAL RES, V37, P621, DOI 10.1080/1071576031000088283
   Yachida S, 2013, ONCOGENE, V32, P5253, DOI 10.1038/onc.2013.29
   Yip D, 2009, COCHRANE DB SYST REV, DOI 10.1002/14651858.CD002093.pub3
   Zhang PY, 2015, CELL BIOCHEM BIOPHYS, V73, P649, DOI 10.1007/s12013-015-0558-z
NR 49
TC 5
Z9 5
U1 0
U2 1
PU ELSEVIER
PI AMSTERDAM
PA RADARWEG 29, 1043 NX AMSTERDAM, NETHERLANDS
EI 1083-351X
J9 J BIOL CHEM
JI J. Biol. Chem.
PD MAY 15
PY 2020
VL 295
IS 20
BP 6946
EP 6957
DI 10.1074/jbc.RA120.012798
PG 12
WC Biochemistry & Molecular Biology
WE Science Citation Index Expanded (SCI-EXPANDED)
SC Biochemistry & Molecular Biology
GA LS2IH
UT WOS:000536212600013
PM 32265301
OA Green Published, hybrid
DA 2022-07-19
ER

PT J
AU Breton, CS
   Aubry, D
   Ginet, V
   Puyal, J
   Heulot, M
   Widmann, C
   Duchosal, MA
   Nahimana, A
AF Breton, Caroline S.
   Aubry, Dominique
   Ginet, Vanessa
   Puyal, Julien
   Heulot, Mathieu
   Widmann, Christian
   Duchosal, Michel A.
   Nahimana, Aimable
TI Combinative effects of beta-Lapachone and APO866 on pancreatic cancer
   cell death through reactive oxygen species production and PARP-1
   activation
SO BIOCHIMIE
LA English
DT Article
DE APO866; beta-Lapachone; Reactive oxygen species (ROS); PARP-1; Catalase;
   NAD biosynthesis; Pancreatic cancer
ID POTENT ANTITUMOR-ACTIVITY; MULTIPLE-MYELOMA CELLS; PROGRAMMED NECROSIS;
   NAD(+) DEPLETION; NICOTINAMIDE PHOSPHORIBOSYLTRANSFERASE; MEDIATED
   APOPTOSIS; INHIBITOR; NQO1; OXIDOREDUCTASE; PATHWAY
AB Pancreatic cancer (PC) is one of the most lethal human malignancies and a major health problem. Patients diagnosed with PC and treated with conventional approaches have an overall 5-year survival rate of less than 5%. Novel strategies are needed to treat this disease. Herein, we propose a combinatorial strategy that targets two unrelated metabolic enzymes overexpressed in PC cells: NAD(P)H:quinone oxidoreductase-1 (NQO1) and nicotinamide phosphoribosyl transferase (NAMPT) using beta-lapachone (BL) and APO866, respectively. We show that BL tremendously enhances the antitumor activity of APO866 on various PC cell lines without affecting normal cells, in a PARP-1 dependent manner. The chemopotentiation of APO866 with BL was characterized by the following: (i) nicotinamide adenine dinucleotide (NAD) depletion; (ii) catalase (CAT) degradation; (iii) excessive H2O2 production; (iv) dramatic drop of mitochondrial membrane potential (MMP); and finally (v) autophagic-associated cell death. H2O2 production, loss of MMP and cell death (but not NAD depletion) were abrogated by exogenous supplementation with CAT or pharmacological or genetic inhibition of PARP-1. Our data demonstrates that the combination of a non-lethal dose of BL and low dose of APO866 optimizes significantly cell death on various PC lines over both compounds given separately and open new and promising combination in PC therapy. (C) 2015 Elsevier B.V. and Societe Francaise de Biochimie et Biologie Moleculaire (SFBBM). All rights reserved.
C1 [Breton, Caroline S.; Aubry, Dominique; Duchosal, Michel A.; Nahimana, Aimable] CHU Vaudois, Univ Lausanne Hosp, Serv & Cent Lab Hematol, CH-1011 Lausanne, Switzerland.
   [Ginet, Vanessa; Puyal, Julien] Fac Biol, Dept Fundamental Neurosci, CH-1005 Lausanne, Switzerland.
   [Ginet, Vanessa; Puyal, Julien] Med Univ Lausanne, CH-1005 Lausanne, Switzerland.
   [Heulot, Mathieu; Widmann, Christian] Univ Lausanne, Fac Biol & Med, Dept Physiol, CH-1005 Lausanne, Switzerland.
RP Nahimana, A (通讯作者)，CHU Vaudois, Univ Lausanne Hosp, Serv & Cent Lab Hematol, Rue Bugnon 46, CH-1011 Lausanne, Switzerland.
EM aimable.nahimana@chuv.ch
RI Puyal, Julien P/G-4210-2018; Widmann, Christian/N-9851-2013
OI Puyal, Julien P/0000-0002-8140-7026; Widmann,
   Christian/0000-0002-6881-0363; Heulot, Mathieu/0000-0001-9641-941X;
   breton, caroline/0000-0003-3042-7016
FU Fondation Dr Henri Dubois-Ferriere Dinu Lipatti; FP7 project PANACREAS
FX We thank TopoTarget for kindly providing us with clinical grade AP0866.
   We also thank Pr Alessio Nencioni for kindly providing pancreatic cell
   lines. This work was supported by a grant from the Fondation Dr Henri
   Dubois-Ferriere Dinu Lipatti and the FP7 project PANACREAS.
CR Beauparlant P, 2009, ANTI-CANCER DRUG, V20, P346, DOI 10.1097/CAD.0b013e3283287c20
   Beneke S, 2004, INT J CANCER, V111, P813, DOI 10.1002/ijc.20342
   Bey EA, 2007, P NATL ACAD SCI USA, V104, P11832, DOI 10.1073/pnas.0702176104
   Bey EA, 2013, MOL CANCER THER, V12, P2110, DOI 10.1158/1535-7163.MCT-12-0962
   Billington RA, 2008, AUTOPHAGY, V4, P385, DOI 10.4161/auto.5635
   Bruzzone S, 2009, PLOS ONE, V4, DOI 10.1371/journal.pone.0007897
   Cagnetta A, 2013, BLOOD, V122, P1243, DOI 10.1182/blood-2013-02-483511
   Cea M., 2012, AUTOPHAGY, V9
   Cea M, 2013, AUTOPHAGY, V9, P410, DOI 10.4161/auto.22866
   Cea M, 2012, BLOOD, V120, P3519, DOI 10.1182/blood-2012-03-416776
   Chan M, 2014, CANCER RES, V74, P5948, DOI 10.1158/0008-5472.CAN-14-0809
   Chini CCS, 2014, CLIN CANCER RES, V20, P120, DOI 10.1158/1078-0432.CCR-13-0150
   Chou TC, 2006, PHARMACOL REV, V58, P621, DOI 10.1124/pr.58.3.10
   CRESTEIL T, 1991, BIOCHEM PHARMACOL, V42, P1021, DOI 10.1016/0006-2952(91)90284-C
   D'Amours D, 1999, BIOCHEM J, V342, P249, DOI 10.1042/0264-6021:3420249
   Del Nagro C, 2014, J BIOL CHEM, V289, P35182, DOI 10.1074/jbc.M114.580159
   Di Rosso ME, 2013, TOXICOL IN VITRO, V27, P2094, DOI 10.1016/j.tiv.2013.08.002
   Dong Y, 2010, CANCER RES, V70, P8088, DOI 10.1158/0008-5472.CAN-10-1418
   Douglas DL, 2014, J CELL SCI, V127, P4134, DOI 10.1242/jcs.128009
   Drevs J, 2003, ANTICANCER RES, V23, P4853
   Frye RA, 1999, BIOCHEM BIOPH RES CO, V260, P273, DOI 10.1006/bbrc.1999.0897
   Gailcwad A., 2001, J BIOL CHEM, V276, P22559
   Ginet V., 2014, AUTOPHAGY, V10
   Haigis MC, 2006, GENE DEV, V20, P2913, DOI 10.1101/gad.1467506
   Hasmann M, 2003, CANCER RES, V63, P7436
   Heiden MGV, 2009, SCIENCE, V324, P1029, DOI 10.1126/science.1160809
   Huang SY, 2013, PLOS ONE, V8, DOI 10.1371/journal.pone.0084919
   Huang XM, 2012, CANCER RES, V72, P3038, DOI 10.1158/0008-5472.CAN-11-3135
   Lee J. I., 2006, Experimental Oncology, V28, P30
   Lengauer C, 1998, NATURE, V396, P643, DOI 10.1038/25292
   Li LS, 2011, CLIN CANCER RES, V17, P275, DOI 10.1158/1078-0432.CCR-10-1983
   Lien YC, 2008, HISTOL HISTOPATHOL, V23, P1299, DOI 10.14670/HH-23.1299
   Moore Z, 2015, CELL DEATH DIS, V6, DOI 10.1038/cddis.2014.564
   Muruganandham M, 2005, CLIN CANCER RES, V11, P3503, DOI 10.1158/1078-0432.CCR-04-1399
   Nahimana A, 2009, BLOOD, V113, P3276, DOI 10.1182/blood-2008-08-173369
   Olesen UH, 2008, BIOCHEM BIOPH RES CO, V367, P799, DOI 10.1016/j.bbrc.2008.01.019
   Ough M, 2005, CANCER BIOL THER, V4, P95
   Pardee AB, 2002, CURR CANCER DRUG TAR, V2, P227, DOI 10.2174/1568009023333854
   Park EJ, 2014, CELL DEATH DIS, V5, DOI 10.1038/cddis.2014.202
   Parka EJ, 2011, CHEM-BIOL INTERACT, V189, P37, DOI 10.1016/j.cbi.2010.10.013
   Pedersen PL, 2007, J BIOENERG BIOMEMBR, V39, P1, DOI 10.1007/s10863-007-9070-5
   Perrin V, 2007, MOL THER, V15, P903, DOI 10.1038/mt.sj.6300141
   Pink JJ, 2000, J BIOL CHEM, V275, P5416, DOI 10.1074/jbc.275.8.5416
   PLANCHON SM, 1995, CANCER RES, V55, P3706
   Planchon SM, 2001, EXP CELL RES, V267, P95, DOI 10.1006/excr.2001.5234
   Ross D, 2000, CHEM-BIOL INTERACT, V129, P77, DOI 10.1016/S0009-2797(00)00199-X
   Saunders LR, 2007, ONCOGENE, V26, P5489, DOI 10.1038/sj.onc.1210616
   Shah HR, 2008, EYE, V22, P454, DOI 10.1038/sj.eye.6702764
   Shames DS, 2013, CLIN CANCER RES, V19, P6912, DOI 10.1158/1078-0432.CCR-13-1186
   Siegel D, 2012, BIOCHEM PHARMACOL, V83, P1033, DOI 10.1016/j.bcp.2011.12.017
   Sosna J, 2014, CELL MOL LIFE SCI, V71, P331, DOI 10.1007/s00018-013-1381-6
   Strassburg A, 2002, MOL PHARMACOL, V61, P320, DOI 10.1124/mol.61.2.320
   Tagliarino C, 2003, CANCER BIOL THER, V2, P141, DOI 10.4161/cbt.2.2.237
   Yu HY, 2014, BIOMOL THER, V22, P184, DOI 10.4062/biomolther.2014.026
   Yu L, 2006, P NATL ACAD SCI USA, V103, P4952, DOI 10.1073/pnas.0511288103
   Zhang LY, 2012, EUR J PHARMACOL, V674, P163, DOI 10.1016/j.ejphar.2011.11.017
NR 56
TC 9
Z9 9
U1 0
U2 12
PU ELSEVIER FRANCE-EDITIONS SCIENTIFIQUES MEDICALES ELSEVIER
PI PARIS
PA 23 RUE LINOIS, 75724 PARIS, FRANCE
SN 0300-9084
EI 1638-6183
J9 BIOCHIMIE
JI Biochimie
PD SEP
PY 2015
VL 116
BP 141
EP 153
DI 10.1016/j.biochi.2015.07.012
PG 13
WC Biochemistry & Molecular Biology
WE Science Citation Index Expanded (SCI-EXPANDED)
SC Biochemistry & Molecular Biology
GA CP9ZC
UT WOS:000360253400016
PM 26188110
DA 2022-07-19
ER

PT J
AU Chen, JL
   Tang, HQ
   Hu, JD
   Fan, J
   Hong, J
   Gu, JZ
AF Chen, Jin-Lian
   Tang, Hui-Qing
   Hu, Jun-Duo
   Fan, Jing
   Hong, Jing
   Gu, Jian-Zhong
TI Metabolomics of gastric cancer metastasis detected by gas chromatography
   and mass spectrometry
SO WORLD JOURNAL OF GASTROENTEROLOGY
LA English
DT Article
DE Gastric cancer; Metastasis; Metabolite; Metabolomics; Gas chromatography
   and mass spectrometry
ID GEL-ELECTROPHORESIS; PROGNOSTIC-FACTORS; PANCREATIC-CANCER; CARCINOMA;
   EXPRESSION; MICROENVIRONMENT; PROGRESSION; METABOLISM; PROFILES;
   ONCOLOGY
AB AIM: To elucidate the underlying mechanisms of metastasis and to identify the metabolomic markers of gastric cancer metastasis.
   METHODS: Gastric tumors from metastatic and non-metastatic groups were used in this study. Metabolites and different metabolic patterns were analyzed by gas chromatography, mass spectrometry and principal components analysis (PCA), respectively. Differentiation performance was validated by the area under the curve (AUC) of receiver operating characteristic curves.
   RESULTS: Twenty-nine metabolites were differentially expressed in animal models of human gastric cancer. Of the 29 metabolites, 20 were up-regulated and 9 were down-regulated in metastasis group compared to non-metastasis group. PCA models from the metabolite profiles could differentiate the metastatic from the non-metastatic specimens with an AUC value of 1.0. These metabolites were mainly involved in several metabolic pathways, including glycolysis (lactic acid, alaline), serine metabolism (serine, phosphoserine), proline metabolism (proline), glutamic acid metabolism, tricarboxylic acid cycle (succinate, malic acid), nucleotide metabolism (pyrimidine), fatty acid metabolism (docosanoic acid, and octadecanoic acid), and methylation(glycine). The serine and proline metabolisms were highlighted during the progression of metastasis.
   CONCLUSION: Proline and serine metabolisms play an important role in metastasis. The metabolic profiling of tumor tissue can provide new biomarkers for the treatment of gastric cancer metastasis. (C) 2010 Baishideng. All rights reserved.
C1 [Chen, Jin-Lian; Hu, Jun-Duo; Fan, Jing; Hong, Jing] Shanghai Jiao Tong Univ, Dept Gastroenterol, Shanghai Peoples Hosp 6, Shanghai 200233, Peoples R China.
   [Tang, Hui-Qing; Gu, Jian-Zhong] Chinese Acad Sci, Shanghai Lab Anim Ctr, Shanghai 201615, Peoples R China.
RP Chen, JL (通讯作者)，Shanghai Jiao Tong Univ, Dept Gastroenterol, Shanghai Peoples Hosp 6, 600 Yishan Rd, Shanghai 200233, Peoples R China.
EM wqq_021002@l63.com
FU Science and Technology Committee [09JC1411600]; Shanghai Natural Science
   Foundation [08ZR1411300]
FX Supported by Grants from Shanghai Key Program of Science and Technology
   Committee (09JC1411600) and Shanghai Natural Science Foundation
   (08ZR1411300)
CR Baiocchi GL, 2010, ANN SURG, V252, P70, DOI 10.1097/SLA.0b013e3181e4585e
   Brizel DM, 2001, INT J RADIAT ONCOL, V51, P349, DOI 10.1016/S0360-3016(01)01630-3
   CATCHPOLE G, 2009, J CELL MOL MED
   Chan ECY, 2009, J PROTEOME RES, V8, P352, DOI 10.1021/pr8006232
   Chen J, 2004, J PROTEOME RES, V3, P1009, DOI 10.1021/pr049916l
   Chen JL, 2007, WORLD J GASTROENTERO, V13, P457, DOI 10.3748/wjg.v13.i3.457
   Chen J, 2009, ANAL CHIM ACTA, V650, P3, DOI 10.1016/j.aca.2009.03.039
   Debnath J, 2005, NAT REV CANCER, V5, P675, DOI 10.1038/nrc1695
   Giskeodegard GF, 2010, J PROTEOME RES, V9, P972, DOI 10.1021/pr9008783
   Hirayama A, 2009, CANCER RES, V69, P4918, DOI 10.1158/0008-5472.CAN-08-4806
   Jemal A, 2009, CA-CANCER J CLIN, V59, P225, DOI 10.3322/caac.20006
   Kim M, 2009, ONCOL REP, V22, P421, DOI 10.3892/or_00000454
   Kolev Y, 2007, ANN SURG ONCOL, V14, P2738, DOI 10.1245/s10434-007-9484-7
   Langbein S, 2008, INT J CANCER, V122, P2422, DOI 10.1002/ijc.23403
   Leung WK, 2008, LANCET ONCOL, V9, P279, DOI 10.1016/S1470-2045(08)70072-X
   Maxeiner A, 2010, PROSTATE, V70, P710, DOI 10.1002/pros.21103
   Nakamura T, 2007, CANCER RES, V67, P139, DOI 10.1158/0008-5472.CAN-06-2563
   Nordstrom A, 2010, J NEUROIMMUNE PHARM, V5, P4, DOI 10.1007/s11481-009-9156-4
   Nozoe T, 2010, J SURG ONCOL, V102, P73, DOI 10.1002/jso.21586
   Phang JM, 2008, AMINO ACIDS, V35, P681, DOI 10.1007/s00726-008-0063-4
   POLLARI S, 2010, BREAST CANC RES TREA
   Rajdev L, 2010, CURR TREAT OPTION ON, V11, P14, DOI 10.1007/s11864-010-0117-1
   Richardson AD, 2008, BREAST CANCER RES TR, V110, P297, DOI 10.1007/s10549-007-9732-3
   Spratlin JL, 2009, CLIN CANCER RES, V15, P431, DOI 10.1158/1078-0432.CCR-08-1059
   Sreekumar A, 2009, NATURE, V457, P910, DOI 10.1038/nature07762
   Takagawa R, 2010, ANN SURG ONCOL, V17, P81, DOI 10.1245/s10434-009-0708-x
   Takikawa M, 2006, ONCOL REP, V16, P705
   Urayama S, 2010, RAPID COMMUN MASS SP, V24, P613, DOI 10.1002/rcm.4420
   Walenta S, 2004, CURR MED CHEM, V11, P2195, DOI 10.2174/0929867043364711
   Wu H, 2010, ANAL BIOANAL CHEM, V396, P1385, DOI 10.1007/s00216-009-3317-4
   Yilmaz M, 2010, MOL CANCER RES, V8, P629, DOI 10.1158/1541-7786.MCR-10-0139
NR 31
TC 46
Z9 48
U1 4
U2 45
PU BAISHIDENG PUBL GRP CO LTD
PI BEIJING
PA RM 903, BLDG D, OCEAN INTERNATIONAL CTR, NO 62 DONGSIHUAN ZHONGLU,
   BEIJING, CHAOYANG DISTRICT 100025, PEOPLES R CHINA
SN 1007-9327
J9 WORLD J GASTROENTERO
JI World J. Gastroenterol.
PD DEC 14
PY 2010
VL 16
IS 46
BP 5874
EP 5880
DI 10.3748/wjg.v16.i46.5874
PG 7
WC Gastroenterology & Hepatology
WE Science Citation Index Expanded (SCI-EXPANDED)
SC Gastroenterology & Hepatology
GA 696NQ
UT WOS:000285448500013
PM 21155010
OA hybrid, Green Published
DA 2022-07-19
ER

PT J
AU Alshargabi, R
   Shinjo, T
   Iwashita, M
   Yamashita, A
   Sano, T
   Nishimura, Y
   Hayashi, M
   Zeze, T
   Fukuda, T
   Sanui, T
   Nishimura, F
AF Alshargabi, Rehab
   Shinjo, Takanori
   Iwashita, Misaki
   Yamashita, Akiko
   Sano, Tomomi
   Nishimura, Yuki
   Hayashi, Masato
   Zeze, Tatsuro
   Fukuda, Takao
   Sanui, Terukazu
   Nishimura, Fusanori
TI SPOCK1 induces adipose tissue maturation: New insights into the function
   of SPOCK1 in metabolism
SO BIOCHEMICAL AND BIOPHYSICAL RESEARCH COMMUNICATIONS
LA English
DT Article
DE SPOCK1; Adipocytes; High-fat diet; Adipogenesis; UCP-1; Diabetes
ID ACTIVATED RECEPTOR-GAMMA; MESENCHYMAL TRANSITION; OBESITY; GENE;
   EXPRESSION; PERILIPIN; TARGET; WHITE; MAFB
AB SPOCK1 is a calcium-binding matricellular proteoglycan that has been extensively studied in several cancer cells. Previously, we generated a mouse line overexpressing SPOCK1 (Spock1-Tg mouse) and showed that SPOCK1 might play an important role in drug-induced gingival overgrowth, indicating that it possesses physiological functions in non-cancer diseases as well. Although SPOCK1 was reported to be secreted from human adipocytes, its role in adipocyte physiology has not been addressed yet. In this study, SPOCK1 protein expression was confirmed in pancreas, adipose tissues, spleen, and liver of normal diet (ND)-fed mice. Interestingly, SPOCK1 was up-regulated in the pancreas and adipose tissues of the high-fat diet (HFD)-fed mice. Spock1-Tg mice fed with ND showed increased maturation in epididymal and inguinal adipose tissues. In addition, Spock1 overexpression strongly decreased expression of UCP-1 in adipose tissues, suggesting that SPOCK1 might regulate thermogenic function through suppression of UCP-1 expression. Finally, exogenous SPOCK1 treatment directly accelerated the differentiation of 3T3-L1 adipocytes, accompanied by the up-regulation of adipocyte differentiation-related gene expression. In conclusion, we demonstrated for the first time that SPOCK1 induced adipocyte differentiation via the upregulation of adipogenesis-related genes. (C) 2020 Elsevier Inc. All rights reserved.
C1 [Alshargabi, Rehab; Shinjo, Takanori; Iwashita, Misaki; Yamashita, Akiko; Sano, Tomomi; Nishimura, Yuki; Hayashi, Masato; Zeze, Tatsuro; Fukuda, Takao; Sanui, Terukazu; Nishimura, Fusanori] Kyushu Univ, Sect Periodontol, Fac Dent Sci, Higashi Ku, 3-1-1 Maidashi, Fukuoka 8128582, Japan.
RP Nishimura, F (通讯作者)，Kyushu Univ, Sect Periodontol, Fac Dent Sci, Higashi Ku, 3-1-1 Maidashi, Fukuoka 8128582, Japan.
EM fusanori@dent.kyushu-u.ac.jp
OI Shinjo, Takanori/0000-0002-8269-2826; Iwashita,
   Misaki/0000-0002-8557-346X
FU Japan Society for the Promotion of Science [16H05555, 18K09578,
   19K22721]
FX This studywas supported by Grant-in-Aid from Japan Society for the
   Promotion of Science (No. 16H05555, 18K09578, 19K22721). We appreciate
   the technical assistance from The Research Support Center, Research
   Center for Human Disease Modeling, Kyushu University Graduate School of
   Medical Sciences.
CR Alshargabi R, 2020, SCI REP-UK, V10, DOI 10.1038/s41598-020-66660-z
   Arimura N, 2004, J BIOL CHEM, V279, P10070, DOI 10.1074/jbc.M308522200
   Artner I, 2007, P NATL ACAD SCI USA, V104, P3853, DOI 10.1073/pnas.0700013104
   Atorrasagasti C, 2019, CLIN SCI, V133, P351, DOI 10.1042/CS20180714
   Bonnet F, 1996, J BIOL CHEM, V271, P4373
   Boudina S, 2014, EXP PHYSIOL, V99, P1168, DOI 10.1113/expphysiol.2014.081414
   Brasaemle DL, 2009, MOL CELL BIOCHEM, V326, P15, DOI 10.1007/s11010-008-9998-8
   Chen DH, 2018, J CELL MOL MED, V22, P797, DOI 10.1111/jcmm.13357
   Chen F, 2014, MOL BIOL REP, V41, P5505, DOI 10.1007/s11033-014-3426-9
   Choy L, 2003, J BIOL CHEM, V278, P9609, DOI 10.1074/jbc.M212259200
   Crewe C, 2017, J CLIN INVEST, V127, P74, DOI 10.1172/JCI88883
   Ejarque M, 2019, INT J OBESITY, V43, P1256, DOI 10.1038/s41366-018-0219-6
   Fan LC, 2016, PLOS ONE, V11, DOI 10.1371/journal.pone.0162933
   Feldmann HM, 2009, CELL METAB, V9, P203, DOI 10.1016/j.cmet.2008.12.014
   Hausser HJ, 2004, OSTEOARTHR CARTILAGE, V12, P870, DOI 10.1016/j.joca.2004.07.008
   Henquin JC, 2009, DIABETOLOGIA, V52, P739, DOI 10.1007/s00125-009-1314-y
   Imai T, 2004, P NATL ACAD SCI USA, V101, P4543, DOI 10.1073/pnas.0400356101
   Kohfeldt E, 1997, FEBS LETT, V414, P557, DOI 10.1016/S0014-5793(97)01070-3
   Koshizuka K, 2018, AURIS NASUS LARYNX, V45, P854, DOI 10.1016/j.anl.2017.11.019
   Kuipers EN, 2019, AM J PHYSIOL-ENDOC M, V317, pE820, DOI 10.1152/ajpendo.00123.2019
   Lu J, 2012, ONCOGENE, V31, P3647, DOI 10.1038/onc.2011.538
   Matsunaga H, 2018, BIOCHEM BIOPH RES CO, V495, P740, DOI 10.1016/j.bbrc.2017.11.069
   Miao LY, 2013, BIOCHEM BIOPH RES CO, V440, P792, DOI 10.1016/j.bbrc.2013.10.024
   Song XP, 2015, J MOL HISTOL, V46, P347, DOI 10.1007/s10735-015-9627-2
   Sun LR, 2020, CANCER MANAG RES, V12, P3561, DOI 10.2147/CMAR.S249754
   Tan CK, 2012, NUTR DIABETES, V2, DOI 10.1038/nutd.2012.1
   Tan CK, 2011, DIABETES, V60, P464, DOI 10.2337/db10-0801
   Tsurutani Y, 2011, BIOCHEM BIOPH RES CO, V407, P68, DOI 10.1016/j.bbrc.2011.02.106
   Turchi R, 2020, CELL DEATH DIS, V11, DOI [10.1038/s41419-020-2253-2, 10.1038/s41419-020-2347-x]
   Weir GC, 2013, ANN NY ACAD SCI, V1281, P92, DOI 10.1111/nyas.12031
   Wu DD, 2011, EUR J ENDOCRINOL, V165, P597, DOI 10.1530/EJE-11-0131
   Yadav H, 2011, CELL METAB, V14, P67, DOI 10.1016/j.cmet.2011.04.013
   Zhang Y, 2012, EXP CELL RES, V318, P2407, DOI 10.1016/j.yexcr.2012.07.011
   Zhong J, 2010, J PROTEOME RES, V9, P5228, DOI 10.1021/pr100521c
NR 34
TC 3
Z9 3
U1 1
U2 2
PU ACADEMIC PRESS INC ELSEVIER SCIENCE
PI SAN DIEGO
PA 525 B ST, STE 1900, SAN DIEGO, CA 92101-4495 USA
SN 0006-291X
EI 1090-2104
J9 BIOCHEM BIOPH RES CO
JI Biochem. Biophys. Res. Commun.
PD DEC 17
PY 2020
VL 533
IS 4
BP 1076
EP 1082
DI 10.1016/j.bbrc.2020.09.129
PG 7
WC Biochemistry & Molecular Biology; Biophysics
WE Science Citation Index Expanded (SCI-EXPANDED)
SC Biochemistry & Molecular Biology; Biophysics
GA PG5BR
UT WOS:000599750600023
PM 33012508
DA 2022-07-19
ER

PT J
AU Sun, FX
   Tohgo, A
   Bouvet, M
   Yagi, S
   Nassirpour, R
   Moossa, AR
   Hoffman, RM
AF Sun, FX
   Tohgo, A
   Bouvet, M
   Yagi, S
   Nassirpour, R
   Moossa, AR
   Hoffman, RM
TI Efficacy of camptothecin analog DX-8951f (exatecan mesylate) on human
   pancreatic cancer in an orthotopic metastatic model
SO CANCER RESEARCH
LA English
DT Article
ID POTENT ANTITUMOR-ACTIVITY; TUMOR-GROWTH; CELL-LINE; IN-VITRO;
   GEMCITABINE
AB We determined the antitumor and antimetastatic efficacy of the camptothecin analogue DX-8951f in an orthotopic metastatic mouse model of pancreatic cancer. DX-8951f showed efficacy against two human pancreatic tumor cell lines in this model. These cell lines were transduced with the green fluorescent protein, enabling high-resolution visualization of tumor and metastatic growth in vivo. The DX-8951f studies included both an early and advanced cancer model. In the early model, using the human pancreatic cancer lines MIA-PaCa-2 and BxPC-3, treatment began when the orthotopic primary tumor was similar to7 min in diameter. DX-8951f was significantly effective against both MIA-PaCa-2 and BxPC-3. In contrast, 2', 2'-difluorodeoxycytidine (gemcitabine), the standard treatment for pancreatic cancer, did not have significant efficacy against MIA-PaCa-2. Although gemcitabine showed significant activity against BxPC-3 primary tumor growth, it was not effective on metastasis. In the model of advanced disease, using BxPC-3, treatment started when the orthotopic primary tumor was 13 mm in diameter. DX-8951f was significantly effective in a dose-response manner on the BxPC-3 primary tumor. DX-8951f also demonstrated antimetastatic activity in the late-stage model, significantly reducing the incidence of lymph node metastasis while eliminating lung metastasis. In contrast, gemcitabine was only moderately effective against the primary tumor and ineffective against metastasis at both sites in the late-stage model. Therefore, DX-8951f was highly effective against primary and metastatic growth in this very difficult-to-treat disease and showed significantly higher efficacy than gemcitabine, the standard treatment of pancreatic cancer. DX-8951f, therefore, has important clinical promise and has more positive features than the currently used camptothecin analogue CPT-11, which requires metabolic activation and is toxic.
C1 AntiCanc Inc, San Diego, CA 92111 USA.
   Daiichi Pharmaceut Co Ltd, Tokyo 1348630, Japan.
   Univ Calif San Diego, Dept Surg, San Diego, CA 92161 USA.
RP Hoffman, RM (通讯作者)，AntiCanc Inc, 7917 Ostrow St, San Diego, CA 92111 USA.
EM all@anticancer.com
FU NCI NIH HHS [1R43 CA89779-01] Funding Source: Medline; NATIONAL CANCER
   INSTITUTE [R43CA089779] Funding Source: NIH RePORTER
CR Bouvet M, 2000, CLIN EXP METASTAS, V18, P213, DOI 10.1023/A:1006767405609
   Bouvet M, 2002, CANCER RES, V62, P1534
   BOUVET M, 2001, AM CANC SOC ATLAS CL
   Burris HA, 1997, J CLIN ONCOL, V15, P2403, DOI 10.1200/JCO.1997.15.6.2403
   DADAMO J, 2001, P AN M AM SOC CLIN, V20, pA134
   FU XY, 1992, P NATL ACAD SCI USA, V89, P5645, DOI 10.1073/pnas.89.12.5645
   Hoffman RM, 1999, INVEST NEW DRUG, V17, P343, DOI 10.1023/A:1006326203858
   Hoffman RM, 2002, LANCET ONCOL, V3, P546, DOI 10.1016/S1470-2045(02)00848-3
   Ishii M, 2000, ANTI-CANCER DRUG, V11, P353, DOI 10.1097/00001813-200006000-00005
   Jemal A, 2002, CA-CANCER J CLIN, V52, P23, DOI 10.3322/canjclin.52.1.23
   Joto N, 1997, INT J CANCER, V72, P680, DOI 10.1002/(SICI)1097-0215(19970807)72:4<680::AID-IJC21>3.0.CO;2-E
   Kumazawa E, 1998, CANCER CHEMOTH PHARM, V42, P210, DOI 10.1007/s002800050807
   Lawrence RA, 1999, ANTI-CANCER DRUG, V10, P655, DOI 10.1097/00001813-199908000-00005
   Lima CMSR, 2002, J CLIN ONCOL, V20, P1182, DOI 10.1200/JCO.20.5.1182
   MITSUI I, 1995, JPN J CANCER RES, V86, P776, DOI 10.1111/j.1349-7006.1995.tb02468.x
   OREILLY EM, 2002, P AN M AM SOC CLIN, V21, pA99
   Takiguchi S, 1997, JPN J CANCER RES, V88, P760, DOI 10.1111/j.1349-7006.1997.tb00448.x
   Takimoto CH, 1998, BBA-GENE STRUCT EXPR, V1400, P107, DOI 10.1016/S0167-4781(98)00130-4
   Yang M, 1999, CANCER RES, V59, P781
   Yang M, 2000, P NATL ACAD SCI USA, V97, P1206, DOI 10.1073/pnas.97.3.1206
NR 20
TC 51
Z9 53
U1 1
U2 3
PU AMER ASSOC CANCER RESEARCH
PI PHILADELPHIA
PA 615 CHESTNUT ST, 17TH FLOOR, PHILADELPHIA, PA 19106-4404 USA
SN 0008-5472
EI 1538-7445
J9 CANCER RES
JI Cancer Res.
PD JAN 1
PY 2003
VL 63
IS 1
BP 80
EP 85
PG 6
WC Oncology
WE Science Citation Index Expanded (SCI-EXPANDED)
SC Oncology
GA 633NZ
UT WOS:000180290500015
PM 12517781
DA 2022-07-19
ER

PT J
AU Li, L
   Tian, FY
   Yuan, Y
   Zhang, T
   Yang, WB
   Kong, R
   Wang, G
   Chen, H
   Chen, HZ
   Hu, JS
   Zhang, GQ
   Zhao, ZJ
   Wang, XL
   Li, GQ
   Sun, B
AF Li, Le
   Tian, Feng-Yu
   Yuan, Yue
   Zhang, Tao
   Yang, Wen-Bo
   Kong, Rui
   Wang, Gang
   Chen, Hua
   Chen, Hong-Ze
   Hu, Ji-Sheng
   Zhang, Guang-Quan
   Zhao, Zhong-Jie
   Wang, Xin-Long
   Li, Guan-Qun
   Sun, Bei
TI HYAL-1-induced autophagy facilitates pancreatic fistula for patients who
   underwent pancreaticoduodenectomy
SO FASEB JOURNAL
LA English
DT Article
DE autophagy; fibrosis; HYAL-1; pancreaticoduodenectomy; pancreatic fistula
ID ACTIVATED PROTEIN-KINASE; HYALURONIDASE 1; CANCER; STAT3; AMPK;
   METABOLISM; PREDICTION; HYAL-1; CELLS; PHOSPHORYLATION
AB The main mechanism of hyaluronidase 1(HYAL-1) in the development of postoperative pancreatic fistula (POPF) after pancreatoduodenectomy (PD) was unknown. In this study, a comprehensive inventory of pre-, intra-, and postoperative clinical and biological data of two cohorts (62 pancreatic cancer [PCa] and 111 pancreatic ductal adenocarcinoma [PDAC]) which could induce POPF were retrospectively analyzed. Then, a total of 7644 genes correlated with HYAL-1 was predicted in PDAC tissues and the enriched pathway, kinase targets and biological process of those correlated genes were evaluated. Finally, a mouse pancreatic fistula (PF) model was first built and in vitro studies were performed to investigate the effects of HYAL-1 on PF progression. Our data indicated that preoperative serum HYAL-1 level, pancreatic fibrosis score, and pancreatic duct size were valuable factors for detecting POPF of Grade B and C. The serum HYAL-1 level of 2.07 mg/ml and pancreatic fibrosis score of 2.5 were proposed as the cutoff values for indicating POPF. The bioinformatic analysis and in vitro and in vivo studies demonstrated that HYAL-1 facilitates pancreatic acinar cell autophagy via the dephosphorylation of adenosine 5'-monophosphate-activated protein kinase (AMPK) and signal transducers and activators of transcription 3 (STAT3) signaling pathways, which exacerbate pancreatic secretion and inflammation. In summary, the preoperative serum HYAL-1 was a significant predictor for POPF in patients who underwent PD. Tumor-induced HYAL-1 is one of core risk in accelerating PF and then promoting pancreatic secretion and acute inflammation response through the AMPK and STAT3-induced autophagy.
C1 [Li, Le; Tian, Feng-Yu; Zhang, Tao; Yang, Wen-Bo; Kong, Rui; Wang, Gang; Chen, Hua; Chen, Hong-Ze; Hu, Ji-Sheng; Zhang, Guang-Quan; Zhao, Zhong-Jie; Wang, Xin-Long; Li, Guan-Qun; Sun, Bei] Harbin Med Univ, Affiliated Hosp 1, Dept Pancreat & Biliary Surg, Harbin, Heilongjiang, Peoples R China.
   [Yuan, Yue] Harbin Med Univ, Affiliated Hosp 1, Dept Cardiol, Harbin, Heilongjiang, Peoples R China.
   [Kong, Rui; Sun, Bei] Harbin Med Univ, Affiliated Hosp 1, Minist Educ, Key Lab Hepatosplen Surg, Harbin, Heilongjiang, Peoples R China.
RP Sun, B (通讯作者)，Harbin Med Univ, Affiliated Hosp 1, Dept Pancreat & Biliary Surg, Key Lab Hepatosplen Surg,Minist Educ, 23 Youzheng St, Harbin 150001, Heilongjiang, Peoples R China.
EM sunbei70@tom.com
FU National Natural Science Foundation of China [81800572, 81670583,
   81871974, 81770639]; China Postdoctoral Science Foundation [2017M621300,
   2018T110316]; Heilongjiang Providence Postdoctoral Science Foundation
   [LBH-Z17179, LBH-TZ17]
FX This work was supported by The National Natural Science Foundation of
   China (81800572, 81670583, 81871974, 81770639). The China Postdoctoral
   Science Foundation (2017M621300, 2018T110316) and The Heilongjiang
   Providence Postdoctoral Science Foundation (LBH-Z17179, LBH-TZ17).
CR Bassi C, 2017, SURGERY, V161, P584, DOI 10.1016/j.surg.2016.11.014
   Benitez A, 2011, CANCER RES, V71, P4085, DOI 10.1158/0008-5472.CAN-10-4610
   Biczo G, 2018, GASTROENTEROLOGY, V154, P689, DOI 10.1053/j.gastro.2017.10.012
   Deng Y, 2018, J GASTROINTEST SURG, V22, P438, DOI 10.1007/s11605-017-3660-2
   Din FVN, 2012, GASTROENTEROLOGY, V142, P1504, DOI 10.1053/j.gastro.2012.02.050
   Dogne S, 2016, DIABETES, V65, P2742, DOI 10.2337/db15-1662
   Dumaresq-Doiron K, 2012, J CELL PHYSIOL, V227, P1911, DOI 10.1002/jcp.22919
   Gayral F, 2009, ANN SURG, V250, P872, DOI 10.1097/SLA.0b013e3181b2489f
   Gilardini Montani MS, 2019, AUTOPHAGY, V15, P652, DOI 10.1080/15548627.2018.1536530
   Goyert N, 2017, ANN SURG, V265, P2, DOI 10.1097/SLA.0000000000001889
   Guo XJ, 2019, BMC SURG, V19, DOI 10.1186/s12893-019-0534-4
   Gushulak L, 2012, J BIOL CHEM, V287, P16689, DOI 10.1074/jbc.M112.350447
   He CY, 2013, DIABETES, V62, P1270, DOI 10.2337/db12-0533
   Herzig S, 2018, NAT REV MOL CELL BIO, V19, P121, DOI 10.1038/nrm.2017.95
   Hogg ME, 2016, ANN SURG, V264, P482, DOI 10.1097/SLA.0000000000001862
   Hsu P, 2015, J IMMUNOL, V195, P3665, DOI 10.4049/jimmunol.1402898
   Hu JS, 2018, CELL DEATH DIS, V9, DOI 10.1038/s41419-018-0839-8
   Hu W, 2018, PROG LIPID RES, V70, P17, DOI 10.1016/j.plipres.2018.04.002
   Inata Y, 2018, FASEB J, V32, P728, DOI 10.1096/fj.201700576R
   Ji L, 2016, J CELL MOL MED, V20, P2349, DOI 10.1111/jcmm.12928
   Kamisawa T, 2016, LANCET, V388, P73, DOI 10.1016/S0140-6736(16)00141-0
   Kang JH, 2017, PLOS ONE, V12, DOI 10.1371/journal.pone.0177052
   Kim J, 2011, NAT CELL BIOL, V13, P132, DOI 10.1038/ncb2152
   Kiyochi H, 2015, WORLD J SURG, V39, P2967, DOI 10.1007/s00268-015-3211-5
   Kosaka H, 2014, J HEPATO-BIL-PAN SCI, V21, P128, DOI 10.1002/jhbp.11
   Kosztelnik M, 2019, FASEB J, V33, P2372, DOI 10.1096/fj.201800565RR
   Kramer MW, 2011, CANCER-AM CANCER SOC, V117, P1197, DOI 10.1002/cncr.25565
   Li L, 2018, CELL DEATH DIS, V9, DOI 10.1038/s41419-018-0980-4
   Li L, 2016, MOL CANCER THER, V15, P2232, DOI 10.1158/1535-7163.MCT-16-0008
   Lokeshwar VB, 2008, J BIOL CHEM, V283, P29215, DOI 10.1074/jbc.M801101200
   Ma LW, 2017, ANN SURG, V265, P11, DOI 10.1097/SLA.0000000000001892
   Mack HID, 2012, AUTOPHAGY, V8, P1197, DOI 10.4161/auto.20586
   Maggino L, 2019, ANN SURG, V269, P1146, DOI 10.1097/SLA.0000000000002673
   Mathur A, 2007, ANN SURG, V246, P1058, DOI 10.1097/SLA.0b013e31814a6906
   Mazzaferro V, 2019, ANN SURG, V270, P791, DOI 10.1097/SLA.0000000000003514
   McMillan MT, 2017, JAMA SURG, V152, P327, DOI 10.1001/jamasurg.2016.4755
   Neoptolemos JP, 2018, NAT REV GASTRO HEPAT, V15, P332, DOI 10.1038/s41575-018-0005-x
   Oh HM, 2011, J BIOL CHEM, V286, P30888, DOI 10.1074/jbc.M111.253500
   Ohgi K, 2020, HPB, V22, P67, DOI 10.1016/j.hpb.2019.05.008
   Partelli S, 2017, HPB, V19, P580, DOI 10.1016/j.hpb.2017.03.001
   Pietrocola F, 2013, SEMIN CANCER BIOL, V23, P310, DOI 10.1016/j.semcancer.2013.05.008
   Poves I, 2018, ANN SURG, V268, P731, DOI 10.1097/SLA.0000000000002893
   Puissant E, 2014, TRAFFIC, V15, P500, DOI 10.1111/tra.12162
   Qi YL, 2014, CANCER RES, V74, P3740, DOI 10.1158/0008-5472.CAN-13-3182
   Shen SS, 2012, MOL CELL, V48, P667, DOI 10.1016/j.molcel.2012.09.013
   Smits FJ, 2017, JAMA SURG, V152, P540, DOI 10.1001/jamasurg.2016.5708
   Sousa CM, 2016, NATURE, V536, P479, DOI 10.1038/nature19084
   Sugimoto M, 2017, J GASTROINTEST SURG, V21, P846, DOI 10.1007/s11605-017-3356-7
   Sun LH, 2017, AUTOPHAGY, V13, P703, DOI 10.1080/15548627.2017.1280217
   Tanaka T, 2013, J GASTROENTEROL, V48, P1081, DOI 10.1007/s00535-012-0706-9
   Van Buren G, 2014, ANN SURG, V259, P605, DOI 10.1097/SLA.0000000000000460
   Vasaikar SV, 2018, NUCLEIC ACIDS RES, V46, pD956, DOI 10.1093/nar/gkx1090
   Witzel I, 2017, BREAST CANCER RES TR, V162, P427, DOI 10.1007/s10549-017-4135-6
   Yamashita S, 2018, ANN SURG, V267, P989
   Yang A, 2014, CANCER DISCOV, V4, P905, DOI 10.1158/2159-8290.CD-14-0362
   You LK, 2015, AUTOPHAGY, V11, P729, DOI 10.1080/15548627.2015.1017192
   Zhao YX, 2015, ACTA OCEANOL SIN, V34, P1, DOI 10.1007/s13131-015-0736-2
NR 57
TC 1
Z9 1
U1 2
U2 7
PU WILEY
PI HOBOKEN
PA 111 RIVER ST, HOBOKEN 07030-5774, NJ USA
SN 0892-6638
EI 1530-6860
J9 FASEB J
JI Faseb J.
PD FEB
PY 2020
VL 34
IS 2
BP 2524
EP 2540
DI 10.1096/fj.201901583R
EA DEC 2019
PG 17
WC Biochemistry & Molecular Biology; Biology; Cell Biology
WE Science Citation Index Expanded (SCI-EXPANDED)
SC Biochemistry & Molecular Biology; Life Sciences & Biomedicine - Other
   Topics; Cell Biology
GA KN2HU
UT WOS:000503399000001
PM 31908026
DA 2022-07-19
ER

PT J
AU Mahajan, UM
   Alnatsha, A
   Li, Q
   Oehrle, B
   Weiss, FU
   Sendler, M
   Distler, M
   Uhl, W
   Fahlbusch, T
   Goni, E
   Beyer, G
   Chromik, A
   Bahra, M
   Klein, F
   Pilarsky, C
   Grutzmann, R
   Lerch, MM
   Lauber, K
   Christiansen, N
   Kamlage, B
   Regel, I
   Mayerle, J
AF Mahajan, Ujjwal Mukund
   Alnatsha, Ahmed
   Li, Qi
   Oehrle, Bettina
   Weiss, Frank-Ulrich
   Sendler, Matthias
   Distler, Marius
   Uhl, Waldemar
   Fahlbusch, Tim
   Goni, Elisabetta
   Beyer, Georg
   Chromik, Ansgar
   Bahra, Markus
   Klein, Fritz
   Pilarsky, Christian
   Gruetzmann, Robert
   Lerch, Markus M.
   Lauber, Kirsten
   Christiansen, Nicole
   Kamlage, Beate
   Regel, Ivonne
   Mayerle, Julia
TI Plasma Metabolome Profiling Identifies Metabolic Subtypes of Pancreatic
   Ductal Adenocarcinoma
SO CELLS
LA English
DT Article
DE pancreatic ductal adenocarcinoma; complex lipids; sphingolipids;
   metabolic subtypes
ID SPHINGOLIPID METABOLISM; LIPID RAFTS
AB Pancreatic ductal adenocarcinoma (PDAC) is one of the deadliest cancers. Developing biomarkers for early detection and chemotherapeutic response prediction is crucial to improve the dismal prognosis of PDAC patients. However, molecular cancer signatures based on transcriptome analysis do not reflect intratumoral heterogeneity. To explore a more accurate stratification of PDAC phenotypes in an easily accessible matrix, plasma metabolome analysis using MxP(R) Global Profiling and MxP(R) Lipidomics was performed in 361 PDAC patients. We identified three metabolic PDAC subtypes associated with distinct complex lipid patterns. Subtype 1 was associated with reduced ceramide levels and a strong enrichment of triacylglycerols. Subtype 2 demonstrated increased abundance of ceramides, sphingomyelin and other complex sphingolipids, whereas subtype 3 showed decreased levels of sphingolipid metabolites in plasma. Pathway enrichment analysis revealed that sphingolipid-related pathways differ most among subtypes. Weighted correlation network analysis (WGCNA) implied PDAC subtypes differed in their metabolic programs. Interestingly, a reduced expression among related pathway genes in tumor tissue was associated with the lowest survival rate. However, our metabolic PDAC subtypes did not show any correlation to the described molecular PDAC subtypes. Our findings pave the way for further studies investigating sphingolipids metabolisms in PDAC.
C1 [Mahajan, Ujjwal Mukund; Alnatsha, Ahmed; Li, Qi; Oehrle, Bettina; Goni, Elisabetta; Beyer, Georg; Regel, Ivonne; Mayerle, Julia] Ludwig Maximilians Univ Munchen, Univ Hosp, Dept Med 2, D-81377 Munich, Germany.
   [Weiss, Frank-Ulrich; Sendler, Matthias; Mayerle, Julia] Univ Med Greifswald, Dept Med A, D-17475 Greifswald, Germany.
   [Distler, Marius] Tech Univ Dresden, Univ Hosp, Dept Visceral Thorac & Vasc Surg, D-01307 Dresden, Germany.
   [Uhl, Waldemar; Fahlbusch, Tim] Katholisches Klinikum Bochum, Dept Gen & Visceral Surg, D-44791 Bochum, Germany.
   [Chromik, Ansgar] Asklepios Klinikum Hamburg, Dept Gen & Visceral Surg, D-21075 Hamburg, Germany.
   [Bahra, Markus] Krankenhaus Waldfriede, Zentrum Onkol Oberbauchchirurg & Robot, D-14163 Berlin, Germany.
   [Klein, Fritz] Charite, Campus Virchow Klinikum, Dept Gen Visceral & Transplantat Surg, D-13353 Berlin, Germany.
   [Pilarsky, Christian; Gruetzmann, Robert] Erlangen Univ Hosp, Dept Surg, D-91054 Erlangen, Germany.
   [Lerch, Markus M.] Ludwig Maximilians Univ Munchen, Univ Hosp, D-81377 Munich, Germany.
   [Lauber, Kirsten] Ludwig Maximilians Univ Munchen, Dept Radiat Oncol, D-81377 Munich, Germany.
   [Christiansen, Nicole] TrinamiX GmbH, D-67063 Ludwigshafen, Germany.
   [Kamlage, Beate] Metan Hlth GmbH, D-10589 Berlin, Germany.
RP Mahajan, UM (通讯作者)，Ludwig Maximilians Univ Munchen, Univ Hosp, Dept Med 2, D-81377 Munich, Germany.
EM ujjwal_mukund.mahajan@med.uni-muenchen.de;
   ahmed.alnatsha@med.uni-muenchen.de; lllqq07@gmail.com;
   bettina.oehrle@med.uni-muenchen.de; ulrich.weiss@uni-greifswald.de;
   matthias.sendler@uni-greifswald.de;
   marius.distler@uniklinikum-dresden.de; waldemar.uhl@ruhr-uni-bochum.de;
   tim.fahlbusch@klinikum-bochum.de; elisabetta.goni@med.uni-muenchen.de;
   georg.beyer@med.uni-muenchen.de; a.chromik@asklepios.com;
   m.bahra@waldfriede.de; fritz_klein@hotmail.com;
   christian.pilarsky@uk-erlangen.de; robert.gruetzmann@uk-erlangen.de;
   markus.lerch@med.uni-muenchen.de; kirsten.lauber@med.uni-muenchen.de;
   nicole.christiansen@trinamix.de; beate.kamlage@web.de;
   ivonne.regel@med.uni-muenchen.de; julia.mayerle@med.uni-muenchen.de
RI Sendler, Matthias/V-9341-2017; Regel, Ivonne/AFS-1831-2022; Beyer,
   Georg/AAX-4992-2021; Lerch, Markus M./E-2206-2016
OI Beyer, Georg/0000-0002-7607-8264; Goni, Elisabetta/0000-0002-3094-9968;
   Pilarsky, Christian/0000-0002-7968-3283; Lerch, Markus
   M./0000-0002-9643-8263
FU PePPP center of excellence [MV ESF/14-BM-A55-0045/16, ESF MV
   V-630-S-150-2012/132/133]; Deutsche Forschungsgemeinschaft [DFG
   RE3754/3-1, SFB1321/1, P14, 329628492]; Forderprogramm fur Forschung und
   Lehre (FoFoLe) [1028]; Friedrich-Baur-Stiftung [42/17]; Wilhelm
   Sander-Stiftung [2019.083.1]; Bundesministerium fur Bildung und
   Forschung [01EK1511A]
FX This research was funded by the PePPP center of excellence MV
   ESF/14-BM-A55-0045/16; ESF MV V-630-S-150-2012/132/133); Deutsche
   Forschungsgemeinschaft, DFG RE3754/3-1 and SFB1321/1 (Project P14,
   329628492), Forderprogramm fur Forschung und Lehre (FoFoLe, Reg. Nr.
   1028), Friedrich-Baur-Stiftung (Reg. Nr. 42/17), Wilhelm Sander-Stiftung
   2019.083.1 and Bundesministerium fur Bildung und Forschung 01EK1511A.
CR Aguirre AJ, 2017, CANCER CELL, V32, P185, DOI 10.1016/j.ccell.2017.07.007
   Altman DG, 2012, PLOS MED, V9, DOI 10.1371/journal.pmed.1001216
   Avota E, 2019, FRONT CELL DEV BIOL, V7, DOI 10.3389/fcell.2019.00152
   Bailey P, 2016, NATURE, V531, P47, DOI 10.1038/nature16965
   Chan-Seng-Yue M, 2020, NAT GENET, V52, P231, DOI 10.1038/s41588-019-0566-9
   CHRISTIE WW, 1985, J LIPID RES, V26, P507
   Colaprico A, 2016, NUCLEIC ACIDS RES, V44, DOI 10.1093/nar/gkv1507
   Collisson EA, 2019, NAT REV GASTRO HEPAT, V16, P207, DOI 10.1038/s41575-019-0109-y
   Collisson EA, 2011, NAT MED, V17, P500, DOI 10.1038/nm.2344
   Daemen A, 2018, CELL METAB, V28, P383, DOI 10.1016/j.cmet.2018.06.003
   Feng SH, 2018, ELIFE, V7, DOI 10.7554/eLife.34555
   Gabitova-Cornell L, 2020, CANCER CELL, V38, P567, DOI 10.1016/j.ccell.2020.08.015
   Gaujoux R, 2010, BMC BIOINFORMATICS, V11, DOI 10.1186/1471-2105-11-367
   Giussani P, 2014, INT J MOL SCI, V15, P4356, DOI 10.3390/ijms15034356
   Guillermet-Guibert J, 2009, MOL CANCER THER, V8, P809, DOI 10.1158/1535-7163.MCT-08-1096
   Hannun YA, 2008, NAT REV MOL CELL BIO, V9, P139, DOI 10.1038/nrm2329
   Jiang YX, 2013, BIOMOLECULES, V3, P435, DOI 10.3390/biom3030435
   Karasinska JM, 2020, CLIN CANCER RES, V26, P135, DOI 10.1158/1078-0432.CCR-19-1543
   Kleeff J, 2016, NAT REV DIS PRIMERS, V2, DOI 10.1038/nrdp.2016.22
   Kuc N, 2018, BIOCHEM PHARMACOL, V156, P458, DOI 10.1016/j.bcp.2018.09.017
   Langfelder P, 2008, BMC BIOINFORMATICS, V9, DOI 10.1186/1471-2105-9-559
   Lingwood D, 2010, SCIENCE, V327, P46, DOI 10.1126/science.1174621
   Mayerle J, 2018, GUT, V67, P128, DOI 10.1136/gutjnl-2016-312432
   Meller S, 2016, ONCOTARGET, V7, P1421, DOI 10.18632/oncotarget.6370
   Moffitt RA, 2015, NAT GENET, V47, P1168, DOI 10.1038/ng.3398
   Nakayama H, 2018, FEBS LETT, V592, P3921, DOI 10.1002/1873-3468.13275
   Neoptolemos JP, 2018, NAT REV GASTRO HEPAT, V15, P332, DOI 10.1038/s41575-018-0005-x
   Ogretmen B, 2018, NAT REV CANCER, V18, P33, DOI 10.1038/nrc.2017.96
   Picart-Armada S, 2018, BMC BIOINFORMATICS, V19, DOI 10.1186/s12859-018-2487-5
   Puleo F, 2018, GASTROENTEROLOGY, V155, P1999, DOI 10.1053/j.gastro.2018.08.033
   Regel I, 2020, CANCERS, V12, DOI 10.3390/cancers12041024
   Rivera IG, 2016, BIOCHEM PHARMACOL, V102, P107, DOI 10.1016/j.bcp.2015.12.009
   Samet D, 1999, CHEM PHYS LIPIDS, V102, P65, DOI 10.1016/S0009-3084(99)00076-6
   Siegel RL, 2019, CA-CANCER J CLIN, V69, P7, DOI 10.3322/caac.21551
   Simons K, 2000, NAT REV MOL CELL BIO, V1, P31, DOI 10.1038/35036052
   Simons K, 2010, NAT REV MOL CELL BIO, V11, P688, DOI 10.1038/nrm2977
   Staubach S, 2011, EXPERT REV PROTEOMIC, V8, P263, DOI [10.1586/EPR.11.2, 10.1586/epr.11.2]
   Tenenbaum D., 2021, DOI 10.18129/B9.bioc.KEGGREST
   Vander Heiden MG, 2017, CELL, V168, DOI 10.1016/j.cell.2016.12.039
   Waddell N, 2015, NATURE, V518, P495, DOI 10.1038/nature14169
NR 40
TC 3
Z9 3
U1 4
U2 6
PU MDPI
PI BASEL
PA ST ALBAN-ANLAGE 66, CH-4052 BASEL, SWITZERLAND
EI 2073-4409
J9 CELLS-BASEL
JI Cells
PD JUL
PY 2021
VL 10
IS 7
AR 1821
DI 10.3390/cells10071821
PG 16
WC Cell Biology
WE Science Citation Index Expanded (SCI-EXPANDED)
SC Cell Biology
GA TO2LM
UT WOS:000676750100001
PM 34359990
OA Green Published, gold
DA 2022-07-19
ER

PT J
AU Hapke, RY
   Haake, SM
AF Hapke, Robert Y.
   Haake, Scott M.
TI Hypoxia-induced epithelial to mesenchymal transition in cancer
SO CANCER LETTERS
LA English
DT Review
DE EMT; Hypoxia; HIF; Metastasis; Immunosuppression; Cancer
ID NF-KAPPA-B; INDUCIBLE FACTOR 1-ALPHA; RENAL-CELL CARCINOMA; SUPERFAMILY
   SIGNALING PATHWAYS; UP-REGULATION; E-CADHERIN; HEPATOCELLULAR-CARCINOMA;
   TUMOR MICROENVIRONMENT; PANCREATIC-CANCER; TRANSCRIPTION FACTOR
AB A common feature of many solid tumors is low oxygen conditions due to inadequate blood supply. Hypoxia induces hypoxia inducible factor (HIF) stabilization and downstream signaling. This signaling has pleiotropic roles in cancers, including the promotion of cellular proliferation, changes in metabolism, and induction of angiogenesis. In addition, hypoxia is becoming recognized as an important driver of epithelial-to-mesenchymal (EMT) in cancer. During EMT, epithelial cells lose their typical polarized states and transition to a more mobile mesenchymal phenotype. Hypoxia induces this transition by modulating EMT signaling pathways, inducing EMT transcription factor activity, and regulating miRNA networks. As both hypoxia and EMT modulate the tumor microenvironment (TME) and are associated with immunosuppression, we also explore how these pathways may impact response to immuno-oncology therapeutics.
C1 [Hapke, Robert Y.] Vanderbilt Univ, 221 Kirkland Hall, Nashville, TN 37235 USA.
   [Haake, Scott M.] Vanderbilt Univ, Med Ctr, Dept Med, Div Hematol Oncol, Nashville, TN 37232 USA.
RP Haake, SM (通讯作者)，Vanderbilt Univ, Med Ctr, Dept Med, Div Hematol Oncol, Nashville, TN 37232 USA.
EM scott.haake@vumc.org
OI Hapke, Robert/0000-0002-3827-7772; Haake, Scott/0000-0003-3455-0791
FU NCI [1K08 CA241351-01A1, 5K12CA090625-20]
FX My work on this paper spans two grants: NCI 1K08 CA241351-01A1 as well
   as the NCI 5K12CA090625-20.
CR Abba ML, 2016, J CLIN MED, V5, DOI 10.3390/jcm5010008
   ALBELDA SM, 1990, FASEB J, V4, P2868, DOI 10.1096/fasebj.4.11.2199285
   Nieto MA, 2012, SEMIN CANCER BIOL, V22, P361, DOI 10.1016/j.semcancer.2012.05.003
   [Anonymous], 2019, ANN ONCOL
   Ansieau S, 2010, ONCOGENE, V29, P3173, DOI 10.1038/onc.2010.92
   Aster JC, 2017, ANNU REV PATHOL-MECH, V12, P245, DOI 10.1146/annurev-pathol-052016-100127
   Azimi I, 2017, SCI REP-UK, V7, DOI 10.1038/s41598-017-15474-7
   Baba Y, 2010, AM J PATHOL, V176, P2292, DOI 10.2353/ajpath.2010.090972
   Bai JX, 2017, CELL PHYSIOL BIOCHEM, V42, P269, DOI 10.1159/000477327
   Ben-Yosef Y, 2002, CIRC RES, V90, P784, DOI 10.1161/01.RES.0000015588.70132.DC
   Bhuria V, 2019, EXP CELL RES, V385, DOI 10.1016/j.yexcr.2019.111671
   Bronte V, 2003, TRENDS IMMUNOL, V24, P302, DOI 10.1016/S1471-4906(03)00132-7
   Cao JY, 2019, MOL ONCOL, V13, P228, DOI 10.1002/1878-0261.12399
   Chaturvedi P, 2014, P NATL ACAD SCI USA, V111, pE2120, DOI 10.1073/pnas.1406655111
   Chen J, 2010, BRIT J CANCER, V102, P351, DOI 10.1038/sj.bjc.6605486
   Chen L, 2014, PLOS ONE, V9, DOI 10.1371/journal.pone.0090678
   Chen S, 2016, CANCER LETT, V383, P73, DOI 10.1016/j.canlet.2016.09.027
   Chen SY, 2016, CANCER LETT, V378, P59, DOI 10.1016/j.canlet.2016.05.006
   Chen XJ, 2019, CELL DEATH DIS, V10, DOI 10.1038/s41419-019-1748-1
   Cheng ZX, 2011, PLOS ONE, V6, DOI 10.1371/journal.pone.0023752
   Choi BJ, 2017, SCI REP-UK, V7, DOI 10.1038/s41598-017-15139-5
   Clambey ET, 2012, P NATL ACAD SCI USA, V109, pE2784, DOI 10.1073/pnas.1202366109
   Cockman ME, 2006, P NATL ACAD SCI USA, V103, P14767, DOI 10.1073/pnas.0606877103
   Cockmann ME, 2019, ELIFE, V8, DOI 10.7554/eLife.46490
   Corzo CA, 2010, J EXP MED, V207, P2439, DOI 10.1084/jem.20100587
   Cummins EP, 2006, P NATL ACAD SCI USA, V103, P18154, DOI 10.1073/pnas.0602235103
   D'Ignazio L, 2016, CELLS-BASEL, V5, DOI 10.3390/cells5010010
   De Craene B, 2013, NAT REV CANCER, V13, P97, DOI 10.1038/nrc3447
   Depner C, 2016, NAT COMMUN, V7, DOI 10.1038/ncomms12329
   Doedens AL, 2010, CANCER RES, V70, P7465, DOI 10.1158/0008-5472.CAN-10-1439
   Dongre A, 2017, CANCER RES, V77, P3982, DOI 10.1158/0008-5472.CAN-16-3292
   Epstein ACR, 2001, CELL, V107, P43, DOI 10.1016/S0092-8674(01)00507-4
   Evans AJ, 2007, MOL CELL BIOL, V27, P157, DOI 10.1128/MCB.00892-06
   FALANGA V, 1991, J INVEST DERMATOL, V97, P634, DOI 10.1111/1523-1747.ep12483126
   Fallah J, 2019, CURR ONCOL REP, V21, DOI 10.1007/s11912-019-0752-z
   Finke JH, 2008, CLIN CANCER RES, V14, P6674, DOI 10.1158/1078-0432.CCR-07-5212
   Fischer KR, 2015, NATURE, V527, P472, DOI 10.1038/nature15748
   Folkman J, 2002, SEMIN ONCOL, V29, P15, DOI 10.1053/sonc.2002.37263
   Furuta C, 2015, CANCER SCI, V106, P1524, DOI 10.1111/cas.12773
   Gheldof A, 2013, PROG MOL BIOL TRANSL, V116, P317, DOI 10.1016/B978-0-12-394311-8.00014-5
   Gonzalez DM, 2014, SCI SIGNAL, V7, DOI 10.1126/scisignal.2005189
   Gonzalez-Moreno O, 2010, EXP CELL RES, V316, P554, DOI 10.1016/j.yexcr.2009.11.020
   Gordon KJ, 2008, BBA-MOL BASIS DIS, V1782, P197, DOI 10.1016/j.bbadis.2008.01.006
   GREENBURG G, 1982, J CELL BIOL, V95, P333, DOI 10.1083/jcb.95.1.333
   Hanahan D, 2011, CELL, V144, P646, DOI 10.1016/j.cell.2011.02.013
   Harris AL, 2002, NAT REV CANCER, V2, P38, DOI 10.1038/nrc704
   Hayden MS, 2012, GENE DEV, V26, P203, DOI 10.1101/gad.183434.111
   Ho VT, 1996, BIOCHEM BIOPH RES CO, V223, P175, DOI 10.1006/bbrc.1996.0865
   Hori K, 2013, J CELL SCI, V126, P2135, DOI 10.1242/jcs.127308
   Hou S, 2016, SCI REP-UK, V6, DOI 10.1038/srep18430
   Huang CH, 2009, NEOPLASIA, V11, P1371, DOI 10.1593/neo.91326
   Huber MA, 2004, J CLIN INVEST, V114, P569, DOI 10.1172/JCI200421358
   Hugo H, 2007, J CELL PHYSIOL, V213, P374, DOI 10.1002/jcp.21223
   Ibrahim AA, 2017, CLIN CANCER RES, V23, P3896, DOI 10.1158/1078-0432.CCR-16-1762
   Imai T, 2003, AM J PATHOL, V163, P1437, DOI 10.1016/S0002-9440(10)63501-8
   Imamichi Y, 2007, CELLS TISSUES ORGANS, V185, P180, DOI 10.1159/000101319
   Irshad K, 2015, PLOS ONE, V10, DOI 10.1371/journal.pone.0118201
   Ivan M, 2001, SCIENCE, V292, P464, DOI 10.1126/science.1059817
   Jayaprakash P, 2018, J CLIN INVEST, V128, P5137, DOI 10.1172/JCI96268
   Jung YJ, 2003, BIOCHEM J, V370, P1011, DOI 10.1042/BJ20021279
   Kalluri R, 2003, J CLIN INVEST, V112, P1776, DOI 10.1172/JCI200320530
   Kalluri R, 2009, J CLIN INVEST, V119, P1420, DOI 10.1172/JCI39104
   Kelly NJ, 2018, ONCOGENE, V37, P651, DOI 10.1038/onc.2017.372
   Kim Kyungbin, 2014, Korean J Pathol, V48, P283, DOI 10.4132/KoreanJPathol.2014.48.4.283
   Kim SL, 2017, INT J ONCOL, V51, P1809, DOI 10.3892/ijo.2017.4166
   KOONG AC, 1994, CANCER RES, V54, P1425
   Krishnamachary B, 2006, CANCER RES, V66, P2725, DOI 10.1158/0008-5472.CAN-05-3719
   Kudo-Saito C, 2009, CANCER CELL, V15, P195, DOI 10.1016/j.ccr.2009.01.023
   Lamouille S, 2014, NAT REV MOL CELL BIO, V15, P178, DOI 10.1038/nrm3758
   Lester RD, 2007, J CELL BIOL, V178, P425, DOI 10.1083/jcb.200701092
   Levy L, 2006, CYTOKINE GROWTH F R, V17, P41, DOI 10.1016/j.cytogfr.2005.09.009
   Li CW, 2012, CANCER RES, V72, P1290, DOI 10.1158/0008-5472.CAN-11-3123
   Li HZ, 2017, MOL CANCER, V16, DOI 10.1186/s12943-017-0738-0
   Li HH, 2017, GASTROENTEROLOGY, V153, P505, DOI 10.1053/j.gastro.2017.04.017
   Liu CY, 2013, LAB INVEST, V93, P844, DOI 10.1038/labinvest.2013.69
   Liu L, 2014, INT J CANCER, V134, P2489, DOI 10.1002/ijc.28583
   Liu ZK, 2018, THERANOSTICS, V8, P4649, DOI 10.7150/thno.26789
   Loenarz C, 2011, EMBO REP, V12, P63, DOI 10.1038/embor.2010.170
   Lou YY, 2016, CLIN CANCER RES, V22, P3630, DOI 10.1158/1078-0432.CCR-15-1434
   Low-Marchelli JM, 2013, CANCER RES, V73, P662, DOI 10.1158/0008-5472.CAN-12-0653
   Lu W, 2019, DEV CELL, V49, P361, DOI 10.1016/j.devcel.2019.04.010
   Luo DC, 2011, MOL CANCER RES, V9, P234, DOI 10.1158/1541-7786.MCR-10-0214
   Mahon PC, 2001, GENE DEV, V15, P2675, DOI 10.1101/gad.924501
   Mallikarjuna P, 2019, CELL CYCLE, V18, P2141, DOI 10.1080/15384101.2019.1642069
   Mallikarjuna Pramod, 2018, Oncotarget, V9, P16297, DOI 10.18632/oncotarget.24631
   Mamuya FA, 2012, J CELL MOL MED, V16, P445, DOI 10.1111/j.1582-4934.2011.01419.x
   Mani SA, 2008, CELL, V133, P704, DOI 10.1016/j.cell.2008.03.027
   Mariathasan S, 2018, NATURE, V554, P544, DOI 10.1038/nature25501
   Marignol L, 2013, NAT REV UROL, V10, P405, DOI 10.1038/nrurol.2013.110
   Maschler S, 2005, ONCOGENE, V24, P2032, DOI 10.1038/sj.onc.1208423
   Massague J, 2012, NAT REV MOL CELL BIO, V13, P616, DOI 10.1038/nrm3434
   Matsuoka J, 2013, PLOS ONE, V8, DOI 10.1371/journal.pone.0062310
   McMahon S, 2006, J BIOL CHEM, V281, P24171, DOI 10.1074/jbc.M604507200
   MIETTINEN PJ, 1994, J CELL BIOL, V127, P2021, DOI 10.1083/jcb.127.6.2021
   Mole DR, 2009, J BIOL CHEM, V284, P16767, DOI 10.1074/jbc.M901790200
   Murdoch C, 2005, J IMMUNOL, V175, P6257, DOI 10.4049/jimmunol.175.10.6257
   Nakuluri K, 2019, J CELL PHYSIOL, V234, P6503, DOI 10.1002/jcp.27387
   Nieto MA, 2002, NAT REV MOL CELL BIO, V3, P155, DOI 10.1038/nrm757
   Noman MZ, 2015, AM J PHYSIOL-CELL PH, V309, pC569, DOI 10.1152/ajpcell.00207.2015
   Noman MZ, 2014, J EXP MED, V211, P781, DOI 10.1084/jem.20131916
   Nomura A, 2016, LAB INVEST, V96, P1268, DOI 10.1038/labinvest.2016.109
   Peinado H, 2003, J BIOL CHEM, V278, P21113, DOI 10.1074/jbc.M211304200
   Peinado H, 2005, EMBO J, V24, P3446, DOI 10.1038/sj.emboj.7600781
   Pires BRB, 2017, PLOS ONE, V12, DOI 10.1371/journal.pone.0169622
   Postigo AA, 2003, EMBO J, V22, P2453, DOI 10.1093/emboj/cdg226
   POTTS JD, 1989, DEV BIOL, V134, P392, DOI 10.1016/0012-1606(89)90111-5
   Puram SV, 2017, CELL, V171, P1611, DOI 10.1016/j.cell.2017.10.044
   Radisky ES, 2010, J MAMMARY GLAND BIOL, V15, P201, DOI 10.1007/s10911-010-9177-x
   Ramos DM, 2009, ANTICANCER RES, V29, P125
   Rana MK, 2015, J CELL SCI, V128, P1083, DOI 10.1242/jcs.155036
   REYES H, 1992, SCIENCE, V256, P1193, DOI 10.1126/science.256.5060.1193
   Rini BI, 2019, NEW ENGL J MED, V380, P1116, DOI 10.1056/NEJMoa1816714
   Rius J, 2008, NATURE, V453, P807, DOI 10.1038/nature06905
   Romeo E, 2019, CELLS-BASEL, V8, DOI 10.3390/cells8050460
   Sahlgren C, 2008, P NATL ACAD SCI USA, V105, P6392, DOI 10.1073/pnas.0802047105
   Semenza GL, 2010, ONCOGENE, V29, P625, DOI 10.1038/onc.2009.441
   Semenza GL, 1999, ANNU REV CELL DEV BI, V15, P551, DOI 10.1146/annurev.cellbio.15.1.551
   Seoane J, 2017, CSH PERSPECT BIOL, V9, DOI 10.1101/cshperspect.a022277
   Sese M, 2017, ONCOTARGET, V8, P114856, DOI 10.18632/oncotarget.23145
   Shan Y, 2018, CELL DEATH DIS, V9, DOI 10.1038/s41419-018-0425-0
   Shao S, 2015, MOL CANCER, V14, DOI 10.1186/s12943-015-0295-3
   Shibaji T, 2003, ANTICANCER RES, V23, P4721
   Shibue T, 2017, NAT REV CLIN ONCOL, V14, P611, DOI 10.1038/nrclinonc.2017.44
   Shintani Y, 2008, AM J RESP CELL MOL, V38, P95, DOI 10.1165/rcmb.2007-0071OC
   Smith BN, 2016, J CLIN MED, V5, DOI 10.3390/jcm5020017
   Soni S, 2017, ACTA ONCOL, V56, P503, DOI 10.1080/0284186X.2017.1301680
   Suarez-Carmona M, 2017, MOL ONCOL, V11, P805, DOI 10.1002/1878-0261.12095
   Subramanian G, 2004, CANCER RES, V64, P5200, DOI 10.1158/0008-5472.CAN-04-0018
   Takei N, 2017, SCI REP-UK, V7, DOI 10.1038/s41598-017-09976-7
   Talks KL, 2000, AM J PATHOL, V157, P411, DOI 10.1016/S0002-9440(10)64554-3
   Tang TT, 2018, FASEB J, V32, P6965, DOI 10.1096/fj.201801013R
   Taube JH, 2010, P NATL ACAD SCI USA, V107, P15449, DOI 10.1073/pnas.1004900107
   Tay Y, 2014, NATURE, V505, P344, DOI 10.1038/nature12986
   Taylor MH, 2020, J CLIN ONCOL, V38, P1154, DOI 10.1200/JCO.19.01598
   van den Beucken T, 2014, NAT COMMUN, V5, DOI 10.1038/ncomms6203
   van Zijl F, 2011, MUTAT RES-REV MUTAT, V728, P23, DOI 10.1016/j.mrrev.2011.05.002
   Voron T, 2015, J EXP MED, V212, P139, DOI 10.1084/jem.20140559
   WANG GL, 1995, P NATL ACAD SCI USA, V92, P5510, DOI 10.1073/pnas.92.12.5510
   Wang MN, 2019, BBA-REV CANCER, V1871, P199, DOI 10.1016/j.bbcan.2018.12.002
   Wang ZW, 2010, CURR DRUG TARGETS, V11, P745, DOI 10.2174/138945010791170860
   Wei L, 2016, TUMOR BIOL, V37, P9979, DOI 10.1007/s13277-016-4896-2
   Wei P, 2010, MOL CANCER THER, V9, P1618, DOI 10.1158/1535-7163.MCT-10-0034
   Wellner U, 2009, NAT CELL BIOL, V11, P1487, DOI 10.1038/ncb1998
   Wu WN, 2017, SCI REP-UK, V7, DOI 10.1038/srep45029
   Wu YD, 2010, CELL ADHES MIGR, V4, P199, DOI 10.4161/cam.4.2.10943
   Wu Y, 2009, CANCER CELL, V15, P416, DOI 10.1016/j.ccr.2009.03.016
   Xia YF, 2014, CANCER IMMUNOL RES, V2, P823, DOI 10.1158/2326-6066.CIR-14-0112
   Xing F, 2011, ONCOGENE, V30, P4075, DOI 10.1038/onc.2011.122
   Xu J, 2009, CELL RES, V19, P156, DOI 10.1038/cr.2009.5
   Xu QR, 2017, MOL CANCER, V16, DOI 10.1186/s12943-017-0675-y
   Xu XB, 2015, J BIOL CHEM, V290, P16653, DOI 10.1074/jbc.M115.636944
   Yan TT, 2018, CANCER RES, V78, P1751, DOI 10.1158/0008-5472.CAN-17-2101
   Yang J, 2004, CELL, V117, P927, DOI 10.1016/j.cell.2004.06.006
   Yang J, 2018, FRONT IMMUNOL, V9, DOI 10.3389/fimmu.2018.00978
   Yang MH, 2008, NAT CELL BIOL, V10, P295, DOI 10.1038/ncb1691
   Yang QC, 2007, JPN J CLIN ONCOL, V37, P127, DOI 10.1093/jjco/hyl137
   Yao BW, 2019, ARTIF CELL NANOMED B, V47, P3885, DOI 10.1080/21691401.2019.1670190
   Ye LY, 2016, CANCER RES, V76, P818, DOI 10.1158/0008-5472.CAN-15-0977
   Yochum ZA, 2017, MOL CANCER RES, V15, P1764, DOI 10.1158/1541-7786.MCR-17-0298
   You Y, 2019, EXP CELL RES, V385, DOI 10.1016/j.yexcr.2019.111649
   Yu M, 2013, SCIENCE, V339, P580, DOI 10.1126/science.1228522
   Yuan X, 2014, J HEMATOL ONCOL, V7, DOI 10.1186/s13045-014-0087-z
   Zavadil J, 2004, EMBO J, V23, P1155, DOI 10.1038/sj.emboj.7600069
   Zhang LH, 2017, CELL CYCLE, V16, P999, DOI 10.1080/15384101.2017.1312237
   Zhang L, 2013, BMC CANCER, V13, DOI 10.1186/1471-2407-13-108
   Zhang PJ, 2015, CELL CYCLE, V14, P481, DOI 10.1080/15384101.2015.1006048
   Zhang Q, 2013, CARCINOGENESIS, V34, P962, DOI 10.1093/carcin/bgt027
   Zhang SY, 2017, BIOMED PHARMACOTHER, V95, P711, DOI 10.1016/j.biopha.2017.08.133
   Zhang WJ, 2015, PLOS ONE, V10, DOI 10.1371/journal.pone.0129603
   Zheng X, 2008, P NATL ACAD SCI USA, V105, P3368, DOI 10.1073/pnas.0711591105
   Zheng XF, 2015, NATURE, V527, P525, DOI 10.1038/nature16064
   Zhong H, 1999, CANCER RES, V59, P5830
   Ziogas AC, 2012, INT J CANCER, V130, P857, DOI 10.1002/ijc.26094
NR 173
TC 22
Z9 23
U1 3
U2 30
PU ELSEVIER IRELAND LTD
PI CLARE
PA ELSEVIER HOUSE, BROOKVALE PLAZA, EAST PARK SHANNON, CO, CLARE, 00000,
   IRELAND
SN 0304-3835
EI 1872-7980
J9 CANCER LETT
JI Cancer Lett.
PD SEP 1
PY 2020
VL 487
BP 10
EP 20
DI 10.1016/j.canlet.2020.05.012
PG 11
WC Oncology
WE Science Citation Index Expanded (SCI-EXPANDED)
SC Oncology
GA LY0YI
UT WOS:000540249200002
PM 32470488
OA Green Accepted
DA 2022-07-19
ER

PT J
AU Zhang, JL
   Hochwald, SN
AF Zhang, Jianliang
   Hochwald, Steven N.
TI The role of FAK in tumor metabolism and therapy
SO PHARMACOLOGY & THERAPEUTICS
LA English
DT Review
DE Focal adhesion kinase; Lipogenesis; Glutamine; Proliferation; Motility;
   Molecular targeting
ID FOCAL-ADHESION-KINASE; GROWTH-FACTOR-I; ATP-CITRATE LYASE; RECEPTOR
   MONOCLONAL-ANTIBODY; PANCREATIC-CANCER GROWTH; SMALL-MOLECULE INHIBITOR;
   SQUAMOUS-CELL CARCINOMA; TYROSINE PHOSPHORYLATION; LUNG-CANCER;
   DECREASES GROWTH
AB Focal adhesion kinase (FAK) plays a vital role in tumor cell proliferation, survival and migration. Altered metabolic pathways fuel rapid tumor growth by accelerating glucose, lipid and glutamine processing. Besides the mitogenic effects of FAK, evidence is accumulating supporting the association between hyper-activated FAK and aberrant metabolism in tumorigenesis. FAK can promote glucose consumption, lipogenesis, and glutamine dependency to promote cancer cell proliferation, motility, and survival. Clinical studies demonstrate that FAK-related alterations of tumor metabolism are associated with increased risk of developing solid tumors. Since FAK contributes to the malignant phenotype, small molecule inhibition of FAK-stimulated bioenergetic and bio-synthetic processes can provide a novel approach for therapeutic intervention in tumor growth and invasion. (C) 2013 Elsevier Inc. All rights reserved.
C1 [Zhang, Jianliang; Hochwald, Steven N.] Roswell Pk Canc Inst, Dept Surg Oncol, Buffalo, NY 14263 USA.
RP Hochwald, SN (通讯作者)，Roswell Pk Canc Inst, Dept Surg Oncol, Elm & Carlton St, Buffalo, NY 14263 USA.
EM steven.hochwald@roswellpark.org
FU NCI NIH HHS [K08 CA113766, P30 CA016056] Funding Source: Medline;
   NATIONAL CANCER INSTITUTE [P30CA016056, K08CA113766] Funding Source: NIH
   RePORTER
CR Ackermann M, 2012, ANGIOGENESIS, V15, P685, DOI 10.1007/s10456-012-9294-9
   Aleksandrova K, 2011, CANCER PREV RES, V4, P1873, DOI 10.1158/1940-6207.CAPR-11-0218
   Andersson S, 2009, BIOCHEM BIOPH RES CO, V387, P36, DOI 10.1016/j.bbrc.2009.06.088
   Anichini E, 1997, BIOCHEMISTRY-US, V36, P3076, DOI 10.1021/bi9619379
   Aprikian AG, 1997, INT J CANCER, V72, P498, DOI 10.1002/(SICI)1097-0215(19970729)72:3<498::AID-IJC19>3.3.CO;2-P
   Aronsohn MS, 2003, LARYNGOSCOPE, V113, P1944, DOI 10.1097/00005537-200311000-00017
   Baron V, 1998, J BIOL CHEM, V273, P7162, DOI 10.1074/jbc.273.12.7162
   Beierle EA, 2007, J BIOL CHEM, V282, P12503, DOI 10.1074/jbc.M701450200
   Berlicki L, 2008, MINI-REV MED CHEM, V8, P869, DOI 10.2174/138955708785132800
   Bernstein C, 2011, ARCH TOXICOL, V85, P863, DOI 10.1007/s00204-011-0648-7
   Bisht B, 2008, BMC CELL BIOL, V9, DOI 10.1186/1471-2121-9-48
   BROWNSEY RW, 1984, BIOCHEM J, V218, P733, DOI 10.1042/bj2180733
   Cai F, 2012, CURR OPIN CLIN NUTR, V15, P99, DOI 10.1097/MCO.0b013e32834feab4
   Cance WG, 2000, CLIN CANCER RES, V6, P2417
   Chen HW, 2012, PROSTATE CANCER P D, V15, P260, DOI 10.1038/pcan.2012.15
   Chocarro-Calvo A, 2013, MOL CELL, V49, P474, DOI 10.1016/j.molcel.2012.11.022
   Crespo I, 2012, PLOS ONE, V7, DOI 10.1371/journal.pone.0050407
   Dang C, 2013, COLD SPRING HARB PER, V3
   Dao P, 2013, BIOORG MED CHEM LETT, V23, P4552, DOI 10.1016/j.bmcl.2013.06.038
   Dunn KB, 2010, ANTI-CANCER AGENT ME, V10, P722
   (ECCO) T. E. C. 0., 2012, SCI DAILY
   El Annabi S, 2001, FEBS LETT, V507, P247, DOI 10.1016/S0014-5793(01)02981-7
   Fernandez-Marcos PJ, 2013, CANCER CELL, V23, P427, DOI 10.1016/j.ccr.2013.04.003
   Fletcher DA, 2010, NATURE, V463, P485, DOI 10.1038/nature08908
   Fu YM, 1999, CANCER RES, V59, P758
   Fu YM, 2004, CLIN EXP METASTAS, V21, P587
   Fu YM, 2003, NUTR CANCER, V45, P60, DOI 10.1207/S15327914NC4501_8
   GATES RE, 1994, CELL GROWTH DIFFER, V5, P891
   Gervais FG, 1998, J BIOL CHEM, V273, P17102, DOI 10.1074/jbc.273.27.17102
   Goel HL, 2002, CELL PROLIFERAT, V35, P131, DOI 10.1046/j.1365-2184.2002.00232.x
   Golubovskaya VM, 2012, CARCINOGENESIS, V33, P1004, DOI 10.1093/carcin/bgs120
   Golubovskaya VM, 2009, HISTOL HISTOPATHOL, V24, P503, DOI 10.14670/HH-24.503
   Golubovskaya VM, 2008, J MED CHEM, V51, P7405, DOI 10.1021/jm800483v
   Graham NA, 2012, MOL SYST BIOL, V8, DOI 10.1038/msb.2012.20
   GUAN JL, 1992, NATURE, V358, P690, DOI 10.1038/358690a0
   Guo D., 2013, CURR PHARM IN PRESS
   Gupta A, 2012, BBA-MOL BASIS DIS, V1822, P1030, DOI 10.1016/j.bbadis.2012.02.011
   Hassanein M, 2013, CLIN CANCER RES, V19, P560, DOI 10.1158/1078-0432.CCR-12-2334
   Hauck CR, 2002, IUBMB LIFE, V53, P115, DOI 10.1080/15216540211470
   Hewish M, 2009, RECENT PAT ANTI-CANC, V4, P54, DOI 10.2174/157489209787002515
   Hochwald SN, 2009, CELL CYCLE, V8, P2435, DOI 10.4161/cc.8.15.9145
   Huang DS, 2002, J BIOL CHEM, V277, P18151, DOI 10.1074/jbc.M104252200
   Infante JR, 2012, J CLIN ONCOL, V30, P1527, DOI 10.1200/JCO.2011.38.9346
   Itoh S, 2004, CLIN CANCER RES, V10, P2812, DOI 10.1158/1078-0432.CCR-1046-03
   Janku F, 2013, ONCOTARGET, V4, P463, DOI 10.18632/oncotarget.886
   Jeon JH, 2010, LUNG CANCER, V69, P165, DOI 10.1016/j.lungcan.2009.10.014
   Jeon J, 2007, BIOCHEM BIOPH RES CO, V364, P1062, DOI 10.1016/j.bbrc.2007.10.134
   Jeong SM, 2013, CANCER CELL, V23, P450, DOI 10.1016/j.ccr.2013.02.024
   Kabat GC, 2012, BRIT J CANCER, V106, P227, DOI 10.1038/bjc.2011.512
   Kallergi G, 2007, MOL MED, V13, P79, DOI 10.2119/2006-00083.Kallergi
   Khare S, 2006, AM J PHYSIOL-GASTR L, V291, pG1100, DOI 10.1152/ajpgi.00008.2006
   Kim S, 2013, ENDOCR-RELAT CANCER, V20, P339, DOI 10.1530/ERC-12-0398
   Kim SJ, 2004, J KOREAN MED SCI, V19, P710, DOI 10.3346/jkms.2004.19.5.710
   KNIGHT JB, 1995, J BIOL CHEM, V270, P10199, DOI 10.1074/jbc.270.17.10199
   Ko YH, 2011, CANCER BIOL THER, V12, P1085, DOI 10.4161/cbt.12.12.18671
   Kroder G, 1996, J CLIN INVEST, V97, P1471, DOI 10.1172/JCI118569
   Kucab Jill E, 2003, Breast Dis, V17, P41
   Kuemmerle JF, 2012, ENDOCRIN METAB CLIN, V41, P409, DOI 10.1016/j.ecl.2012.04.018
   Kurenova EV, 2009, J MED CHEM, V52, P4716, DOI 10.1021/jm900159g
   Kwong L, 2003, MOL CELL BIOL, V23, P933, DOI 10.1128/MCB.23.3.933-949.2003
   Lacy MQ, 2008, J CLIN ONCOL, V26, P3196, DOI 10.1200/JCO.2007.15.9319
   Lai IR, 2010, AM J PATHOL, V177, P1629, DOI 10.2353/ajpath.2010.100172
   Lark AL, 2005, MODERN PATHOL, V18, P1289, DOI 10.1038/modpathol.3800424
   Le Y, 2005, J IMMUNOL, V174, P2582, DOI 10.4049/jimmunol.174.5.2582
   Lebrun P, 2000, J BIOL CHEM, V275, P38371, DOI 10.1074/jbc.M006162200
   Lehembre F, 2008, EMBO J, V27, P2603, DOI 10.1038/emboj.2008.178
   Lietha D, 2007, CELL, V129, P1177, DOI 10.1016/j.cell.2007.05.041
   Liu GY, 2008, CELL BIOL INT, V32, P663, DOI 10.1016/j.cellbi.2008.01.292
   Liu TJ, 2007, MOL CANCER THER, V6, P1357, DOI 10.1158/1535-7163.MCT-06-0476
   Liu WM, 2013, PLOS ONE, V8, DOI 10.1371/journal.pone.0070804
   Liu WG, 2008, CARCINOGENESIS, V29, P1096, DOI 10.1093/carcin/bgn026
   Lobo C, 2000, BIOCHEM J, V348, P257, DOI 10.1042/0264-6021:3480257
   Ma WW, 2011, ANTI-CANCER AGENT ME, V11, P638
   MCMICHAEL AJ, 1985, JNCI-J NATL CANCER I, V75, P185
   Menu E, 2007, INT J CANCER, V121, P1857, DOI 10.1002/ijc.22845
   Migita T, 2008, CANCER RES, V68, P8547, DOI 10.1158/0008-5472.CAN-08-1235
   Migita T, 2013, AM J PATHOL, V182, P1800, DOI 10.1016/j.ajpath.2013.01.048
   Moissoglu K, 2003, J BIOL CHEM, V278, P47946, DOI 10.1074/jbc.M302720200
   Molife LR, 2010, BRIT J CANCER, V103, P332, DOI 10.1038/sj.bjc.6605767
   Moser C, 2008, EUR J CANCER, V44, P1577, DOI 10.1016/j.ejca.2008.04.003
   Musch MW, 1998, P ASSOC AM PHYSICIAN, V110, P136
   Nagaharu K, 2011, AM J PATHOL, V178, P754, DOI 10.1016/j.ajpath.2010.10.015
   Nicklin P, 2009, CELL, V136, P521, DOI 10.1016/j.cell.2008.11.044
   Nicolay BN, 2013, GENE DEV, V27, P182, DOI 10.1101/gad.206227.112
   Niethammer P, 2002, J CELL BIOL, V157, P521, DOI 10.1083/jcb.200109059
   Ocak S, 2012, CANCER-AM CANCER SOC, V118, P1293, DOI 10.1002/cncr.26382
   Ouwens DM, 1996, BIOCHEM J, V318, P609, DOI 10.1042/bj3180609
   Paik JY, 2009, J NUCL MED, V50, P618, DOI 10.2967/jnumed.108.059386
   Pandey PR, 2012, RECENT PAT ANTI-CANC, V7, P185
   Park EK, 2009, J PATHOL, V218, P337, DOI 10.1002/path.2531
   Park JH, 2011, J CELL PHYSIOL, V226, P267, DOI 10.1002/jcp.22338
   Park JH, 2009, AM J PHYSIOL-CELL PH, V297, pC935, DOI 10.1152/ajpcell.00121.2009
   PILLAY TS, 1995, J BIOL CHEM, V270, P991, DOI 10.1074/jbc.270.3.991
   Pollak M, 2008, NAT REV CANCER, V8, P915, DOI 10.1038/nrc2536
   Putz T, 1999, CANCER RES, V59, P227
   Ramprasad OG, 2007, CELL MOTIL CYTOSKEL, V64, P199, DOI 10.1002/cm.20176
   Raufman JP, 2008, J CELL PHYSIOL, V215, P538, DOI 10.1002/jcp.21332
   Resnik JL, 1998, CANCER RES, V58, P1159
   Ridgway ND, 2013, CRIT REV BIOCHEM MOL, V48, P20, DOI 10.3109/10409238.2012.735643
   Ritt M, 2013, J BIOL CHEM, V288, P8875, DOI 10.1074/jbc.M112.421164
   Rovin JD, 2002, PROSTATE, V53, P124, DOI 10.1002/pros.10114
   Sakiyama T, 2009, GASTROENTEROLOGY, V136, P924, DOI 10.1053/j.gastro.2008.12.002
   Scagliotti GV, 2012, CANCER TREAT REV, V38, P292, DOI 10.1016/j.ctrv.2011.07.008
   SCHLAEPFER DD, 1994, NATURE, V372, P786
   Schneider GB, 2002, CANCER, V95, P2508, DOI 10.1002/cncr.10992
   Schultze A, 2011, ANTI-CANCER AGENT ME, V11, P593, DOI 10.2174/187152011796817727
   Schultze A, 2010, EXPERT OPIN INV DRUG, V19, P777, DOI 10.1517/13543784.2010.489548
   Serrels A, 2012, INT J CANCER, V131, P287, DOI 10.1002/ijc.26351
   Shang YL, 2008, MOL CANCER THER, V7, P2599, DOI 10.1158/1535-7163.MCT-07-2401
   Shima T, 2003, P NATL ACAD SCI USA, V100, P14897, DOI 10.1073/pnas.2432139100
   Simon MS, 2012, ANN EPIDEMIOL, V22, P17, DOI 10.1016/j.annepidem.2011.10.006
   Simpson NE, 2012, EPIGENETICS-US, V7, P1413, DOI 10.4161/epi.22713
   Son J, 2013, NATURE, V496, P101, DOI 10.1038/nature12040
   Su B, 2013, ONCOGENE, V32, P2016, DOI 10.1038/onc.2012.218
   Tamura M, 2003, KIDNEY INT, V63, P722, DOI 10.1046/j.1523-1755.2003.00772.x
   Tardito S, 2011, CURR CANCER DRUG TAR, V11, P929, DOI 10.2174/156800911797264725
   Thangavelu K, 2012, P NATL ACAD SCI USA, V109, P7705, DOI 10.1073/pnas.1116573109
   Tomita N, 2013, BIOORG MED CHEM LETT, V23, P1779, DOI 10.1016/j.bmcl.2013.01.047
   Ucar DA, 2013, ANTI-CANCER AGENT ME, V13, P595
   Ucar DA, 2012, CELL CYCLE, V11, P3250, DOI 10.4161/cc.21611
   Ucar DA, 2010, ANTI-CANCER AGENT ME, V10, P742
   Vadlamudi RK, 2003, FEBS LETT, V543, P76, DOI 10.1016/S0014-5793(03)00404-6
   van der Vos KE, 2012, NAT CELL BIOL, V14, P829, DOI 10.1038/ncb2536
   van Duijnhoven FJB, 2011, GUT, V60, P1094, DOI 10.1136/gut.2010.225011
   Van Hemelrijck M, 2012, INT J CANCER, V130, P2118, DOI 10.1002/ijc.26212
   Van Slambrouck S, 2007, INT J ONCOL, V31, P1501
   Vander Heiden MG, 2011, NAT REV DRUG DISCOV, V10, P671, DOI 10.1038/nrd3504
   Varis A, 2002, CANCER RES, V62, P2625
   Vartanian T, 2000, BIOCHEM BIOPH RES CO, V271, P414, DOI 10.1006/bbrc.2000.2624
   Wade R, 2011, J BIOL CHEM, V286, P37932, DOI 10.1074/jbc.M111.294504
   Wang J, 2013, CANCER PREV RES, V6, P321, DOI 10.1158/1940-6207.CAPR-12-0304
   Warshamana-Greene GS, 2005, CLIN CANCER RES, V11, P1563, DOI 10.1158/1078-0432.CCR-04-1544
   Watanabe N, 2008, CLIN CANCER RES, V14, P4631, DOI 10.1158/1078-0432.CCR-07-4755
   Wilson KF, 2013, TRENDS MOL MED, V19, P74, DOI 10.1016/j.molmed.2012.10.011
   Wise DR, 2010, TRENDS BIOCHEM SCI, V35, P427, DOI 10.1016/j.tibs.2010.05.003
   Wise DR, 2008, P NATL ACAD SCI USA, V105, P18782, DOI 10.1073/pnas.0810199105
   Wulaningsih W, 2012, J CANCER EPIDEMIOL, V2012, DOI 10.1155/2012/792034
   Wulaningsih W, 2013, PLOS ONE, V8, DOI 10.1371/journal.pone.0054944
   Yancy Haile F, 2007, J Carcinog, V6, P8
   Yuan Z, 2010, J CANCER RES CLIN, V136, P1489, DOI 10.1007/s00432-010-0806-y
   ZACHARY I, 1992, CELL, V71, P891, DOI 10.1016/0092-8674(92)90385-P
   Zaidi N, 2012, CANCER RES, V72, P3709, DOI 10.1158/0008-5472.CAN-11-4112
   Zaytseva YY, 2012, CANCER RES, V72, P1504, DOI 10.1158/0008-5472.CAN-11-4057
   Zhang JL, 2013, JNCI-J NATL CANCER I, V105, P1005, DOI 10.1093/jnci/djt135
   Zhang S, 2013, BIOORGAN MED CHEM, V21, P3723, DOI 10.1016/j.bmc.2013.04.043
   Zhelev Z, 2004, FEBS LETT, V570, P195, DOI 10.1016/j.febslet.2004.06.048
   Zheng DH, 2010, MOL CARCINOGEN, V49, P200, DOI 10.1002/mc.20590
NR 147
TC 62
Z9 63
U1 1
U2 36
PU PERGAMON-ELSEVIER SCIENCE LTD
PI OXFORD
PA THE BOULEVARD, LANGFORD LANE, KIDLINGTON, OXFORD OX5 1GB, ENGLAND
SN 0163-7258
J9 PHARMACOL THERAPEUT
JI Pharmacol. Ther.
PD MAY
PY 2014
VL 142
IS 2
BP 154
EP 163
DI 10.1016/j.pharmthera.2013.12.003
PG 10
WC Pharmacology & Pharmacy
WE Science Citation Index Expanded (SCI-EXPANDED)
SC Pharmacology & Pharmacy
GA AE6VB
UT WOS:000334135000002
PM 24333503
OA Green Accepted, hybrid
DA 2022-07-19
ER

PT J
AU Traub, B
   Roth, A
   Kornmann, M
   Knippschild, U
   Bischof, J
AF Traub, Benno
   Roth, Aileen
   Kornmann, Marko
   Knippschild, Uwe
   Bischof, Joachim
TI Stress-activated kinases as therapeutic targets in pancreatic cancer
SO WORLD JOURNAL OF GASTROENTEROLOGY
LA English
DT Review
DE Pancreatic cancer; Stress-activated protein kinases; Mitogen-activated
   protein kinases; c-Jun N-terminal kinases; Casein kinase 1; Small
   molecule inhibitor
ID N-TERMINAL KINASE; P38 MAP KINASE; C-JUN; PROTEIN-KINASE;
   SIGNAL-TRANSDUCTION; IN-VITRO; INDUCED APOPTOSIS; BETA-CATENIN;
   MULTIDRUG-RESISTANCE; CELL-PROLIFERATION
AB Pancreatic cancer is a dismal disease with high incidence and poor survival rates. With the aim to improve overall survival of pancreatic cancer patients, new therapeutic approaches are urgently needed. Protein kinases are key regulatory players in basically all stages of development, maintaining physiologic functions but also being involved in pathogenic processes. c-Jun N-terminal kinases (JNK) and p38 kinases, representatives of the mitogen-activated protein kinases, as well as the casein kinase 1 (CK1) family of protein kinases are important mediators of adequate response to cellular stress following inflammatory and metabolic stressors, DNA damage, and others. In their physiologic roles, they are responsible for the regulation of cell cycle progression, cell proliferation and differentiation, and apoptosis. Dysregulation of the underlying pathways consequently has been identified in various cancer types, including pancreatic cancer. Pharmacological targeting of those pathways has been the field of interest for several years. While success in earlier studies was limited due to lacking specificity and off-target effects, more recent improvements in small molecule inhibitor design against stress-activated protein kinases and their use in combination therapies have shown promising in vitro results. Consequently, targeting of JNK, p38, and CK1 protein kinase family members may actually be of particular interest in the field of precision medicine in patients with highly deregulated kinase pathways related to these kinases. However, further studies are warranted, especially involving in vivo investigation and clinical trials, in order to advance inhibition of stress-activated kinases to the field of translational medicine.
C1 [Traub, Benno; Roth, Aileen; Kornmann, Marko; Knippschild, Uwe; Bischof, Joachim] Ulm Univ Hosp, Dept Gen & Visceral Surg, Albert Einstein Allee 23, D-89081 Ulm, Germany.
RP Knippschild, U (通讯作者)，Ulm Univ Hosp, Dept Gen & Visceral Surg, Albert Einstein Allee 23, D-89081 Ulm, Germany.
EM uwe.knippschild@uniklinik-ulm.de
OI Roth, Aileen/0000-0001-9710-9085
FU German Research Foundation (DFG) [TR1663/11, KN356/9-1]; Else
   Kroner-Fresenius-Stiftung [2017_A142]
FX Supported by German Research Foundation (DFG), No. TR1663/11 and No.
   KN356/9-1; and Else Kroner-Fresenius-Stiftung, No. 2017_A142.
CR Alam MS, 2015, NAT MED, V21, P1337, DOI 10.1038/nm.3957
   Alonso G, 2000, J BIOL CHEM, V275, P40641, DOI 10.1074/jbc.M007835200
   Ambrosino C, 2001, BIOL CELL, V93, P47, DOI 10.1016/S0248-4900(01)01124-8
   Amsterdam A, 2014, ACTA HISTOCHEM, V116, P1434, DOI 10.1016/j.acthis.2014.09.007
   [Anonymous], 2016, MAP KINASE, V4
   Avruch J, 2001, RECENT PROG HORM RES, V56, P127, DOI 10.1210/rp.56.1.127
   Bailey P, 2016, NATURE, V531, P47, DOI 10.1038/nature16965
   Bao YJ, 2011, J BIOCHEM, V149, P361, DOI 10.1093/jb/mvr021
   Beachy PA, 2004, NATURE, V432, P324, DOI 10.1038/nature03100
   Bennett BL, 2001, P NATL ACAD SCI USA, V98, P13681, DOI 10.1073/pnas.251194298
   Bibian M, 2013, BIOORG MED CHEM LETT, V23, P4374, DOI 10.1016/j.bmcl.2013.05.075
   Birkenkamp KU, 2000, BRIT J PHARMACOL, V131, P99, DOI 10.1038/sj.bjp.0703534
   Bischof J, 2012, AMINO ACIDS, V43, P1577, DOI 10.1007/s00726-012-1234-x
   Bondar VM, 2002, MOL CANCER THER, V1, P989
   Bracci PM, 2012, CANCER-AM CANCER SOC, V118, P5384, DOI 10.1002/cncr.27538
   Brancho D, 2003, GENE DEV, V17, P1969, DOI 10.1101/gad.1107303
   Broad InstituteTCGAGenomeDataAnalysisCenter, 2016, AN OV PANCR AD PRIM
   Brockschmidt C, 2008, GUT, V57, P799, DOI 10.1136/gut.2007.123695
   Bulavin DV, 2002, NAT GENET, V31, P210, DOI 10.1038/ng894
   BURNETT G, 1954, J BIOL CHEM, V211, P969
   Cadigan KM, 1997, GENE DEV, V11, P3286, DOI 10.1101/gad.11.24.3286
   Carrino M, 2019, CELL DEATH DISCOV, V5, DOI 10.1038/s41420-019-0179-1
   Cellurale C, 2011, MOL CELL BIOL, V31, P1565, DOI 10.1128/MCB.01122-10
   Cerami E, 2012, CANCER DISCOV, V2, P401, DOI 10.1158/2159-8290.CD-12-0095
   Chen YB, 2011, PLOS BIOL, V9, DOI 10.1371/journal.pbio.1001083
   Cheong JK, 2011, ONCOGENE, V30, P2558, DOI 10.1038/onc.2010.627
   Choi BH, 2018, J BIOL CHEM, V293, P17574, DOI 10.1074/jbc.RA118.003723
   Cicenas J, 2018, CANCERS, V10, DOI 10.3390/cancers10010001
   Clevers H, 2006, CELL, V127, P469, DOI 10.1016/j.cell.2006.10.018
   Collisson EA, 2012, CANCER DISCOV, V2, P685, DOI 10.1158/2159-8290.CD-11-0347
   Cong F, 2004, MOL CELL BIOL, V24, P2000, DOI 10.1128/MCB.24.5.2000-2011.2004
   Coulthard LR, 2009, TRENDS MOL MED, V15, P369, DOI 10.1016/j.molmed.2009.06.005
   Cozza G, 2016, EXPERT OPIN THER TAR, V20, P319, DOI 10.1517/14728222.2016.1091883
   Cuadrado A, 2010, BIOCHEM J, V429, P403, DOI 10.1042/BJ20100323
   Davidson G, 2005, NATURE, V438, P867, DOI 10.1038/nature04170
   Davies SP, 2000, BIOCHEM J, V351, P95, DOI 10.1042/0264-6021:3510095
   Davis RJ, 2000, PROG INFLAM RES, P13
   Denef N, 2000, CELL, V102, P521, DOI 10.1016/S0092-8674(00)00056-8
   DERIJARD B, 1994, CELL, V76, P1025, DOI 10.1016/0092-8674(94)90380-8
   DERIJARD B, 1995, SCIENCE, V267, P682, DOI 10.1126/science.7839144
   Desagher S, 2001, MOL CELL, V8, P601, DOI 10.1016/S1097-2765(01)00335-5
   Dhillon AS, 2007, ONCOGENE, V26, P3279, DOI 10.1038/sj.onc.1210421
   Ding XZ, 2001, BIOCHEM BIOPH RES CO, V282, P447, DOI 10.1006/bbrc.2001.4595
   Dreissigacker U, 2006, CELL SIGNAL, V18, P1156, DOI 10.1016/j.cellsig.2005.09.004
   Ebelt ND, 2017, ONCOTARGET, V8, P104894, DOI 10.18632/oncotarget.20581
   Elyada E, 2011, NATURE, V470, P409, DOI 10.1038/nature09673
   Enslen H, 1998, J BIOL CHEM, V273, P1741, DOI 10.1074/jbc.273.3.1741
   Fohr KJ, 2017, INVEST NEW DRUG, V35, P277, DOI 10.1007/s10637-017-0429-0
   Fu Z, 2001, EXP CELL RES, V269, P275, DOI 10.1006/excr.2001.5324
   Fuchs SY, 1996, ONCOGENE, V13, P1531
   Fuste NP, 2016, NAT COMMUN, V7, DOI 10.1038/ncomms11581
   Gao JJ, 2013, SCI SIGNAL, V6, DOI 10.1126/scisignal.2004088
   Garcia-Reyes B, 2018, J MED CHEM, V61, P4087, DOI 10.1021/acs.jmedchem.8b00095
   Giamas G, 2007, BIOCHEM J, V406, P389, DOI 10.1042/BJ20070091
   Godl K, 2003, P NATL ACAD SCI USA, V100, P15434, DOI 10.1073/pnas.2535024100
   Gottesman MM, 2002, NAT REV CANCER, V2, P48, DOI 10.1038/nrc706
   Grassi ES, 2015, ONCOTARGET, V6, P36383, DOI 10.18632/oncotarget.5799
   Grutzmann R, 2005, ONCOGENE, V24, P5079, DOI 10.1038/sj.onc.1208696
   Grutzmann R, 2003, PANCREATOLOGY, V3, P169, DOI 10.1159/000070087
   Gubern A, 2016, MOL CELL, V64, P25, DOI 10.1016/j.molcel.2016.08.015
   Gupta S, 1996, EMBO J, V15, P2760, DOI 10.1002/j.1460-2075.1996.tb00636.x
   Habiro A, 2004, BIOCHEM BIOPH RES CO, V316, P71, DOI 10.1016/j.bbrc.2004.02.017
   Halekotte J, 2017, MOLECULES, V22, DOI 10.3390/molecules22040522
   Haller V, 2020, EXPERT OPIN THER PAT, V30, P453, DOI 10.1080/13543776.2020.1749263
   HAN J, 1994, SCIENCE, V265, P808, DOI 10.1126/science.7914033
   Handra-Luca A, 2012, PANCREAS, V41, P416, DOI 10.1097/MPA.0b013e318238379d
   Hayes TK, 2016, CANCER CELL, V29, P75, DOI 10.1016/j.ccell.2015.11.011
   Hazzalin CA, 1996, CURR BIOL, V6, P1028, DOI 10.1016/S0960-9822(02)00649-8
   He TC, 1998, SCIENCE, V281, P1509, DOI 10.1126/science.281.5382.1509
   Henklova P, 2008, EUR J PHARMACOL, V593, P16, DOI 10.1016/j.ejphar.2008.07.007
   Hermann PC, 2007, CELL STEM CELL, V1, P313, DOI 10.1016/j.stem.2007.06.002
   Hezel AF, 2006, GENE DEV, V20, P1218, DOI 10.1101/gad.1415606
   Hidalgo M, 2015, PANCREATOLOGY, V15, P8, DOI 10.1016/j.pan.2014.10.001
   Hirano T, 2002, ONCOGENE, V21, P5923, DOI 10.1038/sj.onc.1205643
   Hui LJ, 2008, J CLIN INVEST, V118, P3943, DOI 10.1172/JCI37156
   Igea A, 2015, CANCER RES, V75, P3997, DOI 10.1158/0008-5472.CAN-15-0173
   Ingham PW, 2001, GENE DEV, V15, P3059, DOI 10.1101/gad.938601
   Ip YT, 1998, CURR OPIN CELL BIOL, V10, P205, DOI 10.1016/S0955-0674(98)80143-9
   Johnson GL, 2007, BBA-MOL CELL RES, V1773, P1341, DOI 10.1016/j.bbamcr.2006.12.009
   Johnson R, 1996, MOL CELL BIOL, V16, P4504
   Karthikeyan C, 2017, BIOORG MED CHEM LETT, V27, P2663, DOI 10.1016/j.bmcl.2017.04.080
   Kawakami F, 2008, BIOL PHARM BULL, V31, P193, DOI 10.1248/bpb.31.193
   Kennedy NJ, 2003, GENE DEV, V17, P629, DOI 10.1101/gad.1062903
   Kim JH, 2009, BIOCHEM BIOPH RES CO, V387, P450, DOI 10.1016/j.bbrc.2009.07.036
   Klaus A, 2008, NAT REV CANCER, V8, P387, DOI 10.1038/nrc2389
   Knippschild U, 2005, CELL SIGNAL, V17, P675, DOI 10.1016/j.cellsig.2004.12.011
   Knippschild U, 2005, ONKOLOGIE, V28, P508, DOI 10.1159/000087137
   Knippschild U, 1997, ONCOGENE, V15, P1727, DOI 10.1038/sj.onc.1201541
   Knippschild U, 2014, FRONT ONCOL, V4, DOI 10.3389/fonc.2014.00096
   Koizumi K, 2005, ANTICANCER RES, V25, P3347
   Konno T, 2015, HISTOCHEM CELL BIOL, V143, P471, DOI 10.1007/s00418-014-1300-4
   Kumar S, 1999, BIOCHEM BIOPH RES CO, V263, P825, DOI 10.1006/bbrc.1999.1454
   KYRIAKIS JM, 1990, J BIOL CHEM, V265, P17355
   Leban J, 2007, BIOORG MED CHEM LETT, V17, P5858, DOI 10.1016/j.bmcl.2007.08.022
   Lee ER, 2006, BBA-MOL CELL RES, V1763, P958, DOI 10.1016/j.bbamcr.2006.06.006
   LEE JC, 1994, NATURE, V372, P739, DOI 10.1038/372739a0
   Lee JK, 2017, MOLECULES, V22, DOI 10.3390/molecules22081287
   Li CW, 2007, CANCER RES, V67, P1030, DOI 10.1158/0008-5472.CAN-06-2030
   Li JY, 2012, PHARMAZIE, V67, P942, DOI 10.1691/ph.2012.1849
   Li YZ, 2018, CANCER LETT, V428, P45, DOI 10.1016/j.canlet.2018.04.030
   Lindemann RK, 2008, CANCER RES, V68, P961, DOI 10.1158/0008-5472.CAN-07-5500
   Lipner MB, 2020, JCI INSIGHT, V5, DOI 10.1172/jci.insight.129905
   Liu CX, 2019, INT J MOL SCI, V20, DOI 10.3390/ijms20246184
   Logan CY, 2004, ANNU REV CELL DEV BI, V20, P781, DOI 10.1146/annurev.cellbio.20.010403.113126
   Losa JH, 2003, ONCOGENE, V22, P3998, DOI 10.1038/sj.onc.1206608
   Lu WL, 2014, INT J CLIN ONCOL, V19, P1011, DOI 10.1007/s10147-013-0648-0
   Lu YY, 2010, FEBS LETT, V584, P4019, DOI 10.1016/j.febslet.2010.08.014
   Manning G, 2002, SCIENCE, V298, P1912, DOI 10.1126/science.1075762
   Marin O, 2003, P NATL ACAD SCI USA, V100, P10193, DOI 10.1073/pnas.1733909100
   Martinez-Limon A, 2020, INT J MOL SCI, V21, DOI 10.3390/ijms21061913
   Mashhoon N, 2000, J BIOL CHEM, V275, P20052, DOI 10.1074/jbc.M001713200
   McKay RM, 2001, DEV BIOL, V235, P388, DOI 10.1006/dbio.2001.0308
   MCMAHON AP, 1989, CELL, V58, P1075, DOI 10.1016/0092-8674(89)90506-0
   Messoussi A, 2014, CHEM BIOL, V21, P1433, DOI 10.1016/j.chembiol.2014.09.007
   Modak C, 2008, BIOCHEM BIOPH RES CO, V368, P801, DOI 10.1016/j.bbrc.2008.02.001
   Modak C, 2009, WORLD J GASTRO ONCOL, V1, P26, DOI 10.4251/wjgo.v1.i1.26
   Moon RT, 1997, TRENDS GENET, V13, P157, DOI 10.1016/S0168-9525(97)01093-7
   Morrison DK, 2003, ANNU REV CELL DEV BI, V19, P91, DOI 10.1146/annurev.cellbio.19.111401.091942
   Nagahata T, 2003, CANCER SCI, V94, P515, DOI 10.1111/j.1349-7006.2003.tb01475.x
   Nemoto S, 1998, MOL CELL BIOL, V18, P3518, DOI 10.1128/MCB.18.6.3518
   Nielsen C, 2007, CANCER RES, V67, P178, DOI 10.1158/0008-5472.CAN-06-2801
   Okada M, 2016, ONCOTARGET, V7, P27021, DOI 10.18632/oncotarget.8395
   Okada M, 2014, ONCOTARGET, V5, P5100, DOI 10.18632/oncotarget.2087
   Paillas S, 2011, CANCER RES, V71, P1041, DOI 10.1158/0008-5472.CAN-10-2726
   Pan DJ, 2007, GENE DEV, V21, P886, DOI 10.1101/gad.1536007
   Pan DJ, 2010, DEV CELL, V19, P491, DOI 10.1016/j.devcel.2010.09.011
   Pearson G, 2001, ENDOCR REV, V22, P153, DOI 10.1210/er.22.2.153
   Peifer C, 2008, BIOORG MED CHEM LETT, V18, P1431, DOI 10.1016/j.bmcl.2007.12.073
   Peifer C, 2007, J MED CHEM, V50, P1213, DOI 10.1021/jm061097o
   Peifer C, 2009, J MED CHEM, V52, P7618, DOI 10.1021/jm9005127
   Pereira L, 2013, EMBO MOL MED, V5, P1759, DOI 10.1002/emmm.201302732
   Philip A, 2000, J BIOL CHEM, V275, P5911, DOI 10.1074/jbc.275.8.5911
   PINNA LA, 1969, BIOCHIM BIOPHYS ACTA, V178, P199, DOI 10.1016/0005-2744(69)90152-1
   POWELL SM, 1992, NATURE, V359, P235, DOI 10.1038/359235a0
   Price MA, 2006, GENE DEV, V20, P399, DOI 10.1101/gad.1394306
   Rahib L, 2014, CANCER RES, V74, P2913, DOI 10.1158/0008-5472.CAN-14-0155
   RAINGEAUD J, 1995, J BIOL CHEM, V270, P7420, DOI 10.1074/jbc.270.13.7420
   Rena G, 2004, EMBO REP, V5, P60, DOI 10.1038/sj.embor.7400048
   Richter J, 2014, J MED CHEM, V57, P7933, DOI 10.1021/jm500600b
   ROBINSON LC, 1993, MOL CELL BIOL, V13, P2870, DOI 10.1128/MCB.13.5.2870
   Rocheleau CE, 1997, CELL, V90, P707, DOI 10.1016/S0092-8674(00)80531-0
   Rosenberg LH, 2015, SCI TRANSL MED, V7, DOI 10.1126/scitranslmed.aac8773
   Rubin LL, 2006, NAT REV DRUG DISCOV, V5, P1026, DOI 10.1038/nrd2086
   Ruiz i Altaba A, 2007, TRENDS CELL BIOL, V17, P438, DOI 10.1016/j.tcb.2007.06.007
   Sabapathy K, 2004, MOL CELL, V15, P713, DOI 10.1016/j.molcel.2004.08.028
   Sakurai T, 2006, P NATL ACAD SCI USA, V103, P10544, DOI 10.1073/pnas.0603499103
   Salvador JM, 2005, NAT IMMUNOL, V6, P390, DOI 10.1038/ni1177
   Sato T, 2017, CANCER SCI, V108, P2156, DOI 10.1111/cas.13382
   Shanware NP, 2009, BMB REP, V42, P142, DOI 10.5483/BMBRep.2009.42.3.142
   She QB, 2002, CANCER RES, V62, P1343
   She QB, 2001, CANCER RES, V61, P1604
   Sheridan DL, 2008, J BIOL CHEM, V283, P19511, DOI 10.1074/jbc.M801074200
   Siddiqui MA, 2010, J MED CHEM, V53, P3005, DOI 10.1021/jm9003279
   Sinnberg T, 2010, CANCER RES, V70, P6999, DOI 10.1158/0008-5472.CAN-10-0645
   SMEAL T, 1991, NATURE, V354, P494, DOI 10.1038/354494a0
   Stepniak E, 2006, GENE DEV, V20, P2306, DOI 10.1101/gad.390506
   Stoter M, 2014, PLOS ONE, V9, DOI 10.1371/journal.pone.0100090
   Suzuki S, 2015, ONCOTARGET, V6, P458, DOI 10.18632/oncotarget.2693
   Taipale J, 2002, NATURE, V418, P892, DOI 10.1038/nature00989
   Takahashi R, 2013, CANCER SCI, V104, P337, DOI 10.1111/cas.12080
   Teng DHF, 1997, CANCER RES, V57, P4177
   Tetsu O, 1999, NATURE, V398, P422, DOI 10.1038/18884
   Thoms HC, 2007, CANCER RES, V67, P1660, DOI 10.1158/0008-5472.CAN-06-1038
   Thornton TM, 2009, INT J BIOL SCI, V5, P44, DOI 10.7150/ijbs.5.44
   Tian XD, 2022, CANCER GENE THER, V29, P73, DOI 10.1038/s41417-020-00290-5
   Tian XD, 2020, ANTICANCER RES, V40, P5545, DOI 10.21873/anticanres.14567
   Tournier C, 1999, MOL CELL BIOL, V19, P1569
   Tournier C, 2001, GENE DEV, V15, P1419, DOI 10.1101/gad.888501
   Tournier Cathy, 2013, Genes Cancer, V4, P397, DOI 10.1177/1947601913486349
   Tsai IC, 2007, INT J CANCER, V120, P1005, DOI 10.1002/ijc.22368
   Turjanski AG, 2007, ONCOGENE, V26, P3240, DOI 10.1038/sj.onc.1210415
   Underwood DC, 2000, J PHARMACOL EXP THER, V293, P281
   VANCURA A, 1994, J BIOL CHEM, V269, P19271
   Varjosalo M, 2008, GENE DEV, V22, P2454, DOI 10.1101/gad.1693608
   Vena F, 2020, MOL CANCER THER, V19, P1623, DOI 10.1158/1535-7163.MCT-19-0997
   Ventura JJ, 2006, MOL CELL, V21, P701, DOI 10.1016/j.molcel.2006.01.018
   Wada T, 2008, CELL DEATH DIFFER, V15, P89, DOI 10.1038/sj.cdd.4402222
   Wagner EF, 2009, NAT REV CANCER, V9, P537, DOI 10.1038/nrc2694
   Wang L, 2004, ONCOGENE, V23, P5978, DOI 10.1038/sj.onc.1207802
   Wang S, 1999, EMBO J, V18, P1559, DOI 10.1093/emboj/18.6.1559
   Wang WY, 2004, DRUG NEWS PERSPECT, V17, P646, DOI 10.1358/dnp.2004.17.10.873916
   Wicking C, 1999, ONCOGENE, V18, P7844, DOI 10.1038/sj.onc.1203282
   Wong CS, 2015, J IMMUNOL, V194, P158, DOI 10.4049/jimmunol.1401238
   Xiang XJ, 2015, MOL MED REP, V12, P1935, DOI 10.3892/mmr.2015.3654
   Xin W, 2004, CLIN CANCER RES, V10, P8516, DOI 10.1158/1078-0432.CCR-04-0885
   Xu F, 2014, BIOCHEM J, V458, P159, DOI 10.1042/BJ20130986
   Xu PF, 2019, GENE, V715, DOI 10.1016/j.gene.2019.144005
   Xu Y, 2010, ONCOGENE, V29, P3124, DOI 10.1038/onc.2010.77
   Yamamoto S, 2004, CLIN CANCER RES, V10, P2846, DOI 10.1158/1078-0432.CCR-02-1441
   Yang L, 2019, FRONT ONCOL, V9, DOI 10.3389/fonc.2019.01294
   Ye LC, 2015, J BIOL REG HOMEOS AG, V29, P307
   Zeke A, 2016, MICROBIOL MOL BIOL R, V80, P793, DOI 10.1128/MMBR.00043-14
   Zhang B, 2019, BIOCHEM PHARMACOL, V166, P70, DOI 10.1016/j.bcp.2019.05.010
   Zhang T, 2012, CHEM BIOL, V19, P140, DOI 10.1016/j.chembiol.2011.11.010
   Zhang W, 2002, CELL RES, V12, P9, DOI 10.1038/sj.cr.7290105
   Zhang Y, 2002, J BIOL CHEM, V277, P17706, DOI 10.1074/jbc.M111982200
   Zhang Y, 2001, J BIOL CHEM, V276, P32152, DOI 10.1074/jbc.M104451200
   Zhao B, 2011, NAT CELL BIOL, V13, P877, DOI 10.1038/ncb2303
   Zhao B, 2010, GENE DEV, V24, P72, DOI 10.1101/gad.1843810
   Zhong Y, 2014, CLIN CANCER RES, V20, P6200, DOI 10.1158/1078-0432.CCR-13-2823
   Zhou J, 2006, CANCER RES, V66, P445, DOI 10.1158/0008-5472.CAN-05-1779
NR 201
TC 0
Z9 0
U1 2
U2 2
PU BAISHIDENG PUBLISHING GROUP INC
PI PLEASANTON
PA 7041 Koll Center Parkway, Suite 160, PLEASANTON, CA, UNITED STATES
SN 1007-9327
EI 2219-2840
J9 WORLD J GASTROENTERO
JI World J. Gastroenterol.
PD AUG 14
PY 2021
VL 27
IS 30
BP 4963
EP 4984
DI 10.3748/wjg.v27.i30.4963
PG 22
WC Gastroenterology & Hepatology
WE Science Citation Index Expanded (SCI-EXPANDED)
SC Gastroenterology & Hepatology
GA UJ4KA
UT WOS:000691254900002
PM 34497429
OA Green Published, hybrid
DA 2022-07-19
ER

PT J
AU Fukuda, H
   Kubota, K
   Matsuzawa, T
AF Fukuda, Hiroshi
   Kubota, Kazuo
   Matsuzawa, Taiju
TI Pioneering and Fundamental Achievements on the Development of Positron
   Emission Tomography (PET) in Oncology
SO TOHOKU JOURNAL OF EXPERIMENTAL MEDICINE
LA English
DT Review
DE cancer imaging; cancer management; C-11-methionine;
   F-18-fluorodeoxyglucose; positron emission tomography
ID NEUTRON-CAPTURE THERAPY; RECURRENT RECTAL-CANCER; GLUCOSE
   METABOLIC-RATE; LUNG-CANCER; F-18 FLUORODEOXYGLUCOSE;
   MALIGNANT-MELANOMA; METHIONINE UPTAKE; F-18-LABELED PYRIMIDINES;
   GALACTOSE METABOLISM; COMPUTED-TOMOGRAPHY
AB Positron emission tomography (PET) with F-18-fluorodeoxyglucose (F-18-FDG), a glucose analog, is widely used throughout the world as an indispensable imaging modality for the management of cancer treatment. This article reviews the pioneering achievements of PET in oncology with a focus on the development of PET that occurred from 1980 through the early-1990s. F-18-FDG was first applied for imaging of animal tumors in 1980 and for brain tumor imaging clinically in 1982. F-18-FDG enabled to visualize liver metastasis as clear positive image that could not be obtained by conventional nuclear imaging. Subsequently, F-18-FDG was used for imaging various cancers, such as lung, pancreas, colorectal and hepatoma. C-11-L-methionine (C-11-MET) that reflects amino acid transport of cancers has an advantage that its uptake is lower in the brain and inflammatory tissue compared to F-18-FDG, and was first applied for imaging lung cancer and brain tumor. F-18-FDG and C-11-MET were proved to be sensitive tracers that can be used to objectively evaluate the effectiveness of cancer treatment. The diagnostic accuracy of PET, which is critical in clinical practice, was evaluated for the differential diagnosis of malignant and benign lung nodules using F-18-FDG or C-11-MET. In addition to F-18-FDG and C-11-MET, many radiopharmaceuticals were developed, such as F-18-labled thymidine analogs for evaluating proliferative activity, F-18-fluoromisonidazole for imaging of hypoxia, and F-18-fluorodeoxygalactose for evaluating liver-specific galactose metabolism and for imaging of hepatoma that retains galactose metabolic activity. These early efforts and achievements have greatly contributed to the development and clinical application of F-18-FDG PET in oncology.
C1 [Fukuda, Hiroshi] Tohoku Univ, IDAC, Dept Nucl Med & Radiol, Sendai, Miyagi 9818558, Japan.
   [Kubota, Kazuo] Natl Ctr Global Hlth & Med, Div Nucl Med, Dept Radiol, Tokyo, Japan.
   [Matsuzawa, Taiju] Tokyo Kyobashi Mirai Clin, Tokyo, Japan.
RP Fukuda, H (通讯作者)，Tohoku Univ, IDAC, Dept Nucl Med & Radiol, Aoba Ku, 4-4-1 Komatsushima, Sendai, Miyagi 9818558, Japan.
EM hirofuku@tohoku-pharm.ac.jp
CR ABE Y, 1983, EUR J NUCL MED, V8, P258, DOI 10.1007/BF00522517
   ABE Y, 1990, INT J RADIAT ONCOL, V19, P1005, DOI 10.1016/0360-3016(90)90026-G
   ABE Y, 1985, Kaku Igaku, V22, P583
   ABE Y, 1986, EUR J NUCL MED, V12, P325, DOI 10.1007/BF00263812
   ABE Y, 1988, EUR J NUCL MED, V14, P388
   Abe Y., 1983, CYRIC ANN REPORT, V1983, P241
   ADLER LP, 1993, RADIOLOGY, V187, P743, DOI 10.1148/radiology.187.3.8497624
   BARES R, 1993, NUCL MED COMMUN, V14, P596, DOI 10.1097/00006231-199307000-00013
   BARRIO JR, 1983, J NUCL MED, V24, P515
   BENSON DF, 1981, T AM NEUROL ASSOC, V106, P68
   BESSELL EM, 1972, BIOCHEM J, V128, P199, DOI 10.1042/bj1280199
   BOLSTER JM, 1986, EUR J NUCL MED, V12, P321, DOI 10.1007/BF00263811
   COMAR D, 1976, EUR J NUCL MED, V1, P11
   CONTI PS, 1986, AM J CLIN ONCOL-CANC, V9, P537, DOI 10.1097/00000421-198612000-00014
   Czrernin J., 2004, PET MOL IMAGING ITS, P321
   DICHIRO G, 1982, NEUROLOGY, V32, P1323, DOI 10.1212/WNL.32.12.1323
   ERICSON K, 1985, J COMPUT ASSIST TOMO, V9, P683, DOI 10.1097/00004728-198507010-00005
   Eschmann SM, 2005, J NUCL MED, V46, P253
   Fischer BMB, 2001, LANCET ONCOL, V2, P659, DOI 10.1016/S1470-2045(01)00555-1
   Freedman N.M.T., 1996, CLIN NUCL MED, V21, P163
   FUJIWARA T, 1990, J NUCL MED, V31, P1654
   FUJIWARA T, 1989, J NUCL MED, V30, P33
   Fujiwara T., 1984, CYCLOTRON RADIOISOTO, V1984, P264
   FUKUDA H, 1987, Journal of Nuclear Medicine, V28, P706
   FUKUDA H, 1994, RADIAT RES, V138, P435, DOI 10.2307/3578693
   Fukuda H, 1999, MELANOMA RES, V9, P75, DOI 10.1097/00008390-199902000-00010
   FUKUDA H, 1987, Kaku Igaku, V24, P871
   FUKUDA H, 1987, Kaku Igaku, V24, P165
   FUKUDA H, 1993, J NUCL MED, V34, P780
   FUKUDA H, 1988, TUMORDIAGN THER, V9, P171
   FUKUDA H, 1986, EUR J NUCL MED, V11, P444
   FUKUDA H, 1982, EUR J NUCL MED, V7, P294, DOI 10.1007/BF00253423
   FUKUDA H, 1989, PIGM CELL RES, V2, P365, DOI 10.1111/j.1600-0749.1989.tb00222.x
   FUKUDA H, 1984, J NUCL MED, V25, pP50
   Fukuda H., 1983, CYRIC ANN REPORT, V1983, P251
   Fukuda H., 1987, RINSHOKENSA MOOK, V26, P188
   Fukuda H., 2003, AUSTRALAS PHYS ENG S, V26, P78, DOI [10.1007/BF03178777, DOI 10.1007/BF03178777]
   Fukuda H., 1983, CYRIC ANN REPORT SEN, V1983, P244
   Fukuda H., 1982, NUCL MED BIOL, P1996
   Fukuda Hiroshi, 1994, Kaku Igaku, V31, P1351
   Furumoto S, 2009, J LABELLED COMPD RAD, V52, pS186
   Furumoto S., 2013, J NUCL MED IN PRESS
   Gambhir SS, 2001, J NUCL MED, V42, p1S
   HIGASHI K, 1993, J NUCL MED, V34, P414
   Hubner KF, 1996, CLIN NUCL MED, V21, P941, DOI 10.1097/00003072-199612000-00005
   IDO T, 1978, J LABELLED COMPD RAD, V14, P175, DOI 10.1002/jlcr.2580140204
   Imahori Y, 1998, CLIN CANCER RES, V4, P1825
   Imahori Y, 1998, J NUCL MED, V39, P325
   Imahori Y, 1996, CANCER NEUTRON CAPTURE THERAPY, P691
   ISHIWATA K, 1984, EUR J NUCL MED, V9, P185
   ISHIWATA K, 1991, NUCL MED BIOL, V18, P745
   ISHIWATA K, 1989, NUCL MED BIOL, V16, P247
   ISHIWATA K, 1988, NUCL MED BIOL, V15, P271
   ISHIZU K, 1994, J NUCL MED, V35, P1104
   ITO K, 1992, RADIOLOGY, V182, P549, DOI 10.1148/radiology.182.2.1732979
   Ito K, 1996, EUR J NUCL MED, V23, P1372, DOI 10.1007/BF01367594
   ITO M, 1982, NEURORADIOLOGY, V23, P63, DOI 10.1007/BF00367239
   JERABEK PA, 1986, APPL RADIAT ISOTOPES, V37, P599, DOI 10.1016/0883-2889(86)90079-1
   KIYOSAWA M, 1985, Nippon Ganka Gakkai Zasshi, V89, P1329
   KIYOSAWA M, 1986, OPHTHALMIC RES, V18, P292, DOI 10.1159/000265451
   Kiyosawa M., 1983, JAP J CLIN OPHTHAL, V37, P649
   KLEVER P, 1992, LANCET, V340, P1158, DOI 10.1016/0140-6736(92)93183-N
   KOH WJ, 1992, INT J RADIAT ONCOL, V22, P199, DOI 10.1016/0360-3016(92)91001-4
   KUBOTA K, 1989, J NUCL MED, V30, P2012
   KUBOTA K, 1984, EUR J NUCL MED, V9, P136, DOI 10.1007/BF00253516
   KUBOTA K, 1991, J NUCL MED, V32, P2118
   KUBOTA K, 1990, J NUCL MED, V31, P1927
   KUBOTA K, 1983, LANCET, V2, P1192
   KUBOTA K, 1985, J NUCL MED, V26, P37
   KUBOTA K, 1992, CLIN NUCL MED, V17, P877, DOI 10.1097/00003072-199211000-00009
   KUBOTA K, 1989, J COMPUT ASSIST TOMO, V13, P1097
   KUBOTA K, 1993, EUR J NUCL MED, V20, P495
   KUBOTA K, 1992, NUCL MED BIOL, V19, P27
   Kubota K, 2001, ANN NUCL MED, V15, P471, DOI 10.1007/BF02988499
   KUBOTA R, 1992, J NUCL MED, V33, P1972
   KUBOTA R, 1995, J NUCL MED, V36, P484
   KUBOTA R, 1994, J NUCL MED, V35, P104
   LILJA A, 1985, AM J NEURORADIOL, V6, P505
   Matsuzawa T., 1985, P INT S CURRENT FUTU, P1
   MISHIMA Y, 1989, LANCET, V2, P388
   MISHIMA Y, 1989, PIGM CELL RES, V2, P226, DOI 10.1111/j.1600-0749.1989.tb00196.x
   NOLOP KB, 1987, CANCER, V60, P2682, DOI 10.1002/1097-0142(19871201)60:11<2682::AID-CNCR2820601118>3.0.CO;2-H
   OKADA J, 1991, J NUCL MED, V32, P686
   OKADA J, 1992, J NUCL MED, V33, P325
   OKAZUMI S, 1992, J NUCL MED, V33, P333
   PATLAK CS, 1985, J CEREBR BLOOD F MET, V5, P584, DOI 10.1038/jcbfm.1985.87
   PATRONAS NJ, 1982, RADIOLOGY, V144, P885, DOI 10.1148/radiology.144.4.6981123
   PAUL R, 1985, LANCET, V1, P50
   PAUL R, 1987, J NUCL MED, V28, P288
   PHELPS ME, 1981, SCIENCE, V211, P1445, DOI 10.1126/science.6970412
   PHELPS ME, 1979, ANN NEUROL, V6, P371, DOI 10.1002/ana.410060502
   PHELPS ME, 1978, J NUCL MED, V19, P1311
   Poeppel TD, 2009, EUR J RADIOL, V70, P382, DOI 10.1016/j.ejrad.2009.03.051
   REIVICH M, 1985, J CEREBR BLOOD F MET, V5, P179, DOI 10.1038/jcbfm.1985.24
   Schrevens L, 2004, ONCOLOGIST, V9, P633, DOI 10.1634/theoncologist.9-6-633
   Shields AF, 1998, NAT MED, V4, P1334, DOI 10.1038/3337
   SOKOLOFF L, 1977, J NEUROCHEM, V28, P897, DOI 10.1111/j.1471-4159.1977.tb10649.x
   SOM P, 1980, J NUCL MED, V21, P670
   Spence AM, 1998, J NUCL MED, V39, P440
   STRAUSS LG, 1989, RADIOLOGY, V170, P329, DOI 10.1148/radiology.170.2.2783494
   SUNDOROWU BM, 1984, INT J APPL RADIAT IS, V35, P705, DOI 10.1016/0020-708X(84)90075-9
   SYROTA A, 1982, RADIOLOGY, V143, P249, DOI 10.1148/radiology.143.1.6977792
   TADA M, 1984, HETEROCYCLES, V22, P565, DOI 10.3987/R-1984-03-0565
   TADA M, 1987, CARBOHYD RES, V161, P314, DOI 10.1016/S0008-6215(00)90089-2
   TADA M, 1989, J LABELLED COMPD RAD, V27, P1317, DOI 10.1002/jlcr.2580271111
   TAKAHASHI H, 1986, Science Reports of the Research Institutes Tohoku University Series C Medicine, V33, P38
   Takahashi H., 1985, CYRIC ANN REPORT, P144
   TSURUMI Y, 1990, J NEUROSURG, V72, P110, DOI 10.3171/jns.1990.72.1.0110
   Wahl RL, 2009, J NUCL MED, V50, p122S, DOI 10.2967/jnumed.108.057307
   WAHL RL, 1991, RADIOLOGY, V179, P765, DOI 10.1148/radiology.179.3.2027989
   WARBURG O, 1956, SCIENCE, V123, P309, DOI 10.1126/science.123.3191.309
   YAMADA K, 1985, EUR J NUCL MED, V10, P341
   YONEKURA Y, 1982, J NUCL MED, V23, P1133
NR 113
TC 7
Z9 9
U1 0
U2 22
PU TOHOKU UNIV MEDICAL PRESS
PI SENDAI
PA 2-1, SEIRYO-MACHI, AOBA-KU, SENDAI, MIYAGI 980-8575, JAPAN
SN 0040-8727
EI 1349-3329
J9 TOHOKU J EXP MED
JI Tohoku J. Exp. Med.
PD JUL
PY 2013
VL 230
IS 3
BP 155
EP 169
DI 10.1620/tjem.230.155
PG 15
WC Medicine, General & Internal; Medicine, Research & Experimental
WE Science Citation Index Expanded (SCI-EXPANDED)
SC General & Internal Medicine; Research & Experimental Medicine
GA 195GR
UT WOS:000322690800005
PM 23883588
OA Bronze
DA 2022-07-19
ER

PT J
AU Sperb, N
   Tsesmelis, M
   Wirth, T
AF Sperb, Nadine
   Tsesmelis, Miltiadis
   Wirth, Thomas
TI Crosstalk between Tumor and Stromal Cells in Pancreatic Ductal
   Adenocarcinoma
SO INTERNATIONAL JOURNAL OF MOLECULAR SCIENCES
LA English
DT Review
DE PDAC; CAF; immune microenvironment; tumor microenvironment; cancer
   metabolism; CAF heterogeneity
ID CANCER-ASSOCIATED FIBROBLASTS; STELLATE CELLS; STEM-CELLS; MESENCHYMAL
   TRANSITION; SUPPRESSOR-CELLS; OXIDATIVE STRESS; T-CELLS; GROWTH;
   PROMOTE; MICE
AB Pancreatic ductal adenocarcinoma (PDAC) remains a lethal cancer. The poor prognosis calls for a more detailed understanding of disease biology in order to pave the way for the development of effective therapies. Typically, the pancreatic tumor is composed of a minority of malignant cells within an excessive tumor microenvironment (TME) consisting of extracellular matrix (ECM), fibroblasts, immune cells, and endothelial cells. Research conducted in recent years has particularly focused on cancer-associated fibroblasts (CAFs) which represent the most prominent cellular component of the desmoplastic stroma. Here, we review the complex crosstalk between CAFs, tumor cells, and other components of the TME, and illustrate how these interactions drive disease progression. We also discuss the emerging field of CAF heterogeneity, their tumor-supportive versus tumor-suppressive capacity, and the consequences for designing stroma-targeted therapies in the future.
C1 [Sperb, Nadine; Tsesmelis, Miltiadis; Wirth, Thomas] Univ Ulm, Inst Physiol Chem, D-89081 Ulm, Germany.
RP Wirth, T (通讯作者)，Univ Ulm, Inst Physiol Chem, D-89081 Ulm, Germany.
EM nadine.sperb@uni-ulm.de; miltiadis.tsesmelis@uni-ulm.de;
   thomas.wirth@uni-ulm.de
OI Tsesmelis, Miltiadis/0000-0002-7438-580X
FU Deutsche Forschungsgemeinschaft [GRK 2254]; Heterogeneity and Evolution
   in Solid Tumours (HEIST)
FX This research was funded by the Deutsche Forschungsgemeinschaft, GRK
   2254: Heterogeneity and Evolution in Solid Tumours (HEIST).
CR Andersson P, 2018, JCI INSIGHT, V3, DOI 10.1172/jci.insight.122375
   Apte MV, 1998, GUT, V43, P128, DOI 10.1136/gut.43.1.128
   Auciello FR, 2019, CANCER DISCOV, V9, P617, DOI 10.1158/2159-8290.CD-18-1212
   Bailey JM, 2008, CLIN CANCER RES, V14, P5995, DOI 10.1158/1078-0432.CCR-08-0291
   Bailey P, 2016, NATURE, V531, P47, DOI 10.1038/nature16965
   Bakst RL, 2016, J NEUROL SURG PART B, V77, P96, DOI 10.1055/s-0036-1571835
   Bapat AA, 2016, PLOS ONE, V11, DOI 10.1371/journal.pone.0165586
   Barnden MJ, 1998, IMMUNOL CELL BIOL, V76, P34, DOI 10.1046/j.1440-1711.1998.00709.x
   Beatty GL, 2015, GASTROENTEROLOGY, V149, P201, DOI 10.1053/j.gastro.2015.04.010
   Begum A, 2019, PANCREAS, V48, P329, DOI 10.1097/MPA.0000000000001249
   Bernard V, 2019, CLIN CANCER RES, V25, P2194, DOI 10.1158/1078-0432.CCR-18-1955
   Bhagat TD, 2019, ELIFE, V8, DOI 10.7554/eLife.50663
   Biankin AV, 2015, CANCER CELL, V28, P411, DOI 10.1016/j.ccell.2015.09.020
   Biffi G, 2019, CANCER DISCOV, V9, P282, DOI 10.1158/2159-8290.CD-18-0710
   Bleul CC, 1996, J EXP MED, V184, P1101, DOI 10.1084/jem.184.3.1101
   Callahan MK, 2013, J LEUKOCYTE BIOL, V94, P41, DOI 10.1189/jlb.1212631
   Chen Y, 2018, EMBO MOL MED, V10, DOI 10.15252/emmm.201809085
   Cui R, 2016, ONCOTARGET, V7, P50735, DOI 10.18632/oncotarget.9383
   Dalin S, 2019, CANCER RES, V79, P5723, DOI 10.1158/0008-5472.CAN-19-0960
   Das S, 2018, CURR TREAT OPTION ON, V19, DOI 10.1007/s11864-018-0566-5
   Davidson SM, 2017, NAT MED, V23, P235, DOI 10.1038/nm.4256
   di Magliano MP, 2003, NAT REV CANCER, V3, P903, DOI 10.1038/nrc1229
   Djurec M, 2018, P NATL ACAD SCI USA, V115, pE1147, DOI 10.1073/pnas.1717802115
   Dominguez CX, 2020, CANCER DISCOV, V10, P232, DOI 10.1158/2159-8290.CD-19-0644
   Elyada E, 2019, CANCER DISCOV, V9, P1102, DOI 10.1158/2159-8290.CD-19-0094
   Ene-Obong A, 2013, GASTROENTEROLOGY, V145, P1121, DOI 10.1053/j.gastro.2013.07.025
   Erkan MM, 2009, NEOPLASIA, V11, P497, DOI 10.1593/neo.81618
   Farhood B, 2019, J CELL PHYSIOL, V234, P8509, DOI 10.1002/jcp.27782
   Feig C, 2013, P NATL ACAD SCI USA, V110, P20212, DOI 10.1073/pnas.1320318110
   Foucher ED, 2018, FRONT IMMUNOL, V9, DOI 10.3389/fimmu.2018.01044
   Gabrilovich DI, 2009, NAT REV IMMUNOL, V9, P162, DOI 10.1038/nri2506
   Gao ZJ, 2010, PANCREATOLOGY, V10, P186, DOI 10.1159/000236012
   Giannoni E, 2010, CANCER RES, V70, P6945, DOI 10.1158/0008-5472.CAN-10-0785
   Goehrig D, 2019, GUT, V68, P693, DOI 10.1136/gutjnl-2018-317570
   Gunderson AJ, 2019, PLOS ONE, V14, DOI 10.1371/journal.pone.0211117
   Hilmi M, 2018, WORLD J GASTROENTERO, V24, P2137, DOI 10.3748/wjg.v24.i20.2137
   HOGQUIST KA, 1994, CELL, V76, P17, DOI 10.1016/0092-8674(94)90169-4
   Hosein AN, 2019, JCI INSIGHT, V4, DOI 10.1172/jci.insight.129212
   Ijichi H, 2006, GENE DEV, V20, P3147, DOI 10.1101/gad.1475506
   Inman KS, 2014, WORLD J GASTROENTERO, V20, P11160, DOI 10.3748/wjg.v20.i32.11160
   Iwano M, 2002, J CLIN INVEST, V110, P341, DOI 10.1172/JCI200215518
   Jacobetz MA, 2013, GUT, V62, P112, DOI 10.1136/gutjnl-2012-302529
   Kahlert C, 2013, J MOL MED, V91, P431, DOI 10.1007/s00109-013-1020-6
   Kalluri R, 2016, NAT REV CANCER, V16, P582, DOI 10.1038/nrc.2016.73
   Laklai H, 2016, NAT MED, V22, P497, DOI 10.1038/nm.4082
   Lee JJ, 2014, P NATL ACAD SCI USA, V111, pE3091, DOI 10.1073/pnas.1411679111
   LIEUBEAU B, 1994, CANCER RES, V54, P6526
   Ligorio M, 2019, CELL, V178, P160, DOI 10.1016/j.cell.2019.05.012
   Lohr M, 2001, CANCER RES, V61, P550
   Lonardo E, 2012, CELL CYCLE, V11, P1282, DOI 10.4161/cc.19679
   Mace TA, 2013, CANCER RES, V73, P3007, DOI 10.1158/0008-5472.CAN-12-4601
   Martinez-Outschoorn UE, 2011, CELL CYCLE, V10, P2504, DOI 10.4161/cc.10.15.16585
   Martinez-Outschoorn UE, 2010, CELL CYCLE, V9, P3515, DOI 10.4161/cc.9.17.12928
   Masamune A, 2008, AM J PHYSIOL-GASTR L, V295, pG709, DOI 10.1152/ajpgi.90356.2008
   Mathew E, 2016, NEOPLASIA, V18, P142, DOI 10.1016/j.neo.2016.01.005
   Matsuo Y, 2009, INT J CANCER, V124, P853, DOI 10.1002/ijc.24040
   Mazur A, 2016, PLOS ONE, V11, DOI 10.1371/journal.pone.0150287
   McClanahan F, 2015, BLOOD, V126, P212, DOI 10.1182/blood-2015-02-626754
   Mishra PJ, 2008, CANCER RES, V68, P4331, DOI 10.1158/0008-5472.CAN-08-0943
   Moffitt RA, 2015, NAT GENET, V47, P1168, DOI 10.1038/ng.3398
   Monteran L, 2019, FRONT IMMUNOL, V10, DOI 10.3389/fimmu.2019.01835
   Mucciolo Gianluca, 2020, Cancer Drug Resist, V3, P491, DOI 10.20517/cdr.2020.13
   Muller PAJ, 2009, CELL, V139, P1327, DOI 10.1016/j.cell.2009.11.026
   Nan LG, 2019, CELL TRANSPLANT, V28, P1289, DOI 10.1177/0963689719851772
   Neuzillet C, 2019, J PATHOL, V248, P51, DOI 10.1002/path.5224
   Novo D, 2018, NAT COMMUN, V9, DOI 10.1038/s41467-018-07339-y
   Nyakeriga AM, 2012, CYTOM PART A, V81A, P797, DOI 10.1002/cyto.a.22070
   Ozdemir BC, 2015, CANCER CELL, V28, P831, DOI 10.1016/j.ccell.2015.11.002
   Ohlund D, 2017, J EXP MED, V214, P579, DOI 10.1084/jem.20162024
   Olivares O, 2017, NAT COMMUN, V8, DOI 10.1038/ncomms16031
   Patel MB, 2014, CARCINOGENESIS, V35, P1891, DOI 10.1093/carcin/bgu122
   Pausch TM, 2020, SCI REP-UK, V10, DOI 10.1038/s41598-020-62416-x
   Pavlides S, 2010, CELL CYCLE, V9, P3485, DOI 10.4161/cc.9.17.12721
   Pavlides S, 2009, CELL CYCLE, V8, P3984, DOI 10.4161/cc.8.23.10238
   Pietras K, 2008, PLOS MED, V5, P123, DOI 10.1371/journal.pmed.0050019
   Rahib L, 2014, CANCER RES, V74, P2913, DOI 10.1158/0008-5472.CAN-14-0155
   Rhim AD, 2014, CANCER CELL, V25, P735, DOI 10.1016/j.ccr.2014.04.021
   Richards KE, 2017, ONCOGENE, V36, P1770, DOI 10.1038/onc.2016.353
   Saito K, 2018, J CANCER, V9, P2916, DOI 10.7150/jca.24415
   Sandforth L, 2020, CANCERS, V12, DOI 10.3390/cancers12030581
   Scarlett CJ, 2011, PLOS ONE, V6, DOI 10.1371/journal.pone.0026088
   Scholz A, 2003, GASTROENTEROLOGY, V125, P891, DOI 10.1016/S0016-5085(03)01064-3
   Shao ZM, 2000, ONCOGENE, V19, P4337, DOI 10.1038/sj.onc.1203785
   Sherman MH, 2017, P NATL ACAD SCI USA, V114, P1129, DOI 10.1073/pnas.1620164114
   Shi Y, 2019, NATURE, V569, P131, DOI 10.1038/s41586-019-1130-6
   Siegel RL, 2019, CA-CANCER J CLIN, V69, P7, DOI 10.3322/caac.21551
   Sousa CM, 2016, NATURE, V536, P479, DOI 10.1038/nature19084
   Tape CJ, 2016, CELL, V165, P910, DOI 10.1016/j.cell.2016.03.029
   Torphy RJ, 2018, JCO PRECIS ONCOL, V2, DOI 10.1200/PO.17.00121
   Toullec A, 2010, EMBO MOL MED, V2, P211, DOI 10.1002/emmm.201000073
   Turtoi A, 2011, J PROTEOME RES, V10, P4302, DOI 10.1021/pr200527z
   van Mackelenbergh MG, 2019, CANCERS, V11, DOI 10.3390/cancers11050588
   Vennin C, 2019, NAT COMMUN, V10, P3637, DOI 10.1038/s41467-019-10968-6
   Vonlaufen A, 2008, CANCER RES, V68, P2085, DOI 10.1158/0008-5472.CAN-07-2477
   Waghray M, 2016, CANCER DISCOV, V6, P886, DOI 10.1158/2159-8290.CD-15-0947
   Wang J, 2019, MOL CANCER THER, V18, P2074, DOI 10.1158/1535-7163.MCT-18-0354
   Warburg O, 1927, J GEN PHYSIOL, V8, P519, DOI 10.1085/jgp.8.6.519
   Watanabe K, 2004, J CLIN INVEST, V114, P898, DOI 10.1172/JC1200421152
   Webber J, 2010, CANCER RES, V70, P9621, DOI 10.1158/0008-5472.CAN-10-1722
   Wormann SM, 2016, GASTROENTEROLOGY, V151, P180, DOI 10.1053/j.gastro.2016.03.010
   Xiao Q, 2016, CANCER RES, V76, P5395, DOI 10.1158/0008-5472.CAN-15-3264
   Xu ZH, 2010, AM J PATHOL, V177, P2585, DOI 10.2353/ajpath.2010.090899
   Yan W, 2018, NAT CELL BIOL, V20, P597, DOI 10.1038/s41556-018-0083-6
   Zeisberg EM, 2007, CANCER RES, V67, P10123, DOI 10.1158/0008-5472.CAN-07-3127
   Zhang AB, 2017, CANCER MED-US, V6, P463, DOI 10.1002/cam4.993
   Zhao HY, 2016, ELIFE, V5, DOI 10.7554/eLife.10250
   Zhu ZW, 1999, J CLIN ONCOL, V17, P2419, DOI 10.1200/JCO.1999.17.8.2419
NR 107
TC 33
Z9 33
U1 4
U2 8
PU MDPI
PI BASEL
PA ST ALBAN-ANLAGE 66, CH-4052 BASEL, SWITZERLAND
EI 1422-0067
J9 INT J MOL SCI
JI Int. J. Mol. Sci.
PD AUG
PY 2020
VL 21
IS 15
AR 5486
DI 10.3390/ijms21155486
PG 23
WC Biochemistry & Molecular Biology; Chemistry, Multidisciplinary
WE Science Citation Index Expanded (SCI-EXPANDED)
SC Biochemistry & Molecular Biology; Chemistry
GA NM4QM
UT WOS:000568082700001
PM 32752017
OA Green Published, gold
DA 2022-07-19
ER

PT J
AU Chen, X
   Zeh, HJ
   Kang, R
   Kroemer, G
   Tang, DL
AF Chen, Xin
   Zeh, Herbert J.
   Kang, Rui
   Kroemer, Guido
   Tang, Daolin
TI Cell death in pancreatic cancer: from pathogenesis to therapy
SO NATURE REVIEWS GASTROENTEROLOGY & HEPATOLOGY
LA English
DT Review
ID TUMOR-SUPPRESSOR P53; MIXED LINEAGE KINASE; ONCOGENIC KRAS;
   CYTOCHROME-C; DUCTAL ADENOCARCINOMA; INTERACTING PROTEIN; PROMOTES
   FERROPTOSIS; IMMUNE SUPPRESSION; DRUG-RESISTANCE; BCL-2 FAMILY
AB Pancreatic cancer is a devastating gastrointestinal cancer characterized by late diagnosis, limited treatment success and dismal prognosis. Exocrine tumours account for 95% of pancreatic cancers and the most common pathological type is pancreatic ductal adenocarcinoma (PDAC). The occurrence and progression of PDAC involve multiple factors, including internal genetic alterations and external inflammatory stimuli. The biology and therapeutic response of PDAC are further shaped by various forms of regulated cell death, such as apoptosis, necroptosis, ferroptosis, pyroptosis and alkaliptosis. Cell death induced by local or systemic treatments suppresses tumour proliferation, invasion and metastasis. However, unrestricted cell death or tissue damage might result in an inflammation-related immunosuppressive microenvironment, which is conducive to tumour progression or recurrence. The precise extent to which cell death affects PDAC is not yet well described. A growing body of preclinical and clinical studies document significant correlations between mutations (for example, in KRAS and TP53), stress responses (such as hypoxia and autophagy), metabolic reprogramming and chemotherapeutic responses. Here, we describe the molecular machinery of cell death, discuss the complexity and multifaceted nature of lethal signalling in PDAC cells, and highlight the challenges and opportunities for activating cell death pathways through precision oncology treatments.
   Here, the authors describe the complex role of regulated cell death (RCD) in pancreatic tumorigenesis and treatment. They also discuss how RCD is reshaped in tumours at both molecular and metabolic levels and highlight the challenges and opportunities in this field.
C1 [Chen, Xin; Tang, Daolin] Guangzhou Med Univ, Sch Basic Med Sci, Affiliated Hosp 1, Guangzhou Municipal & Guangdong Prov Key Lab Prot, Guangzhou, Peoples R China.
   [Chen, Xin] Guangzhou Med Univ, Affiliated Canc Hosp & Inst, Guangzhou, Peoples R China.
   [Zeh, Herbert J.; Kang, Rui; Tang, Daolin] UT Southwestern Med Ctr, Dept Surg, Dallas, TX 75390 USA.
   [Kroemer, Guido] Univ Paris, Equipe Labellisee Ligue Canc, Ctr Rech Cordeliers, Paris, France.
   [Kroemer, Guido] Sorbonne Univ, INSERM U1138, Inst Univ France, Paris, France.
   [Kroemer, Guido] Metabol & Cell Biol Platforms, Gustave Roussy Canc Campus, Villejuif, France.
   [Kroemer, Guido] Hop Europeen Georges Pompidou, AP HP, Pole Biol, Paris, France.
   [Kroemer, Guido] Chinese Acad Sci, Suzhou Inst Syst Biol, Suzhou, Peoples R China.
   [Kroemer, Guido] Karolinska Univ Hosp, Dept Womens & Childrens Hlth, Stockholm, Sweden.
RP Tang, DL (通讯作者)，Guangzhou Med Univ, Sch Basic Med Sci, Affiliated Hosp 1, Guangzhou Municipal & Guangdong Prov Key Lab Prot, Guangzhou, Peoples R China.; Kang, R; Tang, DL (通讯作者)，UT Southwestern Med Ctr, Dept Surg, Dallas, TX 75390 USA.; Kroemer, G (通讯作者)，Univ Paris, Equipe Labellisee Ligue Canc, Ctr Rech Cordeliers, Paris, France.; Kroemer, G (通讯作者)，Sorbonne Univ, INSERM U1138, Inst Univ France, Paris, France.; Kroemer, G (通讯作者)，Metabol & Cell Biol Platforms, Gustave Roussy Canc Campus, Villejuif, France.; Kroemer, G (通讯作者)，Hop Europeen Georges Pompidou, AP HP, Pole Biol, Paris, France.; Kroemer, G (通讯作者)，Chinese Acad Sci, Suzhou Inst Syst Biol, Suzhou, Peoples R China.; Kroemer, G (通讯作者)，Karolinska Univ Hosp, Dept Womens & Childrens Hlth, Stockholm, Sweden.
EM rui.kang@utsouthwestern.edu; kroemer@orange.fr;
   daolin.tang@utsouthwestern.edu
RI KROEMER, Guido/B-4263-2013; Tang, Daolin/B-2905-2010; Tang,
   Daolin/ABD-5062-2021; Kang, Rui/ABD-5291-2021
OI KROEMER, Guido/0000-0002-9334-4405; Tang, Daolin/0000-0002-1903-6180;
   Kang, Rui/0000-0003-2725-1574; CHEN, XIN/0000-0003-3668-4830
FU Ligue Contre le Cancer (Equipe Labellisee); Agence National de la
   Recherche (ANR); ANR; ERA-Net for Research on Rare Diseases; Association
   pour la recherche sur le cancer; Canceropole Ile-de-France; Fondation
   pour la Recherche Medicale; European Research Area Network on
   Cardiovascular Diseases; Gustave Roussy Odyssea; European Union;
   Fondation Carrefour; High-end Foreign Expert Program in China
   [GDW20171100085, GDW20181100051]; Institut National du Cancer; Inserm
   (HTE); Institut Universitaire de France; LeDucq Foundation; LabEx
   Immuno-Oncology; Seerave Foundation; SIRIC Stratified Oncology Cell DNA
   Repair and Tumour Immune Elimination (SOCRATE); SIRIC Cancer Research
   and Personalized Medicine Program (CARPEM)
FX We thank Dave Primm (Department of Surgery, University of Texas
   Southwestern Medical Center) for his critical reading of the manuscript.
   G.K. is supported by the Ligue Contre le Cancer (Equipe Labellisee);
   Agence National de la Recherche (ANR) -Projets blancs; ANR under the
   frame of E-Rare-2, the ERA-Net for Research on Rare Diseases;
   Association pour la recherche sur le cancer; Canceropole Ile-de-France;
   Chancelerie des Universites de Paris (Legs Poix), Fondation pour la
   Recherche Medicale; a donation by Elior; European Research Area Network
   on Cardiovascular Diseases (ERA-CVD, MINOTAUR); Gustave Roussy Odyssea,
   the European Union Horizon 2020 Project Oncobiome; Fondation Carrefour;
   High-end Foreign Expert Program in China (GDW20171100085 and
   GDW20181100051), Institut National du Cancer; Inserm (HTE); Institut
   Universitaire de France; LeDucq Foundation; the LabEx Immuno-Oncology;
   the RHU Torino Lumiere; the Seerave Foundation; the SIRIC Stratified
   Oncology Cell DNA Repair and Tumour Immune Elimination (SOCRATE); and
   the SIRIC Cancer Research and Personalized Medicine Program (CARPEM).
CR Abe T, 2005, J GASTROENTEROL, V40, P504, DOI 10.1007/s00535-005-1576-1
   Aghdassi A, 2007, CANCER RES, V67, P616, DOI 10.1158/0008-5472.CAN-06-1567
   Akakura N, 2001, CANCER RES, V61, P6548
   Akimoto M, 2018, CELL DEATH DIS, V9, DOI 10.1038/s41419-018-0851-z
   An WG, 1998, NATURE, V392, P405, DOI 10.1038/32925
   Anandhan A, 2020, CELL CHEM BIOL, V27, P436, DOI 10.1016/j.chembiol.2020.03.011
   Ando Y, 2020, PLOS ONE, V15, DOI 10.1371/journal.pone.0228015
   Angelova AL, 2014, J VIROL, V88, P5263, DOI 10.1128/JVI.03688-13
   Ansari D, 2015, WORLD J GASTROENTERO, V21, P3157, DOI 10.3748/wjg.v21.i11.3157
   Apetoh L, 2007, NAT MED, V13, P1050, DOI 10.1038/nm1622
   Aykut B, 2019, NATURE, V574, P264, DOI 10.1038/s41586-019-1608-2
   Badgley MA, 2020, SCIENCE, V368, P85, DOI 10.1126/science.aaw9872
   Bai YS, 2019, BIOCHEM BIOPH RES CO, V508, P997, DOI 10.1016/j.bbrc.2018.12.039
   Barbie DA, 2009, NATURE, V462, P108, DOI 10.1038/nature08460
   Bayne LJ, 2012, CANCER CELL, V21, P822, DOI 10.1016/j.ccr.2012.04.025
   Bear AS, 2020, CANCER CELL, V38, P788, DOI 10.1016/j.ccell.2020.08.004
   Beatty GL, 2011, SCIENCE, V331, P1612, DOI 10.1126/science.1198443
   Bersuker K, 2019, NATURE, V575, P688, DOI 10.1038/s41586-019-1705-2
   Bott AJ, 2019, CELL REP, V29, P1287, DOI 10.1016/j.celrep.2019.09.056
   Bruick RK, 2000, P NATL ACAD SCI USA, V97, P9082, DOI 10.1073/pnas.97.16.9082
   Bryant KL, 2014, TRENDS BIOCHEM SCI, V39, P91, DOI 10.1016/j.tibs.2013.12.004
   Buchbinder JH, 2018, PLOS COMPUT BIOL, V14, DOI 10.1371/journal.pcbi.1006368
   Buscail L, 2020, NAT REV GASTRO HEPAT, V17, P153, DOI 10.1038/s41575-019-0245-4
   Campani D, 2001, J PATHOL, V194, P444, DOI 10.1002/path.925
   Cao JY, 2019, CELL REP, V26, P1544, DOI 10.1016/j.celrep.2019.01.043
   Carmeliet P, 1998, NATURE, V394, P485, DOI 10.1038/28867
   Carneiro BA, 2020, NAT REV CLIN ONCOL, V17, P395, DOI 10.1038/s41571-020-0341-y
   Carriere C, 2009, BIOCHEM BIOPH RES CO, V382, P561, DOI 10.1016/j.bbrc.2009.03.068
   Casares N, 2005, J EXP MED, V202, P1691, DOI 10.1084/jem.20050915
   Chen J, 2003, AM J PATHOL, V162, P1283, DOI 10.1016/S0002-9440(10)63924-7
   Chen R, 2017, SCI REP-UK, V7, DOI 10.1038/s41598-017-08436-6
   Chen X, 2021, TRENDS CANCER, V7, P891, DOI 10.1016/j.trecan.2021.04.005
   Chen X, 2021, J EXP MED, V218, DOI 10.1084/jem.20210518
   Chen X, 2021, FRONT CELL DEV BIOL, V9, DOI 10.3389/fcell.2021.637162
   Chen X, 2021, NAT REV CLIN ONCOL, V18, P280, DOI 10.1038/s41571-020-00462-0
   Chen X, 2021, CELL DEATH DIFFER, V28, P1135, DOI 10.1038/s41418-020-00728-1
   Chen XL, 2019, EBIOMEDICINE, V40, P135, DOI 10.1016/j.ebiom.2018.12.016
   Cheng X, 2020, ANAT SCI EDUC, V13, P759, DOI 10.1002/ase.1956
   Chiba S, 2012, NAT IMMUNOL, V13, P832, DOI 10.1038/ni.2376
   Chio IIC, 2016, CELL, V166, P963, DOI 10.1016/j.cell.2016.06.056
   Cho Y, 2009, CELL, V137, P1112, DOI 10.1016/j.cell.2009.05.037
   Chu B, 2019, NAT CELL BIOL, V21, P579, DOI 10.1038/s41556-019-0305-6
   Clark CE, 2007, CANCER RES, V67, P9518, DOI 10.1158/0008-5472.CAN-07-0175
   Colbert LE, 2013, CANCER-AM CANCER SOC, V119, P3148, DOI 10.1002/cncr.28144
   Collisson EA, 2019, NAT REV GASTRO HEPAT, V16, P207, DOI 10.1038/s41575-019-0109-y
   Collisson EA, 2012, CANCER DISCOV, V2, P685, DOI 10.1158/2159-8290.CD-11-0347
   Conroy T, 2011, NEW ENGL J MED, V364, P1817, DOI 10.1056/NEJMoa1011923
   Cookson BT, 2001, TRENDS MICROBIOL, V9, P113, DOI 10.1016/S0966-842X(00)01936-3
   Criscimanna A, 2013, CANCER RES, V73, P4781, DOI 10.1158/0008-5472.CAN-13-0566
   Cui JJ, 2019, MOL CANCER RES, V17, P1316, DOI 10.1158/1541-7786.MCR-18-0910
   Daher B, 2019, CANCER RES, V79, P3877, DOI 10.1158/0008-5472.CAN-18-3855
   Dai EY, 2020, NAT COMMUN, V11, DOI 10.1038/s41467-020-20154-8
   Dai EY, 2020, AUTOPHAGY, V16, P2069, DOI 10.1080/15548627.2020.1714209
   Dai EY, 2020, BIOCHEM BIOPH RES CO, V522, P415, DOI 10.1016/j.bbrc.2019.11.110
   Daley D, 2017, J EXP MED, V214, P1711, DOI 10.1084/jem.20161707
   Daley D, 2017, NAT MED, V23, P556, DOI 10.1038/nm.4314
   Daley D, 2016, CELL, V166, P1485, DOI 10.1016/j.cell.2016.07.046
   Das S, 2020, CANCER RES, V80, P1088, DOI 10.1158/0008-5472.CAN-19-2080
   David CJ, 2016, CELL, V164, P1015, DOI 10.1016/j.cell.2016.01.009
   De Nicola GM, 2011, NATURE, V475, P106, DOI 10.1038/nature10189
   Degterev A, 2005, NAT CHEM BIOL, V1, P112, DOI 10.1038/nchembio711
   Dey P, 2020, CANCER DISCOV, V10, P608, DOI 10.1158/2159-8290.CD-19-0297
   Ding JJ, 2016, NATURE, V535, P111, DOI 10.1038/nature18590
   Dixon SJ, 2015, ACS CHEM BIOL, V10, P1604, DOI 10.1021/acschembio.5b00245
   Dixon SJ, 2012, CELL, V149, P1060, DOI 10.1016/j.cell.2012.03.042
   Doll S, 2019, NATURE, V575, P693, DOI 10.1038/s41586-019-1707-0
   Doll S, 2017, NAT CHEM BIOL, V13, P91, DOI [10.1038/NCHEMBIO.2239, 10.1038/nchembio.2239]
   Du CY, 2000, CELL, V102, P33, DOI 10.1016/S0092-8674(00)00008-8
   Duewell P, 2014, CELL DEATH DIFFER, V21, P1825, DOI 10.1038/cdd.2014.96
   Efimova I, 2020, J IMMUNOTHER CANCER, V8, DOI 10.1136/jitc-2020-001369
   Eling Nils, 2015, Oncoscience, V2, P517
   Ellenrieder V, 2001, CANCER RES, V61, P4222
   Escobar-Hoyos LF, 2020, CANCER CELL, V38, P198, DOI 10.1016/j.ccell.2020.05.010
   Fang X, 2021, BIOCHEM BIOPH RES CO, V560, P165, DOI 10.1016/j.bbrc.2021.05.003
   Fiorini C, 2015, BBA-MOL CELL RES, V1853, P89, DOI 10.1016/j.bbamcr.2014.10.003
   Fucikova J, 2011, CANCER RES, V71, P4821, DOI 10.1158/0008-5472.CAN-11-0950
   Furlong IJ, 1997, J CELL SCI, V110, P653
   Galenkamp KMO, 2020, CANCER DISCOV, V10, P822, DOI 10.1158/2159-8290.CD-19-1007
   Galluzzi L, 2020, J IMMUNOTHER CANCER, V8, DOI 10.1136/jitc-2019-000337corr1
   Galluzzi L, 2020, NAT REV CLIN ONCOL, V17, P725, DOI 10.1038/s41571-020-0413-z
   Galluzzi L, 2018, CELL DEATH DIFFER, V25, P486, DOI 10.1038/s41418-017-0012-4
   Galluzzi L, 2017, ANNU REV PATHOL-MECH, V12, P103, DOI 10.1146/annurev-pathol-052016-100247
   Galluzzi L, 2017, NAT REV IMMUNOL, V17, P97, DOI 10.1038/nri.2016.107
   Gao H, 2018, BIOCHEM BIOPH RES CO, V503, P1550, DOI 10.1016/j.bbrc.2018.07.078
   Gao MH, 2015, MOL CELL, V59, P298, DOI 10.1016/j.molcel.2015.06.011
   Garg AD, 2017, CELL DEATH DIFFER, V24, P832, DOI 10.1038/cdd.2017.15
   Geller LT, 2017, SCIENCE, V357, P1156, DOI 10.1126/science.aah5043
   Ghadban T, 2017, APOPTOSIS, V22, P369, DOI 10.1007/s10495-016-1332-4
   Giaccia A, 2003, NAT REV DRUG DISCOV, V2, P803, DOI 10.1038/nrd1199
   Giehl K, 2000, ONCOGENE, V19, P4531, DOI 10.1038/sj.onc.1203806
   Golan T, 2019, NEW ENGL J MED, V381, P317, DOI 10.1056/NEJMoa1903387
   Gomes SM, 2020, CELL ONCOL, V43, P445, DOI 10.1007/s13402-020-00498-5
   Guerra C, 2007, CANCER CELL, V11, P291, DOI 10.1016/j.ccr.2007.01.012
   Gunderson AJ, 2016, CANCER DISCOV, V6, P270, DOI 10.1158/2159-8290.CD-15-0827
   Hanahan D, 2011, CELL, V144, P646, DOI 10.1016/j.cell.2011.02.013
   Hayano M, 2016, CELL DEATH DIFFER, V23, P270, DOI 10.1038/cdd.2015.93
   He SD, 2009, CELL, V137, P1100, DOI 10.1016/j.cell.2009.05.021
   Hegde S, 2020, CANCER CELL, V37, P289, DOI 10.1016/j.ccell.2020.02.008
   Hingorani SR, 2003, CANCER CELL, V4, P437, DOI 10.1016/S1535-6108(03)00309-X
   Ho WJ, 2020, NAT REV CLIN ONCOL, V17, P527, DOI 10.1038/s41571-020-0363-5
   Holler N, 2000, NAT IMMUNOL, V1, P489, DOI 10.1038/82732
   Hong DS, 2020, NEW ENGL J MED, V383, P1207, DOI 10.1056/NEJMoa1917239
   Hong YB, 2010, PANCREAS, V39, P463, DOI 10.1097/MPA.0b013e3181c31314
   Hosein AN, 2020, NAT REV GASTRO HEPAT, V17, P487, DOI 10.1038/s41575-020-0300-1
   Hou W, 2013, CELL DEATH DIS, V4, DOI 10.1038/cddis.2013.493
   Hou W, 2016, AUTOPHAGY, V12, P1425, DOI 10.1080/15548627.2016.1187366
   Hu MY, 2019, J CANCER, V10, P1870, DOI 10.7150/jca.28299
   Hu NJ, 2021, BIOCHEM BIOPH RES CO, V536, P100, DOI 10.1016/j.bbrc.2020.12.066
   Huang J, 2021, GUT, V70, P890, DOI 10.1136/gutjnl-2019-320441
   Humpton TJ, 2019, CANCER DISCOV, V9, P1268, DOI 10.1158/2159-8290.CD-18-1409
   Iqbal J, 2012, BRIT J CANCER, V107, P2005, DOI 10.1038/bjc.2012.483
   Izetti P, 2014, INVEST NEW DRUG, V32, P783, DOI 10.1007/s10637-014-0090-9
   Jennis M, 2016, GENE DEV, V30, P918, DOI 10.1101/gad.275891.115
   Jiang L, 2015, NATURE, V520, P57, DOI 10.1038/nature14344
   Kagan VE, 2017, NAT CHEM BIOL, V13, P81, DOI [10.1038/NCHEMBIO.2238, 10.1038/nchembio.2238]
   Kamerkar S, 2017, NATURE, V546, P498, DOI 10.1038/nature22341
   Kang R, 2018, CELL HOST MICROBE, V24, P97, DOI 10.1016/j.chom.2018.05.009
   Kang YW, 2018, CANCER LETT, V438, P174, DOI 10.1016/j.canlet.2018.09.013
   Kayagaki N, 2015, NATURE, V526, P666, DOI 10.1038/nature15541
   KERN SE, 1992, SCIENCE, V256, P827, DOI 10.1126/science.1589764
   KERR JFR, 1972, BRIT J CANCER, V26, P239, DOI 10.1038/bjc.1972.33
   Kim EJH, 2015, J CLIN ONCOL, V33, DOI 10.1200/jco.2015.33.15_suppl.2526
   Kinsey CG, 2019, NAT MED, V25, P620, DOI 10.1038/s41591-019-0367-9
   Kleeff J, 2016, NAT REV DIS PRIMERS, V2, DOI 10.1038/nrdp.2016.22
   Koong AC, 2000, INT J RADIAT ONCOL, V48, P919, DOI 10.1016/S0360-3016(00)00803-8
   Kraft VAN, 2020, ACS CENTRAL SCI, V6, P41, DOI 10.1021/acscentsci.9b01063
   Kroemer G, 2010, MOL CELL, V40, P280, DOI 10.1016/j.molcel.2010.09.023
   Krysko DV, 2012, NAT REV CANCER, V12, P860, DOI 10.1038/nrc3380
   Kuang FM, 2021, CELL CHEM BIOL, V28, P765, DOI 10.1016/j.chembiol.2021.01.006
   Lang XT, 2019, CANCER DISCOV, V9, P1673, DOI 10.1158/2159-8290.CD-19-0338
   Lee H, 2020, NAT CELL BIOL, V22, DOI 10.1038/s41556-020-0461-8
   Lee KE, 2016, CANCER DISCOV, V6, P256, DOI 10.1158/2159-8290.CD-15-0822
   Lee SY, 2018, OXID MED CELL LONGEV, V2018, DOI 10.1155/2018/1027453
   Leinwand J, 2020, NAT IMMUNOL, V21, P1152, DOI 10.1038/s41590-020-0761-y
   Lesina M, 2011, CANCER CELL, V19, P456, DOI 10.1016/j.ccr.2011.03.009
   Levine B, 2019, CELL, V176, P11, DOI 10.1016/j.cell.2018.09.048
   Li CF, 2021, AUTOPHAGY, V17, P948, DOI [10.1145/3421766.3421867, 10.1080/15548627.2020.1739447]
   Li CF, 2018, DEV CELL, V46, P441, DOI 10.1016/j.devcel.2018.07.012
   Li JB, 2021, AUTOPHAGY, V17, P3361, DOI 10.1080/15548627.2021.1872241
   Li JZ, 2020, AGING MALE, V23, P1388, DOI 10.1080/13685538.2020.1771552
   Li LY, 2001, NATURE, V412, P95, DOI 10.1038/35083620
   Li P, 1997, CELL, V91, P479, DOI 10.1016/S0092-8674(00)80434-1
   Lim JKM, 2019, P NATL ACAD SCI USA, V116, P9433, DOI 10.1073/pnas.1821323116
   Lister A, 2011, MOL CANCER, V10, DOI 10.1186/1476-4598-10-37
   Liu J, 2021, NAT COMMUN, V12, DOI 10.1038/s41467-021-20904-2
   Liu J, 2020, CELL CHEM BIOL, V27, P420, DOI 10.1016/j.chembiol.2020.02.005
   Liu JY, 2018, SCI REP-UK, V8, DOI 10.1038/s41598-018-33229-w
   Liu X, 2016, NATURE, V535, P153, DOI 10.1038/nature18629
   Liu Y, 2021, CANCER GENE THER, V28, P55, DOI 10.1038/s41417-020-0182-y
   Liu Y, 2020, BIOCHEM BIOPH RES CO, V525, P620, DOI 10.1016/j.bbrc.2020.02.142
   Los M, 2002, MOL BIOL CELL, V13, P978, DOI 10.1091/mbc.01-05-0272
   LOWENFELS AB, 1993, NEW ENGL J MED, V328, P1433, DOI 10.1056/NEJM199305203282001
   Lu JQ, 2017, NAT COMMUN, V8, DOI 10.1038/s41467-017-01651-9
   Luo X, 1998, CELL, V94, P481, DOI 10.1016/S0092-8674(00)81589-5
   Mancias JD, 2014, NATURE, V509, P105, DOI 10.1038/nature13148
   Markosyan N, 2019, J CLIN INVEST, V129, P3594, DOI 10.1172/JCI127755
   Marzo I, 1998, SCIENCE, V281, P2027, DOI 10.1126/science.281.5385.2027
   McKillop LH, 2019, CELL SIGNAL, V62, DOI 10.1016/j.cellsig.2019.06.001
   Michaud M, 2011, SCIENCE, V334, P1573, DOI 10.1126/science.1208347
   Mihara M, 2003, MOL CELL, V11, P577, DOI 10.1016/S1097-2765(03)00050-9
   Miller-Ocuin JL, 2019, ONCOIMMUNOLOGY, V8, DOI 10.1080/2162402X.2019.1605822
   Miyamoto Y, 1999, ONCOLOGY-BASEL, V56, P73, DOI 10.1159/000011933
   MIYASHITA T, 1995, CELL, V80, P293
   Miyatake Y, 2018, SCI REP-UK, V8, DOI 10.1038/s41598-018-32122-w
   Modi S, 2016, J CELL BIOCHEM, V117, P279, DOI 10.1002/jcb.25284
   Montero J, 2018, CELL DEATH DIFFER, V25, P56, DOI 10.1038/cdd.2017.183
   Moral JA, 2020, NATURE, V579, P130, DOI 10.1038/s41586-020-2015-4
   Mori-Iwamoto S, 2007, INT J ONCOL, V31, P1345
   Mukhopadhyay S, 2020, CANCER RES, V80, P1630, DOI 10.1158/0008-5472.CAN-19-1363
   Nakamura N, 1997, J BIOCHEM, V121, P338
   Nakano K, 2001, MOL CELL, V7, P683, DOI 10.1016/S1097-2765(01)00214-3
   Nejman D, 2020, SCIENCE, V368, P973, DOI 10.1126/science.aay9189
   Neoptolemos JP, 2018, NAT REV GASTRO HEPAT, V15, P332, DOI 10.1038/s41575-018-0005-x
   Nevala-Plagemann C, 2020, NAT REV CLIN ONCOL, V17, P108, DOI 10.1038/s41571-019-0281-6
   Newton K, 2014, SCIENCE, V343, P1357, DOI 10.1126/science.1249361
   O'Donnell JS, 2019, NAT REV CLIN ONCOL, V16, P151, DOI 10.1038/s41571-018-0142-8
   Obeid M, 2007, NAT MED, V13, P54, DOI 10.1038/nm1523
   Oda E, 2000, SCIENCE, V288, P1053, DOI 10.1126/science.288.5468.1053
   Okami J, 2004, CANCER RES, V64, P5338, DOI 10.1158/0008-5472.CAN-04-0089
   Orning P, 2018, SCIENCE, V362, P1064, DOI 10.1126/science.aau2818
   Ou Y, 2016, P NATL ACAD SCI USA, V113, pE6806, DOI 10.1073/pnas.1607152113
   Panaretakis T, 2008, CELL DEATH DIFFER, V15, P1499, DOI 10.1038/cdd.2008.67
   Philip B, 2013, GASTROENTEROLOGY, V145, P1449, DOI 10.1053/j.gastro.2013.08.018
   Philippou Y, 2020, NAT REV UROL, V17, P321, DOI 10.1038/s41585-020-0310-3
   Piffoux M, 2021, BRIT J CANCER, V124, P333, DOI 10.1038/s41416-020-01039-5
   PLUNKETT W, 1995, SEMIN ONCOL, V22, P3
   Porcelli L, 2019, CANCERS, V11, DOI 10.3390/cancers11030330
   Pushalkar S, 2018, CANCER DISCOV, V8, P403, DOI 10.1158/2159-8290.CD-17-1134
   Qin C, 2020, MOL CANCER, V19, DOI 10.1186/s12943-020-01169-7
   Quinonero F, 2019, CANCER BIOL MED, V16, P688, DOI 10.20892/j.issn.2095-3941.2019.0252
   Rawla P, 2019, WORLD J ONCOL, V10, P10, DOI 10.14740/wjon1166
   Riegman M, 2020, NAT CELL BIOL, V22, P1042, DOI 10.1038/s41556-020-0565-1
   Riquelme E, 2019, CELL, V178, P795, DOI 10.1016/j.cell.2019.07.008
   Rogers C, 2017, NAT COMMUN, V8, DOI 10.1038/ncomms14128
   Rosenfeldt MT, 2013, NATURE, V504, P296, DOI 10.1038/nature12865
   Rowland-Goldsmith MA, 2001, CLIN CANCER RES, V7, P2931
   Santofimia-Castano P, 2019, J CLIN INVEST, V129, P2500, DOI 10.1172/JCI127223
   Sarantis P, 2020, WORLD J GASTRO ONCOL, V12, DOI 10.4251/wjgo.v12.i2.173
   Sborgi L, 2016, EMBO J, V35, P1766, DOI 10.15252/embj.201694696
   Schnelldorfer T, 2000, CANCER-AM CANCER SOC, V89, P1440, DOI 10.1002/1097-0142(20001001)89:7<1440::AID-CNCR5>3.0.CO;2-0
   Scholl C, 2009, CELL, V137, P821, DOI 10.1016/j.cell.2009.03.017
   Schwartz DL, 2010, MOL CANCER THER, V9, P2057, DOI 10.1158/1535-7163.MCT-09-0768
   Seifert L, 2016, NATURE, V532, P245, DOI 10.1038/nature17403
   Sendler M, 2020, GASTROENTEROLOGY, V158, P253, DOI 10.1053/j.gastro.2019.09.040
   Shimizu S, 1999, NATURE, V399, P483, DOI 10.1038/20959
   Shukla SK, 2017, CANCER CELL, V32, P392, DOI 10.1016/j.ccell.2017.08.008
   Siegel RL, 2020, CA-CANCER J CLIN, V70, P7, DOI 10.3322/caac.21590
   Singh R, 2019, NAT REV MOL CELL BIO, V20, P175, DOI 10.1038/s41580-018-0089-8
   Sinha P, 1999, ELECTROPHORESIS, V20, P2952, DOI 10.1002/(SICI)1522-2683(19991001)20:14<2952::AID-ELPS2952>3.0.CO;2-H
   Son J, 2013, NATURE, V496, P101, DOI 10.1038/nature12040
   Song SS, 2017, ONCOL LETT, V14, P7849, DOI 10.3892/ol.2017.7218
   Song XX, 2018, CURR BIOL, V28, P2388, DOI 10.1016/j.cub.2018.05.094
   Song XX, 2018, GASTROENTEROLOGY, V154, P1480, DOI 10.1053/j.gastro.2017.12.004
   Sowter HM, 2001, CANCER RES, V61, P6669
   Srinivasan SR, 2018, MOL CANCER RES, V16, P58, DOI 10.1158/1541-7786.MCR-17-0408
   Steckel M, 2012, CELL RES, V22, P1227, DOI 10.1038/cr.2012.82
   Storz Peter, 2017, Small GTPases, V8, P38, DOI 10.1080/21541248.2016.1192714
   Sun LM, 2012, CELL, V148, P213, DOI 10.1016/j.cell.2011.11.031
   Sun XF, 2016, HEPATOLOGY, V64, P488, DOI 10.1002/hep.28574
   Susin SA, 1999, NATURE, V397, P441, DOI 10.1038/17135
   Taabazuing CY, 2017, CELL CHEM BIOL, V24, P507, DOI 10.1016/j.chembiol.2017.03.009
   Tang DL, 2020, CURR BIOL, V30, pR1292, DOI 10.1016/j.cub.2020.09.068
   Tang DL, 2019, CELL RES, V29, P347, DOI 10.1038/s41422-019-0164-5
   Tang DL, 2012, IMMUNOL REV, V249, P158, DOI 10.1111/j.1600-065X.2012.01146.x
   Tape CJ, 2016, CELL, V165, P910, DOI 10.1016/j.cell.2016.03.029
   Tarangelo A, 2018, CELL REP, V22, P569, DOI 10.1016/j.celrep.2017.12.077
   Tascilar M, 2001, CLIN CANCER RES, V7, P4115
   Temkin V, 2006, MOL CELL BIOL, V26, P2215, DOI 10.1128/MCB.26.6.2215-2225.2006
   Tesfaye AA, 2019, CLIN ADV HEMATOL ONC, V17, P54
   Torphy RJ, 2018, ANN GASTROENT SURG, V2, P274, DOI 10.1002/ags3.12176
   Vacchelli E, 2015, SCIENCE, V350, P972, DOI 10.1126/science.aad0779
   Viswanathan VS, 2017, NATURE, V547, P453, DOI 10.1038/nature23007
   Von Hoff DD, 2013, NEW ENGL J MED, V369, P1691, DOI 10.1056/NEJMoa1304369
   Wang J, 2017, BMC BIOL, V15, DOI 10.1186/s12915-016-0335-5
   Wang K, 2021, CELL DEATH DIFFER, V28, P1222, DOI 10.1038/s41418-020-00644-4
   Wang L, 2018, CELL DEATH DIS, V9, DOI 10.1038/s41419-017-0242-x
   Wang QY, 2020, NATURE, V579, P421, DOI 10.1038/s41586-020-2079-1
   Wang W, 2018, CANCER CELL, V34, P757, DOI 10.1016/j.ccell.2018.10.006
   Wang WM, 2019, NATURE, V569, P270, DOI 10.1038/s41586-019-1170-y
   Wang YZ, 2015, ELIFE, V4, DOI 10.7554/eLife.05682
   Wang YP, 2017, NATURE, V547, P99, DOI 10.1038/nature22393
   Weinberg F, 2010, P NATL ACAD SCI USA, V107, P8788, DOI 10.1073/pnas.1003428107
   Weinlich R, 2017, NAT REV MOL CELL BIO, V18, P127, DOI 10.1038/nrm.2016.149
   Weissmueller S, 2014, CELL, V157, P382, DOI 10.1016/j.cell.2014.01.066
   Wu J, 2019, NATURE, V572, P402, DOI 10.1038/s41586-019-1426-6
   Wu ZM, 2019, P NATL ACAD SCI USA, V116, P2996, DOI 10.1073/pnas.1819728116
   Xiao JQ, 2020, PLOS BIOL, V18, DOI 10.1371/journal.pbio.3000807
   Xie Y., 2020, J PANCREATOLOGY, V3, P154, DOI 10.1097/JP9.0000000000000054
   Xie YC, 2017, GASTROENTEROLOGY, V153, P1429, DOI 10.1053/j.gastro.2017.07.036
   Xie YC, 2017, CELL REP, V20, P1692, DOI 10.1016/j.celrep.2017.07.055
   Yamaguchi Y, 2018, INT J ONCOL, V52, P1011, DOI 10.3892/ijo.2018.4259
   Yamamoto K, 2020, NATURE, V581, P100, DOI 10.1038/s41586-020-2229-5
   Yang BC, 2020, MOL THER-ONCOLYTICS, V18, P457, DOI 10.1016/j.omto.2020.08.002
   Yang MH, 2019, SCI ADV, V5, DOI 10.1126/sciadv.aaw2238
   Yang MH, 2018, ONCOIMMUNOLOGY, V7, DOI 10.1080/2162402X.2018.1431086
   Yang WS, 2008, CHEM BIOL, V15, P234, DOI 10.1016/j.chembiol.2008.02.010
   Yang WS, 2014, CELL, V156, P317, DOI 10.1016/j.cell.2013.12.010
   Ye J, 2020, CANCER IMMUNOL RES, V8, P94, DOI 10.1158/2326-6066.CIR-19-0373
   Yuan H, 2016, BIOCHEM BIOPH RES CO, V478, P1338, DOI 10.1016/j.bbrc.2016.08.124
   Zeh HJ, 2020, CLIN CANCER RES, V26, P3126, DOI 10.1158/1078-0432.CCR-19-4042
   Zhang DW, 2009, SCIENCE, V325, P332, DOI 10.1126/science.1172308
   Zhang Y, 2019, CELL CHEM BIOL, V26, P623, DOI 10.1016/j.chembiol.2019.01.008
   Zhang YQ, 2020, CANCER DISCOV, V10, P422, DOI 10.1158/2159-8290.CD-19-0958
   Zhang ZB, 2020, NATURE, V579, P415, DOI 10.1038/s41586-020-2071-9
   Zhao TS, 2015, ONCOTARGET, V6, P2250, DOI 10.18632/oncotarget.2948
   Zheng CJ, 2018, J RECEPT SIG TRANSD, V38, P133, DOI 10.1080/10799893.2018.1436561
   Zhu S, 2021, BIOCHEM BIOPH RES CO, V562, P55, DOI 10.1016/j.bbrc.2021.05.049
   Zhu S, 2017, CANCER RES, V77, P2064, DOI 10.1158/0008-5472.CAN-16-1979
   Zou YL, 2020, NATURE, V585, P603, DOI 10.1038/s41586-020-2732-8
   Zou Y, 2019, NAT COMMUN, V10, DOI 10.1038/s41467-019-09277-9
NR 270
TC 23
Z9 23
U1 17
U2 40
PU NATURE PORTFOLIO
PI BERLIN
PA HEIDELBERGER PLATZ 3, BERLIN, 14197, GERMANY
SN 1759-5045
EI 1759-5053
J9 NAT REV GASTRO HEPAT
JI Nat. Rev. Gastroenterol. Hepatol.
PD NOV
PY 2021
VL 18
IS 11
BP 804
EP 823
DI 10.1038/s41575-021-00486-6
EA JUL 2021
PG 20
WC Gastroenterology & Hepatology
WE Science Citation Index Expanded (SCI-EXPANDED)
SC Gastroenterology & Hepatology
GA WM3LY
UT WOS:000679650900001
PM 34331036
DA 2022-07-19
ER

PT J
AU Wolfe, AL
   Zhou, QW
   Toska, E
   Galeas, J
   Ku, AA
   Koche, RP
   Bandyopadhyay, S
   Scaltriti, M
   Lebrilla, CB
   McCormick, F
   Kim, SE
AF Wolfe, Andrew L.
   Zhou, Qingwen
   Toska, Eneda
   Galeas, Jacqueline
   Ku, Angel A.
   Koche, Richard P.
   Bandyopadhyay, Sourav
   Scaltriti, Maurizio
   Lebrilla, Carlito B.
   McCormick, Frank
   Kim, Sung Eun
TI UDP-glucose pyrophosphorylase 2, a regulator of glycogen synthesis and
   glycosylation, is critical for pancreatic cancer growth
SO PROCEEDINGS OF THE NATIONAL ACADEMY OF SCIENCES OF THE UNITED STATES OF
   AMERICA
LA English
DT Article
DE PDAC; UGP2; UDP-glucose; glycogen; N-glycosylation
ID CELL-MEMBRANES; PROTEIN; METABOLISM; UGP2; KRAS; INACTIVATION;
   EXPRESSION; PROGNOSIS; TUMORS; GENES
AB UDP-glucose pyrophosphorylase 2 (UGP2), the enzyme that synthesizes uridine diphosphate (UDP)-glucose, rests at the convergence of multiple metabolic pathways, however, the role of UGP2 in tumor maintenance and cancer metabolism remains unclear. Here, we identify an important role for UGP2 in the maintenance of pancreatic ductal adenocarcinoma (PDAC) growth in both in vitro and in vivo tumor models. We found that transcription of UGP2 is directly regulated by the Yes-associated protein 1 (YAP)-TEA domain transcription factor (TEAD) complex, identifying UGP2 as a bona fide YAP target gene. Loss of UGP2 leads to decreased intracellular glycogen levels and defects in N-glycosylation targets that are important for the survival of PDACs, including the epidermal growth factor receptor (EGFR). These critical roles of UGP2 in cancer maintenance, metabolism, and protein glycosylation may offer insights into therapeutic options for otherwise intractable PDACs.
C1 [Wolfe, Andrew L.; Galeas, Jacqueline; Ku, Angel A.; Bandyopadhyay, Sourav; Kim, Sung Eun] Univ Calif San Francisco, Helen Diller Comprehens Canc Ctr, San Francisco, CA 94158 USA.
   [Zhou, Qingwen; Lebrilla, Carlito B.] Univ Calif Davis, Dept Chem, Davis, CA 95616 USA.
   [Toska, Eneda; Scaltriti, Maurizio; McCormick, Frank] Mem Sloan Kettering Canc Ctr, Human Oncol & Pathogenesis Program, New York, NY 10065 USA.
   [Ku, Angel A.; Bandyopadhyay, Sourav] Univ Calif San Francisco, Bioengn & Therapeut Sci, San Francisco, CA 94158 USA.
   [Koche, Richard P.] Mem Sloan Kettering Canc Ctr, Ctr Epigenet Res, New York, NY 10065 USA.
   [Scaltriti, Maurizio] Mem Sloan Kettering Canc Ctr, Dept Pathol, New York, NY 10065 USA.
   [Lebrilla, Carlito B.] Univ Calif Davis, Dept Biochem & Mol Med, Davis, CA 95616 USA.
   [Lebrilla, Carlito B.] Univ Calif Davis, Foods Hlth Inst, Davis, CA 95616 USA.
   [McCormick, Frank] NCI, RAS Initiat, Canc Res Technol Program, Frederick Natl Lab Canc Res, Frederick, MD 21701 USA.
   [Kim, Sung Eun] Korea Univ, Coll Hlth Sci, Dept Biosyst & Biomed Sci, Seoul 02841, South Korea.
   [Kim, Sung Eun] Korea Univ, Coll Hlth Sci, Dept Integrated Biomed & Life Sci, Seoul 02841, South Korea.
RP Kim, SE (通讯作者)，Univ Calif San Francisco, Helen Diller Comprehens Canc Ctr, San Francisco, CA 94158 USA.; McCormick, F (通讯作者)，Mem Sloan Kettering Canc Ctr, Human Oncol & Pathogenesis Program, New York, NY 10065 USA.; McCormick, F (通讯作者)，NCI, RAS Initiat, Canc Res Technol Program, Frederick Natl Lab Canc Res, Frederick, MD 21701 USA.; Kim, SE (通讯作者)，Korea Univ, Coll Hlth Sci, Dept Biosyst & Biomed Sci, Seoul 02841, South Korea.; Kim, SE (通讯作者)，Korea Univ, Coll Hlth Sci, Dept Integrated Biomed & Life Sci, Seoul 02841, South Korea.
EM frank.mccormick@ucsf.edu; sek19@korea.ac.kr
OI Toska, Eneda/0000-0002-8974-9792; Scaltriti,
   Maurizio/0000-0002-5522-1447; Lebrilla, Carlito/0000-0001-7190-5323;
   Kim, Sung Eun/0000-0002-4281-5625; Ku, Angel/0000-0002-3830-2798; Zhou,
   Qingwen/0000-0003-1152-5403; Wolfe, Andrew/0000-0003-0418-716X
FU Damon Runyon Cancer Research Foundation [DRG-2214-15]; National Cancer
   Institute of the NIH [K99CA226363]; NIH [R01GM049077]; Memorial Sloan
   Kettering Cancer Center Support Grant/Core Grant [P30 CA008748]; UCSF
   Research Allocation Program; National Research Foundation of Korea
   [NRF-2020R1C1C1013220]
FX We thank the UCSF Biorepository & Tissue Biomarker Technology Core for
   tissue microarray image analysis. HistoWiz, Inc. performed
   immunohistochemical staining of murine tumors, and UDP-glucose levels
   were measured by Metabolon, Inc. Patient PDAC mRNA expression data were
   generated by The Cancer Genome Atlas Research Network. We thank members
   of the F.M. laboratory for discussions and critical reading of the
   manuscript. A.L.W. is a Damon Runyon Fellow supported by the Damon
   Runyon Cancer Research Foundation through postdoctoral fellowship number
   DRG-2214-15. Research reported in this publication was supported by the
   National Cancer Institute of the NIH under Award K99CA226363 (to
   A.L.W.). Funding for this work was provided by NIH Grant R01GM049077 (to
   Q.Z. and C.B.L.), Memorial Sloan Kettering Cancer Center Support
   Grant/Core Grant P30 CA008748 (to M.S.), and UCSF Research Allocation
   Program and National Research Foundation of Korea Grant
   NRF-2020R1C1C1013220 (to S.E.K.). The content is solely the
   responsibility of the authors and does not necessarily represent the
   official views of the NIH.
CR An HJ, 2012, MOL CELL PROTEOMICS, V11, DOI 10.1074/mcp.M111.010660
   Bieberich Erhard, 2014, Adv Neurobiol, V9, P47, DOI 10.1007/978-1-4939-1154-7_3
   Broad Institute, 2018, DEPMAP ACH 18Q3 PUBL DEPMAP ACH 18Q3 PUBL
   Cohen R, 2015, ONCOTARGET, V6, P16832, DOI 10.18632/oncotarget.4160
   Commisso C, 2013, NATURE, V497, P633, DOI 10.1038/nature12138
   de Jonge HJM, 2011, LEUKEMIA, V25, P1825, DOI 10.1038/leu.2011.172
   Duggleby RG, 1996, EUR J BIOCHEM, V235, P173, DOI 10.1111/j.1432-1033.1996.00173.x
   Favaro E, 2012, CELL METAB, V16, P751, DOI 10.1016/j.cmet.2012.10.017
   Fuehring JI, 2015, SCI REP-UK, V5, DOI 10.1038/srep09618
   Grasso C, 2017, CRIT REV ONCOL HEMAT, V114, P139, DOI 10.1016/j.critrevonc.2017.03.026
   Higuita JC, 2003, BIOCHEM J, V370, P995, DOI 10.1042/BJ20021320
   HolgadoMadruga M, 1996, NATURE, V379, P560, DOI 10.1038/379560a0
   Kamphorst JJ, 2015, CANCER RES, V75, P544, DOI 10.1158/0008-5472.CAN-14-2211
   Kapoor A, 2014, CELL, V158, P185, DOI 10.1016/j.cell.2014.06.003
   Kaszuba K, 2015, P NATL ACAD SCI USA, V112, P4334, DOI 10.1073/pnas.1503262112
   Lee WNP, 2004, BRIT J CANCER, V91, P2094, DOI 10.1038/sj.bjc.6602243
   Li QY, 2019, CHEM SCI, V10, P6199, DOI 10.1039/c9sc01360a
   Li QY, 2019, ANAL CHEM, V91, P5433, DOI 10.1021/acs.analchem.9b00776
   Li YM, 2018, MOL CELL PROTEOMICS, V17, P607, DOI 10.1074/mcp.RA118.000586
   MEISENHELDER J, 1989, CELL, V57, P1109, DOI 10.1016/0092-8674(89)90048-2
   Meyers RM, 2017, NAT GENET, V49, P1779, DOI 10.1038/ng.3984
   Nagy A, 2021, SCI REP-UK, V11, DOI 10.1038/s41598-021-84787-5
   Park D, 2015, MOL CELL PROTEOMICS, V14, P2910, DOI 10.1074/mcp.M115.053983
   Park DD, 2018, CHEM SCI, V9, P6271, DOI 10.1039/c8sc01875h
   Pelletier J, 2012, FRONT ONCOL, V2, DOI 10.3389/fonc.2012.00018
   Perenthaler E, 2020, ACTA NEUROPATHOL, V139, P415, DOI 10.1007/s00401-019-02109-6
   Pescador N, 2010, PLOS ONE, V5, DOI 10.1371/journal.pone.0009644
   Allende MTS, 2017, PANCREAS, V46, P913, DOI 10.1097/MPA.0000000000000867
   Shao DD, 2014, CELL, V158, P171, DOI 10.1016/j.cell.2014.06.004
   Stein C, 2015, PLOS GENET, V11, DOI 10.1371/journal.pgen.1005465
   Tian D, 2018, DIS MODEL MECH, V11, DOI 10.1242/dmm.034546
   Vassilev A, 2001, GENE DEV, V15, P1229, DOI 10.1101/gad.888601
   Wang LX, 2018, WORLD J SURG ONCOL, V16, DOI 10.1186/s12957-018-1316-7
   Wang QW, 2016, CANCER INVEST, V34, P255, DOI 10.1080/07357907.2016.1193745
   Wang XJ, 2019, NATURE, V571, P127, DOI 10.1038/s41586-019-1340-y
   Xu GG, 2019, CHEM SCI, V10, P6992, DOI 10.1039/c9sc01653h
   Ying HQ, 2016, GENE DEV, V30, P355, DOI 10.1101/gad.275776.115
   Ying HQ, 2012, CELL, V149, P656, DOI 10.1016/j.cell.2012.01.058
   Zeng C, 2019, J CELL BIOCHEM, V120, P12489, DOI 10.1002/jcb.28515
   Zhang WY, 2014, SCI SIGNAL, V7, DOI 10.1126/scisignal.2005049
   Zhao B, 2008, GENE DEV, V22, P1962, DOI 10.1101/gad.1664408
   Zhao B, 2007, GENE DEV, V21, P2747, DOI 10.1101/gad.1602907
   Zhou TY, 2016, SCI REP-UK, V6, DOI 10.1038/srep30483
   Zois CE, 2014, BIOCHEM PHARMACOL, V92, P3, DOI 10.1016/j.bcp.2014.09.001
NR 44
TC 4
Z9 4
U1 3
U2 4
PU NATL ACAD SCIENCES
PI WASHINGTON
PA 2101 CONSTITUTION AVE NW, WASHINGTON, DC 20418 USA
SN 0027-8424
J9 P NATL ACAD SCI USA
JI Proc. Natl. Acad. Sci. U. S. A.
PD AUG 3
PY 2021
VL 118
IS 31
AR e2103592118
DI 10.1073/pnas.2103592118
PG 7
WC Multidisciplinary Sciences
WE Science Citation Index Expanded (SCI-EXPANDED)
SC Science & Technology - Other Topics
GA UA3CT
UT WOS:000685040600019
PM 34330832
OA Green Published, hybrid
DA 2022-07-19
ER

PT J
AU Uemura, N
   Hayashi, H
   Baba, H
AF Uemura, Norio
   Hayashi, Hiromitsu
   Baba, Hideo
TI Statin as a therapeutic agent in gastroenterological cancer
SO WORLD JOURNAL OF GASTROINTESTINAL ONCOLOGY
LA English
DT Review
DE Statin; HMG CoA reductase inhibitor; Mevalonate pathway; Cancer
ID PATHOLOGICAL COMPLETE RESPONSE; HEPATITIS-B-VIRUS;
   HEPATOCELLULAR-CARCINOMA; COLORECTAL-CANCER; PANCREATIC-CANCER;
   GASTRIC-CANCER; NEOADJUVANT CHEMORADIATION; MEVALONATE PATHWAY;
   ESOPHAGEAL CANCER; REDUCED RISK
AB Statins inhibit 3-hydroxy-3-methylglutaryl-CoA reductase, the rate-limiting enzyme of the mevalonate pathway, and are widely used as an effective and safe approach handle hypercholesterolemia. The mevalonate pathway is a vital metabolic pathway that uses acetyl-CoA to generate isoprenoids and sterols that are crucial to tumor growth and progression. Multiple studies have indicated that statins improve patient prognosis in various carcinomas. Basic research on the mechanisms underlying the antitumor effects of statins is underway. The development of new anti-cancer drugs is progressing, but increasing medical costs from drug development have become a major obstacle. Readily available, inexpensive and well-tolerated drugs like statins have not yet been successfully repurposed for cancer treatment. Identifying the cancer patients that may benefit from statins is key to improved patient treatment. This review summarizes recent advances in statin research in cancer and suggests important considerations for the clinical use of statins to improve outcomes for cancer patients.
C1 [Uemura, Norio; Hayashi, Hiromitsu; Baba, Hideo] Kumamoto Univ, Grad Sch Med Sci, Dept Gastroenterol Surg, 1-1-1 Honjo, Kumamoto 8608556, Japan.
RP Hayashi, H (通讯作者)，Kumamoto Univ, Grad Sch Med Sci, Dept Gastroenterol Surg, 1-1-1 Honjo, Kumamoto 8608556, Japan.
EM hhayasi@kumamoto-u.ac.jp
CR Abdullah MI, 2018, CANCER TREAT REV, V69, P84, DOI 10.1016/j.ctrv.2018.06.010
   Alexandre L, 2016, GASTROENTEROLOGY, V150, P854, DOI 10.1053/j.gastro.2015.12.039
   Archibugi L, 2019, DIGEST LIVER DIS, V51, P28, DOI 10.1016/j.dld.2018.09.007
   Armstrong D, 2015, CLIN COLORECTAL CANC, V14, P291, DOI 10.1016/j.clcc.2015.06.001
   Assaily W, 2011, MOL CELL, V44, P491, DOI 10.1016/j.molcel.2011.08.038
   Baas JM, 2015, INVEST NEW DRUG, V33, P1242, DOI 10.1007/s10637-015-0285-8
   Baas JM, 2015, ANTI-CANCER DRUG, V26, P872, DOI 10.1097/CAD.0000000000000255
   Bjarnadottir O, 2013, BREAST CANCER RES TR, V138, P499, DOI 10.1007/s10549-013-2473-6
   Bonovas S, 2008, AM J GASTROENTEROL, V103, P2646, DOI 10.1111/j.1572-0241.2008.02051.x
   Cardwell CR, 2017, CANCER EPIDEMIOL, V48, P124, DOI 10.1016/j.canep.2017.04.015
   Carrer A, 2019, CANCER DISCOV, V9, P416, DOI 10.1158/2159-8290.CD-18-0567
   Chang FM, 2017, HEPATOLOGY, V66, P896, DOI 10.1002/hep.29172
   Chang WC, 2018, CANCER MED-US, V7, P1240, DOI 10.1002/cam4.1295
   Cheung KS, 2020, CANCER EPIDEM BIOMAR, V29, P493, DOI 10.1158/1055-9965.EPI-19-1044
   Clendening JW, 2010, P NATL ACAD SCI USA, V107, P15051, DOI 10.1073/pnas.0910258107
   Clendening JW, 2010, BLOOD, V115, P4787, DOI 10.1182/blood-2009-07-230508
   Corcoran RB, 2006, P NATL ACAD SCI USA, V103, P8408, DOI 10.1073/pnas.0602852103
   Dale KM, 2006, JAMA-J AM MED ASSOC, V295, P74, DOI 10.1001/jama.295.1.74
   Deng HY, 2019, MEDICINE, V98, DOI 10.1097/MD.0000000000016480
   Duncan RE, 2004, J BIOL CHEM, V279, P33079, DOI 10.1074/jbc.M400732200
   Farwell WR, 2008, JNCI-J NATL CANCER I, V100, P134, DOI 10.1093/jnci/djm286
   Freed-Pastor WA, 2012, CELL, V148, P244, DOI 10.1016/j.cell.2011.12.017
   Garwood ER, 2010, BREAST CANCER RES TR, V119, P137, DOI 10.1007/s10549-009-0507-x
   Gbelcova H, 2008, INT J CANCER, V122, P1214, DOI 10.1002/ijc.23242
   Goard CA, 2014, BREAST CANCER RES TR, V143, P301, DOI 10.1007/s10549-013-2800-y
   GOLDSTEIN JL, 1990, NATURE, V343, P425, DOI 10.1038/343425a0
   Graaf MR, 2004, J CLIN ONCOL, V22, P2388, DOI 10.1200/JCO.2004.02.027
   Hardie C, 2016, ASIA-PAC J CLIN ONCO, V12, P167, DOI 10.1111/ajco.12468
   Higashi T, 2016, MED ONCOL, V33, DOI 10.1007/s12032-016-0845-6
   Holler V, 2009, J INVEST DERMATOL, V129, P1280, DOI 10.1038/jid.2008.360
   Hong JY, 2014, CANCER CHEMOTH PHARM, V73, P125, DOI 10.1007/s00280-013-2328-1
   Huang BZ, 2017, JNCI-J NATL CANCER I, V109, DOI 10.1093/jnci/djw275
   Huang WC, 2012, MOL CANCER RES, V10, P133, DOI 10.1158/1541-7786.MCR-11-0206
   Ibanez-Sanz G, 2019, SCI REP-UK, V9, DOI 10.1038/s41598-019-49877-5
   Jameson MB, 2019, BMC CANCER, V19, DOI 10.1186/s12885-019-6405-7
   Jouve JL, 2019, J HEPATOL, V71, P516, DOI 10.1016/j.jhep.2019.04.021
   Katz MS, 2005, INT J RADIAT ONCOL, V62, P1363, DOI 10.1016/j.ijrobp.2004.12.033
   Kawata S, 2001, BRIT J CANCER, V84, P886, DOI 10.1054/bjoc.2000.1716
   Kim G, 2017, INT J CANCER, V140, P798, DOI 10.1002/ijc.30506
   Kim ST, 2014, EUR J CANCER, V50, P2822, DOI 10.1016/j.ejca.2014.08.005
   Kimbung S, 2016, ONCOTARGET, V7, P59640, DOI 10.18632/oncotarget.10746
   Kirkegard J, 2020, INT J CANCER, V146, P610, DOI 10.1002/ijc.32264
   Kollmeier MA, 2011, INT J RADIAT ONCOL, V79, P713, DOI 10.1016/j.ijrobp.2009.12.006
   Konings IRHM, 2010, EUR J CANCER, V46, P3200, DOI 10.1016/j.ejca.2010.07.036
   Krens LL, 2014, PLOS ONE, V9, DOI 10.1371/journal.pone.0112201
   Krens LL, 2010, DRUG DISCOV TODAY, V15, P502, DOI 10.1016/j.drudis.2010.05.012
   Kusama T, 2002, GASTROENTEROLOGY, V122, P308, DOI 10.1053/gast.2002.31093
   Lacroix O, 2019, CANCER CAUSE CONTROL, V30, P385, DOI 10.1007/s10552-019-01149-3
   Lee HS, 2016, MEDICINE, V95, DOI 10.1097/MD.0000000000003607
   Lee J, 2014, INVEST NEW DRUG, V32, P535, DOI 10.1007/s10637-014-0065-x
   Lee JE, 2011, CANCER PREV RES, V4, P1808, DOI 10.1158/1940-6207.CAPR-11-0113
   Li Y, 2019, CANCER MED-US, V8, P3305, DOI 10.1002/cam4.2151
   Ling Y, 2015, MEDICINE, V94, DOI 10.1097/MD.0000000000000908
   Lipkin SM, 2010, CANCER PREV RES, V3, P597, DOI 10.1158/1940-6207.CAPR-10-0007
   Liu YQ, 2014, CANCER CAUSE CONTROL, V25, P237, DOI 10.1007/s10552-013-0326-6
   Longo J, 2019, MOL METAB, V25, P119, DOI 10.1016/j.molmet.2019.04.003
   Ma XZ, 2019, CELL METAB, V30, P143, DOI 10.1016/j.cmet.2019.04.002
   Mace AG, 2013, DIS COLON RECTUM, V56, P1217, DOI 10.1097/DCR.0b013e3182a4b236
   MacIver NJ, 2013, ANNU REV IMMUNOL, V31, P259, DOI 10.1146/annurev-immunol-032712-095956
   Moon SH, 2019, CELL, V176, P564, DOI 10.1016/j.cell.2018.11.011
   Mullen PJ, 2016, NAT REV CANCER, V16, P718, DOI 10.1038/nrc.2016.76
   Nam DH, 2014, ANTICANCER RES, V34, P355
   Nguyen T, 2018, AM J GASTROENTEROL, V113, P1310, DOI 10.1038/s41395-018-0169-6
   Nguyen VTM, 2015, NAT COMMUN, V6, DOI 10.1038/ncomms10044
   Nielsen SF, 2012, NEW ENGL J MED, V367, P1792, DOI 10.1056/NEJMoa1201735
   Nimako George K, 2017, J Pharm Pract, V30, P185, DOI 10.1177/0897190015627255
   Nubel T, 2006, CLIN CANCER RES, V12, P933, DOI 10.1158/1078-0432.CCR-05-1903
   Parrales A, 2016, NAT CELL BIOL, V18, P1233, DOI 10.1038/ncb3427
   Pearce EL, 2013, IMMUNITY, V38, P633, DOI 10.1016/j.immuni.2013.04.005
   Poynter JN, 2005, NEW ENGL J MED, V352, P2184, DOI 10.1056/NEJMoa043792
   Shamma A, 2009, CANCER CELL, V15, P255, DOI 10.1016/j.ccr.2009.03.001
   Shimoyama S, 2011, CANCER CHEMOTH PHARM, V67, P729, DOI 10.1007/s00280-011-1583-2
   Simon TG, 2016, HEPATOLOGY, V64, P47, DOI 10.1002/hep.28506
   Simon TG, 2015, J HEPATOL, V62, P18, DOI 10.1016/j.jhep.2014.08.013
   Sinensky M, 2000, BBA-MOL CELL BIOL L, V1484, P93, DOI 10.1016/S1388-1981(00)00009-3
   Singh PP, 2013, ANN ONCOL, V24, P1721, DOI 10.1093/annonc/mdt150
   Sorrentino G, 2014, NAT CELL BIOL, V16, P357, DOI 10.1038/ncb2936
   Spence AD, 2019, PHARMACOEPIDEM DR S, V28, P460, DOI 10.1002/pds.4688
   Taylor ML, 2008, EUR J CANCER PREV, V17, P259, DOI 10.1097/CEJ.0b013e3282b721fe
   Teo MTW, 2015, CLIN ONCOL-UK, V27, P656, DOI 10.1016/j.clon.2015.06.010
   Thomas T, 2018, J GASTROINTEST CANC, V49, P442, DOI 10.1007/s12029-017-9983-0
   Thurnher M, 2015, SCI SIGNAL, V8, DOI 10.1126/scisignal.2005970
   Tsai HK, 2006, UROLOGY, V68, P1188, DOI 10.1016/j.urology.2006.08.1078
   Tsan YT, 2013, J CLIN ONCOL, V31, P1514, DOI 10.1200/JCO.2012.44.6831
   Tsan YT, 2012, J CLIN ONCOL, V30, P623, DOI 10.1200/JCO.2011.36.0917
   Turrell FK, 2017, GENE DEV, V31, P1339, DOI 10.1101/gad.298463.117
   Tutuska K, 2020, CELL DEATH DIS, V11, DOI 10.1038/s41419-020-2466-4
   Viswanathan VS, 2017, NATURE, V547, P453, DOI 10.1038/nature23007
   Voorneveld PW, 2017, GASTROENTEROLOGY, V153, P470, DOI 10.1053/j.gastro.2017.05.011
   Walker EJ, 2015, CANCER-AM CANCER SOC, V121, P1287, DOI 10.1002/cncr.29256
   Wang RN, 2012, NAT IMMUNOL, V13, P907, DOI 10.1038/ni.2386
   Warita K, 2014, SCI REP-UK, V4, DOI 10.1038/srep07593
   Wong WWL, 2007, MOL CANCER THER, V6, P1886, DOI 10.1158/1535-7163.MCT-06-0745
   Wu BU, 2015, AM J GASTROENTEROL, V110, P1233, DOI 10.1038/ajg.2015.217
   Wu SY, 2019, EUR J CANCER, V112, P109, DOI 10.1016/j.ejca.2018.11.032
   Wu XD, 2013, EUR J CLIN PHARMACOL, V69, P1855, DOI 10.1007/s00228-013-1547-z
   Xia Y, 2018, CELL, V175, P1059, DOI 10.1016/j.cell.2018.08.070
   Yamauchi Y, 2011, CANCER RES, V71, P4989, DOI 10.1158/0008-5472.CAN-10-4108
   Yi JM, 2020, P NATL ACAD SCI USA, V117, P31189, DOI 10.1073/pnas.2017152117
   Yu R, 2018, CANCER RES, V78, P1347, DOI 10.1158/0008-5472.CAN-17-1231
   Zhang Y, 2019, PANCREAS, V48, P142, DOI 10.1097/MPA.0000000000001226
   Zhou C, 2019, CANCER MANAG RES, V11, P5655, DOI 10.2147/CMAR.S193945
NR 102
TC 0
Z9 0
U1 1
U2 1
PU BAISHIDENG PUBLISHING GROUP INC
PI PLEASANTON
PA 7041 Koll Center Parkway, Suite 160, PLEASANTON, CA, UNITED STATES
SN 1948-5204
J9 WORLD J GASTRO ONCOL
JI World J. Gastrointest. Oncol.
PD JAN 15
PY 2022
VL 14
IS 1
BP 110
EP 123
DI 10.4251/wjgo.v14.i1.110
PG 14
WC Oncology; Gastroenterology & Hepatology
WE Science Citation Index Expanded (SCI-EXPANDED)
SC Oncology; Gastroenterology & Hepatology
GA 1Q2GS
UT WOS:000802513400007
PM 35116106
OA gold, Green Accepted
DA 2022-07-19
ER

PT J
AU Pore, N
   Jalla, S
   Liu, Z
   Higgs, B
   Sorio, C
   Scarpa, A
   Hollingsworth, R
   Tice, DA
   Michelotti, E
AF Pore, Nabendu
   Jalla, Sanjoo
   Liu, Zheng
   Higgs, Brandon
   Sorio, Claudio
   Scarpa, Aldo
   Hollingsworth, Robert
   Tice, David A.
   Michelotti, Emil
TI In Vivo Loss of Function Screening Reveals Carbonic Anhydrase IX as a
   Key Modulator of Tumor Initiating Potential in Primary Pancreatic Tumors
SO NEOPLASIA
LA English
DT Article
ID CANCER STEM-CELLS; MONOCARBOXYLATE TRANSPORTER 1; HYPOXIA-INDUCIBLE
   FACTORS; C-MET; GROWTH; EXPRESSION; REGULATORS; CD147; MCT4; INHIBITION
AB Reprogramming of energy metabolism is one of the emerging hallmarks of cancer. Up-regulation of energy metabolism pathways fuels cell growth and division, a key characteristic of neoplastic disease, and can lead to dependency on specific metabolic pathways. Thus, targeting energy metabolism pathways might offer the opportunity for novel therapeutics. Here, we describe the application of a novel in vivo screening approach for the identification of genes involved in cancer metabolism using a patient-derived pancreatic xenograft model. Lentiviruses expressing short hairpin RNAs (shRNAs) targeting 12 different cell surface protein transporters were separately transduced into the primary pancreatic tumor cells. Transduced cells were pooled and implanted into mice. Tumors were harvested at different times, and the frequency of each shRNA was determined as a measure of which ones prevented tumor growth. Several targets including carbonic anhydrase IX (CAIX), monocarboxylate transporter 4, and anionic amino acid transporter light chain, xc-system (xCT) were identified in these studies and shown to be required for tumor initiation and growth. Interestingly, CAIX was overexpressed in the tumor initiating cell population. CAIX expression alone correlated with a highly tumorigenic subpopulation of cells. Furthermore, CAIX expression was essential for tumor initiation because shRNA knockdown eliminated the ability of cells to grow in vivo. To the best of our knowledge, this is the first parallel in vivo assessment of multiple novel oncology target genes using a patient-derived pancreatic tumor model.
C1 [Pore, Nabendu; Jalla, Sanjoo; Liu, Zheng; Higgs, Brandon; Hollingsworth, Robert; Tice, David A.; Michelotti, Emil] MedImmune LLC, Gaithersburg, MD USA.
   [Sorio, Claudio; Scarpa, Aldo] Univ Verona, Dept Pathol & Diagnost, Sch Med, I-37100 Verona, Italy.
RP Pore, N (通讯作者)，One MedImmune Way, Gaithersburg, MD 20878 USA.
EM poren@medimmune.com
RI Sorio, Claudio/F-2764-2018; scarpa, aldo/K-6832-2016
OI Sorio, Claudio/0000-0003-2739-4014; scarpa, aldo/0000-0003-1678-739X;
   Pore, Nabendu/0000-0001-6897-0626
FU European Community [602783]; AIRC [12182]; FIMP, Italian Ministry of
   Health [CUP_J33G13000210001]
FX C.S. and A.S. were supported by the European Community Project CAM-PaC
   (grant agreement no. 602783), AIRC grant no. 12182 and the FIMP, Italian
   Ministry of Health (CUP_J33G13000210001).
CR Cairns RA, 2011, NAT REV CANCER, V11, P85, DOI 10.1038/nrc2981
   Carmeliet P, 2000, NATURE, V407, P249, DOI 10.1038/35025220
   Chiche J, 2009, CANCER RES, V69, P358, DOI 10.1158/0008-5472.CAN-08-2470
   Chung WJ, 2005, J NEUROSCI, V25, P7101, DOI 10.1523/JNEUROSCI.5258-04.2005
   Danbolt NC, 2001, PROG NEUROBIOL, V65, P1, DOI 10.1016/S0301-0082(00)00067-8
   Daniel VC, 2009, CANCER RES, V69, P3364, DOI 10.1158/0008-5472.CAN-08-4210
   Doyen J, 2013, FRONT ONCOL, V2, DOI 10.3389/fonc.2012.00199
   Elstrom RL, 2004, CANCER RES, V64, P3892, DOI 10.1158/0008-5472.CAN-03-2904
   Estrela JM, 2006, CRIT REV CL LAB SCI, V43, P143, DOI 10.1080/10408360500523878
   Fuchs BC, 2005, SEMIN CANCER BIOL, V15, P254, DOI 10.1016/j.semcancer.2005.04.005
   Ganapathy V, 2009, PHARMACOL THERAPEUT, V121, P29, DOI 10.1016/j.pharmthera.2008.09.005
   Gerlinger M, 2012, J PATHOL, V227, P146, DOI 10.1002/path.4006
   Gout PW, 2001, LEUKEMIA, V15, P1633, DOI 10.1038/sj.leu.2402238
   Hanahan D, 2011, CELL, V144, P646, DOI 10.1016/j.cell.2011.02.013
   Heddleston JM, 2010, BRIT J CANCER, V102, P789, DOI 10.1038/sj.bjc.6605551
   Hermann PC, 2007, CELL STEM CELL, V1, P313, DOI 10.1016/j.stem.2007.06.002
   Herreros-Villanueva M, 2012, WORLD J GASTROENTERO, V18, P5321, DOI 10.3748/wjg.v18.i38.5321
   Izumi H, 2003, CANCER TREAT REV, V29, P541, DOI 10.1016/S0305-7372(03)00106-3
   Karsten U, 2013, SPRINGERPLUS, V2, DOI 10.1186/2193-1801-2-301
   Keith B, 2007, CELL, V129, P465, DOI 10.1016/j.cell.2007.04.019
   Keysar SB, 2010, MOL CANCER THER, V9, P2450, DOI 10.1158/1535-7163.MCT-10-0530
   Le Floch R, 2011, P NATL ACAD SCI USA, V108, P16663, DOI 10.1073/pnas.1106123108
   Li CW, 2007, CANCER RES, V67, P1030, DOI 10.1158/0008-5472.CAN-06-2030
   Li CW, 2011, GASTROENTEROLOGY, V141, P2218, DOI 10.1053/j.gastro.2011.08.009
   Li M, 2007, P NATL ACAD SCI USA, V104, P18636, DOI 10.1073/pnas.0709307104
   Lo M, 2008, J CELL PHYSIOL, V215, P593, DOI 10.1002/jcp.21366
   Lock FE, 2013, ONCOGENE, V32, P5210, DOI 10.1038/onc.2012.550
   Lou YM, 2011, CANCER RES, V71, P3364, DOI 10.1158/0008-5472.CAN-10-4261
   McDonald PC, 2012, ONCOTARGET, V3, P84, DOI 10.18632/oncotarget.422
   Meacham CE, 2009, NAT GENET, V41, P1133, DOI 10.1038/ng.451
   Miller PG, 2013, CANCER CELL, V24, P45, DOI 10.1016/j.ccr.2013.05.004
   Miranda-Goncalves V, 2013, NEURO-ONCOLOGY, V15, P172, DOI 10.1093/neuonc/nos298
   Pertega-Gomes N, 2011, BMC CANCER, V11, DOI 10.1186/1471-2407-11-312
   Pinheiro C, 2008, VIRCHOWS ARCH, V452, P139, DOI 10.1007/s00428-007-0558-5
   Pinheiro C, 2010, HISTOPATHOLOGY, V56, P860, DOI 10.1111/j.1365-2559.2010.03560.x
   Possemato R, 2011, NATURE, V476, P346, DOI 10.1038/nature10350
   Pouyssegur J, 2006, NATURE, V441, P437, DOI 10.1038/nature04871
   Savaskan NE, 2008, NAT MED, V14, P629, DOI 10.1038/nm1772
   Shin HJ, 2011, J CELL SCI, V124, P1077, DOI 10.1242/jcs.072207
   Sorio C, 2001, VIRCHOWS ARCH, V438, P154, DOI 10.1007/s004280000343
   Timmerman LA, 2013, CANCER CELL, V24, P450, DOI 10.1016/j.ccr.2013.08.020
   de Oliveira ATT, 2012, J BIOENERG BIOMEMBR, V44, P171, DOI 10.1007/s10863-012-9408-5
   Van Dyke T, 2002, CELL, V108, P135, DOI 10.1016/S0092-8674(02)00621-9
   Zender L, 2008, CELL, V135, P852, DOI 10.1016/j.cell.2008.09.061
   Zhou YF, 2011, J BIOL CHEM, V286, P32843, DOI 10.1074/jbc.M111.260935
   Zhu J, 2014, PLOS ONE, V9, DOI 10.1371/journal.pone.0087904
NR 46
TC 13
Z9 13
U1 1
U2 9
PU ELSEVIER SCIENCE INC
PI NEW YORK
PA STE 800, 230 PARK AVE, NEW YORK, NY 10169 USA
SN 1476-5586
J9 NEOPLASIA
JI Neoplasia
PD JUN
PY 2015
VL 17
IS 6
BP 473
EP 480
DI 10.1016/j.neo.2015.05.001
PG 8
WC Oncology
WE Science Citation Index Expanded (SCI-EXPANDED)
SC Oncology
GA CM1WH
UT WOS:000357470700001
PM 26152355
OA Green Published, gold
DA 2022-07-19
ER

PT J
AU Hinzman, CP
   Aljehane, L
   Brown-Clay, JD
   Kallakury, B
   Sonahara, F
   Goel, A
   Trevino, J
   Banerjee, PP
AF Hinzman, Charles P.
   Aljehane, Leala
   Brown-Clay, Joshua D.
   Kallakury, Bhaskar
   Sonahara, Fuminori
   Goel, Ajay
   Trevino, Jose
   Banerjee, Partha P.
TI Aberrant expression of PDZ-binding kinase/T-LAK cell-originated protein
   kinase modulates the invasive ability of human pancreatic cancer cells
   via the stabilization of oncoprotein c-MYC
SO CARCINOGENESIS
LA English
DT Article
ID MATRIX METALLOPROTEINASES; MATRIX-METALLOPROTEINASE-9; THERAPY; KRAS;
   ADENOCARCINOMA; PROGRESSION; STATISTICS; METABOLISM; ACTIVATION;
   PLASTICITY
AB High frequency of mortality in patients with pancreatic ductal adenocarcinoma (PDAC) is vastly associated with the invasive and metastatic nature of these cancer cells. Little is known about the factors involved in this invasive/metastatic process. The current challenge in the treatment of these patients is the lack of viable options besides gemcitabine. The aim of this study was to evaluate the role of PDZ-binding kinase (PBK)/T-LAK cell-originated protein kinase (TOPK) in invasive PDAC cells and to determine whether PBK/TOPK expression drives invasiveness in PDAC. Using gain-of-function and loss-of-function studies in established and patient-derived xenograft-PDAC cell lines, and examining patient-derived archival tissue samples, we demonstrate for the first time that PBK/TOPK is upregulated in pancreatic cancer and expression levels are closely associated with the invasive property of pancreatic cancer cells. Modulation of PBK/TOPK causally regulates the invasive ability of PDAC cells. We also demonstrate that two key players in metastatic invasion, matrix metalloproteinases-2 (MMP-2) and MMP-9 gelatinase activity and gene promoter activities, are regulated by PBK/TOPK. Moreover, we demonstrate for the first time that PBK/TOPK provides stability of an oncoprotein, c-MYC, which transcriptionally regulates MMP-2 and MMP-9 in these invasive PDAC cells. Our in vitro and in situ data corroborate that PBK/TOPK is closely associated with the invasive nature of PDAC and reveal a novel mechanism by which the metastatic behavior of human pancreatic cancer cells is regulated. These findings provide a rationale for targeting PBK/TOPK for the therapeutic intervention of invasive/metastatic pancreatic cancer in human.
C1 [Hinzman, Charles P.; Aljehane, Leala; Brown-Clay, Joshua D.; Banerjee, Partha P.] Georgetown Univ, Med Ctr, MedStar Georgetown Hosp, Dept Biochem & Mol & Cellular Biol, Washington, DC 20007 USA.
   [Kallakury, Bhaskar] Georgetown Univ, Med Ctr, MedStar Georgetown Hosp, Dept Pathol, Washington, DC 20007 USA.
   [Sonahara, Fuminori; Goel, Ajay] Baylor Scott & White Res Inst, Ctr Translat Genom & Oncol, Ctr Gastrointestinal Res, Dallas, TX 75246 USA.
   [Sonahara, Fuminori; Goel, Ajay] Charles A Sammons Canc Ctr, Dallas, TX 75246 USA.
   [Trevino, Jose] Univ Florida, Dept Surg, Med Ctr, Gainesville, FL 32610 USA.
RP Banerjee, PP (通讯作者)，Georgetown Univ, Med Ctr, MedStar Georgetown Hosp, Dept Biochem & Mol & Cellular Biol, Washington, DC 20007 USA.
EM ppb@georgetown.edu
OI Hinzman, Charles/0000-0002-4669-4357
FU Georgetown University
FX This work was supported by internal funding from Georgetown University.
CR Abe Y, 2000, J BIOL CHEM, V275, P21525, DOI 10.1074/jbc.M909629199
   Allison DC, 1998, J SURG ONCOL, V67, P151, DOI 10.1002/(SICI)1096-9098(199803)67:3<151::AID-JSO2>3.3.CO;2-4
   Baer R, 2014, GENE DEV, V28, P2621, DOI 10.1101/gad.249409.114
   Bergers G, 2000, NAT CELL BIOL, V2, P737, DOI 10.1038/35036374
   Bloomston M, 2002, ANN SURG ONCOL, V9, P668, DOI 10.1245/aso.2002.9.7.668
   Brown-Clay JD, 2015, ONCOTARGET, V6, P15594, DOI 10.18632/oncotarget.3709
   Burris HA, 1997, J CLIN ONCOL, V15, P2403, DOI 10.1200/JCO.1997.15.6.2403
   Dang CV, 2012, CELL, V149, P22, DOI 10.1016/j.cell.2012.03.003
   Daniele A, 2010, ANTICANCER RES, V30, P3521
   di Magliano MP, 2013, GASTROENTEROLOGY, V144, P1220, DOI 10.1053/j.gastro.2013.01.071
   Diersch S, 2016, ONCOGENE, V35, P3880, DOI 10.1038/onc.2015.437
   Disibio G, 2008, ARCH PATHOL LAB MED, V132, P931, DOI 10.1043/1543-2165(2008)132[931:MPOCRF]2.0.CO;2
   Eser S, 2013, CANCER CELL, V23, P406, DOI 10.1016/j.ccr.2013.01.023
   Gaudet S, 2000, P NATL ACAD SCI USA, V97, P5167, DOI 10.1073/pnas.090102397
   GRESS TM, 1995, INT J CANCER, V62, P407, DOI 10.1002/ijc.2910620409
   Han TY, 2013, CELL ADHES MIGR, V7, P395, DOI 10.4161/cam.26345
   Hartwig W, 2013, LANCET ONCOL, V14, pE476, DOI 10.1016/S1470-2045(13)70172-4
   Harvey SR, 2003, CLIN CANCER RES, V9, P4935
   Kato Y, 2007, FEBS J, V274, P3171, DOI 10.1111/j.1742-4658.2007.05848.x
   Kim DJ, 2012, CANCER RES, V72, P3060, DOI 10.1158/0008-5472.CAN-11-3851
   Kleeff J, 2016, NAT REV DIS PRIMERS, V2, DOI 10.1038/nrdp.2016.22
   Knight JDR, 2013, J PROTEOMICS, V81, P43, DOI 10.1016/j.jprot.2012.10.015
   Koshiba T, 1998, CANCER, V82, P642, DOI 10.1002/(SICI)1097-0142(19980215)82:4<642::AID-CNCR5>3.0.CO;2-N
   Lohr M, 2006, NAT CLIN PRACT GASTR, V3, P236, DOI 10.1038/ncpgasthep0469
   Maatta M, 2000, CLIN CANCER RES, V6, P2726
   Maitra A, 2008, ANNU REV PATHOL-MECH, V3, P157, DOI 10.1146/annurev.pathmechdis.3.121806.154305
   Matsumoto S, 2004, BIOCHEM BIOPH RES CO, V325, P997, DOI 10.1016/j.bbrc.2004.10.133
   Matsuo Y, 2014, SCI TRANSL MED, V6, DOI 10.1126/scitranslmed.3010277
   Mazur PK, 2015, NAT MED, V21, P1163, DOI 10.1038/nm.3952
   Nandi AK, 2007, BIOCHEM BIOPH RES CO, V358, P181, DOI 10.1016/j.bbrc.2007.04.125
   Ohashi T, 2017, BRIT J CANCER, V116, P218, DOI 10.1038/bjc.2016.394
   Park JH, 2010, CANCER SCI, V101, P403, DOI 10.1111/j.1349-7006.2009.01400.x
   Parker SL, 1997, CA-CANCER J CLIN, V47, P5, DOI 10.3322/canjclin.47.1.5
   Porporato PE, 2011, FRONT PHARMACOL, V2, DOI 10.3389/fphar.2011.00049
   Quante AS, 2016, CANCER MED-US, V5, P2649, DOI 10.1002/cam4.767
   Rahib L, 2014, CANCER RES, V74, P2913, DOI 10.1158/0008-5472.CAN-14-0155
   Renz BW, 2017, VISC MED, V33, P36, DOI 10.1159/000455027
   Ryan DP, 2014, NEW ENGL J MED, V371, P1039, DOI 10.1056/NEJMra1404198
   Schleger C, 2002, MODERN PATHOL, V15, P462, DOI 10.1038/modpathol.3880547
   Shi M, 2014, CLIN CANCER RES, V20, P4370, DOI 10.1158/1078-0432.CCR-14-0186
   Shih MC, 2012, ONCOGENE, V31, P2389, DOI 10.1038/onc.2011.419
   Siegel RL, 2018, CA-CANCER J CLIN, V68, P7, DOI 10.3322/caac.21442
   Waddell N, 2015, NATURE, V518, P495, DOI 10.1038/nature14169
   Wahlstrom T, 2015, BBA-GENE REGUL MECH, V1849, P563, DOI 10.1016/j.bbagrm.2014.07.004
   Witkiewicz AK, 2015, NAT COMMUN, V6, DOI 10.1038/ncomms7744
   Xiang TH, 2017, AM J THER, V24, pE431, DOI 10.1097/MJT.0000000000000424
   Yachida S, 2009, ARCH PATHOL LAB MED, V133, P413, DOI 10.1043/1543-2165-133.3.413
   YAMADA H, 1986, JPN J CANCER RES, V77, P370
   Yamamoto H, 2001, J CLIN ONCOL, V19, P1118, DOI 10.1200/JCO.2001.19.4.1118
   Zhang Luxi, 2012, Critical Reviews in Oncogenesis, V17, P233
   Zhang Q, 2016, GASTROENT RES PRACT, V2016, DOI [10.1155/2016/8962321, DOI 10.1155/2016/8962321]
NR 51
TC 9
Z9 10
U1 0
U2 1
PU OXFORD UNIV PRESS
PI OXFORD
PA GREAT CLARENDON ST, OXFORD OX2 6DP, ENGLAND
SN 0143-3334
EI 1460-2180
J9 CARCINOGENESIS
JI Carcinogenesis
PD DEC
PY 2018
VL 39
IS 12
BP 1548
EP 1559
DI 10.1093/carcin/bgy114
PG 12
WC Oncology
WE Science Citation Index Expanded (SCI-EXPANDED)
SC Oncology
GA HH9DS
UT WOS:000456035400014
PM 30165468
OA Bronze
DA 2022-07-19
ER

PT J
AU Xu, C
   Yu, Y
   Ding, F
AF Xu, Chao
   Yu, Yue
   Ding, Fei
TI Microarray analysis of circular RNA expression profiles associated with
   gemcitabine resistance in pancreatic cancer cells
SO ONCOLOGY REPORTS
LA English
DT Article
DE pancreatic cancer; circular RNAs; non-coding RNA; microarray
ID PATHWAY; CARCINOMA; REVEALS; GROWTH
AB Pancreatic cancer (PC) is one of the most malignant tumors of the digestive system due to its rapid progression, metastasis and resistance to chemotherapy. Gemcitabine (GEM) chemotherapy is the first-choice treatment for advanced PC. However, the effect of GEM-based chemotherapy on PC is limited due to the development of chemoresistance, and the molecular mechanisms underlying this resistance have yet to be investigated. Circular RNAs (circRNAs), which can function as microRNA sponges, have been found to be involved in the development of several types of cancer. However, research on circRNAs in PC drug resistance is limited. In the present study, the GEM-resistant PC cell line, SWl990/GZ, was successfully established by treating parental SWl990 cells in vitro with increasing concentrations of GEM in culture medium intermittently for 10 months. By analyzing the expression profiles of circRNAs in microarray between SWl990/GZ and parental SW1990 cells, we identified 26 upregulated and 55 downregulated circRNAs (fold change 2 and P<0.05) among 12,866 detected circRNAs in SWl990/GZ compared with SW1990 cells. Furthermore, the changes in the expression of six representative circRNAs was validated by reverse transcription-quantitative PCR. In addition, Kyoto Encyclopedia of Genes and Genomes pathway analysis and Gene Ontology analysis were performed. These analyses revealed that the dysregulated circRNAs regulated several cancer-related pathways, such as the mitogen-activated protein kinase (MAPK) and mammalian target of rapamycin (mTOR) signaling pathways, and may be involved in the biological process of the regulation of chemoresistance, including nucleic acid metabolic process and cellular response to stress. The present study undertook a comprehensive expression analysis and revealed the functional profiles of differentially expressed circRNAs associated with GEM-resistance in PC, thereby indicating the possible participation of these dysregulated circRNAs in the development of chemoresistance and providing novel potential therapeutic targets for PC.
C1 [Xu, Chao; Yu, Yue; Ding, Fei] Anhui Med Univ, Affiliated Prov Hosp, Dept Gastroenterol, 17 Lujiang Rd, Hefei 230001, Anhui, Peoples R China.
RP Xu, C (通讯作者)，Anhui Med Univ, Affiliated Prov Hosp, Dept Gastroenterol, 17 Lujiang Rd, Hefei 230001, Anhui, Peoples R China.
EM xuchaoseu@126.com
FU Natural Science Foundation of Anhui province [1508085SQH224]
FX This study was supported by the Natural Science Foundation of Anhui
   province (grant no. 1508085SQH224).
CR Ahmed I, 2016, ONCOTARGET, V7, P36366, DOI 10.18632/oncotarget.8917
   Bonizzato A, 2016, BLOOD CANCER J, V6, DOI 10.1038/bcj.2016.81
   Dong J, 2011, ARCH MED RES, V42, P8, DOI 10.1016/j.arcmed.2011.01.006
   Fan XM, 2017, BIOMED RES INT, V2017, DOI 10.1155/2017/5135781
   Hansen TB, 2013, NATURE, V495, P384, DOI 10.1038/nature11993
   Huang MG, 2016, ONCOTARGET, V7, P47186, DOI 10.18632/oncotarget.9706
   Hwang JH, 2010, PLOS ONE, V5, DOI 10.1371/journal.pone.0010630
   Taborda MI, 2017, WORLD J GASTRO ONCOL, V9, P62, DOI 10.4251/wjgo.v9.i2.62
   Jin X, 2017, CANCER RES, V77, P4328, DOI 10.1158/0008-5472.CAN-16-3143
   Kagawa S, 2012, J SURG RES, V178, P758, DOI 10.1016/j.jss.2012.05.065
   Li F, 2015, ONCOTARGET, V6, P6001, DOI 10.18632/oncotarget.3469
   Li HM, 2016, CELL PHYSIOL BIOCHEM, V40, P1334, DOI 10.1159/000453186
   Li JQ, 2015, AM J CANCER RES, V5, P472
   Li ZY, 2015, NAT STRUCT MOL BIOL, V22, P256, DOI 10.1038/nsmb.2959
   Liu J, 2017, MOL CANCER, V16, DOI 10.1186/s12943-017-0630-y
   Livak KJ, 2001, METHODS, V25, P402, DOI 10.1006/meth.2001.1262
   Mittal A, 2014, BIOMATERIALS, V35, P7077, DOI 10.1016/j.biomaterials.2014.04.053
   Nair AA, 2016, ONCOTARGET, V7, P80967, DOI 10.18632/oncotarget.13134
   Peng LP, 2015, MOL CELL BIOCHEM, V405, P73, DOI 10.1007/s11010-015-2397-z
   Qin ML, 2016, CANCER BIOMARK, V16, P161, DOI 10.3233/CBM-150552
   Rosenberg L, 2000, DRUGS, V59, P1071, DOI 10.2165/00003495-200059050-00004
   Salzman J, 2016, TRENDS GENET, V32, P309, DOI 10.1016/j.tig.2016.03.002
   Siegel R, 2012, CA-CANCER J CLIN, V62, P10, DOI 10.3322/caac.20138
   Sui XB, 2014, CANCER LETT, V344, P174, DOI 10.1016/j.canlet.2013.11.019
   van Rossum D, 2016, FRONT MOL NEUROSCI, V9, DOI 10.3389/fnmol.2016.00074
   Wang K, 2016, EUR HEART J, V37, P2602, DOI 10.1093/eurheartj/ehv713
   Xie HJ, 2016, ONCOTARGET, V7, P26680, DOI 10.18632/oncotarget.8589
   Yang P, 2016, ONCOTARGET, V7, P63449, DOI 10.18632/oncotarget.11523
   Yang W, 2016, ONCOGENE, V35, P3919, DOI 10.1038/onc.2015.460
   Yeo Theresa Pluth, 2002, Curr Probl Cancer, V26, P176, DOI 10.1067/mcn.2002.129579
   Zhang Y, 2013, MOL CELL, V51, P792, DOI 10.1016/j.molcel.2013.08.017
   Zheng QP, 2016, NAT COMMUN, V7, DOI 10.1038/ncomms11215
   Zhong ZY, 2016, SCI REP-UK, V6, DOI 10.1038/srep30919
NR 33
TC 29
Z9 33
U1 0
U2 12
PU SPANDIDOS PUBL LTD
PI ATHENS
PA POB 18179, ATHENS, 116 10, GREECE
SN 1021-335X
EI 1791-2431
J9 ONCOL REP
JI Oncol. Rep.
PD JUL
PY 2018
VL 40
IS 1
BP 395
EP 404
DI 10.3892/or.2018.6450
PG 10
WC Oncology
WE Science Citation Index Expanded (SCI-EXPANDED)
SC Oncology
GA GP1NZ
UT WOS:000440584300037
PM 29781033
OA Bronze
DA 2022-07-19
ER

PT J
AU Arts, ICW
   Jacobs Jr, DR
   Gross, M
   Harnack, LJ
   Folsom, AR
AF Arts, ICW
   Jacobs Jr, DR
   Gross, M
   Harnack, LJ
   Folsom, AR
TI Dietary catechins and cancer incidence among postmenopausal women: the
   Iowa Women's Health Study (United States)
SO CANCER CAUSES & CONTROL
LA English
DT Article
DE cancer; catechin; cohort studies; flavonoid
ID FOOD FREQUENCY QUESTIONNAIRE; BLACK TEA CONSUMPTION; COFFEE CONSUMPTION;
   PROSPECTIVE COHORT; COLORECTAL-CANCER; RECTAL-CANCER; RISK; NETHERLANDS;
   FRUIT; REPRODUCIBILITY
AB Objective: Catechins are bioactive flavonoids present in tea, fruits, and vegetables. Previous epidemiological studies regarding tea and cancer risk were inconclusive, possibly because catechins are also present in other plant foods. We investigated whether a high intake of catechins are associated with cancer incidence among postmenopausal women.
   Methods: A cohort of 34,651 postmenopausal cancer-free women aged 55-69 years were followed from 1986 to 1998. At baseline, data on diet, medical history, and lifestyle were collected. Incident cancers were obtained through linkage with a cancer registry. Cox proportional hazards analysis was used to estimate risk ratios.
   Results: After adjustment for potential confounders, catechin intake was inversely associated with rectal cancer incidence only (risk ratios from lowest to highest quartile: 1.00, 0.93, 0.73, and 0.55; p for trend 0.02). Non-significant inverse trends were found for cancer of the upper digestive tract, pancreas, and for hematopoietic cancers. Catechins derived primarily from fruits, (+)-catechin and (-)-epicatechin, tended to be inversely associated with upper digestive tract cancer, whereas catechins derived from tea were inversely associated with rectal cancer.
   Conclusions: Among several cancers studied, our data suggest that catechin intake may protect against rectal cancer. The distinct effects found for catechins derived from solid foods (fruits) and beverages (tea) may be due to differences in bioavailability or metabolism of the catechins, or to their interactions with other dietary components.
C1 State Inst Qual Control Agr Prod, NL-6700 AB Wageningen, Netherlands.
   Natl Inst Publ Hlth & Environm, Dept Chron Dis Epidemiol, NL-3720 BA Bilthoven, Netherlands.
   Univ Minnesota, Sch Publ Hlth, Div Epidemiol, Minneapolis, MN 55455 USA.
RP Arts, ICW (通讯作者)，State Inst Qual Control Agr Prod, POB 230, NL-6700 AB Wageningen, Netherlands.
RI Arts, Ilja CW/C-6946-2008
OI Arts, Ilja CW/0000-0001-6462-6692; Jacobs, David/0000-0002-7232-0543;
   Harnack, Lisa/0000-0003-1963-5316
FU NCI NIH HHS [CA-39742] Funding Source: Medline; NATIONAL CANCER
   INSTITUTE [R01CA039742] Funding Source: NIH RePORTER
CR Arts ICW, 2000, J AGR FOOD CHEM, V48, P1746, DOI 10.1021/jf000025h
   Arts ICW, 2000, J AGR FOOD CHEM, V48, P1752, DOI 10.1021/jf000026+
   Arts ICW, 2001, INT J CANCER, V92, P298, DOI 10.1002/1097-0215(200102)9999:9999&lt;::AID-IJC1187&gt;3.0.CO;2-8
   Arts ICW, 2001, EUR J CLIN NUTR, V55, P76, DOI 10.1038/sj.ejcn.1601115
   BAILEY RG, 1991, J CHROMATOGR, V542, P115, DOI 10.1016/S0021-9673(01)88752-5
   Balentine DA, 1997, CRIT REV FOOD SCI, V37, P693, DOI 10.1080/10408399709527797
   BARON JA, 1994, CANCER EPIDEM BIOMAR, V3, P565
   Blot WJ, 1996, EUR J CANCER PREV, V5, P425
   Botterweck AAM, 1998, AM J EPIDEMIOL, V148, P842, DOI 10.1093/oxfordjournals.aje.a009709
   Bushman JL, 1998, NUTR CANCER, V31, P151, DOI 10.1080/01635589809514697
   Clifford MN, 2000, XENOBIOTICA, V30, P317, DOI 10.1080/004982500237703
   CRAWFORD JM, 1999, ROBBINS PATHOLOGIC B, P775
   Diplock AT, 1998, BRIT J NUTR, V80, pS77, DOI 10.1079/BJN19980106
   Dreosti IE, 1997, CRIT REV FOOD SCI, V37, P761, DOI 10.1080/10408399709527801
   FESKANICH D, 1993, J AM DIET ASSOC, V93, P790, DOI 10.1016/0002-8223(93)91754-E
   Goldbohm RA, 1996, J NATL CANCER I, V88, P93, DOI 10.1093/jnci/88.2.93
   Harborne J.B., 1994, FLAVONOIDS ADV RES 1
   Harbowy ME, 1997, CRIT REV PLANT SCI, V16, P415, DOI 10.1080/713608154
   Hartman TJ, 1998, NUTR CANCER, V31, P41, DOI 10.1080/01635589809514676
   HEILBRUN LK, 1986, BRIT J CANCER, V54, P677, DOI 10.1038/bjc.1986.226
   Hollman PCH, 2000, J SCI FOOD AGR, V80, P1081, DOI 10.1002/(SICI)1097-0010(20000515)80:7&lt;1081::AID-JSFA566&gt;3.0.CO;2-G
   Inoue M, 1998, CANCER CAUSE CONTROL, V9, P209, DOI 10.1023/A:1008890529261
   Kandaswami C., 1994, AVONOIDS ADV RES SCI, P619
   Katiyar SK, 1996, INT J ONCOL, V8, P221
   KATO I, 1990, JPN J CANCER RES, V81, P1101, DOI 10.1111/j.1349-7006.1990.tb02520.x
   KINLEN LJ, 1988, BRIT J CANCER, V58, P397, DOI 10.1038/bjc.1988.227
   Konishi K, 1999, GUT, V45, P818, DOI 10.1136/gut.45.6.818
   LAVECCHIA C, 1992, NUTR CANCER, V17, P27, DOI 10.1080/01635589209514170
   LAVECCHIA C, 1988, INT J CANCER, V41, P492, DOI 10.1002/ijc.2910410404
   MUNGER RG, 1992, AM J EPIDEMIOL, V136, P192, DOI 10.1093/oxfordjournals.aje.a116485
   Potter JD, 1999, JNCI-J NATL CANCER I, V91, P916, DOI 10.1093/jnci/91.11.916
   PUTNAM JJ, 1997, STAT B USDA, V939
   RiceEvans CA, 1996, FREE RADICAL BIO MED, V20, P933, DOI 10.1016/0891-5849(95)02227-9
   RISCH B, 1988, Z LEBENSM UNTERS FOR, V186, P225, DOI 10.1007/BF01043317
   Schottenfeld D., 1996, CANC EPIDEMIOLOGY PR, V2, P813
   Tavani A, 1997, INT J CANCER, V73, P193, DOI 10.1002/(SICI)1097-0215(19971009)73:2&lt;193::AID-IJC5&gt;3.0.CO;2-R
   WILLETT WC, 1988, AM J EPIDEMIOL, V127, P188, DOI 10.1093/oxfordjournals.aje.a114780
   *WORLD CANC RES FU, 1997, FOOD NUTR PREV CANC, P421
   *WORLD CANC RES FU, 1997, FOOD NUTR PREV CANC, P436
   World Cancer Research Fund / American Institute of Cancer Research, 1997, FOOD NUTR PREV CANC
   Yang CS, 1999, CANCER EPIDEM BIOMAR, V8, P83
NR 41
TC 131
Z9 136
U1 0
U2 12
PU KLUWER ACADEMIC PUBL
PI DORDRECHT
PA VAN GODEWIJCKSTRAAT 30, 3311 GZ DORDRECHT, NETHERLANDS
SN 0957-5243
J9 CANCER CAUSE CONTROL
JI Cancer Causes Control
PD MAY
PY 2002
VL 13
IS 4
BP 373
EP 382
DI 10.1023/A:1015290131096
PG 10
WC Oncology; Public, Environmental & Occupational Health
WE Science Citation Index Expanded (SCI-EXPANDED)
SC Oncology; Public, Environmental & Occupational Health
GA 546LR
UT WOS:000175276000010
PM 12074507
DA 2022-07-19
ER

PT J
AU Duthie, SJ
AF Duthie, Susan J.
TI Folate and cancer: how DNA damage, repair and methylation impact on
   colon carcinogenesis
SO JOURNAL OF INHERITED METABOLIC DISEASE
LA English
DT Article; Proceedings Paper
CT 7th International Conference on Homocysteine Metabolism
CY JUN 21-25, 2009
CL Prague, CZECH REPUBLIC
ID FOLIC-ACID DEFICIENCY; METHYLENETETRAHYDROFOLATE REDUCTASE POLYMORPHISM;
   URACIL MISINCORPORATION; COLORECTAL-CANCER; COMMON MUTATION;
   DIETARY-FOLATE; STRAND BREAKS; C677T POLYMORPHISM; CARDIOVASCULAR
   EVENTS; PLASMA HOMOCYSTEINE
AB Inappropriate diet may contribute to one third of cancer deaths. Folates, a group of water-soluble B vitamins present in high concentrations in green, leafy vegetables, maintain DNA stability through their ability to donate one-carbon units for cellular metabolism. Folate deficiency has been implicated in the development of several cancers, including cancer of the colorectum, breast, ovary, pancreas, brain, lung and cervix. Generally, data from the majority of human studies suggest that people who habitually consume the highest level of folate, or with the highest blood folate concentrations, have a significantly reduced risk of developing colon polyps or cancer. However, an entirely protective role for folate against carcinogenesis has been questioned, and recent data indicate that an excessive intake of synthetic folic acid (from high-dose supplements or fortified foods) may increase human cancers by accelerating growth of precancerous lesions. Nonetheless, on balance, evidence from the majority of human studies indicates that dietary folate is genoprotective against colon cancer. Suboptimal folate status in humans is widespread. Folate maintains genomic stability by regulating DNA biosynthesis, repair and methylation. Folate deficiency induces and accelerates carcinogenesis by perturbing each of these processes. This review presents recent evidence describing how these mechanisms act, and interact, to modify colon cancer risk.
C1 Univ Aberdeen, Rowett Inst Nutr & Hlth, Div Vasc Hlth, Nutr & Epigenet Grp, Aberdeen AB21 9SB, Scotland.
RP Duthie, SJ (通讯作者)，Univ Aberdeen, Rowett Inst Nutr & Hlth, Div Vasc Hlth, Nutr & Epigenet Grp, Greenburn Rd, Aberdeen AB21 9SB, Scotland.
EM s.duthie@abdn.ac.uk
OI Duthie, Susan/0000-0002-7990-4437
CR Arasaradnam RP, 2008, EPIGENETICS-US, V3, P193, DOI 10.4161/epi.3.4.6508
   Bagley PJ, 1998, P NATL ACAD SCI USA, V95, P13217, DOI 10.1073/pnas.95.22.13217
   BALAGHI M, 1993, BIOCHEM BIOPH RES CO, V193, P1184, DOI 10.1006/bbrc.1993.1750
   Basten GP, 2006, BRIT J CANCER, V94, P1942, DOI 10.1038/sj.bjc.6603197
   Beetstra S, 2005, MUTAT RES-FUND MOL M, V578, P317, DOI 10.1016/j.mrfmmm.2005.05.012
   BIGLER J, 2006, P AM ASSOC CANC RES, V47, P2051
   Billson HA, 2009, CARCINOGENESIS, V30, P615, DOI 10.1093/carcin/bgp020
   BLOUNT BC, 1994, ANAL BIOCHEM, V219, P195, DOI 10.1006/abio.1994.1257
   Blount BC, 1997, P NATL ACAD SCI USA, V94, P3290, DOI 10.1073/pnas.94.7.3290
   Bonaa KH, 2006, NEW ENGL J MED, V354, P1578, DOI 10.1056/NEJMoa055227
   Brand G M, 2000, NUTR CANC, V37, P127
   Branda RF, 1997, CANCER RES, V57, P2586
   Branda RF, 2007, MUTAT RES-FUND MOL M, V615, P12, DOI 10.1016/j.mrfmmm.2006.09.007
   Chen J, 1996, CANCER RES, V56, P4862
   Choi SW, 1998, GUT, V43, P93, DOI 10.1136/gut.43.1.93
   Choi SW, 1999, GASTROENTEROLOGY, V116, pA390
   Christmann M, 2003, TOXICOLOGY, V193, P3, DOI 10.1016/S0300-483X(03)00287-7
   Cole BF, 2007, JAMA-J AM MED ASSOC, V297, P2351, DOI 10.1001/jama.297.21.2351
   Costello JF, 2001, J MED GENET, V38, P285, DOI 10.1136/jmg.38.5.285
   Cravo M, 1994, Eur J Cancer Prev, V3, P473, DOI 10.1097/00008469-199411000-00004
   Cravo ML, 1998, CLIN NUTR, V17, P45, DOI 10.1016/S0261-5614(98)80304-X
   Cravo ML, 1998, AM J GASTROENTEROL, V93, P2060, DOI 10.1111/j.1572-0241.1998.00592.x
   Crott JW, 2007, MUTAT RES-GEN TOX EN, V626, P171, DOI 10.1016/j.mrgentox.2006.10.001
   Crott JW, 2001, CANCER EPIDEM BIOMAR, V10, P1089
   Crott JW, 2001, CARCINOGENESIS, V22, P1019, DOI 10.1093/carcin/22.7.1019
   de Boer J, 2000, CARCINOGENESIS, V21, P453, DOI 10.1093/carcin/21.3.453
   De Bont R, 2004, MUTAGENESIS, V19, P169, DOI 10.1093/mutage/geh025
   DeVos L, 2008, AM J CLIN NUTR, V88, P1149, DOI 10.1093/ajcn/88.4.1149
   DOLL R, 1981, JNCI-J NATL CANCER I, V66, P1191, DOI 10.1093/jnci/66.6.1192
   Duthie SJ, 2000, BRIT J CANCER, V83, P1532, DOI 10.1054/bjoc.2000.1481
   Duthie SJ, 2000, EUR J NUTR, V39, P106, DOI 10.1007/s003940070026
   Duthie SJ, 1998, FASEB J, V12, P1491, DOI 10.1096/fasebj.12.14.1491
   Duthie SJ, 1997, CARCINOGENESIS, V18, P1709, DOI 10.1093/carcin/18.9.1709
   Duthie SJ, 2008, J PROTEOME RES, V7, P3254, DOI 10.1021/pr700751y
   Duthie SJ, 2010, CANCER PREV RES, V3, P92, DOI 10.1158/1940-6207.CAPR-09-0231
   Ebbing M, 2008, JAMA-J AM MED ASSOC, V300, P795, DOI 10.1001/jama.300.7.795
   Ebbing M, 2009, JAMA-J AM MED ASSOC, V302, P2119, DOI 10.1001/jama.2009.1622
   Fenech M, 1998, CARCINOGENESIS, V19, P1163, DOI 10.1093/carcin/19.7.1163
   Figueiredo JC, 2009, CANCER EPIDEM BIOMAR, V18, P1041, DOI 10.1158/1055-9965.EPI-08-0926
   Figueiredo JC, 2009, JNCI-J NATL CANCER I, V101, P432, DOI 10.1093/jnci/djp019
   Fortini P, 2003, MUTAT RES-FUND MOL M, V531, P127, DOI 10.1016/j.mrfmmm.2003.07.004
   Friso S, 2002, P NATL ACAD SCI USA, V99, P5606, DOI 10.1073/pnas.062066299
   FROSST P, 1995, NAT GENET, V10, P111, DOI 10.1038/ng0595-111
   Giovannucci E, 2002, J NUTR, V132, p2350S, DOI 10.1093/jn/132.8.2350S
   GLYNN SA, 1994, NUTR CANCER, V22, P101, DOI 10.1080/01635589409514336
   HIRSCH S, 2009, EUR J GASTROEN HEPAT, V21, P463
   Ingrosso D, 2003, LANCET, V361, P1693, DOI 10.1016/S0140-6736(03)13372-7
   Jacob RA, 1998, J NUTR, V128, P1204, DOI 10.1093/jn/128.7.1204
   Jacques PF, 1996, CIRCULATION, V93, P7, DOI 10.1161/01.CIR.93.1.7
   JAMES SJ, 1989, CARCINOGENESIS, V10, P1209, DOI 10.1093/carcin/10.7.1209
   JAMES SJ, 1992, CARCINOGENESIS, V13, P2471, DOI 10.1093/carcin/13.12.2471
   James SJ, 2003, J NUTR, V133, p3740S, DOI 10.1093/jn/133.11.3740S
   Kim YI, 1996, GUT, V39, P732, DOI 10.1136/gut.39.5.732
   Kim YI, 2000, GASTROENTEROLOGY, V119, P151, DOI 10.1053/gast.2000.8518
   Kim YI, 1996, AM J PATHOL, V149, P1129
   Kim YI, 2007, MOL NUTR FOOD RES, V51, P267, DOI 10.1002/mnfr.200600191
   Kono S, 2005, CANCER SCI, V96, P535, DOI 10.1111/j.1349-7006.2005.00090.x
   KRUGMAN II, 2002, J NEUROSCI, V22, P1752
   Ma J, 1997, CANCER RES, V57, P1098
   Mason JB, 2007, CANCER EPIDEM BIOMAR, V16, P1325, DOI 10.1158/1055-9965.EPI-07-0329
   Melnyk S, 1999, CANCER LETT, V146, P35, DOI 10.1016/S0304-3835(99)00213-X
   NARAYANAN S, 2004, CANCER EPIDEM BIOMAR, V13, P1
   Paz MF, 2002, CANCER RES, V62, P4519
   Pogribny IP, 1997, CARCINOGENESIS, V18, P2071, DOI 10.1093/carcin/18.11.2071
   Pogribny IP, 2004, MUTAT RES-FUND MOL M, V548, P53, DOI 10.1016/j.mrfmmm.2003.12.014
   POVEY AC, 2002, P AM ASSOC CANC RES, V5049, P1020
   Pufulete M, 2005, GUT, V54, P648, DOI 10.1136/gut.2004.054718
   Quinlivan EP, 2005, J NUTR, V135, P389, DOI 10.1093/jn/135.3.389
   Rampersaud GC, 2000, AM J CLIN NUTR, V72, P998
   REIDY JA, 1988, MUTAT RES, V200, P215, DOI 10.1016/0027-5107(88)90085-1
   Sanjoaquin MA, 2005, INT J CANCER, V113, P825, DOI 10.1002/ijc.20648
   SCHERNHAMMER ES, 2009, GUT
   Sharp L, 2004, AM J EPIDEMIOL, V159, P423, DOI 10.1093/aje/kwh066
   Sohn KJ, 2003, CARCINOGENESIS, V24, P81, DOI 10.1093/carcin/24.1.81
   Sohn KJ, 2009, INT J CANCER, V124, P1999, DOI 10.1002/ijc.24003
   Song J, 2000, CANCER RES, V60, P3191
   Stempak JM, 2005, CARCINOGENESIS, V26, P981, DOI 10.1093/carcin/bgi037
   Stern LL, 2000, CANCER EPIDEM BIOMAR, V9, P849
   Stolzenberg-Solomon RZ, 2006, AM J CLIN NUTR, V83, P895, DOI 10.1093/ajcn/83.4.895
   van den Donk M, 2007, J NUTR, V137, P2114, DOI 10.1093/jn/137.9.2114
   WAINFAN E, 1992, CANCER RES, V52, pS2071
   Wasson GR, 2006, J NUTR, V136, P2748, DOI 10.1093/jn/136.11.2748
   Wei QY, 2003, CANCER EPIDEM BIOMAR, V12, P963
   Whitehouse A, 1998, INT J MOL MED, V1, P469
   WICKRAMASINGHE SN, 1994, BLOOD, V83, P1656
   World Cancer Research Fund/American Institute for Cancer Research, 2007, FOOD NUTR PHYS ACT P
   Yang QH, 2009, CANCER EPIDEM BIOMAR, V18, P1439, DOI 10.1158/1055-9965.EPI-08-0908
   Zijno A, 2003, CARCINOGENESIS, V24, P1097, DOI 10.1093/carcin/bgg064
NR 88
TC 173
Z9 178
U1 0
U2 37
PU WILEY
PI HOBOKEN
PA 111 RIVER ST, HOBOKEN 07030-5774, NJ USA
SN 0141-8955
EI 1573-2665
J9 J INHERIT METAB DIS
JI J. Inherit. Metab. Dis.
PD FEB
PY 2011
VL 34
IS 1
BP 101
EP 109
DI 10.1007/s10545-010-9128-0
PG 9
WC Endocrinology & Metabolism; Genetics & Heredity; Medicine, Research &
   Experimental
WE Science Citation Index Expanded (SCI-EXPANDED); Conference Proceedings Citation Index - Science (CPCI-S)
SC Endocrinology & Metabolism; Genetics & Heredity; Research & Experimental
   Medicine
GA 711QR
UT WOS:000286607000012
PM 20544289
DA 2022-07-19
ER

PT J
AU Zhou, Y
   Zhou, WX
   Chen, XL
   Wang, QB
   Li, C
   Chen, QJ
   Zhang, Y
   Lu, YF
   Ding, XY
   Jiang, C
AF Zhou, Yu
   Zhou, Wenxi
   Chen, Xinli
   Wang, Qingbing
   Li, Chao
   Chen, Qinjun
   Zhang, Yu
   Lu, Yifei
   Ding, Xiaoyi
   Jiang, Chen
TI Bone marrow mesenchymal stem cells-derived exosomes for penetrating and
   targeted chemotherapy of pancreatic cancer
SO ACTA PHARMACEUTICA SINICA B
LA English
DT Article
DE Pancreatic cancer; Exosomes; Drug delivery; Penetration; Target therapy
ID TETRASPANIN PROTEINS; NAB-PACLITAXEL; DELIVERY; GEMCITABINE; THERAPY;
   STRATEGIES; VEHICLES; OVERCOME; SIRNA
AB Pancreatic ductal adenocarcinoma (PDAC) is one of the most intractable malignancy, with an only 6% 5-year relative survival rate. The dismal therapeutic effect is attributed to the chemotherapy resistance and unique pathophysiology with abundant inflammatory cytokines and abnormal hyperplasia of extracellular matrix (ECM). Based on the theory that bone marrow mesenchymal stem cells (BM-MSCs) can influence the tumorous microenvironment and malignant growth of PDAC, we employed exosomes (Exos) derived from BM-MSCs as PDAC-homing vehicles to surpass the restrictions of pathological ECM and increase the accumulation of therapeutics in tumor site. To overcome chemoresistance of PDAC, paclitaxel (PTX) and gemcitabine monophosphate (GEMP)-an intermediate product of gemcitabine metabolism-were loaded in/on the purified Exos. In this work, the Exo delivery platform showed superiorities in homing and penetrating abilities, which were performed on tumor spheroids and PDAC orthotopic models. Meanwhile, the favorable anti-tumor efficacy in vivo and in vitro, plus relatively mild systemic toxicity, was found. Loading GEMP and PTX, benefitting from the naturally PDAC selectivity, the Exo platform we constructed performs combined functions on excellent penetrating, anti-matrix and overcoming chemoresistance (Scheme 1). Worth expectantly, the Exo platform may provide a prospective approach for targeted therapies of PDAC. (C) 2020 Chinese Pharmaceutical Association and Institute of Materia Medica, Chinese Academy of Medical Sciences. Production and hosting by Elsevier B.V.
C1 [Zhou, Yu; Wang, Qingbing; Ding, Xiaoyi] Shanghai Jiao Tong Univ, Ruijin Hosp, Sch Med, Dept Intervent Radiol, Shanghai 200025, Peoples R China.
   [Zhou, Wenxi; Chen, Xinli; Li, Chao; Chen, Qinjun; Zhang, Yu; Lu, Yifei; Jiang, Chen] Fudan Univ, Sch Pharm, Dept Pharmaceut, Key Lab Smart Drug Delivery,Minist Educ,State Key, Shanghai 200032, Peoples R China.
RP Ding, XY (通讯作者)，Shanghai Jiao Tong Univ, Ruijin Hosp, Sch Med, Dept Intervent Radiol, Shanghai 200025, Peoples R China.; Jiang, C (通讯作者)，Fudan Univ, Sch Pharm, Dept Pharmaceut, Key Lab Smart Drug Delivery,Minist Educ,State Key, Shanghai 200032, Peoples R China.
EM dxy10456@rjh.com.cn; jiangchen@shmu.edu.cn
RI Lu, Yifei/AAF-9847-2021; Chen, Han/A-1359-2008
OI Chen, Han/0000-0001-9477-5541; Lu, Yifei/0000-0003-2268-2738
FU National Science Fund for Distinguished Young Scholars (China)
   [81425023]; National Natural Science Foundation of China [81872808];
   Program of Shanghai Academic Research Leader (China) [18XD1400500]
FX We wish to thank the kind help from Dr. Tao Sun, associate professor
   from Department of Pharmaceutics, School of Pharmacy, Fudan University
   (Shanghai, China), in synthesis of GEMP. We also acknowledge the support
   from National Science Fund for Distinguished Young Scholars (grant No.
   81425023, China), National Natural Science Foundation of China (grant
   No. 81872808) and Program of Shanghai Academic Research Leader
   (18XD1400500, China).
CR Adiseshaiah PP, 2016, NAT REV CLIN ONCOL, V13, P750, DOI 10.1038/nrclinonc.2016.119
   Ady JW, 2014, ONCOLYTIC VIROTHER, V3, P35, DOI 10.2147/OV.S53858
   Alvarez R, 2013, BRIT J CANCER, V109, P926, DOI 10.1038/bjc.2013.415
   Alvarez-Erviti L, 2011, NAT BIOTECHNOL, V29, P341, DOI 10.1038/nbt.1807
   Batrakova EV, 2015, J CONTROL RELEASE, V219, P396, DOI 10.1016/j.jconrel.2015.07.030
   Benien P, 2014, FUTURE ONCOL, V10, P1311, DOI 10.2217/fon.13.274
   Birhanu G, 2017, BIOMED PHARMACOTHER, V88, P635, DOI 10.1016/j.biopha.2017.01.071
   Blogowski W, 2016, STEM CELL TRANSL MED, V5, P938, DOI 10.5966/sctm.2015-0291
   Cavalcante LD, 2014, EUR J PHARMACOL, V741, P8, DOI [10.1010/j.ejphar.2014.07.041, 10.1016/j.ejphar.2014.07.041]
   Charrin S, 2009, BIOCHEM J, V420, P133, DOI 10.1042/BJ20082422
   Clergeot PH, 2001, P NATL ACAD SCI USA, V98, P6963, DOI 10.1073/pnas.111132998
   Colombo M, 2014, ANNU REV CELL DEV BI, V30, P255, DOI 10.1146/annurev-cellbio-101512-122326
   El-Andaloussi S, 2012, NAT PROTOC, V7, P2112, DOI 10.1038/nprot.2012.131
   Gluth A, 2015, LANGENBECK ARCH SURG, V400, P757, DOI 10.1007/s00423-015-1318-7
   Ha D, 2016, ACTA PHARM SIN B, V6, P287, DOI 10.1016/j.apsb.2016.02.001
   Harting MT, 2018, STEM CELLS, V36, P79, DOI 10.1002/stem.2730
   Hemler ME, 2008, NAT REV DRUG DISCOV, V7, P747, DOI 10.1038/nrd2659
   Hemler ME, 2003, ANNU REV CELL DEV BI, V19, P397, DOI 10.1146/annurev.cellbio.19.111301.153609
   Kabashima-Niibe A, 2013, CANCER SCI, V104, P157, DOI 10.1111/cas.12059
   Kamerkar S, 2017, NATURE, V546, P498, DOI 10.1038/nature22341
   Kamisawa T, 2016, LANCET, V388, P73, DOI 10.1016/S0140-6736(16)00141-0
   Kim MS, 2016, NANOMED-NANOTECHNOL, V12, P655, DOI 10.1016/j.nano.2015.10.012
   Kourembanas S, 2015, ANNU REV PHYSIOL, V77, P13, DOI 10.1146/annurev-physiol-021014-071641
   Li C, 2019, ACTA PHARM SIN B, V9, P1145, DOI 10.1016/j.apsb.2019.08.003
   Liang C, 2018, CELL MOL LIFE SCI, V75, P1001, DOI 10.1007/s00018-017-2678-7
   Lunardi S, 2014, CANCER LETT, V343, P147, DOI 10.1016/j.canlet.2013.09.039
   Olive KP, 2009, SCIENCE, V324, P1457, DOI 10.1126/science.1171362
   Pickup MW, 2014, EMBO REP, V15, P1243, DOI 10.15252/embr.201439246
   Poon C, 2015, J CONTROL RELEASE, V201, P90, DOI 10.1016/j.jconrel.2015.01.026
   Rana S, 2012, INT J BIOCHEM CELL B, V44, P1574, DOI 10.1016/j.biocel.2012.06.018
   Raposo G, 2013, J CELL BIOL, V200, P373, DOI 10.1083/jcb.201211138
   Samulitis BK, 2015, CANCER BIOL THER, V16, P43, DOI 10.4161/15384047.2014.986967
   Sharma B, 2018, SEMIN CANCER BIOL, V52, P17, DOI 10.1016/j.semcancer.2017.08.012
   Siegel RL, 2016, CA-CANCER J CLIN, V66, P7, DOI 10.3322/caac.21332
   Simpson RJ, 2012, J EXTRACELL VESICLES, V1, DOI 10.3402/jev.v1i0.18374
   SURESH M, 2019, EXOSOME PROTEIN RNA
   Tanaka HY, 2018, CANCER SCI, V109, P2085, DOI 10.1111/cas.13630
   Tian YH, 2014, BIOMATERIALS, V35, P2383, DOI 10.1016/j.biomaterials.2013.11.083
   van der Pol E, 2012, PHARMACOL REV, V64, P676, DOI 10.1124/pr.112.005983
   Von Hoff DD, 2013, NEW ENGL J MED, V369, P1691, DOI 10.1056/NEJMoa1304369
   Wang J, 2017, ACS APPL MATER INTER, V9, P27441, DOI 10.1021/acsami.7b06464
   Werner J, 2013, NAT REV CLIN ONCOL, V10, P323, DOI 10.1038/nrclinonc.2013.66
   Wong KM, 2017, CURR ONCOL REP, V19, DOI 10.1007/s11912-017-0608-3
   Wrigley JDJ, 2000, J BIOL CHEM, V275, P13191, DOI 10.1074/jbc.C900853199
   Yanez-Mo M, 2015, J EXTRACELL VESICLES, V4, DOI 10.3402/jev.v4.27066
   Yang F, 2011, CANCER TREAT REV, V37, P633, DOI 10.1016/j.ctrv.2011.01.006
   Yeo RWY, 2013, ADV DRUG DELIVER REV, V65, P336, DOI 10.1016/j.addr.2012.07.001
NR 47
TC 39
Z9 40
U1 5
U2 19
PU INST MATERIA MEDICA, CHINESE ACAD MEDICAL SCIENCES
PI BEIJING
PA C/O EDITORIAL BOARD OF ACTA PHARMACEUTICA SINICA, 1 XIANNONGTAN ST,
   BEIJING, 100050, PEOPLES R CHINA
SN 2211-3835
EI 2211-3843
J9 ACTA PHARMACOL SIN B
JI Acta Pharm. Sin. B
PD AUG
PY 2020
VL 10
IS 8
BP 1563
EP 1575
DI 10.1016/j.apsb.2019.11.013
PG 13
WC Pharmacology & Pharmacy
WE Science Citation Index Expanded (SCI-EXPANDED)
SC Pharmacology & Pharmacy
GA NL8HM
UT WOS:000567649600015
PM 32963950
OA gold, Green Published
DA 2022-07-19
ER

PT J
AU Udelnow, A
   Kreyes, A
   Ellinger, S
   Landfester, K
   Walther, P
   Klapperstueck, T
   Wohlrab, J
   Henne-Bruns, D
   Knippschild, U
   Wurl, P
AF Udelnow, Andrej
   Kreyes, Andreas
   Ellinger, Stefan
   Landfester, Katharina
   Walther, Paul
   Klapperstueck, Thomas
   Wohlrab, Johannes
   Henne-Bruns, Doris
   Knippschild, Uwe
   Wuerl, Peter
TI Omeprazole Inhibits Proliferation and Modulates Autophagy in Pancreatic
   Cancer Cells
SO PLOS ONE
LA English
DT Article
ID PROTON PUMP INHIBITORS; CHOLINE PHOSPHOLIPID-METABOLISM;
   MAGNETIC-RESONANCE-SPECTROSCOPY; BREAST-CANCER; IN-VITRO;
   MALIGNANT-TRANSFORMATION; EPITHELIAL-CELLS; TUMOR RESISTANCE; APOPTOTIC
   DEATH; DOSE-RESPONSES
AB Background: Omeprazole has recently been described as a modulator of tumour chemoresistance, although its underlying molecular mechanisms remain controversial. Since pancreatic tumours are highly chemoresistant, a logical step would be to investigate the pharmacodynamic, morphological and biochemical effects of omeprazole on pancreatic cancer cell lines.
   Methodology/Principal Findings: Dose-effect curves of omeprazole, pantoprazole, gemcitabine, 5-fluorouracil and the combinations of omeprazole and 5-fluorouracil or gemcitabine were generated for the pancreatic cancer cell lines MiaPaCa-2, ASPC-1, Colo357, PancTu-1, Panc1 and Panc89. They revealed that omeprazole inhibited proliferation at probably nontoxic concentrations and reversed the hormesis phenomena of 5-fluorouracil. Electron microscopy showed that omeprazole led to accumulation of phagophores and early autophagosomes in ASPC-1 and MiaPaCa-2 cells. Signal changes indicating inhibited proliferation and programmed cell death were found by proton NMR spectroscopy of both cell lines when treated with omeprazole which was identified intracellularly. Omeprazole modulates the lysosomal transport pathway as shown by Western blot analysis of the expression of LAMP-1, Cathepsin-D and beta-COP in lysosome-and Golgi complex containing cell fractions. Acridine orange staining revealed that the pump function of the vATPase was not specifically inhibited by omeprazole. Gene expression of the autophagy-related LC3 gene as well as of Bad, Mdr-1, Atg12 and the vATPase was analysed after treatment of cells with 5-fluorouracil and omeprazole and confirmed the above mentioned results.
   Conclusions: We hypothesise that omeprazole interacts with the regulatory functions of the vATPase without inhibiting its pump function. A modulation of the lysosomal transport pathway and autophagy is caused in pancreatic cancer cells leading to programmed cell death. This may circumvent common resistance mechanisms of pancreatic cancer. Since omeprazole use has already been established in clinical practice these results could lead to new clinical applications.
C1 [Udelnow, Andrej; Henne-Bruns, Doris; Knippschild, Uwe; Wuerl, Peter] Univ Hosp Ulm, Dept Gen Visceral & Transplantat Surg, Ulm, Germany.
   [Kreyes, Andreas; Ellinger, Stefan] Univ Ulm, Inst Organ Chem Macromol Chem & Organ Mat, Ulm, Germany.
   [Landfester, Katharina] Max Planck Inst Polymer Res, D-55128 Mainz, Germany.
   [Walther, Paul] Univ Ulm, Dept Elect Microscopy, Ulm, Germany.
   [Klapperstueck, Thomas; Wohlrab, Johannes] Univ Halle Wittenberg, Dept Dermatol & Venereol, Halle, Germany.
RP Udelnow, A (通讯作者)，St Franziskus Hosp, Dept Surg, Flensburg, Germany.
EM oberiu2@googlemail.com
RI Landfester, Katharina/F-9449-2011
OI Landfester, Katharina/0000-0001-9591-4638
CR Abedin MJ, 2007, CELL DEATH DIFFER, V14, P500, DOI 10.1038/sj.cdd.4402039
   Aboagye EO, 1999, CANCER RES, V59, P80
   Ackerstaff E, 2001, CANCER RES, V61, P3599
   Aniento F, 1996, J CELL BIOL, V133, P29, DOI 10.1083/jcb.133.1.29
   Barth S, 2010, J PATHOL, V221, P117, DOI 10.1002/path.2694
   Bold RJ, 1999, ANN SURG ONCOL, V6, P279, DOI 10.1007/s10434-999-0279-x
   BRAIN P, 1989, WEED RES, V29, P93, DOI 10.1111/j.1365-3180.1989.tb00845.x
   Breedveld P, 2004, CANCER RES, V64, P5804, DOI 10.1158/0008-5472.CAN-03-4062
   Brockschmidt C, 2008, GUT, V57, P799, DOI 10.1136/gut.2007.123695
   Calabrese EJ, 2008, BRIT J CLIN PHARMACO, V66, P594, DOI 10.1111/j.1365-2125.2008.03243.x
   Calabrese EJ, 2010, DOSE-RESPONSE, V8, P80, DOI 10.2203/dose-response.09-063.Calabrese
   Carpenter AE, 2006, GENOME BIOL, V7, DOI 10.1186/gb-2006-7-10-r100
   Cedergreen N, 2005, ENVIRON TOXICOL CHEM, V24, P3166, DOI 10.1897/05-014R.1
   CHEN WH, 1982, IN VITRO CELL DEV B, V18, P24
   Chinni SR, 1999, BIOCHEM J, V339, P599, DOI 10.1042/0264-6021:3390599
   Chou T C, 1994, Contrib Gynecol Obstet, V19, P91
   Core R., 2021, R LANG ENV STAT COMP
   COWIE FJ, 1995, BRIT J CANCER, V71, P877, DOI 10.1038/bjc.1995.169
   De Milito A, 2005, EXPERT OPIN PHARMACO, V6, P1049, DOI 10.1517/14656566.6.7.1049
   De Milito A, 2007, CANCER RES, V67, P5408, DOI 10.1158/0008-5472.CAN-06-4095
   ESPINA V, 2010, ONE, V5, DOI DOI 10.1371/JOURNAL.PONE.0010240
   Fischbach W, 2004, GUT, V53, P34, DOI 10.1136/gut.53.1.34
   FRUCHT H, 1991, DIGEST DIS SCI, V36, P394, DOI 10.1007/BF01298865
   Garcea G, 2008, J PANCREAS, V9, P99
   GENTRY J, 2004, R NEWS, V4, P14
   Gjoen T, 1997, SUBCELLULAR FRACTION, P169
   Glunde K, 2005, CANCER RES, V65, P11034, DOI 10.1158/0008-5472.CAN-05-1807
   Glunde K, 2004, CANCER RES, V64, P4270, DOI 10.1158/0008-5472.CAN-03-3829
   GRECO WR, 1990, CANCER RES, V50, P5318
   Greither T, 2010, INT J CANCER, V126, P73, DOI 10.1002/ijc.24687
   Griffin JL, 2003, CANCER RES, V63, P3195
   Grochola LF, 2010, PANCREAS, V39, P76, DOI 10.1097/MPA.0b013e3181b9f105
   Guha M, 2009, CELL CYCLE, V8, P2708, DOI 10.4161/cc.8.17.9457
   Hanada T, 2005, AUTOPHAGY, V1, P110, DOI 10.4161/auto.1.2.1858
   Hettiarachchi KD, 2006, FOOD CHEM TOXICOL, V44, P1966, DOI 10.1016/j.fct.2006.06.023
   Hurtado-Lorenzo A, 2006, NAT CELL BIOL, V8, P124, DOI 10.1038/ncb1348
   KALTHOFF H, 1993, ONCOGENE, V8, P289
   Kanzawa T, 2004, CELL DEATH DIFFER, V11, P448, DOI 10.1038/sj.cdd.4401359
   Katagiri F, 2005, BIOL PHARM BULL, V28, P370, DOI 10.1248/bpb.28.370
   Klionsky Daniel J., 2008, Autophagy, V4, P151, DOI 10.4161/auto.5338
   KLIONSKY DJ, 2003, AUTOPHAGY AUTOPHAGY, P1
   Klotz U, 2004, BASIC CLIN PHARMACOL, V95, P2, DOI 10.1111/j.1600-0773.2004.pto950102.x
   Kohler T, 2002, LEUKEMIA, V16, P22, DOI 10.1038/sj.leu.2402340
   Lee CM, 2006, BRIT J CANCER, V94, P863, DOI 10.1038/sj.bjc.6603010
   Liu F, 2007, BIOL PHARM BULL, V30, P2279, DOI 10.1248/bpb.30.2279
   Luciani F, 2004, JNCI-J NATL CANCER I, V96, P1702, DOI 10.1093/jnci/djh305
   MATTSSON JP, 1991, BIOCHIM BIOPHYS ACTA, V1065, P261, DOI 10.1016/0005-2736(91)90238-4
   Mirossay L, 1999, PHYSIOL RES, V48, P135
   Moka D, 1998, J PHARMACEUT BIOMED, V17, P125, DOI 10.1016/S0731-7085(97)00176-3
   MORGAN RT, 1980, INT J CANCER, V25, P591, DOI 10.1002/ijc.2910250507
   Mori N, 2007, CANCER RES, V67, P11284, DOI 10.1158/0008-5472.CAN-07-2728
   Nascarella MA, 2009, DOSE-RESPONSE, V7, P160, DOI 10.2203/dose-response.08-025.Nascarella
   OKABE T, 1983, CANCER, V51, P662, DOI 10.1002/1097-0142(19830215)51:4<662::AID-CNCR2820510419>3.0.CO;2-X
   Pardo R, 2010, PANCREATOLOGY, V10, P19, DOI 10.1159/000264680
   Pauli-Magnus C, 2001, N-S ARCH PHARMACOL, V364, P551, DOI 10.1007/s00210-001-0489-7
   Ren Y, 2009, BMB REP, V42, P599, DOI 10.5483/BMBRep.2009.42.9.599
   RENBERG L, 1989, DRUG METAB DISPOS, V17, P69
   Ritz C, 2005, J STAT SOFTWARE, V12
   Shi X, 2002, ONCOLOGY-BASEL, V62, P354, DOI 10.1159/000065068
   Sipos B, 2003, VIRCHOWS ARCH, V442, P444, DOI 10.1007/s00428-003-0784-4
   Sobota JA, 2009, J CELL SCI, V122, P3542, DOI 10.1242/jcs.034298
   Thomson ABR, 2010, WORLD J GASTROENTERO, V16, P2323, DOI 10.3748/wjg.v16.i19.2323
   Trauzold A, 2001, ONCOGENE, V20, P4258, DOI 10.1038/sj.onc.1204559
   Trauzold A, 2003, BRIT J CANCER, V89, P1714, DOI 10.1038/sj.bjc.6601330
   Tsujimoto Y, 2005, CELL DEATH DIFFER, V12, P1528, DOI 10.1038/sj.cdd.4401777
   White E, 2010, CURR OPIN CELL BIOL, V22, P212, DOI 10.1016/j.ceb.2009.12.008
   Yamamoto A, 1998, CELL STRUCT FUNCT, V23, P33, DOI 10.1247/csf.23.33
   Yeo M, 2004, CLIN CANCER RES, V10, P8687, DOI 10.1158/1078-0432.CCR-04-1065
   YOSHIMORI T, 1991, J BIOL CHEM, V266, P17707
   YUNIS AA, 1977, INT J CANCER, V19, P128, DOI 10.1002/ijc.2910190118
NR 70
TC 78
Z9 81
U1 1
U2 17
PU PUBLIC LIBRARY SCIENCE
PI SAN FRANCISCO
PA 1160 BATTERY STREET, STE 100, SAN FRANCISCO, CA 94111 USA
SN 1932-6203
J9 PLOS ONE
JI PLoS One
PD MAY 24
PY 2011
VL 6
IS 5
AR e20143
DI 10.1371/journal.pone.0020143
PG 17
WC Multidisciplinary Sciences
WE Science Citation Index Expanded (SCI-EXPANDED)
SC Science & Technology - Other Topics
GA 769IJ
UT WOS:000291005800029
PM 21629657
OA Green Published, gold, Green Submitted
DA 2022-07-19
ER

PT J
AU He, J
   Li, FZ
   Zhou, Y
   Hou, XY
   Liu, SS
   Li, XC
   Zhang, YW
   Jing, XQ
   Yang, LP
AF He, Jun
   Li, Fazhao
   Zhou, Yan
   Hou, Xuyang
   Liu, Sushun
   Li, Xinchun
   Zhang, Yawei
   Jing, Xiaoqian
   Yang, Leping
TI LncRNA XLOC_006390 promotes pancreatic carcinogenesis and glutamate
   metabolism by stabilizing c-Myc
SO CANCER LETTERS
LA English
DT Article
DE LncRNA; XLOC_006390; Pancreatic cancer; c-Myc; GDH1
ID LONG NONCODING RNA; AEROBIC GLYCOLYSIS; CANCER; EXPRESSION; EVOLUTION
AB The role of lncRNAs in the regulation of glutamate metabolism and metabolic reprogramming of pancreatic cancer (PC) during nutrient deprivation is largely unknown. Our study found that alpha-ketoglutarate (aKG) levels were significantly reduced in the absence of XLOC_006390. We subsequently confirmed that the decrease in aKG was mainly due to the downregulation of glutamate dehydrogenase 1 (GDH1) at the mRNA level. Therefore, we first screened transcription factors targeting the GDH1 gene promoter and confirmed that c-Myc regulates GDH1 transcription. c-Myc binds to the promoter of GDH1 and activates its transcription. Downregulation of GDH1 mRNA levels by XLOC_006390 deletion could be rescued by overexpression of c-Myc. Overexpression of XLOC_006390 promoted the protein stability of c-Myc by blocking its ubiquitination. Clinically, XLOC_006390 was positively correlated with the mRNA level of GDH1, and c-Myc positively regulated GDH1 gene expression, which was tightly associated with PC patient prognosis. The dysregulated lncRNA/c-Myc axis increased glutamate metabolism, promoting PC progression to a higher stage. Therefore, XLOC_006390/c-Myc may be a potential target for PC, and its abnormal activation also indicates the progression of PC.
C1 [He, Jun; Li, Fazhao; Zhou, Yan; Hou, Xuyang; Liu, Sushun; Li, Xinchun; Zhang, Yawei; Yang, Leping] Cent South Univ, Xiangya Hosp 2, Dept Gen Surg, Changsha 410011, Hunan, Peoples R China.
   [Jing, Xiaoqian] Shanghai Jiao Tong Univ, Sch Med, Ruijin Hosp, Dept Surg, Shanghai 200025, Peoples R China.
RP Yang, LP (通讯作者)，Cent South Univ, Xiangya Hosp 2, Dept Gen Surg, Changsha 410011, Hunan, Peoples R China.
EM 502257@csu.edu.cn
OI Yang, Leping/0000-0002-9614-9066
FU National Natural Science Foundation of China [81472738, 81902374]
FX This work was supported by the National Natural Science Foundation of
   China (81472738) and (81902374). We thank seqhealth technology co., LTD
   supplies RIP technical support.
CR Altman BJ, 2016, NAT REV CANCER, V16, P619, DOI 10.1038/nrc.2016.71
   Cheng X, 2017, TOXICOL SCI, V158, P36, DOI 10.1093/toxsci/kfx073
   David CJ, 2010, NATURE, V463, P364, DOI 10.1038/nature08697
   DeBerardinis RJ, 2007, P NATL ACAD SCI USA, V104, P19345, DOI 10.1073/pnas.0709747104
   Gao P, 2009, NATURE, V458, P762, DOI 10.1038/nature07823
   Hanahan D, 2011, CELL, V144, P646, DOI 10.1016/j.cell.2011.02.013
   Hauptman N, 2013, INT J MOL SCI, V14, P4655, DOI 10.3390/ijms14034655
   Jin LT, 2015, CANCER CELL, V27, P257, DOI 10.1016/j.ccell.2014.12.006
   Le A, 2012, CELL METAB, V15, P110, DOI 10.1016/j.cmet.2011.12.009
   Lunt SY, 2011, ANNU REV CELL DEV BI, V27, P441, DOI 10.1146/annurev-cellbio-092910-154237
   Morrish F, 2009, ONCOGENE, V28, P2485, DOI 10.1038/onc.2009.112
   Osthus RC, 2000, J BIOL CHEM, V275, P21797, DOI 10.1074/jbc.C000023200
   Patra KC, 2014, TRENDS BIOCHEM SCI, V39, P347, DOI 10.1016/j.tibs.2014.06.005
   Ponting CP, 2009, CELL, V136, P629, DOI 10.1016/j.cell.2009.02.006
   Siegel RL, 2018, CA-CANCER J CLIN, V68, P7, DOI 10.3322/caac.21442
   Son J, 2013, NATURE, V496, P101, DOI 10.1038/nature12040
   St Laurent G, 2015, TRENDS GENET, V31, P239, DOI 10.1016/j.tig.2015.03.007
   Stine ZE, 2015, CANCER DISCOV, V5, P1024, DOI 10.1158/2159-8290.CD-15-0507
   Tang JY, 2019, NAT COMMUN, V10, DOI 10.1038/s41467-019-11447-8
   Ulitsky I, 2013, CELL, V154, P26, DOI 10.1016/j.cell.2013.06.020
   Wang RN, 2011, IMMUNITY, V35, P871, DOI 10.1016/j.immuni.2011.09.021
   Wang YX, 2015, ONCOTARGET, V6, P35684, DOI 10.18632/oncotarget.5533
   Wise DR, 2008, P NATL ACAD SCI USA, V105, P18782, DOI 10.1073/pnas.0810199105
   Wolf E, 2015, TRENDS CELL BIOL, V25, P241, DOI 10.1016/j.tcb.2014.10.006
NR 24
TC 25
Z9 25
U1 2
U2 14
PU ELSEVIER IRELAND LTD
PI CLARE
PA ELSEVIER HOUSE, BROOKVALE PLAZA, EAST PARK SHANNON, CO, CLARE, 00000,
   IRELAND
SN 0304-3835
EI 1872-7980
J9 CANCER LETT
JI Cancer Lett.
PY 2020
VL 469
BP 419
EP 428
DI 10.1016/j.canlet.2019.11.021
PG 10
WC Oncology
WE Science Citation Index Expanded (SCI-EXPANDED)
SC Oncology
GA JW8RT
UT WOS:000503314900039
PM 31734356
DA 2022-07-19
ER

PT J
AU New, M
   Van Acker, T
   Long, JS
   Sakamaki, J
   Ryan, KM
   Tooze, SA
AF New, Maria
   Van Acker, Tim
   Long, Jaclyn S.
   Sakamaki, Jun-ichi
   Ryan, Kevin M.
   Tooze, Sharon A.
TI Molecular Pathways Controlling Autophagy in Pancreatic Cancer
SO FRONTIERS IN ONCOLOGY
LA English
DT Review
DE autophagy; pancreatic cancer; PDAC; metabolism; autophagy inhibition
ID HYPOXIA-INDUCED AUTOPHAGY; TUMOR-GROWTH; TRANSCRIPTIONAL CONTROL;
   ADAPTIVE RESPONSE; PROTEIN-SYNTHESIS; OXIDATIVE STRESS; STEM-CELLS;
   INHIBITION; OSTEOPONTIN; APOPTOSIS
AB Pancreatic ductal adenocarcinoma ( PDAC) is one of the few cancer types where the 5-year survival rate shows no improvement.
   Despite conflicting evidence, the majority of data points to an essential role for autophagy in PDAC growth and survival, in particular constitutively activated autophagy, can provide crucial fuel to PDAC tumor cells in their nutrient-deprived environment.
   Autophagy, which is required for cell homeostasis, can both suppress and promote tumorigenesis and tumor survival in a context-dependent manner. Protein by protein, the mystery of how PDAC abuses the cell's homeostasis system for its malignant growth has recently begun to be unraveled. In this review, we focus on how autophagy is responsible for growth and development of PDAC tumors and where autophagy and the mechanisms controlling it fit into PDAC metabolism. Understanding the range of pathways controlling autophagy and their interplay in PDAC could open the way for new therapeutic avenues.
C1 [New, Maria; Van Acker, Tim; Tooze, Sharon A.] Francis Crick Inst, Mol Cell Biol Autophagy Lab, London, England.
   [Long, Jaclyn S.; Sakamaki, Jun-ichi; Ryan, Kevin M.] Canc Res UK Beatson Inst, Tumour Cell Death Lab, Glasgow, Lanark, Scotland.
RP Tooze, SA (通讯作者)，Francis Crick Inst, Mol Cell Biol Autophagy Lab, London, England.
EM sharon.tooze@crick.ac.uk
OI Sakamaki, Jun-ichi/0000-0003-3361-6314; Tooze,
   Sharon/0000-0002-2182-3116
FU Cancer Research UK [FC001187] Funding Source: Medline; Wellcome Trust
   [FC001187] Funding Source: Medline; Cancer Research UK [15816, 15153,
   22903] Funding Source: researchfish; The Francis Crick Institute [10265]
   Funding Source: researchfish
CR Antonucci L, 2015, P NATL ACAD SCI USA, V112, pE6166, DOI 10.1073/pnas.1519384112
   Bellahcene A, 2008, NAT REV CANCER, V8, P212, DOI 10.1038/nrc2345
   Bellot G, 2009, MOL CELL BIOL, V29, P2570, DOI 10.1128/MCB.00166-09
   Cao Q, 2008, INT J BIOCHEM CELL B, V40, P272, DOI 10.1016/j.biocel.2007.07.020
   Capparelli C, 2012, CELL CYCLE, V11, P2285, DOI 10.4161/cc.20718
   Christie M, 2016, J MOL BIOL, V428, P2060, DOI 10.1016/j.jmb.2015.10.023
   Cianfanelli V, 2015, NAT CELL BIOL, V17, P20, DOI 10.1038/ncb3072
   Clevers H, 2011, NAT MED, V17, P313, DOI 10.1038/nm.2304
   DENHARDT DT, 1993, FASEB J, V7, P1475, DOI 10.1096/fasebj.7.15.8262332
   Dooley HC, 2014, MOL CELL, V55, P238, DOI 10.1016/j.molcel.2014.05.021
   Dusetti NJ, 2002, BIOCHEM BIOPH RES CO, V290, P641, DOI 10.1006/bbrc.2001.6244
   Eng CH, 2016, P NATL ACAD SCI USA, V113, P182, DOI 10.1073/pnas.1515617113
   Feig C, 2012, CLIN CANCER RES, V18, P4266, DOI 10.1158/1078-0432.CCR-11-3114
   Filomeni G, 2015, CELL DEATH DIFFER, V22, P377, DOI 10.1038/cdd.2014.150
   Fogel AI, 2013, MOL CELL BIOL, V33, P3675, DOI 10.1128/MCB.00079-13
   Fu MY, 2014, MOL MED REP, V10, P1282, DOI 10.3892/mmr.2014.2383
   Fujii S, 2008, CANCER SCI, V99, P1813, DOI 10.1111/j.1349-7006.2008.00893.x
   Gaglio D, 2011, MOL SYST BIOL, V7, DOI 10.1038/msb.2011.56
   Galluzzi L, 2015, EMBO J, V34, P856, DOI 10.15252/embj.201490784
   Guo JY, 2011, GENE DEV, V25, P460, DOI 10.1101/gad.2016311
   Hamidi T, 2012, CLIN CANCER RES, V18, P5234, DOI 10.1158/1078-0432.CCR-12-0026
   Hausmann S, 2014, ADV EXP MED BIOL, V816, P129, DOI 10.1007/978-3-0348-0837-8_6
   He CC, 2009, ANNU REV GENET, V43, P67, DOI 10.1146/annurev-genet-102808-114910
   Hermann PC, 2007, CELL STEM CELL, V1, P313, DOI 10.1016/j.stem.2007.06.002
   Hoffmann AC, 2008, NEOPLASIA, V10, P674, DOI 10.1593/neo.08292
   Hu YL, 2012, CANCER RES, V72, P4294, DOI 10.1158/0008-5472.CAN-12-1076
   Itakura E, 2010, AUTOPHAGY, V6, P764, DOI 10.4161/auto.6.6.12709
   Itoh K, 2004, FREE RADICAL BIO MED, V36, P1208, DOI 10.1016/j.freeradbiomed.2004.02.075
   Jemal A, 2011, CA-CANCER J CLIN, V61, P69, DOI [10.3322/caac.20107, 10.3322/caac.20115]
   Johnston NIF, 2008, FRONT BIOSCI-LANDMRK, V13, P4361, DOI 10.2741/3009
   Joshi S, 2016, ONCOGENE, V35, P5882, DOI 10.1038/onc.2016.119
   Karanasios E, 2016, NAT COMMUN, V7, DOI 10.1038/ncomms12420
   Kim MP, 2011, PLOS ONE, V6, DOI 10.1371/journal.pone.0020636
   Komatsu M, 2010, NAT CELL BIOL, V12, P213, DOI 10.1038/ncb2021
   Koong AC, 2000, INT J RADIAT ONCOL, V48, P919, DOI 10.1016/S0360-3016(00)00803-8
   Kroemer G, 2010, MOL CELL, V40, P280, DOI 10.1016/j.molcel.2010.09.023
   Lamb CA, 2013, NAT REV MOL CELL BIO, V14, P759, DOI 10.1038/nrm3696
   Papademetrio DL, 2016, TARGET ONCOL, V11, P183, DOI 10.1007/s11523-015-0388-3
   Lee CJ, 2008, J CLIN ONCOL, V26, P2806, DOI 10.1200/JCO.2008.16.6702
   Li CW, 2007, CANCER RES, V67, P1030, DOI 10.1158/0008-5472.CAN-06-2030
   Li XX, 2008, J NATL CANCER I, V100, P672, DOI 10.1093/jnci/djn123
   Liang XH, 1999, NATURE, V402, P672, DOI 10.1038/45257
   Liu Y, 2015, CELL DEATH DIFFER, V22, P367, DOI 10.1038/cdd.2014.143
   Lo Re AE, 2012, J BIOL CHEM, V287, P25325, DOI 10.1074/jbc.M112.370809
   Logsdon CD, 2013, NAT REV GASTRO HEPAT, V10, P362, DOI 10.1038/nrgastro.2013.36
   Mammucari C, 2007, CELL METAB, V6, P458, DOI 10.1016/j.cmet.2007.11.001
   Mikhaylova O, 2012, CANCER CELL, V21, P532, DOI 10.1016/j.ccr.2012.02.019
   Mizushima N, 2010, NAT CELL BIOL, V12, P823, DOI 10.1038/ncb0910-823
   Molejon MI, 2013, AUTOPHAGY, V9, P933, DOI 10.4161/auto.24390
   Morgan MJ, 2014, AUTOPHAGY, V10, P1814, DOI 10.4161/auto.32135
   Papandreou I, 2008, CELL DEATH DIFFER, V15, P1572, DOI 10.1038/cdd.2008.84
   Peng YF, 2013, AUTOPHAGY, V9, P2056, DOI 10.4161/auto.26398
   Perera R, 2015, NATURE, V524, P361, DOI 10.1038/nature14587
   Rajeshkumar NV, 2010, MOL CANCER THER, V9, P2582, DOI 10.1158/1535-7163.MCT-10-0370
   Rangaswami H, 2006, TRENDS CELL BIOL, V16, P79, DOI 10.1016/j.tcb.2005.12.005
   Rasheed ZA, 2012, PATHOLOGY PANCREATIC
   Rausch V, 2012, J PATHOL, V227, P325, DOI 10.1002/path.3994
   Roczniak-Ferguson A, 2012, SCI SIGNAL, V5, DOI 10.1126/scisignal.2002790
   Ropolo A, 2007, J BIOL CHEM, V282, P37124, DOI 10.1074/jbc.M706956200
   Rosenfeldt MT, 2013, NATURE, V504, P296, DOI 10.1038/nature12865
   Rouschop KMA, 2010, J CLIN INVEST, V120, P127, DOI 10.1172/JCI40027
   Ryan DP, 2014, NEW ENGL J MED, V371, P1039, DOI 10.1056/NEJMra1404198
   Rzymski T, 2010, ONCOGENE, V29, P4424, DOI 10.1038/onc.2010.191
   Sah RP, 2014, J BIOL CHEM, V289, P27551, DOI 10.1074/jbc.M113.528174
   Samudio I, 2010, J CLIN INVEST, V120, P142, DOI 10.1172/JCI38942
   Sato K, 2007, CANCER RES, V67, P9677, DOI 10.1158/0008-5472.CAN-07-1462
   Settembre C, 2011, SCIENCE, V332, P1429, DOI 10.1126/science.1204592
   Shintani T, 2004, SCIENCE, V306, P990, DOI 10.1126/science.1099993
   Solomon H, 2010, DISCOV MED, V9, P448
   Son J, 2013, NATURE, V496, P101, DOI 10.1038/nature12040
   Sousa CM, 2016, NATURE, V536, P479, DOI 10.1038/nature19084
   Tang D, 2013, INT J CANCER, V132, P993, DOI 10.1002/ijc.27715
   Tsujimoto Y, 2005, CELL DEATH DIFFER, V12, P1528, DOI 10.1038/sj.cdd.4401777
   Viale A, 2014, NATURE, V514, P628, DOI 10.1038/nature13611
   Vincent A, 2011, LANCET, V378, P607, DOI 10.1016/S0140-6736(10)62307-0
   Volpon L, 2016, P NATL ACAD SCI USA, V113, P5263, DOI 10.1073/pnas.1524291113
   Wang M, 2014, NAT REV CANCER, V14, P581, DOI 10.1038/nrc3800
   Weissmueller S, 2014, CELL, V157, P382, DOI 10.1016/j.cell.2014.01.066
   Wolpin BM, 2014, ONCOLOGIST, V19, P637, DOI 10.1634/theoncologist.2014-0086
   Wu HW, 2015, MOL MED REP, V12, P6467, DOI 10.3892/mmr.2015.4255
   Yang A, 2014, AUTOPHAGY, V10, P1683, DOI 10.4161/auto.29961
   Yang MC, 2015, MOL CANCER, V14, DOI 10.1186/s12943-015-0449-3
   Yang SH, 2011, GENE DEV, V25, P717, DOI 10.1101/gad.2016111
   Yang ZNJ, 2011, MOL CANCER THER, V10, P1533, DOI 10.1158/1535-7163.MCT-11-0047
   Young ARJ, 2009, GENE DEV, V23, P798, DOI 10.1101/gad.519709
   Zhang H, 2014, CELL PHYSIOL BIOCHEM, V33, P991, DOI 10.1159/000358670
   Zhu HT, 2014, ONCOL REP, V32, P935, DOI 10.3892/or.2014.3298
NR 87
TC 34
Z9 35
U1 3
U2 30
PU FRONTIERS MEDIA SA
PI LAUSANNE
PA AVENUE DU TRIBUNAL FEDERAL 34, LAUSANNE, CH-1015, SWITZERLAND
SN 2234-943X
J9 FRONT ONCOL
JI Front. Oncol.
PD MAR 3
PY 2017
VL 7
AR 28
DI 10.3389/fonc.2017.00028
PG 11
WC Oncology
WE Science Citation Index Expanded (SCI-EXPANDED)
SC Oncology
GA EM5BL
UT WOS:000395326800001
PM 28316954
OA gold, Green Published
DA 2022-07-19
ER

PT J
AU Kakwere, H
   Ingham, ES
   Tumbale, SK
   Ferrara, KW
AF Kakwere, Hamilton
   Ingham, Elizabeth S.
   Tumbale, Spencer K.
   Ferrara, Katherine W.
TI Gemcitabine-retinoid prodrug loaded nanoparticles display in vitro
   antitumor efficacy towards drug-resilient human PANC-1 pancreatic cancer
   cells
SO MATERIALS SCIENCE AND ENGINEERING C-MATERIALS FOR BIOLOGICAL
   APPLICATIONS
LA English
DT Article
DE Pancreatic cancer; Gemcitabine-retinoic acid prodrug; Drug resistance;
   Nanoparticle drug carrier; Antitumor efficacy
ID POLYMER PRODRUGS; NAB-PACLITAXEL; CO-DELIVERY; ACID; CONJUGATE;
   SQUALENOYLATION; CYTOTOXICITY; EXPRESSION; MULTIPLE; PLATFORM
AB The treatment of pancreatic cancer with gemcitabine is hampered by its rapid metabolism in vivo, the dense stroma around the tumor site which prevents the drug from reaching the cancerous cells and drug resistance. To address these challenges, this study describes the preparation of a retinoid prodrug of gemcitabine, GemRA (gemcitabine conjugated to retinoic acid), and its formulation into a nanoparticulate system applicable for pancreatic cancer treatment. Retinoic acid targets stellate cells which are part of the stroma and can thus augment the delivery of gemcitabine. GemRA dissolved in dimethylsulfoxide presented efficacy towards PANG-1 (human) and mT4 (mouse) pancreatic cancer cell lines but its poor solubility in aqueous solution affects its applicability. Thus, the preparation of the nanoparticles was initially attempted through self-assembly of GemRA, which resulted in the formation of unstable aggregates that precipitated during preparation. As a result, encapsulation of the drug into micelles of polyethylene glycol-retinoic acid (PGRA) amphiphilic conjugates was accomplished and resulted in successful incorporation of GemRA into nanoparticles of ca. 33 nm by dynamic light scattering and 25 nm by transmission electron microscopy. The nanoparticles had good stability in aqueous media and protected gemcitabine from the enzymatic action of cytidine deaminase, which converts gemcitabine to its inactive metabolite upon circulation. Cellular uptake of the nanoparticles by PANC-1 cells was confirmed by fluorescence spectroscopy and flow cytometry. Treatment of PANG-1 cells in vitro with the prodrug-loaded nanoparticles resulted in a significant reduction in cell viability (IC50 ca. 5 mu M) compared to treatment with gemcitabine (IC50 > 1000 mu M). The ability of the GemRA-loaded nanoparticles to induce cellular apoptosis of treated PANC-1 cells was ascertained via a TUNEL assay suggesting these nanoparticles are effective in pancreatic cancer treatment.
C1 [Kakwere, Hamilton; Tumbale, Spencer K.; Ferrara, Katherine W.] Stanford Univ, Dept Radiol, Mol Imaging Program Stanford MIPS, Stanford, CA 94305 USA.
   [Ingham, Elizabeth S.] Univ Calif Davis, Dept Biomed Engn, Davis, CA 95616 USA.
RP Ferrara, KW (通讯作者)，Stanford Univ, Dept Radiol, Mol Imaging Program Stanford MIPS, Stanford, CA 94305 USA.
EM kwferrar@stanford.edu
FU National Institutes of Health [NIHR01CA112356, NIHR01CA134659,
   NIHR01CA199658, NIHR01CA210553, NIHR01CA211602]
FX This work was supported by funding from National Institutes of Health
   grants NIHR01CA112356, NIHR01CA134659, NIHR01CA199658, NIHR01CA210553
   and NIHR01CA211602.
CR ABBRUZZESE JL, 1991, J CLIN ONCOL, V9, P491, DOI 10.1200/JCO.1991.9.3.491
   Abu-Fayyad A, 2017, INT J PHARMACEUT, V528, P463, DOI 10.1016/j.ijpharm.2017.06.031
   Adams ML, 2003, J PHARM SCI-US, V92, P1343, DOI 10.1002/jps.10397
   Adamska A, 2017, INT J MOL SCI, V18, DOI 10.3390/ijms18071338
   Amrutkar M, 2017, CANCERS, V9, DOI 10.3390/cancers9110157
   Andersen MH, 2007, CLIN CANCER RES, V13, P5991, DOI 10.1158/1078-0432.CCR-07-0686
   Bhattacharjee S, 2016, J CONTROL RELEASE, V235, P337, DOI 10.1016/j.jconrel.2016.06.017
   Carapuca EF, 2016, J PATHOL, V239, P286, DOI 10.1002/path.4727
   Cavalcante LD, 2014, EUR J PHARMACOL, V741, P8, DOI [10.1010/j.ejphar.2014.07.041, 10.1016/j.ejphar.2014.07.041]
   Chitkara D, 2013, BIOCONJUGATE CHEM, V24, P1161, DOI 10.1021/bc400032x
   Cosco D, 2012, INT J NANOMED, V7, P2535, DOI [10.2147/IJN.S28114, 10.2147/IJN.S34025]
   Couvreur P, 2006, NANO LETT, V6, P2544, DOI 10.1021/nl061942q
   Cristiano MC, 2017, COLLOID SURFACE B, V150, P408, DOI 10.1016/j.colsurfb.2016.10.052
   Dasari M, 2013, BIOCONJUGATE CHEM, V24, P4, DOI 10.1021/bc300095m
   Desmaele D, 2012, J CONTROL RELEASE, V161, P609, DOI 10.1016/j.jconrel.2011.07.038
   Erkan M, 2012, NAT REV GASTRO HEPAT, V9, P454, DOI 10.1038/nrgastro.2012.115
   Fang J, 2011, ADV DRUG DELIVER REV, V63, P136, DOI 10.1016/j.addr.2010.04.009
   Guegain E, 2018, CHEM SCI, V9, P8291, DOI 10.1039/c8sc02256a
   Han XX, 2018, NAT COMMUN, V9, DOI 10.1038/s41467-018-05906-x
   He ZY, 2014, INT J PHARMACEUT, V469, P168, DOI 10.1016/j.ijpharm.2014.04.056
   Hessmann E, 2017, GUT, V66, P168, DOI 10.1136/gutjnl-2016-312539
   Jia YF, 2019, ONCOGENE, V38, P1764, DOI 10.1038/s41388-018-0553-0
   Joubert F, 2017, ACS MACRO LETT, V6, P535, DOI 10.1021/acsmacrolett.7b00160
   Kattel K, 2017, MOL PHARMACEUT, V14, P1365, DOI 10.1021/acs.molpharmaceut.6b00929
   Kuroda H, 2017, EUR J PHARM SCI, V103, P116, DOI 10.1016/j.ejps.2017.02.021
   Lan CQ, 2018, J MATER CHEM B, V6, P6685, DOI 10.1039/c8tb01978a
   Liang C, 2018, CELL MOL LIFE SCI, V75, P1001, DOI 10.1007/s00018-017-2678-7
   Moysan E, 2013, MOL PHARMACEUT, V10, P430, DOI 10.1021/mp300370t
   Nair PR, 2019, POLYMERS-BASEL, V11, DOI 10.3390/polym11040630
   Nicolas J, 2016, CHEM MATER, V28, P1591, DOI 10.1021/acs.chemmater.5b04281
   Peer D, 2007, NAT NANOTECHNOL, V2, P751, DOI 10.1038/nnano.2007.387
   Pettersson F, 2002, BRIT J CANCER, V87, P555, DOI 10.1038/sj.bjc.6600496
   Pettersson F, 2001, PANCREAS, V23, P273, DOI 10.1097/00006676-200110000-00008
   Probst CE, 2013, ADV DRUG DELIVER REV, V65, P703, DOI 10.1016/j.addr.2012.09.036
   Reddy LH, 2008, CURR PHARM DESIGN, V14, P1124, DOI 10.2174/138161208784246216
   Shi K, 2019, NANO RES, V12, P1389, DOI 10.1007/s12274-019-2342-7
   Sun R, 2015, BIOMATERIALS, V37, P405, DOI 10.1016/j.biomaterials.2014.10.018
   Thomas D, 2019, MOL CANCER, V18, DOI 10.1186/s12943-018-0927-5
   Tucci ST, 2019, J CONTROL RELEASE, V309, P277, DOI 10.1016/j.jconrel.2019.07.014
   Tucci Samantha T., 2018, Nanotheranostics, V2, P387, DOI 10.7150/ntno.26969
   Von Hoff DD, 2013, NEW ENGL J MED, V369, P1691, DOI 10.1056/NEJMoa1304369
   Von Hoff DD, 2011, J CLIN ONCOL, V29, P4548, DOI 10.1200/JCO.2011.36.5742
   Wang K, 2019, AM J PHYSIOL-GASTR L, V316, pG632, DOI 10.1152/ajpgi.00344.2018
   Wang YZ, 2014, MOL PHARMACEUT, V11, P1140, DOI 10.1021/mp4005904
   WILHELM M, 1991, MACROMOLECULES, V24, P1033, DOI 10.1021/ma00005a010
   Yalcin S, 2014, BIOMED PHARMACOTHER, V68, P737, DOI 10.1016/j.biopha.2014.07.003
   Yao J, 2013, MOL PHARMACEUT, V10, P1080, DOI 10.1021/mp3005808
   Zhang ZK, 2014, ACCOUNTS CHEM RES, V47, P1426, DOI 10.1021/ar5000264
NR 48
TC 6
Z9 6
U1 7
U2 62
PU ELSEVIER
PI AMSTERDAM
PA RADARWEG 29, 1043 NX AMSTERDAM, NETHERLANDS
SN 0928-4931
EI 1873-0191
J9 MAT SCI ENG C-MATER
JI Mater. Sci. Eng. C-Mater. Biol. Appl.
PD DEC
PY 2020
VL 117
AR 111251
DI 10.1016/j.msec.2020.111251
PG 11
WC Materials Science, Biomaterials
WE Science Citation Index Expanded (SCI-EXPANDED)
SC Materials Science
GA NQ7HU
UT WOS:000571041300009
PM 32919625
OA Green Accepted
DA 2022-07-19
ER

PT J
AU Azoitei, N
   Becher, A
   Steinestel, K
   Rouhi, A
   Diepold, K
   Genze, F
   Simmet, T
   Seufferlein, T
AF Azoitei, Ninel
   Becher, Alexander
   Steinestel, Konrad
   Rouhi, Arefeh
   Diepold, Kristina
   Genze, Felicitas
   Simmet, Thomas
   Seufferlein, Thomas
TI PKM2 promotes tumor angiogenesis by regulating HIF-1 alpha through
   NF-kappa B activation
SO MOLECULAR CANCER
LA English
DT Article
DE Pancreatic cancer; Tumor growth; Tumor angiogenesis; Apoptosis; Hypoxia;
   PKM2; p65/RelA; HIF-1 alpha; CAM
ID PYRUVATE-KINASE M2; HYPOXIA-INDUCIBLE FACTOR-1-ALPHA; NUCLEAR
   TRANSLOCATION; CANCER; GROWTH; GLYCOLYSIS; ISOZYMES; ISOFORM; GENE
AB Background: Initially identified as a molecule that regulates the final step of glycolysis, the M2 isoform of pyruvate kinase (PKM2) was recently reported to have a central role in the metabolic reprogramming of cancer cells as well as participating in cell cycle progression and gene transcription. Despite intensive efforts, the intricate molecular mechanisms through which PKM2 regulates tumor progression remain elusive.
   Methods: The proliferation and apoptosis of various pancreatic cancer cells using lentiviral-mediated PKM2 abrogation were assessed in vitro via Western blot and flow cytometric assay while the in vivo experiments involved tumor xenograft on chicken chorionallantoic membranes and immunohistochemistry on human tissue specimens. In order to decipher the molecular mechanism of HIF-1 alpha and p65/RelA regulation by PKM2 in cancer cells cultivated in hypoxic atmosphere or normoxia we involved various biochemical assays such as Western blotting, immunoprecipitation, reporter gene assay and ELISA.
   Results: Strong expression of PKM2 was observed in 68 % of human pancreatic adenocarcinoma specimens and almost all analyzed pancreatic cancer cell lines. Abrogation of PKM2 resulted in impaired proliferation and augmented apoptosis in vitro as well as impaired tumor growth and decreased blood vessel formation in vivo. Furthermore, deletion of PKM2 negatively impacted hypoxia-induced HIF-1 alpha accumulation and promoter activity ultimately resulting in impaired secretion of VEGF.
   Conclusions: Our study suggests that in hypoxic pancreatic tumors PKM2 interferes both with NF-kappa B/p65 and HIF-1 alpha activation that ultimately triggers VEGF-A secretion and subsequent blood vessel formation.
C1 [Azoitei, Ninel; Becher, Alexander; Diepold, Kristina; Seufferlein, Thomas] Univ Ulm, Ctr Internal Med 1, D-89081 Ulm, Germany.
   [Steinestel, Konrad] Univ Munster, Gerhard Domagk Inst Pathol, D-48149 Munster, Germany.
   [Rouhi, Arefeh] Univ Ulm, Ctr Internal Med 3, D-89081 Ulm, Germany.
   [Genze, Felicitas; Simmet, Thomas] Univ Ulm, Inst Pharmacol Nat Prod & Clin Pharmacol, D-89081 Ulm, Germany.
RP Azoitei, N (通讯作者)，Univ Ulm, Ctr Internal Med 1, Albert Einstein Allee 23, D-89081 Ulm, Germany.
EM ninel.azoitei@uni-ulm.de
RI Seufferlein, Thomas TW/P-7147-2018
OI Syrovets, Tatiana/0000-0002-6751-2233; Becher,
   Alexander/0000-0003-1552-1581; Steinestel, Konrad/0000-0002-6549-9848
FU Deutsche Forschungsgemeinschaft [AZ:96-1]
FX We thank Susanne Bobrovich for excellent technical assistance and Omar
   Elekad for participation to the study during his internship in the
   laboratory. We are thankful to Dr. Franz Oswald at Ulm University for
   providing the pcDNA3-YFP-p65 construct. The work and positions of NA and
   KD were supported by the Deutsche Forschungsgemeinschaft, grant AZ:96-1
   to NA.
CR Altenberg B, 2004, GENOMICS, V84, P1014, DOI 10.1016/j.ygeno.2004.08.010
   Anastasiou D, 2012, NAT CHEM BIOL, V8, P839, DOI 10.1038/NCHEMBIO.1060
   Azoitei N, 2014, CANCER RES, V74, P7125, DOI 10.1158/0008-5472.CAN-14-1017
   Azoitei N, 2010, GUT, V59, P1316, DOI 10.1136/gut.2009.206813
   BelAiba RS, 2007, MOL BIOL CELL, V18, P4691, DOI 10.1091/mbc.E07-04-0391
   Bonello S, 2011, ARTERIOSCLER THROMB, V27, P755
   Christofk HR, 2008, NATURE, V452, P230, DOI 10.1038/nature06734
   Culver C, 2010, MOL CELL BIOL, V30, P4901, DOI 10.1128/MCB.00409-10
   Desai S, 2014, ONCOTARGET, V5, P8202, DOI 10.18632/oncotarget.1159
   Duan HF, 2007, J NATL CANCER I, V99, P1551, DOI 10.1093/jnci/djm132
   Goldberg MS, 2012, J EXP MED, V209, P217, DOI 10.1084/jem.20111487
   Hoshino A, 2007, J BIOL CHEM, V282, P17706, DOI 10.1074/jbc.M700094200
   Iqbal MA, 2014, FEBS LETT, V588, P2685, DOI 10.1016/j.febslet.2014.04.011
   Iqbal MA, 2013, MOL CANCER, V12, DOI 10.1186/1476-4598-12-72
   Kenneth NS, 2009, J BIOL CHEM, V284, P4123, DOI 10.1074/jbc.M808491200
   Kim H, 2015, STEM CELLS
   Kitada T, 2003, HISTOPATHOLOGY, V43, P550, DOI 10.1111/j.1365-2559.2003.01733.x
   Lee JW, 2008, INT J BIOCHEM CELL B, V40, P1043, DOI 10.1016/j.biocel.2007.11.009
   Luo WB, 2011, CELL, V145, P732, DOI 10.1016/j.cell.2011.03.054
   MARIE J, 1983, ISOZYMES-CURR T BIOL, V7, P221
   Mazurek S, 2005, SEMIN CANCER BIOL, V15, P300, DOI 10.1016/j.semcancer.2005.04.009
   NOGUCHI T, 1986, J BIOL CHEM, V261, P3807
   Rius J, 2008, NATURE, V453, P807, DOI 10.1038/nature06905
   Shibaji T, 2003, ANTICANCER RES, V23, P4721
   Stetak A, 2007, CANCER RES, V67, P1602, DOI 10.1158/0008-5472.CAN-06-2870
   Sun QA, 2011, P NATL ACAD SCI USA, V108, P4129, DOI 10.1073/pnas.1014769108
   van Uden P, 2008, BIOCHEM J, V412, P477, DOI 10.1042/BJ20080476
   Vogler M, 2005, ONCOGENE, V24, P7190, DOI 10.1038/sj.onc.1208876
   Xu Q, 2015, ONCOGENE, V34, P5482, DOI 10.1038/onc.2015.6
   Yang WW, 2011, NATURE, V480, P118, DOI 10.1038/nature10598
   Yuen A, 2014, HYPOXIA, V2, P91, DOI 10.2147/HP.S52636
NR 31
TC 153
Z9 165
U1 0
U2 26
PU BMC
PI LONDON
PA CAMPUS, 4 CRINAN ST, LONDON N1 9XW, ENGLAND
SN 1476-4598
J9 MOL CANCER
JI Mol. Cancer
PD JAN 6
PY 2016
VL 15
AR 3
DI 10.1186/s12943-015-0490-2
PG 15
WC Biochemistry & Molecular Biology; Oncology
WE Science Citation Index Expanded (SCI-EXPANDED)
SC Biochemistry & Molecular Biology; Oncology
GA DA3TC
UT WOS:000367720800001
PM 26739387
OA Green Published, gold
DA 2022-07-19
ER

PT J
AU Awaya, A
   Kuroiwa, Y
AF Awaya, Akira
   Kuroiwa, Yoshiyuki
TI The Relationship between Annual Airborne Pollen Levels and Occurrence of
   All Cancers, and Lung, Stomach, Colorectal, Pancreatic and Breast
   Cancers: A Retrospective Study from the National Registry Database of
   Cancer Incidence in Japan, 1975-2015
SO INTERNATIONAL JOURNAL OF ENVIRONMENTAL RESEARCH AND PUBLIC HEALTH
LA English
DT Article
DE cancer incidence; airborne pollen exposure; lung cancer; pancreatic
   cancer; breast cancer; pollen diseases; Kawasaki disease; specific
   intractable diseases
ID SERUM THYMIC-FACTOR; KAWASAKI-DISEASE; SERIQUE FTS; HORMONE; MICE;
   NEPHROTOXICITY; LYMPHOCYTES; VIRUS
AB Suppression of risk factors including smoking, overdrinking and infections by human papilloma and hepatitis B and C viruses has been recommended for cancer prevention; however, identification of other environmental risk factors has not been enough. Besides the 2003 report that Kawasaki disease may be triggered by pollen exposure, 40 Japanese specific intractable diseases have recently been reported as "pollen diseases", also potentially triggered by pollen exposure. Various human organs are affected by pollen exposure, leading to systemic vasculitis; autoimmune connective tissue diseases, inflammatory bowel diseases and intractable neuromuscular and bone diseases, suggesting the common effects of pollen exposure on fundamental functions of vital metabolism. In this context, cancer and malignant tumors may be another group of intractable diseases triggered by epigenetic pollen exposure. Thus, this study compared the number of newly registered patients with 24 types of cancer and airborne pollen levels measured from 1975 to 2015. We searched for statistical correlations with Bonferroni correction between the annual number of newly registered patients for all cancers or for each of lung, stomach, colorectal, pancreatic and breast cancers in the patient-registry year "x", and annual airborne pollen levels measured in the same year as "x", or 1-7 years prior to the year "x". The number of newly registered patients for lung, and pancreatic cancers in the patient-registry year "x" was highly correlated with airborne pollen levels measured 2 years prior to "x". That for breast cancer was correlated with pollen levels measured 2 and 5 years prior to "x". To our knowledge, this is the first rapid communication of the association between pollen levels and cancer incidence.
C1 [Awaya, Akira] Dermatol & Epidemiol Res Inst DERI, Totsuka Ku, 4978 Totsuka Cho, Yokohama, Kanagawa 2440003, Japan.
   [Awaya, Akira] Yokohama City Univ, Dept Genome Syst Sci, Kanazawa Ku, Seto 22-2, Yokohama, Kanagawa 2360027, Japan.
   [Kuroiwa, Yoshiyuki] Teikyo Univ, Sch Med, Dept Neurol, Univ Hosp Mizonokuchi,Takatsu Ku, 5-1-1 Futago, Kawasaki, Kanagawa 2138507, Japan.
   [Kuroiwa, Yoshiyuki] Teikyo Univ, Sch Med, Stroke Ctr, Univ Hosp Mizonokuchi,Takatsu Ku, 5-1-1 Futago, Kawasaki, Kanagawa 2138507, Japan.
   [Kuroiwa, Yoshiyuki] Japanese Govt, Minist Finance, Dept Med Off, Chiyoda Ku, 3-1-1 Kasumigaseki, Tokyo 1008940, Japan.
   [Kuroiwa, Yoshiyuki] Yokohama City Univ, Dept Neurol, Grad Sch Med Sci, Kanazawa Ku, 3-9 Fukuura, Yokohama, Kanagawa 2360004, Japan.
RP Awaya, A (通讯作者)，Dermatol & Epidemiol Res Inst DERI, Totsuka Ku, 4978 Totsuka Cho, Yokohama, Kanagawa 2440003, Japan.; Awaya, A (通讯作者)，Yokohama City Univ, Dept Genome Syst Sci, Kanazawa Ku, Seto 22-2, Yokohama, Kanagawa 2360027, Japan.
EM awaya@home.email.ne.jp; ykuroiwa@med.teikyo-u.ac.jp
CR Akira A., 2017, CELL, V49, P676
   Away A., 2020, RES DRUG INTERACT, V44, P1
   Away A., 2019, ARCH EPIDEMIOL PUBLI, V1, DOI [10.15761/AEPH.1000112, DOI 10.15761/AEPH.1000112]
   Awaya A, 2004, BIOMED PHARMACOTHER, V58, P136, DOI 10.1016/j.biopha.2003.08.026
   AWAYA A, 1975, JPN J EXP MED, V45, P541
   Awaya A., 1979, RINSHOMENEKI, V10, P1093
   Awaya A., 2012, OPEN ALLER J, V5, P1, DOI [10.2174/1874838401205010001, DOI 10.2174/1874838401205010001]
   Awaya A., 2018, ALLERGY IMMUNOL, V5, P26
   Awaya A., POLLEN INDUCED DISEA
   Awaya Akira, 2016, Nihon Rinsho Meneki Gakkai Kaishi, V39, P528, DOI 10.2177/jsci.39.528
   Awaya A, 2014, INT J ENV RES PUB HE, V11, P2628, DOI 10.3390/ijerph110302628
   BACH JF, 1977, NATURE, V266, P55, DOI 10.1038/266055a0
   Fuchikami J., 2006, J PHARM SCI, V100, P231
   HIRAI N, 1995, J VET MED SCI, V57, P307, DOI 10.1292/jvms.57.307
   Hori M., CANC INCIDENCE INCID
   Imai S, 2014, TRENDS CELL BIOL, V24, P464, DOI 10.1016/j.tcb.2014.04.002
   InagakiOhara K, 1996, CELL IMMUNOL, V171, P30, DOI 10.1006/cimm.1996.0169
   Kato M., 1995, J MOL CELL CARDIOL, V27, pA534 (131)
   Kato M., 1996, J MOL CELL CARDIOL, V28, pA66 (260)
   KOBAYASHI H, 1990, EXPERIENTIA, V46, P484, DOI 10.1007/BF01954239
   KOBAYASHI H, 1992, RADIAT RES, V129, P351, DOI 10.2307/3578036
   Kohda Y, 2005, BIOCHEM PHARMACOL, V70, P1408, DOI 10.1016/j.bcp.2005.08.002
   Kohda Y, 2005, BIOL PHARM BULL, V28, P2087, DOI 10.1248/bpb.28.2087
   Miyauchi Motohiro, 1997, Leukemia (Basingstoke), V11, P213
   Mizutani M, 1996, ARCH VIROL, V141, P73, DOI 10.1007/BF01718589
   NAGAI Y, 1982, JPN J EXP MED, V52, P213
   ONODERA T, 1991, THYMUS, V18, P95
   ONODERA T, 1994, MICROBIOL IMMUNOL, V38, P47, DOI 10.1111/j.1348-0421.1994.tb01743.x
   Sasazuki S, 2018, JPN J CLIN ONCOL, V48, P576, DOI 10.1093/jjco/hyy048
   Sun X, 2007, INT IMMUNOPHARMACOL, V7, P928, DOI 10.1016/j.intimp.2007.02.014
   Tada H, 2002, LIFE SCI, V70, P1213, DOI 10.1016/S0024-3205(01)01495-3
   Yamanouchi T., 1994, EUR J PHARMACOL, V25, P739
   Yara S, 2001, CLIN EXP IMMUNOL, V124, P77, DOI 10.1046/j.1365-2249.2001.01493.x
   ZHAO XH, 1990, JPN J PHARMACOL, V53, P311, DOI 10.1254/jjp.53.311
NR 34
TC 2
Z9 2
U1 0
U2 1
PU MDPI
PI BASEL
PA ST ALBAN-ANLAGE 66, CH-4052 BASEL, SWITZERLAND
EI 1660-4601
J9 INT J ENV RES PUB HE
JI Int. J. Environ. Res. Public Health
PD JUN
PY 2020
VL 17
IS 11
AR 3950
DI 10.3390/ijerph17113950
PG 15
WC Environmental Sciences; Public, Environmental & Occupational Health
WE Science Citation Index Expanded (SCI-EXPANDED); Social Science Citation Index (SSCI)
SC Environmental Sciences & Ecology; Public, Environmental & Occupational
   Health
GA MB5FY
UT WOS:000542629600203
PM 32498416
OA gold, Green Published
DA 2022-07-19
ER

PT J
AU Yu, A
   Tang, SY
   Ding, L
   Foley, J
   Tang, WM
   Jia, HZ
   Panja, S
   Holbert, CE
   Hang, Y
   Stewart, TM
   Smith, LM
   Sil, D
   Casero, RA
   Oupicky, D
AF Yu, Ao
   Tang, Siyuan
   Ding, Ling
   Foley, Jackson
   Tang, Weimin
   Jia, Huizhen
   Panja, Sudipta
   Holbert, Cassandra E.
   Hang, Yu
   Stewart, Tracy Murray
   Smith, Lynette M.
   Sil, Diptesh
   Casero, Robert A., Jr.
   Oupicky, David
TI Hyaluronate-coated perfluoroalkyl polyamine prodrugs as bioactive siRNA
   delivery systems for the treatment of peritoneal cancers
SO BIOMATERIALS ADVANCES
LA English
DT Article
DE siRNA delivery; Polyamines; Perfluoroalkyls; Hyaluronic acid;
   Combination cancer therapy
ID GENE DELIVERY; PANCREATIC-CANCER; HIGHLY EFFICIENT; COMBINATION;
   THERAPY; ANALOGS; METABOLISM; APOPTOSIS; CELLS; ACID
AB RNA interference (RNAi) is an emerging therapeutic modality for cancer, which remains in critical need of effective delivery vectors due to the unfavorable biopharmaceutical properties of small RNAs. Polyamines are essential for functioning of mammalian cells. Dysregulated polyamine metabolism is found in many cancers and has been an attractive therapeutic target in combination therapies. Combination therapies based on drugs that affect polyamine metabolism and nucleic acids promise to enhance anticancer activity due to a cooperative effect on multiple oncogenic pathways. Here, we report bioactive polycationic prodrug (F-PaP) based on an anticancer polyamine analogue bisethylnorspermine (BENSpm) modified with perfluoroalkyl moieties. Following encapsulation of siRNA, F-PaP/siRNA nanoparticles were coated with hyaluronic acid (HA) to form ternary nano particles HA@F-PaP/siRNA. The presence of perfluoroalkyl moieties and HA reduced cell membrane toxicity and improved stability of the particles with cooperatively enhanced siRNA delivery in pancreatic and colon cancer cell lines. We then tested a therapeutic hypothesis that combining BENSpm with siRNA silencing of polo-like kinase 1 (PLK1) would result in cooperative cancer cell killing. HA@F-PaP/siPLK1 induced polyamine catabolism and cell cycle arrest, leading to enhanced apoptosis in the tested cell lines. The HA-coated nanoparticles facilitated tumor accumulation and contributed to strong tumor inhibition and favorable modulation of the immune tumor microenvironment in orthotopic pancreatic cancer model.
C1 [Yu, Ao; Tang, Siyuan; Ding, Ling; Tang, Weimin; Jia, Huizhen; Panja, Sudipta; Hang, Yu; Sil, Diptesh; Oupicky, David] Univ Nebraska, Dept Pharmaceut Sci, Coll Pharm, Ctr Drug Delivery & Nanomed,Med Ctr, Omaha, NE 68182 USA.
   [Foley, Jackson; Holbert, Cassandra E.; Stewart, Tracy Murray; Casero, Robert A., Jr.] Sidney Kimmel Comprehens Canc Ctr, Johns Hopkins Sch Med, Baltimore, MD USA.
   [Smith, Lynette M.] Univ Nebraska, Dept Biostat, Coll Publ Hlth, Med Ctr, Omaha, NE USA.
RP Oupicky, D (通讯作者)，Univ Nebraska, Dept Pharmaceut Sci, Coll Pharm, Ctr Drug Delivery & Nanomed,Med Ctr, Omaha, NE 68182 USA.
EM david.oupicky@unmc.edu
OI Holbert, Cassandra/0000-0002-4869-1301
CR Akyol Z, 2016, BIOMED PHARMACOTHER, V84, P2029, DOI 10.1016/j.biopha.2016.11.016
   Alexander ET, 2020, MOL CANCER THER, V19, P2012, DOI 10.1158/1535-7163.MCT-19-1116
   Alexander ET, 2017, ONCOTARGET, V8, P84140, DOI 10.18632/oncotarget.20493
   Alexiou GA, 2019, J BUON, V24, P397
   Allen WL, 2007, MOL CANCER THER, V6, P128, DOI 10.1158/1535-7163.MCT-06-0303
   Ballarin-Gonzalez B, 2014, CANCER LETT, V352, P66, DOI 10.1016/j.canlet.2013.09.023
   BERGERON RJ, 1988, J MED CHEM, V31, P1183, DOI 10.1021/jm00401a019
   Burrell RA, 2013, NATURE, V501, P338, DOI 10.1038/nature12625
   Cai XP, 2016, AM J TRANSL RES, V8, P4172
   Cai XJ, 2017, ACS APPL MATER INTER, V9, P9402, DOI 10.1021/acsami.6b16689
   Casero RA, 2018, NAT REV CANCER, V18, P681, DOI 10.1038/s41568-018-0050-3
   CHANG BK, 1992, CANCER CHEMOTH PHARM, V30, P179, DOI 10.1007/BF00686308
   Chen G, 2020, EUR J PHARM SCI, V152, DOI 10.1016/j.ejps.2020.105433
   Chen G, 2017, ACS APPL MATER INTER, V9, P4457, DOI 10.1021/acsami.6b14184
   Chen Y, 2003, ONCOGENE, V22, P4964, DOI 10.1038/sj.onc.1206725
   Conde J, 2015, TRENDS BIOTECHNOL, V33, P141, DOI 10.1016/j.tibtech.2014.12.005
   Davis ME, 2010, NATURE, V464, P1067, DOI 10.1038/nature08956
   Deng QR, 2017, BIOMATER SCI-UK, V5, P1174, DOI 10.1039/c7bm00334j
   Dong YM, 2012, MOL PHARMACEUT, V9, P1654, DOI 10.1021/mp300001m
   Fischer D, 2003, BIOMATERIALS, V24, P1121, DOI 10.1016/S0142-9612(02)00445-3
   Ganesh S, 2013, BIOMATERIALS, V34, P3489, DOI 10.1016/j.biomaterials.2013.01.077
   Ge CL, 2020, NANO LETT, V20, P1738, DOI 10.1021/acs.nanolett.9b04957
   Gerner EW, 2004, NAT REV CANCER, V4, P781, DOI 10.1038/nrc1454
   Ha HC, 1997, P NATL ACAD SCI USA, V94, P11557, DOI 10.1073/pnas.94.21.11557
   Hahm HA, 2001, CLIN CANCER RES, V7, P391
   Handa AK, 2018, FRONT CHEM, V6, DOI 10.3389/fchem.2018.00010
   Hang Y, 2021, J CONTROL RELEASE, V333, P139, DOI 10.1016/j.jconrel.2021.03.028
   Hayes CS, 2014, CANCER IMMUNOL RES, V2, P274, DOI 10.1158/2326-6066.CIR-13-0120-T
   He BW, 2015, ACTA BIOMATER, V22, P111, DOI 10.1016/j.actbio.2015.04.037
   Hector S, 2008, CANCER CHEMOTH PHARM, V62, P517, DOI 10.1007/s00280-007-0633-2
   Jhaveri A, 2014, J CONTROL RELEASE, V190, P352, DOI 10.1016/j.jconrel.2014.05.002
   KABRA PM, 1986, J CHROMATOGR, V380, P19, DOI 10.1016/S0378-4347(00)83621-X
   Kasuya MCZ, 2011, J FLUORINE CHEM, V132, P202, DOI 10.1016/j.jfluchem.2011.01.004
   Landesman-Milo D, 2013, CANCER LETT, V334, P221, DOI 10.1016/j.canlet.2012.08.024
   Li SD, 2006, GENE THER, V13, P1313, DOI 10.1038/sj.gt.3302838
   Liu XQ, 2003, P NATL ACAD SCI USA, V100, P5789, DOI 10.1073/pnas.1031523100
   Liu ZH, 2010, PROG POLYM SCI, V35, P1144, DOI 10.1016/j.progpolymsci.2010.04.007
   Malcolm DW, 2017, BIOMACROMOLECULES, V18, P3753, DOI 10.1021/acs.biomac.7b01349
   Mero A, 2014, POLYMERS-BASEL, V6, P346, DOI 10.3390/polym6020346
   Stewart TM, 2021, CANCER CHEMOTH PHARM, V87, P135, DOI 10.1007/s00280-020-04201-1
   Neamnark A, 2009, MOL PHARMACEUT, V6, P1798, DOI 10.1021/mp900074d
   Nelson CE, 2013, ACS NANO, V7, P8870, DOI 10.1021/nn403325f
   Palmer AC, 2017, CELL, V171, P1678, DOI 10.1016/j.cell.2017.11.009
   Pegg AE, 2016, J BIOL CHEM, V291, P14904, DOI 10.1074/jbc.R116.731661
   Pledgie-Tracy A, 2010, CANCER CHEMOTH PHARM, V65, P1067, DOI 10.1007/s00280-009-1112-8
   Ran R, 2014, INT J PHARMACEUT, V477, P590, DOI 10.1016/j.ijpharm.2014.11.012
   Sari IN, 2021, CANCER LETT, V519, P91, DOI 10.1016/j.canlet.2021.06.020
   Seiler N, 2003, CURR DRUG TARGETS, V4, P537, DOI 10.2174/1389450033490885
   Seiler N, 2003, CURR DRUG TARGETS, V4, P565, DOI 10.2174/1389450033490876
   Seok HY, 2018, J CONTROL RELEASE, V280, P20, DOI 10.1016/j.jconrel.2018.04.050
   Shen WW, 2016, J MATER CHEM B, V4, P6468, DOI 10.1039/c6tb01929c
   Shin SB, 2020, ONCOGENE, V39, P767, DOI 10.1038/s41388-019-1023-z
   Spankuch B, 2007, ONCOGENE, V26, P5793, DOI 10.1038/sj.onc.1210355
   Strebhardt K, 2006, NAT REV CANCER, V6, P321, DOI 10.1038/nrc1841
   Takahashi T, 2003, CANCER SCI, V94, P148, DOI 10.1111/j.1349-7006.2003.tb01411.x
   Tian Y, 2012, ONCOL REP, V27, P1227, DOI 10.3892/or.2011.1592
   Travers M, 2019, CANCER RES, V79, P3445, DOI 10.1158/0008-5472.CAN-18-4018
   Tummala R, 2011, CANCER CHEMOTH PHARM, V67, P401, DOI 10.1007/s00280-010-1334-9
   Wang M, 2010, PHARMACOL RES, V62, P90, DOI 10.1016/j.phrs.2010.03.005
   Wang MM, 2016, ACTA BIOMATER, V46, P204, DOI 10.1016/j.actbio.2016.09.023
   Wang MM, 2014, NAT COMMUN, V5, DOI 10.1038/ncomms4053
   Wang Y, 2015, BIOMATER SCI-UK, V3, P1114, DOI [10.1039/c5bm00003c, 10.1039/C5BM00003C]
   Weichert W, 2005, PANCREATOLOGY, V5, P259, DOI 10.1159/000085280
   Wolff JC, 2003, CLIN CANCER RES, V9, P5922
   Wu SY, 2014, SCI TRANSL MED, V6, DOI 10.1126/scitranslmed.3008362
   Xie Y, 2020, ACS NANO, V14, P255, DOI 10.1021/acsnano.9b03978
   Xie Y, 2017, J CONTROL RELEASE, V246, P110, DOI 10.1016/j.jconrel.2016.12.017
   Xue L, 2021, DRUG DELIV TRANSL RE, V11, P255, DOI 10.1007/s13346-020-00790-9
   Zhang C, 2012, CANCER BIOL THER, V13, P1214, DOI 10.4161/cbt.21412
   Zhu Y, 2015, MOL PHARMACEUT, V12, P332, DOI 10.1021/mp500469n
NR 70
TC 0
Z9 0
U1 2
U2 2
PU ELSEVIER
PI AMSTERDAM
PA RADARWEG 29, 1043 NX AMSTERDAM, NETHERLANDS
EI 2772-9508
J9 BIOMATER ADV
JI Biomater. Adv.
PD MAY
PY 2022
VL 136
AR 212755
DI 10.1016/j.bioadv.2022.212755
PG 13
WC Materials Science, Biomaterials
WE Science Citation Index Expanded (SCI-EXPANDED)
SC Materials Science
GA 1W2NB
UT WOS:000806613100003
PM 35813988
DA 2022-07-19
ER

PT J
AU Newberne, PM
   Newberne, JW
AF Newberne, Paul M.
   Newberne, James W.
TI Lipotropes and cancer
SO BIOMEDICAL RESEARCH-INDIA
LA English
DT Article
DE Diabetes; choline deficiency; carcinogenesis; neoplasia
ID METHYL-DEFICIENCY; CHOLINE; KINASE; LIVER; DIET; RATS; PANCREAS; MARKER;
   FAT
AB The discipline of thought and action that went into the discovery, development, and application to health of induced animal diabetics and naturally-occurring human diabetics make insulin [7] one of the more interesting medications of the past century and because it relates in a number of ways to choline deficiency carcinogenesis. A brief reference is included here. In 1890 Mering and Minkowski [9] reported the means for inducing diabetes mellitus in a dog by extirpation of the pancreas; about 30 years later (1922) Banting and Best [8] successfully treated a 14-year old boy at The University of Toronto, followed quickly by a number of additional human patients. In all of these cases the investigators were led to think "outside the box" to successfully treat the disease, and it appears that something akin to this manner of approaching cancer control and treatment in human patients may result in more success with our greatest foe, neoplasia. Choline (lipotrope) deficiency carcinogenesis studies, taking something out of the diet (choline), instead of adding something to it (a carcinogen), two quite different processes, have resulted in discovery of what some other nutrients, in addition to choline, can do to the sensitivity of animals, to carcinogens and, ostensibly, to human patients, to selected toxins, an active area of investigation [4-6]. Four different laboratories have reported liver cancer in rats and mice [15-21] in the presence of choline (lipotrope) deficiency, a process associated with repeated waves of hepatocyte proliferation, along with many enzyme-catalyzed pathways for synthesis and utilization of substances in liver metabolism. In rats these activities are followed by fatty infiltration and cirrhosis, and, ultimately, liver cancer. Lehman-McKeeman et al [21] have produced choline deficiency in mice, by exposing them to diethanolamine, which, in turn, has produced liver cancer [21]. Early in the history of one-carbon metabolism and transmethylation it was suggested that during these complex interactions growth control is lost, cellular growth promoted, and the induction of cancer takes place. While choline-deficiency carcinogenesis has been under study for more than 50 years, we still do not know why this neoplastic change takes place, and must consider it along with most other cancers as an enigma, but it is a beautiful working model for carcinogenesis studies [21]. A decade ago development of tyrosine kinase inhibitors to block EGFR allowed use of drugs to treat cancers but many of these become resistant within a year and there is interference with binding of the drug to the receptor [22-24]. As a means for further study of cancer we suggest that a stem cell model should be integrated with further studies of the metabolic investigations of the lipotropes to learn why the lipotrope model loses control of growth and ultimately cancer is induced, and if stem cells [25] can be manipulated in a manner to prevent this drug resistance [24-27].
C1 [Newberne, Paul M.] MIT, Cambridge, MA 02139 USA.
   [Newberne, Paul M.] Boston Univ, Sch Med, Boston, MA 02118 USA.
   [Newberne, James W.] Univ Cincinnati, Sch Med, Cincinnati, OH USA.
   [Newberne, James W.] Good Samaritan Hosp, Cincinnati, OH USA.
RP Newberne, PM (通讯作者)，33 Wildwood Dr, Bedford, MA 01730 USA.
CR [Anonymous], 2011, WALL STREET J M 1003, pA16
   [Anonymous], 1922, J METAB RES, V2, P125
   Banting FG, 1922, J LAB CLIN MED, V7, P251
   Best CH, 1932, J PHYSIOL-LONDON, V75, P405, DOI 10.1113/jphysiol.1932.sp002899
   Best CH, 1935, J PHYSIOL-LONDON, V83, P255, DOI 10.1113/jphysiol.1935.sp003227
   CHRISTMAN JK, 1993, J NUTR BIOCHEM, V4, P672, DOI 10.1016/0955-2863(93)90106-7
   de Mejia EG, 2010, CANCER METAST REV, V29, P511, DOI 10.1007/s10555-010-9241-4
   Du Vigneaud V, 1965, TRANSMETHYLATION MET
   Goonetilleke KS, 2007, PANCREAS, V34, P318, DOI 10.1097/MPA.0b013e31802ee9c7
   Hershey JM, 1931, AM J PHYSIOL, V98, P74, DOI 10.1152/ajplegacy.1931.98.1.74
   Jackson RW, 1932, J BIOL CHEM, V98, P465
   Kang KS, 2011, TOXICOL SCI, V120, pS269, DOI 10.1093/toxsci/kfq370
   Kumar Y, 2007, EUR J GASTROEN HEPAT, V19, P265, DOI 10.1097/MEG.0b013e3280102f78
   Lehman-McKeeman LD, 2002, TOXICOL SCI, V67, P38, DOI 10.1093/toxsci/67.1.38
   LOMBARDI B, 1979, INT J CANCER, V23, P565, DOI 10.1002/ijc.2910230419
   Matallanas David, 2011, Genes Cancer, V2, P232, DOI 10.1177/1947601911407323
   Mazurek S, 2002, TUMOR MARKERS PHYSL, P471
   Mering JV, 1890, ARCH EXP PATHOL PH, V27, P371
   Newberne Paul M, 1982, Toxicol Pathol, V10, P95, DOI 10.1177/019262338201000212
   NEWBERNE PM, 1986, ANNU REV NUTR, V6, P407, DOI 10.1146/annurev.nu.06.070186.002203
   NEWBERNE PM, 1993, J NUTR BIOCHEM, V4, P618, DOI 10.1016/0955-2863(93)90032-R
   Newberne PM, 1986, LIPOTROPIC FACTORS O, P223
   Rauch J, 2011, CANCER RES, V71, P4664, DOI 10.1158/0008-5472.CAN-10-4447
   SALMON WD, 1954, ANN NY ACAD SCI, V57, P664, DOI 10.1111/j.1749-6632.1954.tb36443.x
   Sequist LV, 2011, SCI TRANSL MED, V3, DOI 10.1126/scitranslmed.3002003
   SHIVAPURKAR N, 1983, CARCINOGENESIS, V4, P1051, DOI 10.1093/carcin/4.8.1051
   Suzuki T, 2011, NEW ENGL J MED, V365, P465, DOI 10.1056/NEJMc1106693
   Womack M, 1937, J BIOL CHEM, V121, P403
NR 28
TC 0
Z9 0
U1 0
U2 2
PU ALLIED ACAD
PI LONDON
PA 40 BLOOMSBURY WAY, LOWER GROUND FLR, LONDON, WC1A 2SE, ENGLAND
SN 0970-938X
EI 0976-1683
J9 BIOMED RES-INDIA
JI Biomed. Res.-India
PD FEB
PY 2012
VL 23
SI SI
BP 225
EP 229
PG 5
WC Engineering, Biomedical; Medicine, Research & Experimental
WE Science Citation Index Expanded (SCI-EXPANDED)
SC Engineering; Research & Experimental Medicine
GA 967DH
UT WOS:000305886100027
DA 2022-07-19
ER

PT J
AU Gao, C
   Wei, JE
   Tang, TT
   Huang, ZN
AF Gao, Chang
   Wei, Jiaen
   Tang, Tingting
   Huang, Zunnan
TI Role of microRNA-33a in malignant cells
SO ONCOLOGY LETTERS
LA English
DT Review
DE microRNAs; biomarkers; oncogenes; tumor suppressors; carcinogenesis
ID HEPATOCELLULAR-CARCINOMA; DOWN-REGULATION; BREAST-CANCER; LUNG-CANCER;
   MESENCHYMAL TRANSITION; MIR-33A SUPPRESSES; PANCREATIC-CANCER;
   CHOLESTEROL-METABOLISM; COLORECTAL-CANCER; SIGNALING PATHWAY
AB Cancer causes most of the mortality and morbidity worldwide, with a significant increase in incidence during recent years. MicroRNAs (miRNAs/miRs) are non-coding small RNAs capable of regulating gene expression. They regulate crucial cellular processes, including proliferation, differentiation, metastasis and apoptosis. Therefore, abnormal miRNA expression is associated with multiple diseases, including cancer. There are two types of cancer-associated miRNAs, oncogenic and tumor suppressor miRNAs, depending on their roles and expression patterns in cancer. Accordingly, miRNAs are considered to be targets for cancer prevention and treatment. miR-33a controls cellular cholesterol uptake and synthesis, which are both closely associated with carcinogenesis. The present review thoroughly describes the roles of miR-33a in more than a dozen types of cancer and the underlying mechanisms. Accordingly, the present review may serve as a guide for researchers studying the involvement of miR-33a in diverse cancer settings.
C1 [Gao, Chang; Wei, Jiaen; Tang, Tingting; Huang, Zunnan] Guangdong Med Univ, Sch Pharm, Key Lab Res & Dev Nat Drugs Guangdong Prov, Dongguan 523808, Guangdong, Peoples R China.
   [Gao, Chang; Wei, Jiaen; Tang, Tingting; Huang, Zunnan] Guangdong Med Univ, Key Lab Big Data Min & Precis Drug Design, Res Platform Serv Management Ctr, 1 Xincheng Rd, Dongguan 523808, Guangdong, Peoples R China.
   [Huang, Zunnan] Marine Biomed Res Inst Guangdong Zhanjiang, Zhanjiang 524023, Guangdong, Peoples R China.
RP Huang, ZN (通讯作者)，Guangdong Med Univ, Key Lab Big Data Min & Precis Drug Design, Res Platform Serv Management Ctr, 1 Xincheng Rd, Dongguan 523808, Guangdong, Peoples R China.
EM zn_huang@yahoo.com
RI Huang, Zunnan/M-5214-2019
OI Huang, Zunnan/0000-0002-5821-703X
FU National Natural Science Foundation of China [31770774]; Provincial
   Major Project of Basic or Applied Research in Natural Science, Guangdong
   Provincial Education Department [2016KZDXM038]
FX The present review was supported by the National Natural Science
   Foundation of China (grant no. 31770774) and the Provincial Major
   Project of Basic or Applied Research in Natural Science, Guangdong
   Provincial Education Department (grant no. 2016KZDXM038).
CR Abnet CC, 2018, GASTROENTEROLOGY, V154, P360, DOI 10.1053/j.gastro.2017.08.023
   Acunzo M, 2012, ONCOGENE, V31, P634, DOI 10.1038/onc.2011.260
   Acunzo Mario, 2015, Adv Biol Regul, V57, P1, DOI 10.1016/j.jbior.2014.09.013
   Amaar Yousef G, 2019, Oncotarget, V10, P123, DOI 10.18632/oncotarget.26498
   Arnold M, 2015, GUT, V64, P381, DOI 10.1136/gutjnl-2014-308124
   Awad AJ, 2014, NEUROSURG FOCUS, V37, DOI 10.3171/2014.9.FOCUS14520
   Bao LL, 2012, AM J PATHOL, V180, P2490, DOI 10.1016/j.ajpath.2012.02.024
   Bartel DP, 2009, CELL, V136, P215, DOI 10.1016/j.cell.2009.01.002
   Bartel DP, 2004, CELL, V116, P281, DOI 10.1016/S0092-8674(04)00045-5
   Bengoechea-Alonso MT, 2007, CURR OPIN CELL BIOL, V19, P215, DOI 10.1016/j.ceb.2007.02.004
   Boldrini L, 2017, CANCER CELL INT, V17, DOI 10.1186/s12935-017-0474-y
   Boren J, 2012, CELL DEATH DIFFER, V19, P1561, DOI 10.1038/cdd.2012.34
   Bray F, 2018, CA-CANCER J CLIN, V68, P394, DOI 10.3322/caac.21492
   Brown MS, 1997, CELL, V89, P331, DOI 10.1016/S0092-8674(00)80213-5
   Buehler D, 2013, MODERN PATHOL, V26, P54, DOI 10.1038/modpathol.2012.137
   Calin GA, 2002, P NATL ACAD SCI USA, V99, P15524, DOI 10.1073/pnas.242606799
   Calin GA, 2004, P NATL ACAD SCI USA, V101, P2999, DOI 10.1073/pnas.0307323101
   Cao K, 2017, ONCOTARGET, V8, P83660, DOI 10.18632/oncotarget.19014
   Cao YW, 2015, KAOHSIUNG J MED SCI, V31, P70, DOI 10.1016/j.kjms.2014.11.008
   Capitanio U, 2019, EUR UROL, V75, P74, DOI 10.1016/j.eururo.2018.08.036
   Carreras-Torres R, 2017, JNCI-J NATL CANCER I, V109, DOI 10.1093/jnci/djx012
   Chang MZ, 2017, ONCOL REP, V38, P1251, DOI 10.3892/or.2017.5780
   Chang WP, 2017, EXP THER MED, V13, P2507, DOI 10.3892/etm.2017.4236
   Chen DD, 2019, AM J PHYSIOL-GASTR L, V317, pG147, DOI 10.1152/ajpgi.00284.2018
   Dai YH, 2019, THERANOSTICS, V9, P6063, DOI 10.7150/thno.36735
   Dimitriou F, 2018, CURR ONCOL REP, V20, DOI 10.1007/s11912-018-0732-8
   Du MJ, 2017, BIOCHEM BIOPH RES CO, V482, P582, DOI 10.1016/j.bbrc.2016.11.077
   Ercin M, 2018, BBA-MOL CELL RES, V1865, P1934, DOI 10.1016/j.bbamcr.2018.09.010
   Fang Y, 2013, PLOS ONE, V8, DOI 10.1371/journal.pone.0073004
   Felli N, 2005, P NATL ACAD SCI USA, V102, P18081, DOI 10.1073/pnas.0506216102
   Feng J, 2016, ONCOL REP, V35, P1395, DOI 10.3892/or.2015.4477
   Ferlay J, 2015, INT J CANCER, V136, pE359, DOI 10.1002/ijc.29210
   Fernandez-Hernando C, 2011, CURR OPIN LIPIDOL, V22, P86, DOI 10.1097/MOL.0b013e3283428d9d
   Finnegan EF, 2013, CRIT REV BIOCHEM MOL, V48, P51, DOI 10.3109/10409238.2012.738643
   Fournier PGJ, 2015, CANCER CELL, V27, P809, DOI 10.1016/j.ccell.2015.04.009
   Fu Y, 2019, J CELL BIOCHEM, V120, P19868, DOI 10.1002/jcb.29292
   Gaudreau Pierre-Olivier, 2016, Biomark Cancer, V8, P15, DOI 10.4137/BIC.S31802
   Gharipour M, 2013, ARYA ATHEROSCLER, V9, P372
   Gingold JA, 2018, TRENDS MOL MED, V24, P395, DOI 10.1016/j.molmed.2018.02.006
   Gray RT, 2017, BRIT J CANCER, V116, P1652, DOI 10.1038/bjc.2017.139
   Guan XQ, 2019, ONCOL LETT, V18, P5986, DOI 10.3892/ol.2019.10984
   Guo XF, 2016, EUR REV MED PHARMACO, V20, P3011
   Han SY, 2016, ONCOTARGET, V7, P42461, DOI 10.18632/oncotarget.9886
   Han SK, 2019, CELL CYCLE, V18, P2524, DOI 10.1080/15384101.2019.1652035
   Hartgrink HH, 2009, LANCET, V374, P477, DOI 10.1016/S0140-6736(09)60617-6
   He L, 2005, NATURE, V435, P828, DOI 10.1038/nature03552
   Herbey II, 2005, EXP ONCOL, V27, P166
   Hong W, 2014, CANCER LETT, V351, P1, DOI 10.1016/j.canlet.2014.04.007
   Hou H, 2017, NEOPLASMA, V64, P81, DOI 10.4149/neo_2017_110
   Hou LK, 2017, PLOS ONE, V12, DOI 10.1371/journal.pone.0170431
   Huang YZ, 2018, CELL PHYSIOL BIOCHEM, V51, P938, DOI 10.1159/000495396
   Ibrahim AF, 2011, CANCER RES, V71, P5214, DOI 10.1158/0008-5472.CAN-10-4645
   Jacobs RJ, 2012, CURR OPIN PHARMACOL, V12, P690, DOI 10.1016/j.coph.2012.07.010
   Jang JS, 2012, CLIN CANCER RES, V18, P3658, DOI 10.1158/1078-0432.CCR-11-2857
   Jiang KH, 2019, MOL GENET GENOM MED, V7, DOI 10.1002/mgg3.833
   Jiang N, 2017, CANCER LETT, V405, P46, DOI 10.1016/j.canlet.2017.06.009
   Kandimalla R, 2018, CLIN CANCER RES, V24, P3867, DOI 10.1158/1078-0432.CCR-17-3236
   Kang J, 2017, ONCOGENE, V36, P1585, DOI 10.1038/onc.2016.328
   Kang M, 2018, CLIN TRANSL ONCOL, V20, P457, DOI 10.1007/s12094-017-1730-2
   Kappel A, 2017, CLIN CHEM LAB MED, V55, P636, DOI 10.1515/cclm-2016-0467
   Karatas OF, 2018, HEAD NECK-J SCI SPEC, V40, P2455, DOI 10.1002/hed.25361
   Karatas OF, 2017, ONCOTARGET, V8, P60243, DOI 10.18632/oncotarget.19521
   Karatas OF, 2017, ORAL ONCOL, V67, P124, DOI 10.1016/j.oraloncology.2017.02.015
   Karkampouna S, 2018, J PATHOL, V245, P297, DOI 10.1002/path.5083
   Kim J, 2020, NAT REV ENDOCRINOL, V16, P17, DOI 10.1038/s41574-019-0263-x
   Kuo PL, 2013, BBA-GEN SUBJECTS, V1830, P3756, DOI 10.1016/j.bbagen.2013.02.022
   Lee YS, 2009, ANNU REV PATHOL-MECH, V4, P199, DOI 10.1146/annurev.pathol.4.110807.092222
   Lekmine F, 2003, J BIOL CHEM, V278, P27772, DOI 10.1074/jbc.M301364200
   Li MH, 2017, EUR ARCH OTO-RHINO-L, V274, P2205, DOI 10.1007/s00405-017-4484-0
   Li Q, 2017, CLIN TRANSL ONCOL, V19, P562, DOI 10.1007/s12094-016-1564-3
   Li Y, 2019, EUR J PHARMACOL, V860, DOI 10.1016/j.ejphar.2019.172589
   Li YJ, 2018, INT J ONCOL, V52, P1328, DOI 10.3892/ijo.2018.4276
   Liang C, 2015, TUMOR BIOL, V36, P9395, DOI 10.1007/s13277-015-3679-5
   Liang C, 2015, ONCOTARGET, V6, P14440, DOI 10.18632/oncotarget.3885
   Liang J, 2013, ANNU REV PHYSIOL, V75, P225, DOI 10.1146/annurev-physiol-030212-183708
   Liang ZX, 2011, PHARM RES-DORDR, V28, P3091, DOI 10.1007/s11095-011-0570-y
   Liu K, 2019, J CELL MOL MED, V23, P3040, DOI 10.1111/jcmm.14169
   Liu ML, 2014, CELL SIGNAL, V26, P2773, DOI 10.1016/j.cellsig.2014.08.020
   Liu PP, 2018, BIOMED PHARMACOTHER, V108, P492, DOI 10.1016/j.biopha.2018.09.059
   Liu SC, 2019, PHYTOMEDICINE, V56, P269, DOI 10.1016/j.phymed.2018.05.007
   Lv L, 2018, ONCOL RES, V26, P201, DOI 10.3727/096504017X14920318811749
   Ma YG, 2018, NEUROCHEM INT, V118, P233, DOI 10.1016/j.neuint.2018.03.011
   Marioni G, 2006, CANCER TREAT REV, V32, P504, DOI 10.1016/j.ctrv.2006.07.002
   Marshall JR, 2012, WORLD J UROL, V30, P157, DOI 10.1007/s00345-011-0810-0
   Meng W, 2017, MED SCI MONITOR, V23, P1295, DOI 10.12659/MSM.902692
   Mirabello L, 2009, CANCER-AM CANCER SOC, V115, P1531, DOI 10.1002/cncr.24121
   Moffat GT, 2019, CANCER-AM CANCER SOC, V125, P3927, DOI 10.1002/cncr.32423
   Molina JR, 2008, MAYO CLIN PROC, V83, P584, DOI 10.4065/83.5.584
   Morin PJ, 1997, SCIENCE, V275, P1787, DOI 10.1126/science.275.5307.1787
   Murai T, 2015, BIOL CHEM, V396, P1, DOI 10.1515/hsz-2014-0194
   Nelson WG, 2002, CANCER METAST REV, V21, P3, DOI 10.1023/A:1020110718701
   Nishida N, 2011, CURR GENOMICS, V12, P130, DOI 10.2174/138920211795564359
   Oltean MA, 2019, AM J MENS HEALTH, V13, DOI 10.1177/1557988319846404
   Ottaviani G, 2009, CANCER TREAT RES, V152, P3, DOI 10.1007/978-1-4419-0284-9_1
   Pan JC, 2020, MOL CANCER, V19, DOI 10.1186/s12943-020-1133-9
   Pan JC, 2018, SCI REP-UK, V8, DOI 10.1038/s41598-018-35139-3
   Pasechnikov V, 2014, WORLD J GASTROENTERO, V20, P13842, DOI 10.3748/wjg.v20.i38.13842
   Pineau P, 2010, P NATL ACAD SCI USA, V107, P264, DOI 10.1073/pnas.0907904107
   Rice SJ, 2013, J BIOL CHEM, V288, P16348, DOI 10.1074/jbc.M113.474643
   Rottiers V, 2012, NAT REV MOL CELL BIO, V13, P239, DOI 10.1038/nrm3313
   Sener SF, 1999, J AM COLL SURGEONS, V189, P1, DOI 10.1016/S1072-7515(99)00075-7
   Shan YJ, 2017, INT J BIOCHEM CELL B, V90, P48, DOI 10.1016/j.biocel.2017.07.016
   Sharma A, 2017, WORLD J GASTROENTERO, V23, P3978, DOI 10.3748/wjg.v23.i22.3978
   Shell S, 2007, P NATL ACAD SCI USA, V104, P11400, DOI 10.1073/pnas.0704372104
   Shi GH, 2010, ACTA PHARMACOL SIN, V31, P867, DOI 10.1038/aps.2010.48
   Shield KD, 2016, ALCOHOL CLIN EXP RES, V40, P1166, DOI 10.1111/acer.13071
   Siegel RL, 2019, CA-CANCER J CLIN, V69, P7, DOI 10.3322/caac.21551
   Takeshita H, 2013, PLOS ONE, V8, DOI 10.1371/journal.pone.0059057
   Tanabe K, 2016, CELL SIGNAL, V28, P19, DOI 10.1016/j.cellsig.2015.10.009
   Tang J, 2019, AM J TRANSL RES, V11, P4957
   Tian FZ, 2016, ONCOL LETT, V11, P2741, DOI 10.3892/ol.2016.4321
   Trotter Shannon C, 2013, J Clin Aesthet Dermatol, V6, P18
   Wang H, 2014, J CLIN INVEST, V124, P4489, DOI 10.1172/JCI75284
   Wang LH, 2017, J EXP CLIN CANC RES, V36, DOI 10.1186/s13046-017-0658-2
   Wang Y, 2019, BIOCHEM BIOPH RES CO, V511, P685, DOI 10.1016/j.bbrc.2019.02.123
   Wang Y, 2020, BIOMED PHARMACOTHER, V126, DOI 10.1016/j.biopha.2020.110019
   Wang YD, 2015, MOL MED REP, V12, P6491, DOI 10.3892/mmr.2015.4296
   Wijesekara N, 2012, DIABETES, V61, P653, DOI 10.2337/db11-0944
   Wolfe AR, 2016, INT J RADIAT ONCOL, V95, P791, DOI 10.1016/j.ijrobp.2016.01.025
   Wu Q, 2018, MOL ONCOL, V12, P799, DOI 10.1002/1878-0261.12187
   Wu SM, 2019, ONCOTARGETS THER, V12, P11623, DOI 10.2147/OTT.S218308
   Wu XP, 2016, ONCOTARGET, V7, P2417, DOI 10.18632/oncotarget.6594
   Xia P, 2015, AM J CANCER RES, V5, P1602
   Xie RT, 2018, ONCOL LETT, V15, P4571, DOI 10.3892/ol.2018.7892
   Xu W, 2018, CANCER LETT, V420, P1, DOI 10.1016/j.canlet.2018.01.068
   Yan Y, 2019, CLIN EXP PHARMACOL P, V46, P928, DOI 10.1111/1440-1681.13125
   Yang LH, 2015, SCI REP-UK, V5, DOI 10.1038/srep13677
   Yip PY, 2015, TRANSL LUNG CANCER R, V4, P165, DOI 10.3978/j.issn.2218-6751.2015.01.04
   Yu JSL, 2016, DEVELOPMENT, V143, P3050, DOI 10.1242/dev.137075
   Zeng WH, 2020, CANCER CELL INT, V20, DOI 10.1186/s12935-020-1160-z
   Zhang C, 2021, MECH ADV MATER STRUC, V28, P699, DOI 10.1080/15376494.2019.1582828
   Zhang CK, 2015, PROTEIN CELL, V6, P881, DOI 10.1007/s13238-015-0223-8
   Zhang JF, 2015, ONCOL LETT, V10, P2135, DOI 10.3892/ol.2015.3503
   Zhang MD, 2016, ONCOTARGET, V7, P78640, DOI 10.18632/oncotarget.12693
   Zheng M, 2015, ONCOTARGET, V6, P6794
   Zheng SY, 2019, ONCOL LETT, V17, P221, DOI 10.3892/ol.2018.9607
   Zhou JD, 2015, CANCER BIOL THER, V16, P846, DOI 10.1080/15384047.2015.1030545
   Zhou Y, 2014, J EXP CLIN CANC RES, V33, DOI 10.1186/1756-9966-33-12
   Zhu CL, 2015, MOL MED REP, V11, P3647, DOI 10.3892/mmr.2014.3134
   Zuo ZB, 2018, ENVIRON SCI POLLUT R, V25, P22205, DOI 10.1007/s11356-018-2300-z
   2018, LANCET, V392, P985
NR 141
TC 4
Z9 5
U1 2
U2 4
PU SPANDIDOS PUBL LTD
PI ATHENS
PA POB 18179, ATHENS, 116 10, GREECE
SN 1792-1074
EI 1792-1082
J9 ONCOL LETT
JI Oncol. Lett.
PD SEP
PY 2020
VL 20
IS 3
BP 2537
EP 2556
DI 10.3892/ol.2020.11835
PG 20
WC Oncology
WE Science Citation Index Expanded (SCI-EXPANDED)
SC Oncology
GA NG4EX
UT WOS:000563938300052
PM 32782572
OA gold, Green Published
DA 2022-07-19
ER

PT J
AU Blocklet, D
   Jijakli, H
   Sener, A
   Schoutens, A
   Malaisse, WJ
AF Blocklet, D
   Jijakli, H
   Sener, A
   Schoutens, A
   Malaisse, WJ
TI Tc-99m-sesta-(2-methoxy-isobutyl-isonitrile) uptake by pancreatic
   islets, parotid cells, and mammary carcinoma cells
SO ENDOCRINE
LA English
DT Article
DE Tc-99m-MIBI; pancreatic islets; parotid cells; mammary carcinoma cells
ID INDUCED INSULIN RELEASE; HEXAKIS 2-METHOXYISOBUTYL ISONITRILE; PHOTON
   EMISSION TOMOGRAPHY; TC-99M METHOXYISOBUTYLISONITRILE; MYOCARDIAL-CELLS;
   BREAST-CANCER; TECHNETIUM-99M-SESTAMIBI; TL-201; SESTAMIBI; GLUCOSE
AB Tc-99m-sesta-(2-methoxy-isobutyl-isonitrile) (Tc-MIBI) is currently used for imaging of several organs. In the present study, its uptake by rat pancreatic islets, rat parotid cells, and human breast adenocarcinoma cells (MCF-7 cells) was found to be grossly proportional to its concentration (up to 0.1 mu M), time-related (with a fractional turnover rate close to 2-3 10(-2) . min(-1)), and stimulated by D-glucose. Comparable values for the fractional turnover rate were found in prelabeled islets and MCF-7 cells, D-glucose failing to affect Tc-MIBI efflux from prelabeled islets. In the islets, the uptake of Tc-MIBI was decreased at low temperature, in the presence of mitochondrial poisons and at high extracellular K+ concentration, unaffected by the absence of extracellular Ca2+, and increased by nutrient secretagogs, such as 2-ketoisocaproate and the association of L-leucine and L-glutamine. These findings are consistent with the view that Tc-MIBI uptake is ruled by its extracellular concentration, and the polarization of both plasma and mitochondrial membranes. It is proposed that this lipophilic cation may be useful to detect alteration of nutrient metabolism in pancreatic islets deprived of any exogenous fuel.
C1 Free Univ Brussels, Expt Med Lab, B-1070 Brussels, Belgium.
   Erasme Hosp, Dept Nucl Med, Brussels, Belgium.
RP Malaisse, WJ (通讯作者)，Free Univ Brussels, Expt Med Lab, 808 Route Lennik, B-1070 Brussels, Belgium.
RI SENER, Abdullah/A-1769-2008
OI SENER, Abdullah/0000-0003-2718-5423; Blocklet,
   Didier/0000-0001-7570-1854
CR AKTOLUN C, 1994, EUR J NUCL MED, V21, P973
   AKTOLUN C, 1992, CLIN NUCL MED, V17, P171, DOI 10.1097/00003072-199203000-00003
   BACKUS M, 1993, AM J PHYSIOL, V265, P178
   BAILLET G, 1994, EUR J NUCL MED, V21, P1061
   Blocklet D, 1997, EUR J NUCL MED, V24, P46, DOI 10.1007/BF01728308
   CANER B, 1992, J NUCL MED, V33, P319
   CARVALHO PA, 1992, J NUCL MED, V33, P1516
   CHERNOFF DM, 1993, BIOCHIM BIOPHYS ACTA, V1147, P262, DOI 10.1016/0005-2736(93)90011-N
   Chiti A, 1996, J NUCL MED, V37, P938
   CHIU ML, 1990, J NUCL MED, V31, P1646
   Cordobes MD, 1996, J NUCL MED, V37, P286
   DELMONMOINGEON LI, 1990, CANCER RES, V50, P2198
   DILSIZIAN V, 1989, J AM COLL CARDIOL, V14, P1673, DOI 10.1016/0735-1097(89)90014-4
   DUCHEN MR, 1993, BIOCHEM J, V294, P35, DOI 10.1042/bj2940035
   ElShirbiny AM, 1997, J NUCL MED, V38, P1208
   HENQUIN JC, 1994, DIABETES METAB, V20, P132
   HERCHUELZ A, 1978, J PHYSIOL-LONDON, V283, P409, DOI 10.1113/jphysiol.1978.sp012509
   HERCHUELZ A, 1980, J PHARMACOL EXP THER, V215, P213
   HUTTON JC, 1980, DIABETOLOGIA, V18, P395
   KAO CH, 1993, EUR J NUCL MED, V20, P249
   KAYDEN DS, 1988, J NUCL MED, V29, P1865
   KHALKHALI I, 1994, EUR J NUCL MED, V21, P357, DOI 10.1007/BF00947973
   LI QS, 1988, J NUCL MED, V29, P1539
   MALAISSE.F, 1971, ENDOCRINOLOGY, V88, P72, DOI 10.1210/endo-88-1-72
   MALAISSE WJ, 1982, J BIOL CHEM, V257, P8731
   MALAISSE WJ, 1979, DIABETOLOGIA, V16, P331, DOI 10.1007/BF01223623
   MALAISSELAGAE F, 1982, CR ACAD SCI III-VIE, V294, P605
   MALAISSELAGAE F, 1984, METHODS DIABETES RES, P147
   MANGOS JA, 1975, AM J PHYSIOL, V229, P553, DOI 10.1152/ajplegacy.1975.229.3.553
   MAUBLANT JC, 1988, J NUCL MED, V29, P48
   MAUBLANT JC, 1993, J NUCL MED, V34, P1949
   MCBILES M, 1995, SEMIN NUCL MED, V25, P221, DOI 10.1016/S0001-2998(95)80012-3
   Nguyen K., 1996, Journal of Nuclear Medicine, V37, p269P
   ODOHERTY MJ, 1992, J NUCL MED, V33, P313
   OTUAMA LA, 1993, J NUCL MED, V34, P1045
   OTUAMA LA, 1990, J NUCL MED, V31, P2040
   PIWNICAWORMS D, 1990, CIRCULATION, V82, P1826, DOI 10.1161/01.CIR.82.5.1826
   Reiman RE, 1996, J NUCL MED, V37, P471
   SENER A, 1988, INT J BIOCHEM, V20, P595, DOI 10.1016/0020-711X(88)90098-5
   SENER A, 1981, DIABETOLOGIA, V21, P135
   WACKERS FJT, 1989, J NUCL MED, V30, P301
   Waxman AD, 1997, SEMIN NUCL MED, V27, P40, DOI 10.1016/S0001-2998(97)80035-9
NR 42
TC 2
Z9 2
U1 0
U2 0
PU HUMANA PRESS INC
PI TOTOWA
PA 999 RIVERVIEW DRIVE SUITE 208, TOTOWA, NJ 07512 USA
SN 0969-711X
J9 ENDOCRINE
JI Endocrine
PD AUG
PY 1998
VL 9
IS 1
BP 113
EP 117
DI 10.1385/ENDO:9:1:113
PG 5
WC Endocrinology & Metabolism
WE Science Citation Index Expanded (SCI-EXPANDED)
SC Endocrinology & Metabolism
GA 120NY
UT WOS:000075963500014
PM 9798738
DA 2022-07-19
ER

PT J
AU Arif, T
   Vasilkovsky, L
   Refaely, Y
   Konson, A
   Shoshan-Barmatz, V
AF Arif, Tasleem
   Vasilkovsky, Lilia
   Refaely, Yael
   Konson, Alexander
   Shoshan-Barmatz, Varda
TI Silencing VDAC1 Expression by siRNA Inhibits Cancer Cell Proliferation
   and Tumor Growth In Vivo
SO MOLECULAR THERAPY-NUCLEIC ACIDS
LA English
DT Article
DE cancer; mitochondria; small interfering RNA; voltage-dependent anion
   channel 1
ID DEPENDENT ANION CHANNEL; THERAPEUTICS; CHOLESTEROL; RESISTANCE;
   APOPTOSIS; CALCIUM; DEATH; MICE; ANGIOGENESIS; GLYCOLYSIS
AB Alterations in cellular metabolism and bioenergetics are vital for cancer cell growth and motility. Here, the role of the mitochondrial protein voltage-dependent anion channel (VDAC1), a master gatekeeper regulating the flux of metabolites and ions between mitochondria and the cytoplasm, in regulating the growth of several cancer cell lines was investigated by silencing VDAC1 expression using small interfering RNA (siRNA). A single siRNA specific to the human VDAC1 sequence at nanomolar concentrations led to some 90% decrease in VDAC1 levels in the lung A549 and H358, prostate PC-3, colon HCT116, glioblastoma U87, liver HepG2, and pancreas Panc-1 cancer cell lines. VDAC1 silencing persisted 144 hours post-transfection and resulted in profound inhibition of cell growth in cancer but not in noncancerous cells, with up to 90% inhibition being observed over 5 days that was prolonged by a second transfection. Cells expressing low VDAC1 levels showed decreased mitochondrial membrane potential and adenoside triphosphate (ATP) levels, suggesting limited metabolite exchange between mitochondria and cytosol. Moreover, cells silenced for VDAC1 expression showed decreased migration, even in the presence of the wound healing accelerator basic fibroblast growth factor (bFGF). VDAC1-siRNA inhibited cancer cell growth in a Matrigel-based assay in host nude mice. Finally, in a xenograft lung cancer mouse model, chemically modified VDAC1-siRNA not only inhibited tumor growth but also resulted in tumor regression. This study thus shows that VDAC1 silencing by means of RNA interference (RNAi) dramatically inhibits cancer cell growth and tumor development by disabling the abnormal metabolic behavior of cancer cells, potentially paving the way for a more effective pipeline of anticancer drugs.
C1 [Arif, Tasleem; Vasilkovsky, Lilia; Konson, Alexander; Shoshan-Barmatz, Varda] Ben Gurion Univ Negev, Dept Life Sci, IL-84105 Beer Sheva, Israel.
   [Arif, Tasleem; Vasilkovsky, Lilia; Konson, Alexander; Shoshan-Barmatz, Varda] Ben Gurion Univ Negev, Natl Inst Biotechnol Negev, IL-84105 Beer Sheva, Israel.
   [Refaely, Yael] Soroka Univ, Med Ctr, Dept Cardiothorac Surg, Beer Sheva, Israel.
   [Refaely, Yael] Ben Gurion Univ Negev, Fac Hlth Sci, IL-84105 Beer Sheva, Israel.
RP Shoshan-Barmatz, V (通讯作者)，Ben Gurion Univ Negev, Natl Inst Biotechnol Negev, Dept Life Sci, IL-84105 Beer Sheva, Israel.
EM vardasb@bgu.ac.il
RI Arif, Tasleem/AAA-2741-2020
OI Arif, Tasleem/0000-0001-9881-0076
FU National Institute for Biotechnology in the Negev, Ben-Gurion University
FX This work was supported by a grant from the National Institute for
   Biotechnology in the Negev, Ben-Gurion University. The support from Phil
   and Sima Needleman to V.S.-B. is highly acknowledged. The help of Ofer
   Ovadia in the statistical analysis of the mouse model data and of Eli
   Aflalo in the histological analysis is highly appreciated.
CR Abu-Hamad S, 2006, P NATL ACAD SCI USA, V103, P5787, DOI 10.1073/pnas.0600103103
   Azoulay-Zohar H, 2004, BIOCHEM J, V377, P347, DOI 10.1042/BJ20031465
   Bai ZG, 2012, ONCOL LETT, V3, P135, DOI 10.3892/ol.2011.416
   BECKNER ME, 1990, JNCI-J NATL CANCER I, V82, P1836, DOI 10.1093/jnci/82.23.1836
   Brahimi-Horn MC, 2012, CANCER RES, V72, P2140, DOI 10.1158/0008-5472.CAN-11-3940
   Bumcrot D, 2006, NAT CHEM BIOL, V2, P711, DOI 10.1038/nchembio839
   Campbell AM, 2008, J BIOENERG BIOMEMBR, V40, P193, DOI 10.1007/s10863-008-9138-x
   de Fougerolles A, 2007, NAT REV DRUG DISCOV, V6, P443, DOI 10.1038/nrd2310
   Decuypere JP, 2011, J AGING RES, V2011, DOI DOI 10.4061/2011/920178
   Fang LH, 2013, NATURE, V498, P118, DOI 10.1038/nature12166
   Fujita Y, 2013, PHARMACEUTICALS-BASE, V6, P223, DOI 10.3390/ph6020223
   Giladi H, 2003, MOL THER, V8, P769, DOI 10.1016/S1525-0016(03)00244-2
   Gincel D, 2001, BIOCHEM J, V358, P147, DOI 10.1042/0264-6021:3580147
   Grills C, 2011, PLOS ONE, V6, DOI 10.1371/journal.pone.0014635
   Hajnoczky G, 2010, CURR BIOL, V20, pR888, DOI 10.1016/j.cub.2010.09.035
   Hsu PP, 2008, CELL, V134, P703, DOI 10.1016/j.cell.2008.08.021
   Huang HY, 2013, J BIOL CHEM, V288, P19870, DOI 10.1074/jbc.M112.448290
   Jagani H, 2013, CELL MOL BIOL LETT, V18, P120, DOI 10.2478/s11658-012-0043-2
   Jemal A, 2010, CA-CANCER J CLIN, V60, P277, DOI 10.3322/caac.20073
   Judge AD, 2009, J CLIN INVEST, V119, P661, DOI 10.1172/JCI37515
   Keinan N, 2013, BBA-MOL CELL RES, V1833, P1745, DOI 10.1016/j.bbamcr.2013.03.017
   Konson A, 2011, J BIOL CHEM, V286, P3540, DOI 10.1074/jbc.M110.151548
   Koren I, 2010, CANCER BIOL THER, V9, P1046, DOI 10.4161/cbt.9.12.11879
   Kuznetsov AV, 2013, FRONT PHYSIOL, V4, DOI 10.3389/fphys.2013.00082
   LAEMMLI UK, 1970, NATURE, V227, P680, DOI 10.1038/227680a0
   Lauffenburger DA, 1996, CELL, V84, P359, DOI 10.1016/S0092-8674(00)81280-5
   Lemasters JJ, 2006, BBA-MOL BASIS DIS, V1762, P181, DOI 10.1016/j.bbadis.2005.10.006
   MCGEE GS, 1988, J SURG RES, V45, P145, DOI 10.1016/0022-4804(88)90034-0
   Merkel OM, 2012, ACCOUNTS CHEM RES, V45, P961, DOI 10.1021/ar200110p
   Pedersen PL, 2007, J BIOENERG BIOMEMBR, V39, P1, DOI 10.1007/s10863-007-9070-5
   Petrocca F, 2011, J CLIN ONCOL, V29, P747, DOI 10.1200/JCO.2009.27.6287
   Querbes W, 2012, BLOOD, V120, P1916, DOI 10.1182/blood-2012-04-423715
   Ramsey JM, 2013, THER DELIV, V4, P59, DOI [10.4155/tde.12.133, 10.4155/TDE.12.133]
   Ridley AJ, 2003, SCIENCE, V302, P1704, DOI 10.1126/science.1092053
   Rone MB, 2009, BBA-MOL CELL BIOL L, V1791, P646, DOI 10.1016/j.bbalip.2009.03.001
   Shoshan-Barmatz V, 2012, CURR MED CHEM, V19, P714, DOI 10.2174/092986712798992110
   Shoshan-Barmatz V, 2010, MOL ASPECTS MED, V31, P227, DOI 10.1016/j.mam.2010.03.002
   Shoshan-Barmatzt V, 2012, FRONT ONCOL, V2, DOI 10.3389/fonc.2012.00164
   Simamura E, 2008, J BIOENERG BIOMEMBR, V40, P213, DOI 10.1007/s10863-008-9158-6
   Simamura E, 2006, CANCER BIOL THER, V5, P1523, DOI 10.4161/cbt.5.11.3302
   Sioud M, 2007, BIOCHEM BIOPH RES CO, V361, P122, DOI 10.1016/j.bbrc.2007.06.177
   Soutschek J, 2004, NATURE, V432, P173, DOI 10.1038/nature03121
   Sun L, 2008, MOL CELL BIOL, V28, P1007, DOI 10.1128/MCB.00224-07
   TOUGH DF, 1994, J EXP MED, V179, P1127, DOI 10.1084/jem.179.4.1127
   Voronov E, 2003, P NATL ACAD SCI USA, V100, P2645, DOI 10.1073/pnas.0437939100
   Watts JK, 2010, BIOORG MED CHEM LETT, V20, P3203, DOI 10.1016/j.bmcl.2010.03.109
   Xia HB, 2004, NAT MED, V10, P816, DOI 10.1038/nm1076
   Xu RH, 2005, CANCER RES, V65, P613
   Ye QF, 2012, ONCOL LETT, V3, P879, DOI 10.3892/ol.2012.572
NR 49
TC 85
Z9 86
U1 1
U2 12
PU NATURE PUBLISHING GROUP
PI NEW YORK
PA 75 VARICK ST, 9TH FLR, NEW YORK, NY 10013-1917 USA
SN 2162-2531
J9 MOL THER-NUCL ACIDS
JI Mol. Ther.-Nucl. Acids
PD APR
PY 2014
VL 3
AR e159
DI 10.1038/mtna.2014.9
PG 14
WC Medicine, Research & Experimental
WE Science Citation Index Expanded (SCI-EXPANDED)
SC Research & Experimental Medicine
GA AJ7PF
UT WOS:000337887900004
PM 24781191
OA Green Published, gold
DA 2022-07-19
ER

PT J
AU Das, S
   Tyagi, AK
   Kaur, H
AF Das, S
   Tyagi, AK
   Kaur, H
TI Cancer modulation by glucosinolates: A review
SO CURRENT SCIENCE
LA English
DT Review
ID GLUTATHIONE S-TRANSFERASES; XENOBIOTIC-METABOLIZING ENZYMES; ACID
   REACTION-PRODUCTS; RAINBOW-TROUT; BENZYL ISOTHIOCYANATE; DIETARY
   INDOLE-3-CARBINOL; CYTOCHROME-P-450 ENZYMES; CHEMICAL CARCINOGENESIS;
   NITROSAMINE METABOLISM; ESTRADIOL METABOLISM
AB Glucosinolates (GLS) are a group of plant thioglucosides present in plants of Cruciferae family. They are well known for their toxic effects (mainly as goitrogens) in both man and animals at high doses. In contrast at subtoxic doses, their hydrolytic and metabolic products act as chemoprotective agents against chemically-induced carcinogens by blocking the initiation of tumours in a variety of rodent tissues, viz, liver, colon, mammary gland, pancreas, etc. They exhibit their effect by inducing Phase I and Phase II enzymes, inhibiting the enzyme activation, modifying the steroid hormone metabolism and protecting against oxidative damages. Acid condensation products (like DIM) are more effective than their parent compounds (like 13C). Anticarcinogenesis caused by GLS is reviewed here.
C1 Natl Dairy Res Inst, Dairy Cattle Nutr Div, Karnal 132001, Haryana, India.
RP Tyagi, AK (通讯作者)，Natl Dairy Res Inst, Dairy Cattle Nutr Div, Karnal 132001, Haryana, India.
EM NDRI@X400.NICAW.NIC.IN
RI Das, Srinibas/AAU-7667-2020
OI Das, Srinibas/0000-0003-2402-1626
CR Bell J. M., 1965, CANADA DEP AGR PUB, P45
   BENSON AM, 1986, J NATL CANCER I, V76, P467
   BENSON AM, 1985, CANCER RES, V45, P4219
   BERNDTSON AK, 1994, ARCH BIOCHEM BIOPHYS, V310, P187, DOI 10.1006/abbi.1994.1156
   BJELDANES LF, 1991, P NATL ACAD SCI USA, V88, P9543, DOI 10.1073/pnas.88.21.9543
   BLOCK G, 1992, NUTR CANCER, V18, P1, DOI 10.1080/01635589209514201
   BOGAARDS JJP, 1990, FOOD CHEM TOXICOL, V28, P81, DOI 10.1016/0278-6915(90)90014-E
   BRADFIELD CA, 1987, J TOXICOL ENV HEALTH, V21, P311, DOI 10.1080/15287398709531021
   BRADLOW HL, 1991, CARCINOGENESIS, V12, P1571, DOI 10.1093/carcin/12.9.1571
   CARLSON DG, 1987, J AM SOC HORTIC SCI, V112, P173
   Chasseaud L F, 1979, Adv Cancer Res, V29, P175, DOI 10.1016/S0065-230X(08)60848-9
   CHEEKE PR, 1985, NATURAL TOXICANTS FE, P55
   CHUNG SY, 1994, CANC RES S, V54, P1982
   CONNEY AH, 1992, CANCER RES, V42, P4875
   DANGER DP, 1992, BIOCHEM J, V288, P361, DOI 10.1042/bj2880361
   DASHWOOD RH, 1994, CANCER RES, V54, P3617
   DASHWOOD RH, 1989, FOOD CHEM TOXICOL, V27, P385, DOI 10.1016/0278-6915(89)90144-0
   DEKRUIF CA, 1991, CHEM-BIOL INTERACT, V80, P303, DOI 10.1016/0009-2797(91)90090-T
   Duncan A. J., 1989, Aspects of Applied Biology, V19, P75
   EISELE TA, 1983, TOXICOL LETT, V19, P133, DOI 10.1016/0378-4274(83)90273-4
   Fenwick G. R., 1989, Toxicants of plant origin. II. Glycosides., P1
   FENWICK GR, 1983, CRC CR REV FOOD SCI, V18, P123, DOI 10.1080/10408398209527361
   FONG AT, 1990, BIOCHEM PHARMACOL, V39, P19, DOI 10.1016/0006-2952(90)90643-Y
   Gallagher E. P., 1993, Proceedings of the American Association for Cancer Research Annual Meeting, V34, P164
   GUENGERICH FP, 1991, J BIOL CHEM, V266, P10019
   GUENGERICH FP, 1991, CHEM RES TOXICOL, V4, P391, DOI 10.1021/tx00022a001
   GUENGERICH FP, 1991, CHEM RES TOXICOL, V4, P168, DOI 10.1021/tx00020a008
   GUENGERICH FP, 1992, FASEB J, V6, P745, DOI 10.1096/fasebj.6.2.1537465
   GUO Z, 1993, CARCINOGENESIS, V14, P1167, DOI 10.1093/carcin/14.6.1167
   GUO ZY, 1992, CARCINOGENESIS, V13, P2205, DOI 10.1093/carcin/13.12.2205
   HOCMAN G, 1989, COMP BIOCHEM PHYS B, V93, P201, DOI 10.1016/0305-0491(89)90070-9
   Jakoby W B, 1978, Adv Enzymol Relat Areas Mol Biol, V46, P383
   Jongen WMF, 1996, P NUTR SOC, V55, P433, DOI 10.1079/PNS19960040
   KASHFI K, 1995, FASEB J, V9, pA868
   KINGSTON S, 1995, TOXICOLOGIST, V15, P265
   KOOP DR, 1992, FASEB J, V6, P724, DOI 10.1096/fasebj.6.2.1537462
   Larsen PO, 1981, BIOCH PLANT PRODUCTS, V7, P501
   LEONARD TB, 1981, TOXICOL APPL PHARM, V60, P527, DOI 10.1016/0041-008X(81)90339-2
   LEONARD TB, 1995, CARCINOGENESIS LONDO, V2, P473
   LOUB WD, 1975, J NATL CANCER I, V54, P985
   Lugasi A, 1998, PHYTOTHER RES, V12, P502, DOI 10.1002/(SICI)1099-1573(199811)12:7&lt;502::AID-PTR336&gt;3.0.CO;2-I
   MARCH T, 1995, TOXICOLOGIST, V15, P264
   MICHNOVICZ JJ, 1990, J NATL CANCER I, V82, P947, DOI 10.1093/jnci/82.11.947
   MICHNOVICZ JJ, 1994, FOOD PHYTOCHEMICALS, V1, P282
   MILLER EC, 1978, CANCER RES, V38, P1479
   MORSE MA, 1989, CANCER RES, V49, P2894
   NEBERT DW, 1987, ANNU REV BIOCHEM, V56, P945, DOI 10.1146/annurev.biochem.56.1.945
   NELSON DR, 1993, DNA CELL BIOL, V12, P1, DOI 10.1089/dna.1993.12.1
   PAILAN GH, 1995, THESIS DEEMED U KARN
   PENCE BC, 1986, JNCI-J NATL CANCER I, V77, P269
   Plumb GW, 1996, FREE RADICAL RES, V25, P75, DOI 10.3109/10715769609145657
   POSNER GH, 1994, J MED CHEM, V37, P170, DOI 10.1021/jm00027a021
   PRESTERA T, 1993, P NATL ACAD SCI USA, V90, P2965, DOI 10.1073/pnas.90.7.2965
   PRESTERA T, 1993, ADV ENZYME REGUL, V33, P281
   PROCHASKA HJ, 1988, CANCER RES, V48, P4776
   QUATTROCHI LC, 1994, J BIOL CHEM, V269, P6949
   SHERTZER HG, 1991, FOOD CHEM TOXICOL, V29, P391, DOI 10.1016/0278-6915(91)90079-M
   SHERTZER HG, 1988, J APPL TOXICOL, V8, P105, DOI 10.1002/jat.2550080207
   SHERTZER HG, 1988, BIOCHEM PHARMACOL, V37, P333, DOI 10.1016/0006-2952(88)90737-X
   SPARNINS VL, 1982, J NATL CANCER I, V68, P493
   SPARNINS VL, 1981, J NATL CANCER I, V66, P769
   SPARNINS VL, 1982, CANCER RES, V42, P1205
   STEINMETZ KA, 1991, CANCER CAUSE CONTROL, V2, P325, DOI 10.1007/BF00051672
   STEINMETZ KA, 1991, CANCER CAUSE CONTROL, V2, P427, DOI 10.1007/BF00054304
   TAKAHASHI N, 1995, FOOD CHEM TOXICOL, V33, P851, DOI 10.1016/0278-6915(95)00054-6
   TAKAHASHI N, 1995, FOOD CHEM TOXICOL, V33, P111, DOI 10.1016/0278-6915(94)00117-7
   TALALAY P, 1988, P NATL ACAD SCI USA, V85, P8261, DOI 10.1073/pnas.85.21.8261
   TIEDINK HGM, 1988, FOOD CHEM TOXICOL, V26, P947, DOI 10.1016/0278-6915(88)90093-2
   Tookey H. L., 1980, Toxic constituents of plant foodstuffs., P103
   Tripathi MK, 1999, INDIAN J ANIM SCI, V69, P972
   TRIPATHI MK, 1996, WORLD REV ANIM PROD, V31, P32
   Tyagi A. K., 1993, Journal of Nuclear Agriculture and Biology, V22, P201
   Vang O, 1997, CANCER LETT, V114, P283, DOI 10.1016/S0304-3835(97)04681-8
   VOS RME, 1988, BIOCHEM PHARMACOL, V37, P1077, DOI 10.1016/0006-2952(88)90513-8
   WALLIG MA, 1992, FUND APPL TOXICOL, V19, P598, DOI 10.1016/0272-0590(92)90099-4
   WALLIG MA, 1988, FOOD CHEM TOXICOL, V26, P137, DOI 10.1016/0278-6915(88)90110-X
   WATSON DH, 1987, NATURAL TOXICANTS FO, P78
   WATTENBERG LW, 1983, CANCER RES, V43, P2448
   WATTENBERG LW, 1985, CANCER RES, V45, P1
   WILLIAMS RT, 1971, HDB EXPT PHARM, V28, P226
   Williamson G, 1998, EUR J CANCER PREV, V7, P17
   WORTELBOER HM, 1992, BIOCHEM PHARMACOL, V43, P1439, DOI 10.1016/0006-2952(92)90200-3
   YANG CS, 1992, FASEB J, V6, P737, DOI 10.1096/fasebj.6.2.1537464
   YANG CS, 1990, DRUG METAB REV, V22, P147, DOI 10.3109/03602539009041082
   ZHANG Y, 1994, CANC RES S, V34, P1970
   ZHANG YS, 1992, P NATL ACAD SCI USA, V89, P2399, DOI 10.1073/pnas.89.6.2399
   Zhang YS, 1998, CANCER RES, V58, P4632
NR 87
TC 49
Z9 50
U1 1
U2 16
PU INDIAN ACAD SCIENCES
PI BANGALORE
PA C V RAMAN AVENUE, SADASHIVANAGAR, P B #8005, BANGALORE 560 080, INDIA
SN 0011-3891
J9 CURR SCI INDIA
JI Curr. Sci.
PD DEC 25
PY 2000
VL 79
IS 12
BP 1665
EP 1671
PG 23
WC Multidisciplinary Sciences
WE Science Citation Index Expanded (SCI-EXPANDED)
SC Science & Technology - Other Topics
GA 391GF
UT WOS:000166347700017
DA 2022-07-19
ER

PT J
AU Nagaraju, GP
   Aliya, S
   Alese, OB
AF Nagaraju, Ganji Purnachandra
   Aliya, Sheik
   Alese, Olatunji Boladale
TI Role of adiponectin in obesity related gastrointestinal carcinogenesis
SO CYTOKINE & GROWTH FACTOR REVIEWS
LA English
DT Review
DE Obesity; Adiponectin; Signaling pathways; Inflammation; Gastrointestinal
   carcinogenesis
ID MOLECULAR-WEIGHT ADIPONECTIN; PANCREATIC-CANCER RISK; LOW PLASMA
   ADIPONECTIN; CHRONIC HEPATITIS-C; COLORECTAL-CANCER; INSULIN-RESISTANCE;
   CELL-PROLIFERATION; BARRETTS-ESOPHAGUS; SERUM ADIPONECTIN;
   ADIPOSE-TISSUE
AB Adiponectin is produced in the white adipose tissue and is known to have anti-metabolic and anti-inflammatory properties. Serum/plasma adiponectin levels depend on diet, physical activity, and inheritance. Epidemiologic observations suggest a potential link between obesity and gastrointestinal malignancies. Low levels of adiponectin, which are known to occur in obesity, may contribute to the high incidence of cancer in this population. This review discusses the biochemical and molecular evidence regarding the relationship between adiponectin and gastrointestinal carcinogenesis and provides several future perspectives on the role of adiponectin as a target for prevention and therapy. (C) 2014 Elsevier Ltd. All rights reserved.
C1 [Nagaraju, Ganji Purnachandra; Alese, Olatunji Boladale] Emory Univ, Winship Canc Inst, Sch Med, Dept Hematol & Med Oncol, Atlanta, GA 30322 USA.
   [Aliya, Sheik] Jawaharlal Nehru Technol Univ, Dept Biotechnol, Hyderabad 500085, Andhra Pradesh, India.
RP Nagaraju, GP (通讯作者)，Emory Univ, Winship Canc Inst, Sch Med, Dept Hematol & Med Oncol, Atlanta, GA 30322 USA.
EM pganji@emory.edu; biotechaliya@gmail.com; olatunji.alese@emory.edu
RI SHEIK, ALIYA/ABF-6526-2021; Nagaraju, Purnachandra/D-4193-2011
OI SHEIK, ALIYA/0000-0001-5127-312X; Nagaraju,
   Purnachandra/0000-0002-4989-5234
CR Adachi M, 2008, HEPATOLOGY, V47, P677, DOI 10.1002/hep.21991
   Akiyama T, 2011, DIGESTION, V83, P142, DOI 10.1159/000321810
   An W, 2012, EUR J CANCER PREV, V21, P126, DOI 10.1097/CEJ.0b013e32834c9b55
   Argiles JM, 2006, CACHEXIA WASTING MOD, P467, DOI [10.1007/978-88-470-0552-5_43, DOI 10.1007/978-88-470-0552-5_43]
   Asano T, 2009, J GASTROEN HEPATOL, V24, P1669, DOI 10.1111/j.1440-1746.2009.06039.x
   Asseman C, 1999, J EXP MED, V190, P995, DOI 10.1084/jem.190.7.995
   Balmer ML, 2012, MOL ASPECTS HEPATOCE, V86
   Bani-Hani K, 2000, J NATL CANCER I, V92, P1316, DOI 10.1093/jnci/92.16.1316
   Bao Y, 2013, JNCI-J NATL CANCER I, V105, P95, DOI 10.1093/jnci/djs474
   Barb D, 2007, AM J CLIN NUTR, V86, p858S, DOI 10.1093/ajcn/86.3.858S
   Beales ILP, 2014, MOL CELL ENDOCRINOL, V382, P150, DOI 10.1016/j.mce.2013.08.013
   Bianchini F, 2002, LANCET ONCOL, V3, P565, DOI 10.1016/S1470-2045(02)00849-5
   Brakenhielm E, 2004, P NATL ACAD SCI USA, V101, P2476, DOI 10.1073/pnas.0308671100
   Brand S, 2005, EXP CELL RES, V310, P117, DOI 10.1016/j.yexcr.2005.07.006
   BROWN LM, 1995, J NATL CANCER I, V87, P104, DOI 10.1093/jnci/87.2.104
   Burnat G, 2008, GASTROENTEROLOGY, V134, pA129
   Calabro P, 2005, J AM COLL CARDIOL, V46, P1112, DOI 10.1016/j.jacc.2005.06.017
   Calle EE, 2004, NAT REV CANCER, V4, P579, DOI 10.1038/nrc1408
   Cardoso J, 2007, BBA-REV CANCER, V1775, P103, DOI 10.1016/j.bbcan.2006.08.004
   Chandran M, 2003, DIABETES CARE, V26, P2442, DOI 10.2337/diacare.26.8.2442
   Chandrasekar B, 2003, BIOCHEM J, V373, P547, DOI 10.1042/BJ20030207
   Chang MC, 2007, CLIN CHEM, V53, P1700, DOI 10.1373/clinchem.2007.085951
   Chen MJ, 2012, J SURG ONCOL, V106, P181, DOI 10.1002/jso.23059
   Chen MW, 2012, MED ONCOL, V29, P3129, DOI 10.1007/s12032-012-0280-2
   Clement G, 2006, ONCOGENE, V25, P3084, DOI 10.1038/sj.onc.1209338
   Dalamaga M, 2012, ENDOCR REV, V33, P547, DOI 10.1210/er.2011-1015
   Dalamaga M, 2009, CANCER CAUSE CONTROL, V20, P625, DOI 10.1007/s10552-008-9273-z
   Delort L, 2012, VITAM HORM, V90, P397, DOI 10.1016/B978-0-12-398313-8.00015-4
   Dolcet X, 2005, VIRCHOWS ARCH, V446, P475, DOI 10.1007/s00428-005-1264-9
   Donohoe CL, 2010, BRIT J SURG, V97, P628, DOI 10.1002/bjs.7079
   Dvorakova K, 2004, CLIN CANCER RES, V10, P2020, DOI 10.1158/1078-0432.CCR-0437-03
   El-Baz HA, 2013, IRAN J PUBLIC HEALTH, V42, P504
   El-Serag HB, 2007, GASTROENTEROLOGY, V132, P2557, DOI 10.1053/j.gastro.2007.04.061
   Endo H, 2009, GUT, V58, P1637, DOI 10.1136/gut.2009.183624
   Ernst PB, 2000, ANNU REV MICROBIOL, V54, P615, DOI 10.1146/annurev.micro.54.1.615
   Fang JY, 2005, LANCET ONCOL, V6, P322, DOI 10.1016/S1470-2045(05)70168-6
   Fasshauer M, 2003, DIABETOLOGIA, V46, P1594, DOI 10.1007/s00125-003-1228-z
   Fenton JI, 2008, INT J CANCER, V122, P2437, DOI 10.1002/ijc.23436
   Ferrante AW, 2007, J INTERN MED, V262, P408, DOI 10.1111/j.1365-2796.2007.01852.x
   Ferroni P, 2007, ANTICANCER RES, V27, P483
   Fowler JA, 2011, BLOOD, V118, P5872, DOI 10.1182/blood-2011-01-330407
   Fulda S, 2006, ONCOGENE, V25, P4798, DOI 10.1038/sj.onc.1209608
   Ganji PCN, 2011, MOL CANCER RES, V9, P51, DOI 10.1158/1541-7786.MCR-10-0399
   Gil A, 2007, BR J NUTR, V98, pS6
   Goldstein BJ, 2004, J CLIN ENDOCR METAB, V89, P2563, DOI 10.1210/jc.2004-0518
   Green DR, 1998, CELL, V94, P695, DOI 10.1016/S0092-8674(00)81728-6
   Gross A, 1999, GENE DEV, V13, P1899, DOI 10.1101/gad.13.15.1899
   Grote VA, 2012, INT J CANCER, V130, P2428, DOI 10.1002/ijc.26244
   Gunter MJ, 2006, J NUTR BIOCHEM, V17, P145, DOI 10.1016/j.jnutbio.2005.06.011
   He GB, 2011, CELL RES, V21, P159, DOI 10.1038/cr.2010.183
   Higgins LS, 2010, AM J CLIN NUTR, V91, p267S, DOI 10.3945/ajcn.2009.28449E
   Hiyoshi M, 2012, ONCOL LETT, V3, P756, DOI 10.3892/ol.2012.583
   Holler N, 2000, NAT IMMUNOL, V1, P489, DOI 10.1038/82732
   Howard JM, 2010, BRIT J SURG, V97, P1020, DOI 10.1002/bjs.7072
   Huang XF, 2009, OBES REV, V10, P610, DOI 10.1111/j.1467-789X.2009.00607.x
   Hug C, 2004, P NATL ACAD SCI USA, V101, P10308, DOI 10.1073/pnas.0403382101
   Hung CH, 2010, WORLD J GASTROENTERO, V16, P2265, DOI 10.3748/wjg.v16.i18.2265
   Hursting SD, 2008, BEST PRACT RES CL EN, V22, P659, DOI 10.1016/j.beem.2008.08.009
   Ishikawa M, 2005, CLIN CANCER RES, V11, P466
   Ishikawa M, 2007, CANCER SCI, V98, P1120, DOI 10.1111/j.1349-7006.2007.00486.x
   Jarde T, 2011, EUR J CANCER, V47, P33, DOI 10.1016/j.ejca.2010.09.005
   Jonsson JR, 2008, HEPATOLOGY, V48, P80, DOI 10.1002/hep.22311
   Kadowaki T, 2006, J CLIN INVEST, V116, P1784, DOI 10.1172/JCI29126
   Kaldamani VG, 2008, JAMA-J AM MED ASSOC, V300, P1523
   Kelesidis I, 2006, BRIT J CANCER, V94, P1221, DOI 10.1038/sj.bjc.6603051
   Kim AY, 2010, MOL ENDOCRINOL, V24, P1441, DOI 10.1210/me.2009-0498
   Konturek PC, 2008, DIGEST DIS SCI, V53, P597, DOI 10.1007/s10620-007-9922-1
   Kotani K, 2009, ASIAN PAC J CANCER P, V10, P87
   Larsson SC, 2007, INT J CANCER, V120, P1993, DOI 10.1002/ijc.22535
   Larsson SC, 2006, EUR J CANCER, V42, P2590, DOI 10.1016/j.ejca.2006.04.015
   Li L, 2012, VITAM HORM, V90, P375, DOI 10.1016/B978-0-12-398313-8.00014-2
   Maeda N, 2002, NAT MED, V8, P731, DOI 10.1038/nm724
   Man K, 2010, CLIN CANCER RES, V16, P967, DOI 10.1158/1078-0432.CCR-09-1487
   Michl P, 2005, Z GASTROENTEROL, V43, P1133, DOI 10.1055/s-2005-858638
   Monto A, 2002, HEPATOLOGY, V36, P729, DOI 10.1053/jhep.2002.35064
   Moon HS, 2013, GUT, V62, P561, DOI 10.1136/gutjnl-2012-302092
   Mustafa M, 1999, J INTERF CYTOK RES, V19, P583, DOI 10.1089/107999099313712
   Mutoh M, 2011, GASTROENTEROLOGY, V140, P2000, DOI 10.1053/j.gastro.2011.02.019
   Nagaraju GPC, 2011, CANCER TREAT REV, V37, P559, DOI 10.1016/j.ctrv.2010.12.001
   Nagaraju GP, 2013, CANCER LETT, V341, P195, DOI 10.1016/j.canlet.2013.08.002
   Nakano Y, 1996, J BIOCHEM-TOKYO, V120, P803
   Nishihara T, 2008, WORLD J GASTROENTERO, V14, P6473, DOI 10.3748/wjg.14.6473
   OConnell J, 1996, J EXP MED, V184, P1075, DOI 10.1084/jem.184.3.1075
   Ogunwobi OO, 2008, BRIT J BIOMED SCI, V65, P121, DOI 10.1080/09674845.2008.11732814
   Oren M, 2002, ANN NY ACAD SCI, V973, P374, DOI 10.1111/j.1749-6632.2002.tb04669.x
   Osaki M, 2004, APOPTOSIS, V9, P667, DOI 10.1023/B:APPT.0000045801.15585.dd
   Otani K, 2010, CANCER LETT, V288, P177, DOI 10.1016/j.canlet.2009.06.037
   Otvos L, 2011, BMC BIOTECHNOL, V11, DOI 10.1186/1472-6750-11-90
   Page JM, 2009, CLIN LIVER DIS, V13, P631, DOI 10.1016/j.cld.2009.07.007
   Pera M, 2005, J SURG ONCOL, V92, P151, DOI 10.1002/jso.20357
   Perrimon N, 2012, CSH PERSPECT BIOL, V4, DOI 10.1101/cshperspect.a005975
   Pezzilli R, 2010, PANCREATOLOGY, V10, P523, DOI 10.1159/000314602
   Phelip JM, 2011, J GASTROINTEST ONCOL, V2, P232, DOI 10.3978/j.issn.2078-6891.2011.031
   Plummer SM, 1999, ONCOGENE, V18, P6013, DOI 10.1038/sj.onc.1202980
   Powell EE, 2005, HEPATOLOGY, V42, P5, DOI 10.1002/hep.20750
   Reid BJ, 1996, EUR J CANCER PREV, V5, P57, DOI 10.1097/00008469-199612002-00009
   Reid Brian J, 2003, Gastrointest Endosc Clin N Am, V13, P369, DOI 10.1016/S1052-5157(03)00006-0
   Reuter S, 2010, FREE RADICAL BIO MED, V49, P1603, DOI 10.1016/j.freeradbiomed.2010.09.006
   Roos WP, 2006, TRENDS MOL MED, V12, P440, DOI 10.1016/j.molmed.2006.07.007
   Rose DP, 2001, CANCER DETECT PREV, V25, P16
   Rosen E, 2009, EXPERT OPIN THER TAR, V13, P975, DOI 10.1517/14728220903039706
   Roshanaei-Moghaddam B, 2009, GEN HOSP PSYCHIAT, V31, P306, DOI 10.1016/j.genhosppsych.2009.04.002
   Rubenstein JH, 2009, GUT, V58, P1583, DOI 10.1136/gut.2008.171553
   Rubenstein JH, 2008, AM J GASTROENTEROL, V103, P1358, DOI 10.1111/j.1572-0241.2008.01823.x
   Salani B, 2006, OBESITY, V14, P1511, DOI 10.1038/oby.2006.174
   Saxena A, 2012, BBA-MOL BASIS DIS, V1822, P527, DOI 10.1016/j.bbadis.2011.12.006
   Saxena NK, 2010, GASTROENTEROLOGY, V139, P1762, DOI 10.1053/j.gastro.2010.07.001
   SCHERER PE, 1995, J BIOL CHEM, V270, P26746, DOI 10.1074/jbc.270.45.26746
   Sharma D, 2010, HEPATOLOGY, V52, P1713, DOI 10.1002/hep.23892
   Shetty S, 2009, TRENDS PHARMACOL SCI, V30, P234, DOI 10.1016/j.tips.2009.02.004
   Siegel R, 2013, CA-CANCER J CLIN, V63, P11, DOI 10.3322/caac.21166
   Simpson F, 2010, INT J BIOCHEM CELL B, V42, P785, DOI 10.1016/j.biocel.2009.12.021
   Song MY, 2013, CANCER PREV RES, V6, P875, DOI 10.1158/1940-6207.CAPR-13-0169
   Stolzenberg-Solomon RZ, 2013, AM J CLIN NUTR, V98, P1057, DOI 10.3945/ajcn.113.058123
   Sugiyama M, 2009, INT J ONCOL, V34, P339, DOI 10.3892/ijo_00000156
   TILG H, 1993, J EXP MED, V178, P1629, DOI 10.1084/jem.178.5.1629
   Tilg H, 2006, NAT REV IMMUNOL, V6, P772, DOI 10.1038/nri1937
   Tilg H, 2009, GUT, V58, P1576, DOI 10.1136/gut.2009.190959
   Tsao TS, 2003, J BIOL CHEM, V278, P50810, DOI 10.1074/jbc.M309469200
   Tsuchida A, 2004, J BIOL CHEM, V279, P30817, DOI 10.1074/jbc.M402367200
   Tsukada T, 2011, J EXP CLIN CANC RES, V30, DOI 10.1186/1756-9966-30-107
   van Kruijsdijk RCM, 2009, CANCER EPIDEM BIOMAR, V18, P2569, DOI 10.1158/1055-9965.EPI-09-0372
   Vetvik KK, 2014, METABOLISM, V63, P672, DOI 10.1016/j.metabol.2014.02.001
   Wang RA, 2013, J CELL MOL MED, V17, P205, DOI 10.1111/j.1582-4934.2012.01663.x
   Wang XT, 1998, BIOCHEM J, V333, P291, DOI 10.1042/bj3330291
   Wasan HS, 1997, P NATL ACAD SCI USA, V94, P3308, DOI 10.1073/pnas.94.7.3308
   Wei EK, 2005, JNCI-J NATL CANCER I, V97, P1688, DOI 10.1093/jnci/dji376
   Wellen KE, 2010, MOL CELL, V40, P323, DOI 10.1016/j.molcel.2010.10.004
   Whitehead JP, 2006, DIABETES OBES METAB, V8, P264, DOI 10.1111/j.1463-1326.2005.00510.x
   Whiteman DC, 2008, GUT, V57, P173, DOI 10.1136/gut.2007.131375
   Williams CJ, 2008, ENDOCR-RELAT CANCER, V15, P289, DOI 10.1677/ERC-07-0197
   Wolf AM, 2004, BIOCHEM BIOPH RES CO, V323, P630, DOI 10.1016/j.bbrc.2004.08.145
   Wolk A, 2001, CANCER CAUSE CONTROL, V12, P13, DOI 10.1023/A:1008995217664
   Wozniak SE, 2009, DIGEST DIS SCI, V54, P1847, DOI 10.1007/s10620-008-0585-3
   Xu AM, 2005, J BIOL CHEM, V280, P18073, DOI 10.1074/jbc.M414231200
   Yamaji T, 2010, CANCER RES, V70, P5430, DOI 10.1158/0008-5472.CAN-10-0178
   Yamamoto H, 2013, PLOS ONE, V8, DOI 10.1371/journal.pone.0056129
   Yamauchi T, 2014, BEST PRACT RES CL EN, V28, P15, DOI 10.1016/j.beem.2013.09.003
   Yildirim A, 2009, JPN J CLIN ONCOL, V39, P92, DOI 10.1093/jjco/hyn143
   Yoneda K, 2008, ONCOL REP, V20, P479, DOI 10.3892/or_00000031
   Yu H, 2009, NAT REV CANCER, V9, P798, DOI 10.1038/nrc2734
   Zhang R, 2013, ONCOL RES, V21, P15, DOI 10.3727/096504013X13786659070235
   Zimmermann R, 2004, SCIENCE, V306, P1383, DOI 10.1126/science.1100747
   Zyromski NJ, 2009, SURGERY, V146, P258, DOI 10.1016/j.surg.2009.02.024
NR 144
TC 21
Z9 22
U1 0
U2 12
PU ELSEVIER SCI LTD
PI OXFORD
PA THE BOULEVARD, LANGFORD LANE, KIDLINGTON, OXFORD OX5 1GB, OXON, ENGLAND
SN 1359-6101
EI 1879-0305
J9 CYTOKINE GROWTH F R
JI Cytokine Growth Factor Rev.
PD FEB
PY 2015
VL 26
IS 1
BP 83
EP 93
DI 10.1016/j.cytogfr.2014.06.007
PG 11
WC Biochemistry & Molecular Biology; Cell Biology
WE Science Citation Index Expanded (SCI-EXPANDED)
SC Biochemistry & Molecular Biology; Cell Biology
GA CD0SE
UT WOS:000350783400010
PM 25007742
DA 2022-07-19
ER

PT J
AU Sankarasubramanian, S
   Pfohl, U
   Regenbrecht, CRA
   Reinhard, C
   Wedeken, L
AF Sankarasubramanian, Sushmitha
   Pfohl, Ulrike
   Regenbrecht, Christian R. A.
   Reinhard, Christoph
   Wedeken, Lena
TI Context Matters-Why We Need to Change From a One Size Fits all Approach
   to Made-to-Measure Therapies for Individual Patients With Pancreatic
   Cancer
SO FRONTIERS IN CELL AND DEVELOPMENTAL BIOLOGY
LA English
DT Review
DE pancreatic ductal adenocarcinoma (PDAC); tumor heterogeneity; KRAS; 3D
   cell culture models; personalized medicine; patient-derived tumor
   organoids; combined targeted and phenotypic approach; reverse clinical
   engineering
ID GROWTH-FACTOR RECEPTOR; PHASE-III TRIAL; C-KI-RAS; TGF-BETA; DUCTAL
   ADENOCARCINOMA; ABERRANT METHYLATION; TUMOR-SUPPRESSOR; DNA METHYLATION;
   MEK INHIBITION; PROGNOSTIC VALUE
AB Pancreatic cancer is one of the deadliest cancers and remains a major unsolved health problem. While pancreatic ductal adenocarcinoma (PDAC) is associated with driver mutations in only four major genes (KRAS, TP53, SMAD4, and CDKN2A), every tumor differs in its molecular landscape, histology, and prognosis. It is crucial to understand and consider these differences to be able to tailor treatment regimens specific to the vulnerabilities of the individual tumor to enhance patient outcome. This review focuses on the heterogeneity of pancreatic tumor cells and how in addition to genetic alterations, the subsequent dysregulation of multiple signaling cascades at various levels, epigenetic and metabolic factors contribute to the oncogenesis of PDAC and compensate for each other in driving cancer progression if one is tackled by a therapeutic approach. This implicates that besides the need for new combinatorial therapies for PDAC, a personalized approach for treating this highly complex cancer is required. A strategy that combines both a target-based and phenotypic approach to identify an effective treatment, like Reverse Clinical Engineering(R) using patient-derived organoids, is discussed as a promising way forward in the field of personalized medicine to tackle this deadly disease.
C1 [Sankarasubramanian, Sushmitha; Pfohl, Ulrike; Regenbrecht, Christian R. A.; Reinhard, Christoph; Wedeken, Lena] CELLphen GmbH, Berlin, Germany.
   [Sankarasubramanian, Sushmitha] Univ Klinikum Erlangen, Dept Surg, Erlangen, Germany.
   [Pfohl, Ulrike; Regenbrecht, Christian R. A.; Reinhard, Christoph; Wedeken, Lena] ASC Oncol GmbH, Berlin, Germany.
   [Pfohl, Ulrike] Goethe Univ Frankfurt Main, Inst Mol Bio Sci, Frankfurt, Germany.
   [Regenbrecht, Christian R. A.] Univ Gottingen, Inst Pathol, Gottingen, Germany.
RP Wedeken, L (通讯作者)，CELLphen GmbH, Berlin, Germany.; Wedeken, L (通讯作者)，ASC Oncol GmbH, Berlin, Germany.
EM lena.wedeken@cellphenomics.com
FU European Union [861196]
FX SS has received funding from the European Union's Horizon 2020 research
   and innovation program under the Marie Sklodowska-Curie Grant agreement
   No 861196.
CR Adams CR, 2019, ELIFE, V8, DOI 10.7554/eLife.45313
   Adjei AA, 2001, JNCI-J NATL CANCER I, V93, P1062, DOI 10.1093/jnci/93.14.1062
   Aguilera KY, 2021, FRONT CELL DEV BIOL, V9, DOI 10.3389/fcell.2021.671022
   Aguirre AJ, 2003, GENE DEV, V17, P3112, DOI 10.1101/gad.1158703
   Aguirre AJ, 2017, CANCER CELL, V32, P185, DOI 10.1016/j.ccell.2017.07.007
   Ahmed S., 2019, J CANC TREAT DIAGN, V3, P1, DOI [10.29245/2578-2967/2019/2.1141, DOI 10.29245/2578-2967/2019/2.1141]
   Akhavan-Niaki H, 2013, CELL BIOCHEM BIOPHYS, V67, P501, DOI 10.1007/s12013-013-9555-2
   Alagesan B, 2015, CLIN CANCER RES, V21, P396, DOI 10.1158/1078-0432.CCR-14-1591
   Alessi DR, 1997, CURR BIOL, V7, P261, DOI 10.1016/S0960-9822(06)00122-9
   ALMOGUERA C, 1988, CELL, V53, P549, DOI 10.1016/0092-8674(88)90571-5
   Alonso-Curbelo D, 2021, NATURE, V590, DOI 10.1038/s41586-020-03147-x
   Alvarez MA, 2019, J GASTROINTEST CANC, V50, P207, DOI 10.1007/s12029-018-00195-5
   Amado RG, 2008, J CLIN ONCOL, V26, P1626, DOI 10.1200/JCO.2007.14.7116
   Andreasson C, 2021, SCAND J GASTROENTERO, V56, P177, DOI 10.1080/00365521.2020.1855471
   Andricovich J, 2018, CANCER CELL, V33, P512, DOI 10.1016/j.ccell.2018.02.003
   Bai XG, 2019, ONCOTARGETS THER, V12, P9527, DOI 10.2147/OTT.S224013
   Bailey P, 2016, NATURE, V531, P47, DOI 10.1038/nature16965
   Bergdorf Kensey, 2020, STAR Protoc, V1, P100212, DOI 10.1016/j.xpro.2020.100212
   Bian B, 2017, EMBO MOL MED, V9, P482, DOI 10.15252/emmm.201606975
   Blasco RB, 2011, CANCER CELL, V19, P652, DOI 10.1016/j.ccr.2011.04.002
   Bo HJ, 2016, MOL MED REP, V13, P1163, DOI 10.3892/mmr.2015.4642
   Boeck S, 2013, J GASTROENTEROL, V48, P544, DOI 10.1007/s00535-013-0767-4
   Boehnke K, 2016, J BIOMOL SCREEN, V21, P931, DOI 10.1177/1087057116650965
   Boj SF, 2015, CELL, V160, P324, DOI 10.1016/j.cell.2014.12.021
   Botti Gerardo, 2021, Int J Physiol Pathophysiol Pharmacol, V13, P17
   Brown WS, 2020, CELL REP MED, V1, DOI 10.1016/j.xcrm.2020.100131
   Brunton Holly, 2020, Cell Reports, V31, P107625, DOI 10.1016/j.celrep.2020.107625
   Bryant KL, 2019, NAT MED, V25, P628, DOI 10.1038/s41591-019-0368-8
   Cai Q, 2013, ONCOGENE, V32, P2079, DOI 10.1038/onc.2012.221
   Calandrini C, 2020, NAT COMMUN, V11, DOI 10.1038/s41467-020-15155-6
   Cantrell DA, 2001, J CELL SCI, V114, P1439
   Cao JY, 2018, J CELL BIOCHEM, V119, P9498, DOI 10.1002/jcb.27266
   Chan-Seng-Yue M, 2020, NAT GENET, V52, P231, DOI 10.1038/s41588-019-0566-9
   Chartier C, 2016, CANCER RES, V76, P713, DOI 10.1158/0008-5472.CAN-15-0561
   Chen HQ, 2015, SCI REP-UK, V5, DOI 10.1038/srep08243
   Chen SH, 2016, CANCER DISCOV, V6, P300, DOI 10.1158/2159-8290.CD-15-0896
   Chen Y, 2018, CELL PHYSIOL BIOCHEM, V47, P981, DOI 10.1159/000490142
   Cheng JQ, 1996, P NATL ACAD SCI USA, V93, P3636, DOI 10.1073/pnas.93.8.3636
   Chini CCS, 2014, CLIN CANCER RES, V20, P120, DOI 10.1158/1078-0432.CCR-13-0150
   Ciernikova S, 2020, INT J MOL SCI, V21, DOI 10.3390/ijms21114091
   Clevers H, 2014, SCIENCE, V346, P54, DOI 10.1126/science.1248012
   Collisson EA, 2012, CANCER DISCOV, V2, P685, DOI 10.1158/2159-8290.CD-11-0347
   Collisson EA, 2011, NAT MED, V17, P500, DOI 10.1038/nm.2344
   Commisso C, 2013, NATURE, V497, P633, DOI 10.1038/nature12138
   Conroy T, 2011, NEW ENGL J MED, V364, P1817, DOI 10.1056/NEJMoa1011923
   Conway JRW, 2019, GUT, V68, P742, DOI 10.1136/gutjnl-2018-316822
   Cox AD, 2014, NAT REV DRUG DISCOV, V13, P828, DOI 10.1038/nrd4389
   Currie RA, 1999, BIOCHEM J, V337, P575, DOI 10.1042/0264-6021:3370575
   Daemen A, 2015, P NATL ACAD SCI USA, V112, pE4410, DOI 10.1073/pnas.1501605112
   Dardare J, 2020, INT J MOL SCI, V21, DOI 10.3390/ijms21103534
   Darvin P, 2018, EXP MOL MED, V50, DOI 10.1038/s12276-018-0191-1
   David CJ, 2016, CELL, V164, P1015, DOI 10.1016/j.cell.2016.01.009
   di Magliano MP, 2007, PLOS ONE, V2, DOI 10.1371/journal.pone.0001155
   Di Nicolantonio F, 2008, J CLIN ONCOL, V26, P5705, DOI 10.1200/JCO.2008.18.0786
   Diaz L, 2017, ANN ONCOL, V28
   Driehuis E, 2019, P NATL ACAD SCI USA, V116, P26580, DOI 10.1073/pnas.1911273116
   Drost J, 2018, NAT REV CANCER, V18, P407, DOI 10.1038/s41568-018-0007-6
   Duluc C, 2015, EMBO MOL MED, V7, P735, DOI 10.15252/emmm.201404346
   Dummer R, 2018, LANCET ONCOL, V19, P1315, DOI 10.1016/S1470-2045(18)30497-2
   Eberle J, 2019, CANCERS, V11, DOI 10.3390/cancers11050656
   Edling CE, 2010, CLIN CANCER RES, V16, P4928, DOI 10.1158/1078-0432.CCR-10-1210
   Engelman JA, 2008, NAT MED, V14, P1351, DOI 10.1038/nm.1890
   Eser S, 2014, BRIT J CANCER, V111, P817, DOI 10.1038/bjc.2014.215
   Eser S, 2013, CANCER CELL, V23, P406, DOI 10.1016/j.ccr.2013.01.023
   Eso Y, 2020, J GASTROENTEROL, V55, P15, DOI 10.1007/s00535-019-01620-7
   Esteller M, 2000, NEW ENGL J MED, V343, P1350, DOI 10.1056/NEJM200011093431901
   Fang Y, 2017, J PATHOL, V243, P155, DOI 10.1002/path.4943
   Fischer MM, 2017, SCI ADV, V3, DOI 10.1126/sciadv.1700090
   Flaherty KT, 2012, NEW ENGL J MED, V367, P1694, DOI 10.1056/NEJMoa1210093
   Foggetti G, 2021, CANCER DISCOV, V11, P1736, DOI 10.1158/2159-8290.CD-20-1385
   Foo WC, 2013, HUM PATHOL, V44, P1024, DOI 10.1016/j.humpath.2012.09.001
   Foster SA, 2016, CANCER CELL, V29, P477, DOI 10.1016/j.ccell.2016.02.010
   Fujii M, 2016, CELL STEM CELL, V18, P827, DOI 10.1016/j.stem.2016.04.003
   Fukushima N, 2002, AM J PATHOL, V160, P1573, DOI 10.1016/S0002-9440(10)61104-2
   Gao D, 2014, CELL, V159, P176, DOI 10.1016/j.cell.2014.08.016
   Gazin C, 2007, NATURE, V449, P1073, DOI 10.1038/nature06251
   Glazer ES, 2017, ONCOTARGET, V8, P999, DOI 10.18632/oncotarget.13533
   Golan T, 2019, NEW ENGL J MED, V381, P317, DOI 10.1056/NEJMoa1903387
   Gomez-Puerto MC, 2019, J PATHOL, V247, P9, DOI 10.1002/path.5170
   Gottesman MM, 2002, NAT REV CANCER, V2, P48, DOI 10.1038/nrc706
   Graupera M, 2008, NATURE, V453, P662, DOI 10.1038/nature06892
   Grigson ER, 2015, PLOS ONE, V10, DOI 10.1371/journal.pone.0117693
   Guillaumond F, 2015, P NATL ACAD SCI USA, V112, P2473, DOI 10.1073/pnas.1421601112
   Guillaumond F, 2013, P NATL ACAD SCI USA, V110, P3919, DOI 10.1073/pnas.1219555110
   Guo JY, 2011, GENE DEV, V25, P460, DOI 10.1101/gad.2016311
   Gurney A, 2012, P NATL ACAD SCI USA, V109, P11717, DOI 10.1073/pnas.1120068109
   Hahn SA, 1996, SCIENCE, V271, P350, DOI 10.1126/science.271.5247.350
   Hamdan FH, 2018, P NATL ACAD SCI USA, V115, pE12343, DOI 10.1073/pnas.1812915116
   Haque S, 2017, HUM VACC IMMUNOTHER, V13, P1741, DOI 10.1080/21645515.2017.1327107
   Hatzivassiliou G, 2010, NATURE, V464, P431, DOI 10.1038/nature08833
   Hawkins PT, 2006, BIOCHEM SOC T, V34, P647, DOI 10.1042/BST0340647
   Hayashi A, 2020, NAT CANCER, V1, P59, DOI 10.1038/s43018-019-0010-1
   Hayes TK, 2016, CANCER CELL, V29, P75, DOI 10.1016/j.ccell.2015.11.011
   Hegi ME, 2005, NEW ENGL J MED, V352, P997, DOI 10.1056/NEJMoa043331
   Heiden MGV, 2009, SCIENCE, V324, P1029, DOI 10.1126/science.1160809
   Heidenblad M, 2002, GENE CHROMOSOME CANC, V34, P211, DOI 10.1002/gcc.10063
   Henriksen A, 2019, CANCER TREAT REV, V78, P17, DOI 10.1016/j.ctrv.2019.06.005
   Hessmann E, 2017, GUT, V66, P168, DOI 10.1136/gutjnl-2016-312539
   Hilmi M, 2018, WORLD J GASTROENTERO, V24, P2137, DOI 10.3748/wjg.v24.i20.2137
   Hingorani SR, 2005, CANCER CELL, V7, P469, DOI 10.1016/j.ccr.2005.04.023
   Hobbs GA, 2020, CANCER DISCOV, V10, P104, DOI 10.1158/2159-8290.CD-19-1006
   Hosein AN, 2020, NAT REV GASTRO HEPAT, V17, P487, DOI 10.1038/s41575-020-0300-1
   Hu Y, 2015, CELL DEATH DIS, V6, DOI 10.1038/cddis.2015.363
   Hu ZSI, 2018, CLIN CANCER RES, V24, P1326, DOI 10.1158/1078-0432.CCR-17-3099
   Huang BZ, 2017, JNCI-J NATL CANCER I, V109, DOI 10.1093/jnci/djw275
   Huang L, 2015, NAT MED, V21, P1364, DOI 10.1038/nm.3973
   Hussain SM, 2018, SCI REP-UK, V8, DOI 10.1038/s41598-018-24194-5
   Iacobuzio-Donahue CA, 2012, CLIN CANCER RES, V18, P4257, DOI 10.1158/1078-0432.CCR-12-0315
   Janes MR, 2018, CELL, V172, P578, DOI 10.1016/j.cell.2018.01.006
   Janku F, 2017, CANCER TREAT REV, V59, P93, DOI 10.1016/j.ctrv.2017.07.005
   Javle MM, 2010, BMC CANCER, V10, DOI 10.1186/1471-2407-10-368
   Jia YF, 2015, GENES DIS, V2, P299, DOI 10.1016/j.gendis.2015.07.003
   Jiang H, 2014, AM J CANCER RES, V4, P537
   Jiang XM, 2013, P NATL ACAD SCI USA, V110, P12649, DOI 10.1073/pnas.1307218110
   Jimeno A, 2008, CANCER RES, V68, P2841, DOI 10.1158/0008-5472.CAN-07-5200
   Jones PA, 2002, NAT REV GENET, V3, P415, DOI 10.1038/nrg816
   Jones PA, 2007, CELL, V128, P683, DOI 10.1016/j.cell.2007.01.029
   Juiz N, 2020, FASEB J, V34, P12214, DOI 10.1096/fj.202000363RR
   Juiz NA, 2019, FRONT ONCOL, V9, DOI 10.3389/fonc.2019.00246
   Junttila MR, 2015, MOL CANCER THER, V14, P40, DOI 10.1158/1535-7163.MCT-14-0030
   Karapetis CS, 2008, NEW ENGL J MED, V359, P1757, DOI 10.1056/NEJMoa0804385
   Karnoub AE, 2008, NAT REV MOL CELL BIO, V9, P517, DOI 10.1038/nrm2438
   Karreth FA, 2011, CANCER DISCOV, V1, P128, DOI 10.1158/2159-8290.CD-10-0044
   Kashatus JA, 2015, MOL CELL, V57, P537, DOI 10.1016/j.molcel.2015.01.002
   Kennedy AL, 2011, MOL CELL, V42, P36, DOI 10.1016/j.molcel.2011.02.020
   Kerr EM, 2016, NATURE, V531, P110, DOI 10.1038/nature16967
   Kinsey CG, 2019, NAT MED, V25, P620, DOI 10.1038/s41591-019-0367-9
   Kisiel JB, 2015, CLIN CANCER RES, V21, P4473, DOI 10.1158/1078-0432.CCR-14-2469
   Klomp JE, 2021, BIOCHEM SOC T, V49, P253, DOI 10.1042/BST20200507
   Knudsen ES, 2017, TRENDS CANCER, V3, P39, DOI 10.1016/j.trecan.2016.11.006
   Ko AH, 2016, J CLIN ONCOL, V34, DOI 10.1200/JCO.2016.34.15_suppl.e15721
   Kondo J, 2011, P NATL ACAD SCI USA, V108, P6235, DOI 10.1073/pnas.1015938108
   Krishnamurthy N, 2018, CANCER TREAT REV, V62, P50, DOI 10.1016/j.ctrv.2017.11.002
   Kumar R, 2013, SCI REP-UK, V3, DOI 10.1038/srep01445
   Lamba S, 2014, CELL REP, V8, P1475, DOI 10.1016/j.celrep.2014.07.033
   Larkin J, 2014, NEW ENGL J MED, V371, P1867, DOI 10.1056/NEJMoa1408868
   Lenz HJ, 2014, CANCER SCI, V105, P1087, DOI 10.1111/cas.12471
   Li DH, 2004, LANCET, V363, P1049, DOI 10.1016/S0140-6736(04)15841-8
   Liang C, 2015, TUMOR BIOL, V36, P9395, DOI 10.1007/s13277-015-3679-5
   Lito P, 2016, SCIENCE, V351, P604, DOI 10.1126/science.aad6204
   Liu ML, 1998, ONCOGENE, V17, P2403, DOI 10.1038/sj.onc.1202456
   Liu R, 2020, CELL DEATH DIS, V11, DOI 10.1038/s41419-020-02998-6
   Lomberk G, 2018, NAT COMMUN, V9, DOI 10.1038/s41467-018-04383-6
   Long GV, 2014, NEW ENGL J MED, V371, P1877, DOI 10.1056/NEJMoa1406037
   LoPiccolo J, 2008, DRUG RESIST UPDATE, V11, P32, DOI 10.1016/j.drup.2007.11.003
   Lu WQ, 2012, PLOS BIOL, V10, DOI 10.1371/journal.pbio.1001326
   Luchini C, 2020, J EXP CLIN CANC RES, V39, DOI 10.1186/s13046-020-01732-6
   Maehama T, 1998, J BIOL CHEM, V273, P13375, DOI 10.1074/jbc.273.22.13375
   Makena MR, 2019, INT J MOL SCI, V20, DOI 10.3390/ijms20174242
   Manegold P, 2018, CANCERS, V10, DOI 10.3390/cancers10040095
   Massague J, 2008, CELL, V134, P215, DOI 10.1016/j.cell.2008.07.001
   Matsubayashi H, 2006, CANCER RES, V66, P1208, DOI 10.1158/0008-5472.CAN-05-2664
   Melzer C, 2017, CELL COMMUN SIGNAL, V15, DOI 10.1186/s12964-017-0175-0
   Miao CG, 2013, BIOCHIMIE, V95, P2326, DOI 10.1016/j.biochi.2013.09.003
   Milroy LG, 2014, ACS CHEM BIOL, V9, P2447, DOI 10.1021/cb500555h
   Miyabayashi K, 2020, CANCER DISCOV, V10, P1566, DOI 10.1158/2159-8290.CD-20-0133
   Modi S, 2016, J CELL BIOCHEM, V117, P279, DOI 10.1002/jcb.25284
   Moffat JG, 2017, NAT REV DRUG DISCOV, V16, P531, DOI 10.1038/nrd.2017.111
   Moffitt RA, 2015, NAT GENET, V47, P1168, DOI 10.1038/ng.3398
   Moore MJ, 2007, J CLIN ONCOL, V25, P1960, DOI 10.1200/JCO.2006.07.9525
   Morel D, 2020, NAT REV CLIN ONCOL, V17, P91, DOI 10.1038/s41571-019-0267-4
   Murtaugh L.C., 2008, PANCREATIC STEM CELL, DOI [10.3824/stembook.1.3.1, DOI 10.3824/STEMBOOK.1.3.1]
   Murtaugh L Charles, 2008, Organogenesis, V4, P81
   Muzumdar MD, 2017, NAT COMMUN, V8, DOI 10.1038/s41467-017-00942-5
   Nagano H, 2013, INT J ONCOL, V43, P1066, DOI 10.3892/ijo.2013.2037
   Nagpal G, 2014, SCI REP-UK, V4, DOI 10.1038/srep04197
   Nakamura T, 2003, P NATL ACAD SCI USA, V100, P5834, DOI 10.1073/pnas.0935626100
   Nemunaitis J, 2006, CANCER GENE THER, V13, P555, DOI 10.1038/sj.cgt.7700922
   Nicolle R, 2017, CELL REP, V21, P2458, DOI 10.1016/j.celrep.2017.11.003
   O'Hagan RC, 2002, CANCER CELL, V2, P149, DOI 10.1016/S1535-6108(02)00094-6
   Oettle H, 2011, J CLIN ONCOL, V29, DOI 10.1200/jco.2011.29.15_suppl.2513
   Ohlund D, 2017, J EXP MED, V214, P579, DOI 10.1084/jem.20162024
   Omura N, 2008, CANCER BIOL THER, V7, P1146, DOI 10.4161/cbt.7.7.6208
   Orth M, 2019, RADIAT ONCOL, V14, DOI 10.1186/s13014-019-1345-6
   Ostrem JM, 2013, NATURE, V503, P548, DOI 10.1038/nature12796
   Ozkan-Dagliyan I, 2020, CELL REP, V31, DOI 10.1016/j.celrep.2020.107764
   Payne SN, 2015, ONCOGENESIS, V4, DOI 10.1038/oncsis.2015.28
   Pfohl U, 2021, CELLS-BASEL, V10, DOI 10.3390/cells10040928
   Phan N, 2019, COMMUN BIOL, V2, DOI 10.1038/s42003-019-0305-x
   Pickup M, 2013, NAT REV CANCER, V13, P788, DOI 10.1038/nrc3603
   Poulikakos PI, 2010, NATURE, V464, P427, DOI 10.1038/nature08902
   Principe DR, 2017, ONCOGENE, V36, P4336, DOI 10.1038/onc.2016.500
   Principe DR, 2014, JNCI-J NATL CANCER I, V106, DOI 10.1093/jnci/djt369
   Proffitt KD, 2012, J BIOL CHEM, V287, P34167, DOI 10.1074/jbc.M112.381970
   Puca L, 2018, NAT COMMUN, V9, DOI 10.1038/s41467-018-04495-z
   Puleo F, 2018, GASTROENTEROLOGY, V155, P1999, DOI 10.1053/j.gastro.2018.08.033
   Putiri EL, 2011, CLIN EPIGENETICS, V2, P299, DOI 10.1007/s13148-010-0017-z
   Rahib L, 2014, CANCER RES, V74, P2913, DOI 10.1158/0008-5472.CAN-14-0155
   Riquelme E, 2016, CANCER RES, V76, P675, DOI 10.1158/0008-5472.CAN-15-1141
   Ruggeri BA, 1998, MOL CARCINOGEN, V21, P81, DOI 10.1002/(SICI)1098-2744(199802)21:2<81::AID-MC1>3.0.CO;2-R
   Ryan DP, 2014, NEW ENGL J MED, V371, P1039, DOI 10.1056/NEJMra1404198
   Sachs N, 2018, CELL, V172, P373, DOI 10.1016/j.cell.2017.11.010
   Saito T, 2017, MOL CLIN ONCOL, V6, P963, DOI 10.3892/mco.2017.1251
   Saka D, 2020, CANCERS, V12, DOI 10.3390/cancers12082274
   Samatar AA, 2014, NAT REV DRUG DISCOV, V13, P928, DOI 10.1038/nrd4281
   Sano M, 2016, NEOPLASIA, V18, P785, DOI 10.1016/j.neo.2016.11.004
   Sato N, 2005, ONCOGENE, V24, P850, DOI 10.1038/sj.onc.1208050
   Sato N, 2003, CANCER RES, V63, P3735
   Sato N, 2003, ONCOGENE, V22, P5021, DOI 10.1038/sj.onc.1206807
   Scheffzek K, 1997, SCIENCE, V277, P333, DOI 10.1126/science.277.5324.333
   Schlessinger J, 2000, CELL, V103, P211, DOI 10.1016/j.cell.2010.06.011
   Schlieman MG, 2003, BRIT J CANCER, V89, P2110, DOI 10.1038/sj.bjc.6601396
   Schutte M, 2017, NAT COMMUN, V8, DOI 10.1038/ncomms14262
   Schumacher D, 2019, PLOS GENET, V15, DOI 10.1371/journal.pgen.1008076
   Seghers AK, 2020, TARGET ONCOL, V15, P407, DOI 10.1007/s11523-020-00727-9
   Serasinghe MN, 2015, MOL CELL, V57, P521, DOI 10.1016/j.molcel.2015.01.003
   Serra RW, 2014, ELIFE, V3, DOI 10.7554/eLife.02313
   Seufferlein T, 2014, ANN ONCOL, V25, P1, DOI 10.1093/annonc/mdu163
   Shen W, 2017, CELL BIOSCI, V7, DOI 10.1186/s13578-017-0168-0
   Shimizu T, 2012, CLIN CANCER RES, V18, P2316, DOI 10.1158/1078-0432.CCR-11-2381
   Siegel RL, 2019, CA-CANCER J CLIN, V69, P7, DOI 10.3322/caac.21551
   SILVERMAN JA, 1990, MOL CARCINOGEN, V3, P379, DOI 10.1002/mc.2940030610
   Silvestri A, 2017, MECH MOL CARCINOG, V2, P281, DOI DOI 10.1007/978-3-319-53661-3_14
   Singh A, 2009, CANCER CELL, V15, P489, DOI 10.1016/j.ccr.2009.03.022
   Singh Puneet, 2011, BMC Res Notes, V4, P560, DOI 10.1186/1756-0500-4-560
   Sivaram N, 2019, J CLIN INVEST, V129, P3264, DOI 10.1172/JCI123540
   Smith DC, 2013, J CLIN ONCOL, V31
   Soltani A, 2019, MOL BIOL REP, V46, P4809, DOI 10.1007/s11033-019-04929-x
   Somerville TDD, 2018, CELL REP, V25, P1741, DOI 10.1016/j.celrep.2018.10.051
   Son J, 2013, NATURE, V496, P101, DOI 10.1038/nature12040
   Stephen AG, 2014, CANCER CELL, V25, P272, DOI 10.1016/j.ccr.2014.02.017
   Sui H, 2014, BMC COMPLEM ALTERN M, V14, DOI 10.1186/1472-6882-14-279
   Swinney David C, 2020, F1000Res, V9, DOI 10.12688/f1000research.25813.1
   Tang DM, 2002, J BIOL CHEM, V277, P12710, DOI 10.1074/jbc.M111598200
[truncated: 4,334,910 more chars]
