# Supplementary material for: Emerging current trends and research focus related to pancreatic cancer metabolism: A bibliometric and visualized analysis
Source: Front Oncol. 2022 Nov 25;12:1009700. doi: 10.3389/fonc.2022.1009700 (PMC9732726; doi:10.3389/fonc.2022.1009700)
Supplement: Supplementary file 1 [file DataSheet_1.zip › The plain text format/download_2501-3000.txt]

FN Clarivate Analytics Web of Science
VR 1.0
PT J
AU Dehn, DL
   Siegel, D
   Zafar, KS
   Reigan, P
   Swann, E
   Moody, CJ
   Ross, D
AF Dehn, Donna L.
   Siegel, David
   Zafar, Khan Shoeb
   Reigan, Philip
   Swann, Elizabeth
   Moody, Christopher J.
   Ross, David
TI 5-Methoxy-1,2-dimethyl-3-[(4-nitrophenoxy)methyl] indole-4,7-dione, a
   mechanism-based inhibitor of NAD(P)H : quinone oxidoreductase 1,
   exhibits activity against human pancreatic cancer in vitro and in vivo
SO MOLECULAR CANCER THERAPEUTICS
LA English
DT Article
ID HUMAN NAD(P)H-QUINONE OXIDOREDUCTASE; QUINONE OXIDOREDUCTASE-1; 1 NQO1;
   NAD(P)H; DICUMAROL; CELLS; HYDROETHIDINE; METABOLISM; DICOUMAROL;
   REDUCTASE
AB The enzyme NAD(P)H:quinone oxidoreductase 1 (NQO1) has been found to be up-regulated in pancreatic cancer as well as many other solid tumors. A recent study showed that inhibition of NQO1 in pancreatic cancer cells using the nonselective inhibitor dicumarol suppressed the malignant phenotype. The authors suggested that inhibition of cell growth might result from an increase in intracellular superoxide production due to inhibition of NQO1. We have recently shown that NQO1 can directly scavenge superoxide and this effect may become physiologically relevant in cells containing high NQO1 levels. We therefore tested the hypothesis that 5-methoxy-1,2dimethyl-3-[(4-nitrophenoxy)methyl]indole-4,7-dione (ES936), a specific mechanism-based inhibitor of NQO1, would be an effective agent for the treatment of pancreatic tumors. The human pancreatic tumor cell lines BxPC-3 and MIA PaCa-2 contain high levels of NQO1 activity and protein as verified by immunoblot and immunocytochemical staining of human pancreatic tumor cells. ES936 treatment inhibited NOD 1 activity by > 98% in MIA PaCa-2 and BxPC-3 cells. In addition, ES936 treatment induced growth inhibition [3-(4,5-dimethylthiazol-2-yl)-2,5-diphenyl-tetrazolium bromide assay] in MIA PaCa-2 and BxPC-3 cells with an IC50 of 108 and 365 nmol/L, respectively. Treatment of MIA PaCa-2 cells with ES936 also inhibited the ability of these cells to form colonies and grow in soft agar in a dose-dependent manner. Treatment of mice carrying MIA PaCa-2 xenograft tumors with ES936 resulted in a significant difference in growth rates in ES936-treated and DIVISO-treated (control) tumors. Our data did not show an increase in either intracellular superoxide production or oxygen consumption after treatment of cells with ES936, contrary to the effects seen with dicumarol. In summary, mechanism-based inhibitors of NQO1, such as ES936, may be useful therapeutic agents for the treatment of pancreatic cancer, although the underlying mechanism seems to be independent of superoxide generation.
C1 Univ Colorado, Sch Pharm, Dept Pharmaceut Sci, Denver, CO 80202 USA.
   Univ Colorado, Ctr Canc, Sch Pharm, Denver, CO 80202 USA.
   Denver & Hlth Sci Ctr, Denver, CO USA.
   Univ Exeter, Sch Chem, Exeter, Devon, England.
   Univ Nottingham, Sch Chem, Nottingham NG7 2RD, England.
RP Ross, D (通讯作者)，Univ Colorado, Sch Pharm, Dept Pharmaceut Sci, C-238,4200 E 9th Ave, Denver, CO 80202 USA.
EM david.ross@uchsc.edu
RI Moody, Christopher/B-8102-2016
OI Moody, Christopher/0000-0003-0487-041X; Ross, David/0000-0002-8307-5942
FU NATIONAL CANCER INSTITUTE [R01CA051210] Funding Source: NIH RePORTER;
   NCI NIH HHS [CA11441, R01 CA51210] Funding Source: Medline
CR Anwar A, 2003, J BIOL CHEM, V278, P10368, DOI 10.1074/jbc.M211981200
   Asher G, 2001, P NATL ACAD SCI USA, V98, P1188, DOI 10.1073/pnas.021558898
   Beall HD, 1998, J MED CHEM, V41, P4755, DOI 10.1021/jm980328r
   BENSON AM, 1980, P NATL ACAD SCI-BIOL, V77, P5216, DOI 10.1073/pnas.77.9.5216
   Bianchet MA, 2004, METHOD ENZYMOL, V382, P144
   Bindokas VP, 1996, J NEUROSCI, V16, P1324
   Budd SL, 1997, FEBS LETT, V415, P21, DOI 10.1016/S0014-5793(97)01088-0
   Cross JV, 1999, J BIOL CHEM, V274, P31150, DOI 10.1074/jbc.274.44.31150
   Cullen JJ, 2003, CANCER RES, V63, P1297
   Cullen JJ, 2003, CANCER RES, V63, P5513
   Dehn DL, 2004, CLIN CANCER RES, V10, P3147, DOI 10.1158/1078-0432.CCR-03-0411
   Dehn DL, 2003, MOL PHARMACOL, V64, P714, DOI 10.1124/mol.64.3.714
   DEHN DL, 2005, P AM ASS CANC RES
   Ernster L., 1967, METHODS ENZYMOL, V10, P309, DOI [10.1016/0076-6879(67)10059-1, DOI 10.1016/0076-6879(67)10059-1]
   HOWLAND JL, 1968, BIOCHEM J, V106, P317, DOI 10.1042/bj1060317
   Ko Andrew H, 2005, J Natl Compr Canc Netw, V3, P627
   Lewis A, 2004, CLIN CANCER RES, V10, P4550, DOI 10.1158/1078-0432.CCR-03-0667
   Logsdon CD, 2003, CANCER RES, V63, P2649
   LOWRY OH, 1951, J BIOL CHEM, V193, P265
   Lyn-Cook BD, 2006, CELL BIOL TOXICOL, V22, P73, DOI 10.1007/s10565-006-0156-3
   MAYS JB, 1992, BIOCHEM PHARMACOL, V44, P921, DOI 10.1016/0006-2952(92)90124-2
   OLIVE PL, 1989, BRIT J CANCER, V60, P332, DOI 10.1038/bjc.1989.281
   ROSS D, 1993, CANCER METAST REV, V12, P83, DOI 10.1007/BF00689803
   Ross D, 2004, DRUG METAB REV, V36, P639, DOI 10.1081/DMR-200033465
   SCHLAGER JJ, 1990, INT J CANCER, V45, P403, DOI 10.1002/ijc.2910450304
   SEGURAAGUILAR JE, 1986, ARCH BIOCHEM BIOPHYS, V251, P266, DOI 10.1016/0003-9861(86)90074-3
   Shore S, 2003, ALIMENT PHARM THER, V18, P1049, DOI 10.1111/j.1365-2036.2003.01781.x
   Siegel D, 1998, CLIN CANCER RES, V4, P2065
   Siegel D, 2004, MOL PHARMACOL, V65, P1238, DOI 10.1124/mol.65.5.1238
   Sieger D, 2000, FREE RADICAL BIO MED, V29, P246, DOI 10.1016/S0891-5849(00)00310-5
   WADKINS CL, 1958, J BIOL CHEM, V233, P1589
   WILLIAMSON JR, 1970, J BIOL CHEM, V245, P2043
   Winski SL, 2001, BIOCHEM PHARMACOL, V61, P1509, DOI 10.1016/S0006-2952(01)00631-1
   Winski SL, 2001, BIOCHEMISTRY-US, V40, P15135, DOI 10.1021/bi011324i
NR 34
TC 39
Z9 39
U1 1
U2 4
PU AMER ASSOC CANCER RESEARCH
PI PHILADELPHIA
PA 615 CHESTNUT ST, 17TH FLOOR, PHILADELPHIA, PA 19106-4404 USA
SN 1535-7163
EI 1538-8514
J9 MOL CANCER THER
JI Mol. Cancer Ther.
PD JUL
PY 2006
VL 5
IS 7
BP 1702
EP 1709
DI 10.1158/1535-7163.MCT-06-0105
PG 8
WC Oncology
WE Science Citation Index Expanded (SCI-EXPANDED)
SC Oncology
GA 072OO
UT WOS:000239682900009
PM 16891456
DA 2022-07-19
ER

PT J
AU Pupo, E
   Avanzato, D
   Middonti, E
   Bussolino, F
   Lanzetti, L
AF Pupo, Emanuela
   Avanzato, Daniele
   Middonti, Emanuele
   Bussolino, Federico
   Lanzetti, Letizia
TI KRAS-Driven Metabolic Rewiring Reveals Novel Actionable Targets in
   Cancer
SO FRONTIERS IN ONCOLOGY
LA English
DT Review
DE KRAS; PDAC; metabolic rewiring; metabolic adaptability in cancer; NSCLC;
   gluocose metabolism in cancer; glycolysis
ID LUNG-CANCER; MOUSE MODELS; AUTOPHAGY; RAS; GROWTH; PROGRESSION; TUMORS;
   GLYCOLYSIS; PROMOTES; TISSUE
AB Tumors driven by mutant KRAS are among the most aggressive and refractory to treatment. Unfortunately, despite the efforts, targeting alterations of this GTPase, either directly or by acting on the downstream signaling cascades, has been, so far, largely unsuccessful. However, recently, novel therapeutic opportunities are emerging based on the effect that this oncogenic lesion exerts in rewiring the cancer cell metabolism. Cancer cells that become dependent on KRAS-driven metabolic adaptations are sensitive to the inhibition of these metabolic routes, revealing novel therapeutic windows of intervention. In general, mutant KRAS fosters tumor growth by shifting cancer cell metabolism toward anabolic pathways. Depending on the tumor, KRAS-driven metabolic rewiring occurs by up-regulating rate-limiting enzymes involved in amino acid, fatty acid, or nucleotide biosynthesis, and by stimulating scavenging pathways such as macropinocytosis and autophagy, which, in turn, provide building blocks to the anabolic routes, also maintaining the energy levels and the cell redox potential (1). This review will discuss the most recent findings on mutant KRAS metabolic reliance in tumor models of pancreatic and non-small-cell lung cancer, also highlighting the role that these metabolic adaptations play in resistance to target therapy. The effects of constitutive KRAS activation in glycolysis elevation, amino acids metabolism reprogramming, fatty acid turnover, and nucleotide biosynthesis will be discussed also in the context of different genetic landscapes.
C1 [Pupo, Emanuela; Avanzato, Daniele; Middonti, Emanuele; Bussolino, Federico; Lanzetti, Letizia] Univ Torino, Dept Oncol, Med Sch, Turin, Italy.
   [Pupo, Emanuela; Avanzato, Daniele; Middonti, Emanuele; Bussolino, Federico; Lanzetti, Letizia] FPO IRCCS, Cardiolo Canc Inst, Turin, Italy.
RP Lanzetti, L (通讯作者)，Univ Torino, Dept Oncol, Med Sch, Turin, Italy.; Lanzetti, L (通讯作者)，FPO IRCCS, Cardiolo Canc Inst, Turin, Italy.
EM letizia.lanzetti@ircc.it
RI Bussolino, Federico/AES-3951-2022; Middonti, Emanuele/AAB-5018-2022;
   Bussolino, Federico/K-2500-2016
OI Middonti, Emanuele/0000-0002-6961-4823; Avanzato,
   Daniele/0000-0001-7418-7304; Pupo, Emanuela/0000-0001-8212-8427;
   Bussolino, Federico/0000-0002-5348-1341; LANZETTI,
   Letizia/0000-0001-7541-5524
FU Associazione Italiana per la Ricerca sul Cancro (AIRC Investigator
   Grant) [15180, 21065, 18652]; Fondo Ricerca Locale 2017 (University of
   Turin); FPRC 5xmille Ministero Salute 2015
FX Work in the authors' lab was supported by grants from the Associazione
   Italiana per la Ricerca sul Cancro (AIRC Investigator Grant, project
   15180 to LL, projects 21065 and 18652 to FB), Fondo Ricerca Locale 2017
   (University of Turin) to LL, and FPRC 5xmille Ministero Salute 2015 to
   LL.
CR Amaravadi R, 2014, CANCER DISCOV, V4, P873, DOI 10.1158/2159-8290.CD-14-0618
   Barron CC, 2016, METABOLISM, V65, P124, DOI 10.1016/j.metabol.2015.10.007
   Basturk O, 2011, PANCREAS, V40, P187, DOI 10.1097/MPA.0b013e318201c935
   Bryant KL, 2019, NAT MED, V25, P628, DOI 10.1038/s41591-019-0368-8
   Commisso C, 2013, NATURE, V497, P633, DOI 10.1038/nature12138
   DeBerardinis RJ, 2016, SCI ADV, V2, DOI 10.1126/sciadv.1600200
   Duan GH, 2018, SCI REP-UK, V8, DOI 10.1038/s41598-018-21831-x
   Eichner LJ, 2019, CELL METAB, V29, P285, DOI 10.1016/j.cmet.2018.10.005
   Gaglio D, 2009, PLOS ONE, V4, DOI 10.1371/journal.pone.0004715
   Guerra C, 2007, CANCER CELL, V11, P291, DOI 10.1016/j.ccr.2007.01.012
   Guerra C, 2013, MOL ONCOL, V7, P232, DOI 10.1016/j.molonc.2013.02.002
   Guo JY, 2016, GENE DEV, V30, P1704, DOI 10.1101/gad.283416.116
   Guo JY, 2011, GENE DEV, V25, P460, DOI 10.1101/gad.2016311
   Gwinn DM, 2018, CANCER CELL, V33, P91, DOI 10.1016/j.ccell.2017.12.003
   Hardie DG, 2015, CLIN CANCER RES, V21, P3836, DOI 10.1158/1078-0432.CCR-14-3300
   Hruban RH, 2000, AM J PATHOL, V156, P1821, DOI 10.1016/S0002-9440(10)65054-7
   Kerr EM, 2016, NATURE, V531, P110, DOI 10.1038/nature16967
   Kim J, 2017, NATURE, V546, P168, DOI 10.1038/nature22359
   Kimmelman AC, 2017, CELL METAB, V25, P1037, DOI 10.1016/j.cmet.2017.04.004
   Kimmelman AC, 2015, CLIN CANCER RES, V21, P1828, DOI 10.1158/1078-0432.CCR-14-2425
   Kinsey CG, 2019, NAT MED, V25, P620, DOI 10.1038/s41591-019-0367-9
   Lecarpentier Y, 2017, CLIN TRANSL MED, V6, DOI 10.1186/s40169-017-0144-7
   Lemieux E, 2015, ONCOGENE, V34, P4914, DOI 10.1038/onc.2014.416
   Lock R, 2014, CANCER DISCOV, V4, P466, DOI 10.1158/2159-8290.CD-13-0841
   Lock R, 2011, MOL BIOL CELL, V22, P165, DOI 10.1091/mbc.E10-06-0500
   Mayers JR, 2016, SCIENCE, V353, P1161, DOI 10.1126/science.aaf5171
   Morris SM, 2002, ANNU REV NUTR, V22, P87, DOI 10.1146/annurev.nutr.22.110801.140547
   Morselli E, 2009, BBA-MOL CELL RES, V1793, P1524, DOI 10.1016/j.bbamcr.2009.01.006
   Nagarajan A, 2017, MOL CELL, V67, P685, DOI 10.1016/j.molcel.2017.07.014
   Nazio F, 2019, CELL DEATH DIFFER, V26, P690, DOI 10.1038/s41418-019-0292-y
   Padanad MS, 2016, CELL REP, V16, P1614, DOI 10.1016/j.celrep.2016.07.009
   Patra KC, 2018, NAT CELL BIOL, V20, P811, DOI 10.1038/s41556-018-0122-3
   Pavlova NN, 2016, CELL METAB, V23, P27, DOI 10.1016/j.cmet.2015.12.006
   Perera R, 2015, NATURE, V524, P361, DOI 10.1038/nature14587
   Pinho AV, 2016, ONCOTARGET, V7, P74768, DOI 10.18632/oncotarget.11013
   Pupo E, 2016, CANCER RES, V76, P5019, DOI 10.1158/0008-5472.CAN-15-3107
   RACKER E, 1985, P NATL ACAD SCI USA, V82, P3535, DOI 10.1073/pnas.82.11.3535
   Recouvreux MV, 2017, FRONT ENDOCRINOL, V8, DOI 10.3389/fendo.2017.00261
   Rohrig F, 2016, NAT REV CANCER, V16, P732, DOI 10.1038/nrc.2016.89
   Romero R, 2017, NAT MED, V23, P1362, DOI 10.1038/nm.4407
   Santana-Codina N, 2018, NAT COMMUN, V9, DOI 10.1038/s41467-018-07472-8
   Sardiello M, 2009, SCIENCE, V325, P473, DOI 10.1126/science.1174447
   Settembre C, 2011, SCIENCE, V332, P1429, DOI 10.1126/science.1204592
   Sigismund S, 2012, PHYSIOL REV, V92, P273, DOI 10.1152/physrev.00005.2011
   Singh A, 2018, FASEB J, V32, P7018, DOI 10.1096/fj.201800204
   Son J, 2013, NATURE, V496, P101, DOI 10.1038/nature12040
   Sousa CM, 2016, NATURE, V536, P479, DOI 10.1038/nature19084
   Sullivan LB, 2016, NAT REV CANCER, V16, P680, DOI 10.1038/nrc.2016.85
   Tape CJ, 2016, CELL, V165, P910, DOI 10.1016/j.cell.2016.03.029
   Xie H, 2014, CELL METAB, V19, P795, DOI 10.1016/j.cmet.2014.03.003
   Yang AN, 2018, CANCER DISCOV, V8, P276, DOI 10.1158/2159-8290.CD-17-0952
   Yang A, 2014, CANCER DISCOV, V4, P905, DOI 10.1158/2159-8290.CD-14-0362
   Ying HQ, 2012, CELL, V149, P656, DOI 10.1016/j.cell.2012.01.058
   Yuneva MO, 2012, CELL METAB, V15, P157, DOI 10.1016/j.cmet.2011.12.015
NR 54
TC 56
Z9 56
U1 1
U2 5
PU FRONTIERS MEDIA SA
PI LAUSANNE
PA AVENUE DU TRIBUNAL FEDERAL 34, LAUSANNE, CH-1015, SWITZERLAND
SN 2234-943X
J9 FRONT ONCOL
JI Front. Oncol.
PD AUG 30
PY 2019
VL 9
AR 848
DI 10.3389/fonc.2019.00848
PG 9
WC Oncology
WE Science Citation Index Expanded (SCI-EXPANDED)
SC Oncology
GA IU1CZ
UT WOS:000483315700001
PM 31544066
OA gold, Green Published
DA 2022-07-19
ER

PT J
AU Zhu, MH
   Ji, SL
   Zhang, CY
   Cui, L
   Xiong, L
   Zheng, HL
AF Zhu, Min-Hui
   Ji, Shun-Long
   Zhang, Cai-Yun
   Cui, Long
   Xiong, Lei
   Zheng, Hong-Liang
TI DNA microarray reveals ZNF195 and SBF1 are potential biomarkers for
   gemcitabine sensitivity in head and neck squamous cell carcinoma cell
   lines
SO INTERNATIONAL JOURNAL OF CLINICAL AND EXPERIMENTAL PATHOLOGY
LA English
DT Article
DE Head and neck squamous cell carcinoma; gemcitabine; DNA microarray;
   ZNF195; SBF1
ID PANCREATIC-CANCER CELLS; LUNG-CANCER; BREAST-CANCER; PHASE-III;
   RESISTANCE; EXPRESSION; CHEMOTHERAPY; GENE; PHOSPHATASE; METABOLISM
AB Gemcitabine is a potential chemotherapy drug for treatment of head and neck squamous cell carcinoma (HNSCC), however, the poor or partial response of HNSCC patients to gemcitabine demonstrated the urgent need for gemcitabine biomarkers to improve the therapy. In present work, 10 HNSCC cell lines were employed to figure out the biomarkers for gemcitabine sensitivity. The sensitivities of these 10 cell lines to gemcitabine and the basal expression of these cell lines was investigated, the correlation between gemcitabine response (IC50 dose) and gene expression was investigated by Pearson correlation and FDR estimation. The top seven positive genes responsible for gemcitabine sensitivity were validated by qPCR in these 10 HNSCC cell lines, while only two genes (SBF1 and ZNF195) were expression-correlated to gemcitabine response. Furthermore, ZNF195 expression was closely associated with gemcitabine sensitivity in the subsequent independent validation in cell lines from various types of cancer. Our work might provide potential biomarkers for gemcitabine sensitivity in HNSCC and various type of cancer.
C1 [Zhu, Min-Hui; Ji, Shun-Long; Zhang, Cai-Yun; Cui, Long; Xiong, Lei; Zheng, Hong-Liang] Second Mil Med Univ, Changhai Hosp, Dept Otorhinolaryngol Head & Neck Surg, Shanghai, Peoples R China.
RP Zheng, HL (通讯作者)，Second Mil Med Univ, Changhai Hosp, Dept Otorhinolaryngol Head & Neck Surg, Shanghai, Peoples R China.
EM xio-ngl_2mmu@yeah.net; zhenghl_xiongl@yeah.net
FU National Natural Science Foundation of China [81202140, 81301827]
FX This work was granted by National Natural Science Foundation of China
   for Lei Xiong (NO. 81202140) and for Long Cui (No. 81301827).
CR Akada M, 2005, CLIN CANCER RES, V11, P3094, DOI 10.1158/1078-0432.CCR-04-1785
   Alagaratnam S, 2013, STEM CELLS DEV, V22, P1136, DOI 10.1089/scd.2012.0369
   An Y, 2013, CANCER LETT, V329, P228, DOI 10.1016/j.canlet.2012.11.005
   Argiris A, 2003, CANC TREAT, V114, P15
   Argiris A, 2008, LANCET, V371, P1695, DOI 10.1016/S0140-6736(08)60728-X
   Arlt A, 2003, ONCOGENE, V22, P3243, DOI 10.1038/sj.onc.1206390
   Arumugam T, 2009, CANCER RES, V69, P5820, DOI 10.1158/0008-5472.CAN-08-2819
   Beaver JA, 2013, CLIN CANCER RES, V19, P5413, DOI 10.1158/1078-0432.CCR-13-0884
   Bepler G, 2013, J CLIN ONCOL, V31, P2404, DOI 10.1200/JCO.2012.46.9783
   Blondeau F, 2000, HUM MOL GENET, V9, P2223, DOI 10.1093/oxfordjournals.hmg.a018913
   Boukovinas I, 2008, PLOS ONE, V3, DOI 10.1371/journal.pone.0003695
   Brans B, 2002, EUR J NUCL MED MOL I, V29, P928, DOI 10.1007/s00259-002-0791-8
   Cardnell RJ, 2013, CLIN CANCER RES, V19, P6322, DOI 10.1158/1078-0432.CCR-13-1975
   CATIMEL G, 1994, ANN ONCOL, V5, P543, DOI 10.1093/oxfordjournals.annonc.a058910
   D'Souza G, 2007, NEW ENGL J MED, V356, P1944, DOI 10.1056/NEJMoa065497
   Dao D, 1999, HUM MOL GENET, V8, P1337, DOI 10.1093/hmg/8.7.1337
   El Deen DAS, 2012, MED ONCOL, V29, P3367, DOI 10.1007/s12032-012-0269-x
   Firestein R, 2002, J CLIN INVEST, V109, P1165, DOI [10.1172/JCI200212589, 10.1172/JCI0212589]
   Firestein R, 2001, J CELL SCI, V114, P2921
   Galmarini CM, 2002, INT J CANCER, V97, P439, DOI 10.1002/ijc.1628
   GROEN HJM, 1995, BRIT J CANCER, V72, P1406, DOI 10.1038/bjc.1995.522
   Guillermet-Guibert J, 2009, MOL CANCER THER, V8, P809, DOI 10.1158/1535-7163.MCT-08-1096
   Hagmann W, 2010, NEOPLASIA, V12, P740, DOI 10.1593/neo.10576
   Hartmann TB, 2008, EXP DERMATOL, V17, P324, DOI 10.1111/j.1600-0625.2007.00637.x
   Hussey DJ, 1997, GENOMICS, V45, P451, DOI 10.1006/geno.1997.4958
   Jorgensen CLT, 2013, BMC CANCER, V13, DOI 10.1186/1471-2407-13-541
   Kamangar F, 2006, J CLIN ONCOL, V24, P2137, DOI 10.1200/JCO.2005.05.2308
   Kim SA, 2003, P NATL ACAD SCI USA, V100, P4492, DOI 10.1073/pnas.0431052100
   Kreutzer JN, 2010, BMC CANCER, V10, DOI 10.1186/1471-2407-10-440
   Lin JC, 2003, J CLIN ONCOL, V21, P631, DOI 10.1200/JCO.2003.06.158
   Logan-Collins J, 2010, CANCER RES, V70, P1130, DOI 10.1158/0008-5472.CAN-09-0761
   Marechal R, 2012, GASTROENTEROLOGY, V143, P664, DOI 10.1053/j.gastro.2012.06.006
   Marur S, 2010, LANCET ONCOL, V11, P781, DOI 10.1016/S1470-2045(10)70017-6
   Nakano Y, 2007, BRIT J CANCER, V96, P457, DOI 10.1038/sj.bjc.6603559
   Nakhro K, 2013, NEUROLOGY, V81, P165, DOI 10.1212/WNL.0b013e31829a3421
   Oguri T, 2006, MOL CANCER THER, V5, P1800, DOI 10.1158/1535-7163.MCT-06-0025
   Okamoto K, 2007, J CELL MOL MED, V11, P349, DOI 10.1111/j.1582-4934.2007.00013.x
   Parkin DM, 2005, CA-CANCER J CLIN, V55, P74, DOI 10.3322/canjclin.55.2.74
   Pauwels B, 2003, EUR J CANCER, V39, P838, DOI 10.1016/S0959-8049(03)00002-9
   Pauwels B, 2006, BMC CANCER, V6, DOI 10.1186/1471-2407-6-142
   Pignon JP, 2000, LANCET, V355, P949, DOI 10.1016/S0140-6736(00)90011-4
   Poplin E, 2013, J CLIN ONCOL, V31, P4453, DOI 10.1200/JCO.2013.51.0826
   Salama JK, 2007, J CLIN ONCOL, V25, P4118, DOI 10.1200/JCO.2007.12.2697
   Simon GR, 2012, CANCER-AM CANCER SOC, V118, P2525, DOI 10.1002/cncr.26522
   Venkatasubbarao K, 2013, MOL CANCER, V12, DOI 10.1186/1476-4598-12-104
   Wonganan P, 2012, CANCER BIOL THER, V13, P908, DOI 10.4161/cbt.20843
   Xu DP, 2013, CANCER BIOL THER, V14, P492, DOI 10.4161/cbt.24343
   Xu M, 2013, CANCER LETT, V333, P152, DOI 10.1016/j.canlet.2013.01.002
   Yao J, 2010, MED ONCOL, V27, P1017, DOI 10.1007/s12032-009-9326-5
   Yu C, 2008, J CELL MOL MED, V12, P2334, DOI 10.1111/j.1582-4934.2008.00257.x
   Zhu HL, 2013, NEUROPATHOLOGY
NR 51
TC 5
Z9 5
U1 0
U2 8
PU E-CENTURY PUBLISHING CORP
PI MADISON
PA 40 WHITE OAKS LN, MADISON, WI 53711 USA
SN 1936-2625
J9 INT J CLIN EXP PATHO
JI Int. J. Clin. Exp. Pathol.
PY 2014
VL 7
IS 4
BP 1514
EP +
PG 11
WC Oncology; Pathology
WE Science Citation Index Expanded (SCI-EXPANDED)
SC Oncology; Pathology
GA AG2DZ
UT WOS:000335227600024
PM 24817947
DA 2022-07-19
ER

PT J
AU ISHIWATA, K
   IDO, T
   MEJIA, AA
   ICHIHASHI, M
   MISHIMA, Y
AF ISHIWATA, K
   IDO, T
   MEJIA, AA
   ICHIHASHI, M
   MISHIMA, Y
TI SYNTHESIS AND RADIATION-DOSIMETRY OF
   4-BORONO-2-[F-18]FLUORO-D,L-PHENYLALANINE - A TARGET COMPOUND FOR PET
   AND BORON NEUTRON-CAPTURE THERAPY
SO APPLIED RADIATION AND ISOTOPES
LA English
DT Article
ID PROTEIN-SYNTHESIS RATES; L-METHYL-<C-11>METHIONINE;
   L-<1-C-11>METHIONINE; METABOLISM; DOPA
AB The F-18-labeling of 4-borono-D-L-phenylalanine (BPA), a potential target compound for cancer treatment with boron neutron capture therapy, is described.  By direct fluorination of BPA with [F-18]AcOF or [F-18]F2 followed by HPLC separation, 4-borono-2-[F-18]fluoro-D,L-phenylalanine was prepared with radiochemical yields of 25-35% and with a radiochemical purity of over 99%.  The tissue distribution study showed that the compound has potential as a tracer for pancreas imaging with positron emission tomography.  Radiation dosimetry is also described.
C1 KOBE UNIV,SCH MED,SPECIAL INST CANC NEUTRON CAPTURE THERAPY,DEPT DERMATOL,CHUO KU,KOBE 650,JAPAN.
   TOHOKU UNIV,CTR CYCLOTRON & RADIOITOSOPE,DIV RADIAT PROTECT & SAFETY CONTROL,SENDAI,MIYAGI 980,JAPAN.
RP ISHIWATA, K (通讯作者)，TOHOKU UNIV,CTR CYCLOTRON & RADIOISOTOPE,DIV RADIOPHARMACEUT CHEM,AOBA KU,SENDAI,MIYAGI 980,JAPAN.
CR COENEN HH, 1989, J NUCL MED, V30, P1367
   COENEN HH, 1988, APPL RADIAT ISOTOPES, V39, P1243
   Coffey J L, 1979, Med Phys, V6, P307
   HARVEY J, 1985, J NUCL MED, V26, P931
   ISHIWATA K, 1988, J NUCL MED, V29, P1419
   MISHIMA Y, 1989, LANCET, V2, P388
   MISHIMA Y, 1989, Journal of Investigative Dermatology, V92, p321S, DOI 10.1111/1523-1747.ep13076750
   MURAKAMI M, 1989, J LABELLED COMPD RAD, V27, P245, DOI 10.1002/jlcr.2580270303
   Smith T, 1982, RADIAT PROT DOSIM, V2, P183
   SNYDER HR, 1958, J AM CHEM SOC, V80, P835, DOI 10.1021/ja01537a021
   YAMAGUCHI H, 1983, HOKEN BUTSURI, V18, P43
NR 11
TC 59
Z9 60
U1 0
U2 3
PU PERGAMON-ELSEVIER SCIENCE LTD
PI OXFORD
PA THE BOULEVARD, LANGFORD LANE, KIDLINGTON, OXFORD, ENGLAND OX5 1GB
SN 0969-8043
J9 APPL RADIAT ISOTOPES
JI Appl. Radiat. Isot.
PY 1991
VL 42
IS 4
BP 325
EP 328
PG 4
WC Chemistry, Inorganic & Nuclear; Nuclear Science & Technology; Radiology,
   Nuclear Medicine & Medical Imaging
WE Science Citation Index Expanded (SCI-EXPANDED)
SC Chemistry; Nuclear Science & Technology; Radiology, Nuclear Medicine &
   Medical Imaging
GA FE774
UT WOS:A1991FE77400001
PM 1850716
DA 2022-07-19
ER

PT J
AU WINQUIST, EW
   LASKEY, J
   CRUMP, M
   KHAMSI, F
   SHEPHERD, FA
AF WINQUIST, EW
   LASKEY, J
   CRUMP, M
   KHAMSI, F
   SHEPHERD, FA
TI KETOCONAZOLE IN THE MANAGEMENT OF PARANEOPLASTIC CUSHINGS-SYNDROME
   SECONDARY TO ECTOPIC ADRENOCORTICOTROPIN PRODUCTION
SO JOURNAL OF CLINICAL ONCOLOGY
LA English
DT Article
ID CELL LUNG-CANCER; HORMONE SYNDROME; CARCINOID-TUMOR; ACTH SYNDROME;
   DISEASE; SECRETION; THERAPY; SUPPRESSION; METYRAPONE; OCTREOTIDE
AB Purpose: To evaluate the safety and efficacy of ketoconazole treatment in the management of patients with paraneoplastic Cushing's syndrome (CS) secondary to ectopic adrenocorticotropin (ACTH) production by malignant neoplasms (ECS).
   Patients and Methods: A retrospective chart review was undertaken for 15 consecutive patients with ECS treated with ketoconazole. Strict criteria were defined for diagnosis of ECS and for clinical, biochemical, and hormonal responses.
   Results: There were four women and 11 men with a median age of 59 years (range, 44 to 84). Eleven patients had primary lung cancer (nine small-cell [SCLC], one mixed SCLC/non-SCLC, and one non-SCLC); two had carcinoid tumors (one branchial, one pancreatic); one had hepatocellular carcinoma; and one had medullary carcinoma of the thyroid. Eight patients had ECS diagnosed at tumor presentation. Clinical findings included proximal muscle weakness (n = 10), peripheral edema (n = 8), and hypertension (n = 8). Biochemical abnormalities included hypokalemia (n = 14), metabolic alkalosis (n = 13), and new or worsened diabetes mellitus (n = 10). Patients received ketoconazole in dosages of 400 to 1,200 mg/d titrated by changes in urinary free-cortisol (UFC) levels for a median duration of 26 days (range, 3 to 1,059), and nine also received chemotherapy with ketoconazole. Hypokalemia, metabolic alkalosis, diabetes mellitus, and hypertension improved in the majority of patients. Ten patients had a hormonal response, with seven complete responses (median duration, 25 days; range, 6 to 989). The occurrence of symptomatic hypoadrenalism was definite in three patients and probable in one. Most patients died of progressive malignant disease accompanied by escape from hormonal control by ketoconazole. The median survival duration of the group was 19 weeks (range, 1 to 154).
   Conclusion: Ketoconozole results in biochemical and hormonal improvement for most patients with ECS. It has few adverse effects, but may impair the cortisol response to stress. For that reason, replacement corticosteroids should be considered for patients with hormonal response, and moderate- to high-dose corticosteroids should be given for any potential stress situations. The ultimate control of the syndrome is dependent on successful treatment of the underlying tumor.
   (C) 1995 by American Society of Clinical Oncology.
C1 TORONTO HOSP, DEPT MED, DIV HEMATOL ONCOL, TORONTO, ON M5G 2C4, CANADA.
   TORONTO HOSP, DEPT MED, DIV ENDOCRINOL, TORONTO, ON M5T 2S8, CANADA.
   UNIV TORONTO, TORONTO, ON, CANADA.
CR BERTAGNA X, 1989, J CLIN ENDOCR METAB, V68, P988, DOI 10.1210/jcem-68-5-988
   BLUNT SB, 1989, POSTGRAD MED J, V65, P575, DOI 10.1136/pgmj.65.766.575
   CERDAS S, 1989, ANN ENDOCRINOL-PARIS, V50, P489
   CONTRERAS P, 1985, J CLIN ENDOCR METAB, V60, P21, DOI 10.1210/jcem-60-1-21
   DIMOPOULOS MA, 1992, CANCER, V69, P66, DOI 10.1002/1097-0142(19920101)69:1<66::AID-CNCR2820690113>3.0.CO;2-2
   DIOP SN, 1989, PRESSE MED, V18, P1325
   DOPPMAN JL, 1989, RADIOLOGY, V172, P115, DOI 10.1148/radiology.172.1.2544919
   DUQUENNE M, 1991, LANCET, V338, P1407, DOI 10.1016/0140-6736(91)92293-B
   ENGELHARDT D, 1989, KLIN WOCHENSCHR, V67, P241, DOI 10.1007/BF01717326
   FARWELL AP, 1988, AM J MED, V84, P1063, DOI 10.1016/0002-9343(88)90312-9
   GHALI VS, 1984, CANCER, V54, P1043, DOI 10.1002/1097-0142(19840915)54:6<1043::AID-CNCR2820540619>3.0.CO;2-U
   GULLO L, 1992, PANCREAS, V7, P172, DOI 10.1097/00006676-199203000-00007
   HEARN PR, 1988, CLIN ENDOCRINOL, V28, P181, DOI 10.1111/j.1365-2265.1988.tb03654.x
   HOFFMAN DM, 1991, CANCER, V67, P1447, DOI 10.1002/1097-0142(19910301)67:5<1447::AID-CNCR2820670531>3.0.CO;2-I
   KORNELY E, 1991, KLIN WOCHENSCHR, V69, P173, DOI 10.1007/BF01665863
   KRUIMEL JW, 1991, ACTA ENDOCRINOL-COP, V124, P492, DOI 10.1530/acta.0.1240492
   LIMPER AH, 1992, ANN INTERN MED, V117, P209, DOI 10.7326/0003-4819-117-3-209
   LOLI P, 1986, J CLIN ENDOCR METAB, V653, P1365
   LUTON JP, 1979, NEW ENGL J MED, V300, P459, DOI 10.1056/NEJM197903013000903
   MYERS EA, 1982, ARCH INTERN MED, V142, P1387, DOI 10.1001/archinte.142.7.1387
   PARKER MS, 1984, SOUTHERN MED J, V77, P518, DOI 10.1097/00007611-198404000-00029
   PRINZ RA, 1979, ARCH SURG-CHICAGO, V114, P481
   RUSZNIEWSKI P, 1988, GUT, V29, P838, DOI 10.1136/gut.29.6.838
   SCHTEINGART DE, 1991, ENDOCRIN METAB CLIN, V20, P453, DOI 10.1016/S0889-8529(18)30253-6
   SHEPHERD FA, 1985, ARCH INTERN MED, V145, P863, DOI 10.1001/archinte.145.5.863
   SHEPHERD FA, 1992, J CLIN ONCOL, V10, P21, DOI 10.1200/JCO.1992.10.1.21
   SONINO N, 1987, NEW ENGL J MED, V317, P812, DOI 10.1056/NEJM198709243171307
   SONINO N, 1985, J CLIN ENDOCR METAB, V61, P718, DOI 10.1210/jcem-61-4-718
   SONINO N, 1991, CLIN ENDOCRINOL, V35, P347, DOI 10.1111/j.1365-2265.1991.tb03547.x
   STEEN RE, 1991, ACTA ENDOCRINOL-COP, V125, P331, DOI 10.1530/acta.0.1250331
   TABARIN A, 1991, CLIN ENDOCRINOL, V34, P63, DOI 10.1111/j.1365-2265.1991.tb01737.x
   THOREN M, 1985, ACTA ENDOCRINOL-COP, V109, P451, DOI 10.1530/acta.0.1090451
   VERHELST JA, 1991, CLIN ENDOCRINOL, V35, P169, DOI 10.1111/j.1365-2265.1991.tb03517.x
NR 33
TC 60
Z9 63
U1 0
U2 1
PU W B SAUNDERS CO
PI PHILADELPHIA
PA INDEPENDENCE SQUARE WEST CURTIS CENTER, STE 300, PHILADELPHIA, PA
   19106-3399
SN 0732-183X
J9 J CLIN ONCOL
JI J. Clin. Oncol.
PD JAN
PY 1995
VL 13
IS 1
BP 157
EP 164
DI 10.1200/JCO.1995.13.1.157
PG 8
WC Oncology
WE Science Citation Index Expanded (SCI-EXPANDED)
SC Oncology
GA QA325
UT WOS:A1995QA32500022
PM 7799015
DA 2022-07-19
ER

PT J
AU He, YT
   Chen, XL
   Yu, Y
   Li, J
   Hu, QY
   Xue, C
   Chen, JA
   Shen, S
   Luo, YG
   Ren, F
   Li, C
   Bao, J
   Yan, JY
   Qian, GW
   Ren, ZG
   Sun, RR
   Cui, GY
AF He, Yuting
   Chen, Xiaolong
   Yu, Yan
   Li, Juan
   Hu, Qiuyue
   Xue, Chen
   Chen, Jianan
   Shen, Shen
   Luo, Yonggang
   Ren, Fang
   Li, Chao
   Bao, Jie
   Yan, Jingya
   Qian, Guowu
   Ren, Zhigang
   Sun, Ranran
   Cui, Guangying
TI LDHA is a direct target of miR-30d-5p and contributes to aggressive
   progression of gallbladder carcinoma
SO MOLECULAR CARCINOGENESIS
LA English
DT Article
DE gallbladder carcinoma; LDHA; miR-30d-5p
ID CELL LUNG-CANCER; LACTATE-DEHYDROGENASE; PANCREATIC-CANCER; AEROBIC
   GLYCOLYSIS; TUMOR PROGRESSION; DOWN-REGULATION; INHIBITION; PROMOTES;
   PROLIFERATION; METASTASIS
AB Gallbladder cancer (GBC) is the most general biliary tract malignancy, with poor prognosis due to rapid tumor progression and lack of specific symptoms. Lactate dehydrogenase-A (LDHA) can promote Warburg effect to produce lactate and Adenosine Triphosphate (ATP) in aerobic condition, which contributes to oncogenesis metastasis and drug resistance in various cancers. However, the expression and functional role of LDHA in GBC are largely unknown. We determined that LDHA was over-expressed in GBC tumor tissues compared with normal tissues, which was also an independent prognostic factor for the overall survival of GBC patients by tissue microarrays analysis. In addition, RNAi-mediated LDHA silencing could suppress the GBC cell proliferation, invasion, colony formation and glycolysis while promoting cell apoptosis in vitro. Similar results were observed in GBC cells treated with LDHA specific inhibitor FX11. Moreover, we confirmed that knockdown of LDHA could inhibit tumor growth in vivo. Additionally, we found that the 3'-untranslated region (3'-UTR) of LDHA mRNA was the direct target of microRNA-30d-5p (miR-30d-5p), which was low expressed in GBC tissues and associated with poor prognosis of GBC patients. Our findings disclose a novel role for miR-30d-5p/LDHA axis contribute to aggressive progression by reprogramming the metabolic process in GBC cells, and suggest a potential application of miR-30d-5p/LDHA axis in prognosis prediction and GBC treatment.
C1 [He, Yuting; Chen, Xiaolong; Yu, Yan; Li, Juan; Hu, Qiuyue; Xue, Chen; Chen, Jianan; Shen, Shen; Ren, Zhigang; Sun, Ranran; Cui, Guangying] Zhengzhou Univ, Affiliated Hosp 1, Precis Med Ctr, Zhengzhou 450052, Henan, Peoples R China.
   [He, Yuting; Chen, Xiaolong; Yu, Yan; Li, Juan; Hu, Qiuyue; Xue, Chen; Chen, Jianan; Shen, Shen; Luo, Yonggang; Ren, Fang; Bao, Jie; Yan, Jingya; Ren, Zhigang; Sun, Ranran; Cui, Guangying] Zhengzhou Univ, Affiliated Hosp 1, Key Lab Clin Med, Zhengzhou, Henan, Peoples R China.
   [Li, Chao] Zhengzhou Univ, Henan Canc Hosp, Affiliated Canc Hosp, Dept Bone & Soft Tissue, Zhengzhou, Henan, Peoples R China.
   [Qian, Guowu] Zhengzhou Univ, Affiliated Nanyang Cent Hosp, Dept Gen Surg, Nanyang, Peoples R China.
RP Sun, RR; Cui, GY (通讯作者)，Zhengzhou Univ, Affiliated Hosp 1, Precis Med Ctr, Zhengzhou 450052, Henan, Peoples R China.
EM sunran1986318@163.com; cuiguangying1986@163.com
RI Ren, Zhigang/AAO-8576-2020
OI Xue, Chen/0000-0003-3827-9097
FU National Natural Science Foundation of China [81600506, 81702346,
   81702757, 81702927]; Medicine Science and Technology research project of
   Henan province [201602032, 201702001, 201702032]; Youth innovation fund
   of the First Affiliated Hospital of Zhengzhou University [YNQN2017167,
   YNQN2017031, YNQN2017032]; Foundation of Henan Educational Committee
   [18A320038]; First Affiliated Hospital of Zhengzhou University; Dalian
   Institute of Chemical Physics Chinese Academy of Sciences; National S&T
   Major Project of China [2018ZX10301201]
FX the National Natural Science Foundation of China, Grant numbers:
   81600506, 81702346, 81702757, 81702927; The Medicine Science and
   Technology research project of Henan province, Grant numbers: 201602032,
   201702001, 201702032; Youth innovation fund of the First Affiliated
   Hospital of Zhengzhou University, Grant numbers: YNQN2017167,
   YNQN2017031, YNQN2017032; Foundation of Henan Educational Committee,
   Grant number: 18A320038; The Joint Research Fund of the First Affiliated
   Hospital of Zhengzhou University and Dalian Institute of Chemical
   Physics Chinese Academy of Sciences; National S&T Major Project of
   China, Grant number: 2018ZX10301201
CR Cai Z, 2010, MOL CELL PROTEOMICS, V9, P2617, DOI 10.1074/mcp.M110.000661
   Chen B, 2012, J TRANSL MED, V10, DOI 10.1186/1479-5876-10-228
   Chen C, 2016, PLOS ONE, V11, DOI 10.1371/journal.pone.0166361
   Chen D, 2015, CANCER LETT, V362, P208, DOI 10.1016/j.canlet.2015.03.041
   Cui JJ, 2014, CLIN CANCER RES, V20, P2595, DOI 10.1158/1078-0432.CCR-13-2407
   DeBerardinis RJ, 2016, SCI ADV, V2, DOI 10.1126/sciadv.1600200
   Epstein T, 2017, PLOS ONE, V12, DOI 10.1371/journal.pone.0185085
   Girgis H, 2014, MOL CANCER, V13, DOI 10.1186/1476-4598-13-101
   Guo WJ, 2015, HEPATOLOGY, V62, P1132, DOI 10.1002/hep.27929
   Han RL, 2017, NEOPLASMA, V64, P244, DOI 10.4149/neo_2017_211
   He TL, 2015, MED ONCOL, V32, DOI 10.1007/s12032-015-0633-8
   Hu S, 2016, ONCOTARGET, V7, P48423, DOI 10.18632/oncotarget.10301
   Huang XJ, 2017, J EXP CLIN CANC RES, V36, DOI 10.1186/s13046-017-0593-2
   Hundal R, 2014, CLIN EPIDEMIOL, V6, P99, DOI 10.2147/CLEP.S37357
   Kumar B, 2016, ONCOTARGET, V7, P72593, DOI 10.18632/oncotarget.12241
   Lai EC, 2002, NAT GENET, V30, P363, DOI 10.1038/ng865
   Larsen FO, 2018, ONCOLOGY-BASEL, V94, P19, DOI 10.1159/000479970
   Li HL, 2016, ONCOTARGET, V7, P54838, DOI 10.18632/oncotarget.10761
   Li J, 2016, NEUROREPORT, V27, P110, DOI 10.1097/WNR.0000000000000506
   Li L, 2017, CANCER LETT, V400, P89, DOI 10.1016/j.canlet.2017.04.034
   Liberti MV, 2017, CELL METAB, V26, P648, DOI 10.1016/j.cmet.2017.08.017
   Lu W, 2016, SCI REP-UK, V6, DOI 10.1038/srep26351
   Miao P, 2013, IUBMB LIFE, V65, P904, DOI 10.1002/iub.1216
   Osaka E, 2014, J ORTHOP RES, V32, P1075, DOI 10.1002/jor.22632
   Pagliuca A, 2013, ONCOGENE, V32, P4806, DOI 10.1038/onc.2012.495
   Rajeshkumar NV, 2015, CANCER RES, V75, P3355, DOI 10.1158/0008-5472.CAN-15-0108
   Rizwan A, 2013, CLIN CANCER RES, V19, P5158, DOI 10.1158/1078-0432.CCR-12-3300
   Sharma A, 2017, WORLD J GASTROENTERO, V23, P3978, DOI 10.3748/wjg.v23.i22.3978
   Sheng SL, 2012, FEBS J, V279, P3898, DOI 10.1111/j.1742-4658.2012.08748.x
   Simon R, 2007, CANCER INFORM, V3, P11
   Wang J, 2015, ONCOTARGET, V6, P19456, DOI 10.18632/oncotarget.3318
   Xie H, 2014, CELL METAB, V19, P795, DOI 10.1016/j.cmet.2014.03.003
   Yang WW, 2012, NAT CELL BIOL, V14, P1295, DOI 10.1038/ncb2629
   Yang Y, 2014, ONCOTARGET, V5, P11886, DOI 10.18632/oncotarget.2620
   Yuan DZ, 2017, ONCOTARGET, V8, P67663, DOI 10.18632/oncotarget.18801
   Zhang R, 2016, AM J CANCER RES, V6, P312
   Zhao D, 2013, CANCER CELL, V23, P464, DOI 10.1016/j.ccr.2013.02.005
   Zhu AX, 2011, HEPATOLOGY, V53, P695, DOI 10.1002/hep.24145
NR 38
TC 51
Z9 51
U1 1
U2 8
PU WILEY
PI HOBOKEN
PA 111 RIVER ST, HOBOKEN 07030-5774, NJ USA
SN 0899-1987
EI 1098-2744
J9 MOL CARCINOGEN
JI Mol. Carcinog.
PD JUN
PY 2018
VL 57
IS 6
BP 772
EP 783
DI 10.1002/mc.22799
PG 12
WC Biochemistry & Molecular Biology; Oncology
WE Science Citation Index Expanded (SCI-EXPANDED)
SC Biochemistry & Molecular Biology; Oncology
GA GF5QW
UT WOS:000432023600008
PM 29569755
DA 2022-07-19
ER

PT J
AU Gandhi, AV
   Saxena, S
   Relles, D
   Sarosiek, K
   Kang, CY
   Chipitsyna, G
   Sendecki, JA
   Yeo, CJ
   Arafat, HA
AF Gandhi, Ankit V.
   Saxena, Shivam
   Relles, Daniel
   Sarosiek, Konrad
   Kang, Christopher Y.
   Chipitsyna, Galina
   Sendecki, Jocelyn Andrel
   Yeo, Charles J.
   Arafat, Hwyda A.
TI Differential Expression of Cytochrome P450 Omega-hydroxylase Isoforms
   and Their Association with Clinicopathological Features in Pancreatic
   Ductal Adenocarcinoma
SO ANNALS OF SURGICAL ONCOLOGY
LA English
DT Article
ID CYP4A-RELATED PROTEINS; CELL-PROLIFERATION; ARACHIDONIC-ACID;
   SEX-DIFFERENCES; CYP4A; MICE; 4A; ANGIOGENESIS; PROGRESSION; CARCINOMA
AB Background. The cytochrome P450 (CYP) superfamily consists of enzymes that catalyze the oxidation of lipids, steroids, and drugs. In particular, the CYP4 family plays an essential role in lipid metabolism by the omega-hydroxylation of terminal ends of fatty acids. Disturbance of this system has been associated with increased angiogenesis, proliferation, and metastasis of several cancers. This study aimed to detect the expression of CYP4 isoforms (CYP4A11, CYP4F2, CYP4F3) in pancreatic ductal adenocarcinoma (PDA) and their association with clinicopathological features.
   Methods. Pancreatic specimens were collected from 73 patients who underwent surgical resection at the Thomas Jefferson University Hospital. Quantitative polymerase chain reaction was used to examine the cytochrome P450 isoforms in PDA (n = 62), adjacent-normal (n = 30), and benign tissues (n = 11). Logistic regression models were used to analyze gene expression among tissue types. Spearman rank correlations were calculated for isoform expression and for age. Differences in expression by gender were assessed via t test. Other clinicopathological variables (diabetes, smoking, obesity, T stage, perineural invasion, nodal status) were analyzed by Wilcoxon rank sum.
   Results. CYP4 expression for isoforms was significantly higher in PDA tissues versus matched-adjacent tissues (p < 0.01). PDA tumors expressed significantly higher levels of CYP4F2 and CYP4F3 when compared to benign lesions (p < 0.01). Significant associations were found between low levels of CYP4F2 and CYP4F3 and increased age of PDA patients. Interestingly, all isoforms were expressed at higher levels in male patients.
   Conclusions. Transcriptional upregulation of cytochrome P450 omega-hydroxylase suggests that these enzymes have the potential to be used as distinguishing markers in pancreatic pathology.
C1 [Gandhi, Ankit V.; Saxena, Shivam; Relles, Daniel; Sarosiek, Konrad; Kang, Christopher Y.; Chipitsyna, Galina; Yeo, Charles J.; Arafat, Hwyda A.] Thomas Jefferson Univ, Dept Surg, Jefferson Pancreat Biliary & Related Canc Ctr, Thomas Jefferson Univ Hosp, Philadelphia, PA 19107 USA.
   [Sendecki, Jocelyn Andrel] Thomas Jefferson Univ, Div Biostat, Philadelphia, PA 19107 USA.
RP Arafat, HA (通讯作者)，Thomas Jefferson Univ, Dept Surg, Jefferson Pancreat Biliary & Related Canc Ctr, Thomas Jefferson Univ Hosp, Philadelphia, PA 19107 USA.
EM hwyda.arafat@gmail.com
OI Relles, Daniel/0000-0002-8265-5830
CR Alexanian A, 2012, CANCER GENOM PROTEOM, V9, P163
   Alexanian A, 2009, ANTICANCER RES, V29, P3819
   Amaral SL, 2003, AM J PHYSIOL-HEART C, V284, pH1528, DOI 10.1152/ajpheart.00406.2002
   Carmeliet P, 2000, NATURE, V407, P249, DOI 10.1038/35025220
   Chen P, 2005, AM J PATHOL, V166, P615, DOI 10.1016/S0002-9440(10)62282-1
   Gandhi M, 2004, ANNU REV PHARMACOL, V44, P499, DOI 10.2165/00003088-200948030-00001
   Goggins M, 2011, CLIN CANCER RES, V17, P635, DOI 10.1158/1078-0432.CCR-10-3074
   Guo AM, 2008, J PHARMACOL EXP THER, V327, P10, DOI 10.1124/jpet.108.140889
   Guo M, 2005, J PHARMACOL EXP THER, V315, P526, DOI 10.1124/jpet.105.088567
   Hardwick JP, 2008, BIOCHEM PHARMACOL, V75, P2263, DOI 10.1016/j.bcp.2008.03.004
   Heng YM, 1997, BIOCHEM J, V325, P741, DOI 10.1042/bj3250741
   Hernando-Rodriguez M, 2012, J ORAL PATHOL MED, V41, P1, DOI 10.1111/j.1600-0714.2011.01067.x
   Hiratsuka M, 1996, J BIOCHEM-TOKYO, V119, P340
   Hiratsuka M, 1996, BIOL PHARM BULL, V19, P512
   Jemal A, 2010, CA-CANCER J CLIN, V60, P277, DOI 10.3322/caac.20073
   Kalsotra A, 2005, BIOCHEM BIOPH RES CO, V338, P423, DOI 10.1016/j.bbrc.2005.08.101
   Kalsotra A, 2002, DRUG METAB DISPOS, V30, P1022, DOI 10.1124/dmd.30.9.1022
   Lee S, 2005, J CELL BIOL, V169, P681, DOI 10.1083/jcb.200409115
   Mitchell SR, 2001, DRUG METAB DISPOS, V29, P17
   Miyata Noriyuki, 2005, Journal of Smooth Muscle Research, V41, P175, DOI 10.1540/jsmr.41.175
   Reddy KB, 2003, CANCER METAST REV, V22, P395, DOI 10.1023/A:1023781114568
   Schwartzman ML, 1996, NEPHRON, V73, P652
   Simpson AECM, 1997, GEN PHARMACOL-VASC S, V28, P351, DOI 10.1016/S0306-3623(96)00246-7
   Stec DE, 2007, CELL PHYSIOL BIOCHEM, V19, P121, DOI 10.1159/000099200
   Stec DE, 2003, AM J PHYSIOL-RENAL, V284, pF95, DOI 10.1152/ajprenal.00132.2002
   Tsai IJ, 2011, AM J PHYSIOL-HEART C, V300, pH1194, DOI 10.1152/ajpheart.00733.2010
   Tsunedomi R, 2005, INT J ONCOL, V27, P661
   WARSHAW AL, 1992, NEW ENGL J MED, V326, P455, DOI 10.1056/NEJM199202133260706
   Yu W, 2011, CANCER CHEMOTH PHARM, V68, P619, DOI 10.1007/s00280-010-1521-8
NR 29
TC 13
Z9 13
U1 1
U2 3
PU SPRINGER
PI NEW YORK
PA 233 SPRING ST, NEW YORK, NY 10013 USA
SN 1068-9265
EI 1534-4681
J9 ANN SURG ONCOL
JI Ann. Surg. Oncol.
PD DEC
PY 2013
VL 20
SU 3
BP S636
EP S643
DI 10.1245/s10434-013-3128-x
PG 8
WC Oncology; Surgery
WE Science Citation Index Expanded (SCI-EXPANDED)
SC Oncology; Surgery
GA 268VB
UT WOS:000328197600038
PM 23846787
DA 2022-07-19
ER

PT J
AU Mei, HL
   Xiang, Y
   Mei, H
   Fang, B
   Wang, QG
   Cao, DD
   Hu, Y
   Guo, T
AF Mei, Huiling
   Xiang, Yu
   Mei, Heng
   Fang, Bin
   Wang, Qiuguo
   Cao, Dedong
   Hu, Yu
   Guo, Tao
TI Pterostilbene inhibits nutrient metabolism and induces apoptosis through
   AMPK activation in multiple myeloma cells
SO INTERNATIONAL JOURNAL OF MOLECULAR MEDICINE
LA English
DT Article
DE multiple myeloma; pterostilbene; AMPK-activated protein kinase; nutrient
   metabolism; apoptosis; autophagy
ID FATTY-ACID SYNTHASE; BREAST-CANCER CELLS; SIGNALING PATHWAY;
   PANCREATIC-CANCER; PROSTATE-CANCER; HEPATOCELLULAR-CARCINOMA;
   GLUCOSE-METABOLISM; ANTITUMOR-ACTIVITY; COLORECTAL-CANCER;
   ENERGY-METABOLISM
AB Multiple myeloma (MM) cells are characterized by an abnormal nutrient metabolism that is distinct from normal plasma cells. Pterostilbene (PTE), a bioactive component of blueberries, has been demonstrated to induce apoptosis in multiple types of cancer cell. The present study evaluated whether PTE treatment affected the survival of MM cells from a metabolic perspective, and the potential mechanisms of this. It was observed that the administration of PTE induced apoptosis, which was mediated by the increased activation of AMP-activated protein kinase (AMPK). Once activated, AMPK decreased the expression and/or activity of key lipo-genic enzymes, including fatty acid synthase and acetyl-CoA carboxylase. In addition, the activation of AMPK suppressed the downstream substrate, mechanistic target of rapamycin, which dephosphorylated eukaryotic initiation factor 4E-binding protein 1, leading to a general decrease in mRNA translation. Pre-treatment with the AMPK inhibitor compound C prior to PTE treatment compromised the anti-myeloma apoptosis effect, suggesting the critical role of AMPK in mediating PTE-induced cell toxicity. Consistent results were obtained in vivo. Finally, autophagy was adaptively upregulated subsequent to PTE treatment; the pro-apoptotic efficacy of PTE was potentiated once autophagic flux was inhibited by 3-methyladenine. Taken together, these data demonstrated that PTE exerts anti-tumor effects on MM cells via AMPK-induced nutrient suppression.
C1 [Mei, Huiling; Xiang, Yu; Mei, Heng; Fang, Bin; Wang, Qiuguo; Hu, Yu; Guo, Tao] Huazhong Univ Sci & Technol, Tongji Med Coll, Union Hosp, Inst Hematol, 1,277 Jiefang Ave, Wuhan 430022, Hubei, Peoples R China.
   [Mei, Huiling; Mei, Heng; Hu, Yu; Guo, Tao] Huazhong Univ Sci & Technol, Collaborat Innovat Ctr Hematol, Wuhan 430022, Hubei, Peoples R China.
   [Cao, Dedong] Wuhan Univ, Renmin Hosp, Dept Oncol, Wuhan 430060, Hubei, Peoples R China.
RP Hu, Y; Guo, T (通讯作者)，Huazhong Univ Sci & Technol, Tongji Med Coll, Union Hosp, Inst Hematol, 1,277 Jiefang Ave, Wuhan 430022, Hubei, Peoples R China.
EM dr_huyu@126.com; guotao1968@163.com
CR Agnelli L, 2007, BRIT J HAEMATOL, V136, P565, DOI 10.1111/j.1365-2141.2006.06467.x
   Besse A, 2018, LEUKEMIA, V32, P391, DOI 10.1038/leu.2017.212
   Bjarnadottir O, 2013, BREAST CANCER RES TR, V138, P499, DOI 10.1007/s10549-013-2473-6
   Cao DD, 2015, ONCOL REP, V33, P899, DOI 10.3892/or.2014.3635
   Cao DD, 2014, ONCOL REP, V31, P1205, DOI 10.3892/or.2014.2974
   Chang CH, 2017, INT J ONCOL, V50, P873, DOI 10.3892/ijo.2017.3866
   Chen GG, 2017, ONCOL REP, V38, P488, DOI 10.3892/or.2017.5675
   Chen RJ, 2012, J AGR FOOD CHEM, V60, P11533, DOI 10.1021/jf302778a
   Chim CS, 2018, LEUKEMIA, V32, P252, DOI 10.1038/leu.2017.329
   Dhar S, 2016, ONCOTARGET, V7, P18469, DOI 10.18632/oncotarget.7841
   Dimopoulos MA, 2015, NAT REV CLIN ONCOL, V12, P42, DOI 10.1038/nrclinonc.2014.200
   Dong GZ, 2015, PHYTOTHER RES, V29, P1605, DOI 10.1002/ptr.5442
   Drexler HG, 1999, LEUKEMIA, V13, P1601, DOI 10.1038/sj.leu.2401510
   Duan WX, 2017, CANCER LETT, V385, P225, DOI 10.1016/j.canlet.2016.10.019
   Estrela JM, 2013, CRIT REV CL LAB SCI, V50, P65, DOI 10.3109/10408363.2013.805182
   Farnoushi Y, 2011, BRIT J CANCER, V105, P1708, DOI 10.1038/bjc.2011.445
   Fernando Rodrigo Carlini, 2015, Genes Cancer, V6, P462
   Flaveny CA, 2015, CANCER CELL, V28, P42, DOI 10.1016/j.ccell.2015.05.007
   Garcia D, 2017, MOL CELL, V66, P789, DOI 10.1016/j.molcel.2017.05.032
   Gomez-Zorita S, 2014, J AGR FOOD CHEM, V62, P8371, DOI 10.1021/jf501318b
   Holcik M, 2005, NAT REV MOL CELL BIO, V6, P318, DOI 10.1038/nrm1618
   Inoki K, 2012, ANNU REV PHARMACOL, V52, P381, DOI 10.1146/annurev-pharmtox-010611-134537
   Jing K, 2011, AUTOPHAGY, V7, P1348, DOI 10.4161/auto.7.11.16658
   Kosuru R, 2017, LIFE SCI, V182, P112, DOI 10.1016/j.lfs.2017.06.015
   Kosuru R, 2016, EUR J PHARMACOL, V789, P229, DOI 10.1016/j.ejphar.2016.07.046
   Levy JMM, 2017, NAT REV CANCER, V17, P528, DOI 10.1038/nrc.2017.53
   Li L, 2016, J HEPATOL, V64, P333, DOI 10.1016/j.jhep.2015.10.004
   Lin L, 2012, INT J CANCER, V130, P1459, DOI 10.1002/ijc.26152
   Lin VCH, 2012, J AGR FOOD CHEM, V60, P6399, DOI 10.1021/jf301499e
   Liu YW, 2013, TOXICOLOGY, V304, P120, DOI 10.1016/j.tox.2012.12.018
   Lv S, 2016, ARCH VIROL, V161, P2807, DOI 10.1007/s00705-016-2924-6
   Ma JG, 2015, ONCOTARGET, V6, P20993, DOI 10.18632/oncotarget.3663
   Maiso P, 2015, CANCER RES, V75, P2071, DOI 10.1158/0008-5472.CAN-14-3400
   McCormack DE, 2012, J GASTROINTEST SURG, V16, P1136, DOI 10.1007/s11605-012-1869-7
   Medina EA, 2014, LEUKEMIA, V28, P2080, DOI 10.1038/leu.2014.112
   Mihaylova MM, 2011, NAT CELL BIOL, V13, P1016, DOI 10.1038/ncb2329
   Mohanti BK, 1996, INT J RADIAT ONCOL, V35, P103, DOI 10.1016/S0360-3016(96)85017-6
   Morotomi-Yano K, 2012, EXP CELL RES, V318, P1733, DOI 10.1016/j.yexcr.2012.04.016
   Moschetta M, 2014, BRIT J PHARMACOL, V171, P3801, DOI 10.1111/bph.12749
   Nagao K, 2017, J NUTR BIOCHEM, V43, P151, DOI 10.1016/j.jnutbio.2017.02.009
   Okawa Y, 2008, BRIT J HAEMATOL, V141, P659, DOI 10.1111/j.1365-2141.2008.07114.x
   Pandey PR, 2013, ONCOGENE, V32, P5111, DOI 10.1038/onc.2012.519
   PELLATDECEUNYNK C, 1995, BLOOD, V86, P4001, DOI 10.1182/blood.V86.10.4001.bloodjournal86104001
   Rajkumar SV, 2014, LANCET ONCOL, V15, pE538, DOI 10.1016/S1470-2045(14)70442-5
   Ravikumar B, 2010, PHYSIOL REV, V90, P1383, DOI 10.1152/physrev.00030.2009
   Riche DM, 2013, J TOXICOL-US, V2013, DOI 10.1155/2013/463595
   Shieh JM, 2013, J AGR FOOD CHEM, V61, P6366, DOI 10.1021/jf4012455
   Steinberg GR, 2009, PHYSIOL REV, V89, P1025, DOI 10.1152/physrev.00011.2008
   Svensson RU, 2016, NAT MED, V22, P1108, DOI 10.1038/nm.4181
   Wakimoto R, 2017, ANTICANCER RES, V37, P6153, DOI 10.21873/anticanres.12064
   Wang MD, 2016, HEPATOLOGY, V63, P1272, DOI 10.1002/hep.28415
   Wang P, 2018, BIOFACTORS, V44, P16, DOI 10.1002/biof.1410
   Wang Y, 2018, J EXP CLIN CANC RES, V37, DOI 10.1186/s13046-018-0731-5
   Wang Y, 2013, HEPATOLOGY, V58, P995, DOI 10.1002/hep.26394
   Wawszczyk J, 2014, ACTA POL PHARM, V71, P1051
   Xie BQ, 2016, INT J MOL SCI, V17, DOI 10.3390/ijms17111927
   Yan H, 2015, LEUKEMIA, V29, P196, DOI 10.1038/leu.2014.135
   Yao Z, 2017, CELL DEATH DIS, V8, DOI 10.1038/cddis.2017.35
   Yu W, 2016, ONCOTARGET, V7, P86075, DOI 10.18632/oncotarget.13342
   Yu W, 2015, ONCOL REP, V33, P2086, DOI 10.3892/or.2015.3809
   Zadra G, 2014, EMBO MOL MED, V6, P519, DOI 10.1002/emmm.201302734
   Zaytseva YY, 2012, CANCER RES, V72, P1504, DOI 10.1158/0008-5472.CAN-11-4057
   Zhang L, 2013, J NUTR BIOCHEM, V24, P903, DOI 10.1016/j.jnutbio.2012.06.008
   Zismanov V, 2015, INT J ONCOL, V46, P860, DOI 10.3892/ijo.2014.2774
NR 64
TC 9
Z9 10
U1 3
U2 15
PU SPANDIDOS PUBL LTD
PI ATHENS
PA POB 18179, ATHENS, 116 10, GREECE
SN 1107-3756
EI 1791-244X
J9 INT J MOL MED
JI Int. J. Mol. Med.
PD NOV
PY 2018
VL 42
IS 5
BP 2676
EP 2688
DI 10.3892/ijmm.2018.3857
PG 13
WC Medicine, Research & Experimental
WE Science Citation Index Expanded (SCI-EXPANDED)
SC Research & Experimental Medicine
GA GX4LA
UT WOS:000447702700032
PM 30226553
OA Green Submitted, Green Published, hybrid
DA 2022-07-19
ER

PT J
AU Marchesi, F
   Vignali, D
   Manini, B
   Rigamonti, A
   Monti, P
AF Marchesi, Federica
   Vignali, Debora
   Manini, Beatrice
   Rigamonti, Alessandra
   Monti, Paolo
TI Manipulation of Glucose Availability to Boost Cancer Immunotherapies
SO CANCERS
LA English
DT Review
DE immune therapies; glucose metabolism; T cells; Glut1
ID NAIVE T-CELLS; PANCREATIC-CANCER; MEMORY; METABOLISM; LYMPHOCYTES;
   ACTIVATION; INHIBITOR; AKT; MECHANISMS; GENERATION
AB Simple Summary
   Substantial effort has been made in recent years to improve the clinical outcome of cancer immunotherapy. Recent findings suggest that manipulation of glucose metabolism can represent a valuable tool to limit cancer cell growth and to help the immune system to elicit an efficient and protective response to cancer cells. Both pharmacological approaches and diets with a low carbohydrate content are under evaluation in order to limit glucose availability in metabolic processes for a future application as co-adjuvant strategies to improve cancer immunotherapies.
   The orchestration of T cell responses is intimately linked to the execution of metabolic processes, both in homeostasis and disease. In cancer tissues, metabolic alterations that characterize malignant transformation profoundly affect the composition of the immune microenvironment and the accomplishment of an effective anti-tumor response. The growing understanding of the metabolic regulation of immune cell function has shed light on the possibility to manipulate metabolic pathways as a strategy to improve T cell function in cancer. Among others, glucose metabolism through the glycolytic pathway is central in shaping T cell responses and emerges as an ideal target to improve cancer immunotherapy. However, metabolic manipulation requires a deep level of control over side-effects and development of biomarkers of response. Here, we summarize the metabolic control of T cell function and focus on the implications of metabolic manipulation for the design of immunotherapeutic strategies. Integrating our understanding of T cell function and metabolism will hopefully foster the forthcoming development of more effective immunotherapeutic strategies.
C1 [Marchesi, Federica; Rigamonti, Alessandra] Ctr IRCCS, Dept Immunol & Inflammat Humanitas Clin & Res, I-20089 Milan, Italy.
   [Marchesi, Federica; Rigamonti, Alessandra] Univ Milan, Dept Med Biotechnol & Translat Med, I-20133 Milan, Italy.
   [Vignali, Debora; Manini, Beatrice; Monti, Paolo] IRCCS Osped San Raffaele, San Raffaele Diabet Res Inst, I-20131 Milan, Italy.
   [Manini, Beatrice] San Raffaele Vita Salute Univ, I-20133 Milan, Italy.
RP Monti, P (通讯作者)，IRCCS Osped San Raffaele, San Raffaele Diabet Res Inst, I-20131 Milan, Italy.
EM Federica.Marchesi@humanitasresearch.it; vignali.debora@hsr.it;
   b.manini@studenti.unisr.it; alessandra.rigamonti@humanitasresearch.it;
   monti.paolo@hsr.it
RI Marchesi, Federica/E-5163-2017; Monti, Paolo/H-7838-2018
OI Marchesi, Federica/0000-0002-7212-5721; Monti,
   Paolo/0000-0002-4452-2164; Rigamonti, Alessandra/0000-0002-1938-2278
FU Juvenile Diabetes Research Foundation (JDRF) [2-SRA-2019-756-S-B]; JDRF
   [5-CDA-2015-85-A-N]
FX This work was supported by the Juvenile Diabetes Research Foundation
   (JDRF, 2-SRA-2019-756-S-B). Paolo Monti is supported by a Career
   Development Award from JDRF (5-CDA-2015-85-A-N).
CR Adams DJ, 2014, ACS CHEM BIOL, V9, P2247, DOI 10.1021/cb500347p
   Araki K, 2009, NATURE, V460, P108, DOI 10.1038/nature08155
   Ascierto ML, 2016, CANCER IMMUNOL RES, V4, P726, DOI 10.1158/2326-6066.CIR-16-0072
   Borghaei H, 2015, NEW ENGL J MED, V373, P1627, DOI 10.1056/NEJMoa1507643
   Brahmer J, 2015, NEW ENGL J MED, V373, P123, DOI 10.1056/NEJMoa1504627
   Branco AF, 2016, EUR J CLIN INVEST, V46, P285, DOI 10.1111/eci.12591
   Buck MD, 2016, CELL, V166, P63, DOI 10.1016/j.cell.2016.05.035
   Cammann C, 2016, BMC CELL BIOL, V17, DOI 10.1186/s12860-016-0104-x
   Cavalleri T, 2019, CANCER IMMUNOL RES, V7, P751, DOI 10.1158/2326-6066.CIR-18-0661
   Chamoto K, 2017, P NATL ACAD SCI USA, V114, pE761, DOI 10.1073/pnas.1620433114
   Chan DA, 2011, SCI TRANSL MED, V3, DOI 10.1126/scitranslmed.3002394
   Chang CH, 2015, CELL, V162, P1229, DOI 10.1016/j.cell.2015.08.016
   Chehtane M, 2010, AM J PHYSIOL-CELL PH, V298, pC1560, DOI 10.1152/ajpcell.00506.2009
   Chiu M, 2014, BRIT J CANCER, V111, P1159, DOI 10.1038/bjc.2014.425
   Cieri N, 2013, BLOOD, V121, P573, DOI 10.1182/blood-2012-05-431718
   Cortese N, 2020, CANCER IMMUNOL RES, V8, P493, DOI 10.1158/2326-6066.CIR-19-0403
   Crompton JG, 2015, CANCER RES, V75, P296, DOI 10.1158/0008-5472.CAN-14-2277
   Cui GL, 2015, CELL, V161, P750, DOI 10.1016/j.cell.2015.03.021
   De Rosa V, 2015, NAT IMMUNOL, V16, P1174, DOI 10.1038/ni.3269
   deLeeuw RJ, 2012, CLIN CANCER RES, V18, P3022, DOI 10.1158/1078-0432.CCR-11-3216
   Di Dedda C, 2019, INT J MOL SCI, V20, DOI 10.3390/ijms20194962
   DuPage M, 2015, IMMUNITY, V42, P227, DOI 10.1016/j.immuni.2015.01.007
   Eikawa S, 2015, P NATL ACAD SCI USA, V112, P1809, DOI 10.1073/pnas.1417636112
   FEARON KCH, 1988, AM J CLIN NUTR, V47, P42, DOI 10.1093/ajcn/47.1.42
   Frauwirth KA, 2002, IMMUNITY, V16, P769, DOI 10.1016/S1074-7613(02)00323-0
   Fridman WH, 2017, NAT REV CLIN ONCOL, V14, P717, DOI 10.1038/nrclinonc.2017.101
   Galluzzi L, 2018, SCI TRANSL MED, V10, DOI 10.1126/scitranslmed.aat7807
   Gattinoni L, 2011, NAT MED, V17, P1290, DOI 10.1038/nm.2446
   Gattinoni L, 2009, NAT MED, V15, P808, DOI 10.1038/nm.1982
   Geiger R, 2016, CELL, V167, P829, DOI 10.1016/j.cell.2016.09.031
   Gross MI, 2014, MOL CANCER THER, V13, P890, DOI 10.1158/1535-7163.MCT-13-0870
   Hanahan D, 2011, CELL, V144, P646, DOI 10.1016/j.cell.2011.02.013
   Hatae R, 2020, JCI INSIGHT, V5, DOI 10.1172/jci.insight.133501
   Heninger AK, 2013, DIABETES, V62, P2059, DOI 10.2337/db12-0942
   Humphries W, 2010, NEUROSURG CLIN N AM, V21, P125, DOI 10.1016/j.nec.2009.08.012
   Jacobs SR, 2008, J IMMUNOL, V180, P4476, DOI 10.4049/jimmunol.180.7.4476
   Jain M, 2012, SCIENCE, V336, P1040, DOI 10.1126/science.1218595
   Kang CM, 2019, SCI REP-UK, V9, DOI 10.1038/s41598-019-53287-y
   Kawalekar OU, 2016, IMMUNITY, V44, P380, DOI 10.1016/j.immuni.2016.01.021
   Kelderman S, 2014, CANCER IMMUNOL IMMUN, V63, P449, DOI 10.1007/s00262-014-1528-9
   Kishore M, 2017, IMMUNITY, V47, P875, DOI 10.1016/j.immuni.2017.10.017
   Kishton RJ, 2017, CELL METAB, V26, P94, DOI 10.1016/j.cmet.2017.06.016
   Koppenol WH, 2011, NAT REV CANCER, V11, P325, DOI 10.1038/nrc3038
   Leen WG, 2014, J NEUROL, V261, P589, DOI 10.1007/s00415-014-7240-z
   Li XY, 2019, NAT REV CLIN ONCOL, V16, P425, DOI 10.1038/s41571-019-0203-7
   Lipp M, 1999, LETT NAT, V401, P708, DOI DOI 10.1038/44385
   Liu Y, 2012, MOL CANCER THER, V11, P1672, DOI 10.1158/1535-7163.MCT-12-0131
   Lugli E, 2013, J CLIN INVEST, V123, P594, DOI 10.1172/JCI66327
   Ma YB, 2019, CANCERS, V11, DOI 10.3390/cancers11010033
   Martens A, 2016, CLIN CANCER RES, V22, P2908, DOI 10.1158/1078-0432.CCR-15-2412
   Montel-Hagen A, 2008, CELL, V132, P1039, DOI 10.1016/j.cell.2008.01.042
   Monti P, 2009, AM J TRANSPLANT, V9, P2727, DOI 10.1111/j.1600-6143.2009.02825.x
   Morscher RJ, 2015, PLOS ONE, V10, DOI 10.1371/journal.pone.0129802
   Nakamura K, 2018, NUTRIENTS, V10, DOI 10.3390/nu10020206
   Ojelabi OA, 2016, J BIOL CHEM, V291, P26762, DOI 10.1074/jbc.M116.759175
   Oliveira AG, 2016, BMC CANCER, V16, DOI 10.1186/s12885-016-2424-9
   Pavlova NN, 2016, CELL METAB, V23, P27, DOI 10.1016/j.cmet.2015.12.006
   Pearson TS, 2013, CURR NEUROL NEUROSCI, V13, DOI 10.1007/s11910-013-0342-7
   Petruzzelli M, 2016, GENE DEV, V30, P489, DOI 10.1101/gad.276733.115
   Pigna E, 2016, SCI REP-UK, V6, DOI 10.1038/srep26991
   Pingitore A, 2017, CELL PHYSIOL BIOCHEM, V44, P1352, DOI 10.1159/000485532
   Pollak MN, 2012, CANCER DISCOV, V2, P778, DOI 10.1158/2159-8290.CD-12-0263
   Porporato PE, 2018, CELL RES, V28, P265, DOI 10.1038/cr.2017.155
   Procaccini C, 2010, IMMUNITY, V33, P929, DOI 10.1016/j.immuni.2010.11.024
   Puchalska P, 2017, CELL METAB, V25, P262, DOI 10.1016/j.cmet.2016.12.022
   Ralser M, 2008, P NATL ACAD SCI USA, V105, P17807, DOI 10.1073/pnas.0803090105
   Rathmell JC, 2000, MOL CELL, V6, P683, DOI 10.1016/S1097-2765(00)00066-6
   Reni M, 2016, CLIN CANCER RES, V22, P1076, DOI 10.1158/1078-0432.CCR-15-1722
   Restifo NP, 2013, CURR OPIN IMMUNOL, V25, P556, DOI 10.1016/j.coi.2013.09.003
   Restifo NP, 2012, NAT REV IMMUNOL, V12, P269, DOI 10.1038/nri3191
   Sabharwal SS, 2014, NAT REV CANCER, V14, P709, DOI 10.1038/nrc3803
   Salama P, 2009, J CLIN ONCOL, V27, P186, DOI 10.1200/JCO.2008.18.7229
   Schluns KS, 2000, NAT IMMUNOL, V1, P426, DOI 10.1038/80868
   Siebeneicher H, 2016, CHEMMEDCHEM, V11, P2261, DOI 10.1002/cmdc.201600276
   Soldati L, 2018, J TRANSL MED, V16, DOI 10.1186/s12967-018-1448-0
   Sukumar M, 2016, CELL METAB, V23, P63, DOI 10.1016/j.cmet.2015.11.002
   Sukumar M, 2013, J CLIN INVEST, V123, P4479, DOI 10.1172/JCI69589
   Tanaka A, 2019, EUR J IMMUNOL, V49, P1140, DOI 10.1002/eji.201847659
   Turbitt WJ, 2019, FRONT IMMUNOL, V10, DOI 10.3389/fimmu.2019.01402
   van der Windt GJW, 2012, IMMUNITY, V36, P68, DOI 10.1016/j.immuni.2011.12.007
   Vazquez A, 2016, J CELL SCI, V129, P3367, DOI 10.1242/jcs.181016
   Vignali D, 2018, DIABETES, V67, P936, DOI 10.2337/db17-1390
   Vrisekoop N, 2008, P NATL ACAD SCI USA, V105, P6115, DOI 10.1073/pnas.0709713105
   Wang RN, 2012, NAT IMMUNOL, V13, P907, DOI 10.1038/ni.2386
   WARBURG O, 1956, SCIENCE, V123, P309, DOI 10.1126/science.123.3191.309
   Ward PS, 2012, CANCER CELL, V21, P297, DOI 10.1016/j.ccr.2012.02.014
   Weber DD, 2018, AGING-US, V10, P164, DOI 10.18632/aging.101382
   Weide B, 2016, CLIN CANCER RES, V22, P5487, DOI 10.1158/1078-0432.CCR-16-0127
   Williamson MK, 2018, VIRUSES-BASEL, V10, DOI 10.3390/v10030114
   Wofford JA, 2008, BLOOD, V111, P2101, DOI 10.1182/blood-2007-06-096297
   Zhang DS, 2014, CANCER LETT, V355, P176, DOI 10.1016/j.canlet.2014.09.003
NR 91
TC 6
Z9 6
U1 0
U2 3
PU MDPI
PI BASEL
PA ST ALBAN-ANLAGE 66, CH-4052 BASEL, SWITZERLAND
EI 2072-6694
J9 CANCERS
JI Cancers
PD OCT
PY 2020
VL 12
IS 10
AR 2940
DI 10.3390/cancers12102940
PG 17
WC Oncology
WE Science Citation Index Expanded (SCI-EXPANDED)
SC Oncology
GA OJ5NU
UT WOS:000584008700001
PM 33053779
OA Green Published, gold
DA 2022-07-19
ER

PT J
AU Vieira, TKB
   Leao, MJD
   Pereira, LX
   da Silva, LCA
   da Paz, BBP
   Ferreira, RJS
   Feitoza, CC
   Duarte, AKF
   Rodrigues, AKBF
   de Queiroz, AC
   de Farias, KF
   Koike, BD
   Marques, CD
   Fraga, CAD
AF Barbosa Vieira, Thaysa Kelly
   da Rocha Leao, Myra Jurema
   Pereira, Luciana Xavier
   Alves da Silva, Laryssa Cristina
   Pereira da Paz, Bruno Batista
   Santos Ferreira, Ricardo Jansen
   Feitoza, Christiane Cavalcante
   Duarte, Ana Kelly Fernandes
   Barros Ferreira Rodrigues, Amanda Karine
   de Queiroz, Aline Cavalcanti
   de Farias, Karol Fireman
   Koike, Bruna Del Vechio
   Marques, Carolinne de Sales
   de Carvalho Fraga, Carlos Alberto
TI Correlation between circadian rhythm related genes, type 2 diabetes, and
   cancer: Insights from metanalysis of transcriptomics data
SO MOLECULAR AND CELLULAR ENDOCRINOLOGY
LA English
DT Article
DE Clock genes; IGF1; USP2; Metabolic syndrome; Hypothalamus; Cortex;
   Cancer
AB Clock genes work as an auto-regulated transcription-translational loop of circadian genes that drives the circadian rhythms in each cell and they are essential to physiological requests. Since metabolism is a dynamic process, it involves several physiological variables that circadian cycling. The clock genes alterations can affect multiple systems concomitantly, because they constitute the promoter factors for relevant metabolic pathways. Considering the intertwined structure of signaling, regulatory, and metabolic processes within a cell, we employed a genome-scale biomolecular network. Accordingly, a meta-analysis of diabetic-associated transcriptomic datasets was performed, and the core information on differentially expressed genes (DEGs) was obtained by statistical analyses. In the current study, meta-analysis was performed on type 2 diabetes, circadian rhythm-related genes, and breast, bladder, liver, pancreas, colon and rectum cancer-associated transcriptome data using the integration of gene expression profiles with genome-scale biomolecular networks in diabetes samples. First, we detected downregulated and upregulated DEGs in mouse cortex and hypothalamus samples of mice with sleep deprivation. In summary, upregulated genes active genes associated with oxidative phosphorylation, cancer and diabetes, mainly in hypothalamus specimens. In cortex, we observed mainly downregulation of immune system. DEGs were combined with 214 circadian rhythm related genes to type 2 DM and cancer samples. We observed that several common genes deregulated in both diseases. Klf10, Ntkr3, Igf1, Usp2, Ezh2 were both downregulated in type 2 DM and cancer samples, while Arntl2 and Agrp were upregulated. It seems that the changes in mRNA are contributing to the phenotypic changes in type 2 DM, resulting in phenotypic changes associated with the malignant transformation. Taking those genes to perform a survival analysis, we found only Igf1, Usp2 and Arntl2 genes associated with patient outcomes. While Igf1 and Usp2 downregulation had a negative impact, Arntl2 upregulation was associated with poor survival both in BLCA and BRCA cancer samples. Our data stimulate efforts in news studies to achieve the experimental and clinical validation about these biomolecules.
C1 [Barbosa Vieira, Thaysa Kelly; da Rocha Leao, Myra Jurema; Pereira, Luciana Xavier; Alves da Silva, Laryssa Cristina; Pereira da Paz, Bruno Batista; Santos Ferreira, Ricardo Jansen; Feitoza, Christiane Cavalcante; Duarte, Ana Kelly Fernandes; Barros Ferreira Rodrigues, Amanda Karine; de Queiroz, Aline Cavalcanti; de Farias, Karol Fireman; Marques, Carolinne de Sales; de Carvalho Fraga, Carlos Alberto] Univ Fed Alagoas, Campus Arapiraca,Av Manoel Severino Barbosa, BR-57309005 Arapiraca, AL, Brazil.
   [Koike, Bruna Del Vechio] Fed Univ Sao Francisco Valley, Av Jose de Sa Manicoba S-N, BR-56304917 Petrolina, PE, Brazil.
RP Marques, CD; Fraga, CAD (通讯作者)，Univ Fed Alagoas, Campus Arapiraca,Av Manoel Severino Barbosa, BR-57309005 Arapiraca, AL, Brazil.; Koike, BD (通讯作者)，Fed Univ Sao Francisco Valley, Av Jose de Sa Manicoba S-N, BR-56304917 Petrolina, PE, Brazil.
EM carlos.fraga@arapiraca.ufal.br
RI Fraga, Carlos/C-1328-2013; FIREMAN DE FARIAS, KAROL/GLN-3678-2022; de
   Queiroz, Aline C/L-5563-2016
OI Fraga, Carlos/0000-0002-9564-9595; FIREMAN DE FARIAS,
   KAROL/0000-0003-1352-2513; de Queiroz, Aline C/0000-0002-6362-2726;
   Leao, Myra/0000-0003-1782-5239; Paz, Bruno/0000-0003-3742-7369
CR de Oliveira IGB, 2019, J ENDOCRINOL, V242, P25, DOI 10.1530/JOE-19-0026
   Basudhar D, 2019, BRIT J PHARMACOL, V176, P155, DOI 10.1111/bph.14488
   Ben-Shlomo R, 2014, INDIAN J EXP BIOL, V52, P399
   Borgs L, 2009, CELL CYCLE, V8, P832, DOI 10.4161/cc.8.6.7869
   Bozek K., 2009, PLOS ONE
   Cao YW, 2017, AGING DIS, V8, P314, DOI 10.14336/AD.2016.1101
   Chen ST, 2005, CARCINOGENESIS, V26, P1241, DOI 10.1093/carcin/bgi075
   Dunlap JC, 1999, CELL, V96, P271, DOI 10.1016/S0092-8674(00)80566-8
   Fu LN, 2002, CELL, V111, P41, DOI 10.1016/S0092-8674(02)00961-3
   Gery S, 2006, MOL CELL, V22, P375, DOI 10.1016/j.molcel.2006.03.038
   Gery S, 2010, CELL CYCLE, V9, P1097, DOI 10.4161/cc.9.6.11046
   Golombek DA, 2013, J PHYSIOL-PARIS, V107, P310, DOI 10.1016/j.jphysparis.2013.03.007
   Gomez-Abellan P, 2008, INT J OBESITY, V32, P121, DOI 10.1038/sj.ijo.0803689
   Herichova I, 2014, Endocr Regul, V48, P144
   Hua H, 2006, CANCER SCI, V97, P589, DOI 10.1111/j.1349-7006.2006.00225.x
   IARC Working Group on the Evaluation of Carcinogenic Risks to Humans, 2010, IARC Monogr Eval Carcinog Risks Hum, V98, P9
   International Agency for Research on Cancer, 2019, IARC MONOGRAPHS M 12, P124
   Karatsoreos IN, 2011, P NATL ACAD SCI USA, V108, P1657, DOI 10.1073/pnas.1018375108
   Li TW, 2017, CANCER RES, V77, pE108, DOI 10.1158/0008-5472.CAN-17-0307
   Lowrey PL, 2011, ADV GENET, V74, P175, DOI 10.1016/B978-0-12-387690-4.00006-4
   Ohashi N, 2017, HYPERTENS RES, V40, P413, DOI 10.1038/hr.2016.166
   Pereira LX, 2019, MOL CELL ENDOCRINOL, V493, DOI 10.1016/j.mce.2019.110455
   Perelis M, 2015, SCIENCE, V350, DOI 10.1126/science.aac4250
   Prabhakar PK, 2014, PHYTOMEDICINE, V21, P123, DOI 10.1016/j.phymed.2013.08.020
   Rana S, 2014, MOL BIOL REP, V41, P95, DOI 10.1007/s11033-013-2841-7
   Ravi N., 2005, EXP CLIN CARDIOL
   Reddy AB, 2005, MUTAT RES-FUND MOL M, V574, P76, DOI 10.1016/j.mrfmmm.2005.01.024
   Renehan AG, 2012, DIABETOLOGIA, V55, P1619, DOI 10.1007/s00125-012-2526-0
   Saini C, 2016, DIABETES OBES METAB, V18, P355, DOI 10.1111/dom.12616
   Scoma HD, 2011, PLOS ONE, V6, DOI 10.1371/journal.pone.0025382
   Scott EM, 2008, INT J OBESITY, V32, P658, DOI 10.1038/sj.ijo.0803778
   Shi YJ, 2014, NAT STRUCT MOL BIOL, V21, P522, DOI 10.1038/nsmb.2828
   Sotak M, 2013, INT J CANCER, V132, P1032, DOI 10.1002/ijc.27760
   Yang YM, 2012, BIOL OPEN, V1, P789, DOI 10.1242/bio.20121990
   Ye D, 2016, OBES RES CLIN PRACT, V10, pS133, DOI 10.1016/j.orcp.2016.02.002
   Yeh KT, 2005, J PATHOL, V206, P111, DOI 10.1002/path.1756
   Zhu LR, 2012, NEUROL CLIN, V30, P1167, DOI 10.1016/j.ncl.2012.08.011
NR 37
TC 5
Z9 5
U1 2
U2 9
PU ELSEVIER IRELAND LTD
PI CLARE
PA ELSEVIER HOUSE, BROOKVALE PLAZA, EAST PARK SHANNON, CO, CLARE, 00000,
   IRELAND
SN 0303-7207
EI 1872-8057
J9 MOL CELL ENDOCRINOL
JI Mol. Cell. Endocrinol.
PD APR 15
PY 2021
VL 526
AR 111214
DI 10.1016/j.mce.2021.111214
EA FEB 2021
PG 9
WC Cell Biology; Endocrinology & Metabolism
WE Science Citation Index Expanded (SCI-EXPANDED)
SC Cell Biology; Endocrinology & Metabolism
GA RB1CW
UT WOS:000631855200011
PM 33610641
DA 2022-07-19
ER

PT J
AU Mentis, AFA
   Boziki, M
   Grigoriadis, N
   Papavassiliou, AG
AF Mentis, Alexios-Fotios A.
   Boziki, Marina
   Grigoriadis, Nikolaos
   Papavassiliou, Athanasios G.
TI Helicobacter pylori infection and gastric cancer biology: tempering a
   double-edged sword
SO CELLULAR AND MOLECULAR LIFE SCIENCES
LA English
DT Article
DE Helicobacter pylori; Gastric cancer; CagA protein; DNA damage; Stem
   cells; Mechanobiology
ID HORIZONTAL GENE-TRANSFER; MATRIX METALLOPROTEINASES; EPITHELIAL-CELLS;
   STRAND BREAKS; STEM-CELLS; DNA; PATHOGENESIS; METABOLISM; PREVENTION;
   BACTERIA
AB Helicobacter pylori (H. pylori) infection affects an estimated 4.4 billion people globally. Moreover, H. pylori presents the most significant risk factor for gastric cancer and low-grade mucosa-associated lymphoid tissue (MALT) lymphoma, and it is the first example of bacterial infection linked to carcinogenesis. Here, we contend that H. pylori research, which focuses on a cancer-causing pathogen resident in a relatively accessible organ, the stomach, could constitute an exemplar for microbial-related carcinogenesis in less tractable organs, such as the pancreas and lung. In this context, molecular biological approaches that could reap rewards are reviewed, including: (1) gastric cancer dynamics, particularly the role of stem cells and the heterogeneity of neoplastic cells, which are currently being investigated at the single-cell sequencing level; (2) mechanobiology, and the role of three-dimensional organoids and matrix metalloproteases; and (3) the connection between H. pylori and host pathophysiology and the gut microbiome. In the context of H. pylori's contribution to gastric cancer, several important conundrums remain to be fully elucidated. From among them, this article discusses (1) why H. pylori infection, which causes both gastric and duodenal inflammation, is only linked to gastric cancer; (2) whether a precision oncomicrobiology approach could enable a fine-tuning of the expression of only cancer-implicated H. pylori genes while maintaining beneficial H. pylori-mediated factors in extra-gastric tissues; and (3) the feasibility of using antibiotics targeting the microbial DNA damage system, which shares commonalities with mechanisms for human cell replication, as chemopreventives. Additional therapeutic perspectives are also discussed.
C1 [Mentis, Alexios-Fotios A.] Hellenic Pasteur Inst, Dept Med Microbiol, Publ Hlth Labs, Athens, Greece.
   [Mentis, Alexios-Fotios A.] Univ Thessaly, Univ Hosp Larissa, Dept Microbiol, Larisa, Greece.
   [Boziki, Marina; Grigoriadis, Nikolaos] Aristotle Univ Thessaloniki, AHEPA Univ Hosp, Dept Neurol, Thessaloniki, Greece.
   [Papavassiliou, Athanasios G.] Univ Athens, Dept Biol Chem, Med Sch, 75 Mikras Asias St, Athens 11527, Greece.
RP Papavassiliou, AG (通讯作者)，Univ Athens, Dept Biol Chem, Med Sch, 75 Mikras Asias St, Athens 11527, Greece.
EM papayas@med.uoa.gr
RI Karamouzis, Michalis/AAD-2860-2020; Boziki, Marina/AAV-2196-2021;
   Mentis, Alexios-Fotios/AAT-5274-2021
OI Boziki, Marina/0000-0002-6601-5163; Mentis,
   Alexios-Fotios/0000-0002-1480-390X; Papavassiliou,
   Athanasios/0000-0001-5803-4527
FU 'Alexander S. Onassis' Public Benefit Foundation
FX This work has been funded by the 'Alexander S. Onassis' Public Benefit
   Foundation, which played no role in the concept, design, or writing of
   this study. This work is dedicated to the memory of Gerasimos K. who
   succumbed to gastric cancer disease, and whose role was pivotal in
   inspiring the educational course of the first author, AFAM.
CR Abdoh Qusay, 2018, Lancet, V391 Suppl 2, pS32, DOI 10.1016/S0140-6736(18)30398-2
   Agrawal SM, 2013, BRAIN, V136, P1760, DOI 10.1093/brain/awt093
   Boziki M, 2018, MED CHEM, V14, P155, DOI 10.2174/1573406413666170906122803
   Brabletz T, 2018, NAT REV CANCER, V18, P128, DOI 10.1038/nrc.2017.118
   Bugaytsova JA, 2017, CELL HOST MICROBE, V21, P376, DOI 10.1016/j.chom.2017.02.013
   Camargo MC, 2014, GUT, V63, P236, DOI 10.1136/gutjnl-2013-304531
   Camargo MC, 2011, GUT, V60, P1644, DOI 10.1136/gut.2010.236737
   Choi IJ, 2018, NEW ENGL J MED, V378, P1085, DOI 10.1056/NEJMoa1708423
   Cohen JD, 2018, SCIENCE, V359, P926, DOI 10.1126/science.aar3247
   Costa AM, 2016, J INFECT DIS, V213, P1767, DOI 10.1093/infdis/jiw031
   Duarte HO, 2018, HELICOBACTER, V23, DOI 10.1111/hel.12523
   Ellison CK, 2018, NAT MICROBIOL, V3, P773, DOI 10.1038/s41564-018-0174-y
   Gehrmann ML, 2004, J BIOL CHEM, V279, P46921, DOI 10.1074/jbc.M408859200
   Ghimire P, 2011, WORLD J GASTROENTERO, V17, P697, DOI 10.3748/wjg.v17.i6.697
   Han ME, 2011, CELL MOL LIFE SCI, V68, P3589, DOI 10.1007/s00018-011-0672-z
   Hartung ML, 2015, CELL REP, V13, P70, DOI 10.1016/j.celrep.2015.08.074
   Hathroubi S, 2018, MICROBIOL MOL BIOL R, V82, DOI 10.1128/MMBR.00001-18
   Houghton J, 2004, SCIENCE, V306, P1568, DOI 10.1126/science.1099513
   Husnik F, 2018, NAT REV MICROBIOL, V16, P67, DOI 10.1038/nrmicro.2017.137
   Ilan Y, 2012, WORLD J GASTROENTERO, V18, P2609, DOI 10.3748/wjg.v18.i21.2609
   Jones S, 2012, HUM MUTAT, V33, P100, DOI 10.1002/humu.21633
   Jones TA, 2017, PLOS PATHOG, V13, DOI 10.1371/journal.ppat.1006631
   Kienesberger S, 2016, CELL REP, V14, P1395, DOI 10.1016/j.celrep.2016.01.017
   Klymiuk I, 2017, FRONT MICROBIOL, V8, DOI 10.3389/fmicb.2017.02508
   Koeppel M, 2015, CELL REP, V11, P1703, DOI 10.1016/j.celrep.2015.05.030
   KUPCINSKAS J, 2018, HELICOBACTER S1, V23, DOI DOI 10.1111/hel.12521
   Lacroix B, 2018, CURR TOP MICROBIOL, V418, P443, DOI 10.1007/82_2018_82
   Ladoux B, 2017, NAT REV MOL CELL BIO, V18, P743, DOI 10.1038/nrm.2017.98
   Latorre E, 2018, NATURE, V563, P203, DOI 10.1038/s41586-018-0671-4
   Lee CW, 2014, LAB INVEST, V94, P1382, DOI 10.1038/labinvest.2014.130
   Lepper PM, 2005, CELL MICROBIOL, V7, P519, DOI 10.1111/j.1462-5822.2005.00482.x
   Leushacke M, 2017, NAT CELL BIOL, V19, P774, DOI 10.1038/ncb3541
   Loffek S, 2011, EUR RESPIR J, V38, P191, DOI 10.1183/09031936.00146510
   Lugli N, 2016, EMBO REP, V17, P769, DOI 10.15252/embr.201642169
   Macheret M, 2018, NATURE, V555, P112, DOI 10.1038/nature25507
   Makohon-Moore AP, 2018, NATURE, V561, P201, DOI 10.1038/s41586-018-0481-8
   Mani SA, 2008, CELL, V133, P704, DOI 10.1016/j.cell.2008.03.027
   Matos JI, 2013, EUR J GASTROEN HEPAT, V25, P1431, DOI 10.1097/MEG.0b013e328364b53e
   McCracken KW, 2014, NATURE, V516, P400, DOI 10.1038/nature13863
   Megraud F, 2016, CLIN MICROBIOL INFEC, V22, P922, DOI 10.1016/j.cmi.2016.07.013
   Megraud F, 2013, GUT, V62, P34, DOI 10.1136/gutjnl-2012-302254
   Mentis AF, 2016, NEUROSCI BIOBEHAV R, V71, P323, DOI 10.1016/j.neubiorev.2016.09.012
   Mentis AFA, 2018, FRONT MED-LAUSANNE, V5, DOI 10.3389/fmed.2018.00067
   Mentis AFA, 2010, ASIAN PAC J CANCER P, V11, P1437
   Merchant SJ, 2017, GASTRIC CANCER, V20, P226, DOI 10.1007/s10120-016-0603-7
   Mihailidou C, 2017, BIOCHIMIE, V142, P135, DOI 10.1016/j.biochi.2017.09.001
   Mohammadi D, 2016, LANCET GASTROENTEROL, V1, P271, DOI 10.1016/S2468-1253(16)30156-X
   Neal JT, 2018, CELL, V175, P1972, DOI 10.1016/j.cell.2018.11.021
   Noto JM, 2017, PLOS PATHOG, V13, DOI 10.1371/journal.ppat.1006573
   Oh SC, 2018, NAT COMMUN, V9, DOI 10.1038/s41467-018-04179-8
   Papadakos KS, 2013, PLOS ONE, V8, DOI 10.1371/journal.pone.0056291
   Paraschos S, 2007, ANTIMICROB AGENTS CH, V51, P551, DOI 10.1128/AAC.00642-06
   Pasi CE, 2011, CELL DEATH DIFFER, V18, P745, DOI 10.1038/cdd.2011.9
   Poling HM, 2018, NAT BIOMED ENG, V2, P429, DOI 10.1038/s41551-018-0243-9
   Ratti M, 2018, CELL MOL LIFE SCI, V75, P4151, DOI 10.1007/s00018-018-2906-9
   Rigas B, 1999, LANCET, V354, P1634, DOI 10.1016/S0140-6736(99)06034-1
   Saberi S, 2018, HELICOBACTER, V23, DOI 10.1111/hel.12489
   Saenz JB, 2018, NAT REV GASTRO HEPAT, V15, P257, DOI 10.1038/nrgastro.2018.5
   Semenza GL, 2017, EMBO J, V36, P252, DOI 10.15252/embj.201695204
   Seubert A, 2004, NAT REV MICROBIOL
   Shan YQ, 2015, CANCER GENE THER, V22, P101, DOI 10.1038/cgt.2014.61
   Sharma CM, 2010, NATURE, V464, P250, DOI 10.1038/nature08756
   Sigal M, 2017, NATURE, V548, P451, DOI 10.1038/nature23642
   Silva B, 2017, HELICOBACTER, V22, DOI 10.1111/hel.12390
   Sjomina O, 2018, HELICOBACTER, V23, DOI 10.1111/hel.12514
   Smyth EC, 2018, ANN ONCOL, V29, P2027, DOI 10.1093/annonc/mdy331
   Song MY, 2018, SCIENCE, V361, P1317, DOI 10.1126/science.aau3830
   Song YJ, 2017, BRIT J CANCER, V116, P973, DOI 10.1038/bjc.2017.54
   Sougleri LS, 2016, FEBS J, V283, P206, DOI 10.1111/febs.13592
   Srivastava D, 2016, CELL, V166, P1386, DOI 10.1016/j.cell.2016.08.055
   Sun X, 2013, PLOS ONE, V8, DOI 10.1371/journal.pone.0074595
   Thorell K, 2017, INFECT IMMUN, V85, DOI [10.1128/IAI.00031-17, 10.1128/iai.00031-17]
   Tomasetti C, 2015, SCIENCE, V347, P78, DOI 10.1126/science.1260825
   Trounson A, 2016, NAT REV MOL CELL BIO, V17, P194, DOI 10.1038/nrm.2016.10
   Tubbs A, 2017, CELL, V168, DOI 10.1016/j.cell.2017.01.002
   Vandenbroucke RE, 2014, MUCOSAL IMMUNOL, V7, P579, DOI 10.1038/mi.2013.76
   Varga MG, 2016, ONCOGENE, V35, P6262, DOI 10.1038/onc.2016.158
   Venerito M, 2018, HELICOBACTER, V23, DOI 10.1111/hel.12518
   Wallach OD, 2018, PLOS BIOL, V16, DOI 10.1371/journal.pbio.2006930
   Waskito LA, 2018, HELICOBACTER, V23, DOI 10.1111/hel.12516
   Willet SG, 2018, EMBO J, V37, DOI 10.15252/embj.201798311
   Wu PH, 2018, NAT METHODS, V15, P491, DOI 10.1038/s41592-018-0015-1
   Xie YQ, 2017, CELL DEATH DISCOV, V3, DOI 10.1038/cddiscovery.2017.36
   Yang HHN, 2018, CELL STEM CELL, V23, P882, DOI 10.1016/j.stem.2018.09.016
   Yang XY, 2018, CARDIOVASC RES, V114, P1752, DOI 10.1093/cvr/cvy167
   Yordanov D, 2017, GASTROENT RES PRACT, V2017, DOI 10.1155/2017/9212143
   Zhang J, 2014, TUMOR BIOL, V35, P12567, DOI 10.1007/s13277-014-2577-6
   Zhang XY, 2018, FEMS MICROBIOL LETT, V365, DOI 10.1093/femsle/fnx231
   Zhao Q, 2018, PLOS PATHOG, V14, DOI 10.1371/journal.ppat.1007359
NR 89
TC 30
Z9 32
U1 1
U2 12
PU SPRINGER BASEL AG
PI BASEL
PA PICASSOPLATZ 4, BASEL, 4052, SWITZERLAND
SN 1420-682X
EI 1420-9071
J9 CELL MOL LIFE SCI
JI Cell. Mol. Life Sci.
PD JUL
PY 2019
VL 76
IS 13
BP 2477
EP 2486
DI 10.1007/s00018-019-03044-1
PG 10
WC Biochemistry & Molecular Biology; Cell Biology
WE Science Citation Index Expanded (SCI-EXPANDED)
SC Biochemistry & Molecular Biology; Cell Biology
GA IE6JT
UT WOS:000472483200001
PM 30783683
OA Bronze
DA 2022-07-19
ER

PT J
AU Lewis, JE
   Singh, N
   Holmila, RJ
   Sumer, BD
   Williams, NS
   Furdui, CM
   Kemp, ML
   Boothman, DA
AF Lewis, Joshua E.
   Singh, Naveen
   Holmila, Reetta J.
   Sumer, Baran D.
   Williams, Noelle S.
   Furdui, Cristina M.
   Kemp, Melissa L.
   Boothman, David A.
TI Targeting NAD(+) Metabolism to Enhance Radiation Therapy Responses
SO SEMINARS IN RADIATION ONCOLOGY
LA English
DT Article
ID NICOTINAMIDE ADENINE-DINUCLEOTIDE; NQO1 BIOACTIVATABLE DRUG; DNA-DAMAGE
   REPAIR; CELL LUNG-CANCER; BETA-LAPACHONE; REDOX STATE; NAD(P)H-QUINONE
   OXIDOREDUCTASE; PROSTATE-CANCER; PANCREATIC-CANCER; SALVAGE PATHWAY
AB Nicotinamide adenine dinucleotide (NAD(+) metabolism is integrally connected with the mechanisms of action of radiation therapy and is altered in many radiation-resistant tumors. This makes NAD(+) metabolism an ideal target for therapies that increase radiation sensitivity and improve patient outcomes. This review provides an overview of NAD(+) metabolism in the context of the cellular response to ionizing radiation, as well as current therapies that target NAD(+) metabolism to enhance radiation therapy responses. Additionally, we summarize state-of-the-art methods for measuring, modeling, and manipulating NAD(+) metabolism, which are being used to identify novel targets in the NAD(+) metabolic network for therapeutic interventions in combination with radiation therapy. (C) 2018 Elsevier Inc. All rights reserved.
C1 [Lewis, Joshua E.; Kemp, Melissa L.] Georgia Inst Technol, Wallace H Coulter Dept Biomed Engn, Atlanta, GA 30332 USA.
   [Lewis, Joshua E.; Kemp, Melissa L.] Emory Univ, Atlanta, GA 30322 USA.
   [Singh, Naveen; Boothman, David A.] Indiana Univ Sch Med, Dept Biochem & Mol Biol, Indianapolis, IN 46202 USA.
   [Holmila, Reetta J.; Furdui, Cristina M.] Wake Forest Sch Med, Dept Internal Med, Sect Mol Med, Winston Salem, NC USA.
   [Sumer, Baran D.] UT Southwestern Med Ctr, Dept Surg, Dallas, TX USA.
   [Williams, Noelle S.] UT Southwestern Med Ctr, Dept Biochem, Dallas, TX USA.
RP Lewis, JE (通讯作者)，Georgia Inst Technol, Wallace H Coulter Dept Biomed Engn, Atlanta, GA 30332 USA.; Lewis, JE (通讯作者)，Emory Univ, Atlanta, GA 30322 USA.
EM joshlewis@gatech.edu
RI Boothman, David/Q-7776-2019
OI Kemp, Melissa/0000-0003-3781-8802; Singh, Naveen/0000-0003-3465-8591;
   Furdui, Cristina M./0000-0003-3771-7999
FU NIH/NCI [U01 CA215848]; NATIONAL CANCER INSTITUTE [R01CA102792,
   U01CA215848] Funding Source: NIH RePORTER
FX We are grateful to the support for our studies through an NIH/NCI U01
   CA215848 grant (PI: M. Kemp; Co -Is: Fur-dui, Boothman, Sumer).
CR Alano CC, 2010, J NEUROSCI, V30, P2967, DOI 10.1523/JNEUROSCI.5552-09.2010
   Ali YO, 2013, TRENDS NEUROSCI, V36, P632, DOI 10.1016/j.tins.2013.07.002
   Awadallah NS, 2008, APPL IMMUNOHISTO M M, V16, P24, DOI 10.1097/pai.0b013e31802e91d0
   Bey EA, 2007, P NATL ACAD SCI USA, V104, P11832, DOI 10.1073/pnas.0702176104
   Bey EA, 2013, MOL CANCER THER, V12, P2110, DOI 10.1158/1535-7163.MCT-12-0962
   Bi TQ, 2011, ONCOL REP, V26, P1251, DOI 10.3892/or.2011.1378
   Bilan DS, 2017, FREE RADICAL BIO MED, V109, P167, DOI 10.1016/j.freeradbiomed.2016.12.004
   Bilan DS, 2016, FREE RADICAL BIO MED, V100, P32, DOI 10.1016/j.freeradbiomed.2016.06.018
   Bilan DS, 2014, BBA-GEN SUBJECTS, V1840, P951, DOI 10.1016/j.bbagen.2013.11.018
   Blacker TS, BIO PROTOC, V7
   BOOTHMAN DA, 1989, CANCER RES, V49, P605
   BOOTHMAN DA, 1987, CANCER RES, V47, P5361
   Brunk E, 2018, NAT BIOTECHNOL, V36, P272, DOI 10.1038/nbt.4072
   Cambronne XA, 2016, SCIENCE, V352, P1474, DOI 10.1126/science.aad5168
   Cema D., 2012, J BIOL CHEM, V287, P22408
   Chakrabarti G, 2015, CANCER METAB, V3, DOI 10.1186/s40170-015-0137-1
   Chao C, 2006, CANCER EPIDEM BIOMAR, V15, P979, DOI 10.1158/1055-9965.EPI-05-0899
   Chini CCS, 2014, CLIN CANCER RES, V20, P120, DOI 10.1158/1078-0432.CCR-13-0150
   Coleman MP, 2010, ANNU REV NEUROSCI, V33, P245, DOI 10.1146/annurev-neuro-060909-153248
   de Graaf RA, 2017, MAGN RESON MED, V78, P828, DOI 10.1002/mrm.26465
   Dong Y, 2010, CANCER RES, V70, P8088, DOI 10.1158/0008-5472.CAN-10-1418
   Dziadkowiec KN, 2016, MENOPAUSE REV, V15, P215, DOI 10.5114/pm.2016.65667
   Eustermann S, 2015, MOL CELL, V60, P742, DOI 10.1016/j.molcel.2015.10.032
   Sanchez CEG, 2014, BIOTECHNOL PROGR, V30, P985, DOI 10.1002/btpr.1949
   Garrido A, 2017, TRENDS CANCER, V3, P593, DOI 10.1016/j.trecan.2017.06.001
   Gujar AD, 2016, P NATL ACAD SCI USA, V113, pE8247, DOI 10.1073/pnas.1610921114
   Houtkooper RH, 2010, ENDOCR REV, V31, P194, DOI 10.1210/er.2009-0026
   Huang XM, 2016, CANCER CELL, V30, P940, DOI 10.1016/j.ccell.2016.11.006
   Huang XM, 2012, CANCER RES, V72, P3038, DOI 10.1158/0008-5472.CAN-11-3135
   Hufton SE, 1999, FEBS LETT, V463, P77, DOI 10.1016/S0014-5793(99)01578-1
   Kato H, 2010, CLIN CANCER RES, V16, P898, DOI 10.1158/1078-0432.CCR-09-1945
   Kennedy BE, 2016, PHARMACOL RES, V114, P274, DOI 10.1016/j.phrs.2016.10.027
   Kim SB, 2012, P NATL ACAD SCI USA, V109, pE2949, DOI 10.1073/pnas.1207718109
   Kotter A, 2014, MOL ONCOL, V8, P1616, DOI 10.1016/j.molonc.2014.06.008
   Lewis JE, 2018, ANTIOXID REDOX SIGN, V29, P937, DOI 10.1089/ars.2017.7048
   Li LS, 2016, MOL CANCER THER, V15, P1757, DOI 10.1158/1535-7163.MCT-15-0765
   Lin SJ, 2003, CURR OPIN CELL BIOL, V15, P241, DOI 10.1016/S0955-0674(03)00006-1
   Lu M, 2016, NMR BIOMED, V29, P1010, DOI 10.1002/nbm.3559
   Lu WY, 2018, ANTIOXID REDOX SIGN, V28, P167, DOI 10.1089/ars.2017.7014
   Luo X, 2012, GENE DEV, V26, P417, DOI 10.1101/gad.183509.111
   Michels J, 2014, BIOCHEM PHARMACOL, V92, P164, DOI 10.1016/j.bcp.2014.08.026
   Moore Z, 2015, CELL DEATH DIS, V6, DOI 10.1038/cddis.2014.564
   Moroni F, 2008, CURR OPIN PHARMACOL, V8, P96, DOI 10.1016/j.coph.2007.10.005
   Nguyen T, 2009, J BIOL CHEM, V284, P13291, DOI 10.1074/jbc.R900010200
   North BJ, 2004, GENOME BIOL, V5, DOI 10.1186/gb-2004-5-5-224
   Okumura S, 2012, J THORAC ONCOL, V7, P49, DOI 10.1097/JTO.0b013e318233d686
   Orth JD, 2010, NAT BIOTECHNOL, V28, P245, DOI 10.1038/nbt.1614
   Pink JJ, 2000, J BIOL CHEM, V275, P5416, DOI 10.1074/jbc.275.8.5416
   Powell C, 2010, CANCER TREAT REV, V36, P566, DOI 10.1016/j.ctrv.2010.03.003
   Rada P, 2015, ANTIOXID REDOX SIGN, V22, P555, DOI 10.1089/ars.2014.6040
   Revollo JR, 2004, J BIOL CHEM, V279, P50754, DOI 10.1074/jbc.M408388200
   Sampath D, 2015, PHARMACOL THERAPEUT, V151, P16, DOI 10.1016/j.pharmthera.2015.02.004
   Schafer FQ, 2001, FREE RADICAL BIO MED, V30, P1191, DOI 10.1016/S0891-5849(01)00480-4
   Schoonen PM, 2017, NAT COMMUN, V8, DOI 10.1038/ncomms15981
   Siegel D, 1998, CLIN CANCER RES, V4, P2065
   Sieger D, 2000, FREE RADICAL BIO MED, V29, P246, DOI 10.1016/S0891-5849(00)00310-5
   Silvers MA, 2017, J BIOL CHEM, V292, P18203, DOI 10.1074/jbc.M117.813923
   Srivastava Mousami, 2012, BMC Res Notes, V5, P617, DOI 10.1186/1756-0500-5-617
   Titov DV, 2016, SCIENCE, V352, P231, DOI 10.1126/science.aad4017
   Trammell SA, COMPUT STRUCT BIOTEC, V4
   Vazquez BN, 2017, NUCLEUS-PHILA, V8, P107, DOI 10.1080/19491034.2016.1264552
   Verdin E, 2015, SCIENCE, V350, P1208, DOI 10.1126/science.aac4854
   Wang B, 2011, ONCOGENE, V30, P907, DOI 10.1038/onc.2010.468
   Wang XT, 2007, HUM MOL GENET, V16, P1188, DOI 10.1093/hmg/ddm066
   Wang ZH, 2015, SEMIN CANCER BIOL, V30, P70, DOI [10.1016/j.semcancer.2014.04.001, 10.1007/978-3-662-43514-4]
   Wu KC, 2011, TOXICOL SCI, V123, P590, DOI 10.1093/toxsci/kfr183
   Xiao WS, 2018, ANTIOXID REDOX SIGN, V28, P251, DOI 10.1089/ars.2017.7216
   Xiao Y, 2013, NEOPLASIA, V15, P1137, DOI 10.1593/neo.131304
   Xie WJ, 2009, ANAL CHEM, V81, P1280, DOI 10.1021/ac802249m
   Hung YP, 2011, CELL METAB, V14, P545, DOI 10.1016/j.cmet.2011.08.012
   Yoshino J, 2013, METHODS MOL BIOL, V1077, P203, DOI 10.1007/978-1-62703-637-5_14
   Zerp SF, 2014, RADIOTHER ONCOL, V110, P348, DOI 10.1016/j.radonc.2013.10.039
   Zhao YZ, 2016, FREE RADICAL BIO MED, V100, P43, DOI 10.1016/j.freeradbiomed.2016.05.027
   Zhao YZ, 2016, NAT PROTOC, V11, P1345, DOI 10.1038/nprot.2016.074
   Zhao YZ, 2015, CELL METAB, V21, P777, DOI 10.1016/j.cmet.2015.04.009
   Zhao YZ, 2011, CELL METAB, V14, P555, DOI 10.1016/j.cmet.2011.09.004
NR 76
TC 14
Z9 14
U1 3
U2 9
PU W B SAUNDERS CO-ELSEVIER INC
PI PHILADELPHIA
PA 1600 JOHN F KENNEDY BOULEVARD, STE 1800, PHILADELPHIA, PA 19103-2899 USA
SN 1053-4296
EI 1532-9461
J9 SEMIN RADIAT ONCOL
JI Semin. Radiat. Oncol.
PD JAN
PY 2019
VL 29
IS 1
BP 6
EP 15
DI 10.1016/j.semradonc.2018.10.009
PG 10
WC Oncology; Radiology, Nuclear Medicine & Medical Imaging
WE Science Citation Index Expanded (SCI-EXPANDED)
SC Oncology; Radiology, Nuclear Medicine & Medical Imaging
GA HF9NU
UT WOS:000454569500002
PM 30573185
OA Green Submitted, Green Accepted
DA 2022-07-19
ER

PT J
AU Shin, X
   Chang, LG
   Hu, MY
   Yan, D
   Zhou, LN
   Ma, Y
   Ling, SK
   Fu, YQ
   Mang, SY
   Kong, B
   Huang, PL
AF Shin, X.
   Chang, L. G.
   Hu, M. Y.
   Yan, D.
   Zhou, L. N.
   Ma, Y.
   Ling, S. K.
   Fu, Y. Q.
   Mang, S. Y.
   Kong, B.
   Huang, P. L.
TI Kras(G12D)-LOH promotes malignant biological behavior and energy
   metabolism of pancreatic ductal adenocarcinoma cells through the mTOR
   signaling pathway
SO NEOPLASMA
LA English
DT Article
DE Kras(G12D); loss of heterozygosity; mTOR mAhway; pancreatic cancer;
   energy metabolism
ID ACTIVATED PROTEIN-KINASE; GLUCOSE-METABOLISM; AEROBIC GLYCOLYSIS;
   CANCER; KRAS; MOUSE; HYPOXIA; PROLIFERATION; CHROMOSOME-7; PROGRESSION
AB Oncogenic Kras with loss of heterozygosity (LOH) is frequently detected in various tumours. However, the exact function and mechanism by which Kras'D-LOH operates remain unclear. Therefore, the current study investigated the effect of Kras(G12D)-LOH on the malignant phenotype of pancreatic ductal adenocarcinoma (PDAC) cells. Our investigation revealed that Kras(G12D)-1,0I1 is associated with increased proliferation, invasion and reduced apoptosis in PDAC cells. The results also exhibited enhanced glycolytic phenotype of Kras(G12D)-LOH PDAC cells. Hyperactive mTOR plays a significant role in the initiation and maintenance of tumors. To investigate the correlation between Kras(G12D)-1,011 and mTOR, the inTOR signaling pathway was detected by western blot analysis. We found that Kras(G12D)-LOH up-regulated Alct, AMPK, REDD1 and niTOR in PDAC cells. In summary, our results demonstrated that Krascup-LOH promotes oncogenic Krasinduced PDAC by regulating energy metabolism and mTOR signaling pathway. These data may provide novel therapeutic perspectives for PDAC.
C1 [Shin, X.; Chang, L. G.; Hu, M. Y.; Zhou, L. N.; Ma, Y.; Ling, S. K.; Fu, Y. Q.; Mang, S. Y.; Huang, P. L.] Southeast Univ, Sch Med, Dept Pathol, Nanjing 210009, Jiangsu, Peoples R China.
   [Yan, D.] Jiangsu Canc Hosp, Nanjing 210009, Jiangsu, Peoples R China.
   [Kong, B.] Nanjing Univ, Dept Gastroenterol, Nanjing Drum Tower Hosp, Na, Nanjing 210009, Jiangsu, Peoples R China.
RP Huang, PL (通讯作者)，Southeast Univ, Sch Med, Dept Pathol, Nanjing 210009, Jiangsu, Peoples R China.
EM seuhpl@163.com
FU National Natural Science Foundation of China [81372152]
FX This study was supported by the National Natural Science Foundation of
   China (Grant No. 81372152).
CR Abbud W, 2000, ARCH BIOCHEM BIOPHYS, V380, P347, DOI 10.1006/abbi.2000.1935
   BREMNER R, 1990, CELL, V61, P407, DOI 10.1016/0092-8674(90)90523-H
   BUCHMANN A, 1991, CANCER RES, V51, P4097
   Cairns RA, 2011, NAT REV CANCER, V11, P85, DOI 10.1038/nrc2981
   DeYoung MP, 2008, GENE DEV, V22, P239, DOI 10.1101/gad.1617608
   Dinner S, 2016, J CELL BIOCHEM, V117, P1745, DOI 10.1002/jcb.25559
   Duvel K, 2010, MOL CELL, V39, P171, DOI 10.1016/j.molcel.2010.06.022
   Eser S, 2014, BRIT J CANCER, V111, P817, DOI 10.1038/bjc.2014.215
   Estrella V, 2013, CANCER RES, V73, P1524, DOI 10.1158/0008-5472.CAN-12-2796
   Gapstur SM, 2000, JAMA-J AM MED ASSOC, V283, P2552, DOI 10.1001/jama.283.19.2552
   Garber K, 2006, SCIENCE, V312, P1158, DOI 10.1126/science.312.5777.1158
   Gatenby RA, 2004, NAT REV CANCER, V4, P891, DOI 10.1038/nrc1478
   Geido E, 2002, CYTOMETRY, V50, P216, DOI 10.1002/cyto.10109
   Hartman DJ, 2012, INT J CANCER, V131, P1810, DOI 10.1002/ijc.27461
   HEGI ME, 1994, CANCER RES, V54, P6257
   Hingorani SR, 2003, CANCER CELL, V4, P437, DOI 10.1016/S1535-6108(03)00309-X
   Hirschhaeuser F, 2011, CANCER RES, V71, P6921, DOI 10.1158/0008-5472.CAN-11-1457
   Inoki K, 2003, GENE DEV, V17, P1829, DOI 10.1101/gad.1110003
   Jia W, 2014, INT J CLIN EXP PATHO, V7, P5940
   Jin HO, 2013, CANCER LETT, V336, P319, DOI 10.1016/j.canlet.2013.03.021
   Kennedy AL, 2011, MOL CELL, V42, P36, DOI 10.1016/j.molcel.2011.02.020
   Kong B, 2015, ONCOTARGET, V6, P32154, DOI 10.18632/oncotarget.5168
   Kong G, 2016, LEUKEMIA, V30, P1542, DOI 10.1038/leu.2016.40
   Koong AC, 2000, INT J RADIAT ONCOL, V48, P919, DOI 10.1016/S0360-3016(00)00803-8
   Koppenol WH, 2011, NAT REV CANCER, V11, P325, DOI 10.1038/nrc3038
   Kozma L, 1997, CANCER LETT, V111, P127, DOI 10.1016/S0304-3835(96)04527-2
   Krejs GJ, 2010, DIGEST DIS, V28, P355, DOI 10.1159/000319414
   Leontieva OV, 2014, CELL CYCLE, V13, P509, DOI 10.4161/cc.27973
   Lunt SY, 2011, ANNU REV CELL DEV BI, V27, P441, DOI 10.1146/annurev-cellbio-092910-154237
   Mendoza EE, 2012, TRANSL ONCOL, V5, P208, DOI 10.1593/tlo.11319
   Qiu WL, 2011, ONCOTARGET, V2, P862
   Rahib L, 2014, CANCER RES, V74, P2913, DOI 10.1158/0008-5472.CAN-14-0155
   Ryan DP, 2014, NEW ENGL J MED, V371, P1039, DOI 10.1056/NEJMra1404198
   Shaw RJ, 2006, CURR OPIN CELL BIOL, V18, P598, DOI 10.1016/j.ceb.2006.10.005
   Siegel RL, 2016, CA-CANCER J CLIN, V66, P7, DOI 10.3322/caac.21332
   SMIT VTHBM, 1988, NUCLEIC ACIDS RES, V16, P7773, DOI 10.1093/nar/16.16.7773
   Tao Rong, 2010, J Mol Signal, V5, P1, DOI 10.1186/1750-2187-5-1
   Tuveson DA, 2004, CANCER CELL, V5, P375, DOI 10.1016/S1535-6108(04)00085-6
   Villalba M, 2013, INT J BIOCHEM CELL B, V45, P106, DOI 10.1016/j.biocel.2012.04.024
   Walenta S, 2004, SEMIN RADIAT ONCOL, V14, P267, DOI 10.1016/j.semradonc.2004.04.004
   WARBURG O, 1956, SCIENCE, V123, P309, DOI 10.1126/science.123.3191.309
   Zhang ZQ, 2001, NAT GENET, V29, P25, DOI 10.1038/ng721
NR 42
TC 5
Z9 5
U1 0
U2 4
PU AEPRESS SRO
PI BRATISLAVA
PA BAJZOVA 7, BRATISLAVA, 821 08, SLOVAKIA
SN 0028-2685
EI 1338-4317
J9 NEOPLASMA
JI Neoplasma
PY 2018
VL 65
IS 1
BP 81
EP 88
DI 10.4149/neo_2018_170224N142
PG 8
WC Oncology
WE Science Citation Index Expanded (SCI-EXPANDED)
SC Oncology
GA GJ3BE
UT WOS:000435149000010
PM 29322792
OA Bronze
DA 2022-07-19
ER

PT J
AU Korniluk, K
   Czauderna, M
   Kowalczyk, J
AF Korniluk, K.
   Czauderna, M.
   Kowalczyk, J.
TI The influence of dietary conjugated linoleic acid isomers and selenized
   yeast on the fatty acid profile of the spleen, pancreas and kidneys of
   rats
SO JOURNAL OF ANIMAL AND FEED SCIENCES
LA English
DT Article
DE CLA isomers; high-selenized yeast; fatty acids; spleen; pancreas;
   kidneys; rats
ID CLA; TISSUES; GROWTH; CANCER; PLASMA; SE
AB The influence of 1.2 ppm dietary selenium added in the form of selenized yeast (Se-yeast) and of a mixture of conjugated linoleic acid (CLA) isomers added to a level of 1 or 2%, of cis9trans11CLA (c9t11) added to 1%, and of trans10cis12CLA (t10c12) added to 1% on the body and organ gains of rats and on the concentration of CLA isomers and other fatty acids in the spleen, pancreas and kidneys was investigated. Total fatty acids in the studied organs were separated as methyl esters using long-capillary gas-liquid chromatography with flame-ionization detection, while non-methylated fatty acids containing conjugated double bonds were examined using silver-ion liquid chromatography with fotodiode detection. Free fatty acids were obtained by mild saponification, whereas their methyl esters, by base- and acid-catalyzed methylation. Feeding t10c12 and Se-yeast resulted in the highest increase in rat growth and organ gain. All diets enriched in CLA isomer(s) significantly elevated the concentration of CLA isomers in the organs-, the highest concentration of CLA isomers was found in the pancreas, the smallest, in the spleen. The addition of Se to diets containing CLA isomer(s) usually showed a statistical tendency or increase in the concentration of CLA isomers in the organs. Our results demonstrate that t10c12 was metabolized faster than c9t11 in the pancreas and kidneys, whereas the addition of Se-yeast to the diets with CLA isomer(s) reduced the rate of t10c12 metabolism. A 2% dietary content of a mixture of CLA isomers or of t10c12 usually tended to increase or significantly increased the concentration of linoleic, linolenic, and arachidonic acids and of n-3 long-chain polyunsaturated fatty acids (n-3 PUFA) in the organs. Dietary c9t11 and a 1% content of the mixture of CLA isomers weakly influenced the concentrations of these fatty acids in the organs, whereas the diet enriched simultaneously in c9t11 and Se-yeast resulted in a statistical tendency or increase in the concentration of long-chain n-3 PUFA and the sum of PUFA in the organs compared with the control group and rats fed the diet containing only c9t11. The obtained results suggest that t10c12 and, in particular, 2% of the mixture of CLA isomers decreased the capacities of Delta 9-, Delta 6-, Delta 5- and Delta 4-desaturases, as well as of cyclooxygenase-1, and/or the inducible form, cyclooxygenase-2, at the level of mRNA, protein, or activity.
C1 Polish Acad Sci, Kielanowski Inst Anim Physiol & Nutr, PL-02110 Jablonna, Poland.
RP Czauderna, M (通讯作者)，Polish Acad Sci, Kielanowski Inst Anim Physiol & Nutr, PL-02110 Jablonna, Poland.
EM m.czauderna@ifzz.pan.pl
OI Czauderna, Marian/0000-0001-7475-5340
CR Alasnier C, 2002, J NUTR BIOCHEM, V13, P337, DOI 10.1016/S0955-2863(02)00176-6
   Belury MA, 2002, ANNU REV NUTR, V22, P505, DOI 10.1146/annurev.nutr.22.021302.121842
   CRESPO AMV, 1995, BIOL TRACE ELEM RES, V47, P335
   Czauderna M, 2004, J ANIM FEED SCI, V13, P183, DOI 10.22358/jafs/67402/2004
   Czauderna M, 2003, J ANIM FEED SCI, V12, P865
   Czauderna M, 2003, J ANIM FEED SCI, V12, P369
   CZAUDERNA M, 2005, J ANIM FEED SCI S1, V14, P263
   Heird WC, 2005, ANNU REV NUTR, V25, P549, DOI 10.1146/annurev.nutr.24.012003.132254
   Kang KW, 2004, BIOCHEM BIOPH RES CO, V315, P532, DOI 10.1016/j.bbrc.2004.01.087
   Korniluk K, 2006, J ANIM FEED SCI, V15, P131, DOI 10.22358/jafs/66874/2006
   Kornitzer M, 2004, EUR J CLIN NUTR, V58, P98, DOI 10.1038/sj.ejcn.1601754
   Naumann E, 2006, ATHEROSCLEROSIS, V188, P167, DOI 10.1016/j.atherosclerosis.2005.10.019
   Niedzwiedzka KM, 2006, J ANIM FEED SCI, V15, P471, DOI 10.22358/jafs/66918/2006
   Pastuszewska B, 2000, J ANIM FEED SCI, V9, P533
   Rayman MP, 2004, BRIT J NUTR, V92, P557, DOI 10.1079/BJN20041251
   Schomburg L, 2004, CELL MOL LIFE SCI, V61, P1988, DOI 10.1007/s00018-004-4114-z
   Suzuki KT, 2005, J HEALTH SCI, V51, P107, DOI 10.1248/jhs.51.107
   Tapiero H, 2003, BIOMED PHARMACOTHER, V57, P134, DOI 10.1016/S0753-3322(03)00035-0
   Tinggi U, 2003, TOXICOL LETT, V137, P103, DOI 10.1016/S0378-4274(02)00384-3
   Wahle KWJ, 2004, PROG LIPID RES, V43, P553, DOI 10.1016/j.plipres.2004.08.002
   Whanger PD, 2004, BRIT J NUTR, V91, P11, DOI 10.1079/BJN20031015
NR 21
TC 12
Z9 12
U1 0
U2 1
PU KIELANOWSKI INST ANIMAL PHYSIOLOGY NUTRITION
PI JABLONNA
PA UL INSTYTUCKA 3, 05-110 JABLONNA, POLAND
SN 1230-1388
J9 J ANIM FEED SCI
JI J. Anim. Feed Sci.
PY 2007
VL 16
IS 1
BP 121
EP 139
DI 10.22358/jafs/66733/2007
PG 19
WC Agriculture, Dairy & Animal Science
WE Science Citation Index Expanded (SCI-EXPANDED)
SC Agriculture
GA 147DX
UT WOS:000244984700013
OA hybrid, Green Submitted
DA 2022-07-19
ER

PT J
AU Xu, FS
   Zhang, ZL
   Zhao, YD
   Zhou, Y
   Pei, HH
   Bai, L
AF Xu, Fangshi
   Zhang, Zhengliang
   Zhao, Yidi
   Zhou, Yang
   Pei, Honghong
   Bai, Ling
TI Bioinformatic mining and validation of the effects of ferroptosis
   regulators on the prognosis and progression of pancreatic adenocarcinoma
SO GENE
LA English
DT Article
DE Pancreatic adenocarcinoma; Ferroptosis; Prognosis; Risk signature;
   Immune checkpoint inhibitor; PTGS2; COX2; SQLE
ID CANCER DEVELOPMENT; NADPH OXIDASES; CELL-DEATH; IDENTIFICATION;
   IMMUNOTHERAPY; PEMBROLIZUMAB; GEMCITABINE; METABOLISM; MECHANISMS;
   GROWTH
AB Ferroptosis, a new form of programmed cell death, provides a new option for anti-tumor treatment. However, the roles of ferroptosis-related (FR) genes in pancreatic adenocarcinoma (PAAD) were not fully elaborated. In the present study, 185 TCGA samples and 81 ICGC samples were used as training and validation cohorts, respectively. A novel FR risk signature (ALOX5, ALOX12, PTGS2, SAT1, STEAP3 and SQLE) was constructed via the Lasso regression analysis. In TCGA cohort, the risk signature was identified as an independent prognostic factor. Decision curve analysis (DCA) indicated that FR risk score could increase the net benefit when making clinicaldecision. In addition, we constructed a nomogram to predict the overall survival rate (OSR) of individual at 1,2,3 year. Meanwhile, the prognostic value was partly validated in ICGC cohort. Through immune analyses, we found that high FR risk could affect the immune abundances of five lymphocytes but not effectively affect the activities of immune-related pathways. The expressions of most FR risk genes did not correlate with that of PD-L1(CD274) and CTLA4. Further, through RT-qPCR tests, the expressions of PTGS2 and SQLE were proven to be significantly upregulated in normal pancreatic duct epithelia cell (HPDE6-C7) compared to pancreatic cancer cells (SW1990 and BxPC-3). MTT, wound-healing and transwell assays revealed that silencing PTGS2 and SQLE could inhibit the proliferation, migration and invasion of pancreatic cancer cells. Besides, western-blot assays showed that blocking PTGS2 and SQLE expressions could suppress the protein expressions of cyclin D1 and N-cadherin, but facilitate that of E-cadherin, which suggested that they were involved in the epithelial to mesenchymal transition (EMT). Collectively, FR risk signature provides an important complement for PAAD prognostic analysis. High FR risk level can adversely affect anti-tumor immune process, but may not serve as a predictive marker of ICIs efficacy. PTGS2 and SQLE are proven to possess cancer-promoting abilities in PAAD.
C1 [Xu, Fangshi; Zhang, Zhengliang; Zhao, Yidi; Zhou, Yang; Pei, Honghong; Bai, Ling] Xi An Jiao Tong Univ, Dept Emergency, Affiliated Hosp 2, 157 West Five Rd, Xian 710000, Shaanxi, Peoples R China.
   [Xu, Fangshi] Xi An Jiao Tong Univ, Dept Med, Xian 710000, Shaanxi, Peoples R China.
RP Pei, HH; Bai, L (通讯作者)，Xi An Jiao Tong Univ, Dept Emergency, Affiliated Hosp 2, 157 West Five Rd, Xian 710000, Shaanxi, Peoples R China.
EM XFS8113@163.com; zhengliangzhang@126.com; zhao1di@qq.com;
   zhouyang_er@126.com; peihonghongprof@163.com; bailingmedicine@163.com
OI Xu, Fangshi/0000-0002-2282-4743
FU Shaanxi Provincial Science and Technology Department (CN) [2019SF-167]
FX This study was supported by the Shaanxi Provincial Science and
   Technology Department (CN) (2019SF-167).
CR Bai T, 2019, J CELL MOL MED, V23, P7349, DOI 10.1111/jcmm.14594
   Balsano R, 2019, ANTICANCER RES, V39, P3405, DOI 10.21873/anticanres.13484
   Bedard K, 2007, PHYSIOL REV, V87, P245, DOI 10.1152/physrev.00044.2005
   Bedoui S, 2016, IMMUNOL REV, V272, P52, DOI 10.1111/imr.12426
   Bray F, 2018, CA-CANCER J CLIN, V68, P394, DOI 10.3322/caac.21492
   Brown AJ, 2019, NAT COMMUN, V10, DOI 10.1038/s41467-019-08866-y
   Brown RAM, 2020, FRONT ONCOL, V10, DOI 10.3389/fonc.2020.00476
   Cao JY, 2016, CELL MOL LIFE SCI, V73, P2195, DOI 10.1007/s00018-016-2194-1
   Chen BB, 2018, METHODS MOL BIOL, V1711, P243, DOI 10.1007/978-1-4939-7493-1_12
   Cheng J, 2013, WORLD J GASTROENTERO, V19, P7361, DOI 10.3748/wjg.v19.i42.7361
   Conroy T, 2011, NEW ENGL J MED, V364, P1817, DOI 10.1056/NEJMoa1011923
   Ding N, 2014, INT J ONCOL, V44, P2139, DOI 10.3892/ijo.2014.2350
   Dixon SJ, 2012, CELL, V149, P1060, DOI 10.1016/j.cell.2012.03.042
   Dolma S, 2003, CANCER CELL, V3, P285, DOI 10.1016/S1535-6108(03)00050-3
   Doncheva NT, 2019, J PROTEOME RES, V18, P623, DOI 10.1021/acs.jproteome.8b00702
   Ducreux M, 2015, ANN ONCOL, V26, pV56, DOI 10.1093/annonc/mdv295
   Feng MY, 2017, CANCER LETT, V407, P57, DOI 10.1016/j.canlet.2017.08.006
   Garcia-Mulero S, 2020, J IMMUNOTHER CANCER, V8, DOI 10.1136/jitc-2019-000491
   Ge H, 2019, THORAC CANCER, V10, P428, DOI 10.1111/1759-7714.12944
   Geiszt M, 2006, CARDIOVASC RES, V71, P289, DOI 10.1016/j.cardiores.2006.05.004
   Goradel NH, 2019, J CELL PHYSIOL, V234, P5683, DOI 10.1002/jcp.27411
   Hanzelmann S, 2013, BMC BIOINFORMATICS, V14, DOI 10.1186/1471-2105-14-7
   Hassannia B, 2019, CANCER CELL, V35, P830, DOI 10.1016/j.ccell.2019.04.002
   Henriksen A, 2019, CANCER TREAT REV, V78, P17, DOI 10.1016/j.ctrv.2019.06.005
   Hong D, 2019, ONCOLOGY-BASEL, V97, P102, DOI 10.1159/000500571
   Ilyinskii PO, 2018, PLOS ONE, V13, DOI 10.1371/journal.pone.0197694
   Imamura T, 2019, ANN SURG ONCOL, V26, P1639, DOI 10.1245/s10434-019-07238-6
   Italiani P, 2014, FRONT IMMUNOL, V5, DOI 10.3389/fimmu.2014.00514
   Iwahori K, 2020, ADV EXP MED BIOL, V1224, P53, DOI 10.1007/978-3-030-35723-8_4
   Katsogiannou M, 2014, FRONT GENET, V5, DOI 10.3389/fgene.2014.00346
   Lang XT, 2019, CANCER DISCOV, V9, P1673, DOI 10.1158/2159-8290.CD-19-0338
   Liang JY, 2020, INT J BIOL SCI, V16, P2430, DOI 10.7150/ijbs.45050
   Lindskog C, 2015, EXPERT REV PROTEOMIC, V12, P213, DOI 10.1586/14789450.2015.1040771
   Moens L, 2016, IMMUNOL CELL BIOL, V94, P774, DOI 10.1038/icb.2016.41
   Rawla P, 2019, WORLD J ONCOL, V10, P10, DOI 10.14740/wjon1166
   Reck M, 2016, NEW ENGL J MED, V375, P1823, DOI 10.1056/NEJMoa1606774
   Ru BB, 2019, BIOINFORMATICS, V35, P4200, DOI 10.1093/bioinformatics/btz210
   Sanchez-Paulete AR, 2017, ANN ONCOL, V28, P44, DOI 10.1093/annonc/mdx237
   Santana-Codina N, 2018, PHARMACEUTICALS-BASE, V11, DOI 10.3390/ph11040114
   Shen ZY, 2018, ADV MATER, V30, DOI 10.1002/adma.201704007
   Shi ZZ, 2019, ONCOTARGETS THER, V12, P11291, DOI 10.2147/OTT.S232852
   Singh R, 2015, SCI REP-UK, V5, DOI 10.1038/srep17454
   Stockwell BR, 2017, CELL, V171, P273, DOI 10.1016/j.cell.2017.09.021
   Stopsack KH, 2016, CANCER RES, V76, P4785, DOI 10.1158/0008-5472.CAN-16-0903
   Strobel O, 2019, NAT REV CLIN ONCOL, V16, P11, DOI 10.1038/s41571-018-0112-1
   Tang Y, 2018, ONCOL LETT, V16, P1390, DOI 10.3892/ol.2018.8843
   Tang ZF, 2017, NUCLEIC ACIDS RES, V45, pW98, DOI 10.1093/nar/gkx247
   Ueno M, 2019, JPN J CLIN ONCOL, V49, P1073, DOI 10.1093/jjco/hyz150
   Uhlen M, 2015, SCIENCE, V347, DOI 10.1126/science.1260419
   Ursini F, 2020, FREE RADICAL BIO MED, V152, P175, DOI 10.1016/j.freeradbiomed.2020.02.027
   Weiss GJ, 2018, INVEST NEW DRUG, V36, P96, DOI 10.1007/s10637-017-0525-1
   Wilky BA, 2019, IMMUNOL REV, V290, P6, DOI 10.1111/imr.12766
   Wu GZ, 2020, AGING-US, V12, P14933, DOI 10.18632/aging.103553
   Wu XY, 2015, ONCOTARGET, V6, P44849, DOI 10.18632/oncotarget.6438
   Xie Y, 2016, CELL DEATH DIFFER, V23, P369, DOI 10.1038/cdd.2015.158
   Xu FS, 2021, CANCER INVEST, V39, P39, DOI 10.1080/07357907.2020.1834576
   Xu HJ, 2020, BBA-REV CANCER, V1874, DOI 10.1016/j.bbcan.2020.188394
   Xu T, 2019, J CELL MOL MED, V23, P4900, DOI 10.1111/jcmm.14511
   Xu XF, 2008, TOHOKU J EXP MED, V215, P149, DOI 10.1620/tjem.215.149
   Yang WS, 2014, CELL, V156, P317, DOI 10.1016/j.cell.2013.12.010
   Yu GC, 2012, OMICS, V16, P284, DOI 10.1089/omi.2011.0118
   Yuan H, 2016, BIOCHEM BIOPH RES CO, V478, P1338, DOI 10.1016/j.bbrc.2016.08.124
   Zhou YY, 2019, NAT COMMUN, V10, DOI 10.1038/s41467-019-09234-6
NR 63
TC 10
Z9 10
U1 1
U2 10
PU ELSEVIER
PI AMSTERDAM
PA RADARWEG 29, 1043 NX AMSTERDAM, NETHERLANDS
SN 0378-1119
EI 1879-0038
J9 GENE
JI Gene
PD AUG 30
PY 2021
VL 795
AR 145804
DI 10.1016/j.gene.2021.145804
EA JUL 2021
PG 15
WC Genetics & Heredity
WE Science Citation Index Expanded (SCI-EXPANDED)
SC Genetics & Heredity
GA TE9CJ
UT WOS:000670303900003
PM 34175402
DA 2022-07-19
ER

PT J
AU Schwartz, L
   Buhler, L
   Icard, P
   Lincet, H
   Steyaert, JM
AF Schwartz, Laurent
   Buhler, Ludivine
   Icard, Philippe
   Lincet, Hubert
   Steyaert, Jean-Marc
TI Metabolic Treatment of Cancer: Intermediate Results of a Prospective
   Case Series
SO ANTICANCER RESEARCH
LA English
DT Article
DE Hydroxycitrate; alpha lipoic acid; low-dose naltrexone; metabolism;
   advanced cancer
ID LOW-DOSE NALTREXONE; ALPHA-LIPOIC ACID; QUALITY-OF-LIFE;
   PANCREATIC-CANCER; OVARIAN-CANCER; COMBINATION; HYDROXYCITRATE;
   METABLOC(TM); INHIBITION
AB Background: The combination of hydroxycitrate and lipoic acid has been demonstrated by several laboratories to be effective in reducing murine cancer growth. Patients and Methods: All patients had failed standard chemotherapy and were offered only palliative care by their referring oncologist. Karnofsky status was between 50 and 80. Life expectancy was estimated to be between 2 and 6 months. Ten consecutive patients with chemoresistant advanced metastatic cancer were offered compassionate metabolic treatment. They were treated with a combination of lipoic acid at 600 mg i.v. (Thioctacid), hydroxycitrate at 500 mg t.i.d. (Solgar) and low-dose naltrexone at 5 mg (Revia) at bedtime. Primary sites were lung carcinoma (n=2), colonic carcinoma (n=2), ovarian carcinoma (n=1), esophageal carcinoma (n=1), uterine sarcoma (n=1), cholangiocarcinoma (n=1), parotid carcinoma (n=1) and unknown primary (n=1). The patients had been heavily pre-treated. One patient had received four lines of chemotherapy, four patients three lines, four patients two lines and one patient had received radiation therapy and chemotherapy. An eleventh patient with advanced prostate cancer resistant to hormonotherapy treated with hydroxycitrate, lipoic acid and anti-androgen is also reported. Results: One patient was unable to receive i.v. lipoic acid and was switched to oral lipoic acid (Tiobec). Toxicity was limited to transient nausea and vomiting. Two patients died of progressive disease within two months. Two other patients had to be switched to conventional chemotherapy combined with metabolic treatment, one of when had a subsequent dramatic tumor response. Disease in the other patients was either stable or very slowly progressive. The patient with hormone-resistant prostate cancer had a dramatic fall in Prostate-Specific Antigen (90%), which is still decreasing. Conclusion: These very primary results suggest the lack of toxicity and the probable efficacy of metabolic treatment in chemoresistant advanced carcinoma. It is also probable that metabolic treatment enhances the efficacy of cytotoxic chemotherapy. These results are in line with published animal data. A randomized clinical trial is warranted.
C1 [Schwartz, Laurent; Steyaert, Jean-Marc] Ecole Polytech, F-91128 Palaiseau, France.
   [Schwartz, Laurent] AP HP, Paris, France.
   [Buhler, Ludivine] CHU Lille, Fac Med, F-59037 Lille, France.
   [Icard, Philippe] CHU Caen, Cote De Nacre, France.
   [Lincet, Hubert] Dept Biochim & Biol Mol, UFR Sci Pharmaceut, Caen, France.
RP Schwartz, L (通讯作者)，Ecole Polytech, Lab LIX, F-91128 Palaiseau, France.
EM laurent.schwartz@polytechnique.edu
RI ICARD, Philippe/K-6510-2015
CR Abolhassani M, 2012, INVEST NEW DRUG, V30, P1331, DOI 10.1007/s10637-011-9692-7
   ABOUISSA H, 1991, BIOCHEM BIOPH RES CO, V175, P625, DOI 10.1016/0006-291X(91)91611-F
   Ahmed MI, 2008, HUM REPROD, V23, P2564, DOI 10.1093/humrep/den273
   Ametov AS, 2010, TERAPEVT ARKH, V82, P61
   Arcidiacono B, 2012, EXP DIABETES RES, DOI 10.1155/2012/789174
   Atzori F, 2009, TARGET ONCOL, V4, P255, DOI 10.1007/s11523-009-0123-z
   Baronzio G, 2012, BIOMED RES-INDIA, V23, P219
   Berkson BM, 2006, INTEGR CANCER THER, V5, P83, DOI 10.1177/1534735405285901
   Berkson BM, 2009, INTEGR CANCER THER, V8, P416, DOI 10.1177/1534735409352082
   Bui T, 2006, CANCER CELL, V9, P419, DOI 10.1016/j.ccr.2006.05.012
   Cairns RA, 2011, NAT REV CANCER, V11, P85, DOI 10.1038/nrc2981
   Chopra P, 2013, J NEUROIMMUNE PHARM, V8, P470, DOI 10.1007/s11481-013-9451-y
   Cree BAC, 2010, ANN NEUROL, V68, P145, DOI 10.1002/ana.22006
   Donahue RN, 2011, GYNECOL ONCOL, V122, P382, DOI 10.1016/j.ygyno.2011.04.009
   Donahue RN, 2011, EXP BIOL MED, V236, P883, DOI 10.1258/ebm.2011.011096
   Frech T, 2011, INT J RHEUMATOL, V2011, DOI 10.1155/2011/804296
   Gambhir SS, 2002, NAT REV CANCER, V2, P683, DOI 10.1038/nrc882
   Gatenby RA, 2006, CANCER RES, V66, P5216, DOI 10.1158/0008-5472.CAN-05-4193
   Gatenby RA, 2004, NAT REV CANCER, V4, P891, DOI 10.1038/nrc1478
   Gedlicka C, 2003, ANN ONCOL, V14, P339, DOI 10.1093/annonc/mdg051
   Guais A, 2012, INVEST NEW DRUG, V30, P200, DOI 10.1007/s10637-010-9552-x
   Guido M, 1998, J CLIN ENDOCR METAB, V83, P1742, DOI 10.1210/jc.83.5.1742
   Heiden MGV, 2009, SCIENCE, V324, P1029, DOI 10.1126/science.1160809
   Heinisch BB, 2010, EUR J CLIN INVEST, V40, P148, DOI 10.1111/j.1365-2362.2009.02236.x
   Heymsfield S, 1998, JAMA-J AM MED ASSOC, P280
   Israel M., 2005, CANC DYSMETHYLATION
   Israel M, 2011, MOL CANCER, V10, DOI 10.1186/1476-4598-10-70
   Kariv R, 2006, DIGEST DIS SCI, V51, P2128, DOI 10.1007/s10620-006-9289-8
   Koo LK, 1996, ANTICANCER RES, V16, P1893
   Lee K., 2011, CASE STUD CASE REP, V1, P137
   Levine AJ, 2010, SCIENCE, V330, P1340, DOI 10.1126/science.1193494
   Liu Fang, 2007, Zhonghua Yi Xue Za Zhi, V87, P2706
   McIlduff CE, 2011, THER CLIN RISK MANAG, V7, P377, DOI 10.2147/TCRM.S11325
   McLaughlin PJ, 2012, BIOCHEM PHARMACOL, V84, P746, DOI 10.1016/j.bcp.2012.05.018
   Mittermayer F, 2010, TRANSL RES, V155, P6, DOI 10.1016/j.trsl.2009.08.004
   Moreno-Sanchez R, 2007, FEBS J, V274, P1393, DOI 10.1111/j.1742-4658.2007.05686.x
   Pan James G, 2007, Sci STKE, V2007, ppe14
   Pelicano H, 2006, ONCOGENE, V25, P4633, DOI 10.1038/sj.onc.1209597
   Porporato PE, 2011, FRONT PHARMACOL, V2, DOI 10.3389/fphar.2011.00049
   Rodon J, 2013, NAT REV CLIN ONCOL, V10, P143, DOI 10.1038/nrclinonc.2013.10
   Schwartz L, 2010, ONCOL REP, V23, P1407, DOI 10.3892/or_00000778
   Sharafaddinzadeh N, 2010, MULT SCLER J, V16, P964, DOI 10.1177/1352458510366857
   Soni MG, 2004, FOOD CHEM TOXICOL, V42, P1513, DOI 10.1016/j.fct.2004.04.014
   Tomita M, 2012, SCIENCE, V336, P990, DOI 10.1126/science.1223066
   WARBURG O, 1956, SCIENCE, V123, P309, DOI 10.1126/science.123.3191.309
   Yang WW, 2012, NAT CELL BIOL, V14, P1295, DOI 10.1038/ncb2629
   Younger J, 2013, ARTHRITIS RHEUM-US, V65, P529, DOI 10.1002/art.37734
   Younger J, 2009, PAIN MED, V10, P663, DOI 10.1111/j.1526-4637.2009.00613.x
   ZAGON IS, 1983, SCIENCE, V221, P671, DOI 10.1126/science.6867737
   Zangeneh FZ, 2011, ARCH GYNECOL OBSTET, V283, P885, DOI 10.1007/s00404-010-1776-7
NR 50
TC 27
Z9 28
U1 0
U2 21
PU INT INST ANTICANCER RESEARCH
PI ATHENS
PA EDITORIAL OFFICE 1ST KM KAPANDRITIOU-KALAMOU RD KAPANDRITI, PO BOX 22,
   ATHENS 19014, GREECE
SN 0250-7005
EI 1791-7530
J9 ANTICANCER RES
JI Anticancer Res.
PD FEB
PY 2014
VL 34
IS 2
BP 973
EP 980
PG 8
WC Oncology
WE Science Citation Index Expanded (SCI-EXPANDED)
SC Oncology
GA AB0QM
UT WOS:000331497200060
PM 24511042
DA 2022-07-19
ER

PT J
AU Wu, YS
   Looi, CY
   Subramaniam, KS
   Masamune, A
   Chung, I
AF Wu, Yuan Seng
   Looi, Chung Yeng
   Subramaniam, Kavita S.
   Masamune, Atsushi
   Chung, Ivy
TI Soluble factors from stellate cells induce pancreatic cancer cell
   proliferation via Nrf2-activated metabolic reprogramming and ROS
   detoxification
SO ONCOTARGET
LA English
DT Article
DE tumor microenvironment; cytokines; pancreatic cancer; oxidative stress;
   metabolic reprogramming
ID NRF2 ACTIVATION; GROWTH; EXPRESSION; FIBROSIS;
   GLUCOSE-6-PHOSPHATE-DEHYDROGENASE; INTERLEUKIN-6; ANGIOGENESIS;
   CHEMOTHERAPY; FIBROBLASTS; MODULATION
AB Pancreatic stellate cells (PSC), a prominent stromal cell, contribute to the progression of pancreatic ductal adenocarcinoma (PDAC). We aim to investigate the mechanisms by which PSC promote cell proliferation in PDAC cell lines, BxPC-3 and AsPC-1. PSC-conditioned media (PSC-CM) induced proliferation of these cells in a dose-and time-dependent manner. Nrf2 protein was upregulated and subsequently, its transcriptional activity was increased with greater DNA binding activity and transcription of target genes. Downregulation of Nrf2 led to suppression of PSC-CM activity in BxPC-3, but not in AsPC-1 cells. However, overexpression of Nrf2 alone resulted in increased cell proliferation in both cell lines, and treatment with PSC-CM further enhanced this effect. Activation of Nrf2 pathway resulted in upregulation of metabolic genes involved in pentose phosphate pathway, glutaminolysis and glutathione biosynthesis. Downregulation and inhibition of glucose-6-phosphatedehydrogenase with siRNA and chemical approaches reduced PSC-mediated cell proliferation. Among the cytokines present in PSC-CM, stromal-derived factor-1 alpha (SDF-1 alpha) and interleukin-6 (IL-6) activated Nrf2 pathway to induce cell proliferation in both cells, as shown with neutralization antibodies, recombinant proteins and signaling inhibitors. Taken together, SDF-1 alpha and IL-6 secreted from PSC induced PDAC cell proliferation via Nrf2-activated metabolic reprogramming and ROS detoxification.
C1 [Wu, Yuan Seng; Looi, Chung Yeng; Subramaniam, Kavita S.; Chung, Ivy] Univ Malaya, Dept Pharmacol, Fac Med, Kuala Lumpur 50603, Malaysia.
   [Masamune, Atsushi] Tohoku Univ, Grad Sch Med, Div Gastroenterol, Sendai, Miyagi 9805877, Japan.
   [Wu, Yuan Seng; Subramaniam, Kavita S.; Chung, Ivy] Univ Malaya, Canc Res Inst, Kuala Lumpur 50603, Malaysia.
RP Chung, I (通讯作者)，Univ Malaya, Dept Pharmacol, Fac Med, Kuala Lumpur 50603, Malaysia.; Chung, I (通讯作者)，Univ Malaya, Canc Res Inst, Kuala Lumpur 50603, Malaysia.
EM ivychung@ummc.edu.my
RI Chung, Ivy/C-3804-2012; Wu, Yuan-Seng/S-9490-2019
OI Wu, Yuan-Seng/0000-0001-5574-8049; S SUBRAMANIAM,
   Kavita/0000-0002-3809-9013; Masamune, Atsushi/0000-0001-7184-7282
FU University of Malaya [HIR/MOHE/MED-12, RP019-b]; Malaysia Ministry of
   Education MyBrain 15 fellowship; Japan Society for the Promotion of
   Science [15H04804]
FX This study was supported and funded by grants from University of Malaya
   HIR/MOHE/MED-12 and RP019-b (Chung), Malaysia Ministry of Education
   MyBrain 15 fellowship (Wu) and Grant-in-Aid from the Japan Society for
   the Promotion of Science (15H04804) (Masamune).
CR Ali S, 2015, AM J CANCER RES, V5, P1251
   Bachem MG, 2005, GASTROENTEROLOGY, V128, P907, DOI 10.1053/j.gastro.2004.12.036
   Bryan HK, 2013, BIOCHEM PHARMACOL, V85, P705, DOI 10.1016/j.bcp.2012.11.016
   Collins MA, 2014, FRONT PHYSIOL, V4, DOI 10.3389/fphys.2013.00407
   Costa A, 2014, SEMIN CANCER BIOL, V25, P23, DOI 10.1016/j.semcancer.2013.12.007
   Cullen JJ, 2003, CANCER RES, V63, P1297
   De Nicola GM, 2011, NATURE, V475, P106, DOI 10.1038/nature10189
   Erkan M, 2012, GUT, V61, P172, DOI 10.1136/gutjnl-2011-301220
   Feig C, 2012, CLIN CANCER RES, V18, P4266, DOI 10.1158/1078-0432.CCR-11-3114
   Gao ZJ, 2010, PANCREATOLOGY, V10, P186, DOI 10.1159/000236012
   Goumas FA, 2015, INT J CANCER, V137, P1035, DOI 10.1002/ijc.29445
   Hamada S, 2013, FRONT PHYSIOL, V4, DOI 10.3389/fphys.2013.00318
   Tran HYP, 2012, FREE RADICAL BIO MED, V52, P1159, DOI 10.1016/j.freeradbiomed.2011.12.008
   Homma S, 2009, CLIN CANCER RES, V15, P3423, DOI 10.1158/1078-0432.CCR-08-2822
   Hwang RF, 2008, CANCER RES, V68, P918, DOI 10.1158/0008-5472.CAN-07-5714
   Kikuta K, 2006, MOL CELL BIOCHEM, V291, P11, DOI 10.1007/s11010-006-9189-4
   Kikuta K, 2010, BIOCHEM BIOPH RES CO, V403, P380, DOI 10.1016/j.bbrc.2010.11.040
   Kong B, 2013, FRONT PHYSIOL, V4, DOI 10.3389/fphys.2013.00246
   Koong AC, 2000, INT J RADIAT ONCOL, V48, P919, DOI 10.1016/S0360-3016(00)00803-8
   Lister A, 2011, MOL CANCER, V10, DOI 10.1186/1476-4598-10-37
   Lu J, 2014, BRIT J CANCER, V110, P409, DOI 10.1038/bjc.2013.706
   Mantoni TS, 2011, CANCER RES, V71, P3453, DOI 10.1158/0008-5472.CAN-10-1633
   Masamune A, 2009, GUT, V58, P550, DOI 10.1136/gut.2008.154401
   Masamune A, 2008, AM J PHYSIOL-GASTR L, V295, pG709, DOI 10.1152/ajpgi.90356.2008
   Masamune A, 2009, CLIN GASTROENTEROL H, V7, pS48, DOI 10.1016/j.cgh.2009.07.038
   Masui T, 2002, ANTICANCER RES, V22, P4093
   Matsuo Y, 2009, INT J CANCER, V124, P853, DOI 10.1002/ijc.24040
   Mitsuishi Y, 2012, CANCER CELL, V22, P66, DOI 10.1016/j.ccr.2012.05.016
   Miyamoto Y, 2001, ANTICANCER RES, V21, P2449
   Mouria M, 2002, INT J CANCER, V98, P761, DOI 10.1002/ijc.10202
   Murakami S, 2015, FREE RADIC BIOL MED
   Ozdemir BC, 2014, CANCER CELL, V25, P719, DOI 10.1016/j.ccr.2014.04.005
   Olive KP, 2009, SCIENCE, V324, P1457, DOI 10.1126/science.1171362
   PANDOLFI PP, 1995, EMBO J, V14, P5209, DOI 10.1002/j.1460-2075.1995.tb00205.x
   Shakir M, 2015, PANCREAS, V44, P528, DOI 10.1097/MPA.0000000000000298
   Sheikh Kathryn D, 2011, J Biomol Tech, V22, P1
   Shibata T, 2008, GASTROENTEROLOGY, V135, P1358, DOI 10.1053/j.gastro.2008.06.082
   Shibata T, 2008, P NATL ACAD SCI USA, V105, P13568, DOI 10.1073/pnas.0806268105
   Siegel R, 2014, CA-CANCER J CLIN, V64, P9, DOI [10.3322/caac.21254, 10.3322/caac.21208, 10.1001/jamaoto.2014.2530, 10.1136/bmj.g1502]
   Soini Y, 2014, PATHOL RES PRACT, V210, P35, DOI 10.1016/j.prp.2013.10.001
   Son J, 2013, NATURE, V496, P101, DOI 10.1038/nature12040
   Stachel I, 2014, J BIOL CHEM, V289, P1917, DOI 10.1074/jbc.M113.490920
   Stacy DR, 2006, HEAD NECK-J SCI SPEC, V28, P813, DOI 10.1002/hed.20430
   Stanton RC, 2012, IUBMB LIFE, V64, P362, DOI 10.1002/iub.1017
   Subramaniam KS, 2013, PLOS ONE, V8, DOI 10.1371/journal.pone.0068923
   Teoh ML, 2007, CLIN CANCER RES, V13, P7441, DOI 10.1158/1078-0432.CCR-07-0851
   Tsai JJ, 2013, NAT CELL BIOL, V15, P309, DOI 10.1038/ncb2699
   Vaquero EC, 2004, J BIOL CHEM, V279, P34643, DOI 10.1074/jbc.M400078200
   Vonlaufen A, 2008, CANCER RES, V68, P2085, DOI 10.1158/0008-5472.CAN-07-2477
   Wang D, 2014, ONCOTARGET, V5, P10803, DOI 10.18632/oncotarget.2506
   Wise DR, 2010, TRENDS BIOCHEM SCI, V35, P427, DOI 10.1016/j.tibs.2010.05.003
   Wruck CJ, 2011, J BIOL CHEM, V286, P4493, DOI 10.1074/jbc.M110.162008
   Xu ZH, 2010, AM J PATHOL, V177, P2585, DOI 10.2353/ajpath.2010.090899
   Ying HQ, 2012, CELL, V149, P656, DOI 10.1016/j.cell.2012.01.058
   Zhang YQ, 2013, CANCER RES, V73, P6359, DOI 10.1158/0008-5472.CAN-13-1558-T
NR 55
TC 26
Z9 28
U1 0
U2 9
PU IMPACT JOURNALS LLC
PI ORCHARD PARK
PA 6666 E QUAKER ST, STE 1, ORCHARD PARK, NY 14127 USA
EI 1949-2553
J9 ONCOTARGET
JI Oncotarget
PD JUN 14
PY 2016
VL 7
IS 24
BP 36719
EP 36732
DI 10.18632/oncotarget.9165
PG 14
WC Oncology; Cell Biology
WE Science Citation Index Expanded (SCI-EXPANDED)
SC Oncology; Cell Biology
GA DO4MJ
UT WOS:000377756800096
PM 27167341
OA Green Submitted, Green Published, gold
DA 2022-07-19
ER

PT J
AU Rodman, SN
   Spence, JM
   Ronnfeldt, TJ
   Zhu, YM
   Solst, SR
   O'Neill, RA
   Allen, BG
   Guan, XM
   Spitz, DR
   Fath, MA
AF Rodman, Samuel N.
   Spence, Jacquelyn M.
   Ronnfeldt, Tyler J.
   Zhu, Yueming
   Solst, Shane R.
   O'Neill, Rebecca A.
   Allen, Bryan G.
   Guan, Xiangming
   Spitz, Douglas R.
   Fath, Melissa A.
TI Enhancement of Radiation Response in Breast Cancer Stem Cells by
   Inhibition of Thioredoxin- and Glutathione-Dependent Metabolism
SO RADIATION RESEARCH
LA English
DT Article
ID PANCREATIC-CANCER; OXIDATIVE STRESS; PROSTATE-CANCER; SULFASALAZINE;
   EXPRESSION; INVASION; THERAPY
AB The goal of this study was to determine if depletion of glutathione (GSH) and inhibition of thioredoxin (Trx) reductase (TrxR) activity could enhance radiation responses in human breast cancer stem cells by a mechanism involving thiol-dependent oxidative stress. The following were used to inhibit GSH and Trx metabolism: buthionine sulfoximine (BSO), a GSH synthesis inhibitor; sulfasalazine (SSZ), an inhibitor of x(c)(-)cysteine/glutamate antiporter; auranofin (Au), a thioredoxin reductase inhibitor; or 2-AAPA, a GSH-reductase inhibitor. Clonogenic survival, Matrigel assays, flow cytometry cancer stem cell assays (CD44(+)CD24(-)ESA(+) or ALDH1) and human tumor xenograft models were used to determine the antitumor activity of drug and radiation combinations. Combined inhibition of GSH and Trx metabolism enhanced cancer cell clonogenic killing and radiation responses in human breast and pancreatic cancer cells via a mechanism that could be inhibited by N-acetylcysteine (NAC). Au, BSO and radiation also significantly decreased breast cancer cell migration and invasion in a thiol-dependent manner that could be inhibited by NAC. In addition, pretreating cells with Au sensitized breast cancer stem cell populations to radiation in vitro as determined by CD44(+)CD24(-)ESA(+) or ALDH1. Combined administration of Au and BSO, given prior to irradiation, significantly increased the survival of mice with human breast cancer xenografts, and decreased the number of ALDH1(+) cancer stem cells. These results indicate that combined inhibition of GSH-and Trx-dependent thiol metabolism using pharmacologically relevant agents can enhance responses of human breast cancer stem cells to radiation both in vitro and in vivo. (C) 2016 by Radiation Research Society
C1 [Rodman, Samuel N.; Spence, Jacquelyn M.; Ronnfeldt, Tyler J.; Zhu, Yueming; Solst, Shane R.; O'Neill, Rebecca A.; Allen, Bryan G.; Spitz, Douglas R.; Fath, Melissa A.] Univ Iowa, Carver Coll Med, Holden Comprehens Canc Ctr, Dept Radiat Oncol,Free Radical & Radiat Biol Prog, Iowa City, IA 52240 USA.
   [Zhu, Yueming] Northwestern Univ, Feinberg Sch Med, Dept Radiat Oncol, Chicago, IL 60611 USA.
   [Guan, Xiangming] South Dakota State Univ, Dept Pharmaceut Sci, Brookings, SD 57007 USA.
RP Fath, MA (通讯作者)，Univ Iowa, Free Radical & Radiat Biol Program, Med Labs B180, Iowa City, IA 52240 USA.
EM Melissa-fath@uiowa.edu
OI Rodman, Samuel/0000-0003-4780-0024; Spitz, Douglas/0000-0002-1254-8765;
   Allen, Bryan/0000-0002-4893-7105; Solst, Shane/0000-0002-0922-3353;
   Fath, Melissa/0000-0002-7272-2120
FU National Institutes of Health [NIH] [R01CA182804, P30CA086862]; Iowa
   Center for Research by Undergraduates; American Society of Radiation
   Oncology [ASTRO] [JF2014-1]; Breast Cancer Research Group Pilot Grant
   from the Holden Comprehensive Cancer Center; NATIONAL CANCER INSTITUTE
   [R01CA182804, P30CA086862] Funding Source: NIH RePORTER; NATIONAL
   INSTITUTE OF ENVIRONMENTAL HEALTH SCIENCES [P30ES005605] Funding Source:
   NIH RePORTER
FX The authors would like to specifically thank Drs. Nukhet Aykin-Burns,
   Max Wicha and Michael L. McCormick for helpful discussions and advice
   related to cancer stem cell experiments and enzymological analysis. In
   addition, the authors are grateful to the Radiation and Free Radical
   Research Core at the University of Iowa for help with irradiations and
   for providing instrumentation for biochemical measurements. The authors
   would also like to thank Justin Fishbaugh at the University of Iowa Flow
   Cytometry Facility, as well as Anna M. Button and the Biostatistics Core
   for statistical support in analyzing animal data. This work was
   supported by the National Institutes of Health [NIH; grant nos.
   R01CA182804 and P30CA086862 (DRS)], the Iowa Center for Research by
   Undergraduates (JMS, RAO, TJR), the American Society of Radiation
   Oncology [ASTRO; grant no. JF2014-1 (BGA)] and a Breast Cancer Research
   Group Pilot Grant from the Holden Comprehensive Cancer Center (MAF).
CR Bailey HH, 1998, CHEM-BIOL INTERACT, V112, P239, DOI 10.1016/S0009-2797(97)00164-6
   Cha MK, 2009, J EXP CLIN CANC RES, V28, DOI 10.1186/1756-9966-28-93
   Chaiswing L, 2012, FREE RADICAL BIO MED, V52, P452, DOI 10.1016/j.freeradbiomed.2011.10.489
   Charafe-Jauffret E, 2009, CANCER RES, V69, P1302, DOI 10.1158/0008-5472.CAN-08-2741
   Diehn M, 2009, NATURE, V458, P780, DOI 10.1038/nature07733
   Farina AR, 2011, FEBS LETT, V585, P3328, DOI 10.1016/j.febslet.2011.09.023
   Fath MA, 2011, CLIN CANCER RES, V17, P6206, DOI 10.1158/1078-0432.CCR-11-0736
   Fillmore CM, 2008, BREAST CANCER RES, V10, DOI 10.1186/bcr1982
   GUPTA V, 1995, CANCER CHEMOTH PHARM, V36, P13
   Hamilton D, 2007, CYTOM PART A, V71A, P709, DOI 10.1002/cyto.a.20433
   Iqbal MS, 2008, BIOL TRACE ELEM RES, V126, P56, DOI 10.1007/s12011-008-8184-x
   Koch S, 2009, J MOL MED, V87, P261, DOI 10.1007/s00109-008-0420-5
   Lanzardo S, 2016, CANCER RES, V76, P62, DOI 10.1158/0008-5472.CAN-15-1208
   Li L, 2015, REDOX BIOL, V4, P127, DOI 10.1016/j.redox.2014.12.001
   Lo M, 2010, CURR ONCOL, V17, P9
   Mitchell J B, 1987, Br J Cancer Suppl, V8, P96
   Nakamura H, 2000, CANCER DETECT PREV, V24, P53
   Omata Y, 2006, TOXICOL IN VITRO, V20, P882, DOI 10.1016/j.tiv.2006.01.012
   Perquin M, 2001, J CANCER RES CLIN, V127, P368, DOI 10.1007/s004320000228
   Phillips TM, 2006, JNCI-J NATL CANCER I, V98, P1777, DOI 10.1093/jnci/djj495
   Recht A, 2011, SEMIN RADIAT ONCOL, V21, P3, DOI 10.1016/j.semradonc.2010.08.001
   Roeder F, 2012, BMC CANCER, V12, DOI 10.1186/1471-2407-12-112
   Scarbrough PM, 2012, FREE RADICAL BIO MED, V52, P436, DOI 10.1016/j.freeradbiomed.2011.10.493
   Seefeldt T, 2009, J BIOL CHEM, V284, P2729, DOI 10.1074/jbc.M802683200
   Shi XK, 2012, ANTIOXID REDOX SIGN, V16, P1215, DOI 10.1089/ars.2012.4529
   Yae T, 2012, NAT COMMUN, V3, DOI 10.1038/ncomms1892
   Yanes O, 2010, NAT CHEM BIOL, V6, P411, DOI 10.1038/nchembio.364
   ZHENG W, 1993, DRUG METAB DISPOS, V21, P1091
NR 28
TC 60
Z9 62
U1 1
U2 21
PU RADIATION RESEARCH SOC
PI LAWRENCE
PA 810 E TENTH STREET, LAWRENCE, KS 66044 USA
SN 0033-7587
EI 1938-5404
J9 RADIAT RES
JI Radiat. Res.
PD OCT
PY 2016
VL 186
IS 4
BP 385
EP 395
DI 10.1667/RR14463.1
PG 11
WC Biology; Biophysics; Radiology, Nuclear Medicine & Medical Imaging
WE Science Citation Index Expanded (SCI-EXPANDED)
SC Life Sciences & Biomedicine - Other Topics; Biophysics; Radiology,
   Nuclear Medicine & Medical Imaging
GA EA8UU
UT WOS:000386915500007
PM 27643875
OA Green Accepted
DA 2022-07-19
ER

PT J
AU Zheng, JQ
   Liu, XH
   Zheng, BB
   Zheng, ZZ
   Zhang, HP
   Zheng, JY
   Sun, CC
   Chen, HY
   Yang, J
   Wang, Z
   Lin, MM
   Chen, JJ
   Zhou, QD
   Zheng, Z
   Xu, XM
   Ying, H
AF Zheng, Jianqiong
   Liu, Xiaohui
   Zheng, Bingbing
   Zheng, Zhenzhen
   Zhang, Hongping
   Zheng, Jiayong
   Sun, Congcong
   Chen, Haiying
   Yang, Jie
   Wang, Zuo
   Lin, Meimei
   Chen, Jingjing
   Zhou, Qingdiao
   Zheng, Zhi
   Xu, Xiaoming
   Ying, Hao
TI Maternal 25-Hydroxyvitamin D Deficiency Promoted Metabolic Syndrome and
   Downregulated Nrf2/CBR1 Pathway in Offspring
SO FRONTIERS IN PHARMACOLOGY
LA English
DT Article
DE maternal; 25-hydroxyvitamin D deficiency; metabolic syndrome; Nrf2; CBR1
   pathway; offspring
ID VITAMIN-D DEFICIENCY; OXIDATIVE STRESS; INSULIN-RESISTANCE; NRF2;
   INFLAMMATION; ACTIVATION; ACCUMULATION; OBESITY; CANCER
AB Metabolic syndrome is a disorder of energy use and storage, which is characterized by central obesity, dyslipidemia, and raised blood pressure and blood sugar levels. Maternal 25-hydroxyvitamin D de?ciency is known to cause metabolic changes, chronic disease, and increased adiposity in adulthood. However, the underlying mechanism of induced metabolic syndrome (MetS) in the offspring in vitamin D deficient pregnant mothers remains unclear. We identified that maternal 25-hydroxyvitamin D deficiency enhances oxidative stress, which leads to the development of MetS in the mother and her offspring. Further, immunohistochemical, Western blotting, and qRT-PCR analyses revealed that maternal 25-hydroxyvitamin D deficiency inhibited the activation of the Nrf2/carbonyl reductase 1 (CBR1) pathway in maternal placenta, liver, and pancreas, as well as the offspring's liver and pancreas. Further analyses uncovered that application of 25-hydroxyvitamin D activated the Nrf2/CBR1 pathway, relieving the oxidative stress in BRL cells, suggesting that 25-hydroxyvitamin D regulates oxidative stress in offspring and induces the activation of the Nrf2/CBR1 pathway. Taken together, our study finds that maternal 25-hydroxyvitamin D deficiency is likely to result in offspring's MetS probably via abnormal nutrition transformation across placenta. Depression of the Nrf2/CBR1 pathway in both mothers and their offspring is one of the causes of oxidative stress leading to MetS. This study suggests that 25-hydroxyvitamin D treatment may relieve the offspring's MetS.
C1 [Zheng, Jianqiong; Liu, Xiaohui; Ying, Hao] Tongji Univ, Shanghai Matern & Infant Hosp 1, Sch Med, Dept Obstet, Shanghai, Peoples R China.
   [Zheng, Jianqiong; Zheng, Bingbing; Zheng, Zhenzhen; Zhang, Hongping; Chen, Haiying; Yang, Jie; Wang, Zuo; Lin, Meimei; Chen, Jingjing; Zhou, Qingdiao; Zheng, Zhi] Wenzhou Med Univ, Clin Inst 3, Wenzhou Peoples Hosp, Dept Obstet & Gynecol, Wenzhou, Peoples R China.
   [Zheng, Jiayong; Sun, Congcong; Xu, Xiaoming] Wenzhou Med Univ, Clin Inst 3, Wenzhou Peoples Hosp, Dept Wenzhou,Key Lab Gynecol & Obstet, Wenzhou, Peoples R China.
RP Ying, H (通讯作者)，Tongji Univ, Shanghai Matern & Infant Hosp 1, Sch Med, Dept Obstet, Shanghai, Peoples R China.
EM stephenying_2011@163.com
FU Natural Science Foundation of Zhejiang Province [LY13H040010,
   LQ18H040002]
FX This work was supported by the Natural Science Foundation of Zhejiang
   Province under Grant No. LY13H040010, LQ18H040002.
CR Aghajafari F, 2013, BMJ-BRIT MED J, V346, DOI 10.1136/bmj.f1169
   Arabin B, 2017, FRONT PEDIATR, V5, DOI 10.3389/fped.2017.00069
   Araujo JR, 2013, EUR J PHARMACOL, V720, P218, DOI 10.1016/j.ejphar.2013.10.023
   Barker DJP, 2013, PLACENTA, V34, P841, DOI 10.1016/j.placenta.2013.07.063
   BARKER DJP, 1993, LANCET, V341, P938, DOI 10.1016/0140-6736(93)91224-A
   Burton GJ, 2016, PHYSIOL REV, V96, P1509, DOI 10.1152/physrev.00029.2015
   Chango A, 2015, NUTRIENTS, V7, P2748, DOI 10.3390/nu7042748
   Chatuphonprasert W, 2018, FRONT PHARMACOL, V9, DOI 10.3389/fphar.2018.01027
   Cooper JBMBCFCOC., 2013, BMJ-BRIT MED J, V347, pf5703, DOI [10.1136/bmj.f5703, DOI 10.1136/BMJ.F5703]
   Curtis EM, 2018, BRIT MED BULL, V126, P57, DOI 10.1093/bmb/ldy010
   Daraki V, 2018, PEDIATR OBES, V13, P467, DOI 10.1111/ijpo.12267
   Hanieh S, 2014, PLOS ONE, V9, DOI 10.1371/journal.pone.0099005
   Ito J, 2016, LIFE SCI, V151, P70, DOI 10.1016/j.lfs.2016.02.089
   Itoh K, 1999, FREE RADICAL RES, V31, P319, DOI 10.1080/10715769900300881
   Jiao XT, 2019, IMMUNOL LETT, V212, P98, DOI 10.1016/j.imlet.2019.06.012
   Kensler TW, 2007, ANNU REV PHARMACOL, V47, P89, DOI 10.1146/annurev.pharmtox.46.120604.141046
   Kitteringham NR, 2010, J PROTEOMICS, V73, P1612, DOI 10.1016/j.jprot.2010.03.018
   Lee JH, 2008, J AM COLL CARDIOL, V52, P1949, DOI 10.1016/j.jacc.2008.08.050
   Magalhaes J, 2013, INT J CARDIOL, V168, P5363, DOI 10.1016/j.ijcard.2013.08.001
   Mangge H, 2014, WORLD J CARDIOL, V6, P462, DOI 10.4330/wjc.v6.i6.462
   Miura T, 2013, CHEM-BIOL INTERACT, V202, P126, DOI 10.1016/j.cbi.2012.11.023
   Nakai K, 2014, AM J HYPERTENS, V27, P586, DOI 10.1093/ajh/hpt160
   Nguyen T, 2009, J BIOL CHEM, V284, P13291, DOI 10.1074/jbc.R900010200
   Ozdemir AA, 2018, J CLIN RES PEDIATR E, V10, P44, DOI 10.4274/jcrpe.4706
   Poel YHM, 2012, EUR J INTERN MED, V23, P465, DOI 10.1016/j.ejim.2012.01.007
   Samson SL, 2014, ENDOCRIN METAB CLIN, V43, P1, DOI 10.1016/j.ecl.2013.09.009
   Shalitin S, 2016, WORLD REV NUTR DIET, V114, P21, DOI 10.1159/000441810
   Shin S, 2009, EUR J PHARMACOL, V620, P138, DOI 10.1016/j.ejphar.2009.08.022
   Sinclair KD, 2007, P NATL ACAD SCI USA, V104, P19351, DOI 10.1073/pnas.0707258104
   Tanaka Y, 2008, J PHARMACOL EXP THER, V325, P655, DOI 10.1124/jpet.107.135822
   Teixeira TM, 2017, J NUTR, V147, P506, DOI 10.3945/jn.116.239475
   Wei SQ, 2013, J MATERN-FETAL NEO M, V26, P889, DOI 10.3109/14767058.2013.765849
   WEISHAAR RE, 1987, AM J PHYSIOL, V253, pE675, DOI 10.1152/ajpendo.1987.253.6.E675
   Wu KC, 2011, TOXICOL SCI, V123, P590, DOI 10.1093/toxsci/kfr183
   Xue P, 2013, DIABETES, V62, P845, DOI 10.2337/db12-0584
   Yu SC, 2018, SCI REP-UK, V8, DOI 10.1038/s41598-018-19838-5
   Zhang HQ, 2014, DIABETOLOGIA, V57, P2165, DOI 10.1007/s00125-014-3316-7
   Zhang J, 2016, ONCOTARGET, V7, P16180, DOI 10.18632/oncotarget.7568
   Zhao QH, 2019, J DIABETES INVEST, V10, P499, DOI 10.1111/jdi.12928
   Zhong HJ, 2017, J FOOD SCI, V82, P2719, DOI 10.1111/1750-3841.13856
NR 40
TC 3
Z9 3
U1 0
U2 3
PU FRONTIERS MEDIA SA
PI LAUSANNE
PA AVENUE DU TRIBUNAL FEDERAL 34, LAUSANNE, CH-1015, SWITZERLAND
EI 1663-9812
J9 FRONT PHARMACOL
JI Front. Pharmacol.
PD FEB 28
PY 2020
VL 11
AR 97
DI 10.3389/fphar.2020.00097
PG 14
WC Pharmacology & Pharmacy
WE Science Citation Index Expanded (SCI-EXPANDED)
SC Pharmacology & Pharmacy
GA LC4SN
UT WOS:000525314200001
PM 32184720
OA gold, Green Published
DA 2022-07-19
ER

PT J
AU Cao, MH
   Isaac, R
   Yan, W
   Ruan, XH
   Jiang, L
   Wan, YH
   Wang, J
   Wang, E
   Caron, C
   Neben, S
   Drygin, D
   Pizzo, DP
   Wu, XW
   Liu, XX
   Chin, AR
   Fong, MY
   Gao, ZT
   Guo, KZ
   Fadare, O
   Schwab, RB
   Yuan, Y
   Yost, SE
   Mortimer, J
   Zhong, WW
   Ying, W
   Bui, JD
   Sears, DD
   Olefsky, JM
   Wang, SE
AF Cao, Minghui
   Isaac, Roi
   Yan, Wei
   Ruan, Xianhui
   Jiang, Li
   Wan, Yuhao
   Wang, Jessica
   Wang, Emily
   Caron, Christine
   Neben, Steven
   Drygin, Denis
   Pizzo, Donald P.
   Wu, Xiwei
   Liu, Xuxiang
   Chin, Andrew R.
   Fong, Miranda Y.
   Gao, Ziting
   Guo, Kaizhu
   Fadare, Oluwole
   Schwab, Richard B.
   Yuan, Yuan
   Yost, Susan E.
   Mortimer, Joanne
   Zhong, Wenwan
   Ying, Wei
   Bui, Jack D.
   Sears, Dorothy D.
   Olefsky, Jerrold M.
   Wang, Shizhen Emily
TI Cancer-cell-secreted extracellular vesicles suppress insulin secretion
   through miR-122 to impair systemic glucose homeostasis and contribute to
   tumour growth
SO NATURE CELL BIOLOGY
LA English
DT Article
ID TYPE-2 DIABETES-MELLITUS; C-PEPTIDE LEVELS; BREAST-CANCER; METABOLIC
   SYNDROME; PANCREATIC-CANCER; FACTOR-I; RISK; OBESITY; EXPRESSION;
   MICRORNAS
AB Epidemiological studies demonstrate an association between breast cancer (BC) and systemic dysregulation of glucose metabolism. However, how BC influences glucose homeostasis remains unknown. We show that BC-derived extracellular vesicles (EVs) suppress pancreatic insulin secretion to impair glucose homeostasis. EV-encapsulated miR-122 targets PKM in beta-cells to suppress glycolysis and ATP-dependent insulin exocytosis. Mice receiving high-miR-122 EVs or bearing BC tumours exhibit suppressed insulin secretion, enhanced endogenous glucose production, impaired glucose tolerance and fasting hyperglycaemia. These effects contribute to tumour growth and are abolished by inhibiting EV secretion or miR-122, restoring PKM in beta-cells or supplementing insulin. Compared with non-cancer controls, patients with BC have higher levels of circulating EV-encapsulated miR-122 and fasting glucose concentrations but lower fasting insulin; miR-122 levels are positively associated with glucose and negatively associated with insulin. Therefore, EV-mediated impairment of whole-body glycaemic control may contribute to tumour progression and incidence of type 2 diabetes in some patients with BC.
   Cao et al. show that miR-122 encapsulated in breast cancer-derived extracellular vesicles targets PKM to downregulate beta-cell insulin secretion, leading to dysregulated glucose homeostasis and enhanced tumour growth.
C1 [Cao, Minghui; Yan, Wei; Ruan, Xianhui; Jiang, Li; Wan, Yuhao; Wang, Jessica; Wang, Emily; Caron, Christine; Pizzo, Donald P.; Liu, Xuxiang; Chin, Andrew R.; Fong, Miranda Y.; Fadare, Oluwole; Bui, Jack D.; Wang, Shizhen Emily] Univ Calif San Diego, Dept Pathol, La Jolla, CA 92093 USA.
   [Isaac, Roi; Schwab, Richard B.; Ying, Wei; Sears, Dorothy D.] Univ Calif San Diego, Dept Med, La Jolla, CA 92093 USA.
   [Neben, Steven; Drygin, Denis] Regulus Therapeut Inc, San Diego, CA USA.
   [Wu, Xiwei] City Hope Natl Med Ctr, Dept Mol & Cellular Biol, Duarte, CA USA.
   [Gao, Ziting; Guo, Kaizhu; Zhong, Wenwan] Univ Calif Riverside, Dept Chem, Riverside, CA 92521 USA.
   [Yuan, Yuan; Yost, Susan E.; Mortimer, Joanne] City Hope Natl Med Ctr, Dept Med Oncol & Therapeut Res, Duarte, CA USA.
   [Sears, Dorothy D.] Arizona State Univ, Coll Hlth Solut, Phoenix, AZ USA.
   [Sears, Dorothy D.] Univ Calif San Diego, Dept Family Med, La Jolla, CA 92093 USA.
   [Wang, Shizhen Emily] Univ Calif San Diego, Moores Canc Ctr, La Jolla, CA 92093 USA.
RP Wang, SE (通讯作者)，Univ Calif San Diego, Dept Pathol, La Jolla, CA 92093 USA.; Wang, SE (通讯作者)，Univ Calif San Diego, Moores Canc Ctr, La Jolla, CA 92093 USA.
EM emilywang@ucsd.edu
FU National Institutes of Health (NIH)/National Cancer Institute (NCI)
   [R01CA218140, R01CA206911, R01CA179977]; Hartwell Foundation; NIH/NCI
   [P30CA33572, P30CA23100]; NIH [1S10OD023527]
FX This work was supported by the National Institutes of Health
   (NIH)/National Cancer Institute (NCI) grants R01CA218140 (S.E.W.),
   R01CA206911 (S.E.W.) and R01CA179977 (D.D.S.). J.D.B. is supported by a
   grant from the Hartwell Foundation. Research reported in this
   publication included work performed in the core facilities supported by
   the NIH/NCI under grant number P30CA23100 (UCSD Moores Cancer Center)
   and in the City of Hope Integrative Genomics Core supported by NIH/NCI
   under grant number P30CA33572. The authors would like to thank the
   UCSD/CMM EM facility for EM sample preparation. The EM facility is
   supported by NIH equipment grant 1S10OD023527. We thank X. Xiao for
   kindly providing plasmid pEMBOL-D(+)-Ins-GFP.
CR Anastasiou D, 2011, SCIENCE, V334, P1278, DOI 10.1126/science.1211485
   Ashcroft FM, 2005, J CLIN INVEST, V115, P2047, DOI 10.1172/JCI25495
   Becker A, 2016, CANCER CELL, V30, P836, DOI 10.1016/j.ccell.2016.10.009
   Belardi V, 2013, J MAMMARY GLAND BIOL, V18, P277, DOI 10.1007/s10911-013-9303-7
   Benediktsson AM, 2005, J NEUROSCI METH, V141, P41, DOI 10.1016/j.jneumeth.2004.05.013
   Bordeleau L, 2011, CANCER-AM CANCER SOC, V117, P1812, DOI 10.1002/cncr.25595
   Boyle P, 2012, BRIT J CANCER, V107, P1608, DOI 10.1038/bjc.2012.414
   Bronsveld HK, 2017, PLOS ONE, V12, DOI 10.1371/journal.pone.0170084
   BRUNING PF, 1992, INT J CANCER, V52, P511, DOI 10.1002/ijc.2910520402
   Debnath J, 2002, CELL, V111, P29, DOI 10.1016/S0092-8674(02)01001-2
   Duggan C, 2011, J CLIN ONCOL, V29, P32, DOI 10.1200/JCO.2009.26.4473
   Eliassen AH, 2007, CANCER EPIDEM BIOMAR, V16, P161, DOI 10.1158/1055-9965.EPI-06-0693
   Ferlay J, 2015, INT J CANCER, V136, pE359, DOI 10.1002/ijc.29210
   Fong MY, 2015, NAT CELL BIOL, V17, P183, DOI 10.1038/ncb3094
   Gallagher EJ, 2011, ENDOCRINOLOGY, V152, P2546, DOI 10.1210/en.2011-0231
   Goodwin PJ, 2012, J CLIN ONCOL, V30, P164, DOI 10.1200/JCO.2011.36.2723
   Gray JT, 2011, METHODS MOL BIOL, V807, P25, DOI 10.1007/978-1-61779-370-7_2
   Gunter MJ, 2009, JNCI-J NATL CANCER I, V101, P48, DOI 10.1093/jnci/djn415
   Hay N, 2016, NAT REV CANCER, V16, P635, DOI 10.1038/nrc.2016.77
   Hernandez AV, 2014, PLOS ONE, V9, DOI 10.1371/journal.pone.0099317
   Hopkins BD, 2018, NATURE, V560, P499, DOI 10.1038/s41586-018-0343-4
   Jankowska MM, 2019, BMC PUBLIC HEALTH, V19, DOI 10.1186/s12889-019-6501-2
   Javeed N, 2015, CLIN CANCER RES, V21, P1722, DOI 10.1158/1078-0432.CCR-14-2022
   Kaaks R, 2002, CANCER CAUSE CONTROL, V13, P307, DOI 10.1023/A:1015270324325
   Keinan-Boker L, 2003, INT J CANCER, V106, P90, DOI 10.1002/ijc.11193
   Larsson SC, 2007, INT J CANCER, V121, P856, DOI 10.1002/ijc.22717
   Lee YS, 2013, CELL, V153, P413, DOI 10.1016/j.cell.2013.03.001
   Liao SC, 2011, ASIAN PAC J CANCER P, V12, P1061
   Lipscombe LL, 2013, DIABETOLOGIA, V56, P476, DOI 10.1007/s00125-012-2793-9
   Lipscombe LL, 2006, BREAST CANCER RES TR, V98, P303, DOI 10.1007/s10549-006-9166-3
   Luque RM, 2017, ONCOTARGET, V8, P81462, DOI 10.18632/oncotarget.20399
   Maskarinec G, 2017, CANCER EPIDEM BIOMAR, V26, P854, DOI 10.1158/1055-9965.EPI-16-0789
   Mitchell PS, 2008, P NATL ACAD SCI USA, V105, P10513, DOI 10.1073/pnas.0804549105
   Muti P, 2002, CANCER EPIDEM BIOMAR, V11, P1361
   Nakatsu D, 2015, P NATL ACAD SCI USA, V112, pE1067, DOI 10.1073/pnas.1417197112
   Nam S, 2016, MEDICINE, V95, DOI 10.1097/MD.0000000000002825
   Novosyadlyy R, 2010, CANCER RES, V70, P741, DOI 10.1158/0008-5472.CAN-09-2141
   Onitilo AA, 2013, CLIN MED RES, V11, P210, DOI 10.3121/cmr.2013.1156
   Onitilo AA, 2014, EUR J CANCER PREV, V23, P76, DOI 10.1097/CEJ.0b013e32836162aa
   Parkes DG, 2001, METABOLISM, V50, P583, DOI 10.1053/meta.2001.22519
   Ran FA, 2013, NAT PROTOC, V8, P2281, DOI 10.1038/nprot.2013.143
   Redzic JS, 2014, SEMIN CANCER BIOL, V28, P14, DOI 10.1016/j.semcancer.2014.04.010
   Rose DP, 2012, ENDOCR-RELAT CANCER, V19, pR225, DOI 10.1530/ERC-12-0203
   Rupp AK, 2011, GYNECOL ONCOL, V122, P437, DOI 10.1016/j.ygyno.2011.04.035
   Ryu TY, 2014, DIABETES METAB J, V38, P330, DOI 10.4093/dmj.2014.38.5.330
   Schultz NA, 2014, JAMA-J AM MED ASSOC, V311, P392, DOI 10.1001/jama.2013.284664
   Shurtleff MJ, 2017, P NATL ACAD SCI USA, V114, pE8987, DOI 10.1073/pnas.1712108114
   Simionescu N, 2016, PLOS ONE, V11, DOI 10.1371/journal.pone.0161201
   Stenlof K, 2013, DIABETES OBES METAB, V15, P372, DOI 10.1111/dom.12054
   Thackeray JT, 2017, JCI INSIGHT, V2, DOI 10.1172/jci.insight.93098
   Tkach M, 2016, CELL, V164, P1226, DOI 10.1016/j.cell.2016.01.043
   Tsuji K, 2006, J PANCREAS, V7, P193
   Tsuyada A, 2012, CANCER RES, V72, P2768, DOI 10.1158/0008-5472.CAN-11-3567
   Valadi H, 2007, NAT CELL BIOL, V9, P654, DOI 10.1038/ncb1596
   van der Ree MH, 2017, LANCET, V389, P709, DOI [10.1016/S0140-6736(16)31715-9, 10.1016/s0140-6736(16)31715-9]
   Verheus M, 2006, INT J CANCER, V119, P659, DOI 10.1002/ijc.21861
   Villarreal-Garza C, 2012, EXP DIABETES RES, DOI 10.1155/2012/732027
   Vona-Davis L, 2012, CURR DIABETES REV, V8, P116, DOI 10.2174/157339912799424519
   Wang SE, 2020, CSH PERSPECT MED, V10, DOI 10.1101/cshperspect.a037275
   Willeit P, 2017, DIABETES, V66, P347, DOI 10.2337/db16-0731
   Wu XW, 2012, J TRANSL MED, V10, DOI 10.1186/1479-5876-10-42
   Xue F, 2007, AM J CLIN NUTR, V86, p823S, DOI 10.1093/ajcn/86.3.823S
   Yan W, 2018, NAT CELL BIOL, V20, P597, DOI 10.1038/s41556-018-0083-6
   Zhao CX, 2015, MOL THER, V23, P866, DOI 10.1038/mt.2015.29
   Zhou WY, 2014, CANCER CELL, V25, P501, DOI 10.1016/j.ccr.2014.03.007
NR 65
TC 0
Z9 0
U1 5
U2 5
PU NATURE PORTFOLIO
PI BERLIN
PA HEIDELBERGER PLATZ 3, BERLIN, 14197, GERMANY
SN 1465-7392
EI 1476-4679
J9 NAT CELL BIOL
JI Nat. Cell Biol.
PD JUN
PY 2022
VL 24
IS 6
BP 954
EP +
DI 10.1038/s41556-022-00919-7
EA MAY 2022
PG 31
WC Cell Biology
WE Science Citation Index Expanded (SCI-EXPANDED)
SC Cell Biology
GA 2E5CN
UT WOS:000802856300001
PM 35637408
DA 2022-07-19
ER

PT J
AU Markolin, P
   Davidson, N
   Hirt, CK
   Chabbert, CD
   Zamboni, N
   Schwank, G
   Krek, W
   Ratsch, G
AF Markolin, Philipp
   Davidson, Natalie
   Hirt, Christian K.
   Chabbert, Christophe D.
   Zamboni, Nicola
   Schwank, Gerald
   Krek, Wilhelm
   Ratsch, Gunnar
TI Identification of HIF-dependent alternative splicing in gastrointestinal
   cancers and characterization of a long, coding isoform of SLC35A3
SO GENOMICS
LA English
DT Article
DE Cancer isoforms; Hypoxia; Metabolism; SLC35A3; Alternative splicing
ID CELL-CYCLE ARREST; GENE-EXPRESSION; MESSENGER-RNA; HYPOXIA; TUMOR;
   HIF-1-ALPHA; ADAPTATION; ACTIVATION; INDUCTION; RESPONSES
AB Intra-tumor hypoxia is a common feature in many solid cancers. Although transcriptional targets of hypoxia-inducible factors (HIFs) have been well characterized, alternative splicing or processing of pre-mRNA transcripts which occurs during hypoxia and subsequent HIF stabilization is much less understood. Here, we identify many HIF-dependent alternative splicing events after whole transcriptome sequencing in pancreatic cancer cells exposed to hypoxia with and without downregulation of the aryl hydrocarbon receptor nuclear translocator (ARNT), a protein required for HIFs to form a transcriptionally active dimer. We correlate the discovered hypoxia-driven events with available sequencing data from pan-cancer TCGA patient cohorts to select a narrow set of putative biologically relevant splice events for experimental validation. We validate a small set of candidate HIF-dependent alternative splicing events in multiple human gastrointestinal cancer cell lines as well as patient-derived human pancreatic cancer organoids. Lastly, we report the discovery of a HIF-dependent mechanism to produce a hypoxia-dependent, long and coding isoform of the UDP-N-acetylglucosamine transporter SLC35A3.
C1 [Markolin, Philipp; Hirt, Christian K.; Chabbert, Christophe D.; Schwank, Gerald; Krek, Wilhelm] Swiss Fed Inst Technol, Inst Mol Hlth Sci, CH-8093 Zurich, Switzerland.
   [Markolin, Philipp; Davidson, Natalie; Schwank, Gerald; Ratsch, Gunnar] Swiss Fed Inst Technol, Biomed Informat Grp, CH-8092 Zurich, Switzerland.
   [Zamboni, Nicola] Swiss Fed Inst Technol, Inst Mol Syst Biol, CH-8093 Zurich, Switzerland.
   [Chabbert, Christophe D.] Roche Innovat Ctr Zurich, Wagistr 10, CH-8952 Schlieren, Switzerland.
   [Schwank, Gerald] Univ Zurich, Inst Pharmakol & Toxikol, Winterthurerstr 190,Y17 J34, CH-8057 Zurich, Switzerland.
RP Ratsch, G (通讯作者)，Swiss Fed Inst Technol, Biomed Informat Grp, CH-8092 Zurich, Switzerland.
EM raetsch@inf.ethz.ch
RI Zamboni, Nicola/K-3042-2012; Schwank, Gerald/A-8586-2018
OI Zamboni, Nicola/0000-0003-1271-1021; Schwank,
   Gerald/0000-0003-0767-2953; Davidson, Natalie/0000-0002-1745-8072
FU MSKCC; ETH Zurich
FX This work was supported MSKCC core Funding to G.R.; ETH Zurich core
   funding to G.R and W.K.
CR Alexa A, 2006, BIOINFORMATICS, V22, P1600, DOI 10.1093/bioinformatics/btl140
   [Anonymous], SSPATHS DEV VERSION
   Arany Z, 1996, P NATL ACAD SCI USA, V93, P12969, DOI 10.1073/pnas.93.23.12969
   Baker LA, 2016, TRENDS CANCER, V2, P176, DOI 10.1016/j.trecan.2016.03.004
   Benjamini Y, 1997, SCAND J STAT, V24, P407, DOI 10.1111/1467-9469.00072
   Bolger AM, 2014, BIOINFORMATICS, V30, P2114, DOI 10.1093/bioinformatics/btu170
   Bowler E, 2018, BMC CANCER, V18, DOI 10.1186/s12885-018-4227-7
   Brahimi-Horn Christiane, 2006, Bull Cancer, V93, pE73
   Bunn HF, 1996, PHYSIOL REV, V76, P839, DOI 10.1152/physrev.1996.76.3.839
   Caldovic L, 2010, MOL GENET METAB, V100, pS13, DOI 10.1016/j.ymgme.2010.02.018
   Cartegni L, 2002, NAT REV GENET, V3, P285, DOI 10.1038/nrg775
   Catalano V, 2013, SEMIN CANCER BIOL, V23, P522, DOI 10.1016/j.semcancer.2013.08.007
   Chabot B, 2016, J CELL BIOL, V212, P13, DOI 10.1083/jcb.201510032
   Chen CH, 2001, J BIOL CHEM, V276, P9519, DOI 10.1074/jbc.M010144200
   Coomer M, 2014, MOLEC GENET METAB RE, V1, P158, DOI 10.1016/j.ymgmr.2014.03.003
   David CJ, 2010, GENE DEV, V24, P2343, DOI 10.1101/gad.1973010
   De Bels D, 2011, NEW ENGL J MED, V365, P1845, DOI 10.1056/NEJMc1110602
   Dobin A, 2013, BIOINFORMATICS, V29, P15, DOI 10.1093/bioinformatics/bts635
   Escobar-Hoyos LF, 2020, CANCER CELL, V38, P198, DOI 10.1016/j.ccell.2020.05.010
   Fukuda R, 2007, CELL, V129, P111, DOI 10.1016/j.cell.2007.01.047
   Goda N, 2003, MOL CELL BIOL, V23, P359, DOI 10.1128/MCB.23.1.359-369.2003
   Grossman RL, 2016, NEW ENGL J MED, V375, P1109, DOI 10.1056/NEJMp1607591
   Hackenbeck T, 2009, CELL CYCLE, V8, P1386, DOI 10.4161/cc.8.9.8306
   Hartley SW, 2015, BMC BIOINFORMATICS, V16, DOI 10.1186/s12859-015-0670-5
   He CJ, 2009, PLOS ONE, V4, DOI 10.1371/journal.pone.0004732
   Ho DE, 2011, J STAT SOFTW, V42
   Hubbi ME, 2013, SCI SIGNAL, V6, DOI 10.1126/scisignal.2003417
   Kaelin WG, 2008, MOL CELL, V30, P393, DOI 10.1016/j.molcel.2008.04.009
   Kahles A, 2016, BIOINFORMATICS, V32, P1840, DOI 10.1093/bioinformatics/btw076
   Kim E, 2007, NUCLEIC ACIDS RES, V35, P125, DOI 10.1093/nar/gkl924
   Kim JW, 2006, CELL METAB, V3, P177, DOI 10.1016/j.cmet.2006.02.002
   Koshiji M, 2004, EMBO J, V23, P1949, DOI 10.1038/sj.emboj.7600196
   Kothari S, 2003, ONCOGENE, V22, P4734, DOI 10.1038/sj.onc.1206666
   Lee JH, 2017, BIOTECHNOL BIOENG, V114, P1721, DOI 10.1002/bit.26284
   Lin-Moshier Yaping, 2013, Cold Spring Harb Protoc, V2013, DOI 10.1101/pdb.prot072793
   Love Michael I, 2015, F1000Res, V4, P1070, DOI 10.12688/f1000research.7035.1
   Love MI, 2014, GENOME BIOL, V15, DOI 10.1186/s13059-014-0550-8
   Maltepe E, 1997, NATURE, V386, P403, DOI 10.1038/386403a0
   Maszczak-Seneczko D, 2015, J BIOL CHEM, V290, P15475, DOI 10.1074/jbc.M115.636670
   Maxwell PH, 2001, CURR OPIN GENET DEV, V11, P293, DOI 10.1016/S0959-437X(00)00193-3
   Merkin J, 2012, SCIENCE, V338, P1593, DOI 10.1126/science.1228186
   Moffitt RA, 2015, NAT GENET, V47, P1168, DOI 10.1038/ng.3398
   Muthuswamy SK, 2018, CELL STEM CELL, V22, P290, DOI 10.1016/j.stem.2018.02.010
   Neufeld G, 1999, FASEB J, V13, P9, DOI 10.1096/fasebj.13.1.9
   Ortmann B, 2014, CELL MOL LIFE SCI, V71, P3569, DOI 10.1007/s00018-014-1645-9
   Papandreou I, 2006, CELL METAB, V3, P187, DOI 10.1016/j.cmet.2006.01.012
   Parks SK, 2017, J PHYSIOL-LONDON, V595, P2439, DOI 10.1113/JP273309
   Philip B, 2013, CARCINOGENESIS, V34, P1699, DOI 10.1093/carcin/bgt209
   Ramchandani D, 2016, LAB INVEST, V96, P1234, DOI 10.1038/labinvest.2016.103
   Ryan HE, 1998, EMBO J, V17, P3005, DOI 10.1093/emboj/17.11.3005
   Samanta D, 2017, WIRES SYST BIOL MED, V9, DOI 10.1002/wsbm.1382
   Semenza GL, 2013, J CLIN INVEST, V123, P3664, DOI 10.1172/JCI67230
   Sena JA, 2014, MOL CANCER RES, V12, P1233, DOI 10.1158/1541-7786.MCR-14-0149
   Sermeus A, 2011, CELL DEATH DIS, V2, DOI 10.1038/cddis.2011.48
   Shkreta Lulzim, 2013, Cancer Treat Res, V158, P41, DOI 10.1007/978-3-642-31659-3_3
   Silva VL, 2017, J CONTROL RELEASE, V253, P82, DOI 10.1016/j.jconrel.2017.03.013
   Silver N, 2008, BMC MOL BIOL, V9, DOI 10.1186/1471-2199-9-64
   Sowter HM, 2001, CANCER RES, V61, P6669
   Talks KL, 2000, AM J PATHOL, V157, P411, DOI 10.1016/S0002-9440(10)64554-3
   Tuchman M., 2008, **DATA OBJECT**, DOI [10.2210/pdb3d2m/pdb, DOI 10.2210/PDB3D2M/PDB]
   Venables W.N., 2013, MODERN APPL STAT S P
   Venables WN., 2002, MODERN APPL STAT S, DOI [10.1007/978-0-387-21706-2, DOI 10.1007/978-0-387-21706-2]
   Vorrink SU, 2014, CHEM-BIOL INTERACT, V218, P82, DOI 10.1016/j.cbi.2014.05.001
   Wang GS, 2007, NAT REV GENET, V8, P749, DOI 10.1038/nrg2164
   Wang J, 2017, SCI REP-UK, V7, DOI 10.1038/s41598-017-03354-z
   Weeber F, 2017, CELL CHEM BIOL, V24, P1092, DOI 10.1016/j.chembiol.2017.06.012
   Weigand JE, 2012, PLOS ONE, V7, DOI 10.1371/journal.pone.0042697
   Wenger RH, 2000, J EXP BIOL, V203, P1253
   Yang LF, 2017, ANNU REV BIOMED ENG, V19, P163, DOI 10.1146/annurev-bioeng-071516-044546
   Zhang J, 2013, CANCER DISCOV, V3, P1228, DOI 10.1158/2159-8290.CD-13-0253
NR 70
TC 0
Z9 0
U1 1
U2 2
PU ACADEMIC PRESS INC ELSEVIER SCIENCE
PI SAN DIEGO
PA 525 B ST, STE 1900, SAN DIEGO, CA 92101-4495 USA
SN 0888-7543
EI 1089-8646
J9 GENOMICS
JI Genomics
PD MAR
PY 2021
VL 113
IS 2
BP 515
EP 529
DI 10.1016/j.ygeno.2020.12.039
EA JAN 2021
PG 15
WC Biotechnology & Applied Microbiology; Genetics & Heredity
WE Science Citation Index Expanded (SCI-EXPANDED)
SC Biotechnology & Applied Microbiology; Genetics & Heredity
GA QM1AI
UT WOS:000621511400005
PM 33418078
OA Green Published, hybrid
DA 2022-07-19
ER

PT S
AU Rubinek, T
   Wolf, I
AF Rubinek, T.
   Wolf, I.
BE Litwack, G
TI The Role of Alpha-Klotho as a Universal Tumor Suppressor
SO KLOTHO
SE Vitamins and Hormones
LA English
DT Review; Book Chapter
ID CELL LUNG-CANCER; PROMOTES APOPTOSIS; FUNCTIONAL VARIANT; BREAST-CANCER;
   EXPRESSION; GROWTH; GENE; INHIBITION; CLEAVAGE; PROTEIN
AB The klotho gene is implicated in many physiological activities, among them aging, glucose metabolism, and phosphate and calcium metabolism. Many cellular activities of klotho were implicated in promoting these activities. Two of them, inhibition of the insulin-like growth factor-1 pathway and of the Wnt signaling pathway, are also major pathways associated with cancer development and progression. These discoveries prompted a surge of research aiming to elucidate the role of klotho in cancer. Studies show that klotho is universally silenced in a wide array of malignancies, including breast, pancreatic, ovarian, lung, colorectal, and melanoma, and that klotho's expression can serve as an invaluable prognostic marker. Epigenetic mechanisms, ie, promoter hypermethylation and histone deacetylation, are mainly associated with klotho's silencing; however, different micro-RNAs were also demonstrated to be involved in the process. The activity of klotho on cancer cells growth was also widely investigated, and accumulating data suggest that klotho forced expression or treatment with the soluble protein can inhibit cancer development and progression. Moreover, studies now aim to reveal the specific region in klotho protein that underlies this anticancer activity in order to develop efficient and safe klotho-based medications.
C1 [Rubinek, T.; Wolf, I.] Tel Aviv Sourasky Med Ctr, Inst Oncol, Tel Aviv, Israel.
   [Wolf, I.] Tel Aviv Univ, Sackler Fac Med, Tel Aviv, Israel.
RP Rubinek, T (通讯作者)，Tel Aviv Sourasky Med Ctr, Inst Oncol, Tel Aviv, Israel.
EM rubinekt@gmail.com
CR Abramovitz L, 2011, CLIN CANCER RES, V17, P4254, DOI 10.1158/1078-0432.CCR-10-2749
   Amable L, 2016, PHARMACOL RES, V106, P27, DOI 10.1016/j.phrs.2016.01.001
   Arking DE, 2002, P NATL ACAD SCI USA, V99, P856, DOI 10.1073/pnas.022484299
   Aviel-Ronen S, 2016, J CLIN PATHOL, V69, P53, DOI 10.1136/jclinpath-2015-202929
   Camilli TC, 2011, PIGM CELL MELANOMA R, V24, P175, DOI 10.1111/j.1755-148X.2010.00792.x
   Cha SK, 2008, P NATL ACAD SCI USA, V105, P9805, DOI 10.1073/pnas.0803223105
   Chang Q, 2005, SCIENCE, V310, P490, DOI 10.1126/science.1114245
   Chen B, 2012, CANCER BIOL THER, V13, P1221, DOI 10.4161/cbt.21420
   Chen B, 2010, J EXP CLIN CANC RES, V29, DOI 10.1186/1756-9966-29-99
   Chen CD, 2007, P NATL ACAD SCI USA, V104, P19796, DOI 10.1073/pnas.0709805104
   Chen CD, 2014, BIOCHEMISTRY-US, V53, P5579, DOI 10.1021/bi500409n
   Doi S, 2011, J BIOL CHEM, V286, P8655, DOI 10.1074/jbc.M110.174037
   Gigante M, 2015, MEDICINE, V94, DOI 10.1097/MD.0000000000001917
   Hanahan D, 2011, CELL, V144, P646, DOI 10.1016/j.cell.2011.02.013
   He XJ, 2014, BMC CANCER, V14, DOI 10.1186/1471-2407-14-218
   Hu MC, 2011, J AM SOC NEPHROL, V22, P124, DOI 10.1681/ASN.2009121311
   Huang JC, 2015, MOL BIOSYST, V11, P2051, DOI 10.1039/c4mb00752b
   Imura A, 2004, FEBS LETT, V565, P143, DOI 10.1016/j.febslet.2004.03.090
   Jiang B, 2014, CANCER INVEST, V32, P218, DOI 10.3109/07357907.2014.905586
   Joshi A, 2010, FRONT BIOSCI-LANDMRK, V15, P180, DOI 10.2741/3614
   Kamari Y., 2015, HORMONE METABOLIC RE, V48, P196
   Kato Y, 2000, BIOCHEM BIOPH RES CO, V267, P597, DOI 10.1006/bbrc.1999.2009
   Kim HJ, 2014, MOL BIOL REP, V41, P7595, DOI 10.1007/s11033-014-3647-y
   Klaus A, 2008, NAT REV CANCER, V8, P387, DOI 10.1038/nrc2389
   Koh N, 2001, BIOCHEM BIOPH RES CO, V280, P1015, DOI 10.1006/bbrc.2000.4226
   Kuroo M, 1997, NATURE, V390, P45, DOI 10.1038/36285
   Kurosu H, 2006, J BIOL CHEM, V281, P6120, DOI 10.1074/jbc.C500457200
   Kurosu H, 2005, SCIENCE, V309, P1829, DOI 10.1126/science.1112766
   Kuwahara N, 2008, INT J CARDIOL, V123, P84, DOI 10.1016/j.ijcard.2007.02.029
   Lee J, 2010, MOL CANCER, V9, DOI 10.1186/1476-4598-9-109
   Li J, 2016, TUMOUR BIOL
   Li XX, 2014, INT J ONCOL, V45, P611, DOI 10.3892/ijo.2014.2430
   Ligumsky H, 2015, MOL CANCER RES, V13, P1398, DOI 10.1158/1541-7786.MCR-15-0141
   Liu C, 2015, INT J CLIN EXP PATHO, V8, P7446
   Liu HJ, 2007, SCIENCE, V317, P803, DOI 10.1126/science.1143578
   Lojkin I, 2015, CANCER LETT, V362, P149, DOI 10.1016/j.canlet.2015.03.035
   Matsumura Y, 1998, BIOCHEM BIOPH RES CO, V242, P626, DOI 10.1006/bbrc.1997.8019
   Oguro R, 2010, GERIATR GERONTOL INT, V10, P311, DOI 10.1111/j.1447-0594.2010.00612.x
   Pan J, 2011, TUMOR BIOL, V32, P729, DOI 10.1007/s13277-011-0174-5
   Polakis P, 2000, GENE DEV, V14, P1837
   Rubinek T, 2012, BREAST CANCER RES TR, V133, P649, DOI 10.1007/s10549-011-1824-4
   Saito Y, 2000, BIOCHEM BIOPH RES CO, V276, P767, DOI 10.1006/bbrc.2000.3470
   Semba RD, 2011, J GERONTOL A-BIOL, V66, P794, DOI 10.1093/gerona/glr058
   Sharma S, 2010, CARCINOGENESIS, V31, P27, DOI 10.1093/carcin/bgp220
   Shu GS, 2013, CELL ONCOL, V36, P121, DOI 10.1007/s13402-012-0118-0
   Sun HD, 2015, WORLD J SURG ONCOL, V13, DOI 10.1186/s12957-015-0717-0
   Tang X., 2014, DIS ESOPHAGUS
   Tang XW, 2016, LAB INVEST, V96, P197, DOI 10.1038/labinvest.2015.86
   Tohyama O, 2004, J BIOL CHEM, V279, P9777, DOI 10.1074/jbc.M312392200
   TOMAYKO MM, 1989, CANCER CHEMOTH PHARM, V24, P148, DOI 10.1007/BF00300234
   Urakawa I, 2006, NATURE, V444, P770, DOI 10.1038/nature05315
   Usuda J, 2011, LUNG CANCER, V74, P332, DOI 10.1016/j.lungcan.2011.03.004
   Usuda J, 2011, LUNG CANCER, V72, P355, DOI 10.1016/j.lungcan.2010.10.008
   Wang LJ, 2011, AM J CANCER RES, V1, P111
   Wang Y., 2013, PLOS ONE, V8, P21
   Wang YH, 2009, HYPERTENSION, V54, P810, DOI 10.1161/HYPERTENSIONAHA.109.134320
   Werner H, 2012, ONCOGENE, V31, P2703, DOI 10.1038/onc.2011.447
   Wolf I, 2010, ONCOGENE, V29, P26, DOI 10.1038/onc.2009.301
   Wolf I, 2008, ONCOGENE, V27, P7094, DOI 10.1038/onc.2008.292
   Xie B., 2013, CANCER CELL INT, V13, P1475
   Xie BA, 2013, HUM PATHOL, V44, P795, DOI 10.1016/j.humpath.2012.07.023
   Yamazaki Y, 2010, BIOCHEM BIOPH RES CO, V398, P513, DOI 10.1016/j.bbrc.2010.06.110
NR 62
TC 26
Z9 27
U1 0
U2 7
PU ELSEVIER ACADEMIC PRESS INC
PI SAN DIEGO
PA 525 B STREET, SUITE 1900, SAN DIEGO, CA 92101-4495 USA
SN 0083-6729
BN 978-0-12-805235-8; 978-0-12-804819-1
J9 VITAM HORM
JI Vitam. Horm.
PY 2016
VL 101
BP 197
EP 214
DI 10.1016/bs.vh.2016.03.001
PG 18
WC Biochemistry & Molecular Biology; Endocrinology & Metabolism
WE Book Citation Index– Science (BKCI-S); Science Citation Index Expanded (SCI-EXPANDED)
SC Biochemistry & Molecular Biology; Endocrinology & Metabolism
GA BF5FE
UT WOS:000381939500009
PM 27125743
DA 2022-07-19
ER

PT J
AU Mandal, S
   Bandyopadhyay, S
   Tyagi, K
   Roy, A
AF Mandal, Supratim
   Bandyopadhyay, Shrabasti
   Tyagi, Komal
   Roy, Adhiraj
TI Recent advances in understanding the molecular role of
   phosphoinositide-specific phospholipase C gamma 1 as an emerging
   onto-driver and novel therapeutic target in human carcinogenesis
SO BIOCHIMICA ET BIOPHYSICA ACTA-REVIEWS ON CANCER
LA English
DT Review
DE Phosphoinositide signaling pathways; Phospholipase C gamma 1; Receptor
   tyrosine kinases; Growth factor receptor; Molecular oncology; Cancer
   therapeutics
ID EPIDERMAL-GROWTH-FACTOR; CANCER CELL-MIGRATION; BREAST-CANCER; TYROSINE
   PHOSPHORYLATION; SIGNALING PATHWAY; PROSTATE-CANCER; EGF RECEPTOR;
   IN-VIVO; C-GAMMA-1 INHIBITION; INTRACELLULAR CA2+
AB Phosphoinositide metabolism is crucial intracellular signaling system that regulates a plethora of biological functions including mitogenesis, cell proliferation and division. Phospholipase C gamma 1 (PLC gamma 1) which belongs to phosphoinositide-specific phospholipase C (PLC) family, is activated by many extracellular stimuli including hormones, neurotransmitters, growth factors and modulates several cellular and physiological functions necessary for tumorigenesis such as cell survival, migration, invasion and angiogenesis by generating inositol 1,4,5-triphosphate (IP3) and diacylglycerol (DAG) via hydrolysis of phosphatidylinositol 4,5-biphosphate (PIP2). Cancer remains as a leading cause of global mortality and aberrant expression and regulation of PLC gamma 1 is linked to a plethora of deadly human cancers including carcinomas of the breast, lung, pancreas, stomach, prostate and ovary. Although PLC gamma 1 cross-talks with many onco-drivers and signaling circuits including PI3K, AKT, HIF1-alpha and RAF/MEK/ERK cascade, its precise role in carcinogenesis is not completely understood. This review comprehensively discussed the status quo of this ubiquitously expressed phospholipase as a tumor driver and highlighted its significance as a novel therapeutic target in cancer. Furthermore, we have highlighted the significance of somatic driver mutations in PLCGI gene and molecular roles of PLC gamma 1 in several major human cancers, a knowledgebase that can be utilized to develop novel, isoform-specific small molecule inhibitors of PLC gamma 1.
C1 [Mandal, Supratim; Bandyopadhyay, Shrabasti] Univ Kalyani, Dept Microbiol, Nadia 741235, W Bengal, India.
   [Tyagi, Komal; Roy, Adhiraj] Amity Univ, Amity Inst Mol Med & Stem Cell Res, Sect 125, Noida 201303, Uttar Pradesh, India.
RP Mandal, S (通讯作者)，Univ Kalyani, Dept Microbiol, Nadia 741235, W Bengal, India.; Roy, A (通讯作者)，Amity Univ, Amity Inst Mol Med & Stem Cell Res, Sect 125, Noida 201303, Uttar Pradesh, India.
EM supratimmicro19@klyuniv.ac.in; aroy2@amity.edu
FU Ramalingaswami Re-entry fellowship Grant, Department of Biotechnology,
   Govt. of India [BT/HRD/35/02/2006]; University of Kalyani
FX This work was supported by the Ramalingaswami Re-entry fellowship Grant
   (BT/HRD/35/02/2006), Department of Biotechnology, Govt. of India to AR.
   The authors are also thankful to the support received from University of
   Kalyani.
CR Abdel-Rahman O, 2015, CRIT REV ONCOL HEMAT, V93, P18, DOI 10.1016/j.critrevonc.2014.05.012
   Akdemir KC, 2020, NAT GENET, V52, P1178, DOI 10.1038/s41588-020-0708-0
   ANDERSON D, 1990, SCIENCE, V250, P979, DOI 10.1126/science.2173144
   Au CWH, 2009, CANCER LETT, V281, P151, DOI 10.1016/j.canlet.2009.02.025
   Bae JH, 2009, CELL, V138, P514, DOI 10.1016/j.cell.2009.05.028
   Bae YS, 1998, J BIOL CHEM, V273, P4465, DOI 10.1074/jbc.273.8.4465
   Bala K, 2012, PLOS PATHOG, V8, DOI 10.1371/journal.ppat.1002927
   Balz LM, 2012, J PATHOL, V227, P234, DOI 10.1002/path.3991
   Bartel DP, 2004, CELL, V116, P281, DOI 10.1016/S0092-8674(04)00045-5
   Behjati S, 2014, NAT GENET, V46, P376, DOI 10.1038/ng.2921
   Beloueche-Babari M, 2009, MOL CANCER THER, V8, P1305, DOI 10.1158/1535-7163.MCT-09-0039
   Beltzung F, 2020, AM J SURG PATHOL, V44, P862, DOI 10.1097/PAS.0000000000001470
   BERRIDGE MJ, 1987, ANNU REV BIOCHEM, V56, P159, DOI 10.1146/annurev.bi.56.070187.001111
   BERVEN LA, 1995, BIOCHEM PHARMACOL, V49, P1373, DOI 10.1016/0006-2952(95)00050-A
   Burgdorf C, 2010, J CARDIOVASC PHARM, V55, P555, DOI 10.1097/FJC.0b013e3181d8bec5
   Cai S, 2017, ONCOL REP, V37, P1707, DOI 10.3892/or.2017.5394
   Cerami E, 2012, CANCER DISCOV, V2, P401, DOI 10.1158/2159-8290.CD-12-0095
   Chen P, 1996, MOL BIOL CELL, V7, P871, DOI 10.1091/mbc.7.6.871
   Choi JH, 2006, NAT CELL BIOL, V8, P1389, DOI 10.1038/ncb1509
   Cusenza VY, 2021, INT J MOL SCI, V22, DOI 10.3390/ijms22094732
   Dai LZ, 2015, INT J MOL SCI, V16, P28510, DOI 10.3390/ijms161226116
   Danilkovitch-Miagkova A, 2002, J CLIN INVEST, V109, P863
   Davies G, 2008, UROL ONCOL-SEMIN ORI, V26, P386, DOI 10.1016/j.urolonc.2007.06.003
   Davis MA, 2003, J CELL BIOL, V163, P525, DOI 10.1083/jcb.200307111
   Debicki S, 2009, BIOMED PHARMACOTHER, V63, P543, DOI 10.1016/j.biopha.2008.09.008
   Dittmar T, 2002, FASEB J, V16, P1823, DOI 10.1096/fj.02-0096fje
   Donner I, 2019, FAM CANCER, V18, P113, DOI 10.1007/s10689-018-0099-x
   Drzewiecka H, 2012, BIOMED PHARMACOTHER, V66, P1, DOI 10.1016/j.biopha.2011.09.005
   Emmanouilidi A, 2017, FUTURE ONCOL, V13, P1991, DOI 10.2217/fon-2017-0125
   Ertao Z., 2016, J EXP CLIN CANC RES, V35, P1, DOI DOI 10.1186/s13046-016-0336-9
   Falasca M, 2010, BRIT J CANCER, V102, P104, DOI 10.1038/sj.bjc.6605408
   Falasca M, 2016, SCI REP, V6, P1
   Follo MY, 2012, LEUKEMIA, V26, P2474, DOI 10.1038/leu.2012.133
   Follo MY, 2012, LEUKEMIA, V26, P943, DOI 10.1038/leu.2011.300
   Fukumoto Y, 2008, EXP CELL RES, V314, P52, DOI 10.1016/j.yexcr.2007.07.024
   Gao JJ, 2013, SCI SIGNAL, V6, DOI 10.1126/scisignal.2004088
   Ghosh S, 2021, CELL REP, V35, DOI 10.1016/j.celrep.2021.109181
   GOLDSCHMIDTCLERMONT PJ, 1991, SCIENCE, V251, P1231, DOI 10.1126/science.1848725
   Gonzalez-Conchas GA, 2018, CANCER TREAT REV, V62, P1, DOI 10.1016/j.ctrv.2017.10.008
   Gouaze-Andersson V, 2016, CANCER RES, V76, P3036, DOI 10.1158/0008-5472.CAN-15-2058
   Gramolelli S, 2015, PLOS PATHOG, V11, DOI 10.1371/journal.ppat.1005105
   Gresset Aurelie, 2012, Subcell Biochem, V58, P61, DOI 10.1007/978-94-007-3012-0_3
   Gresset A, 2010, J BIOL CHEM, V285, P35836, DOI 10.1074/jbc.M110.166512
   Guan HY, 2013, J CLIN ENDOCR METAB, V98, pE1334, DOI 10.1210/jc.2013-1053
   Hajicek N, 2019, ELIFE, V8, DOI 10.7554/eLife.51700
   Hanahan D, 2011, CELL, V144, P646, DOI 10.1016/j.cell.2011.02.013
   Harden TK, 2006, ANNU REV PHARMACOL, V46, P355, DOI 10.1146/annurev.pharmtox.46.120604.141223
   Hart M, 2019, CELL DEATH DIS, V10, DOI 10.1038/s41419-018-1295-1
   HOKIN MR, 1953, J BIOL CHEM, V203, P967
   Hollywood MA, 2010, BRIT J PHARMACOL, V160, P1293, DOI 10.1111/j.1476-5381.2010.00795.x
   Hu BL, 2017, MEDICINE, V96, DOI 10.1097/MD.0000000000008261
   Huang SC, 2016, AM J SURG PATHOL, V40, P645, DOI 10.1097/PAS.0000000000000582
   Huang WG, 2013, J BIOL CHEM, V288, P5840, DOI 10.1074/jbc.M112.422501
   Ichimura E, 1996, JPN J CANCER RES, V87, P1063, DOI 10.1111/j.1349-7006.1996.tb03111.x
   Jang Hyun-Jun, 2018, Advances in Biological Regulation, V67, P179, DOI 10.1016/j.jbior.2017.11.003
   Ji GS, 1998, MOL BIOL CELL, V9, P749, DOI 10.1091/mbc.9.4.749
   Ji QS, 1997, P NATL ACAD SCI USA, V94, P2999, DOI 10.1073/pnas.94.7.2999
   Jiang B, 2018, ONCOL LETT, V15, P1573, DOI 10.3892/ol.2017.7510
   Jiang H, 2018, INT J MOL MED, V42, P368, DOI 10.3892/ijmm.2018.3631
   Jiang LP, 2019, AM J PHYSIOL-CELL PH, V316, pC415, DOI 10.1152/ajpcell.00165.2018
   Jones NP, 2007, MOL CELL BIOL, V27, P5790, DOI 10.1128/MCB.00778-07
   Kadamur G, 2013, ANNU REV PHYSIOL, V75, P127, DOI 10.1146/annurev-physiol-030212-183750
   Kamat Asha, 1997, Cytokine and Growth Factor Reviews, V8, P109, DOI 10.1016/S1359-6101(97)00003-8
   Kang DS, 2018, EMBO REP, V19, DOI 10.15252/embr.201846250
   Kataoka K, 2015, NAT GENET, V47, P1304, DOI 10.1038/ng.3415
   Kim KB, 2020, CANCER RES, V80, P5051, DOI 10.1158/0008-5472.CAN-20-1453
   Kim YS, 2009, INT J MOL MED, V24, P853, DOI 10.3892/ijmm_00000303
   Kochhar KS, 1996, CANCER LETT, V104, P163, DOI 10.1016/0304-3835(96)04244-9
   Kogure Y, 2017, CANCER SCI, V108, P1719, DOI 10.1111/cas.13303
   Koss H, 2014, TRENDS BIOCHEM SCI, V39, P603, DOI 10.1016/j.tibs.2014.09.004
   Kostas M, 2018, MOL CELL PROTEOMICS, V17, P850, DOI 10.1074/mcp.RA117.000538
   Kunze K, 2014, CANCER RES, V74, P6173, DOI 10.1158/0008-5472.CAN-14-1162
   LATTANZIO R, 2019, BMC CANCER, V19, P1
   Lattanzio R, 2013, INT J CANCER, V132, P1022, DOI 10.1002/ijc.27751
   Layosa MAA, 2021, NUTR CANCER, V73, P1985, DOI 10.1080/01635581.2020.1817514
   LEE SJ, 1995, J BIOL CHEM, V270, P16378, DOI 10.1074/jbc.270.27.16378
   Leemans CR, 2011, NAT REV CANCER, V11, P9, DOI 10.1038/nrc2982
   Li LS, 2020, J CELL PHYSIOL, V235, P9399, DOI 10.1002/jcp.29744
   Li XM, 2005, LIFE SCI, V77, P2794, DOI 10.1016/j.lfs.2005.05.025
   Liao HJ, 2002, J BIOL CHEM, V277, P9335, DOI 10.1074/jbc.M109955200
   Lin Y, 2017, ONCOTARGET, V8, P11990, DOI 10.18632/oncotarget.14467
   Liu Y, 2007, CHEMBIOCHEM, V8, P1430, DOI 10.1002/cbic.200700061
   Lu XH, 2020, INT J BIOL SCI, V16, P1427, DOI 10.7150/ijbs.42962
   Lyle CL, 2019, CELLS-BASEL, V8, DOI 10.3390/cells8050498
   Ma F, 2016, J CARDIOVASC PHARM, V68, P327, DOI 10.1097/FJC.0000000000000419
   Ma LW, 2013, J ORAL PATHOL MED, V42, P47, DOI 10.1111/j.1600-0714.2012.01179.x
   Manso R, 2015, HAEMATOLOGICA, V100, pE25, DOI 10.3324/haematol.2014.113696
   MEISENHELDER J, 1989, CELL, V57, P1109, DOI 10.1016/0092-8674(89)90048-2
   MICHELL RH, 1975, BIOCHIM BIOPHYS ACTA, V415, P81, DOI 10.1016/0304-4157(75)90017-9
   Mogami H, 1997, BIOCHEM J, V324, P645, DOI 10.1042/bj3240645
   MOHAMMADI M, 1991, MOL CELL BIOL, V11, P5068, DOI 10.1128/MCB.11.10.5068
   Mouneimne G, 2004, J CELL BIOL, V166, P697, DOI 10.1083/jcb.200405156
   Nakamura Y, 2017, J BIOCHEM, V161, P315, DOI 10.1093/jb/mvw094
   Nam HJ, 2012, J MICROBIOL BIOTECHN, V22, P50, DOI 10.4014/jmb.1107.07018
   Neacsu C, 2020, N-S ARCH PHARMACOL, V393, P177, DOI 10.1007/s00210-019-01722-2
   Nie F, 2012, CANCER-AM CANCER SOC, V118, P5198, DOI 10.1002/cncr.27553
   NISHIZUKA Y, 1992, SCIENCE, V258, P607, DOI 10.1126/science.1411571
   NOH DY, 1994, CANCER, V73, P36, DOI 10.1002/1097-0142(19940101)73:1<36::AID-CNCR2820730108>3.0.CO;2-5
   Nozawa H, 2008, CLIN CANCER RES, V14, P4336, DOI 10.1158/1078-0432.CCR-07-4857
   Obeng EO, 2020, INT J MOL SCI, V21, DOI 10.3390/ijms21072581
   Odunuga OO, 2004, BIOESSAYS, V26, P1058, DOI 10.1002/bies.20107
   OKANO Y, 1993, BIOCHEM BIOPH RES CO, V190, P842, DOI 10.1006/bbrc.1993.1125
   Ou YW, 2012, J BIOL CHEM, V287, P32394, DOI 10.1074/jbc.M112.393900
   Owusu BY, 2017, CANCERS, V9, DOI 10.3390/cancers9040035
   PARK DJ, 1991, J BIOL CHEM, V266, P24237
   Park JB, 2012, NAT REV CANCER, V12, P782, DOI 10.1038/nrc3379
   Park SY, 2013, ARTERIOSCL THROM VAS, V33, P737, DOI 10.1161/ATVBAHA.112.300386
   Patel VM, 2020, J INVEST DERMATOL, V140, P380, DOI 10.1016/j.jid.2019.07.693
   Peak JC, 2008, ONCOGENE, V27, P2823, DOI 10.1038/sj.onc.1210954
   Phillips-Mason PJ, 2011, J CELL BIOCHEM, V112, P39, DOI 10.1002/jcb.22710
   Pillai SR, 2019, CANCER METAST REV, V38, P205, DOI 10.1007/s10555-019-09792-7
   Poulin B, 2005, P NATL ACAD SCI USA, V102, P4276, DOI 10.1073/pnas.0409590102
   Prenen H, 2015, ONCOTARGET, V6, P36418, DOI 10.18632/oncotarget.5503
   Pulcinelli FM, 1998, BIOCHEM PHARMACOL, V56, P1481, DOI 10.1016/S0006-2952(98)00146-4
   Raimondi Claudio, 2012, Adv Biol Regul, V52, P166
   Ranjan A, 2019, INT J MOL SCI, V20, DOI 10.3390/ijms20204981
   Reynisson J, 2009, BIOORGAN MED CHEM, V17, P3169, DOI 10.1016/j.bmc.2009.02.049
   Reynolds AB, 2004, ONCOGENE, V23, P7947, DOI 10.1038/sj.onc.1208161
   Rhee SG, 2001, ANNU REV BIOCHEM, V70, P281, DOI 10.1146/annurev.biochem.70.1.281
   Rose TM, 2006, ORG LETT, V8, P2575, DOI 10.1021/ol060773d
   ROTIN D, 1992, EMBO J, V11, P559, DOI 10.1002/j.1460-2075.1992.tb05087.x
   Rukavishnikov AV, 1999, BIOORG MED CHEM LETT, V9, P1133, DOI 10.1016/S0960-894X(99)00166-3
   Rupaimoole R, 2017, NAT REV DRUG DISCOV, V16, P203, DOI 10.1038/nrd.2016.246
   Rusciano Isabella, 2021, Advances in Biological Regulation, V79, P100771, DOI 10.1016/j.jbior.2020.100771
   Sala G, 2008, CANCER RES, V68, P10187, DOI 10.1158/0008-5472.CAN-08-1181
   Saliakoura M, 2020, NAT CELL BIOL, V22, P1382, DOI 10.1038/s41556-020-00592-8
   Sewell JM, 2005, EXP CELL RES, V304, P305, DOI 10.1016/j.yexcr.2004.11.007
   Shepard CR, 2007, ONCOGENE, V26, P3020, DOI 10.1038/sj.onc.1210115
   Song WQ, 2020, MOL CANCER RES, V18, P1735, DOI 10.1158/1541-7786.MCR-20-0075
   Spadaro F, 2008, CANCER RES, V68, P6541, DOI 10.1158/0008-5472.CAN-07-6763
   Sreedhar A, 2017, MOL CARCINOGEN, V56, P2290, DOI 10.1002/mc.22684
   Stock AM, 2013, EXP CELL RES, V319, P1744, DOI 10.1016/j.yexcr.2013.04.015
   Suh PG, 2008, BMB REP, V41, P415, DOI 10.5483/BMBRep.2008.41.6.415
   Suh Pann-Ghill, 2020, ADV BIOL REGUL, V75
   Sung H, 2021, CA-CANCER J CLIN, V71, P209, DOI 10.3322/caac.21660
   Tahir AA, 2009, CANCER BIOL THER, V8, P2286
   Taipale M, 2010, NAT REV MOL CELL BIO, V11, P515, DOI 10.1038/nrm2918
   Tang WQ, 2019, HEPATOL RES, V49, P559, DOI 10.1111/hepr.13309
   Thomas SM, 2003, CANCER RES, V63, P5629
   Timsah Z, 2016, ONCOGENE, V35, P2186, DOI 10.1038/onc.2015.279
   Timsah Z, 2014, NAT STRUCT MOL BIOL, V21, P180, DOI 10.1038/nsmb.2752
   Tripathi N, 2019, INT J MOL SCI, V20, DOI 10.3390/ijms20194721
   Tyagi K, 2021, BBA-REV CANCER, V1875, DOI 10.1016/j.bbcan.2020.188496
   Uhlen M, 2017, SCIENCE, V357, P660, DOI 10.1126/science.aan2507
   Uhlen M, 2015, SCIENCE, V347, DOI 10.1126/science.1260419
   VanEppsFung M, 1997, ENDOCRINOLOGY, V138, P5170, DOI 10.1210/en.138.12.5170
   Vaque JP, 2014, BLOOD, V123, P2034, DOI 10.1182/blood-2013-05-504308
   Walker K, 2018, BIOMARK RES, V6, DOI 10.1186/s40364-018-0136-9
   Wang CA, 2014, BREAST CANCER RES, V16, DOI 10.1186/s13058-014-0462-2
   Wang FC, 2016, FOOD STRUCT-NETH, V7, P1, DOI 10.1016/j.foostr.2015.11.001
   Wang G, 2017, NUTR CANCER, V69, P534, DOI 10.1080/01635581.2017.1295090
   Wang GF, 2017, PLOS ONE, V12, DOI 10.1371/journal.pone.0185147
   Wang LB, 2021, CANCER RES, V81, DOI 10.1016/j.ccell.2021.01.006
   Wang M, 2017, ONCOTARGET, V8, P17763, DOI 10.18632/oncotarget.14846
   Wang WG, 2007, NAT REV CANCER, V7, P429, DOI 10.1038/nrc2148
   Wanleenuwat P, 2020, J NEUROL SCI, V412, DOI 10.1016/j.jns.2020.116755
   Wells A, 2003, CLIN EXP METASTAS, V20, P285, DOI 10.1023/A:1024088922957
   Wiemann S., 2010, ONCOGENE, V29, P231
   Woyach JA, 2014, NEW ENGL J MED, V370, P2286, DOI 10.1056/NEJMoa1400029
   Wrenn RW, 1996, BIOCHEM BIOPH RES CO, V226, P876, DOI 10.1006/bbrc.1996.1443
   Xie ZJ, 2010, BIOCHEM BIOPH RES CO, V398, P719, DOI 10.1016/j.bbrc.2010.07.007
   Xu Y, 2019, EUR REV MED PHARMACO, V23, P5093, DOI 10.26355/eurrev_201906_18173
   Yang YR, 2017, MOL PSYCHIATR, V22, P1473, DOI 10.1038/mp.2016.261
   Yang Yong Ryoul, 2016, Advances in Biological Regulation, V61, P80, DOI 10.1016/j.jbior.2015.11.003
   Yang Yong Ryoul, 2012, Adv Biol Regul, V52, P138
   Yang Z, 2016, GENE, V576, P451, DOI 10.1016/j.gene.2015.10.060
   Yoshida N, 2020, BLOOD, V135, P1467, DOI 10.1182/blood.2019001815
   Yuzhalin AE, 2020, CSH PERSPECT MED, V10, DOI 10.1101/cshperspect.a037242
   Zhai ET, 2018, CELL PHYSIOL BIOCHEM, V47, P879, DOI 10.1159/000490080
   Zhang P, 2011, MOL CANCER RES, V9, P1418, DOI 10.1158/1541-7786.MCR-11-0147
   Zhang QY, 2014, GASTROENTEROLOGY, V146, P461, DOI 10.1053/j.gastro.2013.10.011
   Zhang XB, 2019, ONCOL REP, V41, P2117, DOI 10.3892/or.2019.6989
   Zhu D, 2014, INT J ORAL MAX SURG, V43, P1418, DOI 10.1016/j.ijom.2014.07.001
   Zhu LQ, 2015, INT IMMUNOPHARMACOL, V29, P622, DOI 10.1016/j.intimp.2015.09.019
   Zhuang LH, 2014, FOLIA HISTOCHEM CYTO, V52, P178, DOI 10.5603/FHC.2014.0021
NR 175
TC 1
Z9 1
U1 1
U2 7
PU ELSEVIER
PI AMSTERDAM
PA RADARWEG 29a, 1043 NX AMSTERDAM, NETHERLANDS
SN 0304-419X
EI 1879-2561
J9 BBA-REV CANCER
JI Biochim. Biophys. Acta-Rev. Cancer
PD DEC
PY 2021
VL 1876
IS 2
AR 188619
DI 10.1016/j.bbcan.2021.188619
EA AUG 2021
PG 15
WC Biochemistry & Molecular Biology; Biophysics; Oncology
WE Science Citation Index Expanded (SCI-EXPANDED)
SC Biochemistry & Molecular Biology; Biophysics; Oncology
GA US0WQ
UT WOS:000697158300025
PM 34454048
DA 2022-07-19
ER

PT J
AU Larsson, SC
   Carter, P
   Vithayathil, M
   Mason, AM
   Michaelsson, K
   Baron, JA
   Burgess, S
AF Larsson, Susanna C.
   Carter, Paul
   Vithayathil, Mathew
   Mason, Amy M.
   Michaelsson, Karl
   Baron, John A.
   Burgess, Stephen
TI Genetically predicted plasma phospholipid arachidonic acid
   concentrations and 10 site-specific cancers in UK biobank and genetic
   consortia participants: A mendelian randomization study
SO CLINICAL NUTRITION
LA English
DT Article
DE Arachidonic acid; Cancer; Fatty acids; Mendelian randomization;
   Polymorphisms
ID POLYUNSATURATED FATTY-ACIDS; NONVASCULAR DEATH; WIDE ASSOCIATION;
   ASPIRIN; RISK; METAANALYSIS; MORTALITY; EPIDEMIOLOGY; METABOLISM; HEART
AB Background & aims: Arachidonic acid (AA) is metabolized by cyclooxygenases and lipoxygenases to pro inflammatory eicosanoids, which according to experimental research modulate tumor cell proliferation, differentiation, and apoptosis. We employed the Mendelian randomization design to test the hypothesis that higher plasma phospholipid AA concentrations are associated with increased risk of 10 site-specific cancers.
   Methods: Two genetic variants associated with plasma phospholipid concentrations of AA (rs174547 in FADS1 [P = 3.0 x 10(-971)] and rs16966952 in PDXDC1 [P = 2.4 x 10(-10)]) in the Cohorts for Heart and Aging Research in Genomic Epidemiology Consortium were used as genetic instruments. The associations of those variants with cancer were taken from the UK Biobank (n = 367,643), FinnGen consortium (n = 135,638), International Lung Cancer Consortium (n = 27,209), Prostate Cancer Association Group to Investigate Cancer Associated Alterations in the Genome consortium (n = 140,254), Breast Cancer Association Consortium (n = 228,951), Ovarian Cancer Association Consortium (n = 66,450), and BioBank Japan (n = 212,453).
   Results: Higher genetically predicted plasma phospholipid AA concentrations were associated with increased risk of colorectal and lung cancer. Results were consistent across data sources and variants. The combined odds ratios per standard deviation increase of AA concentrations were 1.08 (95% CI 1.05-1.11; P = 6.3 x 10(-8)) for colorectal cancer and 1.07 (95%CI 1.05-1.10; P = 3.5 x 10(-7)) for lung cancer. Genetically predicted AA concentrations had a suggestive positive association with esophageal cancer (odds ratio 1.09; 95% CI 1.02-1.17; P = 0.016) but were not associated with cancers of the stomach, pancreas, bladder, prostate, breast, uterus, or ovary.
   Conclusion: These results indicate that AA may be implicated in the development of colorectal and lung cancer and possibly esophageal cancer. Treatments with plasma AA-lowering properties should be evaluated for clinical benefit. (C) 2020 The Authors. Published by Elsevier Ltd.
C1 [Larsson, Susanna C.; Michaelsson, Karl; Baron, John A.] Uppsala Univ, Dept Surg Sci, Unit Med Epidemiol, Uppsala, Sweden.
   [Larsson, Susanna C.] Karolinska Inst, Inst Environm Med, Unit Cardiovasc & Nutr Epidemiol, Stockholm, Sweden.
   [Carter, Paul; Burgess, Stephen] Univ Cambridge, Dept Publ Hlth & Primary Care, Cambridge, England.
   [Vithayathil, Mathew] Univ Cambridge, MRC Canc Unit, Cambridge, England.
   [Mason, Amy M.] Univ Cambridge, Dept Publ Hlth & Primary Care, Cardiovasc Epidemiol Unit, British Heart Fdn, Cambridge, England.
   [Mason, Amy M.] Univ Cambridge, Natl Inst Hlth Res, Cambridge Biomed Res Ctr, Cambridge, England.
   [Mason, Amy M.] Cambridge Univ Hosp, Cambridge, England.
   [Baron, John A.] Geisel Sch Med Dartmouth, Dept Epidemiol, Hanover, NH USA.
   [Baron, John A.] Univ N Carolina, Sch Med, Dept Med, Chapel Hill, NC 27515 USA.
   [Baron, John A.] Univ N Carolina, Gillings Sch Global Publ Hlth, Dept Epidemiol, Chapel Hill, NC 27515 USA.
   [Burgess, Stephen] Univ Cambridge, MRC Biostat Unit, Cambridge, England.
RP Larsson, SC (通讯作者)，Uppsala Univ, Dept Surg Sci, S-75185 Uppsala, Sweden.
EM susanna.larsson@surgsci.uu.se; paul_richard_carter@outlook.com;
   mat2k89@gmail.com; am2609@medschl.cam.ac.uk;
   karl.michaelsson@surgsci.uu.se; jabaron@med.unc.edu;
   sb452@medschl.cam.ac.uk
OI Larsson, Susanna/0000-0003-0118-0341; Burgess,
   Stephen/0000-0001-5365-8760
FU Swedish Research Council for Health, Working Life and Welfare; Swedish
   Research Council; Swedish Heart-Lung Foundation; EC-Innovative Medicines
   Initiative (BigData@Heart); Sir Henry Dale Fellowship - Wellcome Trust
   [204623/Z/16/Z]; Sir Henry Dale Fellowship - Royal Society
   [204623/Z/16/Z]; National Institute for Health Research
FX SCL is supported by grants from the Swedish Research Council for Health,
   Working Life and Welfare, the Swedish Research Council, and the Swedish
   Heart-Lung Foundation. AMM is supported by EC-Innovative Medicines
   Initiative (BigData@Heart).SB is supported by a Sir Henry Dale
   Fellowship jointly funded by the Wellcome Trust and the Royal Society
   (204623/Z/16/Z). This work was supported by funding from the National
   Institute for Health Research (to S.B.) [Cambridge Biomedical Research
   Centre at the Cambridge University Hospitals NHS Foundation Trust] [*].
   *The views expressed are those of the authors and not necessarily those
   of the NHS, the NIHR or the Department of Health and Social Care.
CR Algra AM, 2012, LANCET ONCOL, V13, P518, DOI 10.1016/S1470-2045(12)70112-2
   Baron JA, 2003, NEW ENGL J MED, V348, P891, DOI 10.1056/NEJMoa021735
   Bosetti C, 2020, ANN ONCOL, V31, P558, DOI 10.1016/j.annonc.2020.02.012
   Cole BF, 2009, J NATL CANCER I, V101, P256, DOI 10.1093/jnci/djn485
   FinnGen consortium, 2020, FINNGEN DOC R3 REL
   Guan WH, 2014, CIRC-CARDIOVASC GENE, V7, P321, DOI 10.1161/CIRCGENETICS.113.000208
   Higgins JPT, 2003, BRIT MED J, V327, P557, DOI 10.1136/bmj.327.7414.557
   Ishigaki K, 2020, NAT GENET, V52, P669, DOI 10.1038/s41588-020-0640-3
   Kamat MA, 2019, BIOINFORMATICS
   Khankari NK, 2020, CANCER EPIDEM BIOMAR, V29, P860, DOI 10.1158/1055-9965.EPI-19-0891
   Larsson SC, 2004, AM J CLIN NUTR, V79, P935
   Larsson SC, 2020, PLOS MED, V17, DOI 10.1371/journal.pmed.1003178
   Lemaitre RN, 2011, PLOS GENET, V7, P2193, DOI 10.1371/journal.pgen.1002193
   Lin YS, 2013, J EPIDEMIOL, V23, P233, DOI 10.2188/jea.JE20120162
   Liyanage UE, 2019, CANCER EPIDEM BIOMAR, V28, P1015, DOI 10.1158/1055-9965.EPI-18-0940
   Manson JE, 2019, NEW ENGL J MED, V380, P23, DOI 10.1056/NEJMoa1811403
   May-Wilson S, 2017, EUR J CANCER, V84, P228, DOI 10.1016/j.ejca.2017.07.034
   Michailidou K, 2017, NATURE, V551, P92, DOI 10.1038/nature24284
   Phelan CM, 2017, NAT GENET, V49, P680, DOI 10.1038/ng.3826
   Rothwell PM, 2012, LANCET, V379, P1602, DOI 10.1016/S0140-6736(11)61720-0
   Rothwell PM, 2010, LANCET, V376, P1741, DOI 10.1016/S0140-6736(10)61543-7
   Sakai M, 2012, BMC CANCER, V12, DOI 10.1186/1471-2407-12-606
   Schumacher FR, 2018, NAT GENET, V50, P928, DOI 10.1038/s41588-018-0142-8
   Wang C, 2017, CARCINOGENESIS, V38, P1147, DOI 10.1093/carcin/bgx084
   Wang DZ, 2010, NAT REV CANCER, V10, P181, DOI 10.1038/nrc2809
   Wang YF, 2014, NAT GENET, V46, P736, DOI 10.1038/ng.3002
   Yamagishi K, 2008, AM HEART J, V156, P965, DOI 10.1016/j.ahj.2008.06.017
   Yang PY, 2014, CANCER LETT, V348, P1, DOI 10.1016/j.canlet.2014.03.010
   Zhang YF, 2014, BMC PUBLIC HEALTH, V14, DOI 10.1186/1471-2458-14-204
   Zhi HY, 2003, INT J CANCER, V106, P327, DOI 10.1002/ijc.11225
NR 30
TC 4
Z9 4
U1 1
U2 3
PU CHURCHILL LIVINGSTONE
PI EDINBURGH
PA JOURNAL PRODUCTION DEPT, ROBERT STEVENSON HOUSE, 1-3 BAXTERS PLACE,
   LEITH WALK, EDINBURGH EH1 3AF, MIDLOTHIAN, SCOTLAND
SN 0261-5614
EI 1532-1983
J9 CLIN NUTR
JI Clin. Nutr.
PD MAY
PY 2021
VL 40
IS 5
BP 3332
EP 3337
DI 10.1016/j.clnu.2020.11.004
PG 6
WC Nutrition & Dietetics
WE Science Citation Index Expanded (SCI-EXPANDED)
SC Nutrition & Dietetics
GA SI3DB
UT WOS:000654704700016
PM 33199044
OA Green Published, Green Accepted, hybrid, Green Submitted
DA 2022-07-19
ER

PT J
AU Mayer, MJ
   Klotz, LH
   Venkateswaran, V
AF Mayer, M. J.
   Klotz, L. H.
   Venkateswaran, V.
TI Metformin and prostate cancer stem cells: a novel therapeutic target
SO PROSTATE CANCER AND PROSTATIC DISEASES
LA English
DT Review
ID PANCREATIC-CANCER; PROSPECTIVE IDENTIFICATION; INCREASED EXPRESSION;
   MOLECULAR-GENETICS; MARKERS; RESISTANCE; POPULATION; TUMORS; GROWTH;
   STEM/PROGENITOR
AB Prostate cancer is the second most frequently diagnosed cancer in the world. Localized disease can be effectively treated with radiation therapy or radical prostatectomy. However, advanced prostate cancer is more difficult to treat and if metastatic, is incurable. There is a need for more effective therapy for advanced prostate cancer. One potential target is the cancer stem cell (CSC). CSCs have been described in several solid tumors, including prostate cancer, and contribute to therapeutic resistance and tumor recurrence. Metformin, a common oral biguanide used to treat type 2 diabetes, has been demonstrated to have antineoplastic effects. Specifically, metformin targets CSCs in breast cancer, pancreatic cancer, glioblastoma and colon cancer. Metformin acts directly on the mitochondria to inhibit oxidative phosphorylation and reduce mitochondrial ATP production. This forces tumor cells to compensate by increasing the rate of glycolysis. CSCs rely heavily on mitochondrial oxidative phosphorylation for energy production. The glycolytic switch results in an energy crisis in these cells. Metformin could be used to exploit this metabolic weakness in CSCs. This would increase CSC sensitivity to conventional cancer therapies, circumventing treatment resistance and enhancing treatment efficacy. This review will explore the characteristics of prostate CSCs, their role in tumor propagation and therapeutic resistance and the role of metformin as a potential prostate CSC sensitizer to current anticancer therapies.
C1 [Mayer, M. J.; Klotz, L. H.; Venkateswaran, V.] Univ Toronto, Sunnybrook Hlth Sci Ctr, Dept Surg, Div Urol, Toronto, ON, Canada.
   [Mayer, M. J.; Klotz, L. H.; Venkateswaran, V.] Univ Toronto, Inst Med Sci, Toronto, ON, Canada.
RP Venkateswaran, V (通讯作者)，Sunnybrook Hlth Sci Ctr, Dept Surg, Div Urol, S-118B,2075 Bayview Ave, Toronto, ON M4N 3M5, Canada.
EM vasundara.venkateswaran@sunnybrook.ca
CR Abate-Shen C, 2000, GENE DEV, V14, P2410, DOI 10.1101/gad.819500
   Abdullah LN, 2013, CLIN TRANSL MED, V2, DOI 10.1186/2001-1326-2-3
   Al-Hajj M, 2003, P NATL ACAD SCI USA, V100, P3983, DOI 10.1073/pnas.0530291100
   Alimova IN, 2009, CELL CYCLE, V8, P909, DOI 10.4161/cc.8.6.7933
   Andrzejewski S, 2014, CANCER METAB, V2, DOI 10.1186/2049-3002-2-12
   Bao Bin, 2013, Curr Protoc Pharmacol, VChapter 14, DOI 10.1002/0471141755.ph1425s61
   Bao B, 2012, CANCER PREV RES, V5, P355, DOI 10.1158/1940-6207.CAPR-11-0299
   Bao SD, 2006, NATURE, V444, P756, DOI 10.1038/nature05236
   Ben Sahra I, 2008, ONCOGENE, V27, P3576, DOI 10.1038/sj.onc.1211024
   Ben Sahra I, 2011, CANCER RES, V71, P4366, DOI 10.1158/0008-5472.CAN-10-1769
   Bonnet D, 1997, NAT MED, V3, P730, DOI 10.1038/nm0797-730
   Chen K, 2013, ACTA PHARMACOL SIN, V34, P732, DOI 10.1038/aps.2013.27
   Chen X, 2013, CELL CYCLE, V12, P579, DOI 10.4161/cc.23721
   Clarke Michael F, 2006, Cancer Res, V66, P9339, DOI 10.1158/0008-5472.CAN-06-3126
   Collins AT, 2006, EUR J CANCER, V42, P1213, DOI 10.1016/j.ejca.2006.01.037
   Collins AT, 2005, CANCER RES, V65, P10946, DOI 10.1158/0008-5472.CAN-05-2018
   Collins AT, 2001, J CELL SCI, V114, P3865
   Colombel M, 2012, PROSTATE, V72, P713, DOI 10.1002/pros.21473
   Colquhoun AJ, 2012, PROSTATE CANCER P D, V15, P346, DOI 10.1038/pcan.2012.16
   Domingo-Domenech J, 2012, CANCER CELL, V22, P373, DOI 10.1016/j.ccr.2012.07.016
   Duru N, 2012, CLIN CANCER RES, V18, P6634, DOI 10.1158/1078-0432.CCR-12-1436
   Evans JMM, 2005, BMJ-BRIT MED J, V330, P1304, DOI 10.1136/bmj.38415.708634.F7
   Feldman BJ, 2001, NAT REV CANCER, V1, P34, DOI 10.1038/35094009
   Finones RR, 2013, PLOS ONE, V8, DOI 10.1371/journal.pone.0074438
   Foretz M, 2014, CELL METAB, V20, P953, DOI 10.1016/j.cmet.2014.09.018
   Foster BA, 2013, PLOS ONE, V8, DOI 10.1371/journal.pone.0055062
   Gangavarapu KJ, 2013, STEM CELL RES THER, V4, DOI 10.1186/scrt343
   Gou SM, 2013, PLOS ONE, V8, DOI 10.1371/journal.pone.0063969
   Gu GY, 2007, CANCER RES, V67, P4807, DOI 10.1158/0008-5472.CAN-06-4608
   Guzel E, 2014, PROSTATE, V74, P1498, DOI 10.1002/pros.22867
   Guzman-Ramirez N, 2009, PROSTATE, V69, P1683, DOI 10.1002/pros.21018
   Hanahan D, 2011, CELL, V144, P646, DOI 10.1016/j.cell.2011.02.013
   Hardie DG, 2013, CANCER CELL, V23, P131, DOI 10.1016/j.ccr.2013.01.009
   Heidenreich A, 2014, EUR UROL, V65, P467, DOI 10.1016/j.eururo.2013.11.002
   Hirsch HA, 2009, CANCER RES, V69, P7507, DOI 10.1158/0008-5472.CAN-09-2994
   Hirschmann-Jax C, 2004, P NATL ACAD SCI USA, V101, P14228, DOI 10.1073/pnas.0400067101
   Hurt EM, 2008, BRIT J CANCER, V98, P756, DOI 10.1038/sj.bjc.6604242
   Iliopoulos D, 2011, CANCER RES, V71, P3196, DOI 10.1158/0008-5472.CAN-10-3471
   Jeter CR, 2011, ONCOGENE, V30, P3833, DOI 10.1038/onc.2011.114
   Jiao J, 2012, PLOS ONE, V7, DOI 10.1371/journal.pone.0042564
   Kisfalvi K, 2013, PANCREAS, V42, P781, DOI 10.1097/MPA.0b013e31827aec40
   Klonisch T, 2008, TRENDS MOL MED, V14, P450, DOI 10.1016/j.molmed.2008.08.003
   Kourelis TV, 2012, MED ONCOL, V29, P1314, DOI 10.1007/s12032-011-9846-7
   Kreso A, 2014, CELL STEM CELL, V14, P275, DOI 10.1016/j.stem.2014.02.006
   Lawson DA, 2005, COLD SH Q B, V70, P187, DOI 10.1101/sqb.2005.70.003
   Lawson DA, 2007, J CLIN INVEST, V117, P2044, DOI 10.1172/JCI32810
   Leong KG, 2008, NATURE, V456, P804, DOI 10.1038/nature07427
   Li CW, 2009, METHODS MOL BIOL, V568, P161, DOI 10.1007/978-1-59745-280-9_10
   Li HW, 2011, J SURG ONCOL, V103, P558, DOI 10.1002/jso.21806
   Li T, 2010, LAB INVEST, V90, P234, DOI 10.1038/labinvest.2009.127
   Lonardo E, 2013, PLOS ONE, V8, DOI 10.1371/journal.pone.0076518
   Madiraju AK, 2014, NATURE, V510, P542, DOI 10.1038/nature13270
   Magee JA, 2012, CANCER CELL, V21, P283, DOI 10.1016/j.ccr.2012.03.003
   Maitland NJ, 2008, J CLIN ONCOL, V26, P2862, DOI 10.1200/JCO.2007.15.1472
   Margel D, 2013, J CLIN ONCOL, V31, P3069, DOI 10.1200/JCO.2012.46.7043
   Mohammed A, 2013, TRANSL ONCOL, V6, P649, DOI 10.1593/tlo.13556
   Nangia-Makker P, 2014, PLOS ONE, V9, DOI 10.1371/journal.pone.0084369
   Nguyen HG, 2014, ONCOGENE, V33, P4521, DOI 10.1038/onc.2014.25
   Ning XY, 2013, CANCER BIOL THER, V14, P295, DOI 10.4161/cbt.23622
   Ousset M, 2012, NAT CELL BIOL, V14, P1130, DOI 10.1038/ncb2600
   Owen MR, 2000, BIOCHEM J, V348, P607, DOI 10.1042/0264-6021:3480607
   Patrawala L, 2006, ONCOGENE, V25, P1696, DOI 10.1038/sj.onc.1209327
   Patrawala L, 2007, CANCER RES, V67, P6796, DOI 10.1158/0008-5472.CAN-07-0490
   Pollak M, 2013, J CLIN INVEST, V123, P3693, DOI 10.1172/JCI67232
   Pollak MN, 2012, CANCER DISCOV, V2, P778, DOI 10.1158/2159-8290.CD-12-0263
   Preston MA, 2014, EUR UROL, V66, P1012, DOI 10.1016/j.eururo.2014.04.027
   Qin JC, 2012, CELL STEM CELL, V10, P556, DOI 10.1016/j.stem.2012.03.009
   Rattan R, 2011, J CELL MOL MED, V15, P166, DOI 10.1111/j.1582-4934.2009.00954.x
   Ricci E, 2013, PROSTATE, V73, P1738, DOI 10.1002/pros.22689
   Ricci-Vitiani L, 2007, NATURE, V445, P111, DOI 10.1038/nature05384
   Richardson GD, 2004, J CELL SCI, V117, P3539, DOI 10.1242/jcs.01222
   Rybak AP, 2013, CELL SIGNAL, V25, P2734, DOI 10.1016/j.cellsig.2013.08.041
   Seiler D, 2013, PROSTATE, V73, P1378, DOI 10.1002/pros.22685
   Sharpe B, 2013, STEM CELL REV REP, V9, P721, DOI 10.1007/s12015-013-9453-4
   Shen MM, 2010, GENE DEV, V24, P1967, DOI 10.1101/gad.1965810
   Singh SK, 2004, NATURE, V432, P396, DOI 10.1038/nature03128
   Song CW, 2012, SCI REP, V362, P1
   Tang DG, 2007, MOL CARCINOGEN, V46, P1, DOI 10.1002/mc.20255
   Tang DG, 2012, CELL RES, V22, P457, DOI 10.1038/cr.2012.13
   Tang Y, 2010, INT J CLIN EXP PATHO, V3, P128
   Tokar EJ, 2005, DIFFERENTIATION, V73, P463, DOI 10.1111/j.1432-0436.2005.00047.x
   van den Hoogen C, 2010, CANCER RES, V70, P5163, DOI 10.1158/0008-5472.CAN-09-3806
   Visvader JE, 2008, NAT REV CANCER, V8, P755, DOI 10.1038/nrc2499
   Visvader JE, 2012, CELL STEM CELL, V10, P717, DOI 10.1016/j.stem.2012.05.007
   Visvader JE, 2011, NATURE, V469, P314, DOI 10.1038/nature09781
   Wang JJ, 2014, NAT COMMUN, V5, DOI 10.1038/ncomms4415
   Wang PH, 2013, PLOS ONE, V8, DOI [10.1371/journal.pone.0052088, 10.1371/journal.pone.0057020]
   Wheaton WW, 2014, ELIFE, V3, DOI 10.7554/eLife.02242
   Wurth R, 2013, CELL CYCLE, V12, P145, DOI 10.4161/cc.23050
   Xin L, 2005, P NATL ACAD SCI USA, V102, P6942, DOI 10.1073/pnas.0502320102
   Yu HL, 2014, PLOS ONE, V9, DOI 10.1371/journal.pone.0116327
   Zakikhani M, 2010, BREAST CANCER RES TR, V123, P271, DOI 10.1007/s10549-010-0763-9
   Zannella VE, 2013, CLIN CANCER RES, V19, P6741, DOI 10.1158/1078-0432.CCR-13-1787
   Zhang LL, 2012, J CANCER RES CLIN, V138, P675, DOI 10.1007/s00432-011-1146-2
   Zhang YF, 2013, PLOS ONE, V8, DOI 10.1371/journal.pone.0081264
   Zong Y, 2013, NAT REV UROL, V10, P90, DOI [10.1038/nruro1.2012.237, 10.1038/nrurol.2012.237]
NR 96
TC 49
Z9 54
U1 0
U2 41
PU NATURE PUBLISHING GROUP
PI LONDON
PA MACMILLAN BUILDING, 4 CRINAN ST, LONDON N1 9XW, ENGLAND
SN 1365-7852
EI 1476-5608
J9 PROSTATE CANCER P D
JI Prostate Cancer Prostatic Dis.
PD DEC
PY 2015
VL 18
IS 4
BP 303
EP 309
DI 10.1038/pcan.2015.35
PG 7
WC Oncology; Urology & Nephrology
WE Science Citation Index Expanded (SCI-EXPANDED)
SC Oncology; Urology & Nephrology
GA CW2XY
UT WOS:000364857600002
PM 26215782
DA 2022-07-19
ER

PT J
AU Cheng, CS
   Tan, HY
   Wang, N
   Chen, LY
   Meng, ZQ
   Chen, Z
   Feng, YB
AF Cheng, Chien-shan
   Tan, Hor-Yue
   Wang, Ning
   Chen, Lianyu
   Meng, Zhiqiang
   Chen, Zhen
   Feng, Yibin
TI Functional inhibition of lactate dehydrogenase suppresses pancreatic
   adenocarcinoma progression
SO CLINICAL AND TRANSLATIONAL MEDICINE
LA English
DT Article
DE AMPK; mTOR pathway; berberine; L-lactate; lactate dehydrogenase;
   pancreatic adenocarcinoma
ID IMPROVES GLUCOSE-METABOLISM; BERBERINE-INDUCED APOPTOSIS; BREAST-CANCER
   CELLS; PROGNOSTIC-FACTORS; LACTIC-ACID; COMPLEX-I; EXPRESSION;
   MITOCHONDRIAL; SURVIVAL; GROWTH
AB Background Pancreatic adenocarcinoma (PAAD) a highly lethal malignancy. The current use of clinical parameters may not accurately predict the clinical outcome, which further renders the unsatisfactory therapeutic outcome. Methods In this study, we retrospectively analyzed the clinical-pathological characteristics and prognosis of 253 PAAD patients. Univariate, multivariate, and Kaplan-Meier survival analyses were conducted to assess risk factors and clinical outcomes. For functional study, we performed bidirectional genetic manipulation of lactate dehydrogenase A (LDHA) in PAAD cell lines to measure PAAD progression by both in vitro and in vivo assays. Results LDHA is particularly overexpressed in PAAD tissues and elevated serum LDHA-transcribed isoenzymes-5 (LDH-5) was associated with poorer patients' clinical outcomes. Genetic overexpression of LDHA promoted the proliferation and invasion in vitro, and tumor growth and metastasis in vivo in murine PAAD orthotopic models, while knockdown of LDHA exhibited opposite effects. LDHA-induced L-lactate production was responsible for the LDHA-facilitated PAAD progression. Mechanistically, LDHA overexpression reduced the phosphorylation of metabolic regulator AMPK and promoted the downstream mTOR phosphorylation in PAAD cells. Inhibition of mTOR repressed the LDHA-induced proliferation and invasion. A natural product berberine was selected as functional inhibitor of LDHA, which reduced activity and expression of the protein in PAAD cells. Berberine inhibited PAAD cells proliferation and invasion in vitro, and suppressed tumor progression in vivo. The restoration of LDHA attenuated the suppressive effect of berberine on PAAD. Conclusions Our findings suggest that LDHA may be a novel biomarker and potential therapeutic target of human PAAD.
C1 [Cheng, Chien-shan; Tan, Hor-Yue; Wang, Ning; Chen, Lianyu; Meng, Zhiqiang; Chen, Zhen] Fudan Univ, Dept Integrat Oncol, Shanghai Canc Ctr, Shanghai 200032, Peoples R China.
   [Cheng, Chien-shan; Chen, Lianyu; Meng, Zhiqiang; Chen, Zhen] Fudan Univ, Shanghai Med Coll, Dept Oncol, Shanghai, Peoples R China.
   [Cheng, Chien-shan; Tan, Hor-Yue; Wang, Ning; Feng, Yibin] Univ Hong Kong, Li Ka Shing Fac Med, Sch Chinese Med, Hong Kong, Peoples R China.
RP Chen, Z; Feng, YB (通讯作者)，Fudan Univ, Dept Integrat Oncol, Shanghai Canc Ctr, Shanghai 200032, Peoples R China.; Chen, Z; Feng, YB (通讯作者)，Univ Hong Kong, Li Ka Shing Fac Med, Sch Chinese Med, Hong Kong, Peoples R China.
EM cz120@mail.sh.cn; yfeng@hku.hku
RI Meng, Zhiqiang/ABE-7747-2021; Cheng, Chien-shan/I-4065-2019
OI Cheng, Chien-shan/0000-0003-4885-6759
FU National Natural Science Foundation of China [81573752, 81973629];
   ResearchGrant Council, the HKSAR [17152116, 17121419, ITS/091/16FX];
   Health and Medical Research Fund (HMRF) [16172751]; HKSAR [ITS/091/16FX]
FX NationalNatural Science Foundation of China, Grant/Award Numbers:
   81573752, 81973629; ResearchGrant Council, the HKSAR, Grant/Award
   Numbers: 17152116, 17121419; Commissioner for Innovation Technology,
   theHKSAR, Grant/Award Number: ITS/091/16FX; Health and MedicalResearch
   Fund (HMRF), Grant/Award Number: 16172751
CR Badea L, 2008, HEPATO-GASTROENTEROL, V55, P2016
   Berman HM, 2000, NUCLEIC ACIDS RES, V28, P235, DOI 10.1093/nar/28.1.235
   Billiard J, 2013, CANCER METAB, V1, DOI 10.1186/2049-3002-1-19
   Bouvet M, 2006, CANCER RES, V66, P11293, DOI 10.1158/0008-5472.CAN-06-2662
   Brand A, 2016, CELL METAB, V24, P657, DOI 10.1016/j.cmet.2016.08.011
   Brizel DM, 2001, INT J RADIAT ONCOL, V51, P349, DOI 10.1016/S0360-3016(01)01630-3
   Buchholz M, 2005, ONCOGENE, V24, P6626, DOI 10.1038/sj.onc.1208804
   Burgeiro A, 2011, ANTI-CANCER DRUG, V22, P507, DOI 10.1097/CAD.0b013e32834438f6
   Chen XZ, 2015, FREE RADICAL BIO MED, V79, P253, DOI 10.1016/j.freeradbiomed.2014.08.027
   Colegio OR, 2014, NATURE, V513, P559, DOI 10.1038/nature13490
   Conroy T, 2011, NEW ENGL J MED, V364, P1817, DOI 10.1056/NEJMoa1011923
   COYLE T, 1994, J NEURO-ONCOL, V19, P25, DOI 10.1007/BF01051046
   de Bari L, 2018, CELL MOL LIFE SCI, V75, P2763, DOI 10.1007/s00018-018-2831-y
   De Bari L, 2010, INT J ONCOL, V37, P1607, DOI 10.3892/ijo_00000815
   Deer EL, 2010, PANCREAS, V39, P425, DOI 10.1097/MPA.0b013e3181c15963
   Diogo CV, 2011, CURR DRUG TARGETS, V12, P850
   Farabegoli F, 2012, EUR J PHARM SCI, V47, P729, DOI 10.1016/j.ejps.2012.08.012
   Faubert B, 2017, CELL, V171, P358, DOI 10.1016/j.cell.2017.09.019
   Feng YB, 2018, CANCER MED-US, V7, P6124, DOI 10.1002/cam4.1820
   Gaglio D, 2011, MOL SYST BIOL, V7, DOI 10.1038/msb.2011.56
   Gan JX, 2018, MEDICINE, V97, DOI 10.1097/MD.0000000000013151
   Ghandi M, 2019, NATURE, V569, P503, DOI 10.1038/s41586-019-1186-3
   Granchi C, 2013, FUTURE MED CHEM, V5, P1967, DOI [10.4155/fmc.13.151, 10.4155/FMC.13.151]
   Grosdidier A, 2011, NUCLEIC ACIDS RES, V39, pW270, DOI 10.1093/nar/gkr366
   Haas R, 2015, PLOS BIOL, V13, DOI 10.1371/journal.pbio.1002202
   Habtemariam S, 2020, MOLECULES, V25, DOI 10.3390/molecules25061426
   Han YY, 2010, PLOS ONE, V5, DOI 10.1371/journal.pone.0015420
   Ho YT, 2009, ANTICANCER RES, V29, P4063
   Holbrook JJ., 1975, ENZYMES, V11, P191
   Hou WL, 2018, J CELL MOL MED, V22, P1316, DOI 10.1111/jcmm.13432
   kim EY, 2019, SCI REP-UK, V9, DOI 10.1038/s41598-019-40617-3
   Koukourakis MI, 2006, J CLIN ONCOL, V24, P4301, DOI 10.1200/JCO.2006.05.9501
   Le A, 2010, P NATL ACAD SCI USA, V107, P2037, DOI 10.1073/pnas.0914433107
   Lehuede C, 2016, CANCER RES, V76, P5201, DOI 10.1158/0008-5472.CAN-16-0266
   Liem Minh Phan, 2014, Cancer Biology Medicine, V11, P1, DOI 10.7497/j.issn.2095-3941.2014.01.001
   Logsdon CD, 2003, CANCER RES, V63, P2649
   Maftouh M, 2014, BRIT J CANCER, V110, P172, DOI 10.1038/bjc.2013.681
   Marin-Hernandez A, 2009, MINI-REV MED CHEM, V9, P1084, DOI 10.2174/138955709788922610
   MARKERT CL, 1963, SCIENCE, V140, P1329, DOI 10.1126/science.140.3573.1329
   Moreno-Sanchez R, 2014, INT J BIOCHEM CELL B, V50, P10, DOI 10.1016/j.biocel.2014.01.025
   Nair Anroop B, 2016, J Basic Clin Pharm, V7, P27, DOI 10.4103/0976-0105.177703
   Neesse A, 2011, GUT, V60, P861, DOI 10.1136/gut.2010.226092
   Ortiz LMG, 2014, MOLECULES, V19, P12349, DOI 10.3390/molecules190812349
   PAPACONSTANTINOU J, 1961, J BIOL CHEM, V236, P285
   Passarella S, 2018, FRONT ONCOL, V8, DOI 10.3389/fonc.2018.00120
   Pei HD, 2009, CANCER CELL, V16, P259, DOI 10.1016/j.ccr.2009.07.016
   Pettersen EF, 2004, J COMPUT CHEM, V25, P1605, DOI 10.1002/jcc.20084
   Pucino V, 2019, CELL METAB, V30, P1055, DOI 10.1016/j.cmet.2019.10.004
   Rani R, 2016, J MED CHEM, V59, P487, DOI 10.1021/acs.jmedchem.5b00168
   Rhodes DR, 2004, NEOPLASIA, V6, P1, DOI 10.1016/S1476-5586(04)80047-2
   San-Millan I, 2017, CARCINOGENESIS, V38, P119, DOI 10.1093/carcin/bgw127
   Segara D, 2005, CLIN CANCER RES, V11, P3587, DOI 10.1158/1078-0432.CCR-04-1813
   Shelley MD, 1999, CANCER LETT, V135, P171, DOI 10.1016/S0304-3835(98)00302-4
   Siegel RL, 2017, CA-CANCER J CLIN, V67, P7, DOI 10.3322/caac.21387
   Sterling T, 2015, J CHEM INF MODEL, V55, P2324, DOI 10.1021/acs.jcim.5b00559
   Stocken DD, 2008, BRIT J CANCER, V99, P883, DOI 10.1038/sj.bjc.6604568
   Tan W, 2015, ANTI-CANCER AGENT ME, V15, P66
   Tang ZF, 2017, NUCLEIC ACIDS RES, V45, pW98, DOI 10.1093/nar/gkx247
   Tas F, 2001, AM J CLIN ONCOL-CANC, V24, P547, DOI 10.1097/00000421-200112000-00003
   Turner N, 2008, DIABETES, V57, P1414, DOI 10.2337/db07-1552
   Vlachostergios PJ, 2015, CANCER BIOMARK, V15, P725, DOI 10.3233/CBM-150514
   Von Hoff DD, 2013, NEW ENGL J MED, V369, P1691, DOI 10.1056/NEJMoa1304369
   Wang N, 2015, J ETHNOPHARMACOL, V176, P35, DOI 10.1016/j.jep.2015.10.028
   Wang N, 2011, BRIT J PHARMACOL, V164, P731, DOI 10.1111/j.1476-5381.2011.01349.x
   Xie J, 2019, AGING-US, V11, P2681, DOI 10.18632/aging.101940
   Yan XJ, 2017, SCI REP-UK, V7, DOI 10.1038/srep41712
   Yin J, 2008, AM J PHYSIOL-ENDOC M, V294, pE148, DOI 10.1152/ajpendo.00211.2007
   Ying HQ, 2012, CELL, V149, P656, DOI 10.1016/j.cell.2012.01.058
   Youn MJ, 2008, BIOL PHARM BULL, V31, P789, DOI 10.1248/bpb.31.789
   Yu SL, 2017, SCI REP-UK, V7, DOI 10.1038/srep45194
   Zhang YF, 2008, J CLIN ENDOCR METAB, V93, P2559, DOI 10.1210/jc.2007-2404
   Zhao Z, 2015, CANCER LETT, V358, P17, DOI 10.1016/j.canlet.2014.11.046
NR 72
TC 4
Z9 4
U1 8
U2 19
PU JOHN WILEY & SONS LTD
PI CHICHESTER
PA THE ATRIUM, SOUTHERN GATE, CHICHESTER PO19 8SQ, W SUSSEX, ENGLAND
SN 2001-1326
J9 CLIN TRANSL MED
JI Clin. Transl. Med.
PD JUN
PY 2021
VL 11
IS 6
AR e467
DI 10.1002/ctm2.467
PG 26
WC Oncology; Medicine, Research & Experimental
WE Science Citation Index Expanded (SCI-EXPANDED)
SC Oncology; Research & Experimental Medicine
GA TB2YW
UT WOS:000667815600035
PM 34185423
OA Green Published, gold
DA 2022-07-19
ER

PT J
AU Hayashi, K
   Jutabha, P
   Endou, H
   Anzai, N
AF Hayashi, Keitaro
   Jutabha, Promsuk
   Endou, Hitoshi
   Anzai, Naohiko
TI c-Myc is crucial for the expression of LAT1 in MIA Paca-2 human
   pancreatic cancer cells
SO ONCOLOGY REPORTS
LA English
DT Article
DE LAT1; neutral amino acid transporter; c-Myc; human pancreatic cancer
   cells
ID ACID TRANSPORTER 1; GENE-EXPRESSION; CYCLIN D2; CHROMATIN; ACETYLATION;
   PROSTATE; BINDING; PROTEIN; GROWTH; ASCT2
AB Tumor cells take up a massive amount of nutrition compared to normal cells for increased metabolism. Therefore, special transporters for organic materials are required to satisfy the powerful consumption of nutrition in tumor cells. L-type amino acid transporter 1 (LAT1) incorporates large neutral amino acids, most of which are also categorized as essential amino acids, into cells in a Na+-independent manner. Because of its high expression levels in a variety of cancer cells, it is speculated that LAT1 functions as a key transporter for highly effective delivery of essential amino acids into cancer cells. In this regard, LAT1 inhibitor is expected to have clinical benefit for cancer therapy. However, the molecular mechanism of enrichment of LAT1 in cancer cells remains poorly understood. Here, we show that a proto-oncogene, c-Myc, is a critical positive regulator of LAT1 expression in MIA Paca-2 human pancreatic cancer cells. The uptake of leucine, a representative neutral amino acid, was strictly dependent on LAT1 in MIA Paca-2 cells, and siRNA-mediated knockdown of LAT1 inhibited cell proliferation. Diminished c-Myc expression with siRNA resulted in severe reduction of LAT1 protein levels as well as mRNA levels, which, in turn, led to a significant defect of leucine incorporation. The LAT1 promoter has a canonical c-Myc binding sequence and overexpression of c-Myc increased LAT1 promoter activity, whereas mutation of c-Myc binding site diminished this effect. Our results suggest biological significance of LAT1 in tumor growth and molecular machinery that could explain why LAT1 is preferentially expressed in cancer cells.
C1 [Hayashi, Keitaro; Jutabha, Promsuk; Anzai, Naohiko] Dokkyo Med Univ, Sch Med, Dept Pharmacol & Toxicol, Mibu, Tochigi 3210293, Japan.
   [Endou, Hitoshi] J Pharma Co Ltd, Shinjuku Ku, Tokyo 1600022, Japan.
RP Anzai, N (通讯作者)，Dokkyo Med Univ, Sch Med, Dept Pharmacol & Toxicol, 880 Kitakobayashi, Mibu, Tochigi 3210293, Japan.
EM anzai@dokkyomed.ac.jp
RI Jutabha, Promsuk/AAE-9872-2022; Jutabha, Promsuk/AFF-4363-2022; ANZAI,
   NAOHIKO/K-9492-2017
OI ANZAI, NAOHIKO/0000-0003-0605-0458
FU TR Project from the New Energy and Industrial Technology Development
   Organization (NEDO), Japan
FX This work was supported in part by grants of TR Project from the New
   Energy and Industrial Technology Development Organization (NEDO), Japan.
CR Airley RE, 2007, CHEMOTHERAPY, V53, P233, DOI 10.1159/000104457
   ALEX R, 1992, NUCLEIC ACIDS RES, V20, P2257, DOI 10.1093/nar/20.9.2257
   BLACKWELL TK, 1990, SCIENCE, V250, P1149, DOI 10.1126/science.2251503
   Bouchard C, 1999, EMBO J, V18, P5321, DOI 10.1093/emboj/18.19.5321
   Bouchard C, 2001, GENE DEV, V15, P2042, DOI 10.1101/gad.907901
   DeBerardinis RJ, 2008, CELL METAB, V7, P11, DOI 10.1016/j.cmet.2007.10.002
   Frank SR, 2003, EMBO REP, V4, P575, DOI 10.1038/sj.embor.embor861
   Frank SR, 2001, GENE DEV, V15, P2069, DOI 10.1101/gad.906601
   Ganapathy V, 2009, PHARMACOL THERAPEUT, V121, P29, DOI 10.1016/j.pharmthera.2008.09.005
   Ichinoe M, 2011, PATHOL INT, V61, P281, DOI 10.1111/j.1440-1827.2011.02650.x
   Kaira K, 2009, CANCER SCI, V100, P249, DOI 10.1111/j.1349-7006.2008.01029.x
   Kaji M, 2010, INT J GYNECOL CANCER, V20, P329, DOI 10.1111/IGC.0b013e3181d28e13
   Kanai Y, 1998, J BIOL CHEM, V273, P23629, DOI 10.1074/jbc.273.37.23629
   Kim JW, 2004, MOL CELL BIOL, V24, P5923, DOI 10.1128/MCB.24.13.5923-5936.2004
   Levine AJ, 2010, SCIENCE, V330, P1340, DOI 10.1126/science.1193494
   Li RL, 2003, ANTICANCER RES, V23, P3413
   Macheda ML, 2005, J CELL PHYSIOL, V202, P654, DOI 10.1002/jcp.20166
   Menssen A, 2002, P NATL ACAD SCI USA, V99, P6274, DOI 10.1073/pnas.082005599
   Nii T, 2001, BIOCHEM J, V358, P693, DOI 10.1042/0264-6021:3580693
   O'Donnell KA, 2005, NATURE, V435, P839, DOI 10.1038/nature03677
   Oda K, 2010, CANCER SCI, V101, P173, DOI 10.1111/j.1349-7006.2009.01386.x
   Osthus RC, 2000, J BIOL CHEM, V275, P21797, DOI 10.1074/jbc.C000023200
   Sakata T, 2009, PATHOL INT, V59, P7, DOI 10.1111/j.1440-1827.2008.02319.x
   WARBURG O, 1956, SCIENCE, V123, P309, DOI 10.1126/science.123.3191.309
   Witte D, 2002, ANTICANCER RES, V22, P2555
   Yanagida O, 2001, BBA-BIOMEMBRANES, V1514, P291, DOI 10.1016/S0005-2736(01)00384-4
NR 26
TC 55
Z9 55
U1 0
U2 9
PU SPANDIDOS PUBL LTD
PI ATHENS
PA POB 18179, ATHENS, 116 10, GREECE
SN 1021-335X
EI 1791-2431
J9 ONCOL REP
JI Oncol. Rep.
PD SEP
PY 2012
VL 28
IS 3
BP 862
EP 866
DI 10.3892/or.2012.1878
PG 5
WC Oncology
WE Science Citation Index Expanded (SCI-EXPANDED)
SC Oncology
GA 984SA
UT WOS:000307210600015
PM 22736142
OA Bronze
DA 2022-07-19
ER

PT J
AU Tagliabue, E
   Raimondi, S
   Gandini, S
AF Tagliabue, Elena
   Raimondi, Sara
   Gandini, Sara
TI Meta-analysis of Vitamin D-Binding Protein and Cancer Risk
SO CANCER EPIDEMIOLOGY BIOMARKERS & PREVENTION
LA English
DT Article
ID POSTMENOPAUSAL BREAST-CANCER; CIRCULATING 25-HYDROXYVITAMIN D;
   D-RECEPTOR GENE; PROSTATE-CANCER; COLORECTAL-CANCER; D PATHWAY;
   PLASMA-CONCENTRATIONS; POLYMORPHISMS; ASSOCIATION; VARIANTS
AB Background: Epidemiologic evidence supported a role for vitamin D and vitamin D receptor (VDR) polymorphisms in cancer risk. Beyond VDR, the biologic effects of vitamin D are mediated by the vitamin D-binding protein (DBP), a key protein in vitamin D metabolism. Furthermore, the gene encoding the DBP (GC, group-specific component) has an important role in the vitamin D pathway. Several studies investigated DBP serologic levels and GC polymorphisms in association with cancer risk with controversial results. Thus, we carried out a meta-analysis to investigate these associations.
   Methods: We included 28 independent studies concerning the following tumors: basal cell carcinoma, bladder, breast, colon-rectum, endometrium, liver, esophagus, stomach, melanoma, pancreas, prostate, and kidney. Through random-effect models, we calculated the summary odds ratios (SOR) for serum DBP and the GC polymorphisms rs2282679, rs12512631, rs7041, rs4588, rs17467825, rs1155563, and rs1352844.
   Results: We found a borderline decrease in cancer risk for subjects with high compared with low levels of DBP [SOR, 0.75; 95% confidence interval (CI), 0.56-1.00]. Doseresponse meta-analysis indicates a nonsignificant decrease risk for an increase of 1,000 nmol/L of DBP (SOR, 0.96; 95% CI, 0.91-1.01). We found no significant alterations in cancer risk for subjects carrying any of the studied GC polymorphisms compared with wild-type subjects both in the main analysis and in analyses stratified by cancer type and ethnicity.
   Conclusions: We found trends toward significance, suggesting a role of DBP in cancer etiology, which should be confirmed in further studies.
   Impact: To our knowledge, this is the first study to investigate GC polymorphisms and DBP serologic levels in association with any type of cancer. (C) 2015 AACR.
C1 [Tagliabue, Elena; Raimondi, Sara; Gandini, Sara] European Inst Oncol, Div Epidemiol & Biostat, I-20141 Milan, Italy.
RP Gandini, S (通讯作者)，European Inst Oncol, Via Ripamonti 435, I-20141 Milan, Italy.
EM sara.gandini@ieo.it
RI gandini, sara/J-4916-2018; Raimondi, Sara/J-5236-2016
OI gandini, sara/0000-0002-1348-4548; Raimondi, Sara/0000-0003-4673-9049;
   Tagliabue, Elena/0000-0002-8153-2599
FU Fondazione Umberto Veronesi (FUV)
FX S. Gandini received a grant from the Fondazione Umberto Veronesi (FUV).
CR Abbas S, 2008, CANCER EPIDEM BIOMAR, V17, P1339, DOI 10.1158/1055-9965.EPI-08-0162
   Ahn J, 2010, HUM MOL GENET, V19, P2739, DOI 10.1093/hmg/ddq155
   Ahn J, 2009, CARCINOGENESIS, V30, P769, DOI 10.1093/carcin/bgp055
   Anderson LN, 2013, PLOS ONE, V8, DOI 10.1371/journal.pone.0066768
   Anderson LN, 2011, CANCER EPIDEM BIOMAR, V20, P1708, DOI 10.1158/1055-9965.EPI-11-0300
   Anic GM, 2014, PLOS ONE, V9, DOI 10.1371/journal.pone.0102966
   Autier P, 2007, ARCH INTERN MED, V167, P1730, DOI 10.1001/archinte.167.16.1730
   Bade B, 2014, PLOS ONE, V9, DOI 10.1371/journal.pone.0112863
   BIKLE DD, 1989, ENDOCRINOLOGY, V124, P649, DOI 10.1210/endo-124-2-649
   Cheteri MBK, 2004, PROSTATE, V59, P409, DOI 10.1002/pros.20001
   CORDER EH, 1995, CANCER EPIDEM BIOMAR, V4, P655
   Davies JR, 2011, CANCER CAUSE CONTROL, V22, P1471, DOI 10.1007/s10552-011-9827-3
   Dorjgochoo T, 2011, CANCER EPIDEM BIOMAR, V20, P2313, DOI 10.1158/1055-9965.EPI-11-0704
   Egger M, 1997, BMJ-BRIT MED J, V315, P629, DOI 10.1136/bmj.315.7109.629
   Engelman CD, 2008, J CLIN ENDOCR METAB, V93, P3381, DOI 10.1210/jc.2007-2702
   Flohil SC, 2010, EXP DERMATOL, V19, P1103, DOI 10.1111/j.1600-0625.2010.01139.x
   Gandini S, 2011, INT J CANCER, V128, P1414, DOI 10.1002/ijc.25439
   Giovannucci E, 2005, CANCER CAUSE CONTROL, V16, P83, DOI 10.1007/s10552-004-1661-4
   Gnagnarella P, 2014, CARCINOGENESIS, V35, P1913, DOI 10.1093/carcin/bgu150
   GREENLAND S, 1992, AM J EPIDEMIOL, V135, P1301, DOI 10.1093/oxfordjournals.aje.a116237
   Guerrieri-Gonzaga A, 2013, PIGM CELL MELANOMA R, V26, P16, DOI 10.1111/pcmr.12036
   Higgins JPT, 2002, STAT MED, V21, P1539, DOI 10.1002/sim.1186
   Hiraki LT, 2013, CANCER EPIDEM BIOMAR, V22, P2037, DOI 10.1158/1055-9965.EPI-13-0209
   Jenab M, 2009, CANCER EPIDEM BIOMAR, V18, P2485, DOI 10.1158/1055-9965.EPI-09-0319
   Karami S, 2013, CANCER EPIDEM BIOMAR, V22, P1557, DOI 10.1158/1055-9965.EPI-12-1454
   Kim Y, 2014, BMC CANCER, V14, DOI 10.1186/1471-2407-14-29
   Lange CM, 2013, PLOS ONE, V8, DOI 10.1371/journal.pone.0064053
   Lauridsen AL, 2005, CALCIFIED TISSUE INT, V77, P15, DOI 10.1007/s00223-004-0227-5
   Li HJ, 2007, PLOS MED, V4, P562, DOI 10.1371/journal.pmed.0040103
   Liu JJ, 2013, ANN ONCOL, V24, P687, DOI 10.1093/annonc/mds509
   Mahmoudi T, 2014, ASIAN PAC J CANCER P, V15, P957, DOI 10.7314/APJCP.2014.15.2.957
   McCullough ML, 2007, BREAST CANCER RES, V9, DOI 10.1186/bcr1642
   Mikhak B, 2007, PROSTATE, V67, P911, DOI 10.1002/pros.20570
   Mondul AM, 2012, BRIT J CANCER, V107, P1589, DOI 10.1038/bjc.2012.417
   Mondul AM, 2014, INT J CANCER, V134, P2699, DOI 10.1002/ijc.28596
   Mondul AM, 2013, CANCER EPIDEM BIOMAR, V22, P688, DOI 10.1158/1055-9965.EPI-13-0007-T
   Mondul AM, 2012, CANCER EPIDEM BIOMAR, V21, P1222, DOI 10.1158/1055-9965.EPI-12-0439
   Pena-Chilet M, 2013, PLOS ONE, V8, DOI 10.1371/journal.pone.0059607
   Pibiri F, 2014, CANCER CAUSE CONTROL, V25, P561, DOI 10.1007/s10552-014-0361-y
   Pike J, 1997, VITAMIN D
   Powe CE, 2013, NEW ENGL J MED, V369, P1991, DOI 10.1056/NEJMoa1306357
   Poynter JN, 2010, CANCER EPIDEM BIOMAR, V19, P525, DOI 10.1158/1055-9965.EPI-09-0662
   Raimondi S, 2014, MUTAT RES-FUND MOL M, V769, P17, DOI 10.1016/j.mrfmmm.2014.06.001
   Raimondi S, 2009, CARCINOGENESIS, V30, P1170, DOI 10.1093/carcin/bgp103
   Rosen CJ, 2012, J CLIN ENDOCR METAB, V97, P1146, DOI 10.1210/jc.2011-2218
   Rukin NJ, 2007, CANCER LETT, V247, P328, DOI 10.1016/j.canlet.2006.05.012
   Sai AJ, 2011, J CLIN ENDOCR METAB, V96, pE436, DOI 10.1210/jc.2010-1886
   Schafer A, 2012, ARCH DERMATOL RES, V304, P353, DOI 10.1007/s00403-012-1243-3
   Shui IM, 2012, JNCI-J NATL CANCER I, V104, P690, DOI 10.1093/jnci/djs189
   Sinotte M, 2009, AM J CLIN NUTR, V89, P634, DOI 10.3945/ajcn.2008.26445
   Skaaby T, 2014, CANCER EPIDEM BIOMAR, V23, P1220, DOI 10.1158/1055-9965.EPI-14-0007
   Slattery ML, 2004, CANCER EPIDEM BIOMAR, V13, P538
   Speeckaert M, 2006, CLIN CHIM ACTA, V372, P33, DOI 10.1016/j.cca.2006.03.011
   van Houwelingen HC, 2002, STAT MED, V21, P589, DOI 10.1002/sim.1040
   Wang J, 2014, CANCER CAUSE CONTROL, V25, P819, DOI 10.1007/s10552-014-0383-5
   Wang TJ, 2010, LANCET, V376, P180, DOI 10.1016/S0140-6736(10)60588-0
   Weinstein SJ, 2015, INT J CANCER, V136, pE654, DOI 10.1002/ijc.29157
   Weinstein SJ, 2013, INT J CANCER, V132, P2940, DOI 10.1002/ijc.27969
   Weinstein SJ, 2012, CANCER RES, V72, P1190, DOI 10.1158/0008-5472.CAN-11-2950
   Zhou LQ, 2012, INT J CLIN EXP MED, V5, P72
   Zittermann A, 2012, AM J CLIN NUTR, V95, P91, DOI 10.3945/ajcn.111.014779
NR 61
TC 32
Z9 34
U1 0
U2 20
PU AMER ASSOC CANCER RESEARCH
PI PHILADELPHIA
PA 615 CHESTNUT ST, 17TH FLOOR, PHILADELPHIA, PA 19106-4404 USA
SN 1055-9965
EI 1538-7755
J9 CANCER EPIDEM BIOMAR
JI Cancer Epidemiol. Biomarkers Prev.
PD NOV
PY 2015
VL 24
IS 11
BP 1758
EP 1765
DI 10.1158/1055-9965.EPI-15-0262
PG 8
WC Oncology; Public, Environmental & Occupational Health
WE Science Citation Index Expanded (SCI-EXPANDED)
SC Oncology; Public, Environmental & Occupational Health
GA CX3KV
UT WOS:000365598600015
PM 26364161
DA 2022-07-19
ER

PT J
AU Feneberg, A
   Malfertheiner, P
AF Feneberg, Anja
   Malfertheiner, Peter
TI Epidemic Trends of Obesity with Impact on Metabolism and Digestive
   Diseases
SO DIGESTIVE DISEASES
LA English
DT Article
DE Obesity; Metabolic syndrome; Obesity-related cancer; Obesity-related
   digestive disease; Epidemic trends
ID CANCER RISK; METAANALYSIS; ESOPHAGEAL
AB Currently, more than 14% of the world's population is pre-obese or obese. The percentage is even higher in developed countries. Obesity is an important risk factor for a vast number of nonmalignant and malignant digestive diseases. Some of the more important examples are cholelithiasis, nonalcoholic fatty liver disease, and gastroesophageal reflux disease on the one hand and esophageal adenocarcinoma, gastric cardia adenocarcinoma, pancreatic cancer, liver cancer, gallbladder cancer, and colorectal cancer on the other hand. Their epidemic trends as reported in recent studies are reviewed here. Knowledge of their dependencies on obesity will yield a deeper understanding which is necessary to improve prevention and treatment concepts of this epidemic. Copyright (C) 2012 S. Karger AG, Basel
C1 [Malfertheiner, Peter] Univ Magdeburg, Klin Gastroenterol Hepatol & Infektiol, Zentrum Innere Med, Fak Med, DE-39120 Magdeburg, Germany.
RP Malfertheiner, P (通讯作者)，Univ Magdeburg, Klin Gastroenterol Hepatol & Infektiol, Zentrum Innere Med, Fak Med, Leipziger Str 44, DE-39120 Magdeburg, Germany.
EM peter.malfertheiner@medizin.uni-magdeburg.de
CR Abnet CC, 2008, EUR J CANCER, V44, P465, DOI 10.1016/j.ejca.2007.12.009
   Alberti KGMM, 2009, CIRCULATION, V120, P1640, DOI 10.1161/CIRCULATIONAHA.109.192644
   [Anonymous], 2000, WHO TECH REP SER, V894, p[i, 1]
   Batty GD, 2009, CANCER EPIDEM BIOMAR, V18, P673, DOI 10.1158/1055-9965.EPI-08-1032
   Bechmann LP, 2012, J HEPATOL, V56, P952, DOI 10.1016/j.jhep.2011.08.025
   Calle EE, 2004, NAT REV CANCER, V4, P579, DOI 10.1038/nrc1408
   Corley DA, 2006, AM J GASTROENTEROL, V101, P2619, DOI 10.1111/j.1572-0241.2006.00849.x
   de Gonzalez AB, 2010, NEW ENGL J MED, V363, P2211, DOI 10.1056/NEJMoa1000367
   Frayn KN, 2005, P NUTR SOC, V64, P7, DOI 10.1079/PNS2004403
   Haslam DW, 2005, LANCET, V366, P1197, DOI 10.1016/S0140-6736(05)67483-1
   International Diabetes Federation, 2006, IDF CONS WORLDW DEF
   Koller T, 2012, SCAND J GASTROENTERO, V47, P197, DOI 10.3109/00365521.2011.643481
   Lagergren J, 2011, NAT REV GASTRO HEPAT, V8, P340, DOI 10.1038/nrgastro.2011.73
   Larsson SC, 2007, AM J CLIN NUTR, V86, P556, DOI 10.1093/ajcn/86.3.556
   Moghaddam AA, 2007, CANCER EPIDEM BIOMAR, V16, P2533, DOI 10.1158/1055-9965.EPI-07-0708
   Nam SY, 2010, GASTROENTEROLOGY, V139, P1902, DOI 10.1053/j.gastro.2010.08.019
   Nilsson M, 2003, JAMA-J AM MED ASSOC, V290, P66, DOI 10.1001/jama.290.1.66
   Ostrowska L, 2005, Rocz Akad Med Bialymst, V50 Suppl 1, P54
   Peeters A, 2003, ANN INTERN MED, V138, P24, DOI 10.7326/0003-4819-138-1-200301070-00008
   Polesel J, 2009, ANN ONCOL, V20, P353, DOI 10.1093/annonc/mdn565
   Ryo M, 2004, CIRC J, V68, P975, DOI 10.1253/circj.68.975
   Schutte K, 2009, DIGEST DIS, V27, P80, DOI 10.1159/000218339
   STAMPFER MJ, 1992, AM J CLIN NUTR, V55, P652, DOI 10.1093/ajcn/55.3.652
   Statistisches Bundesamt Deutschland, 2009, ERG MIKR
   Tanaka K, 2012, JPN J CLIN ONCOL, V42, P212, DOI 10.1093/jjco/hyr198
   Vigneri P, 2009, ENDOCR-RELAT CANCER, V16, P1103, DOI 10.1677/ERC-09-0087
   Weiderpass E, 1998, SCAND J WORK ENV HEA, V24, P165, DOI 10.5271/sjweh.295
   Wolin KY, 2010, ONCOLOGIST, V15, P556, DOI 10.1634/theoncologist.2009-0285
NR 28
TC 15
Z9 16
U1 0
U2 2
PU KARGER
PI BASEL
PA ALLSCHWILERSTRASSE 10, CH-4009 BASEL, SWITZERLAND
SN 0257-2753
EI 1421-9875
J9 DIGEST DIS
JI Dig. Dis.
PY 2012
VL 30
IS 2
BP 143
EP 147
DI 10.1159/000336660
PG 5
WC Gastroenterology & Hepatology
WE Science Citation Index Expanded (SCI-EXPANDED)
SC Gastroenterology & Hepatology
GA 964FR
UT WOS:000305679900001
PM 22722428
DA 2022-07-19
ER

PT J
AU Thackeray, JT
   Pietzsch, S
   Stapel, B
   Ricke-Hoch, M
   Lee, CW
   Bankstahl, JP
   Scherr, M
   Heineke, J
   Scharf, G
   Haghikia, A
   Bengel, FM
   Hilfiker-Kleiner, D
AF Thackeray, James T.
   Pietzsch, Stefan
   Stapel, Britta
   Ricke-Hoch, Melanie
   Lee, Chun-Wei
   Bankstahl, Jens P.
   Scherr, Michaela
   Heineke, Jorg
   Scharf, Gesine
   Haghikia, Arash
   Bengel, Frank M.
   Hilfiker-Kleiner, Denise
TI Insulin supplementation attenuates cancer-induced cardiomyopathy and
   slows tumor disease progression
SO JCI INSIGHT
LA English
DT Article
ID HEART-FAILURE; PERIPARTUM CARDIOMYOPATHY; THERAPEUTIC TARGET; METABOLIC
   SYNDROME; DIABETES-MELLITUS; SIGNAL TRANSDUCER; GLUCOSE-UPTAKE; 2 PARTS;
   CACHEXIA; EXPRESSION
AB Advanced cancer induces fundamental changes in metabolism and promotes cardiac atrophy and heart failure. We discovered systemic insulin deficiency in cachectic cancer patients. Similarly, mice with advanced B16F10 melanoma (B16F10-TM) or colon 26 carcinoma (C26-TM) displayed decreased systemic insulin associated with marked cardiac atrophy, metabolic impairment, and function. B16F10 and C26 tumors decrease systemic insulin via high glucose consumption, lowering pancreatic insulin production and producing insulin-degrading enzyme. As tumor cells consume glucose in an insulin-independent manner, they shift glucose away from cardiomyocytes. Since cardiomyocytes in both tumor models remained insulin responsive, low-dose insulin supplementation by subcutaneous implantation of insulin-releasing pellets improved cardiac glucose uptake, atrophy, and function, with no adverse side effects. In addition, by redirecting glucose to the heart in addition to other organs, the systemic insulin treatment lowered glucose usage by the tumor and thereby decreased tumor growth and volume. Insulin corrected the cancerinduced reduction in cardiac Akt activation and the subsequent overactivation of the proteasome and autophagy. Thus, cancer-induced systemic insulin depletion contributes to cardiac wasting and failure and may promote tumor growth. Low-dose insulin supplementation attenuates these processes and may be supportive in cardio-oncologic treatment concepts.
C1 [Thackeray, James T.; Bankstahl, Jens P.; Bengel, Frank M.] Hannover Med Sch, Dept Nucl Med, Hannover, Germany.
   [Pietzsch, Stefan; Stapel, Britta; Ricke-Hoch, Melanie; Heineke, Jorg; Scharf, Gesine; Haghikia, Arash; Hilfiker-Kleiner, Denise] Hannover Med Sch, Dept Cardiol & Angiol, Div Mol Cardiol, Hannover, Germany.
   [Lee, Chun-Wei; Scherr, Michaela] Hannover Med Sch, Dept Hematol Hemostasis Oncol & Stem Cell Transpl, Hannover, Germany.
   [Haghikia, Arash] Charite, Dept Cardiol, Campus Benjamin Franklin, Berlin, Germany.
RP Hilfiker-Kleiner, D (通讯作者)，Hannover Med Sch, Abt Kardiol & Angiol, Carl Neuberg Str 1, D-30625 Hannover, Germany.
EM hilfiker.denise@mh-hannover.de
RI Bengel, Frank/AAR-7353-2020; Thackeray, James/R-9350-2018; Haghikia,
   Arash/F-1348-2016
OI Bengel, Frank/0000-0003-4529-7963; Dittrich, Gesine/0000-0002-9053-078X
FU Canadian Institutes of Health Research; German Research Association
   (DFG) [HI-842/101, KFO 311]
FX The authors thank Martina Kasten, Silvia Gutzke, Sergej Erschow, Mirco
   M~ller, Birgit Brandt, ChunWei Lee, Silvia Eilert, Alexander Kanwischer,
   and Petra Felsch for excellent technical assistance. JTT is supported by
   a fellowship from the Canadian Institutes of Health Research. This work
   was supported by the German Research Association (DFG) (HI-842/10-1,
   KFO311, Rebirth II).
CR Abbruzzese C, 2015, J CELL PHYSIOL, V230, P562, DOI 10.1002/jcp.24733
   Bax JJ, 1997, EUR J NUCL MED, V24, P35, DOI 10.1007/BF01728306
   Beluzi M, 2015, PLOS ONE, V10, DOI 10.1371/journal.pone.0122660
   Bengel FM, 2000, EUR J NUCL MED, V27, P1650, DOI 10.1007/s002590000366
   Connelly KA, 2007, CARDIOVASC RES, V76, P280, DOI 10.1016/j.cardiores.2007.06.022
   Das SK, 2013, TRENDS MOL MED, V19, P292, DOI 10.1016/j.molmed.2013.02.006
   De Blaauw I, 1997, CLIN NUTR, V16, P223, DOI 10.1016/S0261-5614(97)80033-7
   DeBlaauw I, 1997, CLIN NUTR, V16, P169, DOI 10.1016/S0261-5614(97)80002-7
   Djiogue S, 2013, ENDOCR-RELAT CANCER, V20, pR1, DOI 10.1530/ERC-12-0324
   Evans JMM, 2005, BMJ-BRIT MED J, V330, P1304, DOI 10.1136/bmj.38415.708634.F7
   Fearon K, 2011, LANCET ONCOL, V12, P489, DOI 10.1016/S1470-2045(10)70218-7
   From AM, 2010, J AM COLL CARDIOL, V55, P300, DOI 10.1016/j.jacc.2009.12.003
   Guo SD, 2014, J ENDOCRINOL, V220, pT1, DOI 10.1530/JOE-13-0327
   Halkein J, 2013, J CLIN INVEST, V123, P2143, DOI 10.1172/JCI64365
   Hernandez AM, 2013, J NUCL MED, V54, P1938, DOI 10.2967/jnumed.113.120105
   Hilfiker-Kleiner D, 2004, CIRC RES, V95, P187, DOI 10.1161/01.RES.0000134921.50377.61
   Hilfiker-Kleiner D, 2007, CELL, V128, P589, DOI 10.1016/j.cell.2006.12.036
   Hilfiker-Kleiner D, 2010, CIRCULATION, V122, P145, DOI 10.1161/CIRCULATIONAHA.109.933127
   Hill JA, 2008, NEW ENGL J MED, V358, P1370, DOI 10.1056/NEJMra072139
   Hiriart M, 2014, VITAM HORM, V95, P87, DOI 10.1016/B978-0-12-800174-5.00004-1
   Hoch M, 2011, CELL STEM CELL, V9, P131, DOI 10.1016/j.stem.2011.07.001
   Honors MA, 2012, J CACHEXIA SARCOPENI, V3, P5, DOI 10.1007/s13539-011-0051-5
   Kolwicz SC, 2013, CIRC RES, V113, P603, DOI 10.1161/CIRCRESAHA.113.302095
   Lundholm K, 2007, CLIN CANCER RES, V13, P2699, DOI 10.1158/1078-0432.CCR-06-2720
   MORTON DB, 1985, VET REC, V116, P431, DOI 10.1136/vr.116.16.431
   Murphy KT, 2016, AM J PHYSIOL-HEART C, V310, pH466, DOI 10.1152/ajpheart.00720.2015
   Nakatani K, 2015, METABOLISM, V64, P1165, DOI 10.1016/j.metabol.2015.05.017
   Ouyang CH, 2014, J MOL CELL CARDIOL, V71, P71, DOI 10.1016/j.yjmcc.2013.10.014
   Paik JY, 2005, J NUCL MED, V46, P365
   Radovits T, 2009, AM J PHYSIOL-HEART C, V297, pH125, DOI 10.1152/ajpheart.00165.2009
   Riehle C, 2016, CIRC RES, V118, P1151, DOI 10.1161/CIRCRESAHA.116.306206
   Scherr M, 2014, LEUKEMIA, V28, P554, DOI 10.1038/leu.2013.361
   Springer J, 2014, EUR HEART J, V35, P932, DOI 10.1093/eurheartj/eht302
   Stapel B, 2017, EUR HEART J, V38, P349, DOI 10.1093/eurheartj/ehw086
   Stuck BJ, 2008, J BIOL CHEM, V283, P32562, DOI 10.1074/jbc.M801904200
   Thackeray JT, 2015, J NUCL MED, V56, P1615, DOI 10.2967/jnumed.115.160820
   Thackeray JT, 2015, EUR J NUCL MED MOL I, V42, P771, DOI 10.1007/s00259-014-2956-7
   von Haehling S, 2010, J CACHEXIA SARCOPENI, V1, P1, DOI 10.1007/s13539-010-0002-6
NR 38
TC 26
Z9 26
U1 0
U2 1
PU AMER SOC CLINICAL INVESTIGATION INC
PI ANN ARBOR
PA 2015 MANCHESTER RD, ANN ARBOR, MI 48104 USA
SN 2379-3708
J9 JCI INSIGHT
JI JCI Insight
PD MAY 18
PY 2017
VL 2
IS 10
AR e93098
DI 10.1172/jci.insight.93098
PG 14
WC Medicine, Research & Experimental
WE Science Citation Index Expanded (SCI-EXPANDED)
SC Research & Experimental Medicine
GA EV3JM
UT WOS:000401655100011
PM 28515362
OA Green Published, gold
DA 2022-07-19
ER

PT J
AU Napoli, C
   Sperandio, N
   Lawlor, RT
   Scarpa, A
   Molinari, H
   Assfalg, M
AF Napoli, Claudia
   Sperandio, Nicola
   Lawlor, Rita T.
   Scarpa, Aldo
   Molinari, Henriette
   Assfalg, Michael
TI Urine Metabolic Signature of Pancreatic Ductal Adenocarcinoma by H-1
   Nuclear Magnetic Resonance: Identification, Mapping, and Evolution
SO JOURNAL OF PROTEOME RESEARCH
LA English
DT Article
DE pancreatic ductal adenocarcinoma; metabolomics; NMR spectroscopy; urine
ID CELL METABOLISM; CANCER; BIOLOGY; METABONOMICS; PHENOTYPES; DIAGNOSIS;
   PROFILES; PATHWAYS; CA-19-9; PLASMA
AB Pancreatic ductal adenocarcinoma (PDAC) has a dismal prognosis and is highly chemoresistant. Early detection is the only means to impact long-term survival, but screening methods are lacking. Given the complex and heterogeneous nature of pancreatic cancer, unbiased analytical methods such as metabolomics by nuclear magnetic resonance (NMR) spectroscopy show promise to identify disease-specific molecular fingerprints. NMR profiles constitute a fingerprint of the biofluid, reporting quantitatively on all detectable small biomolecules. NMR spectroscopy was applied to investigate the urine metabolome of PDAC patients (n = 33) and to detect altered metabolic profiles in comparison with healthy matched controls (n = 54). The spectral data were analyzed using multivariate statistical techniques. Statistically significant differences were found between urine metabolomic profiles of PDAC and control individuals (p < 10(-5)). Group discrimination was possible due to average concentration differences of several metabolite signals, pointing to a multimolecular signature of the disease. The robustness of the determined statistical model is confirmed by its predictive performance (sensitivity = 75.8%, specificity = 90.7%). Additionally, the method allowed for a neat separation between spectral profiles of individuals with intermediate and advanced pathologic staging, as well as for the discrimination of samples based on tumor localization. NMR spectroscopy analysis of urinary metabolic profiles proved successful in identifying a complex molecular signature of PDAC. Furthermore, results of a descriptive-level analysis show the possibility to follow disease evolution and to carry out tumor site mapping. Given the high reproducibility and the noninvasive nature of the analytical procedure, the described method bears potential to impact large-scale screening programs.
C1 [Napoli, Claudia; Molinari, Henriette; Assfalg, Michael] Univ Verona, Dept Biotechnol, I-37100 Verona, Italy.
   [Scarpa, Aldo] Univ Verona, Dept Pathol & Diagnost, I-37100 Verona, Italy.
   [Napoli, Claudia] Bruker Italia, Milan, Italy.
   [Sperandio, Nicola; Lawlor, Rita T.; Scarpa, Aldo] Verona Univ Hosp, ARC NET Ctr Appl Res Canc, Verona, Italy.
RP Assfalg, M (通讯作者)，Univ Verona, Dept Biotechnol, I-37100 Verona, Italy.
EM michael.assfalg@univr.it
RI scarpa, aldo/K-6832-2016; Molinari, Henriette/A-1695-2008; molinari,
   henriette/ABE-9775-2021
OI scarpa, aldo/0000-0003-1678-739X; Molinari,
   Henriette/0000-0002-3678-130X; lawlor, Rita/0000-0003-3160-0634;
   Assfalg, Michael/0000-0001-9331-3169
FU University of Verona; Bruker Italia; Fondazione Cariverona, Verona,
   Italy; Associazione Italiana Ricerca Cancro (AIRC); Fondazione CariParo,
   Padova, Italy; Ministero della Salute e Ministero dell'Universita, Roma,
   Italy; Department of Biotechnology of the University of Verona
FX This work was supported by the University of Verona and Bruker Italia
   (Joint Research Project 2007); Fondazione Cariverona, Verona, Italy
   (young investigator grant 2007); Associazione Italiana Ricerca Cancro
   (AIRC); Fondazione CariParo, Padova, Italy; Ministero della Salute e
   Ministero dell'Universita, Roma, Italy. Maintenance of the NMR
   spectrometer was funded in part by the Department of Biotechnology of
   the University of Verona.
CR Assfalg M, 2008, P NATL ACAD SCI USA, V105, P1420, DOI 10.1073/pnas.0705685105
   Bardeesy N, 2002, NAT REV CANCER, V2, P897, DOI 10.1038/nrc949
   Bathe OF, 2011, CANCER EPIDEM BIOMAR, V20, P140, DOI 10.1158/1055-9965.EPI-10-0712
   Beger RD, 2006, METABOLOMICS, V2, P125, DOI 10.1007/s11306-006-0026-2
   Bollard ME, 2005, NMR BIOMED, V18, P143, DOI 10.1002/nbm.935
   Cairns RA, 2011, NAT REV CANCER, V11, P85, DOI 10.1038/nrc2981
   Collisson EA, 2011, NAT MED, V17, P500, DOI 10.1038/nm.2344
   Duffy MJ, 1998, ANN CLIN BIOCHEM, V35, P364, DOI 10.1177/000456329803500304
   Fang F, 2007, CANCER SCI, V98, P1678, DOI 10.1111/j.1349-7006.2007.00589.x
   Ferlay J, 2007, ANN ONCOL, V18, P581, DOI 10.1093/annonc/mdl498
   Fiehn O, 2002, PLANT MOL BIOL, V48, P155, DOI 10.1023/A:1013713905833
   Garber K, 2004, J NATL CANCER I, V96, P1805, DOI 10.1093/jnci/96.24.1805
   Goodacre R, 2004, TRENDS BIOTECHNOL, V22, P245, DOI 10.1016/j.tibtech.2004.03.007
   Goonetilleke KS, 2007, EJSO-EUR J SURG ONC, V33, P266, DOI 10.1016/j.ejso.2006.10.004
   Griffin JL, 2004, NAT REV CANCER, V4, P551, DOI 10.1038/nrc1390
   Jones S, 2008, SCIENCE, V321, P1801, DOI 10.1126/science.1164368
   Key C, 2007, SEER SURVIVAL MONOGR
   Kroemer G, 2008, CANCER CELL, V13, P472, DOI 10.1016/j.ccr.2008.05.005
   Lamerz R, 1999, ANN ONCOL, V10, P145, DOI 10.1023/A:1008386130283
   Nicholson JK, 2003, NAT REV DRUG DISCOV, V2, P668, DOI 10.1038/nrd1157
   OuYang D, 2011, APPL BIOCHEM BIOTECH, V165, P148, DOI 10.1007/s12010-011-9240-0
   Qiu YP, 2010, J PROTEOME RES, V9, P1627, DOI 10.1021/pr901081y
   Rencher A.C., 2002, METHODS MULTIVARIATE, V2nd ed.
   Rezzi S, 2007, J PROTEOME RES, V6, P513, DOI 10.1021/pr060522z
   Rhim AD, 2010, PROG MOL BIOL TRANSL, V97, P41, DOI 10.1016/B978-0-12-385233-5.00002-7
   Serkova Natalie J., 2009, V520, P273, DOI 10.1007/978-1-60327-811-9_20
   Slupsky CM, 2010, CLIN CANCER RES, V16, P5835, DOI 10.1158/1078-0432.CCR-10-1434
   Spratlin JL, 2009, CLIN CANCER RES, V15, P431, DOI 10.1158/1078-0432.CCR-08-1059
   Sugimoto M, 2010, METABOLOMICS, V6, P78, DOI 10.1007/s11306-009-0178-y
   Ulrich EL, 2008, NUCLEIC ACIDS RES, V36, pD402, DOI 10.1093/nar/gkm957
   Urayama S, 2010, RAPID COMMUN MASS SP, V24, P613, DOI 10.1002/rcm.4420
   Vareed SK, 2011, PLOS ONE, V6, DOI 10.1371/journal.pone.0017177
   Wishart DS, 2009, NUCLEIC ACIDS RES, V37, pD603, DOI 10.1093/nar/gkn810
NR 33
TC 56
Z9 56
U1 0
U2 48
PU AMER CHEMICAL SOC
PI WASHINGTON
PA 1155 16TH ST, NW, WASHINGTON, DC 20036 USA
SN 1535-3893
J9 J PROTEOME RES
JI J. Proteome Res.
PD FEB
PY 2012
VL 11
IS 2
BP 1274
EP 1283
DI 10.1021/pr200960u
PG 10
WC Biochemical Research Methods
WE Science Citation Index Expanded (SCI-EXPANDED)
SC Biochemistry & Molecular Biology
GA 894WN
UT WOS:000300458300065
PM 22066465
DA 2022-07-19
ER

PT J
AU REDEI, I
   GREEN, F
   HOFFMAN, JP
   WEINER, LM
   SCHER, R
   ODWYER, PJ
AF REDEI, I
   GREEN, F
   HOFFMAN, JP
   WEINER, LM
   SCHER, R
   ODWYER, PJ
TI PHASE-II TRIAL OF PALA AND 6-METHYLMERCAPTOPURINE RIBOSIDE (MMPR) IN
   COMBINATION WITH 5-FLUOROURACIL IN ADVANCED PANCREATIC-CANCER
SO INVESTIGATIONAL NEW DRUGS
LA English
DT Article
DE PHASE II; PALA; 5-FU; MMPR
ID LOW-DOSE PALA; BIOCHEMICAL MODULATION; FLUOROURACIL
AB The biochemical modulators PALA, an inhibitor of aspartate transcarbamylase which depletes uridine nucleotide pools, and 6-methylmercaptopurine riboside (MMPR) which inhibits purine metabolism, selectively potentiate the antitumor activity of 5-fluorouracil (5-FU) in preclinical models. Based on a phase I trial of this combination, we performed a phase II trial in patients with advanced pancreatic cancer. PALA 250 mg/m(2) was administered i.v. on day 1, followed 24h later by MMPR 150 mg/m(2) as a bolus i.v. injection, and 5-FU 2300 mg/m(2) by 24h infusion. Treatments were repeated weekly. Seventeen patients, all previously untreated with chemotherapy, were entered, of whom 14 are evaluable for response. Toxicity greater than or equal to grade 2 included nausea (6/17), vomiting (4/17), diarrhea (3/17), stomatitis (5/17), and neurotoxicity (2/17). Among 14 evaluable patients there were no partial responses, and two patients with stable disease. Pretreatment with PALA and MMPR is insufficient to enhance the activity of 5-FU in pancreatic cancer.
C1 FOX CHASE CANC CTR,DEPT MED ONCOL,PHILADELPHIA,PA 19111.
FU NATIONAL CANCER INSTITUTE [P30CA006927] Funding Source: NIH RePORTER;
   NCI NIH HHS [CA-06927] Funding Source: Medline
CR BRENNAN MF, 1989, CANCER PRINCIPLES PR, P800
   GREM JL, 1990, CANC CHEMOTHERAPY PR, P180
   HAGEBOUTROS A, 1994, IN PRESS CANCER CHEM
   MARTIN DS, 1983, CANCER RES, V43, P2317
   MILLER AB, 1981, CANCER, V47, P207, DOI 10.1002/1097-0142(19810101)47:1<207::AID-CNCR2820470134>3.0.CO;2-6
   MORRELL LM, 1991, CANCER, V67, P363, DOI 10.1002/1097-0142(19910115)67:2<363::AID-CNCR2820670208>3.0.CO;2-H
   ODWYER PJ, 1991, J NATL CANCER I, V83, P1235, DOI 10.1093/jnci/83.17.1235
   ODWYER PJ, 1990, PHARMACOL THERAPEUT, V48, P371, DOI 10.1016/0163-7258(90)90055-7
   ODWYER PJ, 1990, J CLIN ONCOL, V8, P1497, DOI 10.1200/JCO.1990.8.9.1497
   ROSVOLD E, 1992, CANCER CHEMOTH PHARM, V29, P305
   1994, J CLIN ONCOL, V12, P960
NR 11
TC 11
Z9 11
U1 0
U2 0
PU KLUWER ACADEMIC PUBL
PI DORDRECHT
PA SPUIBOULEVARD 50, PO BOX 17, 3300 AA DORDRECHT, NETHERLANDS
SN 0167-6997
J9 INVEST NEW DRUG
JI Invest. New Drugs
PY 1994
VL 12
IS 4
BP 319
EP 321
DI 10.1007/BF00873047
PG 3
WC Oncology; Pharmacology & Pharmacy
WE Science Citation Index Expanded (SCI-EXPANDED)
SC Oncology; Pharmacology & Pharmacy
GA QP277
UT WOS:A1994QP27700008
PM 7775133
DA 2022-07-19
ER

PT J
AU Cheng, Y
   Wang, KY
   Geng, LL
   Sun, JJ
   Xu, WF
   Liu, DL
   Gong, ST
   Zhu, Y
AF Cheng, Yang
   Wang, Kunyuan
   Geng, Lanlan
   Sun, Jingjing
   Xu, Wanfu
   Liu, Dingli
   Gong, Sitang
   Zhu, Yun
TI Identification of candidate diagnostic and prognostic biomarkers for
   pancreatic carcinoma
SO EBIOMEDICINE
LA English
DT Article
DE Pancreatic carcinoma; Diagnosis; Prognosis; Biomarker; Function
ID CENTROMERE PROTEIN F; CANCER; EXPRESSION; GENE; METASTASIS; TMPRSS4;
   MASPIN; ADENOCARCINOMA; PROGRESSION; INVASION
AB Background: Pancreatic carcinoma (PC) is one of the most aggressive cancers affecting human health. It is essential to identify candidate biomarkers for the diagnosis and prognosis of PC. The present study aimed to investigate the diagnosis and prognosis biomarkers of PC.
   Methods: Differentially expressed genes (DEGs) were identified from the mRNA expression profiles of GSE62452, GSE28735 and GSE16515. Functional analysis and the protein-protein interaction network analysis was performed to explore the biological function of the identified DEGs. Diagnosis markers for PC were identified using ROC curve analysis. Prognosis markers were identified via survival analysis of TCGA data. The protein expression pattern of the identified genes was verified in clinical tissue samples. A retrospective clinical study was performed to evaluate the correlation between the expression of candidate proteins and survival time of patients. Moreover, comprehensive analysis of the combination of multiple genes/proteins for the prognosis prediction of PC was performed using both TCGA data and clinical data. In vitro studies were undertaken to elaborate the potential roles of these biomarkers in clonability and invasion of PC cells.
   Findings: In total, 389 DEGs were identified. These genes were mainly associated with pancreatic secretion, protein digestion and absorption, cytochrome P450 drug metabolism, and energy metabolism pathway. The top 10 genes were filtered out following Fisher's exact test. ROC curve analysis demonstrated that TMPRSS4, SERPINB5, SLC6A14, SCEL, and TNS4 could be used as biomarkers for the diagnosis of PC. Survival analysis of TCGA data and clinical data suggested that TMC7, TMPRSS4, SCEL, SLC2A1, CENPF, SERPINB5 and SLC6A14 can be potential biomarkers for the prognosis of PC. Comprehensive analysis show that a combination of identified genes/proteins can predict the prognosis of PC. Mechanistically, the identified genes attributes to clonability and invasiveness of PC cells.
   Interpretation: We synthesized several sets of public data and preliminarily clarified pathways and functions of PC. Candidate molecular markers were identified for diagnosis and prognosis prediction of PC including a novel gene, TMC7. Moreover, we found that the combination of TMC7, TMPRSS4, SCEL, SLC2A1, CENPF, SERPINB5 and SLC6A14 can serve as a promising indicator of the prognosis of PC patients. The candidate proteins may attribute to clonability and invasiveness of PC cells. This research provides a novel insight into molecular mechanisms as well as diagnostic and prognostic markers of PC. (C) 2019 Published by Elsevier B.V.
C1 [Cheng, Yang; Wang, Kunyuan; Liu, Dingli; Zhu, Yun] Southern Med Univ, Nanfang Hosp, Liver Tumor Ctr, Dept Infect Dis, Guangzhou 510515, Guangdong, Peoples R China.
   [Cheng, Yang; Wang, Kunyuan; Liu, Dingli; Zhu, Yun] Southern Med Univ, Nanfang Hosp, Hepatol Unit, Guangzhou 510515, Guangdong, Peoples R China.
   [Cheng, Yang; Geng, Lanlan; Sun, Jingjing; Xu, Wanfu; Gong, Sitang] Guangzhou Med Univ, Guangzhou Women & Childrens Med Ctr, Digest Dept, 9 Jinsui Rd, Guangzhou 510623, Guangdong, Peoples R China.
RP Zhu, Y (通讯作者)，Southern Med Univ, Nanfang Hosp, Liver Tumor Ctr, Dept Infect Dis, Guangzhou 510515, Guangdong, Peoples R China.; Zhu, Y (通讯作者)，Southern Med Univ, Nanfang Hosp, Hepatol Unit, Guangzhou 510515, Guangdong, Peoples R China.; Gong, ST (通讯作者)，Guangzhou Med Univ, Guangzhou Women & Childrens Med Ctr, Digest Dept, 9 Jinsui Rd, Guangzhou 510623, Guangdong, Peoples R China.
EM sitangg@yahoo.com; zyfreemail@126.com
FU National Natural Science Foundation of China [81602646, 81802339];
   Natural Science Foundation of Guangdong Province [2016A030310254]; China
   Postdoctoral Science Foundation [2016M600648]
FX This work was supported by National Natural Science Foundation of China
   [No. 81602646 & 81802339], Natural Science Foundation of Guangdong
   Province [No. 2016A030310254] and China Postdoctoral Science Foundation
   [No. 2016M600648].
CR Abel EV, 2013, GASTROENTEROLOGY, V144, P1241, DOI 10.1053/j.gastro.2013.01.072
   Ashburner M, 2000, NAT GENET, V25, P25, DOI 10.1038/75556
   Aytes A, 2014, CANCER CELL, V25, P638, DOI 10.1016/j.ccr.2014.03.017
   Bhalla S, 2017, SCI REP-UK, V7, DOI 10.1038/srep44997
   Bolstad BM, 2003, BIOINFORMATICS, V19, P185, DOI 10.1093/bioinformatics/19.2.185
   Cao KAL, 2014, GENOMICS, V103, P239, DOI 10.1016/j.ygeno.2014.03.001
   Casciani F, 2018, CHIRURGIA-BUCHAREST, V113, P307, DOI 10.21614/chirurgia.113.3.307
   Celik H, 2016, TURK J MED SCI, V46, P1197, DOI 10.3906/sag-1504-134
   Cheng Y, 2018, MOL CARCINOGEN, V57, P1017, DOI 10.1002/mc.22822
   Chou CK, 2016, ONCOTARGET, V7, P25742, DOI 10.18632/oncotarget.8264
   Clarke G, 2015, BMC CANCER, V15, DOI 10.1186/s12885-015-1862-0
   Coothankandaswamy V, 2016, BRIT J PHARMACOL, V173, P3292, DOI 10.1111/bph.13616
   Corona W, 2004, ANTICANCER RES, V24, P1417
   Dai YD, 2013, BIOCHEM BIOPH RES CO, V436, P711, DOI 10.1016/j.bbrc.2013.06.021
   Franceschini A, 2013, NUCLEIC ACIDS RES, V41, pD808, DOI 10.1093/nar/gks1094
   Hahn Y, 2009, INT J MOL MED, V24, P51, DOI 10.3892/ijmm_00000205
   Harsha HC, 2009, PLOS MED, V6, DOI 10.1371/journal.pmed.1000046
   Ho TH, 2017, ANN ONCOL, V28, P604, DOI 10.1093/annonc/mdw652
   Huang CY, 2016, TUMOR BIOL, V37, P4075, DOI 10.1007/s13277-015-4083-x
   Huang DW, 2009, NAT PROTOC, V4, P44, DOI 10.1038/nprot.2008.211
   Huang DW, 2009, NUCLEIC ACIDS RES, V37, P1, DOI 10.1093/nar/gkn923
   Jung H, 2008, ONCOGENE, V27, P2635, DOI 10.1038/sj.onc.1210914
   Kanehisa M, 2000, NUCLEIC ACIDS RES, V28, P27, DOI 10.1093/nar/28.1.27
   Karunakaran S, 2008, BIOCHEM J, V414, P343, DOI 10.1042/BJ20080622
   Kolde R, 2012, BIOINFORMATICS, V28, P573, DOI 10.1093/bioinformatics/btr709
   Kulasingam V, 2008, NAT CLIN PRACT ONCOL, V5, P588, DOI 10.1038/ncponc1187
   Larzabal L, 2011, BRIT J CANCER, V105, P1608, DOI 10.1038/bjc.2011.432
   Lu MJ, 2016, MED SCI MONITOR, V22, P134, DOI 10.12659/MSM.894995
   Maeda S, 2007, BRIT J CANCER, V97, P405, DOI 10.1038/sj.bjc.6603879
   Malouf GG, 2016, EUR UROL, V70, P348, DOI 10.1016/j.eururo.2016.01.051
   Mardin WA, 2010, BMC CANCER, V10, DOI 10.1186/1471-2407-10-549
   Mardin WA, 2016, PANCREAS, V45, P743, DOI 10.1097/MPA.0000000000000526
   McGuire S, 2014, ADV NUTR, V5, P456, DOI 10.3945/an.114.006171
   Nagarajan A, 2017, MOL CELL, V67, P685, DOI 10.1016/j.molcel.2017.07.014
   Pei HD, 2009, CANCER CELL, V16, P259, DOI 10.1016/j.ccr.2009.07.016
   Shannon P, 2003, GENOME RES, V13, P2498, DOI 10.1101/gr.1239303
   Slesak B, 2000, CANCER, V89, P83, DOI 10.1002/1097-0142(20000701)89:1<83::AID-CNCR12>3.0.CO;2-J
   Su SB, 2015, WORLD J GASTROENTERO, V21, P4323, DOI 10.3748/wjg.v21.i14.4323
   Szablewski L, 2013, BBA-REV CANCER, V1835, P164, DOI 10.1016/j.bbcan.2012.12.004
   Takahashi T, 2013, INT J ONCOL, V43, P416, DOI 10.3892/ijo.2013.1957
   Tempero MA, 2017, J NATL COMPR CANC NE, V15, P1028, DOI 10.6004/jnccn.2017.0131
   Wolfgang CL, 2013, CA-CANCER J CLIN, V63, P318, DOI 10.3322/caac.21190
   Yachida S, 2010, NATURE, V467, P1114, DOI 10.1038/nature09515
   Yang SH, 2016, CANCER RES, V76, P3838, DOI 10.1158/0008-5472.CAN-15-2841
   Yu M, 2015, PLOS ONE, V10, DOI 10.1371/journal.pone.0115153
   Zhang G, 2013, CLIN CANCER RES, V19, P4983, DOI 10.1158/1078-0432.CCR-13-0209
   Zhou Z, 2018, INT J BIOL SCI, V14, P124, DOI 10.7150/ijbs.22619
   Zhu Y, 2016, ONCOTARGET, V7, P5327, DOI 10.18632/oncotarget.6633
   Zhuo YJ, 2015, INT J MOL MED, V35, P966, DOI 10.3892/ijmm.2015.2086
   Zijlstra M, 2018, ACTA ONCOL, V57, P1185, DOI 10.1080/0284186X.2018.1470330
NR 50
TC 55
Z9 56
U1 0
U2 18
PU ELSEVIER
PI AMSTERDAM
PA RADARWEG 29, 1043 NX AMSTERDAM, NETHERLANDS
SN 2352-3964
J9 EBIOMEDICINE
JI EBioMedicine
PD FEB
PY 2019
VL 40
BP 382
EP 393
DI 10.1016/j.ebiom.2019.01.003
PG 12
WC Medicine, General & Internal; Medicine, Research & Experimental
WE Science Citation Index Expanded (SCI-EXPANDED)
SC General & Internal Medicine; Research & Experimental Medicine
GA HO1UO
UT WOS:000460696900050
PM 30639415
OA Green Published, gold
DA 2022-07-19
ER

PT J
AU Lu, YX
   Ju, HQ
   Liu, ZX
   Chen, DL
   Wang, Y
   Zhao, Q
   Wu, QN
   Zeng, ZL
   Qiu, HB
   Hu, PS
   Wang, ZQ
   Zhang, DS
   Wang, F
   Xu, RH
AF Lu, Yun-Xin
   Ju, Huai-Qiang
   Liu, Ze-Xian
   Chen, Dong-Liang
   Wang, Yun
   Zhao, Qi
   Wu, Qi-Nian
   Zeng, Zhao-Lei
   Qiu, Hai-Bo
   Hu, Pei-Shan
   Wang, Zhi-Qiang
   Zhang, Dong-Sheng
   Wang, Feng
   Xu, Rui-Hua
TI ME1 Regulates NADPH Homeostasis to Promote Gastric Cancer Growth and
   Metastasis
SO CANCER RESEARCH
LA English
DT Article
ID CELL LUNG-CANCER; COLORECTAL-CANCER; GLUCOSE-METABOLISM;
   PANCREATIC-CANCER; THERAPY; VULNERABILITIES; PROGRESSION; INHIBITION;
   CARCINOMA; SURVIVAL
AB Genomic alterations of tumor suppressors often encompass collateral protein-coding genes that create therapeutic vulnerability to further inhibition of their paralogs. Here, we report that malic enzyme 2 (ME2) is frequently hemizygously codeleted with SMAD4 in gastric cancer. Its isoenzyme ME1 was upregulated to replenish the intracellular reducing equivalent NADPH and to maintain redox homeostasis. Knockdown of ME1 significantly depleted NADPH, induced high levels of reactive oxygen species (ROS), and ultimately cell apoptosis under oxidative stress conditions, such as glucose starvation and anoikis, in ME2-underexpressed cells. Moreover, ME1 promoted tumor growth, lung metastasis, and peritoneal dissemination of gastric cancer in vivo. Intratumoral injection of ME1 siRNA significantly suppressed tumor growth in cell lines and patient-derived xenograft-based models. Mechanistically, ME1 was transcriptionally upregulated by ROS in an ETV4-dependent manner. Overexpression of ME1 was associated with shorter overall and disease-free survival in gastric cancer. Altogether, our results shed light on crucial roles of ME1-mediated production of NADPH in gastric cancer growth and metastasis.
   Significance: These findings reveal the role of malic enzyme in growth and metastasis in vitro and in vivo. (C) 2018 AACR.
C1 [Lu, Yun-Xin; Ju, Huai-Qiang; Liu, Ze-Xian; Chen, Dong-Liang; Wang, Yun; Zhao, Qi; Wu, Qi-Nian; Zeng, Zhao-Lei; Qiu, Hai-Bo; Hu, Pei-Shan; Wang, Zhi-Qiang; Zhang, Dong-Sheng; Wang, Feng; Xu, Rui-Hua] Sun Yat Sen Univ, Ctr Canc, State Key Lab Oncol South China, Collaborat Innovat Ctr Canc Med, Guangzhou, Guangdong, Peoples R China.
   [Lu, Yun-Xin; Chen, Dong-Liang; Wang, Yun; Wu, Qi-Nian; Wang, Zhi-Qiang; Zhang, Dong-Sheng; Wang, Feng; Xu, Rui-Hua] Sun Yat Sen Univ, Ctr Canc, Dept Med Oncol, Guangzhou, Guangdong, Peoples R China.
   [Qiu, Hai-Bo] Sun Yat Sen Univ, Ctr Canc, Dept Gastr & Pancreat Surg, Guangzhou, Guangdong, Peoples R China.
RP Wang, F (通讯作者)，Sun Yat Sen Univ, Ctr Canc, State Key Lab Oncol South China, Collaborat Innovat Ctr Canc Med, Guangzhou, Guangdong, Peoples R China.; Wang, F (通讯作者)，Sun Yat Sen Univ, Ctr Canc, Dept Med Oncol, Guangzhou, Guangdong, Peoples R China.; Xu, RH (通讯作者)，Sun Yat Sen Univ, Ctr Canc, 651 Dongfeng Load East, Guangzhou 510060, Guangdong, Peoples R China.
EM wangfeng@sysucc.org.cn; xurh@sysucc.org.cn
RI Xu, Rui-Hua/AAW-4766-2021; Liu, Zexian/D-1153-2011
OI Liu, Zexian/0000-0001-9698-0610; Ju, Huai-Qiang/0000-0003-1713-5465;
   Wang, Feng/0000-0001-7668-9674; Xu, Rui-Hua/0000-0001-9771-8534
FU National High Technology Research and Development Program of China (863
   Program), China [2015AA020103]; National Natural Science Foundation of
   China [81602137, 81572392, 31501069]; Natural Science Foundation of
   Guangdong Province [2017A030313485, 2014A030312015]; Science and
   Technology Program of Guangdong [2015B020232008]
FX This research was supported by National High Technology Research and
   Development Program of China (863 Program), China (No. 2015AA020103 to
   R.-H. Xu), National Natural Science Foundation of China (nos. 81602137
   to H.-Q. Ju; 81572392 to Z.-L. Zeng; 31501069 to Z.-X. Liu), Natural
   Science Foundation of Guangdong Province (nos. 2017A030313485 to H.-Q.
   Ju; 2014A030312015 to R.-H. Xu), and Science and Technology Program of
   Guangdong (no. 2015B020232008 to R.-H. Xu).
CR Bardeesy N, 2006, GENE DEV, V20, P3130, DOI 10.1101/gad.1478706
   Bryant HE, 2005, NATURE, V434, P913, DOI 10.1038/nature03443
   Chakrabarti G, 2015, RADIAT ONCOL, V10, DOI 10.1186/s13014-015-0457-x
   Chin L, 2008, NATURE, V455, P1061, DOI 10.1038/nature07385
   Dey P, 2017, NATURE, V542, P119, DOI 10.1038/nature21052
   Druker BJ, 2008, BLOOD, V112, P4808, DOI 10.1182/blood-2008-07-077958
   Fan J, 2014, NATURE, V510, P298, DOI 10.1038/nature13236
   Gao H, 2015, NAT MED, V21, P1318, DOI 10.1038/nm.3954
   Gerber DE, 2010, CANCER CELL, V18, P548, DOI 10.1016/j.ccr.2010.11.033
   Jeon SM, 2012, NATURE, V485, P661, DOI 10.1038/nature11066
   Jiang P, 2013, NATURE, V493, P689, DOI 10.1038/nature11776
   Ju HQ, 2017, ONCOGENE, V36, P6282, DOI 10.1038/onc.2017.227
   Kim KH, 2015, NAT MED, V21, P1491, DOI 10.1038/nm.3968
   Kroemer G, 2008, CANCER CELL, V13, P472, DOI 10.1016/j.ccr.2008.05.005
   Lei JY, 1996, ONCOGENE, V13, P2459
   Lewis CA, 2014, MOL CELL, V55, P253, DOI 10.1016/j.molcel.2014.05.008
   Liu YH, 2015, NATURE, V520, P697, DOI 10.1038/nature14418
   Lu YX, 2016, CELL DEATH DIS, V7, DOI 10.1038/cddis.2016.330
   Lu YX, 2016, CANCER LETT, V380, P87, DOI 10.1016/j.canlet.2016.06.014
   Martinez-Outschoorn UE, 2017, NAT REV CLIN ONCOL, V14, P113, DOI 10.1038/nrclinonc.2017.1
   Muller FL, 2012, NATURE, V488, P337, DOI 10.1038/nature11331
   Murai S, 2017, ONCOGENESIS, V6, DOI 10.1038/oncsis.2017.34
   Murata S, 2016, BIOMED RES INT, V2016, DOI 10.1155/2016/2346585
   Nijhawan D, 2012, CELL, V150, P842, DOI 10.1016/j.cell.2012.07.023
   Panieri E, 2016, CELL DEATH DIS, V7, DOI 10.1038/cddis.2016.105
   Pavlova NN, 2016, CELL METAB, V23, P27, DOI 10.1016/j.cmet.2015.12.006
   Pongratz RL, 2007, J BIOL CHEM, V282, P200, DOI 10.1074/jbc.M602954200
   Powell SM, 1997, CANCER RES, V57, P4221
   Ranzani AT, 2017, SLAS DISCO
   Son J, 2013, NATURE, V496, P101, DOI 10.1038/nature12040
   Taddei ML, 2012, J PATHOL, V226, P380, DOI 10.1002/path.3000
   Wen D, 2015, TUMOR BIOL, V36, P6211, DOI 10.1007/s13277-015-3306-5
   Wong CC, 2016, GASTROENTEROLOGY, V151, P945, DOI 10.1053/j.gastro.2016.07.011
   Xu XL, 2000, ONCOGENE, V19, P1868, DOI 10.1038/sj.onc.1203504
   Ying HQ, 2012, CELL, V149, P656, DOI 10.1016/j.cell.2012.01.058
   Zheng FJ, 2012, CHIN J CANCER, V31, P519, DOI 10.5732/cjc.012.10088
NR 36
TC 51
Z9 53
U1 2
U2 15
PU AMER ASSOC CANCER RESEARCH
PI PHILADELPHIA
PA 615 CHESTNUT ST, 17TH FLOOR, PHILADELPHIA, PA 19106-4404 USA
SN 0008-5472
EI 1538-7445
J9 CANCER RES
JI Cancer Res.
PD APR 15
PY 2018
VL 78
IS 8
BP 1972
EP 1985
DI 10.1158/0008-5472.CAN-17-3155
PG 14
WC Oncology
WE Science Citation Index Expanded (SCI-EXPANDED)
SC Oncology
GA GC8JT
UT WOS:000430040700012
PM 29654155
DA 2022-07-19
ER

PT J
AU Li, J
   Zhu, C
   Yue, PP
   Zheng, TY
   Li, Y
   Wang, B
   Meng, X
   Zhang, Y
AF Li, Ji
   Zhu, Chen
   Yue, Peipei
   Zheng, Tianyu
   Li, Yan
   Wang, Biao
   Meng, Xin
   Zhang, Yao
TI Identification of glycolysis related pathways in pancreatic
   adenocarcinoma and liver hepatocellular carcinoma based on TCGA and GEO
   datasets
SO CANCER CELL INTERNATIONAL
LA English
DT Article
DE Digestive system tumors; Glycolysis; Signaling pathway; Prognosis
AB Background Abnormal energy metabolism is one of the characteristics of tumor cells, and it is also a research hotspot in recent years. Due to the complexity of digestive system structure, the frequency of tumor is relatively high. We aim to clarify the prognostic significance of energy metabolism in digestive system tumors and the underlying mechanisms. Methods Gene set variance analysis (GSVA) R package was used to establish the metabolic score, and the score was used to represent the metabolic level. The relationship between the metabolism and prognosis of digestive system tumors was explored using the Cancer Genome Atlas (TCGA) and Gene Expression Omnibus (GEO) databases. Volcano plots and gene ontology (GO) analyze were used to show different genes and different functions enriched between different glycolysis levels, and GSEA was used to analyze the pathway enrichment. Nomogram was constructed by R package based on gene characteristics and clinical parameters. qPCR and Western Blot were applied to analyze gene expression. All statistical analyses were conducted using SPSS, GraphPad Prism 7, and R software. All validated experiments were performed three times independently. Results High glycolysis metabolism score was significantly associated with poor prognosis in pancreatic adenocarcinoma (PAAD) and liver hepatocellular carcinoma (LIHC). The STAT3 (signal transducer and activator of transcription 3) and YAP1 (Yes1-associated transcriptional regulator) pathways were the most critical signaling pathways in glycolysis modulation in PAAD and LIHC, respectively. Interestingly, elevated glycolysis levels could also enhance STAT3 and YAP1 activity in PAAD and LIHC cells, respectively, forming a positive feedback loop. Conclusions Our results may provide new insights into the indispensable role of glycolysis metabolism in digestive system tumors and guide the direction of future metabolism-signaling target combined therapy.
C1 [Li, Ji] China Med Univ, Liaoning Canc Hosp & Inst, Canc Hosp, Dept Radiat Oncol, 44 Xiaoheyan Rd, Shenyang, Liaoning, Peoples R China.
   [Zhu, Chen] China Med Univ, Hosp 1, Dept Neurosurg, Shenyang, Liaoning, Peoples R China.
   [Yue, Peipei; Wang, Biao; Meng, Xin] China Med Univ, Coll Life Sci, Dept Biochem & Mol Biol, Shenyang, Liaoning, Peoples R China.
   [Yue, Peipei] China Med Univ, Affiliated Hosp 4, Dept Lab Med, Chongshan East St, Shenyang, Liaoning, Peoples R China.
   [Zheng, Tianyu] China Med Univ, Sch & Hosp Stomatol, Liaoning Prov Key Lab Oral Dis, VIP Dept, Shenyang, Liaoning, Peoples R China.
   [Li, Yan] China Med Univ, Affiliated Hosp 4, Dept Gen Surg, Chongshan East St, Shenyang, Liaoning, Peoples R China.
   [Zhang, Yao] China Med Univ, Shengjing Hosp, Dept Gynaecol, 36 Sanhao St, Shenyang 110000, Liaoning, Peoples R China.
RP Zhang, Y (通讯作者)，China Med Univ, Shengjing Hosp, Dept Gynaecol, 36 Sanhao St, Shenyang 110000, Liaoning, Peoples R China.
EM zhangy7@sj-hospital.org
FU National Natural Science Foundation of China [81572831]
FX This work was supported by the National Natural Science Foundation of
   China [81572831].
CR Ally A, 2017, CELL, V169, P1327, DOI 10.1016/j.cell.2017.05.046
   Amoedo ND, 2017, BBA-BIOENERGETICS, V1858, P674, DOI 10.1016/j.bbabio.2017.02.005
   Biswas SK, 2015, IMMUNITY, V43, P435, DOI 10.1016/j.immuni.2015.09.001
   Chen WQ, 2016, CA-CANCER J CLIN, V66, P115, DOI 10.3322/caac.21338
   Dennis G, 2003, GENOME BIOL, V4, DOI 10.1186/gb-2003-4-9-r60
   Doi T, 2017, ONCOL REP, V37, P1545, DOI 10.3892/or.2017.5399
   Enzo E, 2015, EMBO J, V34, P1349, DOI 10.15252/embj.201490379
   Ganapathy-Kanniappan S, 2013, MOL CANCER, V12, DOI 10.1186/1476-4598-12-152
   Green ED, 2015, NATURE, V526, P29, DOI 10.1038/526029a
   Hanzelmann S, 2013, BMC BIOINFORMATICS, V14, DOI 10.1186/1471-2105-14-7
   Hamashima C, 2014, WORLD J GASTROENTERO, V20, P13767, DOI 10.3748/wjg.v20.i38.13767
   Hanahan D, 2011, CELL, V144, P646, DOI 10.1016/j.cell.2011.02.013
   Hay N, 2016, NAT REV CANCER, V16, P635, DOI 10.1038/nrc.2016.77
   Hermann A, 2018, HEPATOLOGY, V67, P1546, DOI 10.1002/hep.29647
   Kim W, 2018, GUT, V67, P1692, DOI 10.1136/gutjnl-2017-314061
   Kim W, 2017, J CLIN INVEST, V127, P137, DOI 10.1172/JCI88486
   Koo JH, 2018, CELL METAB, V28, P196, DOI 10.1016/j.cmet.2018.07.010
   Ku CR, 2017, DIABETES, V66, P385, DOI 10.2337/db16-1000
   Locasale JW, 2010, BMC BIOL, V8, DOI 10.1186/1741-7007-8-88
   Pang C, 2018, MEDICINE, V97, DOI 10.1097/MD.0000000000013297
   Park W, 2020, CLIN CANCER RES, V26, P3239, DOI 10.1158/1078-0432.CCR-20-0418
   Riquelme E, 2019, CELL, V178, P795, DOI 10.1016/j.cell.2019.07.008
   Shi C, 2018, REDOX BIOL, V14, P59, DOI 10.1016/j.redox.2017.08.013
   Song LJ, 2017, EXP CELL RES, V357, P17, DOI 10.1016/j.yexcr.2017.04.019
   Subramanian A, 2005, P NATL ACAD SCI USA, V102, P15545, DOI 10.1073/pnas.0506580102
   Torre LA, 2015, CA-CANCER J CLIN, V65, P87, DOI 10.3322/caac.21262
   Wallace MC, 2015, EXPERT REV GASTROENT, V9, P765, DOI 10.1586/17474124.2015.1028363
   Warburg O, 1927, J GEN PHYSIOL, V8, P519, DOI 10.1085/jgp.8.6.519
   Zhang XD, 2018, J EXP CLIN CANC RES, V37, DOI 10.1186/s13046-018-0892-2
   Zhao HQ, 2017, J CELL MOL MED, V21, P2055, DOI 10.1111/jcmm.13126
   Zheng X, 2017, EMBO J, V36, P3325, DOI 10.15252/embj.201797609
NR 31
TC 1
Z9 1
U1 2
U2 10
PU BMC
PI LONDON
PA CAMPUS, 4 CRINAN ST, LONDON N1 9XW, ENGLAND
EI 1475-2867
J9 CANCER CELL INT
JI Cancer Cell Int.
PD FEB 19
PY 2021
VL 21
IS 1
AR 128
DI 10.1186/s12935-021-01809-y
PG 13
WC Oncology
WE Science Citation Index Expanded (SCI-EXPANDED)
SC Oncology
GA QL5EH
UT WOS:000621099500003
PM 33607990
OA Green Published, gold
DA 2022-07-19
ER

PT J
AU Zhang, YB
   Zheng, L
AF Zhang, Yibo
   Zheng, Lu
TI Apolipoprotein: prospective biomarkers in digestive tract cancer
SO TRANSLATIONAL CANCER RESEARCH
LA English
DT Review
DE Apolipoprotein; biomarker; digestive tract cancer
ID COLORECTAL-CANCER; HEPATOCELLULAR-CARCINOMA; E GENOTYPE; A-I;
   COLON-CANCER; SERUM-LIPIDS; EXPRESSION; ASSOCIATION; GROWTH; CELLS
AB Digestive tract cancer, which is characterized by high morbidity and mortality, seriously affects the quality of life of patients worldwide. The digestive tract has abundant blood supply and nutriment, providing a suitable environment for tumor cells. Under chemical, physical, and biological stimuli, the activated cancer-related genes promote tumorigenesis. The synthesis of apolipoprotein occurs in the liver, intestine, and other digestive organs. However, the functions of apolipoproteins are not limited to lipid metabolism. An increasing number of studies have revealed that apolipoproteins take part in the regulation of tumor behavior. Apolipoprotein A (apoA) has recently been acknowledged as a beneficial indicator of several cancers, including colon, hepatocellular, and pancreatic cancer. Apolipoprotein E (apoE) can affect tumor susceptibility on account of genetic polymorphism. Levels of apolipoprotein C (apoC), B (apoB), and D (apoD) also impact tumor progression and the prognosis of patients. However, because of individual, racial, and genetic differences, a consensus has not yet been reached. Based on clinical data and analysis, apolipoproteins could be a novel target and marker in tumor therapy and prevention.
C1 [Zhang, Yibo; Zheng, Lu] Soochow Univ, Affiliated Hosp 3, Comprehens Lab, 185 Juqian St, Changzhou 213003, Peoples R China.
RP Zheng, L (通讯作者)，Soochow Univ, Affiliated Hosp 3, Comprehens Lab, 185 Juqian St, Changzhou 213003, Peoples R China.
EM qz.zhenglu@163.com
CR Ahn JH, 2014, PLOS ONE, V9, DOI 10.1371/journal.pone.0093794
   Ahn SJ, 2012, CLIN MOL HEPATOL, V18, P295, DOI 10.3350/cmh.2012.18.3.295
   AlSalloom AAM, 2016, INT J HEALTH SCI-IJH, V10, P121
   Anand R, 2014, J CANCER RES CLIN, V140, P1075, DOI 10.1007/s00432-014-1634-2
   Bharali D, 2018, INDIAN J MED RES, V147, P361, DOI 10.4103/ijmr.IJMR_1358_16
   Cefalu AB, 2013, ARTERIOSCL THROM VAS, V33, P2021, DOI 10.1161/ATVBAHA.112.301101
   Chan A, 2014, CLIN CANCER RES, V20, P5787, DOI 10.1158/1078-0432.CCR-14-0289
   Chen J, 2013, ONCOL LETT, V6, P43, DOI 10.3892/ol.2013.1326
   Chen J, 2013, MED ONCOL, V30, DOI 10.1007/s12032-013-0583-y
   Ding QQ, 2011, J CLIN INVEST, V121, P4526, DOI 10.1172/JCI45008
   Dong X, 2018, DIGESTION, V98, P209, DOI 10.1159/000489169
   El-Bahrawy AH, 2016, BIOSCIENCE REP, V36, DOI 10.1042/BSR20160195COR
   Fuior EV, 2019, INT J MOL SCI, V20, DOI 10.3390/ijms20235939
   Georgila K, 2019, CANCERS, V11, DOI 10.3390/cancers11081097
   Hu YW, 2015, APOPTOSIS, V20, P1321, DOI 10.1007/s10495-015-1153-x
   Jiang JT, 2011, ACTA HISTOCHEM, V113, P53, DOI 10.1016/j.acthis.2009.08.005
   Jiang JT, 2008, LIPIDS HEALTH DIS, V7, DOI 10.1186/1476-511X-7-25
   Kang R, 2016, SCI REP-UK, V6, DOI 10.1038/srep19930
   Katsuramaki T, 2002, WOUND REPAIR REGEN, V10, P77, DOI 10.1046/j.1524-475X.2002.10602.x
   Katsuramaki T, 2006, WORLD J SURG, V30, P1886, DOI 10.1007/s00268-005-0590-z
   Kim K, 2017, EXP THER MED, V13, P2493, DOI 10.3892/etm.2017.4249
   Kopylov AT, 2020, MOLECULES, V25, DOI 10.3390/molecules25030619
   Kosumi K, 2016, MED ONCOL, V33, DOI 10.1007/s12032-016-0739-7
   Lan HR, 2014, INT J CLIN EXP MED, V7, P665
   Lee G, 2018, EXP MOL MED, V50, DOI 10.1038/s12276-018-0174-2
   Lim YM, 2012, DIABETES, V61, P1599, DOI 10.2337/db11-1541
   Lin C, 2016, MEDICINE, V95, DOI 10.1097/MD.0000000000004527
   Lin YL, 2015, CANCER CAUSE CONTROL, V26, P1825, DOI 10.1007/s10552-015-0675-4
   Liu XH, 2018, BRIT J CANCER, V118, DOI 10.1038/bjc.2018.5
   Liu Y, 2014, AM J CLIN PATHOL, V141, P52, DOI 10.1309/AJCPBLFBNAP6N2UN
   Luo GH, 2010, LIPIDS HEALTH DIS, V9, DOI 10.1186/1476-511X-9-102
   Ma MZ, 2018, ONCOTARGETS THER, V11, P2169, DOI 10.2147/OTT.S156690
   Ma W, 2019, MOL CARCINOGEN, V58, P643, DOI 10.1002/mc.22956
   Ma XL, 2016, ONCOTARGET, V7, P70654, DOI 10.18632/oncotarget.12203
   Mao MJ, 2018, BMC CANCER, V18, DOI 10.1186/s12885-018-5028-8
   Maras JS, 2019, HEPATOL COMMUN, V3, P1598, DOI 10.1002/hep4.1438
   Martin P, 2014, BMC CANCER, V14, DOI 10.1186/1471-2407-14-887
   Medina-Echeverz J, 2015, CANCER IMMUNOL IMMUN, V64, P717, DOI 10.1007/s00262-015-1681-9
   Mikuriya K, 2007, INT J ONCOL, V30, P849
   Mrkonjic M, 2009, BRIT J CANCER, V100, P1966, DOI 10.1038/sj.bjc.6605097
   Mu Qin-feng, 2012, Zhonghua Wei Chang Wai Ke Za Zhi, V15, P855
   Park J, 2017, ONCOTARGET, V8, P42761, DOI 10.18632/oncotarget.17463
   Pelusi S, 2019, SCI REP-UK, V9, DOI 10.1038/s41598-019-39998-2
   Peng MY, 2017, ONCOTARGET, V8, P99693, DOI 10.18632/oncotarget.21157
   Qiao LH, 2019, PLOS PATHOG, V15, DOI 10.1371/journal.ppat.1007874
   Quan Q, 2017, TRANSL ONCOL, V10, P288, DOI 10.1016/j.tranon.2017.01.006
   Reddavide R, 2011, ANTICANCER RES, V31, P555
   Ren LW, 2019, CANCER MED-US, V8, P7032, DOI 10.1002/cam4.2587
   Saraconi G, 2014, GENOME BIOL, V15, DOI 10.1186/s13059-014-0417-z
   Shen YS, 2015, INT J CLIN EXP PATHO, V8, P14749
   Shinomiya S, 2001, CANCER LETT, V164, P33, DOI 10.1016/S0304-3835(00)00724-2
   Slattery ML, 2005, CARCINOGENESIS, V26, P1422, DOI 10.1093/carcin/bgi088
   Souza DRS, 2009, BRAZ J MED BIOL RES, V42, P397, DOI 10.1590/S0100-879X2009000500001
   Sterling RK, 2007, AM J GASTROENTEROL, V102, P2196, DOI 10.1111/j.1572-0241.2007.01405.x
   Takano S, 2008, ONCOGENE, V27, P2810, DOI 10.1038/sj.onc.1210951
   Tanaka T, 2016, INT J MOL SCI, V17, DOI 10.3390/ijms17111806
   Tian Y, 2014, PLOS ONE, V9, DOI 10.1371/journal.pone.0102477
   Utsunomiya T, 2005, INT J CANCER, V116, P105, DOI 10.1002/ijc.20986
   Vizoso FJ, 2007, WORLD J GASTROENTERO, V13, P3221, DOI 10.3748/wjg.v13.i23.3221
   VOGEL T, 1994, J CELL BIOCHEM, V54, P299, DOI 10.1002/jcb.240540306
   Wang M, 2019, ONCOL LETT, V17, P3227, DOI 10.3892/ol.2019.9957
   Wang XP, 2016, BMC CANCER, V16, DOI 10.1186/s12885-016-2502-z
   Wu PF, 2015, ANTICANCER RES, V35, P1521
   Xu RZ, 2007, HEPATOLOGY, V46, P1810, DOI 10.1002/hep.21893
   Ye X, 2019, HEPATOLOGY, V69, P2489, DOI 10.1002/hep.30519
   Yu HK, 2005, J GENE MED, V7, P39, DOI 10.1002/jgm.638
   Yu MM, 2017, MOL MED REP, V16, P1167, DOI 10.3892/mmr.2017.6716
   Yu MM, 2019, CANCER MANAG RES, V11, P3691, DOI 10.2147/CMAR.S202799
   Zhang X, 2014, WORLD J GASTROENTERO, V20, P8646, DOI 10.3748/wjg.v20.i26.8646
   Zhao ZX, 2018, FRONT GENET, V9, DOI 10.3389/fgene.2018.00650
   Zheng PM, 2018, CELL DEATH DIS, V9, DOI 10.1038/s41419-018-0465-5
   Zhou Y, 2018, VIROL SIN, V33, P418, DOI 10.1007/s12250-018-0057-7
NR 72
TC 0
Z9 0
U1 3
U2 9
PU AME PUBL CO
PI SHATIN
PA FLAT-RM C 16F, KINGS WING PLAZA 1, NO 3 KWAN ST, SHATIN, HONG KONG
   00000, PEOPLES R CHINA
SN 2218-676X
EI 2219-6803
J9 TRANSL CANCER RES
JI Transl. Cancer Res.
PD MAY
PY 2020
VL 9
IS 5
BP 3712
EP 3720
DI 10.21037/tcr-19-2106
PG 9
WC Oncology
WE Science Citation Index Expanded (SCI-EXPANDED)
SC Oncology
GA LU8TA
UT WOS:000538020100053
PM 35117733
OA Green Published, gold
DA 2022-07-19
ER

PT J
AU Zou, HY
   Yang, NX
   Zhang, X
   Chen, HW
AF Zou, Hongye
   Yang, Nianxin
   Zhang, Xiong
   Chen, Hong-Wu
TI ROR gamma is a context-specific master regulator of cholesterol
   biosynthesis and an emerging therapeutic target in cancer and autoimmune
   diseases
SO BIOCHEMICAL PHARMACOLOGY
LA English
DT Review
DE Breast; Pancreatic and prostate cancer; Mevalonate pathway; Oxysterols;
   Allosteric and orthosteric; Antagonists and inverse agonists; Breast;
   Pancreatic and prostate cancer; Mevalonate pathway; Oxysterols;
   Allosteric and orthosteric; Antagonists and inverse agonists
ID ORPHAN RECEPTOR-GAMMA; RESISTANT PROSTATE-CANCER; T(H)17
   CELL-DIFFERENTIATION; NUCLEAR RECEPTOR; TH17 DIFFERENTIATION; LIPID
   RAFTS; ACTIVATION; IDENTIFICATION; METABOLISM; 27-HYDROXYCHOLESTEROL
AB Aberrant cholesterol metabolism and homeostasis in the form of elevated cholesterol biosynthesis and dysregulated efflux and metabolism is well recognized as a major feature of metabolic reprogramming in solid tumors. Recent studies have emphasized on major drivers and regulators such as Myc, mutant p53, SREBP2, LXRs and oncogenic signaling pathways that play crucial roles in tumor cholesterol metabolic reprogramming. Therapeutics such as statins targeting the mevalonate pathway were tried at the clinic without showing consistent benefits to cancer patients. Nuclear receptors are prominent regulators of mammalian metabolism. Their deregulation often drives tumorigenesis. ROR gamma and its immune cell-specific isoform ROR gamma t play important functions in control of mammalian metabolism, circadian rhythm and immune responses. Although ROR gamma, together with its closely related members ROR alpha and ROR8 were identified initially as orphan receptors, recent studies strongly support the conclusion that specific intermediates and metabolites of cholesterol pathways serve as endogenous ligands of ROR gamma. More recent studies also reveal a critical role of ROR gamma in tumorigenesis through major oncogenic pathways including acting a new master-like regulator of tumor cholesterol biosynthesis program. Importantly, an increasing number of ROR gamma orthosteric and allosteric ligands are being identified that display potent activities in blocking tumor growth and autoimmune disorders in preclinical models. This review summarizes the recent preclinical and clinical progress on ROR gamma with emphasis on its role in reprogramming tumor cholesterol metabolism and its regulation. It will also discuss ROR gamma functional mechanisms, context specificity and its value as a therapeutic target for effective cancer treatment.
C1 [Zou, Hongye; Yang, Nianxin; Zhang, Xiong; Chen, Hong-Wu] Univ Calif Davis, Sch Med, Dept Biochem & Mol Med, Sacramento, CA 95817 USA.
   [Chen, Hong-Wu] Univ Calif Davis, UC Davis Comprehens Canc Ctr, Sacramento, CA 95817 USA.
   [Chen, Hong-Wu] VA Northern Calif Hlth Care Syst, Mather, CA USA.
RP Chen, HW (通讯作者)，Univ Calif Davis, Sch Med, Dept Biochem & Mol Med, Sacramento, CA 95817 USA.
EM hwzchen@ucdavis.edu
OI Yang, Nianxin/0000-0002-6842-7874; ZHANG, XIONG/0000-0002-5957-7627
FU NIH [R01 CA206222, R01CA224900]; Prostate Cancer Foundation [16CHAL02];
   US Department of Veterans Affairs, Office of Research & Development BLD
   [I01 BX004271]; C.
FX Acknowledgements This work was supported in part by grants from the NIH
   (R01 CA206222 and R01CA224900) , the Prostate Cancer Foundation
   (16CHAL02) , and the US Department of Veterans Affairs, Office of
   Research & Development BL&D (I01 BX004271) to H-W. C.
CR Adam RM, 2007, CANCER RES, V67, P6238, DOI 10.1158/0008-5472.CAN-07-0288
   Alfaqih MA, 2017, CANCER RES, V77, P1662, DOI 10.1158/0008-5472.CAN-16-2738
   Antalis CJ, 2011, CLIN EXP METASTAS, V28, P733, DOI 10.1007/s10585-011-9405-9
   Antonia RJ, 2021, TRENDS CELL BIOL, V31, P166, DOI 10.1016/j.tcb.2020.12.003
   Attard G, 2009, CANCER CELL, V16, P458, DOI 10.1016/j.ccr.2009.11.006
   Baek AE, 2017, NAT COMMUN, V8, DOI 10.1038/s41467-017-00910-z
   Bank I, 2020, CELLS-BASEL, V9, DOI 10.3390/cells9020462
   Beck LR, 2019, J LIPID RES, V60, P1535, DOI 10.1194/jlr.M092908
   Bettelli E, 2006, NATURE, V441, P235, DOI 10.1038/nature04753
   Brown MS, 2018, ANNU REV BIOCHEM, V87, P783, DOI 10.1146/annurev-biochem-062917-011852
   Burris TP, 2013, PHARMACOL REV, V65, P710, DOI 10.1124/pr.112.006833
   Cai DM, 2020, MOL CELL ONCOL, V7, DOI 10.1080/23723556.2019.1701362
   Cai DM, 2019, NAT COMMUN, V10, DOI 10.1038/s41467-019-12529-3
   Casey PJ, 1996, J BIOL CHEM, V271, P5289, DOI 10.1074/jbc.271.10.5289
   Chang Mi Ra, 2012, J Exp Pharmacol, V4, P141, DOI 10.2147/JEP.S27078
   Chang MR, 2014, ARTHRITIS RHEUMATOL, V66, P579, DOI 10.1002/art.38272
   Chang TY, 2006, ANNU REV CELL DEV BI, V22, P129, DOI 10.1146/annurev.cellbio.22.010305.104656
   Chen MT, 2021, BREAST CANCER RES TR, V187, P349, DOI 10.1007/s10549-021-06213-8
   Cherney RJ, 2020, ACS MED CHEM LETT, V11, P1221, DOI 10.1021/acsmedchemlett.0c00063
   Chuang HC, 2018, SCI ADV, V4, DOI 10.1126/sciadv.aat5401
   Ciofani M, 2012, CELL, V151, P289, DOI 10.1016/j.cell.2012.09.016
   Cook Donald N, 2015, Nucl Receptor Res, V2
   de Vries RMJM, 2021, P NATL ACAD SCI USA, V118, DOI 10.1073/pnas.2021287118
   DeBose-Boyd RA, 2018, TRENDS BIOCHEM SCI, V43, P358, DOI 10.1016/j.tibs.2018.01.005
   Demidenko R, 2015, BMC CANCER, V15, DOI 10.1186/s12885-015-1689-8
   Ding X, 2019, AM J CANCER RES, V9, P219
   Ebihara T, 2015, NAT IMMUNOL, V16, P1124, DOI 10.1038/ni.3272
   Ehmsen S, 2019, CELL REP, V27, P3927, DOI 10.1016/j.celrep.2019.05.104
   El Roz A, 2012, ANTICANCER RES, V32, P3007
   Ermisch M, 2011, BIOCHEM BIOPH RES CO, V408, P442, DOI 10.1016/j.bbrc.2011.04.046
   Evans RM, 2014, CELL, V157, P255, DOI 10.1016/j.cell.2014.03.012
   Fauber BP, 2015, J MED CHEM, V58, P5308, DOI 10.1021/acs.jmedchem.5b00597
   Fauber BP, 2014, BIOORG MED CHEM LETT, V24, P2182, DOI 10.1016/j.bmcl.2014.03.038
   Fauber BP, 2013, BIOORG MED CHEM LETT, V23, P6604, DOI 10.1016/j.bmcl.2013.10.054
   Finlay-Schultz J, 2015, J MAMMARY GLAND BIOL, V20, P39, DOI 10.1007/s10911-015-9340-5
   Fredericks WJ, 2013, ONCOTARGET, V4, P1075, DOI 10.18632/oncotarget.1103
   Gao MH, 2020, CELL BIOL INT, V44, P2170, DOI 10.1002/cbin.11411
   Geng F, 2016, CLIN CANCER RES, V22, P5337, DOI 10.1158/1078-0432.CCR-15-2973
   Glass CK, 2010, NAT REV IMMUNOL, V10, P365, DOI 10.1038/nri2748
   Goldstein JL, 2009, ARTERIOSCL THROM VAS, V29, P431, DOI 10.1161/ATVBAHA.108.179564
   Gong H, 2018, BIOORG MED CHEM LETT, V28, P85, DOI 10.1016/j.bmcl.2017.12.006
   Gong X, 2016, CELL RES, V26, P1197, DOI 10.1038/cr.2016.123
   Greenlee JD, 2021, CANCER RES, V81, P5, DOI 10.1158/0008-5472.CAN-20-2199
   Gronemeyer H, 2004, NAT REV DRUG DISCOV, V3, P950, DOI 10.1038/nrd1551
   Guerra B, 2021, FRONT ONCOL, V11, DOI 10.3389/fonc.2021.626971
   Han L, 2014, J BIOL CHEM, V289, P25546, DOI 10.1074/jbc.M114.565291
   Hang SY, 2019, NATURE, V576, P143, DOI 10.1038/s41586-019-1785-z
   Harshman LC, 2015, JAMA ONCOL, V1, P495, DOI 10.1001/jamaoncol.2015.0829
   He ZH, 2017, NAT IMMUNOL, V18, P1128, DOI 10.1038/ni.3832
   He ZH, 2017, J IMMUNOL, V199, P955, DOI 10.4049/jimmunol.1700457
   He Z, 2016, J IMMUNOL, V197, P1148, DOI 10.4049/jimmunol.1600548
   Heverin M, 2007, ARTERIOSCL THROM VAS, V27, P2191, DOI 10.1161/ATVBAHA.107.149823
   Houck KA, 2004, MOL GENET METAB, V83, P184, DOI 10.1016/j.ymgme.2004.07.007
   Hu X, 2015, NAT CHEM BIOL, V11, P141, DOI [10.1038/nchembio.1714, 10.1038/NCHEMBIO.1714]
   Huang BL, 2020, NAT METAB, V2, P132, DOI 10.1038/s42255-020-0174-0
   Huh JR, 2011, NATURE, V472, P486, DOI 10.1038/nature09978
   Hwang EJ, 2009, BIOCHEM BIOPH RES CO, V378, P513, DOI 10.1016/j.bbrc.2008.11.072
   Ivanov II, 2006, CELL, V126, P1121, DOI 10.1016/j.cell.2006.07.035
   Jetten AM, 2020, ANNU REV PHARMACOL, V60, P371, DOI 10.1146/annurev-pharmtox-010919-023711
   Jetten Anton M, 2013, Front Endocrinol (Lausanne), V4, P1, DOI 10.3389/fendo.2013.00001
   Jetten Anton M, 2009, Nucl Recept Signal, V7, pe003, DOI 10.1621/nrs.07003
   Kallen JA, 2002, STRUCTURE, V10, P1697, DOI 10.1016/S0969-2126(02)00912-7
   Kallen J, 2017, CHEMMEDCHEM, V12, P1014, DOI 10.1002/cmdc.201700278
   Kang EG, 2018, BRIT J DERMATOL, V178, P1427, DOI 10.1111/bjd.16131
   Karas K, 2019, FRONT PHARMACOL, V9, DOI 10.3389/fphar.2018.01460
   Kathania M, 2016, NAT IMMUNOL, V17, P997, DOI 10.1038/ni.3488
   Kim YC, 2015, GENOME BIOL, V16, DOI 10.1186/s13059-015-0835-6
   Kimura A, 2008, P NATL ACAD SCI USA, V105, P9721, DOI 10.1073/pnas.0804231105
   Kloudova-Spalenkova A, 2020, J STEROID BIOCHEM, V197, DOI 10.1016/j.jsbmb.2019.105566
   Kojetin DJ, 2014, NAT REV DRUG DISCOV, V13, P197, DOI 10.1038/nrd4100
   Kono M, 2018, J MED CHEM, V61, P2973, DOI 10.1021/acs.jmedchem.8b00061
   Kumar N, 2012, ACS CHEM BIOL, V7, P672, DOI 10.1021/cb200496y
   Kumar N, 2010, MOL PHARMACOL, V77, P228, DOI 10.1124/mol.109.060905
   Ladurner A, 2021, NAT PROD REP, V38, P757, DOI 10.1039/d0np00047g
   Lee BH, 2013, CANCER RES, V73, P1211, DOI 10.1158/0008-5472.CAN-12-3128
   Lee HJ, 2018, MOL CANCER RES, V16, P974, DOI 10.1158/1541-7786.MCR-17-0665
   Lewis CA, 2015, ONCOGENE, V34, P5128, DOI 10.1038/onc.2014.439
   Li J, 2016, ONCOGENE, V35, P6378, DOI 10.1038/onc.2016.168
   Li X, 2017, J BIOL CHEM, V292, P11618, DOI 10.1074/jbc.M117.789024
   Li YC, 2006, AM J PATHOL, V168, P1107, DOI 10.2353/ajpath.2006.050959
   Lim HW, 2015, J EXP MED, V212, P607, DOI 10.1084/jem.20132378
   Limagne E, 2017, CELL REP, V19, P746, DOI 10.1016/j.celrep.2017.04.004
   Liu CL, 2011, NATURE, V475, P519, DOI 10.1038/nature10226
   Luo J, 2020, NAT REV MOL CELL BIO, V21, P225, DOI 10.1038/s41580-019-0190-7
   Lytle NK, 2019, CELL, V177, P572, DOI 10.1016/j.cell.2019.03.010
   Ma LQ, 2019, MOL CELL ENDOCRINOL, V484, P42, DOI 10.1016/j.mce.2019.01.016
   Maione F, 2015, SCI REP-UK, V5, DOI 10.1038/srep09054
   Makishima M, 2002, SCIENCE, V296, P1313, DOI 10.1126/science.1070477
   Mease PJ, 2015, CURR OPIN RHEUMATOL, V27, P127, DOI 10.1097/BOR.0000000000000147
   Meijer FA, 2021, ACS CHEM BIOL, V16, P510, DOI 10.1021/acschembio.0c00941
   Meijer FA, 2020, J MED CHEM, V63, P241, DOI 10.1021/acs.jmedchem.9b01372
   Miserez AR, 2002, ATHEROSCLEROSIS, V164, P15, DOI 10.1016/S0021-9150(01)00762-6
   Mitro N, 2007, FEBS LETT, V581, P1721, DOI 10.1016/j.febslet.2007.03.047
   Mollinedo F, 2020, J LIPID RES, V61, P611, DOI 10.1194/jlr.TR119000439
   Moore AR, 2020, NAT REV DRUG DISCOV, V19, P533, DOI 10.1038/s41573-020-0068-6
   MOORES SL, 1991, J BIOL CHEM, V266, P14603
   Muhlbauer E, 2013, MOL CELL ENDOCRINOL, V365, P129, DOI 10.1016/j.mce.2012.10.001
   Mulas MF, 2011, CELL PROLIFERAT, V44, P360, DOI 10.1111/j.1365-2184.2011.00758.x
   Mullen PJ, 2016, NAT REV CANCER, V16, P718, DOI 10.1038/nrc.2016.76
   Nelson ER, 2013, SCIENCE, V342, P1094, DOI 10.1126/science.1241908
   Nelson ER, 2011, ENDOCRINOLOGY, V152, P4691, DOI 10.1210/en.2011-1298
   Pandya VB, 2018, J MED CHEM, V61, P10976, DOI 10.1021/acs.jmedchem.8b00588
   Paul S, 2015, J LEUKOCYTE BIOL, V97, P259, DOI 10.1189/jlb.3RU0914-443R
   Perissi V, 2005, NAT REV MOL CELL BIO, V6, P542, DOI 10.1038/nrm1680
   Poirot M, 2018, BIOCHEM PHARMACOL, V153, P75, DOI 10.1016/j.bcp.2018.01.046
   Pommier AJC, 2010, ONCOGENE, V29, P2712, DOI 10.1038/onc.2010.30
   Radhakrishnan A, 2007, P NATL ACAD SCI USA, V104, P6511, DOI 10.1073/pnas.0700899104
   Raichur S, 2007, J MOL ENDOCRINOL, V39, P29, DOI 10.1677/jme.1.00010
   Raza S, 2015, MOL CELL BIOCHEM, V410, P187, DOI 10.1007/s11010-015-2551-7
   Rene O, 2015, ACS MED CHEM LETT, V6, P276, DOI 10.1021/ml500420y
   Repa JJ, 2000, SCIENCE, V289, P1524, DOI 10.1126/science.289.5484.1524
   Rutz S, 2016, CYTOKINE GROWTH F R, V30, P1, DOI 10.1016/j.cytogfr.2016.07.004
   Rutz S, 2015, NATURE, V518, P417, DOI 10.1038/nature13979
   Sahai E, 2002, NAT REV CANCER, V2, P133, DOI 10.1038/nrc725
   Sanati G, 2015, EXPERT REV CLIN IMMU, V11, P885, DOI 10.1586/1744666X.2015.1050382
   Santori FR, 2015, CELL METAB, V21, P286, DOI 10.1016/j.cmet.2015.01.004
   Sawa S, 2010, SCIENCE, V330, P665, DOI 10.1126/science.1194597
   Scheepstra M, 2015, NAT COMMUN, V6, DOI 10.1038/ncomms9833
   Schimanski S, 2010, HORM METAB RES, V42, P102, DOI 10.1055/s-0029-1241859
   Schultz JR, 2000, GENE DEV, V14, P2831, DOI 10.1101/gad.850400
   Seo YK, 2011, CELL METAB, V13, P367, DOI 10.1016/j.cmet.2011.03.005
   Shafique K, 2012, BMC CANCER, V12, DOI 10.1186/1471-2407-12-25
   Shirai J, 2018, BIOORGAN MED CHEM, V26, P483, DOI 10.1016/j.bmc.2017.12.006
   Silvente-Poirot S, 2018, CANCER RES, V78, P4803, DOI [10.1158/0008-5472.CAN-18-1487, 10.1158/0008-5472.can-18-1487]
   Smith B, 2012, CELL REP, V2, P580, DOI 10.1016/j.celrep.2012.08.011
   Smith SH, 2016, PLOS ONE, V11, DOI 10.1371/journal.pone.0147979
   Solt LA, 2011, NATURE, V472, P491, DOI 10.1038/nature10075
   Solt LA, 2011, FUTURE MED CHEM, V3, P623, DOI [10.4155/FMC.11.9, 10.4155/fmc.11.9]
   Song XY, 2020, NATURE, V577, P410, DOI 10.1038/s41586-019-1865-0
   Soroosh P, 2014, P NATL ACAD SCI USA, V111, P12163, DOI 10.1073/pnas.1322807111
   Stopsack KH, 2017, CARCINOGENESIS, V38, P806, DOI 10.1093/carcin/bgx058
   Stopsack KH, 2016, CANCER RES, V76, P4785, DOI 10.1158/0008-5472.CAN-16-0903
   Stuchbery R, 2017, NAT REV UROL, V14, P49, DOI 10.1038/nrurol.2016.221
   Sukhanova A, 2013, CANCER DISCOV, V3, P96, DOI 10.1158/2159-8290.CD-12-0031
   Sun NN, 2019, EXPERT OPIN THER PAT, V29, P663, DOI 10.1080/13543776.2019.1655541
   Sutton CE, 2009, IMMUNITY, V31, P331, DOI 10.1016/j.immuni.2009.08.001
   Suzuki T, 2003, BIOMED PHARMACOTHER, V57, P460, DOI 10.1016/j.biopha.2003.09.007
   Takeda Y, 2014, NUCLEIC ACIDS RES, V42, P10448, DOI 10.1093/nar/gku766
   Takeda Y, 2014, PLOS GENET, V10, DOI 10.1371/journal.pgen.1004331
   Takeda Y, 2012, NUCLEIC ACIDS RES, V40, P8519, DOI 10.1093/nar/gks630
   Tian CY, 2017, EXP THER MED, V13, P3189, DOI 10.3892/etm.2017.4393
   Ueda HR, 2002, NATURE, V418, P534, DOI 10.1038/nature00906
   Umetani M, 2007, NAT MED, V13, P1185, DOI 10.1038/nm1641
   Veldhoen M, 2008, NATURE, V453, P106, DOI 10.1038/nature06881
   Voisin M, 2017, P NATL ACAD SCI USA, V114, pE9346, DOI 10.1073/pnas.1707965114
   Wang B, 2018, NAT REV ENDOCRINOL, V14, P452, DOI 10.1038/s41574-018-0037-x
   Wang JJ, 2016, NAT MED, V22, P488, DOI 10.1038/nm.4070
   Wang YH, 2015, ACS MED CHEM LETT, V6, P787, DOI 10.1021/acsmedchemlett.5b00122
   Wang YJ, 2010, J BIOL CHEM, V285, P5013, DOI 10.1074/jbc.M109.080614
   Wang YQ, 2020, MOL CANCER THER, V19, P364, DOI 10.1158/1535-7163.MCT-19-0327
   Warren AY, 2019, ONCOGENE, V38, P1136, DOI 10.1038/s41388-018-0501-z
   WILLUMSEN BM, 1984, NATURE, V310, P583, DOI 10.1038/310583a0
   Wu Q, 2013, CELL REP, V5, P637, DOI 10.1016/j.celrep.2013.10.006
   Xiao S, 2014, IMMUNITY, V40, P477, DOI 10.1016/j.immuni.2014.04.004
   Xu T, 2011, J BIOL CHEM, V286, P22707, DOI 10.1074/jbc.C111.250407
   Xue LY, 2020, FRONT ONCOL, V10, DOI 10.3389/fonc.2020.01510
   Yang J, 2015, J IMMUNOL, V194, P4094, DOI 10.4049/jimmunol.1401451
   Yang T, 2014, ACS MED CHEM LETT, V5, P65, DOI 10.1021/ml4003875
   Yang XO, 2008, IMMUNITY, V29, P44, DOI 10.1016/j.immuni.2008.05.007
   Ylitalo EB, 2017, EUR UROL, V71, P776, DOI 10.1016/j.eururo.2016.07.033
   Yu O, 2014, J CLIN ONCOL, V32, P5, DOI 10.1200/JCO.2013.49.4757
   Yue SH, 2014, CELL METAB, V19, P393, DOI 10.1016/j.cmet.2014.01.019
   Zhang FP, 2008, NAT IMMUNOL, V9, P1297, DOI 10.1038/ni.1663
   Zhang HJ, 2020, ACS MED CHEM LETT, V11, P114, DOI 10.1021/acsmedchemlett.9b00431
   Zhang S, 2018, IMMUNOLOGY, V155, P24, DOI 10.1111/imm.12938
   Zhang W, 2012, MOL PHARMACOL, V82, P583, DOI 10.1124/mol.112.078667
   Zhang X, 2021, CANCERS, V13, DOI 10.3390/cancers13071672
   Zhang Y, 2019, J MED CHEM, V62, P4716, DOI 10.1021/acs.jmedchem.9b00327
   Zhang YX, 2017, GENE DEV, V31, P1202, DOI 10.1101/gad.302323.117
   Zheng JW, 2020, ACTA PHARMACOL SIN B, V10, P2313, DOI 10.1016/j.apsb.2020.07.001
   Zhou L, 2008, NATURE, V453, P236, DOI 10.1038/nature06878
   Zhu DM, 2016, TOXICOL LETT, V264, P79, DOI 10.1016/j.toxlet.2016.11.006
   Zhu RT, 2012, MOL MED REP, V5, P895, DOI 10.3892/mmr.2012.758
   Zhuang LY, 2005, J CLIN INVEST, V115, P959
NR 174
TC 2
Z9 2
U1 1
U2 1
PU PERGAMON-ELSEVIER SCIENCE LTD
PI OXFORD
PA THE BOULEVARD, LANGFORD LANE, KIDLINGTON, OXFORD OX5 1GB, ENGLAND
SN 0006-2952
EI 1873-2968
J9 BIOCHEM PHARMACOL
JI Biochem. Pharmacol.
PD FEB
PY 2022
VL 196
SI SI
AR 114725
DI 10.1016/j.bcp.2021.114725
PG 16
WC Pharmacology & Pharmacy
WE Science Citation Index Expanded (SCI-EXPANDED)
SC Pharmacology & Pharmacy
GA ZY5OC
UT WOS:000772634800005
PM 34384758
OA hybrid
DA 2022-07-19
ER

PT J
AU Zhang, J
   Wang, DM
   Hu, N
   Wang, Q
   Yu, S
   Wang, J
AF Zhang, Jing
   Wang, Dongmei
   Hu, Na
   Wang, Qian
   Yu, Shanice
   Wang, Jun
TI The construction and proliferative effects of a lentiviral vector
   capable of stably overexpressing SPINK1 gene in human pancreatic cancer
   AsPC-1 cell line
SO TUMOR BIOLOGY
LA English
DT Article
DE Serine protease inhibitor Kazal type 1 (SPINK1); Lentiviral vector;
   Pancreatic cancer; Proliferation
ID SECRETORY TRYPSIN-INHIBITOR; TARGETS
AB This study aims to design and generate recombinant lentiviral vector containing the complete coding sequence (CDS) region of human serine protease inhibitor Kazal type 1 gene (SPINK1) and establish a human pancreatic cancer cell line (AsPC-1) stably overexpressing SPINK1. Then, to assess the proliferative and oncogenic effects of upregulated SPINK1 gene on pancreatic cancer AsPC-1 cells using different methods. Initially, the target coding sequence (CDS) of SPINK1 was amplified by polymerase chain reaction (PCR) and the synthesized product was subsequently subcloned into the lentiviral vector. The construction of recombinant SPINK1 gene was verified by the restriction digestion and sequencing analysis. The lentiviral particles carrying SPINK1 gene were produced by co-transfection of the recombination lentiviral vector and the packaging mix plasmids into 293 T cells and filtered and concentrated before AsPC-1 cells were infected by the virus particles. The cells transduced were differentially selected with puromycin, and the clones that highly expressed SPINK1 were chosen by real-time PCR and confirmed by Western blot after 7 weeks. The stably transduced AsPC-1 cell line showed significantly increased metabolic and proliferative capability using CCK-8 and Trypan Blue assays (P< 0.001). Cell cycle and DNA content analysis by flow cytometry showed that upregulated SPINK1 elicited significant increase in the percentage of AsPC-1 cells in the S and G2/M phase (P< 0.001). Clone formation assay demonstrated that the number of the colonies formed in the experimental group was greater than that in the control parental cells (P< 0.001). It was concluded that a stable AsPC-1 cell line capable of overexpressing SPINK1 had been successfully created, and that the proliferative capacity of AsPC-1 pancreatic cancer cells was significantly raised by SPINK1 upregulation as well as the ability of a single AsPC-1 cell to grow into a colony.
C1 [Zhang, Jing; Hu, Na; Wang, Jun] Dalian Med Univ, Dept Pathophysiol, Coll Basic Med Sci, Dalian 116044, Peoples R China.
   [Wang, Dongmei] Dalian Med Univ, Coll Basic Med Sci, Dept Expt Funct, Dalian, Peoples R China.
   [Wang, Qian; Yu, Shanice] Nanjing Appl Biol Mat Inc, Nanjing, Jiangsu, Peoples R China.
RP Wang, J (通讯作者)，Dalian Med Univ, Dept Pathophysiol, Coll Basic Med Sci, Dalian 116044, Peoples R China.
EM junwangw@yahoo.com
FU National Natural Science Foundation of China (NSFC) [81270542]; Research
   Foundation of Dalian Medical University
FX This study was financially supported by the National Natural Science
   Foundation of China (NSFC), Grant no.: 81270542, and Research Foundation
   of Dalian Medical University.
CR Appaiahgari MB, 2015, EXPERT OPIN BIOL TH, V15, P337, DOI 10.1517/14712598.2015.993374
   Chen Yonghua, 2014, Xi Bao Yu Fen Zi Mian Yi Xue Za Zhi, V30, P960
   Croce CM, 2008, NEW ENGL J MED, V358, P502, DOI 10.1056/NEJMra072367
   Favoni RE, 2000, PHARMACOL REV, V52, P179
   Hanahan D, 2011, CELL, V144, P646, DOI 10.1016/j.cell.2011.02.013
   He YT, 2015, CHINESE J CANCER RES, V27, P29, DOI 10.3978/j.issn.1000-9604.2015.02.05
   Ida S, 2015, MOL CANCER RES, V13, P1130, DOI 10.1158/1541-7786.MCR-14-0581
   Kozak G, 2015, SEMIN ONCOL, V42, P177, DOI 10.1053/j.seminoncol.2014.12.015
   Lopez-Saez JF, 1998, HISTOL HISTOPATHOL, V13, P1197, DOI 10.14670/HH-13.1197
   Marchbank T, 2013, AM J PHYSIOL-RENAL, V305, pF382, DOI 10.1152/ajprenal.00357.2012
   NIINOBU T, 1990, J EXP MED, V172, P1133, DOI 10.1084/jem.172.4.1133
   OGATA N, 1988, J BIOL CHEM, V263, P13427
   OHMACHI Y, 1994, INT J PANCREATOL, V15, P65
   Ohmuraya M, 2011, EXP ANIM TOKYO, V60, P433
   Ozaki N, 2013, J HEPATO-BIL-PAN SCI, V20, P620, DOI 10.1007/s00534-012-0587-6
   Ozaki N, 2009, MOL CANCER RES, V7, P1572, DOI 10.1158/1541-7786.MCR-08-0567
   Shearer RF, 2015, GENES CELLS, V20, P1, DOI 10.1111/gtc.12183
   SPYRATOS F, 1993, BIOL CELL, V78, P69, DOI 10.1016/0248-4900(93)90116-V
   Taylor HE, 2014, J VIROL, V88, P592, DOI 10.1128/JVI.02828-13
   Tominaga H, 1999, ANAL COMMUN, V36, P47, DOI 10.1039/a809656b
   Wood CE, 2015, TOXICOL PATHOL, V43, P760, DOI 10.1177/0192623315576005
NR 21
TC 8
Z9 8
U1 0
U2 12
PU SAGE PUBLICATIONS LTD
PI LONDON
PA 1 OLIVERS YARD, 55 CITY ROAD, LONDON EC1Y 1SP, ENGLAND
SN 1010-4283
EI 1423-0380
J9 TUMOR BIOL
JI Tumor Biol.
PD MAY
PY 2016
VL 37
IS 5
BP 5847
EP 5855
DI 10.1007/s13277-015-4405-z
PG 9
WC Oncology
WE Science Citation Index Expanded (SCI-EXPANDED)
SC Oncology
GA DM6MC
UT WOS:000376465800022
PM 26586397
DA 2022-07-19
ER

PT J
AU Zandvakili, I
   Lazaridis, KN
AF Zandvakili, Inuk
   Lazaridis, Konstantinos N.
TI Cell-free DNA testing: future applications in gastroenterology and
   hepatology
SO THERAPEUTIC ADVANCES IN GASTROENTEROLOGY
LA English
DT Review
DE cell-free DNA; gastroenterology and hepatology; individualized medicine
ID METASTATIC COLORECTAL-CANCER; GASTRIC-CANCER; METHYLATION CHANGES;
   CLINICAL-RELEVANCE; PANCREATIC-CANCER; PROGNOSTIC MARKER;
   PERIPHERAL-BLOOD; CIRCULATING DNA; PLASMA DNA; SERUM DNA
AB The application of next-generation sequencing in clinical practice is increasing as accuracy and interpretation have improved and the cost continues to decline rapidly. Cell-free DNA is a unique source for next-generation sequencing that could change routine clinical practice in gastroenterology and hepatology. Testing of cell-free DNA in blood and fecal samples is an easy, rapid, and noninvasive method to assess for premalignant, malignant, metabolic, infectious, inflammatory, and autoimmune gastrointestinal and liver diseases. In this review, we describe cell-free DNA technologies, current applications of cell-free DNA testing, and proposed cell-free DNA targets for gastrointestinal and hepatic diseases, with a specific focus on malignancy. In addition, we provide commentary on how cell-free DNA can be integrated into clinical practice and help guide diagnosis, prognosis, disease management, and therapeutic response.
C1 [Lazaridis, Konstantinos N.] Mayo Clin, Div Gastroenterol & Hepatol, 200 First St SW, Rochester, MN 55905 USA.
   [Zandvakili, Inuk] Mayo Clin, Div Internal Med, Rochester, MN 55905 USA.
RP Lazaridis, KN (通讯作者)，Mayo Clin, Div Gastroenterol & Hepatol, 200 First St SW, Rochester, MN 55905 USA.
EM lazaridis.konstantinos@mayo.edu
RI Zandvakili, Inuk/P-7241-2019
OI Zandvakili, Inuk/0000-0003-3409-0019; Lazaridis,
   Konstantinos/0000-0002-0437-681X
FU Catharine Nicole Jockisch Carlos Endowment Fund in Primary Sclerosing
   Cholangitis (PSC)
FX Chris M. Carlos and Catharine Nicole Jockisch Carlos Endowment Fund in
   Primary Sclerosing Cholangitis (PSC).
CR [Anonymous], EARL ONS INFL BOW DI
   Azuara D, 2013, INFLAMM BOWEL DIS, V19, P165, DOI 10.1002/ibd.22994
   Bartak B, 2013, Z GASTROENTEROLOGIE, V51, pA9
   Basnet S, 2016, J CANCER, V7, P1105, DOI 10.7150/jca.14801
   Beeharry MK, 2016, WORLD J GASTROENTERO, V22, P1202, DOI 10.3748/wjg.v22.i3.1202
   Benesova L, 2013, ANAL BIOCHEM, V433, P227, DOI 10.1016/j.ab.2012.06.018
   Berger AW, 2016, GASTROENTEROLOGY, V151, P267, DOI 10.1053/j.gastro.2016.04.034
   Chen H, 2012, PATHOLOGY, V44, P318, DOI 10.1097/PAT.0b013e328353a24c
   Cheung AC, 2017, SEMIN LIVER DIS, V37, P159, DOI 10.1055/s-0037-1603324
   Churi CR, 2014, PLOS ONE, V9, DOI 10.1371/journal.pone.0115383
   Cooke J, 2012, INFLAMM BOWEL DIS, V18, P2128, DOI 10.1002/ibd.22942
   Diaz LA, 2014, J CLIN ONCOL, V32, P579, DOI 10.1200/JCO.2012.45.2011
   Diaz LA, 2012, NATURE, V486, P537, DOI 10.1038/nature11219
   Eisenberger CF, 2003, CLIN CANCER RES, V9, P4178
   Eisenberger CF, 2006, EUR J SURG ONCOL, V32, P954
   Fan HC, 2010, CLIN CHEM, V56, P1279, DOI 10.1373/clinchem.2010.144188
   Fleischhacker M, 1775, BIOCHIM BIOPHYS ACTA, P181
   Frenel JS, 2015, CLIN CANCER RES, V21, P4586, DOI 10.1158/1078-0432.CCR-15-0584
   Ghorbian Saeid, 2012, Avicenna Journal of Medical Biotechnology, V4, P3
   Gil M, ULTRASOUND OBSTET GY, V50, P302
   Gonda TA, 2017, CLIN GASTROENTEROL H, V15
   Hasler R, 2012, GENOME RES, V22, P2130, DOI 10.1101/gr.138347.112
   Hamakawa T, 2015, BR J CANC, V112, P352
   Hardy T, 2017, GUT, V66, P1321, DOI 10.1136/gutjnl-2016-311526
   Harris RA, 2012, INFLAMM BOWEL DIS, V18, P2334, DOI 10.1002/ibd.22956
   Henriksen SD, 2015, PANCREAS, V44, P1036, DOI 10.1097/MPA.0000000000000487
   Hibi K, 2001, CLIN CANCER RES, V7, P3135
   Huang G, 2014, CLIN CHEM LAB MED, V52, P899
   Iida M, 2008, ONCOL REP, V20, P761, DOI 10.3892/or_00000071
   Iizuka N, 2006, ANTICANCER RES, V26, P4713
   Imperiale TF, 2014, N ENGL J MED, V370, P1287
   Jeannot E, 2010, DIABETES, V59, P1836, DOI 10.2337/db09-1819
   Jensen SO, 2017, CANCER RES, V77, DOI 10.1158/1538-7445.AM2017-3804
   Jiang P, 2015, P NATL ACAD SCI US, V112, pE1317
   Karlas T, 2017, J TRANSL MED, V15, DOI 10.1186/s12967-017-1208-6
   Kawakami K, 2000, J NATL CANCER I, V92, P1805, DOI 10.1093/jnci/92.22.1805
   Khalid A, 2009, GASTROINTEST ENDOSC, V69, P1095, DOI 10.1016/j.gie.2008.07.033
   Kinugasa H, 2015, GASTROENTEROLOGY, V148, pS145
   Kisiel JB, 2012, CANCER, V118, P2623
   Kitzman JO, 2012, SCI TRANSL MED, V4, DOI 10.1126/scitranslmed.3004323
   Kloten V, 2013, BREAST CANCER RES, V15, DOI 10.1186/bcr3375
   Kumari S, 2017, PATHOL ONCOL RES, V23, P91, DOI 10.1007/s12253-016-0087-0
   Kushnir VM, 2019, J CLIN GASTROENTEROL, V53, P686, DOI 10.1097/MCG.0000000000001118
   Lanman RB, 2015, PLOS ONE, V10, DOI 10.1371/journal.pone.0140712
   Lequin RM, 2005, CLIN CHEM, V51, P2415, DOI 10.1373/clinchem.2005.051532
   LIGGETT T, CANCER, V116, P1674
   Lin PC, 2015, ANN SURG ONCOL, V22, pS1419, DOI 10.1245/s10434-014-4277-2
   Lin Z, 2012, DIG DIS SCI, V57, P3145
   Liu JB, 2011, WORLD J GASTROENTERO, V17, P4917, DOI 10.3748/wjg.v17.i44.4917
   Lo YM, 2010, SCI TRANSL MED, V2
   Maire F, 2002, BRIT J CANCER, V87, P551, DOI 10.1038/sj.bjc.6600475
   Matthaios D, 2016, ONCOL LETT, V12, P748, DOI 10.3892/ol.2016.4649
   Mead R, 2011, BR J CANC, V105, P239
   Mirkov MU, 2017, LANCET GASTROENTEROL, V2, P224, DOI 10.1016/S2468-1253(16)30111-X
   Mora J, 2006, CLIN CHEM, V52, P1448, DOI 10.1373/clinchem.2006.067140
   Muller HM, 2004, LANCET, V363, P1283, DOI 10.1016/S0140-6736(04)16002-9
   Nault JC, 2013, GASTROENTEROLOGY, V144, P888, DOI 10.1053/j.gastro.2013.02.032
   Nimmo ER, 2012, INFLAMM BOWEL DIS, V18, P889, DOI 10.1002/ibd.21912
   Oxnard GR, 2014, CLIN CANCER RES, V20, P1698, DOI 10.1158/1078-0432.CCR-13-2482
   Park JL, 2012, ONCOL LETT, V3, P921, DOI 10.3892/ol.2012.592
   Park KU, 2009, CLIN CHEM LAB MED, V47, P530, DOI 10.1515/CCLM.2009.126
   Piciocchi M, 2013, HEPATOL INT, V7, P1050, DOI 10.1007/s12072-013-9481-9
   Ramzy II, 2011, ARAB J GASTROENTEROL, V12, P139
   Rauh P, 2003, DIG DIS, V21, P363
   Rawnaq T, 2011, J SURG RES, V169, P31, DOI 10.1016/j.jss.2009.12.032
   Rizvi S, 2014, SEMIN LIVER DIS, V34, P456, DOI 10.1055/s-0034-1394144
   Saadati HR, 2016, BMC MED GENET, V17, DOI 10.1186/s12881-016-0289-z
   Schwarzenbach H, 2015, BREAST CANCER RES, V17, DOI 10.1186/s13058-015-0645-5
   Schwarzenbach H, 2011, NAT REV CANCER, V11, P426, DOI 10.1038/nrc3066
   Shoda K, 2015, GASTRIC CANCER, V18, P698, DOI 10.1007/s10120-014-0432-5
   Simbolo M, 2014, ONCOTARGET, V5, P2839, DOI 10.18632/oncotarget.1943
   Spindler KLG, 2015, PLOS ONE, V10, DOI 10.1371/journal.pone.0108247
   Spindler KLG, 2014, INT J CANCER, V135, P2215, DOI 10.1002/ijc.28863
   Spindler KLG, 2012, CLIN CANCER RES, V18, P1177, DOI 10.1158/1078-0432.CCR-11-0564
   Tagore KS, 2003, CLIN COLORECTAL CANC, V3, P47
   Tang JC, 2016, CELL BIOSCI, V6, DOI 10.1186/s13578-016-0100-z
   Tangkijvanich P, 2007, CLIN CHIM ACTA, V379, P127, DOI 10.1016/j.cca.2006.12.029
   Tjensvoll K, 2016, MOL ONCOL, V10, P635, DOI 10.1016/j.molonc.2015.11.012
   Tokuhisa Y, 2007, BR J CANC, V97, P1399
   Toth K, 2014, PLOS ONE, V9, DOI 10.1371/journal.pone.0115415
   Wallner M, 2006, CLIN CANCER RES, V12, P7347, DOI 10.1158/1078-0432.CCR-06-1264
   Wang Y, 2015, MOL CELL, V58, P598, DOI 10.1016/j.molcel.2015.05.005
   Wen L, 2015, CELL RES, V25, P1376, DOI 10.1038/cr.2015.141
   Xu H, 2015, J CANC, V6, P247
   Yamada T, 2016, CANCER SCI, V107, P936, DOI 10.1111/cas.12959
   Yeo W, 2005, LIVER INT, V25, P266, DOI 10.1111/j.1478-3231.2005.01084.x
   Zhai R, 2012, NEOPLASIA, V14, P29
   Zhai RL, 2016, MEDICINE, V95, DOI 10.1097/MD.0000000000002129
   ZHAO Y, 2000, CLIN EPIGENETICS, V6, P30
   Zill OA, 2015, CANCER DISCOV, V5, P1040, DOI 10.1158/2159-8290.CD-15-0274
NR 90
TC 6
Z9 6
U1 2
U2 3
PU SAGE PUBLICATIONS LTD
PI LONDON
PA 1 OLIVERS YARD, 55 CITY ROAD, LONDON EC1Y 1SP, ENGLAND
SN 1756-283X
EI 1756-2848
J9 THER ADV GASTROENTER
JI Ther. Adv. Gastroenterol.
PD APR
PY 2019
VL 12
AR 1756284819841896
DI 10.1177/1756284819841896
PG 13
WC Gastroenterology & Hepatology
WE Science Citation Index Expanded (SCI-EXPANDED)
SC Gastroenterology & Hepatology
GA IN7MG
UT WOS:000478865900001
PM 31019553
OA Green Published, gold
DA 2022-07-19
ER

PT J
AU Ferino, A
   Nicoletto, G
   D'Este, F
   Zorzet, S
   Lago, S
   Richter, SN
   Tikhomirov, A
   Shchekotikhin, A
   Xodo, LE
AF Ferino, Annalisa
   Nicoletto, Giulia
   D'Este, Francesca
   Zorzet, Sonia
   Lago, Sara
   Richter, Sara N.
   Tikhomirov, Alexander
   Shchekotikhin, Andrey
   Xodo, Luigi E.
TI Photodynamic Therapy for ras-Driven Cancers: Targeting G-Quadruplex RNA
   Structures with Bifunctional Alkyl-Modified Porphyrins
SO JOURNAL OF MEDICINAL CHEMISTRY
LA English
DT Article
ID DNA G-QUADRUPLEX; CATIONIC PORPHYRIN; PANCREATIC-CANCER; SMALL-MOLECULE;
   NUCLEIC-ACID; TUMOR-GROWTH; C-MYC; KRAS; ONCOGENE; BINDING
AB Designing small molecules able to break down G4 structures in mRNA (RG4s) offers an interesting approach to cancer therapy. Here, we have studied cationic porphyrins (CPs) bearing an alkyl chain up to 12 carbons, as they bind to RG4s while generating reactive oxygen species upon photoirradiation. Fluorescence-activated cell sorting (FACS) and confocal microscopy showed that the designed alkyl CPs strongly penetrate cell membranes, binding to KRAS and NRAS mRNAs under low-abundance cell conditions. In Panc-1 cells, alkyl CPs at nanomolar concentrations promote a dramatic downregulation of KRAS and NRAS expression, but only if photoactivated. Alkyl CPs also reduce the metabolic activity of pancreatic cancer cells and the growth of a Panc-1 xenograft in SCID mice. Propidium iodide/annexin assays and caspase 3, caspase 7, and PARP-1 analyses show that these compounds activate apoptosis. All these data demonstrate that the designed alkyl CPs are efficient photosensitizers for the photodynamic therapy of ras-driven cancers.
C1 [Ferino, Annalisa; Nicoletto, Giulia; D'Este, Francesca; Xodo, Luigi E.] Univ Udine, Dept Med, Lab Biochem, Ple Kolbe 4, I-33100 Udine, Italy.
   [Zorzet, Sonia] Univ Trieste, Dept Life Sci, Ple Europa 1, I-34127 Trieste, Italy.
   [Lago, Sara; Richter, Sara N.] Univ Padua, Dept Mol Med, Via A Gabelli 63, I-35121 Padua, Italy.
   [Tikhomirov, Alexander; Shchekotikhin, Andrey] Gause Inst New Antibiot, B Pirogovskaya 11, Moscow 119021, Russia.
RP Xodo, LE (通讯作者)，Univ Udine, Dept Med, Lab Biochem, Ple Kolbe 4, I-33100 Udine, Italy.
EM luigi.xodo@uniud.it
RI Richter, Sara/A-5578-2012
OI Richter, Sara/0000-0002-5446-9029; Shchekotikhin,
   Andrey/0000-0002-6595-0811; XODO, Luigi/0000-0003-3344-7207; D'Este,
   Francesca/0000-0001-7550-6135
FU AIRC (Italian Association for Cancer Research) [IG-2017, 19898]
FX This study has been carried out with the financial support of AIRC
   (Italian Association for Cancer Research) Grant IG-2017, Project Code
   19898 (Luigi Xodo).
CR Balasubramanian S, 2011, NAT REV DRUG DISCOV, V10, P261, DOI 10.1038/nrd3428
   Bardeesy N, 2006, P NATL ACAD SCI USA, V103, P5947, DOI 10.1073/pnas.0601273103
   Beaudoin JD, 2010, NUCLEIC ACIDS RES, V38, P7022, DOI 10.1093/nar/gkq557
   Bhattacharyya D, 2016, FRONT CHEM, V4, DOI 10.3389/fchem.2016.00038
   Boschi E, 2016, J PHYS CHEM B, V120, P12807, DOI 10.1021/acs.jpcb.6b09827
   Bugaut A, 2015, BIOCHIMIE, V113, P125, DOI 10.1016/j.biochi.2015.04.003
   Bugaut A, 2012, NUCLEIC ACIDS RES, V40, P4727, DOI 10.1093/nar/gks068
   Burris HA, 1997, J CLIN ONCOL, V15, P2403, DOI 10.1200/JCO.1997.15.6.2403
   Chaitanya GV, 2010, CELL COMMUN SIGNAL, V8, DOI 10.1186/1478-811X-8-31
   Cogoi S, 2016, BBA-GENE REGUL MECH, V1859, P663, DOI 10.1016/j.bbagrm.2016.02.002
   Cogoi S, 2013, NUCLEIC ACIDS RES, V41, P4049, DOI 10.1093/nar/gkt127
   Cohen R, 2015, ONCOTARGET, V6, P16832, DOI 10.18632/oncotarget.4160
   Dang CV, 2017, NAT REV CANCER, V17, P502, DOI 10.1038/nrc.2017.36
   De Nicola GM, 2011, NATURE, V475, P106, DOI 10.1038/nature10189
   Endoh T, 2016, SCI REP-UK, V6, DOI 10.1038/srep22719
   Ferino A, 2020, J PHOTOCH PHOTOBIO B, V202, DOI [10.1016/j.photobiol.2019.111672, 10.1016/j.jphotobiol.2019.111672]
   GOFF HM, 1978, BIOINORG CHEM, V9, P61, DOI 10.1016/S0006-3061(00)82006-2
   Grand CL, 2002, MOL CANCER THER, V1, P565
   Hingorani SR, 2003, CANCER CELL, V4, P437, DOI 10.1016/S1535-6108(03)00309-X
   Hingorani SR, 2005, CANCER CELL, V7, P469, DOI 10.1016/j.ccr.2005.04.023
   Hobbs GA, 2016, J CELL SCI, V129, P1287, DOI 10.1242/jcs.182873
   Hong YB, 2010, PANCREAS, V39, P463, DOI 10.1097/MPA.0b013e3181c31314
   Hruban RH, 2000, CLIN CANCER RES, V6, P2969
   Kawada K, 2017, INT J CLIN ONCOL, V22, P651, DOI 10.1007/s10147-017-1156-4
   Kawauchi K, 2018, NAT COMMUN, V9, DOI 10.1038/s41467-018-04771-y
   Lister A, 2011, MOL CANCER, V10, DOI 10.1186/1476-4598-10-37
   McCormick F, 2018, ANNU REV CANC BIOL, V2, P81, DOI 10.1146/annurev-cancerbio-050216-122010
   McCormick F, 2015, CLIN CANCER RES, V21, P1797, DOI 10.1158/1078-0432.CCR-14-2662
   McCormick F, 2011, J SURG ONCOL, V103, P464, DOI 10.1002/jso.21749
   Michalski CW, 2017, LANCET ONCOL, V18, P699, DOI 10.1016/S1470-2045(17)30304-2
   Miglietta G, 2017, J MED CHEM, V60, P9448, DOI 10.1021/acs.jmedchem.7b00622
   Prior IA, 2012, CANCER RES, V72, P2457, DOI 10.1158/0008-5472.CAN-11-2612
   Rapozzi V, 2014, MOL CANCER, V13, DOI 10.1186/1476-4598-13-75
   Ren JS, 1999, BIOCHEMISTRY-US, V38, P16067, DOI 10.1021/bi992070s
   Ricchelli F, 2005, INT J BIOCHEM CELL B, V37, P306, DOI 10.1016/j.biocel.2004.06.013
   Sabharwal NC, 2016, J BIOL INORG CHEM, V21, P227, DOI 10.1007/s00775-015-1325-8
   Sazanovich IV, 2006, OPT SPECTROSC+, V100, P209, DOI 10.1134/S0030400X0602010X
   Sever S, 2002, CURR OPIN CELL BIOL, V14, P463, DOI 10.1016/S0955-0674(02)00347-2
   Siddiqui-Jain A, 2002, P NATL ACAD SCI USA, V99, P11593, DOI 10.1073/pnas.182256799
   Song JW, 2016, TRANSLATION, V4, DOI 10.1080/21690731.2016.1244031
   Spiegel J, 2014, NAT CHEM BIOL, V10, P613, DOI 10.1038/nchembio.1560
   Stallivieri A, 2015, PHOTOCH PHOTOBIO SCI, V14, P1290, DOI 10.1039/c5pp00139k
   VILLANUEVA A, 1993, CANCER LETT, V73, P59, DOI 10.1016/0304-3835(93)90188-F
   Wang KL, 2011, ANGEW CHEM INT EDIT, V50, P6098, DOI 10.1002/anie.201008053
   Waters AM, 2018, CSH PERSPECT MED, V8, DOI 10.1101/cshperspect.a031435
   Weinstein IB, 2008, CANCER RES, V68, P3077, DOI 10.1158/0008-5472.CAN-07-3293
   Wheelhouse RT, 1998, J AM CHEM SOC, V120, P3261, DOI 10.1021/ja973792e
   Wu Danli, 2011, J Vis Exp, DOI 10.3791/3357
   Xodo LE, 2016, FUTURE MED CHEM, V8, P179, DOI 10.4155/fmc.15.180
   Ying HQ, 2012, CELL, V149, P656, DOI 10.1016/j.cell.2012.01.058
   Zafarullah M, 2003, CELL MOL LIFE SCI, V60, P6, DOI 10.1007/s000180300001
   Zamiri B, 2014, J BIOL CHEM, V289, P4653, DOI 10.1074/jbc.C113.502336
   Zhang HJ, 2008, PHOTOCH PHOTOBIO SCI, V7, P948, DOI 10.1039/b809322a
NR 53
TC 15
Z9 15
U1 1
U2 24
PU AMER CHEMICAL SOC
PI WASHINGTON
PA 1155 16TH ST, NW, WASHINGTON, DC 20036 USA
SN 0022-2623
EI 1520-4804
J9 J MED CHEM
JI J. Med. Chem.
PD FEB 13
PY 2020
VL 63
IS 3
BP 1245
EP 1260
DI 10.1021/acs.jmedchem.9b01577
PG 16
WC Chemistry, Medicinal
WE Science Citation Index Expanded (SCI-EXPANDED); Index Chemicus (IC)
SC Pharmacology & Pharmacy
GA KM6AU
UT WOS:000514221700022
PM 31930916
OA hybrid
DA 2022-07-19
ER

PT J
AU Patra, S
   Elahi, N
   Armorer, A
   Arunachalam, S
   Omala, J
   Hamid, I
   Ashton, AW
   Joyce, D
   Jiao, XM
   Pestell, RG
AF Patra, Sayani
   Elahi, Naveed
   Armorer, Aaron
   Arunachalam, Swathi
   Omala, Joshua
   Hamid, Iman
   Ashton, Anthony W.
   Joyce, David
   Jiao, Xuanmao
   Pestell, Richard G.
TI Mechanisms Governing Metabolic Heterogeneity in Breast Cancer and Other
   Tumors
SO FRONTIERS IN ONCOLOGY
LA English
DT Review
DE breast cancer; metabolism; Warburg effect; aerobic glycolysis; reverse
   Warburg effect; epigenetics; PPAR-gamma; Cyclin D1
ID ACTIVATED RECEPTOR-GAMMA; NONSMALL CELL LUNG; EPITHELIAL-MESENCHYMAL
   TRANSITION; CYCLIN D1 REPRESSION; AEROBIC GLYCOLYSIS; OXIDATIVE STRESS;
   DNA METHYLATION; MOLECULAR-MECHANISMS; GLUCOSE-METABOLISM;
   PANCREATIC-CANCER
AB Reprogramming of metabolic priorities promotes tumor progression. Our understanding of the Warburg effect, based on studies of cultured cancer cells, has evolved to a more complex understanding of tumor metabolism within an ecosystem that provides and catabolizes diverse nutrients provided by the local tumor microenvironment. Recent studies have illustrated that heterogeneous metabolic changes occur at the level of tumor type, tumor subtype, within the tumor itself, and within the tumor microenvironment. Thus, altered metabolism occurs in cancer cells and in the tumor microenvironment (fibroblasts, immune cells and fat cells). Herein we describe how these growth advantages are obtained through either "convergent" genetic changes, in which common metabolic properties are induced as a final common pathway induced by diverse oncogene factors, or "divergent" genetic changes, in which distinct factors lead to subtype-selective phenotypes and thereby tumor heterogeneity. Metabolic heterogeneity allows subtyping of cancers and further metabolic heterogeneity occurs within the same tumor mass thought of as "microenvironmental metabolic nesting". Furthermore, recent findings show that mutations of metabolic genes arise in the majority of tumors providing an opportunity for the development of more robust metabolic models of an individual patient's tumor. The focus of this review is on the mechanisms governing this metabolic heterogeneity in breast cancer.</p>
C1 [Patra, Sayani; Elahi, Naveed; Armorer, Aaron; Arunachalam, Swathi; Omala, Joshua; Hamid, Iman; Jiao, Xuanmao; Pestell, Richard G.] Pensylvania Canc & Regenerat Med Res Ctr, Baruch S Blumberg Inst, Wynnewood, PA 19096 USA.
   [Patra, Sayani; Elahi, Naveed; Armorer, Aaron; Arunachalam, Swathi; Omala, Joshua; Hamid, Iman; Ashton, Anthony W.; Jiao, Xuanmao; Pestell, Richard G.] Xavier Univ, Sch Med Aruba, Oranjestad, Aruba.
   [Ashton, Anthony W.] Lankenau Inst Med Res, Program Cardiovasc Med, Wynnewood, PA USA.
   [Joyce, David] Univ Western Australia, Fac Hlth & Med Sci, Med Sch, Crawley, WA, Australia.
   [Pestell, Richard G.] Wistar Inst Anat & Biol, Canc Ctr, 3601 Spruce St, Philadelphia, PA 19104 USA.
RP Jiao, XM (通讯作者)，Pensylvania Canc & Regenerat Med Res Ctr, Baruch S Blumberg Inst, Wynnewood, PA 19096 USA.; Jiao, XM (通讯作者)，Xavier Univ, Sch Med Aruba, Oranjestad, Aruba.
EM xuanmao.jiao@bblumberg.org
FU NIH [R01CA132115, R21CA235139-01]; Breakthrough Breast Cancer Research
   Program grant award from Department of Defense [W81XWH1810605]
FX This work was supported in part by NIH R01CA132115, R21CA235139-01 RP
   and a Breakthrough Breast Cancer Research Program grant award from
   Department of Defense (W81XWH1810605) RP.
CR Abascal F, 2021, NATURE, V593, P405, DOI 10.1038/s41586-021-03477-4
   Abduljabbar R, 2015, BREAST CANCER RES TR, V150, P511, DOI 10.1007/s10549-015-3348-9
   Abu-Remaileh M, 2014, CELL DEATH DIFFER, V21, P1805, DOI 10.1038/cdd.2014.95
   Abu-Remaileh M, 2015, EXP BIOL MED, V240, P345, DOI 10.1177/1535370214561956
   Adam TC, 2011, PLOS ONE, V6, DOI 10.1371/journal.pone.0023717
   Albrengues J, 2014, CELL REP, V7, P1664, DOI 10.1016/j.celrep.2014.04.036
   Anampa J, 2015, BMC MED, V13, DOI 10.1186/s12916-015-0439-8
   Aspuria PJP, 2014, CANCER METAB, V2, DOI 10.1186/2049-3002-2-21
   Astuti D, 2001, AM J HUM GENET, V69, P49, DOI 10.1086/321282
   Au-Yeung CL, 2020, NAT COMMUN, V11, DOI 10.1038/s41467-020-17383-2
   Augimeri G, 2020, CANCERS, V12, DOI 10.3390/cancers12092623
   Baek S, 2012, CLIN CANCER RES, V18, P5427, DOI 10.1158/1078-0432.CCR-12-0214
   Balatti Veronica, 2020, Advances in Biological Regulation, V75, P100669, DOI 10.1016/j.jbior.2019.100669
   Baldassari F, 2018, FRONT GENET, V9, DOI 10.3389/fgene.2018.00174
   Baysal BE, 2000, SCIENCE, V287, P848, DOI 10.1126/science.287.5454.848
   Bhagat TD, 2019, ELIFE, V8, DOI 10.7554/eLife.50663
   Biswas SK, 2010, NAT IMMUNOL, V11, P889, DOI 10.1038/ni.1937
   Bonuccelli G, 2010, CELL CYCLE, V9, P1960, DOI 10.4161/cc.9.10.11601
   Boroughs LK, 2015, NAT CELL BIOL, V17, P351, DOI 10.1038/ncb3124
   BRAND K, 1986, IMMUNOBIOLOGY, V173, P23, DOI 10.1016/S0171-2985(86)80086-9
   Brown NJ, 2013, PLOS ONE, V8, DOI 10.1371/journal.pone.0057697
   Bryant DM, 2007, J CELL SCI, V120, P1818, DOI 10.1242/jcs.000653
   Casimiro MC, 2017, CANCER RES, V77, P3391, DOI 10.1158/0008-5472.CAN-16-0425
   Cedro-Tanda A, 2020, SCI REP-UK, V10, DOI 10.1038/s41598-020-69905-z
   Chajes V, 2006, CANCER RES, V66, P5287, DOI 10.1158/0008-5472.CAN-05-1489
   Chakraborty C, 2018, BIOCHEM J, V475, P1793, DOI 10.1042/BCJ20170649
   Chen K, 2020, CELL REP, V32, DOI 10.1016/j.celrep.2020.108151
   Chiavarina B, 2010, CELL CYCLE, V9, P3534, DOI 10.4161/cc.9.17.12908
   Chou FS, 2007, MOL CANCER RES, V5, P523, DOI 10.1158/1541-7786.MCR-06-0278
   Christofk HR, 2008, NATURE, V452, P230, DOI 10.1038/nature06734
   Commisso C, 2013, NATURE, V497, P633, DOI 10.1038/nature12138
   Constant JS, 2000, WOUND REPAIR REGEN, V8, P353, DOI 10.1111/j.1524-475X.2000.00353.x
   Cox E, 2001, SCIENCE, V292, P448, DOI 10.1126/science.1060456
   Curi R, 2005, J CELL PHYSIOL, V204, P392, DOI 10.1002/jcp.20339
   Davidson SM, 2017, NAT MED, V23, P235, DOI 10.1038/nm.4256
   DeBerardinis RJ, 2008, CELL METAB, V7, P11, DOI 10.1016/j.cmet.2007.10.002
   DeBerardinis RJ, 2007, P NATL ACAD SCI USA, V104, P19345, DOI 10.1073/pnas.0709747104
   Del Gaido F, 2008, ARTHRITIS RHEUM-US, V58, P2854, DOI 10.1002/art.23791
   Del Galdo F, 2008, CURR OPIN RHEUMATOL, V20, P713, DOI 10.1097/BOR.0b013e3283103d27
   Dentro SC, 2021, CELL, V184, P2239, DOI 10.1016/j.cell.2021.03.009
   Desai S, 2014, ONCOTARGET, V5, P8202, DOI 10.18632/oncotarget.1159
   Dong CF, 2013, CANCER CELL, V23, P316, DOI 10.1016/j.ccr.2013.01.022
   EAGLE H, 1955, J EXP MED, V102, P595, DOI 10.1084/jem.102.5.595
   Ekizoglu S, 2015, PLOS ONE, V10, DOI 10.1371/journal.pone.0115353
   Estrella V, 2013, CANCER RES, V73, P1524, DOI 10.1158/0008-5472.CAN-12-2796
   Fan J, 2014, NATURE, V510, P298, DOI 10.1038/nature13236
   Finicle BT, 2018, NAT REV CANCER, V18, P619, DOI 10.1038/s41568-018-0048-x
   Flynn Alyssa La Belle, 2019, J Cancer Metastasis Treat, V5, DOI 10.20517/2394-4722.2019.13
   Foxler DE, 2012, NAT CELL BIOL, V14, P201, DOI 10.1038/ncb2424
   Gao MH, 2019, MOL CELL, V73, P354, DOI 10.1016/j.molcel.2018.10.042
   Gao P, 2009, NATURE, V458, P762, DOI 10.1038/nature07823
   Gaowa S, 2018, CANCER SCI, V109, P3910, DOI 10.1111/cas.13824
   Georgakopoulos-Soares I, 2020, FRONT ONCOL, V10, DOI 10.3389/fonc.2020.00499
   Gilaberti M, 2011, ANTICANCER RES, V31, P1079
   GILCHRIST KW, 1993, J CLIN ONCOL, V11, P1929, DOI 10.1200/JCO.1993.11.10.1929
   Giunchi F, 2019, EUR UROL ONCOL, V2, P28, DOI 10.1016/j.euo.2018.06.010
   Gomez-Cebrian N, 2019, METABOLITES, V9, DOI 10.3390/metabo9030048
   Gross AE, 2014, ANTIMICROB AGENTS CH, V58, P5262, DOI 10.1128/AAC.02582-14
   Ha TK, 2012, CANCER RES, V72, P4097, DOI 10.1158/0008-5472.CAN-12-0448
   Hanson JA, 2006, JNCI-J NATL CANCER I, V98, P255, DOI 10.1093/jnci/djj051
   Harbeck N, 2019, NAT REV DIS PRIMERS, V5, DOI [10.1038/s41572-019-0111-2, 10.1038/s41572-019-0122-z]
   Haukaas TH, 2017, METABOLITES, V7, DOI 10.3390/metabo7020018
   Heiden MGV, 2009, SCIENCE, V324, P1029, DOI 10.1126/science.1160809
   Hensley CT, 2016, CELL, V164, P681, DOI 10.1016/j.cell.2015.12.034
   Holm K, 2010, BREAST CANCER RES, V12, DOI 10.1186/bcr2590
   Hu M, 2005, NAT GENET, V37, P899, DOI 10.1038/ng1596
   Huang KT, 2011, BREAST CANCER RES TR, V130, P319, DOI 10.1007/s10549-011-1657-1
   Huo YY, 2013, CANCER DISCOV, V3, P894, DOI 10.1158/2159-8290.CD-13-0011
   Icard P, 2019, TRENDS BIOCHEM SCI, V44, P490, DOI 10.1016/j.tibs.2018.12.007
   Jager PL, 2000, CLIN CANCER RES, V6, P2252
   Janeway KA, 2011, P NATL ACAD SCI USA, V108, P314, DOI 10.1073/pnas.1009199108
   Jayachandran A, 2016, BMC CANCER, V16, DOI 10.1186/s12885-016-2185-5
   Jia DY, 2021, BRIT J CANCER, V124, P1902, DOI 10.1038/s41416-021-01385-y
   Jiang L, 2015, NATURE, V520, P57, DOI 10.1038/nature14344
   Jiang P, 2011, NAT CELL BIOL, V13, P310, DOI 10.1038/ncb2172
   Jiang Y, 2009, J CANCER RES CLIN, V135, P1551, DOI 10.1007/s00432-009-0602-8
   Jiao XM, 2021, CANCERS, V13, DOI 10.3390/cancers13092171
   Jiao XM, 2021, BREAST CANCER RES, V23, DOI 10.1186/s13058-021-01391-1
   Jiao XM, 2019, CANCER RES, V79, P4801, DOI 10.1158/0008-5472.CAN-19-1167
   Jiao XM, 2018, CANCER RES, V78, P1657, DOI 10.1158/0008-5472.CAN-17-0915
   Jin L, 2016, ONCOGENE, V35, P3619, DOI 10.1038/onc.2015.447
   Ju XM, 2014, CANCER RES, V74, P508, DOI 10.1158/0008-5472.CAN-13-1313
   Kamphorst JJ, 2015, CANCER RES, V75, P544, DOI 10.1158/0008-5472.CAN-14-2211
   Kamphorst JJ, 2013, P NATL ACAD SCI USA, V110, P8882, DOI 10.1073/pnas.1307237110
   Kapara A, 2020, CHEM SCI, V11, P5819, DOI 10.1039/d0sc01255f
   Kennedy KM, 2013, PLOS ONE, V8, DOI 10.1371/journal.pone.0075154
   Kim J, 2019, CELL METAB, V30, P434, DOI 10.1016/j.cmet.2019.08.013
   Kim SM, 2018, CANCER DISCOV, V8, P866, DOI 10.1158/2159-8290.CD-17-1215
   Kimmelman AC, 2017, CELL METAB, V25, P1037, DOI 10.1016/j.cmet.2017.04.004
   King B, 2020, GENE DEV, V34, P1345, DOI 10.1101/gad.340661.120
   Koboldt DC, 2012, NATURE, V490, P61, DOI 10.1038/nature11412
   Kole AC, 1997, J NUCL MED, V38, P692
   Kondoh H, 2005, CANCER RES, V65, P177
   Kroger C, 2019, P NATL ACAD SCI USA, V116, P7353, DOI 10.1073/pnas.1812876116
   Kung CP, 2011, CRIT REV EUKAR GENE, V21, P71, DOI 10.1615/CritRevEukarGeneExpr.v21.i1.50
   Kung HN, 2011, PLOS GENET, V7, DOI 10.1371/journal.pgen.1002229
   Land SC, 2007, J BIOL CHEM, V282, P20534, DOI 10.1074/jbc.M611782200
   Lee YJ, 2014, NATURE, V510, P547, DOI 10.1038/nature13267
   LESKINENKALLIO S, 1991, BRIT J CANCER, V64, P1121, DOI 10.1038/bjc.1991.475
   Letouze E, 2013, CANCER CELL, V23, P739, DOI 10.1016/j.ccr.2013.04.018
   Levine B, 2004, DEV CELL, V6, P463, DOI 10.1016/S1534-5807(04)00099-1
   Li B, 2013, CLIN CANCER RES, V19, P5835, DOI 10.1158/1078-0432.CCR-12-3629
   Li HX, 2019, NAT MED, V25, P850, DOI 10.1038/s41591-019-0404-8
   Lieberman BP, 2011, J NUCL MED, V52, P1947, DOI 10.2967/jnumed.111.093815
   Lin SS, 2017, ONCOTARGET, V8, P110426, DOI 10.18632/oncotarget.22786
   Lipinski MM, 2010, DEV CELL, V18, P1041, DOI 10.1016/j.devcel.2010.05.005
   Liu MR, 2009, P NATL ACAD SCI USA, V106, P19035, DOI 10.1073/pnas.0910009106
   Lo Evelyn, 2008, Infect Control Hosp Epidemiol, V29 Suppl 1, pS41, DOI 10.1086/591066
   Locasale JW, 2011, NAT GENET, V43, P869, DOI 10.1038/ng.890
   Lopez-Serra P, 2014, NAT COMMUN, V5, DOI 10.1038/ncomms4608
   Lu ZM, 2018, TRENDS BIOCHEM SCI, V43, P301, DOI 10.1016/j.tibs.2018.01.006
   Lukey MJ, 2019, CELL REP, V29, P76, DOI 10.1016/j.celrep.2019.08.076
   Lunetti P, 2019, FEBS J, V286, P688, DOI 10.1111/febs.14756
   Luo WB, 2012, P NATL ACAD SCI USA, V109, pE3367, DOI 10.1073/pnas.1217394109
   Luo WB, 2012, TRENDS ENDOCRIN MET, V23, P560, DOI 10.1016/j.tem.2012.06.010
   Mannava S, 2008, CELL CYCLE, V7, P2392, DOI 10.4161/cc.6390
   Marjon K, 2016, CELL REP, V15, P574, DOI 10.1016/j.celrep.2016.03.043
   Martinez-Outschoorn UE, 2017, NAT REV CLIN ONCOL, V14, P11, DOI 10.1038/nrclinonc.2016.60
   Martinez-Outschoorn UE, 2013, CELL CYCLE, V12, P2580, DOI 10.4161/cc.25510
   Martinez-Outschoorn UE, 2010, CELL CYCLE, V9, P3515, DOI 10.4161/cc.9.17.12928
   Martinez-Outschoorn UE, 2010, CELL CYCLE, V9, P3256, DOI 10.4161/cc.9.16.12553
   Mathot P, 2017, ONCOGENESIS, V6, DOI 10.1038/oncsis.2017.88
   Mayers JR, 2016, SCIENCE, V353, P1161, DOI 10.1126/science.aaf5171
   Menendez JA, 2007, NAT REV CANCER, V7, P763, DOI 10.1038/nrc2222
   Menga A, 2017, FEBS J, V284, P967, DOI 10.1111/febs.14028
   Migita T, 2008, CANCER RES, V68, P8547, DOI 10.1158/0008-5472.CAN-08-1235
   Mishra R, 2019, ENDOCR-RELAT CANCER, V26, pR673, DOI 10.1530/ERC-19-0347
   Mittendorf EA, 2014, CANCER IMMUNOL RES, V2, P361, DOI 10.1158/2326-6066.CIR-13-0127
   Miyamoto Y, 2011, PLOS ONE, V6, DOI 10.1371/journal.pone.0016054
   Morikawa M, 2016, CSH PERSPECT BIOL, V8, DOI 10.1101/cshperspect.a021873
   Muller AJ, 2005, NAT MED, V11, P312, DOI 10.1038/nm1196
   Muscarella LA, 2011, EPIGENETICS-US, V6, P710, DOI 10.4161/epi.6.6.15773
   Muscarella LA, 2011, EPIGENETICS-US, V6, P317, DOI 10.4161/epi.6.3.14408
   Nakamura Y, 2017, CANCER SCI, V108, P809, DOI 10.1111/cas.13208
   Niu XJ, 2021, CELL DEATH DIS, V12, DOI 10.1038/s41419-021-03781-x
   Novak M, 2020, INT J MOL SCI, V21, DOI 10.3390/ijms21124199
   Nusinow DP, 2020, CELL, V180, P387, DOI 10.1016/j.cell.2019.12.023
   Oermann EK, 2012, SEMIN CELL DEV BIOL, V23, P370, DOI 10.1016/j.semcdb.2012.01.013
   Ohlund D, 2017, J EXP MED, V214, P579, DOI 10.1084/jem.20162024
   Onuchic V, 2016, CELL REP, V17, P2075, DOI 10.1016/j.celrep.2016.10.057
   Overholtzer M, 2007, CELL, V131, P966, DOI 10.1016/j.cell.2007.10.040
   Palm W, 2017, P NATL ACAD SCI USA, V114, pE8628, DOI 10.1073/pnas.1712726114
   Palm W, 2017, NATURE, V546, P234, DOI 10.1038/nature22379
   Palm W, 2015, CELL, V162, P259, DOI 10.1016/j.cell.2015.06.017
   Palmieri EM, 2017, CELL REP, V20, P1654, DOI 10.1016/j.celrep.2017.07.054
   Pan XY, 2020, CELL MOL IMMUNOL, V17, P940, DOI 10.1038/s41423-020-0505-9
   Papadaki I, 2005, HISTOPATHOLOGY, V46, P37, DOI 10.1111/j.1365-2559.2005.02056.x
   Pate KT, 2014, EMBO J, V33, P1454, DOI 10.15252/embj.201488598
   Pavlides S, 2010, CELL CYCLE, V9, P3485, DOI 10.4161/cc.9.17.12721
   Pavlides S, 2010, CELL CYCLE, V9, P2201, DOI 10.4161/cc.9.11.11848
   Pavlides S, 2010, AGING-US, V2, P185, DOI 10.18632/aging.100134
   Pavlides S, 2009, CELL CYCLE, V8, P3984, DOI 10.4161/cc.8.23.10238
   Pavlova NN, 2016, CELL METAB, V23, P27, DOI 10.1016/j.cmet.2015.12.006
   Peiris-Pages M, 2016, BREAST CANCER RES, V18, DOI 10.1186/s13058-016-0712-6
   Pekarsky Yuri, 2019, Advances in Biological Regulation, V71, P219, DOI 10.1016/j.jbior.2018.12.002
   Perou CM, 2000, NATURE, V406, P747, DOI 10.1038/35021093
   Pfeiffer T, 2001, SCIENCE, V292, P504, DOI 10.1126/science.1058079
   Pidsley R, 2018, GENOME RES, V28, P625, DOI 10.1101/gr.229070.117
   Popov VM, 2010, TRENDS ENDOCRIN MET, V21, P41, DOI 10.1016/j.tem.2009.08.002
   Porporato PE, 2012, ANGIOGENESIS, V15, P581, DOI 10.1007/s10456-012-9282-0
   Possemato R, 2011, NATURE, V476, P346, DOI 10.1038/nature10350
   Prendergast GC, 2017, CANCER RES, V77, P6795, DOI 10.1158/0008-5472.CAN-17-2285
   Rajeshkumar NV, 2015, CANCER RES, V75, P3355, DOI 10.1158/0008-5472.CAN-15-0108
   Rao AD, 2019, NATURE, V575, P296, DOI 10.1038/d41586-019-03239-3
   Recouvreux MV, 2017, FRONT ENDOCRINOL, V8, DOI 10.3389/fendo.2017.00261
   Redelman-Sidi G, 2018, CANCER RES, V78, P4658, DOI 10.1158/0008-5472.CAN-17-3199
   Rheinbay E, 2020, NATURE, V578, P102, DOI 10.1038/s41586-020-1965-x
   Ristic B, 2017, BBA-REV CANCER, V1868, P246, DOI 10.1016/j.bbcan.2017.05.003
   RIVERA SC, 1988, APPL ENVIRON MICROB, V54, P513, DOI 10.1128/AEM.54.2.513-517.1988
   ROBERTS E, 1949, CANCER RES, V9, P645
   Robey RB, 2009, SEMIN CANCER BIOL, V19, P25, DOI 10.1016/j.semcancer.2008.11.010
   Rohrig F, 2016, NAT REV CANCER, V16, P732, DOI 10.1038/nrc.2016.89
   Rothberg JM, 2013, NEOPLASIA, V15, P1111, DOI 10.1593/neo.13946
   Sakamaki T, 2006, MOL CELL BIOL, V26, P5449, DOI 10.1128/MCB.02074-05
   Salem AF, 2012, CELL CYCLE, V11, P2545, DOI 10.4161/cc.20920
   San-Millan I, 2017, CARCINOGENESIS, V38, P119, DOI 10.1093/carcin/bgw127
   Santos CR, 2012, FEBS J, V279, P2610, DOI 10.1111/j.1742-4658.2012.08644.x
   Schug SA, 2016, MED J AUSTRALIA, V204, P315, DOI 10.5694/mja16.00133
   Schvartzman JM, 2018, J CELL BIOL, V217, P2247, DOI 10.1083/jcb.201803061
   Schworer S, 2019, CELL METAB, V29, P576, DOI 10.1016/j.cmet.2019.01.015
   Sciacovelli M, 2017, FEBS J, V284, P3132, DOI 10.1111/febs.14090
   Shimelis H, 2018, JNCI-J NATL CANCER I, V110, P855, DOI 10.1093/jnci/djy106
   Sicoli D, 2014, CANCER RES, V74, P7103, DOI 10.1158/0008-5472.CAN-14-0612
   Siegel RL, 2019, CA-CANCER J CLIN, V69, P7, DOI 10.3322/caac.21551
   Singh S, 2017, P NATL ACAD SCI USA, V114, P11440, DOI 10.1073/pnas.1708447114
   Sinkala M, 2019, COMMUN BIOL, V2, DOI 10.1038/s42003-019-0666-1
   Sivanand S, 2020, GENE DEV, V34, P1253, DOI 10.1101/gad.343632.120
   Skrypek N, 2017, TRENDS GENET, V33, P943, DOI 10.1016/j.tig.2017.08.004
   Sonveaux P, 2008, J CLIN INVEST, V118, P3930, DOI 10.1172/JCI36843
   Sotgia F, 2012, CELL CYCLE, V11, P1445, DOI 10.4161/cc.19841
   Stern R, 2002, EXP CELL RES, V276, P24, DOI 10.1006/excr.2002.5508
   Strickaert A, 2017, ONCOGENE, V36, P2637, DOI 10.1038/onc.2016.411
   Sun WY, 2010, CLIN CANCER RES, V16, P857, DOI 10.1158/1078-0432.CCR-09-2604
   Tachibana K, 2008, PPAR RES, V2008, DOI 10.1155/2008/102737
   Taguchi K, 2011, GENES CELLS, V16, P123, DOI 10.1111/j.1365-2443.2010.01473.x
   Tan Z, 2015, J BIOL CHEM, V290, P46, DOI 10.1074/jbc.M114.603589
   Thakur C, 2019, SEMIN CANCER BIOL, V57, P52, DOI 10.1016/j.semcancer.2019.06.006
   Timmerman LA, 2013, CANCER CELL, V24, P450, DOI 10.1016/j.ccr.2013.08.020
   Tomlinson IPM, 2002, NAT GENET, V30, P406, DOI 10.1038/ng849
   Tripathi S, 2021, METHODS MOL BIOL, V2179, P385, DOI 10.1007/978-1-0716-0779-4_28
   Tsuneki M, 2015, SCI REP-UK, V5, DOI 10.1038/srep12472
   URBANOMARQUEZ A, 1989, NEW ENGL J MED, V320, P409, DOI 10.1056/NEJM198902163200701
   Vega S, 2004, GENE DEV, V18, P1131, DOI 10.1101/gad.294104
   Vegran F, 2011, CANCER RES, V71, P2550, DOI 10.1158/0008-5472.CAN-10-2828
   Velasco-Velazquez M, 2012, CANCER RES, V72, P3839, DOI 10.1158/0008-5472.CAN-11-3917
   Vitale I, 2019, CELL METAB, V30, P36, DOI 10.1016/j.cmet.2019.06.001
   Volinia S, 2012, P NATL ACAD SCI USA, V109, P3024, DOI 10.1073/pnas.1200010109
   Wahlstrom T, 2015, BBA-GENE REGUL MECH, V1849, P563, DOI 10.1016/j.bbagrm.2014.07.004
   Walker RA, 2001, BREAST CANCER RES, V3, P143, DOI 10.1186/bcr287
   Wallace DC, 2012, NAT REV CANCER, V12, P685, DOI 10.1038/nrc3365
   Wang CG, 2003, MOL CELL BIOL, V23, P6159, DOI 10.1128/MCB.23.17.6159-6173.2003
   Wang CG, 2001, MOL CELL BIOL, V21, P3057, DOI 10.1128/MCB.21.9.3057-3070.2001
   Wang CG, 2006, P NATL ACAD SCI USA, V103, P11567, DOI 10.1073/pnas.0603363103
   Wang GX, 2018, THERANOSTICS, V8, P2251, DOI 10.7150/thno.23877
   Wang HY, 2016, TRANSL ONCOL, V9, P512, DOI 10.1016/j.tranon.2016.09.009
   WANG T, 1976, NATURE, V261, P702, DOI 10.1038/261702a0
   WARBURG O, 1956, SCIENCE, V123, P309, DOI 10.1126/science.123.3191.309
   Wu GA, 2014, NAT BIOTECHNOL, V32, P656, DOI 10.1038/nbt.2906
   Wu KM, 2014, CANCER RES, V74, P829, DOI 10.1158/0008-5472.CAN-13-2466
   Wu ZH, 2021, CELL DEATH DISCOV, V7, DOI 10.1038/s41420-021-00473-5
   Xiang Y, 2015, J CLIN INVEST, V125, P2293, DOI 10.1172/JCI75836
   Xiao Q, 2016, CANCER RES, V76, P5395, DOI 10.1158/0008-5472.CAN-15-3264
   Xiao ZM, 2018, EXP THER MED, V15, P864, DOI 10.3892/etm.2017.5482
   Xin YC, 2017, MOL IMAGING BIOL, V19, P589, DOI 10.1007/s11307-016-1024-z
   Yanagida O, 2001, BBA-BIOMEMBRANES, V1514, P291, DOI 10.1016/S0005-2736(01)00384-4
   Yang LF, 2016, CELL METAB, V24, P685, DOI 10.1016/j.cmet.2016.10.011
   Yang M, 2013, CANCER CELL, V23, P709, DOI 10.1016/j.ccr.2013.05.015
   Yang WW, 2013, CANCER LETT, V339, P153, DOI 10.1016/j.canlet.2013.06.008
   Yates LR, 2017, CANCER CELL, V32, P169, DOI 10.1016/j.ccell.2017.07.005
   Ye HL, 2018, CELL DEATH DIS, V9, DOI 10.1038/s41419-018-0486-0
   Yen CY, 2016, CANCER LETT, V373, P185, DOI 10.1016/j.canlet.2016.01.036
   Yi JM, 2020, P NATL ACAD SCI USA, V117, P31189, DOI 10.1073/pnas.2017152117
   Ying HQ, 2012, CELL, V149, P656, DOI 10.1016/j.cell.2012.01.058
   Yoo DY, 2020, J AM CHEM SOC, V142, P14461, DOI 10.1021/jacs.0c02109
   Yuneva MO, 2012, CELL METAB, V15, P157, DOI 10.1016/j.cmet.2011.12.015
   Zhang J, 2015, EMBO J, V34, P2953, DOI 10.15252/embj.201591437
   Zhang MM, 2018, CANCER DISCOV, V8, P1006, DOI 10.1158/2159-8290.CD-17-1371
   Zhang P, 2010, MOL CANCER THER, V9, P336, DOI 10.1158/1535-7163.MCT-09-0589
   Zhang YL, 2018, NAT CELL BIOL, V20, P1181, DOI 10.1038/s41556-018-0178-0
   Zhao HY, 2016, ELIFE, V5, DOI 10.7554/eLife.10250
   Zhong XY, 2018, CELL REP, V24, P3207, DOI 10.1016/j.celrep.2018.08.066
   Zhu XX, 2020, INT J BIOL SCI, V16, P2029, DOI 10.7150/ijbs.45420
   Zhu ZW, 2020, NAT METAB, V2, P775, DOI 10.1038/s42255-020-0226-5
NR 243
TC 3
Z9 3
U1 1
U2 5
PU FRONTIERS MEDIA SA
PI LAUSANNE
PA AVENUE DU TRIBUNAL FEDERAL 34, LAUSANNE, CH-1015, SWITZERLAND
SN 2234-943X
J9 FRONT ONCOL
JI Front. Oncol.
PD SEP 23
PY 2021
VL 11
AR 700629
DI 10.3389/fonc.2021.700629
PG 19
WC Oncology
WE Science Citation Index Expanded (SCI-EXPANDED)
SC Oncology
GA WF3KW
UT WOS:000706208500001
PM 34631530
OA Green Published, gold
DA 2022-07-19
ER

PT J
AU Nakata, B
   Ishikawa, T
   Amano, R
   Kimura, K
   Hirakawa, K
AF Nakata, Bunzo
   Ishikawa, Tetsuro
   Amano, Ryosuke
   Kimura, Kenjiro
   Hirakawa, Kosei
TI Impact of preoperative diabetes mellitus on clinical outcome after
   pancreatectomy
SO INTERNATIONAL JOURNAL OF SURGERY
LA English
DT Review
DE Pancreatectomy; Diabetes mellitus; Pancreatic cancer; Chronic
   pancreatitis
ID INTERNATIONAL STUDY-GROUP; DISTAL PANCREATECTOMY; CHRONIC-PANCREATITIS;
   GLUCAGONOMA SYNDROME; GLUCOSE-METABOLISM; FOLLOW-UP; CANCER; RESECTION;
   PANCREATICODUODENECTOMY; RISK
AB Purpose: The goal of this study was to review published literature regarding the impact of preoperative diabetes mellitus (DM) in patients undergoing pancreatectomy.
   Methods: Ovid Medline (R) of a biomedical database was used on subjective literature research.
   Results: The prevalence of preoperative DM was 30.9-54.9% in patients with pancreatic cancer and was 5.3-10.8% in patients with chronic pancreatitis. There were few reports that described the relationship between preoperative DM status and postoperative morbidity/mortality, or long-term survival after pancreatectomy. The incidence of pancreatic fistula of Grade B and C [ defined by International Study Group on Pancreatic Fistula Definition (ISGPF)] was similar when comparing patients with and without preoperative DM. Furthermore, the incidence of death and various morbidities (e. g., infections, cardiovascular complications, clinically significant level of acute renal failure after pancreatectomy, and delayed gastric emptying after pancreaticoduodenectomy) were not significantly different when comparing patients with and without preoperative DM. It is unclear whether preoperative DM has an impact on long-term survival after pancreatectomy, and the difficulty in assessing this parameter may be due to different definitions of DM, different surgical methods, and different comorbidities when comparing different studies.
   Conclusions: The occurrence rates of postoperative mortality and morbidities including pancreatic fistula and renal failure of moderate to severe degrees were almost same between patients with and without preoperative DM. The influence of preoperative DM on long term survival after pancreatectomy should be elucidated by future studies under accurate and consistent definitions of DM. (C) 2013 Surgical Associates Ltd. Published by Elsevier Ltd. All rights reserved.
C1 [Nakata, Bunzo; Ishikawa, Tetsuro] Kashiwara Municipal Hosp, Dept Surg, 1-7-9 Hozenji, Kashiwara, Osaka 5820005, Japan.
   [Amano, Ryosuke; Kimura, Kenjiro; Hirakawa, Kosei] Osaka City Univ, Grad Sch Med, Dept Surg Oncol, Abeno Ku, Osaka 5458585, Japan.
RP Nakata, B (通讯作者)，Kashiwara Municipal Hosp, Dept Surg, 1-7-9 Hozenji, Kashiwara, Osaka 5820005, Japan.
EM bunzo@med.osaka-cu.ac.jp
CR Amer Diabet Assoc, 2012, DIABETES CARE, V35, pS64, DOI [10.2337/dc11-S011, 10.2337/dc09-S062, 10.2337/dc12-S064]
   Bassi C, 2005, SURGERY, V138, P8, DOI 10.1016/j.surg.2005.05.001
   Basso D, 2006, CLIN CHIM ACTA, V372, P120, DOI 10.1016/j.cca.2006.03.027
   Berney T, 2000, ARCH SURG-CHICAGO, V135, P1106, DOI 10.1001/archsurg.135.9.1106
   Bonelli L, 2003, PANCREAS, V27, P143, DOI 10.1097/00006676-200308000-00007
   Cannon RM, 2012, HPB, V14, P228, DOI 10.1111/j.1477-2574.2011.00432.x
   Chagpar RB, 2011, J GASTROINTEST SURG, V15, P551, DOI 10.1007/s11605-011-1448-3
   Chari ST, 2005, GASTROENTEROLOGY, V129, P504, DOI 10.1053/j.gastro.2005.05.007
   Chari ST, 2001, GASTROENTEROLOGY, V121, P640, DOI 10.1053/gast.2001.27210
   Chari ST, 2008, GASTROENTEROLOGY, V134, P95, DOI 10.1053/j.gastro.2007.10.040
   Chastain MA, 2001, AM J MED SCI, V321, P306, DOI 10.1097/00000441-200105000-00003
   Chu CK, 2010, J AM COLL SURGEONS, V210, P463, DOI 10.1016/j.jamcollsurg.2009.12.029
   Dandona M, 2011, PANCREAS, V40, P931, DOI 10.1097/MPA.0b013e318215a9b1
   DeOliveira ML, 2006, ANN SURG, V244, P931, DOI 10.1097/01.sla.0000246856.03918.9a
   Dokken BB., 2008, DIABETES SPECTR, V21, P160, DOI 10.2337/diaspect.21.3.160
   EVERHART J, 1995, JAMA-J AM MED ASSOC, V273, P1605, DOI 10.1001/jama.273.20.1605
   FOGAR P, 1994, ANTICANCER RES, V14, P2827
   Hutchins RR, 2002, ANN SURG, V236, P612, DOI 10.1097/00000658-200211000-00011
   Huxley R, 2005, BRIT J CANCER, V92, P2076, DOI 10.1038/sj.bjc.6602619
   Ishikawa O, 2004, SURGERY, V136, P617, DOI 10.1016/j.surg.2004.01.006
   JALLEH RP, 1992, ANN SURG, V216, P656, DOI 10.1097/00000658-199212000-00007
   King J, 2008, J GASTROINTEST SURG, V12, P1548, DOI 10.1007/s11605-008-0560-5
   KONOMI K, 1990, J SURG ONCOL, V43, P259, DOI 10.1002/jso.2930430414
   Li DH, 2009, GASTROENTEROLOGY, V137, P482, DOI 10.1053/j.gastro.2009.04.013
   Litwin J, 2008, PANCREAS, V36, P26, DOI 10.1097/mpa.0b013e318137aa61
   Maeda H, 2011, PANCREATOLOGY, V11, P268, DOI 10.1159/000328785
   Michaud DS, 2001, JAMA-J AM MED ASSOC, V286, P921, DOI 10.1001/jama.286.8.921
   Mizuno S, 2013, J GASTROENTEROL, V48, P238, DOI 10.1007/s00535-012-0622-z
   Orfanidis NT, 2012, J GASTROINTEST SURG, V16, P80, DOI 10.1007/s11605-011-1751-z
   Pannala R, 2008, GASTROENTEROLOGY, V134, P981, DOI 10.1053/j.gastro.2008.01.039
   PERMERT J, 1993, BRIT J SURG, V80, P1047, DOI 10.1002/bjs.1800800841
   Pfeffer F, 2004, PANCREAS, V29, P284, DOI 10.1097/00006676-200411000-00007
   Slezak LA, 2001, WORLD J SURG, V25, P452, DOI 10.1007/s002680020337
   Sperti C, 1996, BRIT J SURG, V83, P625, DOI 10.1002/bjs.1800830512
   Srivastava S, 2001, ANZ J SURG, V71, P511, DOI 10.1046/j.1440-1622.2001.02184.x
   Stevens RJ, 2007, BRIT J CANCER, V96, P507, DOI 10.1038/sj.bjc.6603571
   Suzuki Y, 2004, PANCREAS, V28, P241, DOI 10.1097/00006676-200404000-00005
   VINIK AI, 1987, SEMIN ONCOL, V14, P263
   Wang Feng, 2003, Mol Cancer, V2, P4, DOI 10.1186/1476-4598-2-4
   Wente MN, 2007, SURGERY, V142, P761, DOI 10.1016/j.surg.2007.05.005
   Wermers RA, 1996, MEDICINE, V75, P53, DOI 10.1097/00005792-199603000-00002
   White MA, 2011, AM SURGEON, V77, P1032
   You DD, 2012, ANZ J SURG, V82, P447, DOI 10.1111/j.1445-2197.2012.06080.x
NR 43
TC 11
Z9 12
U1 1
U2 4
PU ELSEVIER
PI AMSTERDAM
PA RADARWEG 29, 1043 NX AMSTERDAM, NETHERLANDS
SN 1743-9191
EI 1743-9159
J9 INT J SURG
JI Int. J. Surg.
PY 2013
VL 11
IS 9
BP 757
EP 761
DI 10.1016/j.ijsu.2013.07.008
PG 5
WC Surgery
WE Science Citation Index Expanded (SCI-EXPANDED)
SC Surgery
GA 252AS
UT WOS:000326977200004
PM 23891775
OA Bronze
DA 2022-07-19
ER

PT J
AU Wu, L
   Li, J
   Fu, C
   Kuhn, B
   Wang, X
AF Wu, Li
   Li, Jing
   Fu, Caixia
   Kuehn, Bernd
   Wang, Xiaolin
TI Chemotherapy response of pancreatic cancer by diffusion-weighted imaging
   (DWI) and intravoxel incoherent motion DWI (IVIM-DWI) in an orthotopic
   mouse model
SO MAGNETIC RESONANCE MATERIALS IN PHYSICS BIOLOGY AND MEDICINE
LA English
DT Article
DE Pancreatic cancer; Diffusion-weighted MRI (DWI); Intravoxel incoherent
   motion (IVIM)
ID MAGNETIC-RESONANCE; GEMCITABINE; COEFFICIENT; METABOLISM; PERFUSION;
   LESIONS
AB Purpose To investigate the value of using diffusion-weighted imaging (DWI) and intravoxel incoherent motion DWI (IVIM-DWI) to assess the chemotherapy response of pancreatic cancer in an orthotopic mouse model.
   Materials and methods Twenty-four BALB/C nu/nu mice in two groups (n = 12/group) with human pancreatic adenocarcinoma xenografts were dosed intravenously with saline (group 1) and gemcitabine (group 2). DWI with 3 b values (b = 50, 400 and 800 s/mm(2)) and IVIM-DWI with multiple b values (b = 0, 25, 50, 80, 100, 300, 500, 800 s/mm(2)) were performed on the day before and 1 and 10 days after the treatment. Regions of interest (ROI) were drawn and tumor ADC, D-slow, D-fast and f(p) values derived from the DWI and IVIM-DWI were compared between the two groups. At the day 28 after the treatment, the tumors were harvested for histologic analyses.
   Results The values of ADC and D-slow in the entire tumor region were significantly increased in gemcitabine-treated group in contrast to saline-untreated group at day 1 (1.880.34 x 10(-3) s/mm(2) vs 1.45 +/- 0.16 x 10(-3) s/mm(2), P = 0.028, and 1.74 +/- 0.29 x 10(-3)s/mm(2) vs 1.34 +/- 0.26 x 10(-3) s/mm(2), P = 0.030), but D-fast and f(p) values were not significantly different. Immunohistochemical results showed that cell proliferation was significantly reduced (P < 0.001) and cell apoptosis (P < 0.001) significantly increased in gemcitabine group compared to saline group. MVD was not significantly different.
   Conclusion Both ADC value and D-slow value can be used as early imaging marker to assess the early chemotherapy response of pancreatic cancer.
C1 [Wu, Li] Shanghai Jiao Tong Univ, Sch Mech Engn, Inst Biomed Mfg & Life Qual Engn, 800 Dongchuan Rd, Shanghai, Peoples R China.
   [Wu, Li] Fudan Univ, Zhongshan Hosp, Dept Radiol, Shanghai, Peoples R China.
   [Li, Jing] Shanghai Jiao Tong Univ, Affiliated Peoples Hosp 6, Inst Diagnost & Intervent Radiol, Shanghai, Peoples R China.
   [Fu, Caixia] Siemens Shenzhen Magnet Resonance Ltd, MR Applicat Dev, Shenzhen, Peoples R China.
   [Kuehn, Bernd] Siemens Healthcare, MR Applicat Predev, Erlangen, Germany.
   [Wang, Xiaolin] Shanghai Inst Med Imaging, Shanghai, Peoples R China.
   [Wang, Xiaolin] Fudan Univ, Zhongshan Hosp, Dept Intervent Radiol, Shanghai, Peoples R China.
RP Wu, L (通讯作者)，Shanghai Jiao Tong Univ, Sch Mech Engn, Inst Biomed Mfg & Life Qual Engn, 800 Dongchuan Rd, Shanghai, Peoples R China.; Wu, L (通讯作者)，Fudan Univ, Zhongshan Hosp, Dept Radiol, Shanghai, Peoples R China.
EM fdw1525@163.com
OI wu, li/0000-0001-9200-9376
FU Medical and Technology Intercrossing Research Foundation of Shanghai
   Jiaotong University [YG2014QN07]
FX This work was supported by the Medical and Technology Intercrossing
   Research Foundation of Shanghai Jiaotong University (YG2014QN07).
CR [Anonymous], 2009, NEOPLASIA, V11, P102, DOI 10.1593/neo.81328
   Burris HA, 1997, J CLIN ONCOL, V15, P2403, DOI 10.1200/JCO.1997.15.6.2403
   Chen F, 2007, METHODS, V43, P12, DOI 10.1016/j.ymeth.2007.03.007
   Cui YF, 2015, SCI REP-UK, V5, DOI 10.1038/srep16389
   Dijkstra H, 2012, EUR RADIOL, V22, P891, DOI 10.1007/s00330-011-2313-1
   Doblas S, 2013, INVEST RADIOL, V48, P722, DOI 10.1097/RLI.0b013e3182915912
   Evelhoch JL, 2000, NEOPLASIA, V2, P152, DOI 10.1038/sj.neo.7900078
   Galban CJ, 2015, PLOS ONE, V10, DOI 10.1371/journal.pone.0122151
   Hejduk B, 2017, POL J RADIOL, V82, P506, DOI 10.12659/PJR.902275
   Jerome NP, 2016, PHYS MED BIOL, V61, pN667, DOI 10.1088/1361-6560/61/24/N667
   Kamisawa T, 2016, LANCET, V388, P73, DOI 10.1016/S0140-6736(16)00141-0
   Lai DM, 2015, SCI REP-UK, V5, DOI 10.1038/srep10014
   Le Bihan D, 2006, J MAGN RESON IMAGING, V24, P478, DOI 10.1002/jmri.20683
   LEBIHAN D, 1988, RADIOLOGY, V168, P497, DOI 10.1148/radiology.168.2.3393671
   Lee HJ, 2014, MAGN RESON MED, V71, P1554, DOI 10.1002/mrm.24810
   Luciani A, 2008, RADIOLOGY, V249, P891, DOI 10.1148/radiol.2493080080
   Mehta R, 2001, CLIN CANCER RES, V7, P81
   Mini E, 2006, ANN ONCOL, V17, pV7, DOI 10.1093/annonc/mdj941
   Nakano Y, 2007, BRIT J CANCER, V96, P457, DOI 10.1038/sj.bjc.6603559
   Panebianco C, 2018, CANCER CHEMOTH PHARM, V81, P773, DOI 10.1007/s00280-018-3549-0
   Pieper CC, 2016, MEDICINE, V95, DOI 10.1097/MD.0000000000003275
   Rothenberg ML, 1996, ANN ONCOL, V7, P347
   Shirota N, 2016, CANCER IMAGING, V16, DOI 10.1186/s40644-016-0059-3
   Siegel RL, 2017, CA-CANCER J CLIN, V67, P7, DOI 10.3322/caac.21387
   Taouli B, 2010, RADIOLOGY, V254, P47, DOI 10.1148/radiol.09090021
   TOMAYKO MM, 1989, CANCER CHEMOTH PHARM, V24, P148, DOI 10.1007/BF00300234
   Woolf David K., 2015, Journal of the National Cancer Institute Monographs, P15, DOI 10.1093/jncimonographs/lgv013
   Yamada I, 1999, RADIOLOGY, V210, P617, DOI 10.1148/radiology.210.3.r99fe17617
   Yapp DT, 2016, ANGIOGENESIS, V19, P229, DOI 10.1007/s10456-016-9503-z
   Yoon JH, 2014, J MAGN RESON IMAGING, V39, P276, DOI 10.1002/jmri.24158
   Zhang T, 2013, NMR BIOMED, V26, P1762, DOI 10.1002/nbm.3014
   Zhang XW, 2017, TARGET ONCOL, V12, P309, DOI 10.1007/s11523-017-0486-5
NR 32
TC 7
Z9 6
U1 0
U2 3
PU SPRINGER
PI NEW YORK
PA 233 SPRING ST, NEW YORK, NY 10013 USA
SN 0968-5243
EI 1352-8661
J9 MAGN RESON MATER PHY
JI Magn. Reson. Mat. Phys. Biol. Med.
PD AUG
PY 2019
VL 32
IS 4
BP 501
EP 509
DI 10.1007/s10334-019-00745-3
PG 9
WC Radiology, Nuclear Medicine & Medical Imaging
WE Science Citation Index Expanded (SCI-EXPANDED)
SC Radiology, Nuclear Medicine & Medical Imaging
GA IK3TG
UT WOS:000476510700008
PM 30825012
DA 2022-07-19
ER

PT J
AU Botti, G
   De Chiara, A
   Di Bonito, M
   Cerrone, M
   Malzone, MG
   Collina, F
   Cantile, M
AF Botti, Gerardo
   De Chiara, Anna
   Di Bonito, Maurizio
   Cerrone, Margherita
   Malzone, Maria Gabriella
   Collina, Francesca
   Cantile, Monica
TI Noncoding RNAs within the HOX gene network in tumor pathogenesis and
   progression
SO JOURNAL OF CELLULAR PHYSIOLOGY
LA English
DT Review
DE HOX gene network; noncoding RNAs; tumor evolution
ID EPITHELIAL-MESENCHYMAL TRANSITION; PROMOTES CELL-PROLIFERATION; PREDICTS
   POOR-PROGNOSIS; CERVICAL-CANCER CELLS; UP-REGULATION;
   HEPATOCELLULAR-CARCINOMA; GASTRIC-CANCER; EXPRESSION PROFILE;
   PANCREATIC-CANCER; MIRNA EXPRESSION
AB HOX genes are involved with normal development, cell identity, cell differentiation, cell metabolism, apoptosis, autophagy as well as with diseases such as tumor pathogenesis and progression. In particular, the genes belonging to HOX paralogous 13 seem to carry out a relevant role in both tumor development and disease progression. In recent years, several noncoding RNAs (ncRNA) sequences have been identified in HOX loci, including long noncoding RNA (lncRNA) and microRNA (miRNA), highly conserved during evolution. Many studies have shown that specific intergenic ncRNAs in HOX loci could directly modulate HOX genes expression in normal and pathological conditions. In the present review we attempt to describe the role of these ncRNAs, through the regulation of the HOX gene network, in normal cell biology, and, with particular emphasis, in diseases such as in cancer pathogenesis and progression.
C1 [Botti, Gerardo; De Chiara, Anna; Di Bonito, Maurizio; Cerrone, Margherita; Malzone, Maria Gabriella; Collina, Francesca; Cantile, Monica] Ist Nazl Tumori Fdn G Pascale, Dept Support Oncol Pathways Diagnost Area, Pathol Unit, Naples, Italy.
RP Cantile, M (通讯作者)，Ist Nazl Tumori Fdn G Pascale, Pathol Unit, Via Mariano Semmola, I-80131 Naples, Italy.
EM m.cantile@istitutotumori.na.it
RI Collina, Francesca/K-6763-2016; Cerrone, Margherita/AAA-1565-2020
OI Collina, Francesca/0000-0001-9862-3668; Cantile,
   Monica/0000-0001-7840-3369; Cerrone, Margherita/0000-0001-7791-6082;
   Botti, Gerardo/0000-0002-6287-733X
CR Ahmad A, 2015, BMC CANCER, V15, DOI 10.1186/s12885-015-1561-x
   Ahmad A, 2014, AM J TRANSL RES, V6, P384
   Ahn Y, 2014, DEV BIOL, V388, P134, DOI 10.1016/j.ydbio.2014.01.027
   Alvarez-Teijeiro S, 2017, SCI REP-UK, V7, DOI 10.1038/s41598-017-18138-8
   Aquino G, 2015, AM J CANCER RES, V5, P3042
   Ashmawy AM, 2017, ARAB J GASTROENTEROL, V18, P144, DOI 10.1016/j.ajg.2017.09.001
   Bai XX, 2017, CELL PHYSIOL BIOCHEM, V43, P757, DOI 10.1159/000481559
   Bai Y, 2015, INT J CLIN EXP MED, V8, P3801
   Berrondo C, 2016, PLOS ONE, V11, DOI 10.1371/journal.pone.0147236
   Bhan A, 2015, BBA-REV CANCER, V1856, P151, DOI 10.1016/j.bbcan.2015.07.001
   Bian EB, 2016, ONCOTARGET, V7, P30610, DOI 10.18632/oncotarget.8895
   Borrelli N, 2017, MODERN PATHOL, V30, P39, DOI [10.1038/nnodpathol.2016.157, 10.1038/modpathol.2016.157]
   Bourguignon LYW, 2016, J BIOL CHEM, V291, P10571, DOI 10.1074/jbc.M115.700021
   Brock HW, 2009, BIOCHEM CELL BIOL, V87, P27, DOI 10.1139/O08-108
   Cai HH, 2016, ONCOTARGET, V7, P86857, DOI 10.18632/oncotarget.13490
   Cammarata G, 2010, AM J HEMATOL, V85, P331, DOI 10.1002/ajh.21667
   Cantile M, 2013, INT J MOL SCI, V14, P21727, DOI 10.3390/ijms141121727
   Cantile M, 2012, J TRANSL MED, V10, DOI 10.1186/1479-5876-10-91
   Cantile M, 2009, INT J CANCER, V125, P1532, DOI 10.1002/ijc.24438
   Chang CH, 2014, J TRANSL MED, V12, DOI 10.1186/s12967-014-0257-3
   Chang S, 2016, ONCOL REP, V35, P3577, DOI 10.3892/or.2016.4743
   Chen WD, 2012, EXP THER MED, V3, P351, DOI 10.3892/etm.2011.411
   Chen Y, 2015, INT J CLIN EXP MED, V8, P5033
   Chen YA, 2018, INT J CANCER, V142, P2313, DOI 10.1002/ijc.31262
   Chen Z. H., 2014, CELL DEATH DIFFER, V24, P212
   Cheng CY, 2018, INT J BIOL MACROMOL, V107, P2620, DOI 10.1016/j.ijbiomac.2017.10.154
   Cheng YT, 2015, ONCOTARGET, V6, P10840, DOI 10.18632/oncotarget.3450
   Chong GO, 2017, CANCER GENOM PROTEOM, V14, P137, DOI 10.21873/cgp.20026
   Cillo C, 2001, J CELL PHYSIOL, V188, P161, DOI 10.1002/jcp.1115
   Coskun E, 2011, LEUKEMIA RES, V35, P208, DOI 10.1016/j.leukres.2010.05.007
   Dasen JS, 2013, CELL REP, V5, P1, DOI 10.1016/j.celrep.2013.09.033
   De Kumar B, 2015, GENOME RES, V25, P1229, DOI 10.1101/gr.184978.114
   Delpretti S, 2013, CELL REP, V5, P137, DOI 10.1016/j.celrep.2013.09.002
   Deng HP, 2015, CELL MOL BIOL, V61, P34
   Di W, 2017, AM J CANCER RES, V7, P1298
   Diaz-Beya M, 2015, ONCOTARGET, V6, P31613, DOI 10.18632/oncotarget.5148
   Ding J, 2017, ONCOGENESIS, V6, DOI 10.1038/oncsis.2016.84
   Dip N, 2012, J UROLOGY, V188, P1951, DOI 10.1016/j.juro.2012.07.004
   Divoux A, 2017, OBESITY, V25, P1375, DOI 10.1002/oby.21896
   Dong WJ, 2014, BIOCHEM BIOPH RES CO, V453, P772, DOI 10.1016/j.bbrc.2014.10.016
   Duell EJ, 2017, INT J CANCER, V141, P905, DOI 10.1002/ijc.30790
   El Tayebi HM, 2012, FEBS LETT, V586, P3309, DOI 10.1016/j.febslet.2012.06.054
   Endo H, 2013, PLOS ONE, V8, DOI 10.1371/journal.pone.0077070
   Fan Y, 2015, INT J CLIN EXP PATHO, V8, P4132
   Fang Y, 2017, ONCOTARGET, V8, P46090, DOI 10.18632/oncotarget.17552
   Fongang B, 2016, SCI REP-UK, V6, DOI 10.1038/srep35415
   Fu WM, 2016, ONCOTARGET, V7, P4712, DOI 10.18632/oncotarget.6731
   Fu WM, 2015, J HEPATOL, V63, P886, DOI 10.1016/j.jhep.2015.05.016
   Gabriely G, 2011, CANCER RES, V71, P3563, DOI 10.1158/0008-5472.CAN-10-3568
   Gao W, 2015, ONCOGENE, V34, P1629, DOI 10.1038/onc.2014.101
   Gao YN, 2018, CELL PHYSIOL BIOCHEM, V45, P131, DOI 10.1159/000486253
   Ge J, 2014, CANCER CELL INT, V14, DOI 10.1186/s12935-014-0128-2
   Ge YX, 2015, PLOS GENET, V11, DOI 10.1371/journal.pgen.1005726
   Geng YJ, 2011, J INT MED RES, V39, P2119, DOI 10.1177/147323001103900608
   Gokmen-Polar Y, 2015, SCI REP-UK, V5, DOI 10.1038/srep08765
   Goode LL, 2010, NAT GENET, V42, P874, DOI 10.1038/ng.668
   Graham MER, 2015, J OTOLARYNGOL-HEAD N, V44, DOI 10.1186/s40463-015-0083-5
   Gu P, 2017, MOL THER, V25, P1959, DOI 10.1016/j.ymthe.2017.04.016
   Guan YL, 2015, INT J CLIN EXP PATHO, V8, P6576
   Guan YL, 2010, CLIN CANCER RES, V16, P4289, DOI 10.1158/1078-0432.CCR-10-0207
   Guerriero I, 2017, ONCOTARGET, V8, P19172, DOI 10.18632/oncotarget.13432
   Guessous F, 2013, J NEURO-ONCOL, V112, P153, DOI 10.1007/s11060-013-1047-0
   Gupta RA, 2010, NATURE, V464, P1071, DOI 10.1038/nature08975
   Hanahan D, 2011, CELL, V144, P646, DOI 10.1016/j.cell.2011.02.013
   He XY, 2014, INT J MOL MED, V33, P325, DOI 10.3892/ijmm.2013.1570
   Heubach J, 2015, MOL CANCER, V14, DOI 10.1186/s12943-015-0371-8
   Hou R, 2017, ONCOL LETT, V13, P5009, DOI 10.3892/ol.2017.6033
   Huang FY, 2019, ONCOL RES, V27, P293, DOI 10.3727/096504018X15190399381143
   Huang JC, 2015, MOL BIOSYST, V11, P2051, DOI 10.1039/c4mb00752b
   Huang L, 2014, ARCH GYNECOL OBSTET, V290, P717, DOI 10.1007/s00404-014-3236-2
   Hudson J, 2013, EXP MOL PATHOL, V95, P62, DOI 10.1016/j.yexmp.2013.05.001
   Hui ABY, 2010, CLIN CANCER RES, V16, P1129, DOI 10.1158/1078-0432.CCR-09-2166
   Inoue N, 2010, ONCOL LETT, V1, P527, DOI 10.3892/ol_00000093
   Ishibashi M, 2013, ONCOL REP, V29, P946, DOI 10.3892/or.2012.2219
   Ji F, 2018, ONCOL RES, V26, P353, DOI 10.3727/096504017X15002869385155
   Jiang YY, 2016, TUMOR BIOL, V37, P1041, DOI 10.1007/s13277-015-3900-6
   Kanno S, 2017, CARCINOGENESIS, V38, P425, DOI 10.1093/carcin/bgx013
   Ke J, 2015, ONCOTARGET, V6, P21934, DOI 10.18632/oncotarget.4290
   Khan S, 2015, BMC CANCER, V15, DOI 10.1186/s12885-015-1374-y
   Kim HJ, 2015, INT J ONCOL, V46, P521, DOI 10.3892/ijo.2014.2758
   Kim K, 2013, ONCOGENE, V32, P1616, DOI 10.1038/onc.2012.193
   Knirsh R, 2016, ONCOTARGET, V7, P59932, DOI 10.18632/oncotarget.11000
   Kohler CU, 2013, BIOCHEM BIOPH RES CO, V438, P48, DOI 10.1016/j.bbrc.2013.07.021
   Kong XY, 2011, DIGEST DIS SCI, V56, P602, DOI 10.1007/s10620-010-1285-3
   Lakomy R, 2011, CANCER SCI, V102, P2186, DOI 10.1111/j.1349-7006.2011.02092.x
   Lander ES, 2001, NATURE, V409, P860, DOI 10.1038/35057062
   Lee M, 2016, ONCOTARGET, V7, P44558, DOI 10.18632/oncotarget.10065
   Lee NK, 2014, BIOCHEM BIOPH RES CO, V451, P171, DOI 10.1016/j.bbrc.2014.07.067
   Li DD, 2013, AM J PATHOL, V182, P64, DOI 10.1016/j.ajpath.2012.08.042
   Li J, 2015, TUMOR BIOL, V36, P1661, DOI 10.1007/s13277-014-2765-4
   Li N., 2017, TECHNOL CANCER RES T, V1
   Li PY, 2014, GENET TEST MOL BIOMA, V18, P149, DOI 10.1089/gtmb.2013.0400
   Li X, 2018, INT J ONCOL, V53, P21, DOI 10.3892/ijo.2018.4400
   Li Y, 2010, CANCER RES, V70, P7894, DOI 10.1158/0008-5472.CAN-10-1675
   Li ZJ, 2012, NAT COMMUN, V3, DOI 10.1038/ncomms1681
   Li ZW, 2016, AM J TRANSL RES, V8, P2385
   Li ZH, 2015, J TRANSL MED, V13, DOI 10.1186/s12967-015-0442-z
   Lian YF, 2017, AM J TRANSL RES, V9, P5496
   Lian YF, 2016, TUMOR BIOL, V37, P7431, DOI 10.1007/s13277-015-4617-2
   Liao CG, 2014, J TRANSL MED, V12, DOI 10.1186/s12967-014-0234-x
   Liao YL, 2012, CARCINOGENESIS, V33, P760, DOI 10.1093/carcin/bgs023
   Lim JY, 2013, WORLD J GASTROENTERO, V19, P7078, DOI 10.3748/wjg.v19.i41.7078
   Lin C, 2017, ONCOGENE, V36, P5392, DOI 10.1038/onc.2017.133
   Liu MY, 2016, J THORAC DIS, V8, P3314, DOI 10.21037/jtd.2016.11.75
   Liu MZ, 2018, CANCER BIOL THER, V19, P391, DOI 10.1080/15384047.2018.1423921
   Liu P, 2015, GENET MOL RES, V14, P17995, DOI 10.4238/2015.December.22.25
   Liu XH, 2013, BMC CANCER, V13, DOI 10.1186/1471-2407-13-464
   Liu Y, 2012, MED SCI MONITOR, V18, pBR299, DOI 10.12659/MSM.883262
   Long MJ, 2012, CANCER LETT, V324, P186, DOI 10.1016/j.canlet.2012.05.022
   Lu LG, 2012, BREAST CANCER RES TR, V136, P875, DOI 10.1007/s10549-012-2314-z
   Lu YC, 2015, CLIN BIOCHEM, V48, P115, DOI 10.1016/j.clinbiochem.2014.11.020
   Lu YY, 2017, ONCOL LETT, V13, P1131, DOI 10.3892/ol.2016.5544
   Luczak A, 2016, INT J BIOL MARKER, V31, pE245, DOI 10.5301/jbm.5000187
   Luo ZF, 2016, WORLD J GASTROENTERO, V22, P5254, DOI 10.3748/wjg.v22.i22.5254
   Lv JX, 2014, BIOMED PHARMACOTHER, V68, P935, DOI 10.1016/j.biopha.2014.09.011
   Ma L, 2007, NATURE, V449, P682, DOI 10.1038/nature06174
   Mallo M, 2010, DEV BIOL, V344, P7, DOI 10.1016/j.ydbio.2010.04.024
   Manavalan TT, 2011, CANCER LETT, V313, P26, DOI 10.1016/j.canlet.2011.08.018
   Markou A, 2013, LUNG CANCER, V81, P388, DOI 10.1016/j.lungcan.2013.05.007
   Marra L, 2013, CURR MED CHEM, V20, P833
   Martinez-Fernandez M, 2015, CLIN EPIGENETICS, V7, DOI 10.1186/s13148-015-0141-x
   Medina-Villaamil V, 2014, ACTAS UROL ESP, V38, P633, DOI 10.1016/j.acuro.2014.02.008
   Munoz-Largacha JA, 2017, J THORAC CARDIOV SUR, V154, P714, DOI 10.1016/j.jtcvs.2017.02.071
   Nakagawa T, 2013, BIOCHEM BIOPH RES CO, V436, P319, DOI 10.1016/j.bbrc.2013.05.101
   Nakata K, 2011, SURGERY, V150, P916, DOI 10.1016/j.surg.2011.06.017
   Nakayama I, 2013, INT J ONCOL, V43, P63, DOI 10.3892/ijo.2013.1935
   Ohuchida K, 2012, ANN SURG ONCOL, V19, P2394, DOI 10.1245/s10434-012-2252-3
   Ouyang H, 2014, ONCOGENE, V33, P4664, DOI 10.1038/onc.2013.405
   Parrella P, 2014, MOL CANCER, V13, DOI 10.1186/1476-4598-13-142
   Patil VS, 2014, CRIT REV BIOCHEM MOL, V49, P16, DOI 10.3109/10409238.2013.844092
   Perez-Rivas LG, 2014, PLOS ONE, V9, DOI 10.1371/journal.pone.0091884
   Popovic R, 2009, BLOOD, V113, P3314, DOI 10.1182/blood-2008-04-154310
   Preis M, 2011, CLIN CANCER RES, V17, P5812, DOI 10.1158/1078-0432.CCR-11-0695
   Pu HY, 2017, ONCOL LETT, V13, P2403, DOI 10.3892/ol.2017.5684
   Qiu JJ, 2014, GYNECOL ONCOL, V134, P121, DOI 10.1016/j.ygyno.2014.03.556
   Qu Y, 2018, BIOMED PHARMACOTHER, V98, P899, DOI 10.1016/j.biopha.2018.01.024
   Quagliata L, 2014, HEPATOLOGY, V59, P911, DOI 10.1002/hep.26740
   Ren YK, 2015, INT J CLIN EXP PATHO, V8, P11458
   Rinn JL, 2007, CELL, V129, P1311, DOI 10.1016/j.cell.2007.05.022
   Roberto GM, 2018, PATHOL RES PRACT, V214, P213, DOI 10.1016/j.prp.2017.11.020
   Ruby JG, 2007, GENOME RES, V17, P1850, DOI 10.1101/gr.6597907
   Sang YL, 2016, AM J TRANSL RES, V8, P2022
   Santarpia L, 2013, ENDOCR-RELAT CANCER, V20, P809, DOI 10.1530/ERC-13-0357
   Sasaki YTF, 2007, BIOCHEM BIOPH RES CO, V357, P724, DOI 10.1016/j.bbrc.2007.03.200
   Schorderet P, 2011, PLOS GENET, V7, DOI 10.1371/journal.pgen.1002071
   Schotte D, 2010, HAEMATOL-HEMATOL J, V95, P1675, DOI 10.3324/haematol.2010.023481
   Segersten U, 2014, UROL ONCOL-SEMIN ORI, V32, P613, DOI 10.1016/j.urolonc.2013.11.001
   Sessa L, 2007, RNA, V13, P223, DOI 10.1261/rna.266707
   Setoyama T, 2011, CLIN CANCER RES, V17, P5527, DOI 10.1158/1078-0432.CCR-11-1477
   Severino P, 2013, BMC CANCER, V13, DOI 10.1186/1471-2407-13-533
   Shang C, 2016, CANCER CHEMOTH PHARM, V77, P507, DOI 10.1007/s00280-016-2964-3
   Shen J, 2018, MOL CARCINOGEN, V57, P137, DOI 10.1002/mc.22739
   Singh R, 2014, MOL CANCER, V13, DOI 10.1186/1476-4598-13-256
   Song Li-Jie, 2015, Asian Pac J Cancer Prev, V16, P3667
   Sorensen KP, 2013, BREAST CANCER RES TR, V142, P529, DOI 10.1007/s10549-013-2776-7
   Su XP, 2014, ONCOTARGET, V5, P9864, DOI 10.18632/oncotarget.2454
   Sun MY, 2017, BIOTECHNOL LETT, V39, P1477, DOI 10.1007/s10529-017-2392-4
   Sun Y, 2015, PLOS ONE, V10, DOI 10.1371/journal.pone.0128257
   Sushma P S, 2015, Asian Pac J Cancer Prev, V16, P7589
   Svoboda M, 2012, RADIAT ONCOL, V7, DOI 10.1186/1748-717X-7-195
   Tan YL, 2009, BMC MOL BIOL, V10, DOI 10.1186/1471-2199-10-12
   Tanzer A, 2005, J EXP ZOOL PART B, V304B, P75, DOI 10.1002/jez.b.21021
   Tian XY, 2018, FRONT IMMUNOL, V9, DOI [10.3389/fimmu.2018.00473, 10.3389/fimmu.2018.01683]
   Tong GL, 2017, AM J TRANSL RES, V9, P4545
   Troiano G, 2017, ONCOTARGET, V8, P73029, DOI 10.18632/oncotarget.20373
   Tsai KW, 2010, GENE CHROMOSOME CANC, V49, P969, DOI 10.1002/gcc.20804
   Tsai MC, 2010, SCIENCE, V329, P689, DOI 10.1126/science.1192002
   Tsang FHC, 2015, LIVER INT, V35, P1597, DOI 10.1111/liv.12746
   van den Braak RRJC, 2018, SCI REP-UK, V8, DOI 10.1038/s41598-018-22532-1
   Varnholt H, 2008, HEPATOLOGY, V47, P1223, DOI 10.1002/hep.22158
   Veerla S, 2009, INT J CANCER, V124, P2236, DOI 10.1002/ijc.24183
   Wan LD, 2016, J CELL MOL MED, V20, P2036, DOI 10.1111/jcmm.12892
   Wang H, 2017, MOL CANCER, V16, DOI 10.1186/s12943-017-0680-1
   Wang JT, 2014, MED ONCOL, V31, DOI 10.1007/s12032-014-0148-8
   Wang JZ, 2018, BIOMED PHARMACOTHER, V101, P406, DOI 10.1016/j.biopha.2018.02.104
   Wang KC, 2011, NATURE, V472, P120, DOI 10.1038/nature09819
   Wang SSW, 2016, ONCOTARGET, V7, P36049, DOI 10.18632/oncotarget.9102
   Wang YL, 2015, ONCOTARGET, V6, P11150, DOI 10.18632/oncotarget.3441
   Wang YY, 2013, HUM PATHOL, V44, P1278, DOI 10.1016/j.humpath.2012.10.014
   Weiss FU, 2009, GASTROENTEROLOGY, V137, P2136, DOI 10.1053/j.gastro.2009.08.065
   Wong SFL, 2015, P NATL ACAD SCI USA, V112, pE4884, DOI 10.1073/pnas.1512655112
   Wu X., 2017, ONCOLOGY RES
   Wu XQ, 2016, TUMOR BIOL, V37, P5493, DOI 10.1007/s13277-015-4372-4
   Wu YS, 2015, INT J ONCOL, V46, P2586, DOI 10.3892/ijo.2015.2976
   Wu ZH, 2014, ONCOL REP, V32, P395, DOI 10.3892/or.2014.3186
   Xiao HB, 2014, ONCOL REP, V31, P1832, DOI 10.3892/or.2014.3048
   Xie M, 2015, ONCOTARGET, V6, P33587, DOI 10.18632/oncotarget.5599
   Xu H, 2015, MEDICINE, V94, DOI 10.1097/MD.0000000000001558
   Xu H, 2016, MOL MED REP, V13, P5223, DOI 10.3892/mmr.2016.5159
   Xu LM, 2016, J EXP CLIN CANC RES, V35, DOI 10.1186/s13046-016-0431-y
   Xu M, 2014, MEDICINE, V93, DOI 10.1097/MD.0000000000000173
   Xu ZY, 2013, INT J BIOL SCI, V9, P587, DOI 10.7150/ijbs.6339
   Xue X, 2016, ONCOGENE, V35, P2746, DOI 10.1038/onc.2015.340
   Yan JJ, 2016, 2016 INTERNATIONAL CONFERENCE ON MODERN ECONOMIC DEVELOPMENT AND ENVIRONMENT PROTECTION (ICMED 2016), P1, DOI 10.1109/PLASMA.2016.7534303
   Yan TH, 2014, TUMOR BIOL, V35, P10249, DOI 10.1007/s13277-014-2344-8
   Yan TD, 2018, NAT COMMUN, V9, DOI 10.1038/s41467-017-02601-1
   Yan Y, 2015, FEBS LETT, V589, P756, DOI 10.1016/j.febslet.2015.02.005
   Yan Y, 2013, HEPATOLOGY, V57, P667, DOI 10.1002/hep.26071
   Yang YL, 2017, ONCOTARGET, V8, P6833, DOI 10.18632/oncotarget.14304
   Yang YL, 2015, TUMOR BIOL, V36, P7069, DOI 10.1007/s13277-015-3366-6
   Yang Z, 2011, ANN SURG ONCOL, V18, P1243, DOI 10.1245/s10434-011-1581-y
   Yarmishyn AA, 2014, BMC GENOMICS, V15, DOI 10.1186/1471-2164-15-S9-S7
   Ye H, 2016, ONCOTARGETS THER, V9, P2081, DOI 10.2147/OTT.S95414
   Yekta S, 2008, NAT REV GENET, V9, P789, DOI 10.1038/nrg2400
   Yoon EL, 2017, J KOREAN MED SCI, V32, P212, DOI 10.3346/jkms.2017.32.2.212
   Yu DP, 2017, ONCOTARGETS THER, V10, P2609, DOI 10.2147/OTT.S132728
   Yu T, 2015, ONCOTARGET, V6, P30239, DOI 10.18632/oncotarget.4972
   Yuan QL, 2018, INT J BIOCHEM CELL B, V98, P1, DOI 10.1016/j.biocel.2018.02.013
   Zeng TH, 2014, MOL MED REP, V10, P1377, DOI 10.3892/mmr.2014.2370
   Zhang C, 2014, INT J MOL SCI, V15, P6544, DOI 10.3390/ijms15046544
   Zhang CN, 2010, CLIN CHEM, V56, P1871, DOI 10.1373/clinchem.2010.147553
   Zhang J, 2015, CLIN TRANSL ONCOL, V17, P209, DOI 10.1007/s12094-014-1213-7
   Zhang JH, 2018, PLOS ONE, V13, DOI 10.1371/journal.pone.0192509
   Zhang JX, 2013, NEURO-ONCOLOGY, V15, P1595, DOI 10.1093/neuonc/not131
   Zhang XL, 2015, MED SCI MONITOR, V21, P3748, DOI 10.12659/MSM.894670
   Zhang XQ, 2012, NEUROBIOL DIS, V48, P1, DOI 10.1016/j.nbd.2012.06.004
   Zhang XX, 2016, J CLIN NEUROSCI, V29, P59, DOI 10.1016/j.jocn.2015.10.046
   Zhang XQ, 2009, BLOOD, V113, P2526, DOI 10.1182/blood-2008-06-162164
   Zhang YR, 2017, WIRELESS NETW-GER, P1, DOI 10.1007/978-3-319-53288-2_1
   Zhang Y, 2017, INT J ONCOL, V51, P1705, DOI 10.3892/ijo.2017.4164
   Zhao FL, 2012, J INT MED RES, V40, P859, DOI 10.1177/147323001204000304
   Zhao H, 2013, J CELL BIOCHEM, V114, P2375, DOI 10.1002/jcb.24586
   Zhao W, 2015, AM J TRANSL RES, V7, P1295
   Zheng J, 2017, ACTA OTO-LARYNGOL, V137, P90, DOI 10.1080/00016489.2016.1214982
   Zhou Y, 2016, INT J ONCOL, V48, P670, DOI 10.3892/ijo.2015.3292
   Zhuang Y, 2015, MOL CARCINOGEN, V54, P1656, DOI 10.1002/mc.22237
NR 226
TC 18
Z9 18
U1 0
U2 23
PU WILEY
PI HOBOKEN
PA 111 RIVER ST, HOBOKEN 07030-5774, NJ USA
SN 0021-9541
EI 1097-4652
J9 J CELL PHYSIOL
JI J. Cell. Physiol.
PD JAN
PY 2019
VL 234
IS 1
BP 395
EP 413
DI 10.1002/jcp.27036
PG 19
WC Cell Biology; Physiology
WE Science Citation Index Expanded (SCI-EXPANDED)
SC Cell Biology; Physiology
GA HC1BG
UT WOS:000451533300031
PM 30132877
DA 2022-07-19
ER

PT J
AU Liu, XD
   Hemminki, K
   Forsti, A
   Sundquist, K
   Sundquist, J
   Ji, JG
AF Liu, Xiangdong
   Hemminki, Kari
   Forsti, Asta
   Sundquist, Kristina
   Sundquist, Jan
   Ji, Jianguang
TI Cancer risk in patients with type 2 diabetes mellitus and their
   relatives
SO INTERNATIONAL JOURNAL OF CANCER
LA English
DT Article
DE type 2 diabetes mellitus; cancer; risk
ID PROSTATE-CANCER; INSULIN
AB Epidemiological studies indicate that risks of certain cancers are increased in individuals hospitalized for type 2 diabetes mellitus (T2DM), which may not be representative of the entire population of T2DM patients as most of them are treated in primary health cares. To examine the subsequent cancer risk in individuals with T2DM from hospitals and primary health cares, and in their siblings and spouses, standardized incidence ratios (SIRs) were used to assess systematically risks of 35 cancer sites/types in individuals with T2DM using a nationwide Swedish database covering the period 1964 through 2010. Increased SIRs were recorded for 24 cancer sites/types in individuals with T2DM. The highest SIRs were for pancreatic cancer and liver cancer (2.98 and 2.43, respectively). A decreased SIR was noted for prostate cancer. Five cancers showed increased SIRs during the whole follow-up period: colon, liver, pancreatic, endometrial and kidney cancers. T2DM patients in inpatient, outpatient and primary health care showed similar risk patterns. The overall SIRs for cancer in the siblings and spouses of individuals with T2DM were 0.97 and 1.01, respectively. The insulin users showed an overall increased risk of cancer. This study showed increased risks of 24 cancers in individuals with T2DM, but not in their siblings or spouses, suggesting that the profound metabolic disturbances of the underlying disease may explain the observed increases. Further studies examining the endogenous and exogenous factors underlying these associations are needed.
C1 [Liu, Xiangdong; Hemminki, Kari; Forsti, Asta; Sundquist, Kristina; Sundquist, Jan; Ji, Jianguang] Lund Univ, Clin Res Ctr, Ctr Primary Hlth Care Res, Malmo, Sweden.
   [Hemminki, Kari; Forsti, Asta] German Canc Res Ctr, Div Mol Genet Epidemiol, Heidelberg, Germany.
   [Sundquist, Kristina; Sundquist, Jan] Stanford Univ, Sch Med, Stanford Prevent Res Ctr, Stanford, CA 94305 USA.
RP Liu, XD (通讯作者)，Skane Univ Hosp, Ctr Primary Hlth Care Res, CRC, Bldg 28,Floor 11,Jan Waldenstroms Gata 35, S-20502 Malmo, Sweden.
EM xiangdong.liu@med.lu.se
RI Ji, Jianguang/E-9579-2011
OI Ji, Jianguang/0000-0003-0324-9496
FU ALF; Swedish Research Council; FORTE
FX Grant sponsor: ALF funding; Grant sponsor: Swedish Research Council;
   Grant sponsor: FORTE
CR American Diabetes Association, 2014, NAT DIAB STAT REP
   [Anonymous], 2012, ANN REP 2012
   Atchison EA, 2011, INT J CANCER, V128, P635, DOI 10.1002/ijc.25362
   Bao B, 2011, BBA-REV CANCER, V1815, P135, DOI 10.1016/j.bbcan.2010.11.003
   Chen J, 2013, PLOS ONE, V8, P1793
   Doria A, 2008, CELL METAB, V8, P186, DOI 10.1016/j.cmet.2008.08.006
   Fall K, 2013, CANCER EPIDEM BIOMAR, V22, P1102, DOI 10.1158/1055-9965.EPI-12-1046
   Giovannucci E, 2010, DIABETES CARE, V33, P1674, DOI 10.2337/dc10-0666
   Govannucci E, 2007, GASTROENTEROLOGY, V132, P2208, DOI 10.1053/j.gastro.2007.03.050
   Gudbjornsdottir S, 2003, DIABETES CARE, V26, P1270, DOI 10.2337/diacare.26.4.1270
   Hemminki K, 2010, ONCOLOGIST, V15, P548, DOI 10.1634/theoncologist.2009-0300
   Hemminki K, 2010, DIABETES CARE, V33, P293, DOI 10.2337/dc09-0947
   Hjartaker A, 2008, ADV EXP MED BIOL, V630, P72
   Inoue M, 2012, ENDOCR-RELAT CANCER, V19, pF1, DOI 10.1530/ERC-12-0142
   Ji JG, 2012, INT J CANCER, V131, P2085, DOI 10.1002/ijc.27462
   Jonasson JM, 2014, PLOS ONE, V9, DOI 10.1371/journal.pone.0105868
   Jonasson JM, 2012, PLOS ONE, V7, DOI 10.1371/journal.pone.0038784
   Kornmann M, 1998, CANCER RES, V58, P4250
   Lambe M, 2011, CANCER CAUSE CONTROL, V22, P1163, DOI 10.1007/s10552-011-9794-8
   Masur K, 2011, BRIT J CANCER, V104, P345, DOI 10.1038/sj.bjc.6606050
   Onitilo AA, 2012, CANCER CAUSE CONTROL, V23, P991, DOI 10.1007/s10552-012-9971-4
   Pierce BL, 2012, UROL ONCOL-SEMIN ORI, V30, P735, DOI 10.1016/j.urolonc.2012.07.008
   Pollak M, 2008, NAT REV CANCER, V8, P915, DOI 10.1038/nrc2536
   Preston MA, 2014, EUR UROL, V66, P1012, DOI 10.1016/j.eururo.2014.04.027
   Seshasai SRK, 2011, NEW ENGL J MED, V364, P829, DOI 10.1056/NEJMoa1008862
   Smith U, 2009, DIABETOLOGIA, V52, P1699, DOI 10.1007/s00125-009-1441-5
   Stenstrom G, 2005, DIABETES, V54, pS68, DOI 10.2337/diabetes.54.suppl_2.S68
   Strickler H D, 2001, Diabetes Technol Ther, V3, P263, DOI 10.1089/152091501300209633
   Turner EL, 2011, INT J CANCER, V128, P440, DOI 10.1002/ijc.25360
   Vigneri P, 2009, ENDOCR-RELAT CANCER, V16, P1103, DOI 10.1677/ERC-09-0087
   Wigle DT, 2008, J TOXICOL ENV HEAL B, V11, P242, DOI 10.1080/10937400701873548
   Xue F, 2007, AM J CLIN NUTR, V86, p823S, DOI 10.1093/ajcn/86.3.823S
NR 32
TC 46
Z9 51
U1 3
U2 18
PU WILEY
PI HOBOKEN
PA 111 RIVER ST, HOBOKEN 07030-5774, NJ USA
SN 0020-7136
EI 1097-0215
J9 INT J CANCER
JI Int. J. Cancer
PD AUG 15
PY 2015
VL 137
IS 4
BP 903
EP 910
DI 10.1002/ijc.29440
PG 8
WC Oncology
WE Science Citation Index Expanded (SCI-EXPANDED)
SC Oncology
GA CK7QY
UT WOS:000356428400016
PM 25604005
OA Bronze
DA 2022-07-19
ER

PT J
AU Bozzetti, F
   Mariani, L
AF Bozzetti, Federico
   Mariani, Luigi
TI Perioperative nutritional support of patients undergoing pancreatic
   surgery in the age of ERAS
SO NUTRITION
LA English
DT Review
DE Perioperative ESPEN guidelines; Perioperative ERAS guidelines;
   Nutrition; Early oral feeding; Postoperative tube feeding; Postoperative
   parenteral nutrition
ID NEEDLE CATHETER JEJUNOSTOMY; TRACK RECOVERY PROGRAM; FEEDING
   JEJUNOSTOMY; CANCER-PATIENTS; GASTROINTESTINAL CANCER; ENTERAL
   NUTRITION; GASTROSTOMY TUBE; RANDOMIZED-TRIAL; AMINO-ACID;
   PANCREATICODUODENECTOMY
AB Objective: The results achieved through the Enhanced Recovery After Surgery (ERAS) approach in gastrointestinal surgery have led to its enthusiastic acceptance in pancreatic surgery. However, the ERAS program also involves an early oral feeding that is not always feasible after pancreatoduodenectomy. The aim of this review was to investigate in the literature whether the difficulty with early oral feeding in these patients was adequately balanced by perioperative enteral or parenteral nutritional support as recommended by the European Society for Clinical Nutrition and Metabolism (ESPEN) guidelines or whether these recommendations have lost value in the "bundle" of the ERAS.
   Methods: We reanalyzed both ESPEN guidelines and literature regarding the ERAS program in surgical pancreatic patients.
   Results: There was a high prevalence of malnutrition (and consequently of postoperative complications) in patients with pancreatic cancer, and there is evidence that many of these patients should be candidates for perioperative nutritional support according to ESPEN guidelines. The start of oral fluid and solid feeding was quite variable in literature reporting the use of ERAS in pancreatic cancer surgery, with a consistent gap between the recommended and the effective start of both the feedings. The use of nasogastric/jejunal tube or of a needle-catheter jejunostomy was discouraged by the ERAS guidelines but their use could prove beneficial in patients who are recognized at high risk for postoperative complications according to the scores available in the literature.
   Conclusion: The current practice of the ERAS program in these patients appears to neglect some ESPEN recommendations. On the other hand, both ESPEN and ERAS recommendations could be combined for a supplemental benefit for the patient. (C) 2014 Elsevier Inc. All rights reserved.
C1 [Bozzetti, Federico] Univ Milan, Fac Med, Milan, Italy.
   [Mariani, Luigi] Fdn IRCCS, Ist Nazl Tumori, Clin Epidemiol Unit, Milan, Italy.
   [Mariani, Luigi] Fdn IRCCS, Ist Nazl Tumori, Trial Org, Milan, Italy.
RP Bozzetti, F (通讯作者)，Univ Milan, Fac Med, Milan, Italy.
EM Dottfb@tin.it
RI Mariani, Luigi/C-2580-2017; Bozzetti, Federico/AAC-7758-2020; Mariani,
   Luigi/AAB-9464-2019
OI Mariani, Luigi/0000-0001-6208-4084; 
CR Abu-Hilal M, 2010, J PANCREAS, V11, P8
   Ahmad SA, 2012, ANN SURG, V256, P529, DOI 10.1097/SLA.0b013e318265ef0b
   Balzano G, 2008, BRIT J SURG, V95, P1387, DOI 10.1002/bjs.6324
   Berberat PO, 2007, J GASTROINTEST SURG, V11, P880, DOI 10.1007/s11605-007-0167-2
   Bozzetti F, 2007, CLIN NUTR, V26, P698, DOI 10.1016/j.clnu.2007.06.009
   Bozzetti F, 2013, CLIN NUTR, V32, P142, DOI 10.1016/j.clnu.2012.10.017
   Bozzetti F, 2012, SUPPORT CARE CANCER, V20, P1919, DOI 10.1007/s00520-012-1387-x
   Bozzetti F, 2011, P NUTR SOC, V70, P305, DOI 10.1017/S0029665111000486
   Braga M, 2009, CLIN NUTR, V28, P378, DOI 10.1016/j.clnu.2009.04.002
   Braga M, 2011, ANN SURG, V254, P702, DOI 10.1097/SLA.0b013e31823598fb
   BRENNAN MF, 1994, ANN SURG, V220, P436, DOI 10.1097/00000658-199410000-00003
   Burd Nicholas A, 2011, Nutr Metab (Lond), V8, P15, DOI 10.1186/1743-7075-8-15
   Couper G, 2011, P NUTR SOC, V70, P316, DOI 10.1017/S0029665111000553
   Date RS, 2004, DIGEST SURG, V21, P142, DOI 10.1159/000077454
   Di Carlo V, 1999, DIGEST SURG, V16, P320, DOI 10.1159/000018742
   di Sebastiano P, 2011, LANGENBECK ARCH SURG, V396, P345, DOI 10.1007/s00423-010-0707-1
   Eshuis WJ, 2011, ANN SURG, V253, P739, DOI 10.1097/SLA.0b013e31820b4bfc
   Fearon KC, 2012, BRIT J SURG, V20, P15
   Gerritsen A, 2012, J GASTROINTEST SURG, V16, P1144, DOI 10.1007/s11605-012-1887-5
   Gianotti L, 2000, PANCREAS, V21, P344, DOI 10.1097/00006676-200011000-00004
   Gupta V, 2009, WORLD J SURG, V33, P1432, DOI 10.1007/s00268-009-0019-1
   Han-Geurts IJM, 2004, DIGEST SURG, V21, P192, DOI 10.1159/000079345
   Hoffmann S, 2001, LANGENBECK ARCH SURG, V386, P402, DOI 10.1007/s00423-001-0257-7
   Kanda M, 2011, BRIT J SURG, V98, P268, DOI 10.1002/bjs.7305
   Kassin MT, 2012, J AM COLL SURGEONS, V215, P322, DOI 10.1016/j.jamcollsurg.2012.05.024
   Kennedy EP, 2007, J AM COLL SURGEONS, V204, P917, DOI 10.1016/j.jamcollsurg.2007.01.057
   Kent TS, 2013, SURGERY, V153, P86, DOI 10.1016/j.surg.2012.03.026
   Kreymann G, 2012, CLIN NUTR, V31, P168, DOI 10.1016/j.clnu.2011.12.004
   Lai HS, 2005, SEMIN CANCER BIOL, V15, P267, DOI 10.1016/j.semcancer.2005.04.003
   Lassen K, 2013, WORLD J SURG, V37, P240, DOI 10.1007/s00268-012-1771-1
   Lassen K, 2012, CLIN NUTR, V31, P817, DOI 10.1016/j.clnu.2012.08.011
   Lobo DN, 2006, CLIN NUTR, V25, P716, DOI 10.1016/j.clnu.2006.04.007
   Mariani L, 2012, SUPPORT CARE CANCER, V20, P301, DOI 10.1007/s00520-010-1075-7
   Casado MCM, 2010, CIR ESPAN, V87, P378, DOI 10.1016/j.ciresp.2010.03.007
   MYERS JG, 1995, AM J SURG, V170, P547, DOI 10.1016/S0002-9610(99)80013-0
   Nikfarjam M, 2013, J PANCREAS, V14, P63, DOI 10.6092/1590-8577/1223
   Osborne JB, 2012, NUTR CLIN PRACT, V27, P661, DOI 10.1177/0884533612457181
   Pausch T, 2012, SURGERY, V152, pS81, DOI 10.1016/j.surg.2012.05.028
   Pennings B, 2011, AM J CLIN NUTR, V93, P997, DOI 10.3945/ajcn.110.008102
   Porter GA, 2000, ANN SURG ONCOL, V7, P484, DOI 10.1007/s10434-000-0484-0
   Robertson N, 2012, HPB, V14, P700, DOI 10.1111/j.1477-2574.2012.00521.x
   Ryan AM, 2006, CLIN NUTR, V25, P386, DOI 10.1016/j.clnu.2005.12.003
   Salvia R, 2013, J SURG ONCOL, V107, P51, DOI 10.1002/jso.23285
   Venkat R, 2011, ARCH SURG-CHICAGO, V146, P1277, DOI 10.1001/archsurg.2011.294
   Wani ML, 2010, INT J SURG, V8, P387, DOI 10.1016/j.ijsu.2010.05.009
   Weimann A, 2006, CLIN NUTR, V25, P224, DOI 10.1016/j.clnu.2006.01.015
   Wichmann M W, 2006, Rozhl Chir, V85, P169
   Winter A, 2012, CLIN NUTR, V31, P765, DOI 10.1016/j.clnu.2012.05.003
NR 48
TC 32
Z9 56
U1 0
U2 35
PU ELSEVIER SCIENCE INC
PI NEW YORK
PA STE 800, 230 PARK AVE, NEW YORK, NY 10169 USA
SN 0899-9007
EI 1873-1244
J9 NUTRITION
JI Nutrition
PD NOV-DEC
PY 2014
VL 30
IS 11-12
BP 1267
EP 1271
DI 10.1016/j.nut.2014.03.002
PG 5
WC Nutrition & Dietetics
WE Science Citation Index Expanded (SCI-EXPANDED)
SC Nutrition & Dietetics
GA AQ7AE
UT WOS:000342964200004
PM 24973198
DA 2022-07-19
ER

PT J
AU Lonardo, E
   Cioffi, M
   Sancho, P
   Crusz, S
   Heeschen, C
AF Lonardo, Enza
   Cioffi, Michele
   Sancho, Patricia
   Crusz, Shanthini
   Heeschen, Christopher
TI Studying Pancreatic Cancer Stem Cell Characteristics for Developing New
   Treatment Strategies
SO JOVE-JOURNAL OF VISUALIZED EXPERIMENTS
LA English
DT Article
DE Medicine; Issue 100; Pancreatic ductal adenocarcinoma; cancer stem
   cells; spheres; metformin (met); metabolism
ID TUMOR-GROWTH; GEMCITABINE; METFORMIN; POPULATION; FOLFIRINOX; SURVIVAL;
   TARGET; LIVER
AB Pancreatic ductal adenocarcinoma (PDAC) contains a subset of exclusively tumorigenic cancer stem cells (CSCs) which have been shown to drive tumor initiation, metastasis and resistance to radio-and chemotherapy. Here we describe a specific methodology for culturing primary human pancreatic CSCs as tumor spheres in anchorage-independent conditions. Cells are grown in serum-free, non-adherent conditions in order to enrich for CSCs while their more differentiated progenies do not survive and proliferate during the initial phase following seeding of single cells. This assay can be used to estimate the percentage of CSCs present in a population of tumor cells. Both size (which can range from 35 to 250 micrometers) and number of tumor spheres formed represents CSC activity harbored in either bulk populations of cultured cancer cells or freshly harvested and digested tumors (1,2). Using this assay, we recently found that metformin selectively ablates pancreatic CSCs; a finding that was subsequently further corroborated by demonstrating diminished expression of pluripotency-associated genes/surface markers and reduced in vivo tumorigenicity of metformin-treated cells. As the final step for preclinical development we treated mice bearing established tumors with metformin and found significantly prolonged survival. Clinical studies testing the use of metformin in patients with PDAC are currently underway (e.g., NCT01210911, NCT01167738, and NCT01488552). Mechanistically, we found that metformin induces a fatal energy crisis in CSCs by enhancing reactive oxygen species (ROS) production and reducing mitochondrial transmembrane potential. In contrast, non-CSCs were not eliminated by metformin treatment, but rather underwent reversible cell cycle arrest. Therefore, our study serves as a successful example for the potential of in vitro sphere formation as a screening tool to identify compounds that potentially target CSCs, but this technique will require further in vitro and in vivo validation to eliminate false discoveries.
C1 [Lonardo, Enza; Cioffi, Michele; Sancho, Patricia; Heeschen, Christopher] Spanish Natl Canc Res Ctr, Mol Pathol Program, Stem Cells & Canc Grp, Madrid, Spain.
   [Lonardo, Enza] Inst Res Biomed IRB Barcelona, Barcelona, Spain.
   [Sancho, Patricia; Crusz, Shanthini; Heeschen, Christopher] Queen Mary Univ London, Barts Canc Inst, Ctr Stem Cells Canc & Ageing, London, England.
RP Lonardo, E (通讯作者)，Spanish Natl Canc Res Ctr, Mol Pathol Program, Stem Cells & Canc Grp, Madrid, Spain.
EM enza.lonardo@irbbarcelona.org; cheeschen@cnio.es
RI Sancho, Patricia/ABH-5258-2020; lonardo, enza/AAI-5726-2020; Guba,
   Markus/M-4309-2019
OI Sancho, Patricia/0000-0002-1092-5395; Lonardo, Enza/0000-0001-6654-1043;
   Cioffi, Michele/0000-0003-4180-5369
FU ERC Advanced Investigator Grant [Pa-CSC 233460]; European Community's
   Seventh Framework Programme (FP7) [256974 (EPC-TM-NET), 602783
   (CAM-PaC)]; Subdireccion General de Evaluacion y Fomento de la
   Investigacion, Fondo de Investigacion Sanitaria [PS09/02129,
   PI12/02643]; Programa Nacional de Internacionalizacion de la I+D,
   Subprogramma: FCCI (Ministerio de Economia y Competitividad, Spain)
   [PLE2009-0105]; Roche Fellowship; La Caixa Predoctoral Fellowship
   Programme
FX The present research was supported by an ERC Advanced Investigator Grant
   (Pa-CSC 233460), the European Community's Seventh Framework Programme
   (FP7/2007-2013) under grant agreement No 256974 (EPC-TM-NET) and No
   602783 (CAM-PaC), the Subdireccion General de Evaluacion y Fomento de la
   Investigacion, Fondo de Investigacion Sanitaria (PS09/02129 &
   PI12/02643), and the Programa Nacional de Internacionalizacion de la
   I+D, Subprogramma: FCCI 2009 (PLE2009-0105; Ministerio de Economia y
   Competitividad, Spain). E. Lonardo was supported by Roche Fellowship. M.
   Cioffi was supported by the La Caixa Predoctoral Fellowship Programme.
CR Burris HA, 1997, J CLIN ONCOL, V15, P2403, DOI 10.1200/JCO.1997.15.6.2403
   Chen J, 2012, NATURE, V488, P522, DOI 10.1038/nature11287
   Conroy T, 2011, NEW ENGL J MED, V364, P1817, DOI 10.1056/NEJMoa1011923
   Cufi S, 2012, ONCOTARGET, V3, P395, DOI 10.18632/oncotarget.488
   Cunningham D, 2009, J CLIN ONCOL, V27, P5513, DOI 10.1200/JCO.2009.24.2446
   Driessens G, 2012, NATURE, V488, P527, DOI 10.1038/nature11344
   Gallmeier E, 2011, STEM CELLS, V29, P418, DOI 10.1002/stem.595
   Garcia-Silva S, 2013, PANCREATOLOGY, V13, P110, DOI 10.1016/j.pan.2012.12.003
   Gourgou-Bourgade S, 2013, J CLIN ONCOL, V31, P23, DOI 10.1200/JCO.2012.44.4869
   Gu Y., 2011, J BIOTECH RES, V3, P7
   Hermann PC, 2008, CELL CYCLE, V7, P188, DOI 10.4161/cc.7.2.5326
   Hermann PC, 2007, CELL STEM CELL, V1, P313, DOI 10.1016/j.stem.2007.06.002
   Hermann PC, 2010, SEMIN CANCER BIOL, V20, P77, DOI 10.1016/j.semcancer.2010.03.004
   Hermann PC, 2009, EXPERT OPIN BIOL TH, V9, P1271, DOI 10.1517/14712590903246362
   Hirschmann-Jax C, 2004, P NATL ACAD SCI USA, V101, P14228, DOI 10.1073/pnas.0400067101
   Honjo S, 2014, INT J ONCOL, V45, P567, DOI 10.3892/ijo.2014.2450
   Ishizawa K, 2010, CELL STEM CELL, V7, P279, DOI 10.1016/j.stem.2010.08.009
   Jimeno A, 2009, MOL CANCER THER, V8, P310, DOI 10.1158/1535-7163.MCT-08-0924
   Kreso A, 2014, CELL STEM CELL, V14, P275, DOI 10.1016/j.stem.2014.02.006
   Lawson DA, 2007, P NATL ACAD SCI USA, V104, P181, DOI 10.1073/pnas.0609684104
   Li CW, 2007, CANCER RES, V67, P1030, DOI 10.1158/0008-5472.CAN-06-2030
   Li CW, 2011, GASTROENTEROLOGY, V141, P2218, DOI 10.1053/j.gastro.2011.08.009
   Li DS, 2009, NAT PROTOC, V4, P1649, DOI 10.1038/nprot.2009.150
   Lonardo E, 2013, PLOS ONE, V8, DOI 10.1371/journal.pone.0076518
   Lonardo E, 2011, CELL STEM CELL, V9, P433, DOI 10.1016/j.stem.2011.10.001
   Martin-Castillo B, 2010, CELL CYCLE, V9, P1057, DOI 10.4161/cc.9.6.10994
   Miranda-Lorenzo I, 2014, NAT METHODS, V11, P1161, DOI [10.1038/NMETH.3112, 10.1038/nmeth.3112]
   Moore MJ, 2007, J CLIN ONCOL, V25, P1960, DOI 10.1200/JCO.2006.07.9525
   Mueller MT, 2009, GASTROENTEROLOGY, V137, P1102, DOI 10.1053/j.gastro.2009.05.053
   Rahib L, 2014, CANCER RES, V74, P2913, DOI 10.1158/0008-5472.CAN-14-0155
   REYNOLDS BA, 1992, SCIENCE, V255, P1707, DOI 10.1126/science.1553558
   Schepers AG, 2012, SCIENCE, V337, P730, DOI 10.1126/science.1224676
   Seaberg RM, 2002, J NEUROSCI, V22, P1784, DOI 10.1523/JNEUROSCI.22-05-01784.2002
   Shaw RJ, 2005, SCIENCE, V310, P1642, DOI 10.1126/science.1120781
   Siegel R, 2012, CA-CANCER J CLIN, V62, P10, DOI 10.3322/caac.20138
   Singec I, 2006, NAT METHODS, V3, P801, DOI 10.1038/nmeth926
   Von Hoff DD, 2013, NEW ENGL J MED, V369, P1691, DOI 10.1056/NEJMoa1304369
   Whipple CA, 2012, ONCOGENE, V31, P2535, DOI 10.1038/onc.2011.430
   Wurth R, 2013, CELL CYCLE, V12, P145, DOI 10.4161/cc.23050
   Yachida S, 2010, NATURE, V467, P1114, DOI 10.1038/nature09515
NR 40
TC 15
Z9 15
U1 0
U2 7
PU JOURNAL OF VISUALIZED EXPERIMENTS
PI CAMBRIDGE
PA 1 ALEWIFE CENTER, STE 200, CAMBRIDGE, MA 02140 USA
SN 1940-087X
J9 JOVE-J VIS EXP
JI J. Vis. Exp.
PD JUN
PY 2015
IS 100
AR e52801
DI 10.3791/52801
PG 9
WC Multidisciplinary Sciences
WE Science Citation Index Expanded (SCI-EXPANDED)
SC Science & Technology - Other Topics
GA CR7NB
UT WOS:000361536000037
PM 26132091
OA Green Published, Green Submitted, Bronze
DA 2022-07-19
ER

PT J
AU Golias, T
   Papandreou, I
   Sun, R
   Kumar, B
   Brown, NV
   Swanson, BJ
   Pai, R
   Jaitin, D
   Le, QT
   Teknos, TN
   Denko, NC
AF Golias, Tereza
   Papandreou, Ioanna
   Sun, Ramon
   Kumar, Bhavna
   Brown, Nicole V.
   Swanson, Benjamin J.
   Pai, Reetesh
   Jaitin, Diego
   Le, Quynh-Thu
   Teknos, Theodoros N.
   Denko, Nicholas C.
TI Hypoxic repression of pyruvate dehydrogenase activity is necessary for
   metabolic reprogramming and growth of model tumours
SO SCIENTIFIC REPORTS
LA English
DT Article
ID SQUAMOUS-CELL CARCINOMA; GLUTAMINE-METABOLISM; THERAPEUTIC TARGET;
   OXYGEN-CONSUMPTION; SOLID TUMOR; CANCER; COMPLEX; KINASE;
   PHOSPHORYLATION; MITOCHONDRIA
AB Tumour cells fulfil the bioenergetic and biosynthetic needs of proliferation using the available environmental metabolites. Metabolic adaptation to hypoxia causes decreased mitochondrial function and increased lactate production. This work examines the biological importance of the hypoxia-inducible inhibitory phosphorylations on the pyruvate dehydrogenase E1 alpha subunit. Pancreatic cancer cell lines were genetically manipulated to alter the net phosphorylation of PDH E1 alpha through reduced kinase expression or enhanced phosphatase expression. The modified cells were tested for hypoxic changes in phosphorylated E1 alpha, mitochondrial metabolism and growth as xenografted tumours. Even though there are four PDHK genes, PDHK1 is essential for inhibitory PDH phosphorylation of E1 alpha at serine 232, is partially responsible for modification of serines 293 and 300, and these phosphorylations are necessary for model tumour growth. In order to determine the clinical relevance, a cohort of head and neck cancer patient biopsies was examined for phosphorylated E1 alpha and expression of PDHK1. Patients with detectable 232 phosphorylation or expression of PDHK1 tend to have worse clinical outcome. These data show that PDHK1 activity is unique and non-redundant in the family of PHDK enzymes and a PDHK1 specific inhibitor would therefore have anti-cancer activity with reduced chance of side effects from inhibition of other PDHKs.
C1 [Golias, Tereza] Slovak Acad Sci, Biomed Res Ctr, Inst Virol, Bratislava 84505, Slovakia.
   [Papandreou, Ioanna; Sun, Ramon; Denko, Nicholas C.] Ohio State Univ, Ctr Comprehens Canc, Dept Radiat Oncol, Columbus, OH 43210 USA.
   [Papandreou, Ioanna; Sun, Ramon; Kumar, Bhavna; Brown, Nicole V.; Swanson, Benjamin J.; Teknos, Theodoros N.; Denko, Nicholas C.] Wexner Med Ctr, Columbus, OH 43210 USA.
   [Kumar, Bhavna; Teknos, Theodoros N.] Ohio State Univ, Ctr Comprehens Canc, Dept Otolaryngol, Columbus, OH 43210 USA.
   [Brown, Nicole V.] Ohio State Univ, Ctr Comprehens Canc, Ctr Biostat, Dept Biomed Informat, Columbus, OH 43210 USA.
   [Swanson, Benjamin J.] Ohio State Univ, Ctr Comprehens Canc, Dept Pathol, Columbus, OH 43210 USA.
   [Pai, Reetesh] Univ Pittsburg, Dept Pathol, Pittsburgh, PA 15213 USA.
   [Jaitin, Diego] Weizmann Inst Sci, Dept Immunol, Rehovot, Israel.
   [Le, Quynh-Thu] Stanford Univ, Sch Med, Dept Radiat Oncol, Stanford, CA 94305 USA.
RP Denko, NC (通讯作者)，Ohio State Univ, Ctr Comprehens Canc, Dept Radiat Oncol, Columbus, OH 43210 USA.; Denko, NC (通讯作者)，Wexner Med Ctr, Columbus, OH 43210 USA.
EM Nicholas.Denko@osumc.edu
RI Papandreou, Ioanna/G-1703-2014; denko, nicholas/F-8444-2010; Golias,
   Tereza/ABC-4753-2020
OI Golias, Tereza/0000-0001-5386-1478; sun, ramon/0000-0002-3009-1850; Le,
   Quynh Thu/0000-0002-3682-1439
FU NIH [CA067166, CA163581]; EU; SAS (SASPRO Programme) [0035/01/02];
   NATIONAL CANCER INSTITUTE [P01CA067166, P30CA016058, R01CA163581]
   Funding Source: NIH RePORTER
FX The authors would like to thank Drs Giaccia and Koong and all the
   current and past members of the Denko lab for their helpful discussions
   and M. Kery for introduction to the CRISPR method. This work was
   supported by the NIH (grants CA067166 and CA163581) and co-financed by
   the EU and SAS (SASPRO Programme grant 0035/01/02).
CR Bowker-Kinley MM, 1998, BIOCHEM J, V329, P191, DOI 10.1042/bj3290191
   Bradford CR, 2014, LARYNGOSCOPE, V124, P179, DOI 10.1002/lary.24245
   Cairns RA, 2007, P NATL ACAD SCI USA, V104, P9445, DOI 10.1073/pnas.0611662104
   Chen DJ, 2016, APPL MICROBIOL BIOT, V100, P3587, DOI 10.1007/s00253-015-7263-0
   Cheng TL, 2011, P NATL ACAD SCI USA, V108, P8674, DOI 10.1073/pnas.1016627108
   DeBerardinis RJ, 2008, CURR OPIN GENET DEV, V18, P54, DOI 10.1016/j.gde.2008.02.003
   Denko NC, 2008, NAT REV CANCER, V8, P705, DOI 10.1038/nrc2468
   Fan J, 2014, NATURE, V510, P298, DOI 10.1038/nature13236
   Fan J, 2014, MOL CELL, V53, P534, DOI 10.1016/j.molcel.2013.12.026
   GUDI R, 1995, J BIOL CHEM, V270, P28989, DOI 10.1074/jbc.270.48.28989
   Hitosugi T, 2011, MOL CELL, V44, P864, DOI 10.1016/j.molcel.2011.10.015
   Hur H, 2013, INT J ONCOL, V42, P44, DOI 10.3892/ijo.2012.1687
   Kim JW, 2006, CELL METAB, V3, P177, DOI 10.1016/j.cmet.2006.02.002
   Korotchkina LG, 2001, J BIOL CHEM, V276, P37223, DOI 10.1074/jbc.M103069200
   Koukourakis MI, 2005, NEOPLASIA, V7, P1, DOI 10.1593/neo.04373
   Kumar B, 2012, MOL CANCER THER, V11, P1988, DOI 10.1158/1535-7163.MCT-12-0167
   Kunkel M, 2007, ORAL ONCOL, V43, P796, DOI 10.1016/j.oraloncology.2006.10.009
   Le Floch R, 2011, P NATL ACAD SCI USA, V108, P16663, DOI 10.1073/pnas.1106123108
   Li LM, 2005, CANCER RES, V65, P7249, DOI 10.1158/0008-5472.CAN-04-4426
   Li XJ, 2016, MOL CELL, V61, P705, DOI 10.1016/j.molcel.2016.02.009
   LINN TC, 1969, P NATL ACAD SCI USA, V62, P234, DOI 10.1073/pnas.62.1.234
   Lohneis P, 2015, ANTICANCER RES, V35, P6329
   Lu CW, 2008, J BIOL CHEM, V283, P28106, DOI 10.1074/jbc.M803508200
   Mann WR, 2000, BBA-PROTEIN STRUCT M, V1480, P283, DOI 10.1016/S0167-4838(00)00079-0
   McFate T, 2008, J BIOL CHEM, V283, P22700, DOI 10.1074/jbc.M801765200
   Metallo CM, 2012, NATURE, V481, P380, DOI 10.1038/nature10602
   Morrell JA, 2003, BIOCHEM SOC T, V31, P1168
   Mullen AR, 2012, NATURE, V481, P385, DOI 10.1038/nature10642
   Papandreou I, 2006, CELL METAB, V3, P187, DOI 10.1016/j.cmet.2006.01.012
   Patel MS, 2006, BIOCHEM SOC T, V34, P217, DOI 10.1042/BST0340217
   Ryan HE, 1998, EMBO J, V17, P3005, DOI 10.1093/emboj/17.11.3005
   Semenza GL, 2013, J CLIN INVEST, V123, P3664, DOI 10.1172/JCI67230
   Shroads AL, 2008, J PHARMACOL EXP THER, V324, P1163, DOI 10.1124/jpet.107.134593
   Sun RC, 2014, CELL METAB, V19, P285, DOI 10.1016/j.cmet.2013.11.022
   Tello D, 2011, CELL METAB, V14, P768, DOI 10.1016/j.cmet.2011.10.008
   van den Broek GB, 2009, INT J CANCER, V124, P2643, DOI 10.1002/ijc.24254
   Velpula KK, 2013, CANCER RES, V73, P7277, DOI 10.1158/0008-5472.CAN-13-1868
   Wigfield SM, 2008, BRIT J CANCER, V98, P1975, DOI 10.1038/sj.bjc.6604356
   Wijsman R, 2013, Q J NUCL MED MOL IM, V57, P244
   Wise DR, 2011, P NATL ACAD SCI USA, V108, P19611, DOI 10.1073/pnas.1117773108
   Zhang HF, 2007, CANCER CELL, V11, P407, DOI 10.1016/j.ccr.2007.04.001
NR 41
TC 27
Z9 27
U1 0
U2 16
PU NATURE PUBLISHING GROUP
PI LONDON
PA MACMILLAN BUILDING, 4 CRINAN ST, LONDON N1 9XW, ENGLAND
SN 2045-2322
J9 SCI REP-UK
JI Sci Rep
PD AUG 8
PY 2016
VL 6
AR 31146
DI 10.1038/srep31146
PG 11
WC Multidisciplinary Sciences
WE Science Citation Index Expanded (SCI-EXPANDED)
SC Science & Technology - Other Topics
GA DS8AZ
UT WOS:000381006300001
PM 27498883
OA Green Published, gold
DA 2022-07-19
ER

PT J
AU Severinsen, MCK
   Pedersen, BK
AF Severinsen, Mai Charlotte Krogh
   Pedersen, Bente Klarlund
TI Muscle-Organ Crosstalk: The Emerging Roles of Myokines
SO ENDOCRINE REVIEWS
LA English
DT Review
DE metabolism; cytokines; exercise; physical activity; diabetes; cancer
ID LEUKEMIA INHIBITORY FACTOR; HUMAN SKELETAL-MUSCLE; FOLLISTATIN-LIKE 1;
   ADIPOSE-TISSUE; PHYSICAL-ACTIVITY; NEUROTROPHIC FACTOR;
   INSULIN-RESISTANCE; MESSENGER-RNA; BRAIN HEALTH; CARDIOMETABOLIC RISK
AB Physical activity decreases the risk of a network of diseases, and exercise may be prescribed as medicine for lifestyle-related disorders such as type 2 diabetes, dementia, cardiovascular diseases, and cancer. During the past couple of decades, it has been apparent that skeletal muscle works as an endocrine organ, which can produce and secrete hundreds of myokines that exert their effects in either autocrine, paracrine, or endocrine manners. Recent advances show that skeletal muscle produces myokines in response to exercise, which allow for crosstalk between the muscle and other organs, including brain, adipose tissue, bone, liver, gut, pancreas, vascular bed, and skin, as well as communication within the muscle itself. Although only few myokines have been allocated to a specific function in humans, it has been identified that the biological roles of myokines include effects on, for example, cognition, lipid and glucose metabolism, browning of white fat, bone formation, endothelial cell function, hypertrophy, skin structure, and tumor growth. This suggests that myokines may be useful biomarkers for monitoring exercise prescription for people with, for example, cancer, diabetes, or neurodegenerative diseases.
C1 [Severinsen, Mai Charlotte Krogh; Pedersen, Bente Klarlund] Univ Copenhagen, Rigshosp, Ctr Phys Act Res CIM CFAS, Ctr Inflammat & Metab, Copenhagen, Denmark.
RP Pedersen, BK (通讯作者)，Rigshosp 7641, Ctr Inflammat & Metab CIM, Blegdamsvej 9, DK-2100 Copenhagen, Denmark.; Pedersen, BK (通讯作者)，Ctr Phys Act Res CFAS, Blegdamsvej 9, DK-2100 Copenhagen, Denmark.
EM bente.klarlund.pedersen@regionh.dk
OI Krogh Severinsen, Mai Charlotte/0000-0001-8626-0687
FU TrygFonden
FX The Centre for Physical Activity Research (CFAS) is supported by a grant
   from TrygFonden. Grant supporting the writing of the paper: TrygFonden
   should be acknowledged.
CR Aarsland D, 2010, AGING MENT HEALTH, V14, P386, DOI 10.1080/13607860903586136
   Aberg MAI, 2009, P NATL ACAD SCI USA, V106, P20906, DOI 10.1073/pnas.0905307106
   Adlard PA, 2005, NEUROBIOL AGING, V26, P511, DOI 10.1016/j.neurobiolaging.2004.05.006
   Ahima RS, 2015, ENDOCRINOL METAB, V30, P235, DOI 10.3803/EnM.2015.30.3.235
   Albrecht E, 2015, SCI REP-UK, V5, DOI 10.1038/srep08889
   ALLUISI EA, 1980, J MOTOR BEHAV, V12, P1
   Aoi W, 2013, GUT, V62, P882, DOI 10.1136/gutjnl-2011-300776
   Arnold AS, 2011, GERONTOLOGY, V57, P37, DOI 10.1159/000281883
   Axmann R, 2009, ARTHRITIS RHEUM-US, V60, P2747, DOI 10.1002/art.24781
   Bays HE, 2009, AM J MED, V122, pS26, DOI 10.1016/j.amjmed.2008.10.015
   Benatti FB, 2015, NAT REV RHEUMATOL, V11, P86, DOI 10.1038/nrrheum.2014.193
   Bialek P, 2014, BONE, V60, P162, DOI 10.1016/j.bone.2013.12.002
   Blundell JE, 2015, OBES REV, V16, P67, DOI 10.1111/obr.12257
   Bostrom P, 2012, NATURE, V481, P463, DOI 10.1038/nature10777
   Bouzakri K, 2011, DIABETES, V60, P1111, DOI 10.2337/db10-1178
   Brandt C, 2010, J BIOMED BIOTECHNOL, DOI 10.1155/2010/520258
   Diaz BB, 2018, IMMUNOL LETT, V203, P1, DOI 10.1016/j.imlet.2018.09.002
   Broholm C, 2008, J PHYSIOL-LONDON, V586, P2195, DOI 10.1113/jphysiol.2007.149781
   Broholm C, 2010, EXERC IMMUNOL REV, V16, P77
   Bruce CR, 2004, AM J PHYSIOL-ENDOC M, V287, pE616, DOI 10.1152/ajpendo.00150.2004
   Cabrera SM, 2016, EUR J IMMUNOL, V46, P1030, DOI 10.1002/eji.201546005
   Cai DS, 2005, NAT MED, V11, P183, DOI 10.1038/nm1166
   Carey AL, 2006, DIABETES, V55, P2688, DOI 10.2337/db05-1404
   Cecconi ADR, 2019, CANCERS, V11, DOI 10.3390/cancers11101541
   Chan C. Y., 2011, INT J PROTEOMICS, V2011, DOI [10.1155/2011/329467, DOI 10.1155/2011/329467]
   Chan CY, 2011, MOL CELL PROTEOMICS, V10, pM110, DOI DOI 10.1074/mcp.m110.004804
   Christensen JF, 2019, COMPR PHYSIOL, V9, P165, DOI 10.1002/cphy.c180016
   Christensen RH, 2019, CIRCULATION, V140, P1684, DOI 10.1161/CIRCULATIONAHA.119.042287
   Christensen RH, 2019, JAMA CARDIOL, V4, P778, DOI 10.1001/jamacardio.2019.2074
   Christensen RH, 2018, TRIALS, V19, DOI 10.1186/s13063-018-2637-0
   Coelho HJ, 2019, EXP GERONTOL, V127, DOI 10.1016/j.exger.2019.110715
   COOK KS, 1987, SCIENCE, V237, P402, DOI 10.1126/science.3299705
   Cotman CW, 2007, TRENDS NEUROSCI, V30, P464, DOI 10.1016/j.tins.2007.06.011
   Cotman CW, 2002, TRENDS NEUROSCI, V25, P295, DOI 10.1016/S0166-2236(02)02143-4
   Crane JD, 2015, AGING CELL, V14, P625, DOI 10.1111/acel.12341
   Crush EA, 2018, J AFFECT DISORDERS, V229, P282, DOI 10.1016/j.jad.2017.12.092
   Dankbar B, 2015, NAT MED, V21, P1085, DOI 10.1038/nm.3917
   Das DK, 2020, ACTA PHYSIOL, V228, DOI 10.1111/apha.13367
   De Benedetti F, 2006, ARTHRITIS RHEUM, V54, P3551, DOI 10.1002/art.22175
   Deshmukh AS, 2019, CELL METAB, V30, P963, DOI 10.1016/j.cmet.2019.10.001
   DINARELLO CA, 1994, FASEB J, V8, P1314, DOI 10.1096/fasebj.8.15.8001745
   Dinas PC, 2017, VERSION 2 F1000RES, V6, P286, DOI DOI 10.12688/F1000RESEARCH.11107.2
   Donath MY, 2011, NAT REV IMMUNOL, V11, P98, DOI 10.1038/nri2925
   Duggal NA, 2019, NAT REV IMMUNOL, V19, P563, DOI 10.1038/s41577-019-0177-9
   Eckel J, 2019, DIABETOLOGIA, V62, P1523, DOI 10.1007/s00125-019-4927-9
   Eguchi K, 2013, DIABETES OBES METAB, V15, P152, DOI 10.1111/dom.12168
   Ehses JA, 2007, DIABETES, V56, P2356, DOI 10.2337/db06-1650
   El-Armouche A, 2011, CIRC-HEART FAIL, V4, P621, DOI 10.1161/CIRCHEARTFAILURE.110.960625
   Ellingsgaard H, 2008, P NATL ACAD SCI USA, V105, P13163, DOI 10.1073/pnas.0801059105
   Ellingsgaard H, 2011, NAT MED, V17, P1481, DOI 10.1038/nm.2513
   Erickson KI, 2011, P NATL ACAD SCI USA, V108, P3017, DOI 10.1073/pnas.1015950108
   Everett BM, 2018, J AM COLL CARDIOL, V71, P2392, DOI 10.1016/j.jacc.2018.03.002
   Farmer J, 2004, NEUROSCIENCE, V124, P71, DOI 10.1016/j.neuroscience.2003.09.029
   Febbraio MA, 2002, FASEB J, V16, P1335, DOI 10.1096/fj.01-0876rev
   Febbraio MA, 2004, DIABETES, V53, P1643, DOI 10.2337/diabetes.53.7.1643
   Fischer CP, 2006, EXERC IMMUNOL REV, V12, P6
   Fischer CP, 2004, AM J PHYSIOL-ENDOC M, V287, pE1189, DOI 10.1152/ajpendo.00206.2004
   Fischer CP, 2004, J PHYSIOL-LONDON, V558, P633, DOI 10.1113/jphysiol.2004.066779
   Fiuza-Luces C, 2018, NAT REV CARDIOL, V15, P731, DOI 10.1038/s41569-018-0065-1
   Fosgerau K, 2010, J ENDOCRINOL, V204, P265, DOI 10.1677/JOE-09-0413
   Funcke JB, 2019, J LIPID RES, V60, P1648, DOI 10.1194/jlr.R094060
   Gao S, 2017, AM J PHYSIOL-CELL PH, V313, pC487, DOI 10.1152/ajpcell.00112.2017
   Garneau L, 2019, DIABETES METAB, V45, P505, DOI 10.1016/j.diabet.2019.02.006
   Giovannucci E, 2007, AM J CLIN NUTR, V86, p836S, DOI 10.1093/ajcn/86.3.836S
   GOLDSTEIN M, 1961, AM J PHYSIOL, V200, P67, DOI 10.1152/ajplegacy.1961.200.1.67
   Gomarasca M, 2020, ADV CLIN CHEM, V94, P155, DOI 10.1016/bs.acc.2019.07.010
   Graf C, 2019, INT J MOL SCI, V20, DOI 10.3390/ijms20246159
   Grobet L, 1997, NAT GENET, V17, P71, DOI 10.1038/ng0997-71
   Guo BS, 2017, CALCIFIED TISSUE INT, V100, P184, DOI 10.1007/s00223-016-0209-4
   Haffner SM, 2007, AM J MED, V120, P10, DOI 10.1016/j.amjmed.2007.06.006
   Hamrick MW, 2011, EXERC SPORT SCI REV, V39, P43, DOI 10.1097/JES.0b013e318201f601
   Han MS, 2020, P NATL ACAD SCI USA, V117, P2751, DOI 10.1073/pnas.1920004117
   Handschin C, 2008, NATURE, V454, P463, DOI 10.1038/nature07206
   Hansen JS, 2016, J CLIN ENDOCR METAB, V101, P550, DOI 10.1210/jc.2015-3668
   Hansen JS, 2016, J CLIN ENDOCR METAB, V101, P2816, DOI 10.1210/jc.2016-1681
   Hansen JS, 2015, MOL METAB, V4, P551, DOI 10.1016/j.molmet.2015.06.001
   Harder-Lauridsen NM, 2017, J APPL PHYSIOL, V122, P230, DOI 10.1152/japplphysiol.00846.2016
   Haugen F, 2010, AM J PHYSIOL-CELL PH, V298, pC807, DOI 10.1152/ajpcell.00094.2009
   Henningsen J, 2011, MOL BIOSYST, V7, P311, DOI 10.1039/c0mb00209g
   Henningsen J, 2010, MOL CELL PROTEOMICS, V9, P2482, DOI 10.1074/mcp.M110.002113
   Hidalgo J, 2010, BRAIN BEHAV IMMUN, V24, P119, DOI 10.1016/j.bbi.2009.09.002
   Hittel DS, 2010, MED SCI SPORT EXER, V42, P2023, DOI 10.1249/MSS.0b013e3181e0b9a8
   Hoffmann C, 2017, CSH PERSPECT MED, V7, DOI 10.1101/cshperspect.a029793
   Hojman P, 2018, CELL METAB, V27, P10, DOI 10.1016/j.cmet.2017.09.015
   Hojman P, 2011, AM J PHYSIOL-ENDOC M, V301, pE504, DOI 10.1152/ajpendo.00520.2010
   Indrakusuma I, 2015, CURR OBES REP, V4, P411, DOI 10.1007/s13679-015-0174-7
   Izumiya Y, 2008, CELL METAB, V7, P159, DOI 10.1016/j.cmet.2007.11.003
   Jespersen NZ, 2013, CELL METAB, V17, P798, DOI 10.1016/j.cmet.2013.04.011
   JILKA RL, 1992, SCIENCE, V257, P88, DOI 10.1126/science.1621100
   Kahn BB, 2005, CELL METAB, V1, P15, DOI 10.1016/j.cmet.2004.12.003
   Kaji H, 2016, BONEKEY REP, V5, DOI 10.1038/bonekey.2016.48
   Kammoun HL, 2014, CELL METAB, V19, P1, DOI 10.1016/j.cmet.2013.12.007
   Kanzleiter T, 2014, BIOCHEM BIOPH RES CO, V450, P1089, DOI 10.1016/j.bbrc.2014.06.123
   Karstoft K, 2016, CURR OPIN CLIN NUTR, V19, P270, DOI 10.1097/MCO.0000000000000283
   Karstoft K, 2016, IMMUNOL CELL BIOL, V94, P146, DOI 10.1038/icb.2015.101
   Keller C, 2005, J APPL PHYSIOL, V99, P2075, DOI 10.1152/japplphysiol.00590.2005
   Keller C, 2006, CYTOKINE, V36, P141, DOI 10.1016/j.cyto.2006.10.014
   Kelley George A, 2017, J Evid Based Med, V10, P26, DOI 10.1111/jebm.12236
   Khan SU, 2019, J PAK MED ASSOC, V69, P1014
   Kim HJ, 2004, DIABETES, V53, P1060, DOI 10.2337/diabetes.53.4.1060
   Kjaer M, 1996, J APPL PHYSIOL, V80, P2156, DOI 10.1152/jappl.1996.80.6.2156
   Knudsen JG, 2014, PLOS ONE, V9, DOI [10.1371/journal.pone.0084910, 10.1371/journal.pone.0086457]
   Knudsen SH, 2015, CURR DIABETES REP, V15, DOI 10.1007/s11892-015-0642-1
   Kobilo T, 2011, LEARN MEMORY, V18, P605, DOI 10.1101/lm.2283011
   Kristof E, 2019, EXP CELL RES, V377, P47, DOI 10.1016/j.yexcr.2019.02.015
   Krogh-Madsen R, 2014, J APPL PHYSIOL, V116, P231, DOI 10.1152/japplphysiol.00155.2013
   Krogh-Madsen R, 2010, J APPL PHYSIOL, V108, P1034, DOI 10.1152/japplphysiol.00977.2009
   Laye MJ, 2007, J APPL PHYSIOL, V102, P1341, DOI 10.1152/japplphysiol.01018.2006
   Le Goff B, 2010, JOINT BONE SPINE, V77, P201, DOI 10.1016/j.jbspin.2010.03.002
   Leardini-Tristao M, 2019, J CLIN MED, V8, DOI 10.3390/jcm8050653
   Lee JH, 2019, FRONT PHYSIOL, V10, DOI 10.3389/fphys.2019.00042
   Lehrskov LL, 2018, CELL METAB, V27, P1201, DOI 10.1016/j.cmet.2018.04.008
   Liu PZ, 2018, FRONT NEUROSCI-SWITZ, V12, DOI 10.3389/fnins.2018.00052
   Lombardi G, 2016, ENDOCRINE, V54, P284, DOI 10.1007/s12020-015-0834-0
   Loprinzi PD, 2019, CLIN PHYSIOL FUNCT I, V39, P9, DOI 10.1111/cpf.12522
   Lucia A, 2016, NEW ENGL J MED, V375, P892, DOI 10.1056/NEJMcibr1606456
   Makarova JA, 2014, EXERC IMMUNOL REV, V20, P135
   Manole E, 2018, J IMMUNOL RES, V2018, DOI 10.1155/2018/8260742
   Matthews VB, 2010, DIABETOLOGIA, V53, P2431, DOI 10.1007/s00125-010-1865-y
   Matthews VB, 2009, DIABETOLOGIA, V52, P1409, DOI 10.1007/s00125-009-1364-1
   Mattson MP, 2012, CELL METAB, V16, P706, DOI 10.1016/j.cmet.2012.08.012
   Mauer J, 2015, TRENDS IMMUNOL, V36, P92, DOI 10.1016/j.it.2014.12.008
   Mauer J, 2014, NAT IMMUNOL, V15, P423, DOI 10.1038/ni.2865
   MCCARTHY DA, 1988, SPORTS MED, V6, P333, DOI 10.2165/00007256-198806060-00002
   McPherron AC, 1997, NATURE, V387, P83, DOI 10.1038/387083a0
   MIZUHARA H, 1994, J EXP MED, V179, P1529, DOI 10.1084/jem.179.5.1529
   Mohr T, 1997, SPINAL CORD, V35, P1, DOI 10.1038/sj.sc.3100343
   Molinero A, 2017, PLOS ONE, V12, DOI 10.1371/journal.pone.0173675
   Moon HY, 2016, CELL METAB, V24, P332, DOI 10.1016/j.cmet.2016.05.025
   Moore SC, 2016, JAMA INTERN MED, V176, P816, DOI 10.1001/jamainternmed.2016.1548
   Mosher DS, 2007, PLOS GENET, V3, P779, DOI 10.1371/journal.pgen.0030079
   NEEPER SA, 1995, NATURE, V373, P109, DOI 10.1038/373109a0
   NehlsenCannarella SL, 1997, J APPL PHYSIOL, V82, P1662, DOI 10.1152/jappl.1997.82.5.1662
   Nielsen AR, 2007, J PHYSIOL-LONDON, V584, P305, DOI 10.1113/jphysiol.2007.139618
   Nieman DC, 1997, AM J CLIN NUTR, V66, P153
   Nishizawa H, 2004, J BIOL CHEM, V279, P19391, DOI 10.1074/jbc.C400066200
   Nordby P, 2012, OBESITY, V20, P2202, DOI 10.1038/oby.2012.70
   Norheim F, 2014, FEBS J, V281, P739, DOI 10.1111/febs.12619
   Ogura Y, 2012, CIRCULATION, V126, P1728, DOI 10.1161/CIRCULATIONAHA.112.115089
   Oliff HS, 1998, MOL BRAIN RES, V61, P147, DOI 10.1016/S0169-328X(98)00222-8
   Olsen RH, 2008, JAMA-J AM MED ASSOC, V299, P1261, DOI 10.1001/jama.299.11.1259
   OPP MR, 1995, J NEUROIMMUNOL, V60, P165, DOI 10.1016/0165-5728(95)00066-B
   Oshima Y, 2008, CIRCULATION, V117, P3099, DOI 10.1161/CIRCULATIONAHA.108.767673
   Ouchi N, 2008, J BIOL CHEM, V283, P32802, DOI 10.1074/jbc.M803440200
   Pajonk FG, 2010, ARCH GEN PSYCHIAT, V67, P133, DOI 10.1001/archgenpsychiatry.2009.193
   Pal M, 2014, IMMUNOL CELL BIOL, V92, P331, DOI 10.1038/icb.2014.16
   Palmqvist P, 2002, J IMMUNOL, V169, P3353, DOI 10.4049/jimmunol.169.6.3353
   Pedersen BK, 2015, SCAND J MED SCI SPOR, V25, P1, DOI 10.1111/sms.12581
   Pedersen BK, 2008, PHYSIOL REV, V88, P1379, DOI 10.1152/physrev.90100.2007
   Pedersen BK, 2013, COMPR PHYSIOL, V3, P1337, DOI 10.1002/cphy.c120033
   Pedersen BK, 2012, NAT REV ENDOCRINOL, V8, P457, DOI 10.1038/nrendo.2012.49
   Pedersen BK, 2011, BRAIN BEHAV IMMUN, V25, P811, DOI 10.1016/j.bbi.2011.02.010
   Pedersen BK, 2009, J PHYSIOL-LONDON, V587, P5559, DOI 10.1113/jphysiol.2009.179515
   Pedersen BK, 2007, J APPL PHYSIOL, V103, P1093, DOI 10.1152/japplphysiol.00080.2007
   Pedersen BK, 2006, ESSAYS BIOCHEM, V42, P105, DOI 10.1042/bse0420105
   Pedersen BK, 2019, NAT REV ENDOCRINOL, V15, P383, DOI 10.1038/s41574-019-0174-x
   Pedersen BK, 2019, ANNU REV PHYSIOL, V81, P607, DOI 10.1146/annurev-physiol-020518-114339
   Pedersen BK, 2017, EUR J CLIN INVEST, V47, P600, DOI 10.1111/eci.12781
   Pedersen BK, 2000, PHYSIOL REV, V80, P1055, DOI 10.1152/physrev.2000.80.3.1055
   Pedersen BK, 2003, PFLUG ARCH EUR J PHY, V446, P9, DOI 10.1007/s00424-002-0981-z
   Pedersen BK, 2003, J MUSCLE RES CELL M, V24, P113, DOI 10.1023/A:1026070911202
   Pedersen L, 2016, CELL METAB, V23, P554, DOI 10.1016/j.cmet.2016.01.011
   Peppler WT, 2019, AM J PHYSIOL-GASTR L, V316, pG166, DOI 10.1152/ajpgi.00097.2018
   Perrini S, 2010, J ENDOCRINOL, V205, P201, DOI 10.1677/JOE-09-0431
   Petersen AMW, 2006, J PHYSIOL PHARMACOL, V57, P43
   Petersen AMW, 2005, J APPL PHYSIOL, V98, P1154, DOI 10.1152/japplphysiol.00164.2004
   Petersen EW, 2005, AM J PHYSIOL-ENDOC M, V288, pE155, DOI 10.1152/ajpendo.00257.2004
   Pischon T, 2008, NEW ENGL J MED, V359, P2105, DOI 10.1056/NEJMoa0801891
   Plomgaard P, 2005, DIABETES, V54, P2939, DOI 10.2337/diabetes.54.10.2939
   Rai M, 2016, ANNU REV PHYSIOL, V78, P85, DOI 10.1146/annurev-physiol-021115-105305
   Rao RR, 2014, CELL, V157, P1279, DOI 10.1016/j.cell.2014.03.065
   Raschke S, 2013, MEDIAT INFLAMM, V2013, DOI 10.1155/2013/320724
   Rasmussen P, 2009, EXP PHYSIOL, V94, P1062, DOI 10.1113/expphysiol.2009.048512
   Roberts LD, 2014, CELL METAB, V19, P96, DOI 10.1016/j.cmet.2013.12.003
   Rodriguez A, 2017, ACTA PHYSIOL, V219, P362, DOI 10.1111/apha.12686
   Rosenkilde M, 2016, EUR J CLIN NUTR, V70, P1212, DOI 10.1038/ejcn.2016.64
   Ross R, 2000, ANN INTERN MED, V133, P92, DOI 10.7326/0003-4819-133-2-200007180-00008
   Ruiz-Casado A, 2017, TRENDS CANCER, V3, P423, DOI 10.1016/j.trecan.2017.04.007
   Rutti S, 2018, SCI REP-UK, V8, DOI 10.1038/s41598-018-28117-2
   Safdar A, 2018, CSH PERSPECT MED, V8, DOI 10.1101/cshperspect.a029827
   Safdar A, 2016, NAT REV ENDOCRINOL, V12, P504, DOI 10.1038/nrendo.2016.76
   Saidenberg-Kermanac'h N, 2004, JOINT BONE SPINE, V71, P9, DOI 10.1016/S1297-319X(03)00131-3
   Santos-Lozano A, 2016, MAYO CLIN PROC, V91, P999, DOI 10.1016/j.mayocp.2016.04.024
   Saremi A, 2010, MOL CELL ENDOCRINOL, V317, P25, DOI 10.1016/j.mce.2009.12.019
[truncated: 4,274,599 more chars]
