# Supplementary material for: Emerging current trends and research focus related to pancreatic cancer metabolism: A bibliometric and visualized analysis
Source: Front Oncol. 2022 Nov 25;12:1009700. doi: 10.3389/fonc.2022.1009700 (PMC9732726; doi:10.3389/fonc.2022.1009700)
Supplement: Supplementary file 1 [file DataSheet_1.zip › The plain text format/download_3001-3500.txt]

FN Clarivate Analytics Web of Science
VR 1.0
PT J
AU Yang, JH
   Wei, XH
   Hu, F
   Dong, W
   Sun, L
AF Yang, Jihua
   Wei, XiaoHong
   Hu, Fang
   Dong, Wei
   Sun, Liao
TI Development and validation of a novel 3-gene prognostic model for
   pancreatic adenocarcinoma based on ferroptosis-related genes
SO CANCER CELL INTERNATIONAL
LA English
DT Article
DE Pancreatic adenocarcinoma; Ferroptosis; Prognosis; Bioinformatics; Genes
ID CELL-DEATH; CANCER; METABOLISM
AB Background Molecular markers play an important role in predicting clinical outcomes in pancreatic adenocarcinoma (PAAD) patients. Analysis of the ferroptosis-related genes may provide novel potential targets for the prognosis and treatment of PAAD. Methods RNA-sequence and clinical data of PAAD was downloaded from The Cancer Genome Atlas (TCGA) and Gene Expression Omnibus (GEO) public databases. The PAAD samples were clustered by a non-negative matrix factorization (NMF) algorithm. The differentially expressed genes (DEGs) between different subtypes were used by "limma_3.42.2" package. The R software package clusterProfiler was used for functional enrichment analysis. Then, a multivariate Cox proportional and LASSO regression were used to develop a ferroptosis-related gene signature for pancreatic adenocarcinoma. A nomogram and corrected curves were constructed. Finally, the expression and function of these signature genes were explored by qRT-PCR, immunohistochemistry (IHC) and proliferation, migration and invasion assays. Results The 173 samples were divided into 3 categories (C1, C2, and C3) and a 3-gene signature model (ALOX5, ALOX12, and CISD1) was constructed. The prognostic model showed good independent prognostic ability in PAAD. In the GSE62452 external validation set, the molecular model also showed good risk prediction. KM-curve analysis showed that there were significant differences between the high and low-risk groups, samples with a high-risk score had a worse prognosis. The predictive efficiency of the 3-gene signature-based nomogram was significantly better than that of traditional clinical features. For comparison with other models, that our model, with a reasonable number of genes, yields a more effective result. The results obtained with qPCR and IHC assays showed that ALOX5 was highly expressed, whether ALOX12 and CISD1 were expressed at low levels in tissue samples. Finally, function assays results suggested that ALOX5 may be an oncogene and ALOX12 and CISD1 may be tumor suppressor genes. Conclusions We present a novel prognostic molecular model for PAAD based on ferroptosis-related genes, which serves as a potentially effective tool for prognostic differentiation in pancreatic cancer patients.
C1 [Yang, Jihua; Wei, XiaoHong; Hu, Fang; Sun, Liao] Sun Yat Sen Univ, Dept Endocrinol & Metab, Affiliated Hosp 5, Zhuhai 519000, Peoples R China.
   [Dong, Wei] Second Mil Med Univ, Eastern Hepatobiliary Surg Hosp, Dept Pathol, Shanghai, Peoples R China.
RP Sun, L (通讯作者)，Sun Yat Sen Univ, Dept Endocrinol & Metab, Affiliated Hosp 5, Zhuhai 519000, Peoples R China.; Dong, W (通讯作者)，Second Mil Med Univ, Eastern Hepatobiliary Surg Hosp, Dept Pathol, Shanghai, Peoples R China.
EM well_dw@163.com; sunliao@mail.sysu.edu.cn
FU Guangdong Province National Natural Science Foundation of China
   [2018A0303130263]
FX This work was supported by the Guangdong Province National Natural
   Science Foundation of China (Grant 2018A0303130263).
CR Angeli JPF, 2019, NAT REV CANCER, V19, P405, DOI 10.1038/s41568-019-0149-1
   Bersuker K, 2019, NATURE, V575, P688, DOI 10.1038/s41586-019-1705-2
   Bray F, 2018, CA-CANCER J CLIN, V68, P394, DOI 10.3322/caac.21492
   Charoentong P, 2017, CELL REP, V18, P248, DOI 10.1016/j.celrep.2016.12.019
   Chu B, 2019, NAT CELL BIOL, V21, P579, DOI 10.1038/s41556-019-0305-6
   Cui H, 2020, SCI REP-UK, V10, DOI 10.1038/s41598-020-61162-4
   De Dosso S, 2021, CANCER TREAT REV, V96, DOI 10.1016/j.ctrv.2021.102180
   Demirkol Canli S, 2020, PLOS ONE, V15, DOI 10.1371/journal.pone.0231835
   Doll S, 2019, NATURE, V575, P693, DOI 10.1038/s41586-019-1707-0
   Fearnhead HO, 2017, CELL DEATH DIFFER, V24, P1991, DOI 10.1038/cdd.2017.149
   Fong ZV, 2021, J NATL COMPR CANC NE, V19, P459, DOI 10.6004/jnccn.2021.7009
   Friedman J, 2010, J STAT SOFTW, V33, P1, DOI 10.18637/jss.v033.i01
   Gaschler MM, 2017, BIOCHEM BIOPH RES CO, V482, P419, DOI 10.1016/j.bbrc.2016.10.086
   Haider S, 2014, GENOME MED, V6, DOI 10.1186/s13073-014-0105-3
   Hassannia B, 2019, CANCER CELL, V35, P830, DOI 10.1016/j.ccell.2019.04.002
   Junyu H., 2021, FRONT CELL DEV BIOL, V9
   Kamarudin AN, 2017, BMC MED RES METHODOL, V17, DOI 10.1186/s12874-017-0332-6
   Li J, 2020, CELL DEATH DIS, V11, DOI 10.1038/s41419-020-2298-2
   Liang C, 2019, ADV MATER, V31, DOI 10.1002/adma.201904197
   Liu R, 2020, EBIOMEDICINE, V51, DOI 10.1016/j.ebiom.2019.102602
   Liu XG, 2020, CANCER MED-US, V9, P2062, DOI 10.1002/cam4.2818
   Lv SY, 2020, BIOMED RES INT, V2020, DOI 10.1155/2020/2585862
   Mao XY, 2019, FRONT NEUROSCI-SWITZ, V13, DOI 10.3389/fnins.2019.00512
   Meng ZB, 2020, AGING-US, V12, P5048, DOI 10.18632/aging.102931
   Merchant N, 2018, CRIT REV ONCOL HEMAT, V127, P50, DOI 10.1016/j.critrevonc.2018.05.012
   Mittler R, 2019, ANTIOXID REDOX SIGN, V30, P1083, DOI 10.1089/ars.2018.7502
   Rawla P, 2019, WORLD J ONCOL, V10, P10, DOI 10.14740/wjon1166
   Reyes I, 2019, CANCER BIOMARK, V24, P71, DOI 10.3233/CBM-181758
   Ritchie ME, 2015, NUCLEIC ACIDS RES, V43, DOI 10.1093/nar/gkv007
   Sarsour EH, 2020, J BIOL CHEM, V295, P6946, DOI 10.1074/jbc.RA120.012798
   Song ZW, 2020, ONCOL REP, V43, P516, DOI 10.3892/or.2019.7425
   Stockwell BR, 2017, CELL, V171, P273, DOI 10.1016/j.cell.2017.09.021
   Sun QY, 2019, OXID MED CELL LONGEV, V2019, DOI 10.1155/2019/2749173
   Tang WQ, 2021, BMC CANCER, V21, DOI 10.1186/s12885-021-08892-4
   Vincent A, 2011, LANCET, V378, P607, DOI 10.1016/S0140-6736(10)62307-0
   Wang DX, 2018, J CELL BIOCHEM, V119, P1755, DOI 10.1002/jcb.26336
   Wang S, 2021, PEERJ, V9, DOI 10.7717/peerj.11233
   Wang WM, 2019, NATURE, V569, P270, DOI 10.1038/s41586-019-1170-y
   Wang ZX, 2019, J CELL BIOCHEM, V120, P16416, DOI 10.1002/jcb.28601
   Wei KY, 2021, CANCERS, V13, DOI 10.3390/cancers13081971
   Wu MW, 2019, FRONT ONCOL, V9, DOI 10.3389/fonc.2019.00996
   Wu ZH, 2021, CELL DEATH DISCOV, V7, DOI 10.1038/s41420-021-00473-5
   Yamaguchi Y, 2018, INT J ONCOL, V52, P1011, DOI 10.3892/ijo.2018.4259
   Yang WS, 2008, CHEM BIOL, V15, P234, DOI 10.1016/j.chembiol.2008.02.010
   Ye Z, 2021, REDOX BIOL, V38, DOI 10.1016/j.redox.2020.101807
   Yu HT, 2017, J CELL MOL MED, V21, P648, DOI 10.1111/jcmm.13008
   Zheng XY, 2021, INT IMMUNOPHARMACOL, V90, DOI 10.1016/j.intimp.2020.106982
   Zheng ZH, 2020, BIOMED PHARMACOTHER, V129, DOI 10.1016/j.biopha.2020.110354
NR 48
TC 2
Z9 2
U1 5
U2 5
PU BMC
PI LONDON
PA CAMPUS, 4 CRINAN ST, LONDON N1 9XW, ENGLAND
EI 1475-2867
J9 CANCER CELL INT
JI Cancer Cell Int.
PD JAN 15
PY 2022
VL 22
IS 1
AR 21
DI 10.1186/s12935-021-02431-8
PG 18
WC Oncology
WE Science Citation Index Expanded (SCI-EXPANDED)
SC Oncology
GA YH1RK
UT WOS:000742951400001
PM 35033072
OA Green Published, Green Submitted, gold
DA 2022-07-19
ER

PT J
AU Keum, N
   Bao, Y
   Smith-Warner, SA
   Orav, J
   Wu, K
   Fuchs, CS
   Giovannucci, EL
AF Keum, Nana
   Bao, Ying
   Smith-Warner, Stephanie A.
   Orav, John
   Wu, Kana
   Fuchs, Charles S.
   Giovannucci, Edward L.
TI Association of Physical Activity by Type and Intensity With Digestive
   System Cancer Risk
SO JAMA ONCOLOGY
LA English
DT Article
ID FOOD FREQUENCY QUESTIONNAIRE; MALE HEALTH-PROFESSIONALS; EXPRESSION;
   DISEASE; MEN; CYCLOOXYGENASE-2; REPRODUCIBILITY; METAANALYSIS;
   PREVENTION; EXERCISE
AB IMPORTANCE Accumulating evidence indicates that common carcinogenic pathways may underlie digestive system cancers. Physical activity may influence these pathways. Yet, to our knowledge, no previous study has evaluated the role of physical activity in overall digestive system cancer risk.
   OBJECTIVE To examine the association between physical activity and digestive system cancer risk, accounting for amount, type (aerobic vs resistance), and intensity of physical activity.
   DESIGN, SETTING, AND PARTICIPANTS A prospective cohort study followed 43 479 men from the Health Professionals Follow-up Study from 1986 to 2012. At enrollment, the eligible participants were 40 years or older, were free of cancer, and reported physical activity. Follow-up rates exceeded 90% in each 2-year cycle.
   EXPOSURES The amount of total physical activity expressed in metabolic equivalent of task (MET)-hours/week.
   MAIN OUTCOMES AND MEASURES Incident cancer of the digestive system encompassing the digestive tract (mouth, throat, esophagus, stomach, small intestine, and colorectum) and digestive accessory organs (pancreas, gallbladder, and liver).
   RESULTS Over 686 924 person-years, we documented 1370 incident digestive system cancers. Higher levels of physical activity were associated with lower digestive system cancer risk (hazard ratio [HR], 0.74 for >= 63.0 vs <= 8.9 MET-hours/week; 95% CI, 0.59-0.93; P value for trend = .003). The inverse association was more evident with digestive tract cancers (HR, 0.66 for >= 63.0 vs <= 8.9 MET-hours/week; 95% CI, 0.51-0.87) than with digestive accessary organ cancers. Aerobic exercise was particularly beneficial against digestive system cancers, with the optimal benefit observed at approximately 30 MET-hours/week (HR, 0.68; 95% CI, 0.56-0.83; P value for nonlinearity = .02). Moreover, as long as the same level of MET-hour score was achieved from aerobic exercise, the magnitude of risk reduction was similar regardless of intensity of aerobic exercise.
   CONCLUSIONS AND RELEVANCE Physical activity, as indicated by MET-hours/week, was inversely associated with the risk of digestive system cancers, particularly digestive tract cancers, in men. The optimal benefit was observed through aerobic exercise of any intensity at the equivalent of energy expenditure of approximately 10 hours/week of walking at average pace. Future studies are warranted to confirm our findings and to translate them into clinical and public health recommendation.
C1 [Keum, Nana; Smith-Warner, Stephanie A.; Wu, Kana; Giovannucci, Edward L.] Harvard TH Chan Sch of Publ Hlth, Dept Nutr, Bldg 2,Third Floor,665 Huntington Ave, Boston, MA 02115 USA.
   [Bao, Ying; Giovannucci, Edward L.] Brigham & Womens Hosp, Channing Div Network Med, 75 Francis St, Boston, MA 02115 USA.
   [Bao, Ying; Giovannucci, Edward L.] Harvard Med Sch, Boston, MA USA.
   [Smith-Warner, Stephanie A.; Giovannucci, Edward L.] Harvard TH Chan Sch Publ Hlth, Dept Epidemiol, Boston, MA USA.
   [Orav, John] Harvard TH Chan Sch Publ Hlth, Dept Biostat, Boston, MA USA.
   [Orav, John; Fuchs, Charles S.; Giovannucci, Edward L.] Harvard Med Sch, Dept Med, Boston, MA USA.
   [Fuchs, Charles S.] Dana Farber Canc Inst, Dept Oncol, Boston, MA 02115 USA.
RP Keum, N (通讯作者)，Harvard TH Chan Sch of Publ Hlth, Dept Nutr, Bldg 2,Third Floor,665 Huntington Ave, Boston, MA 02115 USA.
EM nak212@mail.harvard.edu
FU National Institutes of Health (NIH) [UM1 CA167552]; NIH [U54 CA155626,
   P30 DK046200, KL2 TR001100]; NATIONAL CANCER INSTITUTE [U54CA155626,
   UM1CA167552] Funding Source: NIH RePORTER; NATIONAL CENTER FOR ADVANCING
   TRANSLATIONAL SCIENCES [KL2TR001100] Funding Source: NIH RePORTER;
   NATIONAL INSTITUTE OF DIABETES AND DIGESTIVE AND KIDNEY DISEASES
   [P30DK046200] Funding Source: NIH RePORTER
FX This work was supported by National Institutes of Health (NIH) grant UM1
   CA167552. Dr Bao is funded by NIH grants U54 CA155626, P30 DK046200, and
   KL2 TR001100.
CR AINSWORTH BE, 1993, MED SCI SPORT EXER, V25, P71, DOI 10.1249/00005768-199301000-00011
   Algra AM, 2012, LANCET ONCOL, V13, P518, DOI 10.1016/S1470-2045(12)70112-2
   Behrens G, 2014, EUR J EPIDEMIOL, V29, P151, DOI 10.1007/s10654-014-9895-2
   ChasanTaber S, 1996, EPIDEMIOLOGY, V7, P81, DOI 10.1097/00001648-199601000-00014
   Chomistek AK, 2011, MED SCI SPORT EXER, V43, P1884, DOI 10.1249/MSS.0b013e31821b4d0a
   Cox DR., 1984, ANAL SURVIVAL DATA
   Dong J, 2010, J GASTROEN HEPATOL, V25, P1042, DOI 10.1111/j.1440-1746.2010.06293.x
   DURRLEMAN S, 1989, STAT MED, V8, P551, DOI 10.1002/sim.4780080504
   EBERHART CE, 1994, GASTROENTEROLOGY, V107, P1183, DOI 10.1016/0016-5085(94)90246-1
   FESKANICH D, 1993, J AM DIET ASSOC, V93, P790, DOI 10.1016/0002-8223(93)91754-E
   Friedenreich CM, 2002, J NUTR, V132, p3456S, DOI 10.1093/jn/132.11.3456S
   Giovannucci E, 2006, JNCI-J NATL CANCER I, V98, P451, DOI 10.1093/jnci/djj101
   Giovannucci E, 2010, DIABETES CARE, V33, P1674, DOI 10.2337/dc10-0666
   Grontved A, 2012, ARCH INTERN MED, V172, P1306, DOI 10.1001/archinternmed.2012.3138
   Hu F. B., 2008, OBESITY EPIDEMIOLOGY
   Jeon CY, 2007, DIABETES CARE, V30, P744, DOI 10.2337/dc06-1842
   Kenfield SA, 2011, J CLIN ONCOL, V29, P726, DOI 10.1200/JCO.2010.31.5226
   Kim YS, 2014, WORLD J GASTROENTERO, V20, P10577, DOI 10.3748/wjg.v20.i30.10577
   Kushi LH, 2012, CA-CANCER J CLIN, V62, P30, DOI 10.3322/caac.20140
   Langley RE, 2014, CURR OPIN ONCOL, V26, P441, DOI 10.1097/CCO.0000000000000098
   Lee YY, 2015, BRAIN RES BULL, V116, P98, DOI 10.1016/j.brainresbull.2015.06.005
   Mekary RA, 2015, OBESITY, V23, P461, DOI 10.1002/oby.20949
   Pandey M, 2008, INT J ORAL MAX SURG, V37, P379, DOI 10.1016/j.ijom.2008.01.004
   Peel JB, 2009, CANCER EPIDEM BIOMAR, V18, P1111, DOI 10.1158/1055-9965.EPI-08-0846
   Pollock ML, 2000, CIRCULATION, V101, P828, DOI 10.1161/01.CIR.101.7.828
   Renehan AG, 2008, LANCET, V371, P569, DOI 10.1016/S0140-6736(08)60269-X
   RIMM EB, 1992, AM J EPIDEMIOL, V135, P1114, DOI 10.1093/oxfordjournals.aje.a116211
   RIMM EB, 1991, LANCET, V338, P464, DOI 10.1016/0140-6736(91)90542-W
   Ristimaki A, 1997, CANCER RES, V57, P1276
   Tanasescu N, 2002, JAMA-J AM MED ASSOC, V288, P1994, DOI 10.1001/jama.288.16.1994
   Wang ML, 2016, STAT MED, V35, P782, DOI 10.1002/sim.6793
   World Cancer Research Fund & American Institute for Cancer Research, 2011, CONT UPD PROJ REP FO
   Yamauchi M, 2013, CANCER EPIDEM BIOMAR, V22, P1142, DOI 10.1158/1055-9965.EPI-13-0108
   Zimmermann KC, 1999, CANCER RES, V59, P198
NR 34
TC 48
Z9 51
U1 0
U2 13
PU AMER MEDICAL ASSOC
PI CHICAGO
PA 330 N WABASH AVE, STE 39300, CHICAGO, IL 60611-5885 USA
SN 2374-2437
EI 2374-2445
J9 JAMA ONCOL
JI JAMA Oncol.
PD SEP
PY 2016
VL 2
IS 9
BP 1146
EP 1153
DI 10.1001/jamaoncol.2016.0740
PG 8
WC Oncology
WE Science Citation Index Expanded (SCI-EXPANDED)
SC Oncology
GA DW5RS
UT WOS:000383705200009
PM 27196375
OA Green Accepted, Bronze
DA 2022-07-19
ER

PT J
AU Hengst, K
   Nashan, B
   Avenhaus, W
   Ullerich, H
   Schlitt, HJ
   Flemming, P
   Pichlmayr, R
   Domschke, W
AF Hengst, K
   Nashan, B
   Avenhaus, W
   Ullerich, H
   Schlitt, HJ
   Flemming, P
   Pichlmayr, R
   Domschke, W
TI Metastatic pancreatic VIPoma: Deteriorating clinical course and
   successful treatment by liver transplantation
SO ZEITSCHRIFT FUR GASTROENTEROLOGIE
LA English
DT Article
DE VIPoma; cytotoxic treatment; octreotide; interferon alpha; liver
   transplantation
ID ISLET-CELL-CARCINOMA; SOMATOSTATIN ANALOG OCTREOTIDE; NEUROENDOCRINE
   TUMORS; PHASE-II; GASTROINTESTINAL CANCER; MEDICAL-TREATMENT; ENDOCRINE
   TUMORS; INTERFERON-ALPHA; GUT; STREPTOZOCIN
AB Gastrointestinal neuroendocrine tumors are slowly growing and metastases are often limited to the liver. As a result of their favorable biological behavior these tumors have a relatively good prognosis even in metastatic stage. Due to a variety of therapeutic options patients with malignant neuroendocrine endocrine tumors may survive for extended periods of time up to ten years. Often a combination of different treat treatments and also alternation between the different therapeutic regimes is needed. A patient with excessive WDHA-syndrome and severe metabolic disturbances due to a pancreatic VIPoma with metastatic spread into the liver and abundant hormonal secretion is presented. Cytotoxic agents (streptozocin. 5-fluorouracil and adriamycin) were able to alleviate clinical symptoms and to control tumor growth for six years. Analogues of somatostatin (octreotide) and interferon alpha had been very useful in controlling clinical symptoms and tumor progress for 18 months. Cytotoxic agents or octreotide were not able, however, to achieve any permanent cure. Eventually, treatment failure occurred with dramatic progression of symptoms and tumor growth. unresponsive to any medical therapy. Consequently, total hepatectomy and liver transplantation together with extirpation of the pancreatic primary tumor was performed and succeeded in providing a normal life to the patient In our opinion the overall outcome of patients with metastatic VIPoma may be improved best by maintaining the patients on medical therapy until treatment failure occurs. In case of extended hepatic metastases orthotopic liver transplantation might be considered for patients with symptomatic disease who no longer respond to conventional treatment modalities.
C1 Univ Munster, Med Klin B, Dept Med B, D-48129 Munster, Germany.
   Univ Hannover, Dept Surg, D-30167 Hannover, Germany.
   Univ Hannover, Dept Pathol, D-30167 Hannover, Germany.
RP Hengst, K (通讯作者)，Univ Munster, Med Klin B, Dept Med B, Albert Schweitzer Str 33, D-48129 Munster, Germany.
RI Nashan, Björn/H-9087-2019
OI Nashan, Björn/0000-0001-7587-9935
CR AJANI JA, 1994, ANN NY ACAD SCI, V733, P479, DOI 10.1111/j.1749-6632.1994.tb17298.x
   ANDREYEV HJN, 1995, J CLIN ONCOL, V13, P1486, DOI 10.1200/JCO.1995.13.6.1486
   Arnold R, 1996, GUT, V38, P430, DOI 10.1136/gut.38.3.430
   BECHSTEIN WO, 1994, ANN NY ACAD SCI, V733, P507, DOI 10.1111/j.1749-6632.1994.tb17301.x
   BRODER LE, 1973, ANN INTERN MED, V79, P108, DOI 10.7326/0003-4819-79-1-108
   CLOUSE ME, 1994, DIGESTION, V55, P92, DOI 10.1159/000201208
   CREUTZFELDT W, 1991, ACTA ONCOL, V30, P529, DOI 10.3109/02841869109092413
   CURTISS SI, 1995, J AM COLL SURGEONS, V180, P184
   DEBAS HT, 1994, ARCH SURG-CHICAGO, V129, P965
   ERIKSSON B, 1993, ACTA ONCOL, V32, P203, DOI 10.3109/02841869309083913
   FRILLING A, 1994, DIGESTION, V55, P104, DOI 10.1159/000201210
   GORDEN P, 1989, ANN INTERN MED, V110, P25
   GORES GJ, 1993, GASTROENTEROL CLIN N, V22, P289
   GRANT CS, 1988, ARCH SURG-CHICAGO, V123, P843
   HAMMOND PJ, 1994, CLIN ENDOCRINOL, V40, P3, DOI 10.1111/j.1365-2265.1994.tb02436.x
   HANSSEN LE, 1991, ACTA ONCOL, V30, P523, DOI 10.3109/02841869109092412
   HEMMINGSSON A, 1981, ACTA RADIOL DIAGN, V22, P657, DOI 10.1177/028418518102200606
   IHSE I, 1995, WORLD J SURG, V19, P76, DOI 10.1007/BF00316983
   JACOBSEN MB, 1995, J INTERN MED, V237, P269, DOI 10.1111/j.1365-2796.1995.tb01175.x
   KRAENZLIN ME, 1985, GASTROENTEROLOGY, V88, P185, DOI 10.1016/S0016-5085(85)80153-0
   KRENNING EP, 1992, J NUCL MED, V33, P652
   Lang H, 1997, ANN SURG, V225, P347, DOI 10.1097/00000658-199704000-00002
   MCENTEE GP, 1990, SURGERY, V108, P1091
   MOERTEL CG, 1992, NEW ENGL J MED, V326, P519, DOI 10.1056/NEJM199202203260804
   MOERTEL CG, 1975, CANCER, V36, P675, DOI 10.1002/1097-0142(197508)36:2+<675::AID-CNCR2820360810>3.0.CO;2-A
   MOERTEL CG, 1994, ANN INTERN MED, V120, P302, DOI 10.7326/0003-4819-120-4-199402150-00008
   MOERTEL CG, 1980, NEW ENGL J MED, V303, P1189, DOI 10.1056/NEJM198011203032101
   MOERTEL CG, 1991, CANCER, V68, P227, DOI 10.1002/1097-0142(19910715)68:2<227::AID-CNCR2820680202>3.0.CO;2-I
   NEIJT JP, 1995, BRIT J CANCER, V71, P106, DOI 10.1038/bjc.1995.21
   NOLD R, 1994, Z GASTROENTEROL, V32, P193
   NORTON JA, 1994, DIGESTION, V55, P98, DOI 10.1159/000201209
   Oberg K, 1988, Acta Chir Scand Suppl, V541, P76
   OBERG K, 1987, ACTA ONCOL, V26, P429
   OBERG K, 1994, DIGESTION, V55, P64, DOI 10.1159/000201204
   OBERG K, 1989, ACTA ONCOL, V28, P425
   OBERG K, 1985, LANCET, V2, P725
   PENN J, 1994, SURGERY, V110, P726
   Pichlmayr R, 1991, Chirurgie, V117, P225
   SALTZ L, 1993, CANCER, V72, P619, DOI 10.1002/1097-0142(19930715)72:2<619::AID-CNCR2820720247>3.0.CO;2-E
   TISCHLER AS, 1977, NEW ENGL J MED, V296, P919
   WELBOURN RB, 1977, AM J SURG, V133, P13, DOI 10.1016/0002-9610(77)90185-4
   WYNICK D, 1991, J CLIN ENDOCR METAB, V73, P1
   ZIMMER T, 1994, GUT, V35, P471, DOI 10.1136/gut.35.4.471
NR 43
TC 14
Z9 16
U1 0
U2 0
PU DEMETER VERLAG GEORG THIEME VERLAG
PI STUTTGART
PA Z HD PETRA SCHAECHE, RUDIGERSTR 14, D-70469 STUTTGART, GERMANY
SN 0044-2771
J9 Z GASTROENTEROL
JI Z. Gastroent.
PD MAR
PY 1998
VL 36
IS 3
BP 239
EP 245
PG 7
WC Gastroenterology & Hepatology
WE Science Citation Index Expanded (SCI-EXPANDED)
SC Gastroenterology & Hepatology
GA ZF212
UT WOS:000072874900006
PM 9577908
DA 2022-07-19
ER

PT J
AU Gu, X
   Zhu, QS
   Tian, GY
   Song, WB
   Wang, T
   Wang, A
   Chen, XJ
   Qin, SB
AF Gu, Xiang
   Zhu, Qunshan
   Tian, Guangyu
   Song, Wenbo
   Wang, Tao
   Wang, Ali
   Chen, Xiaojun
   Qin, Songbing
TI KIF11 manipulates SREBP2-dependent mevalonate cross talk to promote
   tumor progression in pancreatic ductal adenocarcinoma
SO CANCER MEDICINE
LA English
DT Article; Early Access
DE KIF11; mevalonate metabolism; PDAC; SREBP2; ubiquitination
ID BREAST-CANCER; PATHWAY; GROWTH
AB Cholesterol metabolism is highly correlated with risks of pancreatic ductal adenocarcinoma (PDAC). Nevertheless, the underlying mechanisms of activation of cholesterol biogenesis remain inconclusive. KIF11 is a key component of the bipolar spindle and expresses highly in various malignancies. However, its functional role in PDAC tumorigenesis is still unclear. This study aims to elucidate the oncogenic functions of KIF11 in stimulating cholesterol metabolism, thereby driving PDAC progression. We utilized bioinformatics analysis to identify that KIF11 expressed highly in tumor samples versus paired normal tissues and high KIF11 correlated with high clinical stages of patients. Patients with high KIF11 had worse survival outcomes relative to those with low KIF11. Gene set enrichment analysis (GSEA) revealed that KIF11 correlated intensively with the mevalonate (MVA) metabolic pathway. Positive associations were observed between KIF11 and MVA-signature (HMGCR, FDFT1, SQLE, and MSMO1). KIF11 could elevate the free cholesterol content of PDAC cells and targeting MVA inhibited the in vitro growth of KIF11-overexpressing cells. Mechanistically, we found KIF11 could interact with SREBP2, the master regulator of MVA. High KIF11 could increase SREBP2 proteins, but not alter their mRNA levels. KIF11 could attenuate the ubiquitination-mediated degradation of SREBP2, thereby enhancing its stability and accumulation. Accordingly, KIF11 stimulated the expressions of MVA-signature and free cholesterol contents depending on SREBP2. In addition, KIF11 depended on SREBP2 to promote cell growth, migration, stemness, and colony formation abilities. The subcutaneous xenograft models indicated that targeting MVA biogenesis (atorvastatin) is effective to restrict the in vivo growth of KIF11(high) PDAC. Taken together, our study identified that KIF11 could activate the MVA cross talk to drive PDAC progression and inhibiting the KIF11/MVA axis provided a therapeutic vulnerability in the treatment of PDAC.
C1 [Gu, Xiang; Qin, Songbing] Soochow Univ, Affiliated Hosp 1, Dept Radiotherapy, Suzhou 215006, Peoples R China.
   [Gu, Xiang; Tian, Guangyu; Song, Wenbo; Wang, Tao; Wang, Ali; Chen, Xiaojun] Yangzhou Univ, Coll Med, Jiangdu Peoples Hosp, Dept Oncol, Yangzhou, Jiangsu, Peoples R China.
   [Zhu, Qunshan] Yangzhou Univ, Coll Med, Jiangdu Peoples Hosp, Dept Gen Surg, Yangzhou, Jiangsu, Peoples R China.
RP Qin, SB (通讯作者)，Soochow Univ, Affiliated Hosp 1, Dept Radiotherapy, Suzhou 215006, Peoples R China.
EM qin92244@yahoo.com.cn
OI Wang, Tao/0000-0001-6016-6043
FU Project of Key Medical Talents of Yangzhou [IDRC 201837]
FX This work was financially supported by the Project of Key Medical
   Talents of Yangzhou (IDRC 201837).
CR Bengtsson A, 2020, SCI REP-UK, V10, DOI 10.1038/s41598-020-73525-y
   Buscail L, 2020, NAT REV GASTRO HEPAT, V17, P153, DOI 10.1038/s41575-019-0245-4
   Chen CL, 2020, NAT COMMUN, V11, DOI 10.1038/s41467-020-17733-0
   Clark O, 2016, CLIN CANCER RES, V22, P1837, DOI 10.1158/1078-0432.CCR-13-1333
   Dias AS, 2019, EUR J CANCER, V121, P154, DOI 10.1016/j.ejca.2019.09.002
   Gobel A, 2020, BMC CANCER, V20, DOI 10.1186/s12885-020-07164-x
   Grossberg AJ, 2020, CA-CANCER J CLIN, V70, P375, DOI 10.3322/caac.21626
   Han S, 2020, BRIT J CANCER, V122, P1580, DOI 10.1038/s41416-020-0814-x
   Ho WJ, 2020, NAT REV CLIN ONCOL, V17, P527, DOI 10.1038/s41571-020-0363-5
   Huang BL, 2020, NAT METAB, V2, P132, DOI 10.1038/s42255-020-0174-0
   Jemal A, 2008, CA-CANCER J CLIN, V58, P71, DOI 10.3322/CA.2007.0010
   Jungwirth G, 2021, CANCER LETT, V506, P1, DOI 10.1016/j.canlet.2021.02.016
   Laraia L, 2019, NAT CHEM BIOL, V15, P710, DOI 10.1038/s41589-019-0307-5
   Li JT, 2020, NAT CELL BIOL, V22, P167, DOI 10.1038/s41556-019-0455-6
   Li ZD, 2021, FRONT ONCOL, V11, DOI 10.3389/fonc.2021.670218
   Loncar A, 2020, J CELL SCI, V133, DOI 10.1242/jcs.240234
   McGuigan A, 2018, WORLD J GASTROENTERO, V24, P4846, DOI 10.3748/wjg.v24.i43.4846
   Mizrahi JD, 2020, LANCET, V395, P2008, DOI 10.1016/S0140-6736(20)30974-0
   Moon SH, 2019, CELL, V176, P564, DOI 10.1016/j.cell.2018.11.011
   Mullen PJ, 2016, NAT REV CANCER, V16, P718, DOI 10.1038/nrc.2016.76
   Pan Q, 2021, MOL CELL, V81, P2736, DOI [10.1016/j.molcel.2021.04.009, 10.17632/8r6h395pm8.3]
   Pavlova NN, 2016, CELL METAB, V23, P27, DOI 10.1016/j.cmet.2015.12.006
   Pramono AA, 2020, BIOMOLECULES, V10, DOI 10.3390/biom10030358
   Prota AE, 2013, SCIENCE, V339, P587, DOI 10.1126/science.1230582
   Puleo F, 2018, GASTROENTEROLOGY, V155, P1999, DOI 10.1053/j.gastro.2018.08.033
   Qing Y, 2021, MOL CELL, V81, P922, DOI 10.1016/j.molcel.2020.12.026
   Sethunath V, 2019, MOL CANCER RES, V17, P2318, DOI 10.1158/1541-7786.MCR-19-0756
   Son J, 2013, NATURE, V496, P101, DOI 10.1038/nature12040
   Tian CX, 2020, CANCER RES, V80, P1461, DOI 10.1158/0008-5472.CAN-19-2578
   Vahdat LT, 2013, BREAST CANCER RES TR, V140, P341, DOI 10.1007/s10549-013-2574-2
   Venere M, 2015, SCI TRANSL MED, V7, DOI 10.1126/scitranslmed.aac6762
   Wang TY, 2018, CELL METAB, V27, P136, DOI 10.1016/j.cmet.2017.11.001
   Zajaczkowska R, 2019, INT J MOL SCI, V20, DOI 10.3390/ijms20061451
   Zelcer N, 2009, SCIENCE, V325, P100, DOI 10.1126/science.1168974
   Zhao SH, 2021, CELL DEATH DIS, V12, DOI 10.1038/s41419-020-03336-6
   Zheng ZG, 2019, THERANOSTICS, V9, P5769, DOI 10.7150/thno.36505
   Zhou J, 2019, CANCER RES TREAT, V51, P1207, DOI 10.4143/crt.2018.460
NR 37
TC 0
Z9 0
U1 0
U2 0
PU WILEY
PI HOBOKEN
PA 111 RIVER ST, HOBOKEN 07030-5774, NJ USA
SN 2045-7634
J9 CANCER MED-US
JI Cancer Med.
DI 10.1002/cam4.4683
EA MAY 2022
PG 14
WC Oncology
WE Science Citation Index Expanded (SCI-EXPANDED)
SC Oncology
GA 2E9JA
UT WOS:000812535600001
PM 35619540
OA gold
DA 2022-07-19
ER

PT J
AU Wu, ML
   Chen, SQ
   Wu, XH
AF Wu, Minliang
   Chen, Shuqing
   Wu, Xiaohong
TI Differences in cytochrome P4502C19 (CYP2C19) expression in adjacent
   normal and tumor tissues in chinese cancer patients
SO MEDICAL SCIENCE MONITOR
LA English
DT Article
DE XCYP2C19; mRNA; RT-PCR; tissue; tumor
ID MESSENGER-RNA; GENE; POLYMORPHISM; METABOLISM; GENOTYPE
AB Background: Cytochrome P450 2C19 (CYP2C19) exhibits polymorphic expression in humans and deficiencies in its expression have been associated with a number of different cancers. Our aim was to determine if CYP2C19 mRNA and CYP2C19 enzyme protein expression differed between various tumors and normal tissue adjacent to the tumor tissue in Han Chinese cancer patients.
   Material/Methods: The level of CYP2C19 mRNA expression was examined in tumor and adjacent normal tissue from liver, colon, stomach, breast, esophagus, lung, uterus, brain, pancreas, ovary, kidney, and several cell lines by semi-quantitative RT-PCR. Western immunoblots were also used to qualitatively assess CYP2C19 protein in the above tissues and cell lines.
   Results: CYP2C19 mRNA was found only in normal livers, hepatic carcinomas, and hepatocarcinoma cell lines. The CYP2C19 mRNA was expressed at significantly higher levels in hepatocellular carcinomas ((x) over bar +/- s: 3.72 +/- 1.21, n=14) than in adjacent normal liver tissue ((x) over bar +/- s. 1.79 +/- 0.33, n=14, P=0.000). CYP2C19 protein was also detected in hepatocarcinoma tissues, adjacent normal tissues, and the hepatocarcinoma cell lines HepG2, HepGA, and 7721 based on Western blotting methods. These results are in accordance with observations employing RT-PCR.
   Conclusions: CYP2C19 mRNA, expression is highest in hepatocarcinoma tissue, moderate in adjacent normal liver tissue, and absent in other cancer tissues and their adjacent normal tissues. The significantly elevated expression of CYP2C19 mRNA in hepatocarcinoma indicates an association between the occurrence of hepatocarcinoma and the expression and/or turnover of CYP2C19 mRNA.
C1 Zhejiang Univ, Coll Pharmaceut Sci, Dept Biochem & Mol Biol, Zhejiang 310006, Peoples R China.
   Zhejiang Univ, Sch Med, Affiliated Hosp 2, Dept Clin Lab, Hangzhou 310027, Zhejiang, Peoples R China.
   Zhejiang Univ, Sch Med, Dept Resp, Sir Run Shaw Hosp, Hangzhou 310027, Zhejiang, Peoples R China.
RP Chen, SQ (通讯作者)，Zhejiang Univ, Coll Pharmaceut Sci, Dept Biochem & Mol Biol, Zhejiang 310006, Peoples R China.
EM chenshuqing@zju.edu.cn
RI Chen, Shu/Z-2943-2019
OI Chen, Shuqing/0000-0002-0792-3735
CR Brockmoller J, 1996, CANCER RES, V56, P3915
   DEMORAIS SMF, 1994, J BIOL CHEM, V269, P15419
   Han XM, 2000, ACTA PHARMACOL SIN, V21, P673
   Huang ZQ, 1996, DRUG METAB DISPOS, V24, P899
   Hukkanen J, 1997, MOL CARCINOGEN, V20, P224, DOI 10.1002/(SICI)1098-2744(199710)20:2<224::AID-MC9>3.0.CO;2-M
   Klose TS, 1999, J BIOCHEM MOL TOXIC, V13, P289, DOI 10.1002/(SICI)1099-0461(1999)13:6<289::AID-JBT1>3.0.CO;2-N
   Mace K, 1998, EUR J CANCER, V34, P914, DOI 10.1016/S0959-8049(98)00034-3
   Malfatti F, 2005, MED SCI MONITOR, V11, pPI14
   McFadyen MCE, 1998, BIOCHEM PHARMACOL, V55, P825, DOI 10.1016/S0006-2952(97)00516-9
   NAKAJIMA T, 1994, CHEM RES TOXICOL, V7, P891, DOI 10.1021/tx00042a026
   Ozawa Shogo, 2004, Drug Metab Pharmacokinet, V19, P83, DOI 10.2133/dmpk.19.83
   RUHANG Z, 1999, CHIN J TUBERO RESP D, V22, P682
   Tribut Olivier, 2002, Med Sci Monit, V8, pRA152
   Tsuneoka Y, 1996, LIFE SCI, V59, P1711, DOI 10.1016/S0024-3205(96)00507-3
   Williams ML, 2000, BRIT J CLIN PHARMACO, V49, P485, DOI 10.1046/j.1365-2125.2000.00189.x
   XIAOPING Z, 2000, CHINA TUMOR CLIN, V27, P488
   XIAOPING Z, 2000, CHIN J MED GENET, V17, P217
   Xie HG, 2001, ANNU REV PHARMACOL, V41, P815, DOI 10.1146/annurev.pharmtox.41.1.815
   Zaphiropoulos PG, 1999, NUCLEIC ACIDS RES, V27, P2585, DOI 10.1093/nar/27.13.2585
   ZELDIN DC, 1995, ARCH BIOCHEM BIOPHYS, V322, P76, DOI 10.1006/abbi.1995.1438
NR 20
TC 14
Z9 15
U1 0
U2 6
PU INT SCIENTIFIC INFORMATION, INC
PI MELVILLE
PA 150 BROADHOLLOW RD, STE 114, MELVILLE, NY 11747 USA
SN 1643-3750
J9 MED SCI MONITOR
JI Med. Sci. Monitor
PD MAY
PY 2006
VL 12
IS 5
BP BR174
EP BR178
PG 5
WC Medicine, Research & Experimental
WE Science Citation Index Expanded (SCI-EXPANDED)
SC Research & Experimental Medicine
GA 045VT
UT WOS:000237771500005
PM 16641871
DA 2022-07-19
ER

PT J
AU Lyssiotis, CA
   Kimmelman, AC
AF Lyssiotis, Costas A.
   Kimmelman, Alec C.
TI Metabolic Interactions in the Tumor Microenvironment
SO TRENDS IN CELL BIOLOGY
LA English
DT Review
ID PANCREATIC DUCTAL ADENOCARCINOMA; CANCER-ASSOCIATED FIBROBLASTS;
   ARYL-HYDROCARBON RECEPTOR; MITOCHONDRIAL TRANSFER; PYRUVATE-CARBOXYLASE;
   GLUTAMINE-SYNTHETASE; ADENOSINE RECEPTORS; CELL-PROLIFERATION; LACTATE
   METABOLISM; ONCOGENIC KRAS
AB Tumors are dynamic pseudoorgans that contain numerous cell types interacting to create a unique physiology. Within this network, the malignant cells encounter many challenges and rewire their metabolic properties accordingly. Such changes can be experienced and executed autonomously or through interaction with other cells in the tumor. The focus of this review is on the remodeling of the tumor microenvironment that leads to pathophysiologic interactions that are influenced and shaped by metabolism. They include symbiotic nutrient sharing, nutrient competition, and the role of metabolites as signaling molecules. Examples of such processes abound in normal organismal physiology, and such heterocellular metabolic interactions are repurposed to support tumor metabolism and growth. The importance and ubiquity of these processes are just beginning to be realized, and insights into their role in tumor development and progression are being used to design new drug targets and cancer therapies.
C1 [Lyssiotis, Costas A.] Univ Michigan, Med Sch, Dept Mol & Integrat Physiol, Ann Arbor, MI 48109 USA.
   [Lyssiotis, Costas A.] Univ Michigan, Med Sch, Div Gastroenterol, Dept Internal Med, Ann Arbor, MI 48109 USA.
   [Kimmelman, Alec C.] NYU, Langone Med Ctr, Perimutter Canc Ctr, Dept Radiat Oncol, New York, NY 10016 USA.
RP Lyssiotis, CA (通讯作者)，Univ Michigan, Med Sch, Dept Mol & Integrat Physiol, Ann Arbor, MI 48109 USA.; Lyssiotis, CA (通讯作者)，Univ Michigan, Med Sch, Div Gastroenterol, Dept Internal Med, Ann Arbor, MI 48109 USA.; Kimmelman, AC (通讯作者)，NYU, Langone Med Ctr, Perimutter Canc Ctr, Dept Radiat Oncol, New York, NY 10016 USA.
EM clyssiot@med.umich.edu; alec.kimmelman@nyumc.org
RI Lyssiotis, Costas A/AAI-1923-2019
OI Lyssiotis, Costas A/0000-0001-9309-6141
FU Pancreatic Cancer Action Network/AACR Pathway to Leadership award
   [13-70-25-LYSS]; Damon Runyon Cancer Research Foundation [DFS-09-14];
   Junior Scholar Award from The V Foundation for Cancer Research
   [V2016009]; Kimmel Scholar Award from the Sidney Kimmel Foundation for
   Cancer Research [SKF-16-005]; National Cancer Institute [R01CA157490,
   R01CA188048, P01CA117969]; ACS Research Scholar Grant
   [RSG-13-298-01-TBG]; NIH [R01GM095567]; NATIONAL CANCER INSTITUTE
   [P01CA117969, R01CA188048, R01CA157490] Funding Source: NIH RePORTER;
   NATIONAL INSTITUTE OF GENERAL MEDICAL SCIENCES [R01GM095567] Funding
   Source: NIH RePORTER
FX We apologize for the omission of any primary citations. We would like to
   thank Drs Deepak Nagrath and Christopher Halbrook for their feedback on
   the manuscript. C.A.L. was supported by a Pancreatic Cancer Action
   Network/AACR Pathway to Leadership award (13-70-25-LYSS); Dale F. Frey
   Award for Breakthrough Scientists from the Damon Runyon Cancer Research
   Foundation (DFS-09-14); Junior Scholar Award from The V Foundation for
   Cancer Research (V2016009); and Kimmel Scholar Award from the Sidney
   Kimmel Foundation for Cancer Research (SKF-16-005). A.C.K. was supported
   by National Cancer Institute Grants R01CA157490, R01CA188048, and
   P01CA117969; ACS Research Scholar Grant RSG-13-298-01-TBG, and NIH grant
   R01GM095567.
CR Achreja A, 2017, METAB ENG, V43, P156, DOI 10.1016/j.ymben.2017.01.001
   Allaman I, 2011, TRENDS NEUROSCI, V34, P76, DOI 10.1016/j.tins.2010.12.001
   Allen E, 2016, CELL REP, V15, P1144, DOI 10.1016/j.celrep.2016.04.029
   Anastasiou D, 2017, BRIT J CANCER, V116, P277, DOI 10.1038/bjc.2016.412
   Antonioli L, 2013, NAT REV CANCER, V13, P842, DOI 10.1038/nrc3613
   Balaban S, 2017, CANCER METAB, V5, DOI 10.1186/s40170-016-0163-7
   Birsoy K, 2014, NATURE, V508, P108, DOI 10.1038/nature13110
   Blay J, 1997, CANCER RES, V57, P2602
   Boudreau A, 2016, NAT CHEM BIOL, V12, P779, DOI 10.1038/nchembio.2143
   Bowles TL, 2008, INT J CANCER, V123, P1950, DOI 10.1002/ijc.23723
   Brand A, 2016, CELL METAB, V24, P657, DOI 10.1016/j.cmet.2016.08.011
   Burnstock G, 2006, PHARMACOL REV, V58, P58, DOI 10.1124/pr.58.1.5
   Calcinotto A, 2012, CANCER RES, V72, P2746, DOI 10.1158/0008-5472.CAN-11-1272
   Carmeliet P, 2011, NATURE, V473, P298, DOI 10.1038/nature10144
   Carmona-Fontaine C, 2017, P NATL ACAD SCI USA, V114, P2934, DOI 10.1073/pnas.1700600114
   Chang CH, 2015, CELL, V162, P1229, DOI 10.1016/j.cell.2015.08.016
   Chaudhri VK, 2013, MOL CANCER RES, V11, P579, DOI 10.1158/1541-7786.MCR-12-0437-T
   Chen PW, 2017, P NATL ACAD SCI USA, V114, P580, DOI 10.1073/pnas.1614035114
   Choi SYC, 2013, J PATHOL, V230, P350, DOI 10.1002/path.4218
   Christen S, 2016, CELL REP, V17, P837, DOI 10.1016/j.celrep.2016.09.042
   Colegio OR, 2014, NATURE, V513, P559, DOI 10.1038/nature13490
   Davidson SM, 2016, CELL METAB, V23, P517, DOI 10.1016/j.cmet.2016.01.007
   De Saedeleer CJ, 2012, PLOS ONE, V7, DOI 10.1371/journal.pone.0046571
   Deaglio S, 2007, J EXP MED, V204, P1257, DOI 10.1084/jem.20062512
   Di Virgilio F, 2017, ONCOGENE, V36, P293, DOI 10.1038/onc.2016.206
   Dienel GA, 2012, J CEREBR BLOOD F MET, V32, P1107, DOI 10.1038/jcbfm.2011.175
   Doherty JR, 2013, J CLIN INVEST, V123, P3685, DOI 10.1172/JCI69741
   Draoui N, 2011, DIS MODEL MECH, V4, P727, DOI 10.1242/dmm.007724
   DuFort CC, 2016, GASTROENTEROLOGY, V150, P1545, DOI 10.1053/j.gastro.2016.03.040
   DuFort CC, 2016, BIOPHYS J, V110, P2106, DOI 10.1016/j.bpj.2016.03.040
   Egeblad M, 2010, DEV CELL, V18, P884, DOI 10.1016/j.devcel.2010.05.012
   FELIG P, 1973, METABOLISM, V22, P179, DOI 10.1016/0026-0495(73)90269-2
   Fiaschi T, 2012, CANCER RES, V72, P5130, DOI 10.1158/0008-5472.CAN-12-1949
   Fletcher M, 2015, CANCER RES, V75, P275, DOI 10.1158/0008-5472.CAN-14-1491
   Gabrilovich DI, 2012, NAT REV IMMUNOL, V12, P253, DOI 10.1038/nri3175
   Gajewski TF, 2013, NAT IMMUNOL, V14, P1014, DOI 10.1038/ni.2703
   Geeraerts X, 2017, FRONT IMMUNOL, V8, DOI 10.3389/fimmu.2017.00289
   Geiger R, 2016, CELL, V167, P829, DOI 10.1016/j.cell.2016.09.031
   Grippo PJ, 2012, GUT, V61, P1454, DOI 10.1136/gutjnl-2011-300821
   Guan KL, 2011, TRENDS BIOCHEM SCI, V36, P108, DOI 10.1016/j.tibs.2010.09.003
   Guillaumond F, 2013, P NATL ACAD SCI USA, V110, P3919, DOI 10.1073/pnas.1219555110
   Halestrap AP, 2013, COMPR PHYSIOL, V3, P1611, DOI 10.1002/cphy.c130008
   Hanahan D, 2011, CELL, V144, P646, DOI 10.1016/j.cell.2011.02.013
   Hasko G, 2008, NAT REV DRUG DISCOV, V7, P759, DOI 10.1038/nrd2638
   Hensley CT, 2016, CELL, V164, P681, DOI 10.1016/j.cell.2015.12.034
   Ho PC, 2015, CELL, V162, P1217, DOI 10.1016/j.cell.2015.08.012
   Husain Z, 2013, J IMMUNOL, V191, P1486, DOI 10.4049/jimmunol.1202702
   Hutcheson J, 2016, CLIN CANCER RES, V22, P3606, DOI 10.1158/1078-0432.CCR-15-1883
   Idzko M, 2014, NATURE, V509, P310, DOI 10.1038/nature13085
   Incio J, 2016, CANCER DISCOV, V6, P852, DOI 10.1158/2159-8290.CD-15-1177
   Jain RK, 2014, ANNU REV BIOMED ENG, V16, P321, DOI 10.1146/annurev-bioeng-071813-105259
   Jain RK, 2005, SCIENCE, V307, P58, DOI 10.1126/science.1104819
   Johnson MO, 2016, SEMIN IMMUNOL, V28, P505, DOI 10.1016/j.smim.2016.09.003
   Kalluri R, 2016, NAT REV CANCER, V16, P582, DOI 10.1038/nrc.2016.73
   Kamphorst JJ, 2015, CANCER RES, V75, P544, DOI 10.1158/0008-5472.CAN-14-2211
   Kasparov S, 2016, CELL METAB, V23, P1, DOI 10.1016/j.cmet.2015.11.001
   Kennedy KM, 2013, PLOS ONE, V8, DOI 10.1371/journal.pone.0075154
   Kim RH, 2009, CANCER RES, V69, P700, DOI 10.1158/0008-5472.CAN-08-3157
   Koukourakis MI, 2006, CANCER RES, V66, P632, DOI 10.1158/0008-5472.CAN-05-3260
   Langston PK, 2017, FRONT IMMUNOL, V8, DOI 10.3389/fimmu.2017.00061
   LeBleu VS, 2014, NAT CELL BIOL, V16, P992, DOI 10.1038/ncb3039
   Lee DC, 2015, CELL, V161, P595, DOI 10.1016/j.cell.2015.03.011
   Lorendeau D, 2015, BIOL CELL, V107, P251, DOI 10.1111/boc.201500015
   Lyssiotis CA, 2013, CELL CYCLE, V12, P1987, DOI 10.4161/cc.25307
   Makohon-Moore A, 2016, NAT REV CANCER, V16, P553, DOI 10.1038/nrc.2016.66
   Mayers JR, 2016, SCIENCE, V353, P1161, DOI 10.1126/science.aaf5171
   Mellor AL, 2008, NAT REV IMMUNOL, V8, P74, DOI 10.1038/nri2233
   Meyer Kevin A, 2016, Biochem Biophys Rep, V7, P144
   Mezrich JD, 2010, J IMMUNOL, V185, P3190, DOI 10.4049/jimmunol.0903670
   Moscat J, 2016, CELL, V167, P606, DOI 10.1016/j.cell.2016.09.030
   Moschoi R, 2016, BLOOD, V128, P253, DOI 10.1182/blood-2015-07-655860
   Munn DH, 2005, IMMUNITY, V22, P633, DOI 10.1016/j.immuni.2005.03.013
   Munn DH, 1998, SCIENCE, V281, P1191, DOI 10.1126/science.281.5380.1191
   Munn DH, 1999, J EXP MED, V189, P1363, DOI 10.1084/jem.189.9.1363
   Murray PJ, 2016, NAT IMMUNOL, V17, P132, DOI 10.1038/ni.3323
   Nguyen NT, 2010, P NATL ACAD SCI USA, V107, P19961, DOI 10.1073/pnas.1014465107
   Nieman KM, 2011, NAT MED, V17, P1498, DOI 10.1038/nm.2492
   Ohta A, 2001, NATURE, V414, P916, DOI 10.1038/414916a
   Opitz CA, 2011, NATURE, V478, P197, DOI 10.1038/nature10491
   Pavlides S, 2009, CELL CYCLE, V8, P3984, DOI 10.4161/cc.8.23.10238
   Pavlova NN, 2016, CELL METAB, V23, P27, DOI 10.1016/j.cmet.2015.12.006
   Pellerin L, 2012, J CEREBR BLOOD F MET, V32, P1152, DOI 10.1038/jcbfm.2011.149
   Philip B, 2013, GASTROENTEROLOGY, V145, P1449, DOI 10.1053/j.gastro.2013.08.018
   Pisarsky L, 2016, CELL REP, V15, P1161, DOI 10.1016/j.celrep.2016.04.028
   Platten M, 2012, CANCER RES, V72, P5435, DOI 10.1158/0008-5472.CAN-12-0569
   Rattigan YL, 2012, EXP CELL RES, V318, P326, DOI 10.1016/j.yexcr.2011.11.014
   Rebours V, 2015, CLIN CANCER RES, V21, P3522, DOI 10.1158/1078-0432.CCR-14-2385
   Rizi BS, 2015, CANCER RES, V75, P456, DOI 10.1158/0008-5472.CAN-14-1337
   Rodriguez PC, 2007, BLOOD, V109, P1568, DOI 10.1182/blood-2006-06-031856
   Rodriguez PC, 2003, J IMMUNOL, V171, P1232, DOI 10.4049/jimmunol.171.3.1232
   Rogers RS, 2013, PHYSIOLOGY, V28, P414, DOI 10.1152/physiol.00032.2013
   Ruan GX, 2013, J BIOL CHEM, V288, P21161, DOI 10.1074/jbc.M113.474619
   Sancho P, 2015, CELL METAB, V22, P590, DOI 10.1016/j.cmet.2015.08.015
   Schwarcz R, 2012, NAT REV NEUROSCI, V13, P465, DOI 10.1038/nrn3257
   Sellers K, 2015, J CLIN INVEST, V125, P687, DOI 10.1172/JCI72873
   Sherman MH, 2017, P NATL ACAD SCI USA, V114, P1129, DOI 10.1073/pnas.1620164114
   Son J, 2013, NATURE, V496, P101, DOI 10.1038/nature12040
   Sonveaux P, 2008, J CLIN INVEST, V118, P3930, DOI 10.1172/JCI36843
   Sotgia F, 2012, ANNU REV PATHOL-MECH, V7, P423, DOI 10.1146/annurev-pathol-011811-120856
   Sousa CM, 2016, NATURE, V536, P479, DOI 10.1038/nature19084
   Spees JL, 2006, P NATL ACAD SCI USA, V103, P1283, DOI 10.1073/pnas.0510511103
   Sullivan LB, 2014, CANCER METAB, V2, DOI 10.1186/2049-3002-2-17
   Tajan M, 2016, CELL METAB, V24, P645, DOI 10.1016/j.cmet.2016.10.017
   Tan AS, 2015, CELL METAB, V21, P81, DOI 10.1016/j.cmet.2014.12.003
   Tardito S, 2015, NAT CELL BIOL, V17, P1556, DOI 10.1038/ncb3272
   Valencia T, 2014, CANCER CELL, V26, P121, DOI 10.1016/j.ccr.2014.05.004
   Vegran F, 2011, CANCER RES, V71, P2550, DOI 10.1158/0008-5472.CAN-10-2828
   Viale A, 2014, NATURE, V514, P628, DOI 10.1038/nature13611
   Vonderheide RH, 2013, CURR OPIN IMMUNOL, V25, P200, DOI 10.1016/j.coi.2013.01.006
   Wang WM, 2016, CELL, V165, P1092, DOI 10.1016/j.cell.2016.04.009
   Yamanishi S, 2006, AM J PHYSIOL-HEART C, V290, pH925, DOI 10.1152/ajpheart.01012.2005
   Yang LF, 2016, CELL METAB, V24, P685, DOI 10.1016/j.cmet.2016.10.011
   Ying HQ, 2012, CELL, V149, P656, DOI 10.1016/j.cell.2012.01.058
   Yuneva MO, 2012, CELL METAB, V15, P157, DOI 10.1016/j.cmet.2011.12.015
   Zhang DX, 2015, CELL REP, V10, P1335, DOI 10.1016/j.celrep.2015.02.006
   Zhang W, 2012, NAT CELL BIOL, V14, P276, DOI 10.1038/ncb2432
   Zhao HY, 2016, ELIFE, V5, DOI 10.7554/eLife.10250
   Zyromski NJ, 2009, SURGERY, V146, P258, DOI 10.1016/j.surg.2009.02.024
NR 118
TC 351
Z9 357
U1 10
U2 151
PU ELSEVIER SCIENCE LONDON
PI LONDON
PA 84 THEOBALDS RD, LONDON WC1X 8RR, ENGLAND
SN 0962-8924
EI 1879-3088
J9 TRENDS CELL BIOL
JI Trends Cell Biol.
PD NOV
PY 2017
VL 27
IS 11
SI SI
BP 873
EP 885
DI 10.1016/j.tcb.2017.06.003
PG 13
WC Cell Biology
WE Science Citation Index Expanded (SCI-EXPANDED)
SC Cell Biology
GA FK1IE
UT WOS:000413233300008
PM 28734735
OA Green Accepted, Bronze
HC Y
HP N
DA 2022-07-19
ER

PT J
AU Mahmood, K
   Naeem, M
   Rahimnajjad, NA
AF Mahmood, Khalid
   Naeem, Muhammad
   Rahimnajjad, Nasir Ali
TI Metformin: The hidden chronicles of a magic drug
SO EUROPEAN JOURNAL OF INTERNAL MEDICINE
LA English
DT Review
DE Metformin; Diabetes; Cancer; Survival benefits
ID POLYCYSTIC-OVARY-SYNDROME; ACTIVATED PROTEIN-KINASE; TYPE-2
   DIABETES-MELLITUS; HEART-FAILURE; PANCREATIC-CANCER; DOUBLE-BLIND;
   LIPODYSTROPHY SYNDROME; ANTIDIABETIC AGENTS; INSULIN-RESISTANCE;
   METABOLIC SYNDROME
AB Metformin, a biguanide is well known treatment for type 2 diabetes mellitus that has diverse mechanism of actions. Various studies have elucidated the role of this drug in different pathologies. The well-known United Kingdom Prospective Diabetic Study (UKPDS) has observed its survival benefits in a large cohort of individuals. Data has been conclusive that metformin also has beneficial role in lipid disorders as it improves the markers of metabolic syndrome. Studies have also shown the beneficial roles in antipsychotic induced weight gain as well as HIV lipodystrophy syndrome. Evidence is accumulating that metformin also improves the fertility in females with Polycystic Ovarian Syndrome (PCOS). It also delays aging and is effective in aging related disorders and is equally effective in inflammation related disorders at least in different rodent studies. Metformin's major effect has been shown in various cancers ranging from solid to hematological malignancies. Researchers are working to reveal more benefits of this magic drug but it remains an unexplored territory for the medical community. (C) 2012 European Federation of Internal Medicine. Published by Elsevier B.V. All rights reserved.
C1 [Mahmood, Khalid] Dow Univ Hlth Sci, Dept Internal Med, Dow Med Coll, Karachi, Pakistan.
RP Naeem, M (通讯作者)，A-131,MT Khan Rd Sultanabad, Karachi 74200, Pakistan.
CR Akcam M, 2011, INT J VITAM NUTR RES, V81, P398, DOI 10.1024/0300-9831/a000086
   Arai M, 2010, J PHARMACOL EXP THER, V334, P206, DOI 10.1124/jpet.109.164970
   Asuncion M, 2000, J CLIN ENDOCR METAB, V85, P2434, DOI 10.1210/jc.85.7.2434
   Bailey CJ, 2005, DIABETES OBES METAB, V7, P675, DOI 10.1111/j.1463-1326.2005.00497.x
   Bailey CJ, 1996, NEW ENGL J MED, V334, P574, DOI 10.1056/NEJM199602293340906
   Bayraktar S, 2012, CANCER-AM CANCER SOC, V118, P1202, DOI 10.1002/cncr.26439
   Ben Sahra I, 2010, MOL CANCER THER, V9, P1092, DOI 10.1158/1535-7163.MCT-09-1186
   Bodmer M, 2012, LUNG CANCER, V78, P133, DOI 10.1016/j.lungcan.2012.08.010
   Bodmer M, 2012, AM J GASTROENTEROL, V107, P620, DOI 10.1038/ajg.2011.483
   Bodmer M, 2011, GYNECOL ONCOL, V123, P200, DOI 10.1016/j.ygyno.2011.06.038
   Bodmer M, 2010, DIABETES CARE, V33, P1304, DOI 10.2337/dc09-1791
   Bosco JLF, 2011, CANCER EPIDEM BIOMAR, V20, P101, DOI 10.1158/1055-9965.EPI-10-0817
   Bowker SL, 2006, DIABETES CARE, V29, P254, DOI 10.2337/diacare.29.02.06.dc05-1558
   Bray GA, 2009, LANCET, V374, P1677, DOI 10.1016/S0140-6736(09)61457-4
   Bruyn GAW, 2008, ANN RHEUM DIS, V67, P1090, DOI 10.1136/ard.2007.078808
   Caballero AE, 2004, J CLIN ENDOCR METAB, V89, P3943, DOI 10.1210/jc.2004-0019
   Cantrell LA, 2010, GYNECOL ONCOL, V116, P92, DOI 10.1016/j.ygyno.2009.09.024
   Carames B, 2012, ANN RHEUM DIS, V71, P575, DOI 10.1136/annrheumdis-2011-200557
   CARLSON RP, 1993, ANN NY ACAD SCI, V685, P86, DOI 10.1111/j.1749-6632.1993.tb35855.x
   Chavez-Tapia NC, 2006, WORLD J GASTROENTERO, V12, P7826, DOI 10.3748/wjg.v12.i48.7826
   Cheang KI, 2009, DIABETES VASC DIS RE, V6, P110, DOI 10.1177/1479164109336050
   Chen GF, 2012, J CLIN ENDOCR METAB, V97, pE510, DOI 10.1210/jc.2011-1754
   Cittadini A, 2012, DIABETES, V61, P944, DOI 10.2337/db11-1132
   Currie CJ, 2009, DIABETOLOGIA, V52, P1766, DOI 10.1007/s00125-009-1440-6
   Cusi K, 1998, DIABETES REV, V6, P89
   Das M, 2008, J CLIN ENDOCR METAB, V93, P881, DOI 10.1210/jc.2007-1650
   Dowling RJO, 2011, BMC MED, V9, DOI 10.1186/1741-7015-9-33
   Eriksson A, 2007, DIABETES OBES METAB, V9, P330, DOI 10.1111/j.1463-1326.2006.00611.x
   Eurich DT, 2007, BMJ-BRIT MED J, V335, P497, DOI 10.1136/bmj.39314.620174.80
   Evans JMM, 2005, BMJ-BRIT MED J, V330, P1304, DOI 10.1136/bmj.38415.708634.F7
   Faridar A, 2011, GASTROENTEROLOGY, V140, pS220
   Fauser BCJM, 2004, HUM REPROD, V19, P41, DOI 10.1093/humrep/deh098
   Foey AD, 2001, CYTOKINE, V16, P131, DOI 10.1006/cyto.2001.0954
   Franks S, 2008, HUM REPROD UPDATE, V14, P367, DOI 10.1093/humupd/dmn015
   Fulghesu AM, 2012, HUM REPROD, V27, P3057, DOI 10.1093/humrep/des262
   Garrett CR, 2012, BRIT J CANCER, V106, P1374, DOI 10.1038/bjc.2012.71
   Genazzani AD, 2012, ARCH PERINAT MED, V18, P27
   Glantschnig H, 2003, CELL DEATH DIFFER, V10, P1165, DOI 10.1038/sj.cdd.4401285
   Goldberg RB, 2012, ARTERIOSCL THROM VAS, V32, P2077, DOI 10.1161/ATVBAHA.111.241893
   Gruzman Arie, 2009, Rev Diabet Stud, V6, P13, DOI 10.1900/RDS.2009.6.13
   Hadigan C, 2000, JAMA-J AM MED ASSOC, V284, P472, DOI 10.1001/jama.284.4.472
   Hemmingsen B, 2012, BMJ-BRIT MED J, V344, DOI 10.1136/bmj.e1771
   Higashi K, 2000, EUR J NUCL MED, V27, P1778, DOI 10.1007/s002590000367
   Inzucchi SE, 2005, DIABETES CARE, V28, P2585, DOI 10.2337/diacare.28.10.2585
   Isoda K, 2006, ARTERIOSCL THROM VAS, V26, P611, DOI 10.1161/01.ATV.0000201938.78044.75
   Kahn BB, 2005, CELL METAB, V1, P15, DOI 10.1016/j.cmet.2004.12.003
   Kalariya NM, 2012, INVEST OPHTH VIS SCI, V53, P3431, DOI 10.1167/iovs.12-9432
   Kim YD, 2008, DIABETES, V57, P306, DOI 10.2337/db07-0381
   Klachko D, 2011, CARDIORENAL MED, V1, P87, DOI 10.1159/000327151
   Klubo-Gwiezdzinska J, 2012, ENDOCR-RELAT CANCER, V19, P447, DOI 10.1530/ERC-12-0046
   Kneissel M, 2004, BONE, V35, P1144, DOI 10.1016/j.bone.2004.07.013
   Landman GWD, 2010, DIABETES CARE, V33, P322, DOI 10.2337/dc09-1380
   Lee MS, 2011, BMC CANCER, V11, DOI 10.1186/1471-2407-11-20
   Li CL, 2012, INT J GYNECOL CANCER, V22, P15, DOI 10.1097/IGC.0b013e3182322834
   Libby G, 2009, DIABETES CARE, V32, P1620, DOI 10.2337/dc08-2175
   Luchsinger JA, 2004, NEUROLOGY, V63, P1187, DOI 10.1212/01.WNL.0000140292.04932.87
   Ma TC, 2007, NEUROSCI LETT, V411, P98, DOI 10.1016/j.neulet.2006.10.039
   MacDonald MR, 2010, DIABETES CARE, V33, P1213, DOI 10.2337/dc09-2227
   Gonzalez-Barroso MM, 2012, BBA-BIOENERGETICS, V1817, P1768, DOI 10.1016/j.bbabio.2012.02.019
   Marshall Stephen, 2006, Sci STKE, V2006, pre7
   Mazza A, 2012, EXP DIABETES RES, DOI 10.1155/2012/716404
   Mazzone PJ, 2012, BMC CANCER, V12, DOI 10.1186/1471-2407-12-410
   Mendelsohn AR, 2011, REJUV RES, V14, P437, DOI 10.1089/rej.2011.1238
   Menendez JA, 2011, AGING-US, V3, P348, DOI 10.18632/aging.100316
   Migita K, 1996, CLIN EXP IMMUNOL, V104, P86, DOI 10.1046/j.1365-2249.1996.d01-651.x
   Moghetti P, 2000, J CLIN ENDOCR METAB, V85, P139, DOI 10.1210/jc.85.1.139
   Moll E, 2007, HUM REPROD UPDATE, V13, P527, DOI 10.1093/humupd/dmm026
   Morin-Papunen L, 2012, J CLIN ENDOCR METAB, V97, P1492, DOI 10.1210/jc.2011-3061
   Musi N, 2002, DIABETES, V51, P2074, DOI 10.2337/diabetes.51.7.2074
   Ohira M, 2007, DIABETES RES CLIN PR, V78, P34, DOI 10.1016/j.diabres.2007.02.012
   Oliveras-Ferraros C, 2012, CELL CYCLE, V11, P865, DOI 10.4161/cc.11.5.19252
   Onken B, 2010, PLOS ONE, V5, DOI 10.1371/journal.pone.0008758
   Orchard TJ, 2005, ANN INTERN MED, V142, P611, DOI 10.7326/0003-4819-142-8-200504190-00009
   Palomba S, 2009, ENDOCR REV, V30, P1, DOI 10.1210/er.2008-0030
   Randeva HS, 2012, ENDOCR REV, P2012
   Rotella CM, 2006, CURR DIABETES REV, V2, P307, DOI 10.2174/157339906777950651
   Russo E, 2012, MOL NEUROBIOL
   Saenz A, 2008, COCHRANE DB SYST REV, V1, P1
   Salani B, 2012, FASEB J, V26, P788, DOI 10.1096/fj.11-192088
   Sato N, 2001, AM J PATHOL, V159, P2017, DOI 10.1016/S0002-9440(10)63053-2
   Scarpello JHB, 2003, DIABETES METAB, V29, pS36
   Schneider MB, 2001, GASTROENTEROLOGY, V120, P1263, DOI 10.1053/gast.2001.23258
   Sheth SH, 2010, BMC INFECT DIS, V10, DOI 10.1186/1471-2334-10-183
   Shi WY, 2012, CELL DEATH DIS, V3, DOI 10.1038/cddis.2012.13
   Sikka A, 2012, CELL CYCLE, V11, P1374, DOI 10.4161/cc.19798
   Sugatani T, 2005, J BIOL CHEM, V280, P3583, DOI 10.1074/jbc.M410480200
   Turner RC, 1998, LANCET, V352, P854, DOI 10.1016/s0140-6736(98)07037-8
   Vazquez-Martin A, 2009, CELL CYCLE, V8, P88, DOI 10.4161/cc.8.1.7499
   VELAZQUEZ EM, 1994, METABOLISM, V43, P647, DOI 10.1016/0026-0495(94)90209-7
   Vigneri P, 2009, ENDOCR-RELAT CANCER, V16, P1103, DOI 10.1677/ERC-09-0087
   Viollet B, 2012, CLIN SCI, V122, P253, DOI 10.1042/CS20110386
   Vitale-Cross L, 2012, CANCER PREV RES, V5, P562, DOI 10.1158/1940-6207.CAPR-11-0502
   Wang M, 2012, SCHIZOPHR RES, V138, P54, DOI 10.1016/j.schres.2012.02.021
   Weickert MO, 2012, MINERVA ENDOCRINOL, V37, P25
   Wulffele MG, 2004, J INTERN MED, V256, P1, DOI 10.1111/j.1365-2796.2004.01328.x
   YOSHIMURA N, 1994, TRANSPLANTATION, V57, P1815
   Yuan HM, 2012, INT IMMUNOPHARMACOL, V12, P682, DOI 10.1016/j.intimp.2012.01.015
   Zhang ZJ, 2012, J CLIN ENDOCR METAB, V97, P2347, DOI 10.1210/jc.2012-1267
   Zhou J, 1997, MOL ENDOCRINOL, V11, P1924, DOI 10.1210/me.11.13.1924
NR 99
TC 65
Z9 72
U1 2
U2 49
PU ELSEVIER SCIENCE BV
PI AMSTERDAM
PA PO BOX 211, 1000 AE AMSTERDAM, NETHERLANDS
SN 0953-6205
EI 1879-0828
J9 EUR J INTERN MED
JI Eur. J. Intern. Med.
PD JAN
PY 2013
VL 24
IS 1
BP 20
EP 26
DI 10.1016/j.ejim.2012.10.011
PG 7
WC Medicine, General & Internal
WE Science Citation Index Expanded (SCI-EXPANDED)
SC General & Internal Medicine
GA 061EP
UT WOS:000312831000014
PM 23177353
DA 2022-07-19
ER

PT J
AU Avan, A
   Caretti, V
   Funel, N
   Galvani, E
   Maftouh, M
   Honeywell, RJ
   Lagerweij, T
   Van Tellingen, O
   Campani, D
   Fuchs, D
   Verheul, HM
   Schuurhuis, GJ
   Boggi, U
   Peters, GJ
   Wurdinger, T
   Giovannetti, E
AF Avan, Amir
   Caretti, Viola
   Funel, Niccola
   Galvani, Elena
   Maftouh, Mina
   Honeywell, Richard J.
   Lagerweij, Tonny
   Van Tellingen, Olaf
   Campani, Daniela
   Fuchs, Dieter
   Verheul, Henk M.
   Schuurhuis, Gerrit-Jan
   Boggi, Ugo
   Peters, Godefridus J.
   Wurdinger, Thomas
   Giovannetti, Elisa
TI Crizotinib Inhibits Metabolic Inactivation of Gemcitabine in
   c-Met-driven Pancreatic Carcinoma
SO CANCER RESEARCH
LA English
DT Article
ID CELL LUNG-CANCER; HEPATOCYTE GROWTH-FACTOR; TUMOR-GROWTH; STEM-CELLS;
   EXPRESSION; METASTASIS; RESISTANCE; RECEPTOR; THERAPY; GENE
AB Pancreatic ductal adenocarcinoma (PDAC) remains a major unsolved health problem. Most drugs that pass preclinical tests fail in these patients, emphasizing the need of improved preclinical models to test novel anticancer strategies. Here, we developed four orthotopic mouse models using primary human PDAC cells genetically engineered to express firefly- and Gaussia luciferase, simplifying the ability to monitor tumor growth and metastasis longitudinally in individual animals with MRI and high-frequency ultrasound. In these models, we conducted detailed histopathologic and immunohistochemical analyses on paraffin-embedded pancreatic tissues and metastatic lesions in liver, lungs, and lymph nodes. Genetic characteristics were compared with the originator tumor and primary tumor cells using array-based comparative genomic hybridization, using frozen specimens obtained by laser microdissection. Notably, the orthotopic human xenografts in these models recapitulated the phenotype of human PDACs, including hypovascular and hypoxic areas. Pursuing genomic and immunohistochemical evidence revealed an increased copy number and overexpression of c-Met in one of the models; we examined the preclinical efficacy of c-Met inhibitors in vitro and in vivo. In particular, we found that crizotinib decreased tumor dimension, prolonged survival, and increased blood and tissue concentrations of gemcitabine, synergizing with a cytidine deaminase-mediated mechanism of action. Together, these more readily imaged orthotopic PDAC models displayed genetic, histopathologic, and metastatic features similar to their human tumors of origin. Moreover, their use pointed to c-Met as a candidate therapeutic target in PDAC and highlighted crizotinib and gemcitabine as a synergistic combination of drugs warranting clinical evaluation for PDAC treatment. (C) 2013 AACR.
C1 [Avan, Amir; Galvani, Elena; Maftouh, Mina; Honeywell, Richard J.; Verheul, Henk M.; Peters, Godefridus J.; Giovannetti, Elisa] Vrije Univ Amsterdam, Med Ctr, Dept Med Oncol, Neurooncol Res Grp, NL-1081 HV Amsterdam, Netherlands.
   [Schuurhuis, Gerrit-Jan] Vrije Univ Amsterdam, Med Ctr, Dept Hematol, Neurooncol Res Grp, NL-1081 HV Amsterdam, Netherlands.
   [Caretti, Viola; Lagerweij, Tonny; Wurdinger, Thomas] Vrije Univ Amsterdam, Med Ctr, Dept Neurosurg & Pediat Oncol Hematol, Neurooncol Res Grp, NL-1081 HV Amsterdam, Netherlands.
   [Van Tellingen, Olaf] Netherlands Canc Inst, Div Diagnost Oncol, Amsterdam, Netherlands.
   [Fuchs, Dieter] VisualSonics, Amsterdam, Netherlands.
   [Caretti, Viola] Stanford Univ, Dept Neurol, Sch Med, Stanford, CA 94305 USA.
   [Caretti, Viola] Stanford Univ, Dept Pediat, Sch Med, Stanford, CA 94305 USA.
   [Funel, Niccola; Campani, Daniela] Univ Pisa, Div Surg Pathol, Pisa, Italy.
   [Boggi, Ugo] Univ Pisa, Div Gen & Transplant Surg, Pisa, Italy.
   [Wurdinger, Thomas] Harvard Univ, Sch Med, Dept Neurol, Mol Neurogenet Unit,Massachusetts Gen Hosp, Boston, MA 02115 USA.
   [Wurdinger, Thomas] Harvard Univ, Sch Med, Neurosci Program, Boston, MA 02115 USA.
RP Giovannetti, E (通讯作者)，Vrije Univ Amsterdam, Med Ctr, Dept Med Oncol, CCA Room 1-52,De Boelelaan 1117, NL-1081 HV Amsterdam, Netherlands.
EM e.giovannetti@vumc.nl
RI Verheul, Henk/V-6462-2019; Galvani, Elena/L-3133-2016; Wurdinger,
   Thomas/AAA-5645-2022; giovannetti, elisa/F-4261-2011; Verheul, Henk
   M.W./J-9775-2013; Lagerweij, Tonny/AAY-7128-2020; Peters, Godefridus
   J/C-7562-2013
OI Verheul, Henk/0000-0001-5981-922X; giovannetti,
   elisa/0000-0002-7565-7504; Fuchs, Dieter/0000-0002-9516-2875; Funel,
   Niccola/0000-0002-5028-2363; Lagerweij, Tonny/0000-0003-1043-7452;
   CAMPANI, DANIELA/0000-0001-5987-734X; naseri,
   shahrokh/0000-0001-8974-2120; Peters, Godefridus J/0000-0002-5447-2877
FU Netherlands Organization for Scientific Research; Veni grant; CCA
   Foundation; AIRC/Marie Curie International Fellowship; FIRC
   International Fellowship; PRIN; Istituto Toscano Tumori
FX This work was partially supported by grants from Netherlands
   Organization for Scientific Research, Veni grant (E. Giovannetti), CCA
   Foundation 2012 (E. Giovannetti, A. Avan, and G.J. Peters), AIRC/Marie
   Curie International Fellowship (E. Giovannetti), FIRC International
   Fellowship (E. Galvani), Italian Minister of Research - PRIN-2009 (U.
   Boggi, N. Funel, and E. Giovannetti), and Istituto Toscano Tumori (U.
   Boggi, N. Funel, and E. Giovannetti).
CR Avan A, 2013, CURR PHARM DESIGN, V19, P940, DOI 10.2174/138161213804547312
   Bergman AM, 2005, CANCER RES, V65, P9510, DOI 10.1158/0008-5472.CAN-05-0989
   Bijnsdorp IV, 2011, METHODS MOL BIOL, V731, P421, DOI 10.1007/978-1-61779-080-5_34
   Boccaccio C, 2006, NAT REV CANCER, V6, P637, DOI 10.1038/nrc1912
   Caretti V, 2011, BRAIN PATHOL, V21, P441, DOI 10.1111/j.1750-3639.2010.00468.x
   COOPER CS, 1984, NATURE, V311, P29, DOI 10.1038/311029a0
   Dimayuga VM, 2011, PANCREATOLOGY, V11, P414, DOI 10.1159/000327395
   DIRENZO MF, 1991, ONCOGENE, V6, P1997
   DIRENZO MF, 1995, CANCER RES, V55, P1129
   EBERT M, 1994, CANCER RES, V54, P5775
   Frese KK, 2007, NAT REV CANCER, V7, P645, DOI 10.1038/nrc2192
   Frese KK, 2012, CANCER DISCOV, V2, P260, DOI 10.1158/2159-8290.CD-11-0242
   Fukuyoshi Y, 2008, BRIT J CANCER, V98, P1536, DOI 10.1038/sj.bjc.6604341
   Funel N, 2008, LAB INVEST, V88, P773, DOI 10.1038/labinvest.2008.40
   Gandhi L, 2012, CLIN CANCER RES, V18, P3737, DOI 10.1158/1078-0432.CCR-11-2393
   Garrido-Laguna I, 2011, CLIN CANCER RES, V17, P5793, DOI 10.1158/1078-0432.CCR-11-0341
   Gomez-Quiroz LE, 2008, J BIOL CHEM, V283, P14581, DOI 10.1074/jbc.M707733200
   Haeno H, 2012, CELL, V148, P362, DOI 10.1016/j.cell.2011.11.060
   Hermann PC, 2007, CELL STEM CELL, V1, P313, DOI 10.1016/j.stem.2007.06.002
   Hidalgo M, 2011, MOL CANCER THER, V10, P1311, DOI 10.1158/1535-7163.MCT-11-0233
   Hidalgo M, 2010, NEW ENGL J MED, V362, P1605, DOI 10.1056/NEJMra0901557
   Honeywell R, 2010, J CHROMATOGR B, V878, P1059, DOI 10.1016/j.jchromb.2010.03.010
   Hughes P, 2007, BIOTECHNIQUES, V43, P575, DOI 10.2144/000112598
   Ino Y, 2013, PLOS ONE, V8, DOI 10.1371/journal.pone.0055146
   Jones S, 2008, SCIENCE, V321, P1801, DOI 10.1126/science.1164368
   Kerbel RS, 2003, CANCER BIOL THER, V2, pS134
   Klerk CPW, 2007, BIOTECHNIQUES, V43, P7, DOI 10.2144/000112515
   Komar G, 2009, CLIN CANCER RES, V15, P5511, DOI 10.1158/1078-0432.CCR-09-0414
   Lee JH, 2012, CLIN CANCER RES, V18, P524, DOI 10.1158/1078-0432.CCR-11-1903
   Li CW, 2007, CANCER RES, V67, P1030, DOI 10.1158/0008-5472.CAN-06-2030
   Li CW, 2011, GASTROENTEROLOGY, V141, P2218, DOI 10.1053/j.gastro.2011.08.009
   Neesse A, 2011, GUT, V60, P861, DOI 10.1136/gut.2010.226092
   Organ SL, 2011, THER ADV MED ONCOL, V3, P7
   Ou SHI, 2011, J THORAC ONCOL, V6, P942, DOI 10.1097/JTO.0b013e31821528d3
   Park JK, 2012, ANN SURG ONCOL, V19, P2664, DOI 10.1245/s10434-012-2277-7
   Perez-Torras S, 2011, CELL ONCOL, V34, P511, DOI 10.1007/s13402-011-0049-1
   Sennino B, 2012, CANCER DISCOV, V2, P270, DOI 10.1158/2159-8290.CD-11-0240
   Shoemaker RH, 2006, NAT REV CANCER, V6, P813, DOI 10.1038/nrc1951
   Simard EP, 2012, CA CANC J CLIN
   Tuli R, 2012, TRANSL ONCOL, V5, P77, DOI 10.1593/tlo.11316
   Uddin S, 2011, AM J PATHOL, V179, P3032, DOI 10.1016/j.ajpath.2011.08.007
   Verheul HMW, 2007, CLIN CANCER RES, V13, P4201, DOI 10.1158/1078-0432.CCR-06-2553
   Vincent A, 2011, LANCET, V378, P607, DOI 10.1016/S0140-6736(10)62307-0
   Voskoglou-Nomikos T, 2003, CLIN CANCER RES, V9, P4227
   Wurdinger T, 2008, NAT METHODS, V5, P171, DOI 10.1038/NMETH.1177
   Zhang YQ, 2013, BBA-REV CANCER, V1835, P110, DOI 10.1016/j.bbcan.2012.11.001
   Zhou WJ, 2012, BRIT J PHARMACOL, V166, P1669, DOI 10.1111/j.1476-5381.2012.01849.x
   Zhu GH, 2011, DIGEST DIS SCI, V56, P1090, DOI 10.1007/s10620-010-1416-x
   Zucali PA, 2008, ANN ONCOL, V19, P1605, DOI 10.1093/annonc/mdn240
NR 49
TC 69
Z9 69
U1 0
U2 13
PU AMER ASSOC CANCER RESEARCH
PI PHILADELPHIA
PA 615 CHESTNUT ST, 17TH FLOOR, PHILADELPHIA, PA 19106-4404 USA
SN 0008-5472
EI 1538-7445
J9 CANCER RES
JI Cancer Res.
PD NOV 15
PY 2013
VL 73
IS 22
BP 6745
EP 6756
DI 10.1158/0008-5472.CAN-13-0837
PG 12
WC Oncology
WE Science Citation Index Expanded (SCI-EXPANDED)
SC Oncology
GA 256NY
UT WOS:000327321700020
PM 24085787
DA 2022-07-19
ER

PT J
AU McCullough, DF
   Ozanne, SE
   Siddle, K
   Willis, AE
   Bushell, M
AF McCullough, David Ferland
   Ozanne, Susan E.
   Siddle, Kenneth
   Willis, Anne E.
   Bushell, Martin
TI The involvement of microRNAs in Type 2 diabetes
SO BIOCHEMICAL SOCIETY TRANSACTIONS
LA English
DT Article
DE beta cell dysfunction; insulin resistance; microRNA (miRNA); Type 2
   diabetes
ID PANCREATIC BETA-CELL; INSULIN-RESISTANCE; FATTY LIVER; EXPRESSION;
   GLUCOSE; ASSOCIATION; RNA; REGULATOR; BINDING; OBESITY
AB T2D (Type 2 diabetes mellitus) is a major health issue that has reached epidemic status worldwide T2D is a progressive metabolic disorder characterized by reduced insulin sensitivity insulin resistance and pancreatic beta cell dysfunction Improper treatment of TD2 can lead to severe complications such as heart disease stroke kidney failure blindness and nerve damage The aetiology and molecular mechanisnns of T2D are not fully understood but compelling evidence points to a link between T2D obesity dyslipidaemia and insulin resistance Although T2D seems to be strongly linked to environmental factors such as nutrition and lifestyle studies have shown that genetic factors such as polymorphisms associated with metabolic genes imprinting fetal programming and miRNA (microRNA) expression could also contribute to the development of this disease miRNAs are small 22-25 nt long untranslated RNAs that negatively regulate the translation of mRNAs miRNAs are involved in a large number of biological functions such as development metabolism immunity and diseases such as cancer cardiovascular diseases and diabetes The present review examines the various miRNAs that have been identified as being potentially involved in T2D focusing on the insulin sensitive organs white adipose tissue liver skeletal muscle and the insulin producing pancreatic beta cells
C1 [McCullough, David Ferland; Willis, Anne E.; Bushell, Martin] Univ Leicester, MRC, Toxicol Unit, Leicester LE1 9HN, Leics, England.
   [Ozanne, Susan E.; Siddle, Kenneth] Univ Cambridge, Metab Res Labs, Inst Metab Sci, Addenbrookes Hosp, Cambridge CB2 0QQ, England.
RP McCullough, DF (通讯作者)，Univ Leicester, MRC, Toxicol Unit, Hodgkin Bldg, Leicester LE1 9HN, Leics, England.
RI Xie, Huangming/B-2260-2012
OI Ozanne, Susan/0000-0001-8753-5144; Willis, Anne/0000-0002-1470-8531
FU Biotechnology and Biological Sciences Research Council [BB/E002161/1];
   BBSRC [BB/E002161/1, BB/F015364/1, BB/F014279/2, BB/F011806/1,
   BB/F019017/1, BB/F014279/1] Funding Source: UKRI; MRC [MC_UP_A600_1024,
   MC_UP_A600_1023] Funding Source: UKRI; Biotechnology and Biological
   Sciences Research Council [BB/F015364/1, BB/F019017/1, BB/F011806/1,
   BB/F014279/1, BB/F014279/2] Funding Source: researchfish; British Heart
   Foundation [FS/09/029/27902] Funding Source: researchfish; Medical
   Research Council [MC_UP_A600_1023, MC_UP_A600_1024] Funding Source:
   researchfish
FX This work was supported by the Biotechnology and Biological Sciences
   Research Council [grant number BB/E002161/1]
CR El Ouaamari A, 2008, DIABETES, V57, P2708, DOI 10.2337/db07-1614
   Fisher E, 2007, MOL NUTR FOOD RES, V51, P185, DOI 10.1002/mnfr.200600162
   Gallagher IJ, 2010, GENOME MED, V2, DOI 10.1186/gm130
   Garofalo M, 2009, CANCER CELL, V16, P498, DOI 10.1016/j.ccr.2009.10.014
   Griffiths-Jones S, 2008, NUCLEIC ACIDS RES, V36, pD154, DOI 10.1093/nar/gkm952
   Guo CG, 2008, GENE CHROMOSOME CANC, V47, P939, DOI 10.1002/gcc.20596
   He AB, 2007, MOL ENDOCRINOL, V21, P2785, DOI 10.1210/me.2007-0167
   Herrera BM, 2010, DIABETOLOGIA, V53, P1099, DOI 10.1007/s00125-010-1667-2
   Herrera BM, 2009, BMC MED GENOMICS, V2, DOI 10.1186/1755-8794-2-54
   Huang B, 2009, ACTA BIOCH BIOPH SIN, V41, P472, DOI 10.1093/abbs/gmp035
   Igarashi M, 1999, J CLIN INVEST, V103, P185, DOI 10.1172/JCI3326
   Jennewein C, 2010, J BIOL CHEM, V285, P11846, DOI 10.1074/jbc.M109.066399
   Karbiener M, 2009, BIOCHEM BIOPH RES CO, V390, P247, DOI 10.1016/j.bbrc.2009.09.098
   Keren A, 2006, MOL CELL ENDOCRINOL, V252, P224, DOI 10.1016/j.mce.2006.03.017
   Kong YW, 2008, P NATL ACAD SCI USA, V105, P8866, DOI 10.1073/pnas.0800650105
   Lewis GF, 2002, ENDOCR REV, V23, P201, DOI 10.1210/er.23.2.201
   Ling HY, 2009, CLIN EXP PHARMACOL P, V36, pe32, DOI 10.1111/j.1440-1681.2009.05207.x
   Lovis P, 2008, DIABETES, V57, P2728, DOI 10.2337/db07-1252
   Lovis P, 2008, BIOL CHEM, V389, P305, DOI 10.1515/BC.2008.026
   Mendell JT, 2005, CELL CYCLE, V4, P1179, DOI 10.4161/cc.4.9.2032
   Miranda KC, 2006, CELL, V126, P1203, DOI 10.1016/j.cell.2006.07.031
   Nakanishi N, 2009, BIOCHEM BIOPH RES CO, V385, P492, DOI 10.1016/j.bbrc.2009.05.058
   Newsholme P, 2007, CLIN SCI, V112, P27, DOI 10.1042/CS20060115
   Nitz I, 2007, J CLIN ENDOCR METAB, V92, P3183, DOI 10.1210/jc.2006-2550
   Ortega FJ, 2010, PLOS ONE, V5, DOI 10.1371/journal.pone.0009022
   Poy MN, 2007, DIABETES OBES METAB, V9, P67, DOI 10.1111/j.1463-1326.2007.00775.x
   Poy MN, 2009, P NATL ACAD SCI USA, V106, P5813, DOI 10.1073/pnas.0810550106
   Poy MN, 2004, NATURE, V432, P226, DOI 10.1038/nature03076
   Prentki M, 2006, J CLIN INVEST, V116, P1802, DOI 10.1172/JCI29103
   Raz I, 2005, DIABETES-METAB RES, V21, P3, DOI 10.1002/dmrr.493
   Ribbing J, 2010, J CLIN PHARMACOL, V50, P861, DOI 10.1177/0091270009349711
   SHULMAN GI, 2000, J CLIN INVEST, V106, P171, DOI DOI 10.1172/JCI10583
   Steppan CM, 2001, NATURE, V409, P307, DOI 10.1038/35053000
   Stiles B, 2004, P NATL ACAD SCI USA, V101, P2082, DOI 10.1073/pnas.0308617100
   Takanabe R, 2008, BIOCHEM BIOPH RES CO, V376, P728, DOI 10.1016/j.bbrc.2008.09.050
   Tiniakos DG, 2010, ANNU REV PATHOL-MECH, V5, P145, DOI 10.1146/annurev-pathol-121808-102132
   Westerbacka J, 2007, DIABETES, V56, P2759, DOI 10.2337/db07-0156
   Xie HM, 2009, DIABETES, V58, P1050, DOI 10.2337/db08-1299
   Zhao EP, 2009, MAMM GENOME, V20, P476, DOI 10.1007/s00335-009-9217-2
NR 39
TC 64
Z9 70
U1 0
U2 20
PU PORTLAND PRESS LTD
PI LONDON
PA 1ST FLR, 10 QUEEN STREET PLACE, LONDON, ENGLAND
SN 0300-5127
EI 1470-8752
J9 BIOCHEM SOC T
JI Biochem. Soc. Trans.
PD DEC
PY 2010
VL 38
BP 1565
EP 1570
DI 10.1042/BST0381565
PN 6
PG 6
WC Biochemistry & Molecular Biology
WE Science Citation Index Expanded (SCI-EXPANDED)
SC Biochemistry & Molecular Biology
GA 701JB
UT WOS:000285813100031
PM 21118127
DA 2022-07-19
ER

PT J
AU Kyuno, D
   Bauer, N
   Schnolzer, M
   Provaznik, J
   Ryschich, E
   Hackert, T
   Zoller, M
AF Kyuno, Daisuke
   Bauer, Nathalie
   Schnoelzer, Martina
   Provaznik, Jan
   Ryschich, Eduard
   Hackert, Thilo
   Zoeller, Margot
TI Distinct Origin of Claudin7 in Early Tumor Endosomes Affects Exosome
   Assembly
SO INTERNATIONAL JOURNAL OF BIOLOGICAL SCIENCES
LA English
DT Article
DE Claudin7; cancer-initiating cells; tumor exosomes; microvesicle
   proteome; microvesicle miRNA; gastrointestinal cancer
ID EXTRACELLULAR VESICLES; TIGHT JUNCTIONS; STEM-CELLS; CANCER;
   PHOSPHORYLATION; LOCALIZATION; INFLAMMATION; TETRASPANINS; ENDOCYTOSIS;
   SECRETION
AB Microvesicles are the body's most powerful intercellular communication system and cancer-initiating cell microvesicles (CIC-TEX) reprogram Non-CIC towards fortified malignancy. Claudin7, a CIC-biomarker in gastrointestinal tumors, is recovered in TEX. Recent evidence suggesting individual cells delivering distinct microvesicles became of particular interest for claudin7, which is part of tight junctions (TJ) and glycolipid-enriched membrane domains (GEM), GEM-located claudin7 is palmitoylated. This offered the unique possibility of exploring the contribution of a CIC marker and its origin from distinct membrane domains on CIC-TEX biogenesis and activities. Proteome and miRNA analysis of wild-type, claudin7-knockdown and a rescue with claudin7 harboring a mutated palmitoylation site (mP) of a rat pancreatic and a human colon cancer line uncovered significant, only partly overlapping contributions of palmitoylated and non-palmitoylated claudin7 to TEX composition. Palmitoylated claudin7 facilitates GEM-integrated plasma membrane and associated signaling molecule recruitment; non-palmitoylated claudin7 supports recruitment of trafficking components, proteins engaged in fatty acid metabolism and TJ proteins into TEX. Claudin7mP also assists TEX recovery of selected miRNA. Thus, distinctly located claudin7 affects CIC-TEX composition and TJ-derived cld7 might play a unique role in equipping CIC-TEX with transporters and lipid metabolism-regulating molecules, awareness of distinct TEX populations being crucial facing therapeutic translation.
C1 [Kyuno, Daisuke; Bauer, Nathalie; Ryschich, Eduard; Hackert, Thilo; Zoeller, Margot] Heidelberg Univ, Dept Gen Visceral & Transplantat Surg, Heidelberg, Germany.
   [Kyuno, Daisuke] Sapporo Med Univ, Dept Surg Surg Oncol & Sci, Sapporo, Hokkaido, Japan.
   [Schnoelzer, Martina] DKFZ, Funct Proteome Anal, Heidelberg, Germany.
   [Provaznik, Jan] EMBL, Gene Core Ctr, Heidelberg, Germany.
RP Zoller, M (通讯作者)，Univ Hosp Surg, Neuenheimer Feld 110, D-69120 Heidelberg, Germany.
EM m.schnoelzer@dkfz-heidelberg.de; margot.zoeller@gmx.net
RI Kyuno, Daisuke/Q-9268-2018
OI Kyuno, Daisuke/0000-0003-4672-535X; Provaznik, Jan/0000-0003-1104-1169
FU German Cancer Research Aid [110836]; ITO Foundation for the Promotion of
   Medical Science; Uehara Memorial Foundation
FX This investigation was supported by the German Cancer Research Aid (No
   110836 to MZ), the ITO Foundation for the Promotion of Medical Science
   and the Uehara Memorial Foundation (to DK).
CR Adams KR, 2018, J PROTEOME RES, V17, P315, DOI 10.1021/acs.jproteome.7b00585
   Ajani JA, 2015, SEMIN ONCOL, V42, pS3, DOI 10.1053/j.seminoncol.2015.01.001
   Andreu Z, 2014, FRONT IMMUNOL, V5, DOI 10.3389/fimmu.2014.00442
   Asaka M, 2011, AM J PHYSIOL-CELL PH, V300, pC87, DOI 10.1152/ajpcell.00565.2010
   Atay Safinur, 2014, Commun Integr Biol, V7, pe28231, DOI 10.4161/cib.28231
   Beckler MD, 2013, MOL CELL PROTEOMICS, V12, P343, DOI 10.1074/mcp.M112.022806
   Borgese N, 2016, J CELL SCI, V129, P1537, DOI 10.1242/jcs.183335
   Choi DS, 2013, PROTEOMICS, V13, P1554, DOI 10.1002/pmic.201200329
   Colombo M, 2014, ANNU REV CELL DEV BI, V30, P255, DOI 10.1146/annurev-cellbio-101512-122326
   DeClercq V, 2015, BBA-MOL CELL BIOL L, V1851, P1123, DOI 10.1016/j.bbalip.2015.04.005
   DeRita RM, 2017, J CELL BIOCHEM, V118, P66, DOI 10.1002/jcb.25611
   Detchokul S, 2014, BRIT J PHARMACOL, V171, P5462, DOI 10.1111/bph.12260
   Ding L, 2012, GASTROENTEROLOGY, V142, P305, DOI 10.1053/j.gastro.2011.10.025
   Eichelmann AK, 2018, INT J BIOCHEM CELL B, V101, P94, DOI 10.1016/j.biocel.2018.05.015
   Falcone G, 2015, J EXP CLIN CANC RES, V34, DOI 10.1186/s13046-015-0148-3
   Fatima F, 2015, CHIN J CANCER, V34, DOI 10.1186/s40880-015-0051-5
   Fonseca P, 2016, INT REV CEL MOL BIO, V326, P175, DOI 10.1016/bs.ircmb.2016.04.004
   French AD, 2009, INT J MED SCI, V6, P93
   Fricke F, 2017, CELL COMMUN SIGNAL, V15, DOI 10.1186/s12964-017-0169-y
   Geis-Asteggiante L, 2015, INT J MASS SPECTROM, V378, P264, DOI 10.1016/j.ijms.2014.08.035
   Gibbings DJ, 2009, NAT CELL BIOL, V11, P1143, DOI 10.1038/ncb1929
   Hannafon BN, 2013, INT J MOL SCI, V14, P14240, DOI 10.3390/ijms140714240
   Head BP, 2014, BBA-BIOMEMBRANES, V1838, P532, DOI 10.1016/j.bbamem.2013.07.018
   Heiler S, 2015, CELL COMMUN SIGNAL, V13, DOI 10.1186/s12964-015-0105-y
   Jiang XP, 2015, CELL ADHES MIGR, V9, P406, DOI [10.1080/19336918.2015.1005465, 10.13697/j.cnki.32-1449/tu.2015.06.001]
   Kowal J, 2014, CURR OPIN CELL BIOL, V29, P116, DOI 10.1016/j.ceb.2014.05.004
   Kyuno D, 2019, INT J CANCER, V145, P2182, DOI 10.1002/ijc.32312
   Lal-Nag M, 2009, GENOME BIOL, V10, DOI 10.1186/gb-2009-10-8-235
   Lambert D, 2007, CELL PHYSIOL BIOCHEM, V20, P495, DOI 10.1159/000107533
   Lazar I, 2016, CANCER RES, V76, P4051, DOI 10.1158/0008-5472.CAN-16-0651
   Lee HH, 2015, AM J CANCER RES, V5, P2944
   LEIBOVITZ A, 1976, CANCER RES, V36, P4562
   Li J, 2015, INT J CLIN EXP PATHO, V8, P12225
   Lingaraju A, 2015, SEMIN CELL DEV BIOL, V42, P13, DOI 10.1016/j.semcdb.2015.04.008
   Lo Cicero A, 2015, CURR OPIN CELL BIOL, V35, P69, DOI 10.1016/j.ceb.2015.04.013
   Mathivanan S, 2010, MOL CELL PROTEOMICS, V9, P197, DOI 10.1074/mcp.M900152-MCP200
   MATZKU S, 1983, INVAS METAST, V3, P109
   McKenzie AJ, 2016, CELL REP, V15, P978, DOI 10.1016/j.celrep.2016.03.085
   Mollinedo Faustino, 2015, Adv Biol Regul, V57, P130, DOI 10.1016/j.jbior.2014.10.003
   Pasquale EB, 2016, J CELL BIOL, V214, P5, DOI 10.1083/jcb.201606074
   Penfornis P, 2016, INT J CANCER, V138, P14, DOI 10.1002/ijc.29417
   Philip R, 2015, ONCOTARGET, V6, P2046, DOI 10.18632/oncotarget.2858
   Quesenberry PJ, 2015, STEM CELL RES THER, V6, DOI 10.1186/s13287-015-0150-x
   Rana S, 2013, NEOPLASIA, V15, P281, DOI 10.1593/neo.122010
   Rana S, 2012, INT J BIOCHEM CELL B, V44, P1574, DOI 10.1016/j.biocel.2012.06.018
   Rao YJ, 2012, EUR J CELL BIOL, V91, P226, DOI 10.1016/j.ejcb.2011.02.004
   Record M, 2014, BBA-MOL CELL BIOL L, V1841, P108, DOI 10.1016/j.bbalip.2013.10.004
   Rosenthal R, 2017, ANN NY ACAD SCI, V1397, P100, DOI 10.1111/nyas.13383
   Scheel C, 2012, SEMIN CANCER BIOL, V22, P396, DOI 10.1016/j.semcancer.2012.04.001
   Shen L, 2012, ANN NY ACAD SCI, V1258, P9, DOI 10.1111/j.1749-6632.2012.06613.x
   Shigetomi K, 2018, J CELL BIOL, V217, P2373, DOI 10.1083/jcb.201711042
   Sjo A, 2010, J MEMBRANE BIOL, V236, P181, DOI 10.1007/s00232-010-9289-7
   Stamatovic SM, 2011, METHODS MOL BIOL, V762, P303, DOI 10.1007/978-1-61779-185-7_22
   Tamura A, 2014, SEMIN CELL DEV BIOL, V36, P177, DOI 10.1016/j.semcdb.2014.09.019
   Tanaka H, 2015, GUT, V64, P1529, DOI 10.1136/gutjnl-2014-308419
   Taniguchi H, 2016, CANCER SCI, V107, P1556, DOI 10.1111/cas.13069
   Tauro BJ, 2013, MOL CELL PROTEOMICS, V12, P587, DOI 10.1074/mcp.M112.021303
   Thuma F, 2016, ONCOTARGET, V7, P30642, DOI [10.18632/oncotarget.8928, 10.16632/oncotarget.8928]
   Thuma F, 2014, SEMIN CANCER BIOL, V28, P39, DOI 10.1016/j.semcancer.2014.02.011
   Thuma F, 2013, INT J CANCER, V133, P855, DOI 10.1002/ijc.28085
   Valadi H, 2007, NAT CELL BIOL, V9, P654, DOI 10.1038/ncb1596
   Van Deun J, 2017, NAT METHODS, V14, P228, DOI 10.1038/nmeth.4185
   Van Itallie CM, 2014, SEMIN CELL DEV BIOL, V36, P157, DOI 10.1016/j.semcdb.2014.08.011
   Van Itallie CM, 2013, TISSUE BARRIERS, V1, DOI 10.4161/tisb.25247
   Villarroya-Beltri C, 2014, SEMIN CANCER BIOL, V28, P3, DOI 10.1016/j.semcancer.2014.04.009
   Wada M, 2013, GASTROENTEROLOGY, V144, P369, DOI 10.1053/j.gastro.2012.10.035
   Wang HB, 2013, INT J CANCER, V133, P416, DOI 10.1002/ijc.28044
   Wang Z, 2019, J EXP CLIN CANC RES, V38, DOI 10.1186/s13046-019-1129-8
   Wang Z, 2015, P NATL ACAD SCI USA, V112, pE6293, DOI 10.1073/pnas.1505962112
   Whiteside TL, 2016, ADV CLIN CHEM, V74, P103, DOI 10.1016/bs.acc.2015.12.005
   Xiao H, 2018, BMC INFECT DIS, V18, DOI 10.1186/s12879-017-2827-5
   Xu R, 2016, J CLIN INVEST, V126, P1152, DOI 10.1172/JCI81129
   Yang W, 2008, J BIOL CHEM, V283, P8643, DOI 10.1074/jbc.M709824200
   Ye J, 2014, TUMOR BIOL, V35, P3945, DOI 10.1007/s13277-013-1561-x
   Zhao Y, 2018, CELL BIOL INT, V42, P1458, DOI 10.1002/cbin.10968
   Zoller M, 2009, NAT REV CANCER, V9, P40, DOI 10.1038/nrc2543
   Zwanziger D, 2012, ANN NY ACAD SCI, V1257, P29, DOI 10.1111/j.1749-6632.2012.06567.x
NR 77
TC 4
Z9 4
U1 0
U2 0
PU IVYSPRING INT PUBL
PI LAKE HAVEN
PA PO BOX 4546, LAKE HAVEN, NSW 2263, AUSTRALIA
SN 1449-2288
J9 INT J BIOL SCI
JI Int. J. Biol. Sci.
PY 2019
VL 15
IS 10
BP 2224
EP 2239
DI 10.7150/ijbs.35347
PG 16
WC Biochemistry & Molecular Biology; Biology
WE Science Citation Index Expanded (SCI-EXPANDED)
SC Biochemistry & Molecular Biology; Life Sciences & Biomedicine - Other
   Topics
GA IV9JB
UT WOS:000484579100017
PM 31592143
OA Green Submitted, Green Published, gold
DA 2022-07-19
ER

PT J
AU Lee, GH
   Kim, DS
   Chung, MJ
   Chae, SW
   Kim, HR
   Chae, HJ
AF Lee, Geum-Hwa
   Kim, Do-Sung
   Chung, Myung Ja
   Chae, Soo-Wan
   Kim, Hyung-Ryong
   Chae, Han-Jung
TI Lysyl oxidase-like-1 enhances lung metastasis when lactate accumulation
   and monocarboxylate transporter expression are involved
SO ONCOLOGY LETTERS
LA English
DT Article
DE metastasis; non-small cell lung carcinoma; lysyl oxidase-like-1
ID HUMAN-MELANOMA CELLS; MATRIX-METALLOPROTEINASE; CANCER PROGRESSION;
   PANCREATIC-CANCER; GENE; PH; METABOLISM; CARCINOMA; INVASION; TUMORS
AB The role that lysyl oxidase-like-1 (LOXL-1) may play in cancer metastasis due to its specific collagen accumulation characteristics has not been investigated extensively. This study was performed to examine the role of LOXL-1 in cancer metastasis. In vitro and in vivo cancer metastasis experiments were performed with B16F10 cells. Using the immunoblotting technique, the expression of LOXL-1, monocarboxylate transporter (MCT)1/2 and matrix metalloproteinase (MMP)2/9 was examined in a cell culture model and in primary and metastatic site samples from non-small cell lung carcinoma patients. Immunohistochemistry was also performed. According to immunohistochemical analysis of the non-small cell lung carcinoma patient samples, LOXL-1, MCT1/2 and MMP2/9 were expressed more highly in metastatic sites compared to primary sites. In in vivo studies, LOXL-1-overexpressing B16F10 cells yielded higher numbers of cancer nodules following their injection into mouse tail veins. Transfection of LOXL-1 siRNA into the cells prior to injection blocked lung metastasis. In vitro, the overexpression of LOXL-1 increased cell mobility and invasiveness, with increased extracellular accumulation of lactate at a low pH. The lactate transporter, MCT1/2, was highly expressed in LOXL-1-overexpressing cells. LOXL-1 knockdown through siRNA inhibited cell motility and invasiveness, showing relatively lower lactate accumulation and expression of MCT1/2 than under control conditions. This study elucidates extracellular pH-associated matrix degradation as a potential mechanism for LOXL-1-induced cancer metastasis.
C1 [Lee, Geum-Hwa; Kim, Do-Sung; Chae, Soo-Wan; Chae, Han-Jung] Chonbuk Natl Univ, Sch Med, Dept Pharmacol, Jeonju 560182, South Korea.
   [Lee, Geum-Hwa; Kim, Do-Sung; Chae, Soo-Wan; Chae, Han-Jung] Chonbuk Natl Univ, Sch Med, Cardiovasc Res Inst, Jeonju 560182, South Korea.
   [Chung, Myung Ja] Chonbuk Natl Univ, Sch Med, Dept Pathol, Jeonju 560182, South Korea.
   [Kim, Hyung-Ryong] Wonkwang Univ, Sch Dent, Dept Dent Pharmacol, Iksan 570749, South Korea.
RP Chae, HJ (通讯作者)，Chonbuk Natl Univ, Sch Med, Dept Pharmacol, Jeonju 560182, South Korea.
EM hjchae@chonbuk.ac.kr
OI Chae, Han-Jung/0000-0003-4190-9889
FU Korea Research Foundation [KRF-2009-0087202, KRF-2008-E00042]; National
   Research Foundation [NRF-2010-0029497]; Ministry of Health, Welfare and
   Family Affairs
FX This study was supported by the Korea Research Foundation
   (KRF-2009-0087202 and KRF-2008-E00042) and partly by the National
   Research Foundation (NRF-2010-0029497). The biospecimens for this study
   were provided by the Biobank of Chonbuk National University Hospital, a
   member of the National Biobank of Korea, which is supported by the
   Ministry of Health, Welfare and Family Affairs.
CR Akiri G, 2003, CANCER RES, V63, P1657
   Bhujwalla ZM, 2002, NMR BIOMED, V15, P114, DOI 10.1002/nbm.743
   Boyd RS, 1999, BRIT J CANCER, V80, P315, DOI 10.1038/sj.bjc.6690357
   Brizel DM, 2001, INT J RADIAT ONCOL, V51, P349, DOI 10.1016/S0360-3016(01)01630-3
   Castellano G, 2008, CLIN CANCER RES, V14, P7470, DOI 10.1158/1078-0432.CCR-08-0870
   Csiszar K, 2002, INT J CANCER, V97, P636, DOI 10.1002/ijc.10035
   Decitre M, 1998, LAB INVEST, V78, P143
   Denko NC, 2003, ONCOGENE, V22, P5907, DOI 10.1038/sj.onc.1206703
   Driouch K, 2007, CLIN EXP METASTAS, V24, P575, DOI 10.1007/s10585-007-9110-x
   Duffy MJ, 2000, BREAST CANCER RES, V2, P252, DOI 10.1186/bcr65
   Ellenrieder V, 2000, INT J CANCER, V85, P14, DOI 10.1002/(SICI)1097-0215(20000101)85:1<14::AID-IJC3>3.3.CO;2-F
   Erler JT, 2009, CANCER CELL, V15, P35, DOI 10.1016/j.ccr.2008.11.012
   Erler JT, 2006, NATURE, V440, P1222, DOI 10.1038/nature04695
   Fang J, 2006, MOL PHARMACOL, V70, P2108, DOI 10.1124/mol.106.026245
   Gatenby RA, 2006, CANCER RES, V66, P5216, DOI 10.1158/0008-5472.CAN-05-4193
   Gatenby RA, 2004, NAT REV CANCER, V4, P891, DOI 10.1038/nrc1478
   Halestrap AP, 2004, PFLUG ARCH EUR J PHY, V447, P619, DOI 10.1007/s00424-003-1067-2
   Iles RK, 2007, MOL CELL ENDOCRINOL, V260, P264, DOI 10.1016/j.mce.2006.02.019
   Jones LE, 2004, CLIN CANCER RES, V10, P2832, DOI 10.1158/1078-0432.CCR-1157-03
   Kagan HM, 2003, J CELL BIOCHEM, V88, P660, DOI 10.1002/jcb.10413
   Kaneda A, 2004, CANCER RES, V64, P6410, DOI 10.1158/0008-5472.CAN-04-1543
   Kaplan RN, 2005, NATURE, V438, P820, DOI 10.1038/nature04186
   Kirschmann DA, 2002, CANCER RES, V62, P4478
   Lee GH, 2010, ONCOGENE, V29, P2130, DOI 10.1038/onc.2009.491
   Nishimura R, 1998, VIRCHOWS ARCH, V433, P517, DOI 10.1007/s004280050283
   Palamakumbura AH, 2004, J BIOL CHEM, V279, P40593, DOI 10.1074/jbc.M406639200
   Payne SL, 2005, CANCER RES, V65, P11429, DOI 10.1158/0008-5472.CAN-05-1274
   Pinheiro C, 2008, VIRCHOWS ARCH, V452, P139, DOI 10.1007/s00428-007-0558-5
   Pinheiro C, 2010, HISTOPATHOLOGY, V56, P860, DOI 10.1111/j.1365-2559.2010.03560.x
   Pinheiro C, 2009, EUR J CANCER, V45, P2418, DOI 10.1016/j.ejca.2009.06.018
   Rofstad EK, 2006, CANCER RES, V66, P6699, DOI 10.1158/0008-5472.CAN-06-0983
   Sawada S, 2001, INT J ONCOL, V19, P65
   Schmalfeldt B, 2001, CLIN CANCER RES, V7, P2396
   Schornack PA, 2003, NEOPLASIA, V5, P135, DOI 10.1016/S1476-5586(03)80005-2
   Skoyum R, 1997, BRIT J CANCER, V76, P421, DOI 10.1038/bjc.1997.405
   Stock C, 2009, PFLUG ARCH EUR J PHY, V458, P981, DOI 10.1007/s00424-009-0677-8
   STUBBS M, 1995, ADV ENZYME REGUL, V35, P101, DOI 10.1016/0065-2571(94)00016-V
   Stuwe L, 2007, J PHYSIOL-LONDON, V585, P351, DOI 10.1113/jphysiol.2007.145185
   Wahl ML, 2000, J CELL PHYSIOL, V183, P373, DOI 10.1002/(SICI)1097-4652(200006)183:3<373::AID-JCP10>3.0.CO;2-S
   Walenta S, 1997, AM J PATHOL, V150, P409
   Westermarck J, 1999, FASEB J, V13, P781, DOI 10.1096/fasebj.13.8.781
NR 41
TC 21
Z9 22
U1 0
U2 2
PU SPANDIDOS PUBL LTD
PI ATHENS
PA POB 18179, ATHENS, 116 10, GREECE
SN 1792-1074
J9 ONCOL LETT
JI Oncol. Lett.
PD SEP-OCT
PY 2011
VL 2
IS 5
BP 831
EP 838
DI 10.3892/ol.2011.353
PG 8
WC Oncology
WE Science Citation Index Expanded (SCI-EXPANDED)
SC Oncology
GA 802BN
UT WOS:000293484400014
PM 22866136
OA Green Published, gold
DA 2022-07-19
ER

PT J
AU Kawaguchi, K
   Han, QH
   Li, SK
   Tan, YY
   Igarashi, K
   Murakami, T
   Unno, M
   Hoffman, RM
AF Kawaguchi, Kei
   Han, Qinghong
   Li, Shukuan
   Tan, Yuying
   Igarashi, Kentaro
   Murakami, Takashi
   Unno, Michiaki
   Hoffman, Robert M.
TI Efficacy of Recombinant Methioninase (rMETase) on Recalcitrant Cancer
   Patient-Derived Orthotopic Xenograft (PDOX) Mouse Models: A Review
SO CELLS
LA English
DT Review
DE recombinant methioninase; methionine dependence; nude mice; orthotopic
   implantation; patient-derived tumor
ID SALMONELLA-TYPHIMURIUM A1-R; HUMAN PANCREATIC-CANCER;
   GAMMA-MERCAPTOMETHANE-LYASE; SOFT-TISSUE SARCOMA; HUMAN COLON-CANCER;
   ANTI-CEA ANTIBODY; NUDE-MICE; SELECTIVE EFFICACY; BACTERIAL THERAPY;
   TARGETED THERAPY
AB An excessive requirement for methionine (MET), termed MET dependence, appears to be a general metabolic defect in cancer and has been shown to be a very effective therapeutic target. MET restriction (MR) has inhibited the growth of all major cancer types by selectively arresting cancer cells in the late-S/G(2) phase, when they also become highly sensitive to cytotoxic agents. Recombinant methioninase (rMETase) has been developed to effect MR. The present review describes the efficacy of rMETase on patient-derived orthotopic xenograft (PDOX) models of recalcitrant cancer, including the surprising result that rMETase administrated orally can be highly effective.
C1 [Kawaguchi, Kei; Han, Qinghong; Li, Shukuan; Tan, Yuying; Igarashi, Kentaro; Murakami, Takashi; Unno, Michiaki; Hoffman, Robert M.] AntiCancer Inc, San Diego, CA 92111 USA.
   [Kawaguchi, Kei; Hoffman, Robert M.] Univ Calif San Diego, Dept Surg, La Jolla, CA 92093 USA.
   [Kawaguchi, Kei] Tohoku Univ, Grad Sch Med, Dept Surg, Sendai, Miyagi 9808575, Japan.
RP Hoffman, RM (通讯作者)，AntiCancer Inc, San Diego, CA 92111 USA.; Hoffman, RM (通讯作者)，Univ Calif San Diego, Dept Surg, La Jolla, CA 92093 USA.
EM kkawaguchi@surg.med.tohoku.ac.jp; qhhan42@gmail.com; li_62@hotmail.com;
   ytan.anticancer@hotmail.com; kenken99004@yahoo.co.jp;
   impressor@hotmail.co.jp; m_unno@surg.med.tohoku.ac.jp;
   all@anticancer.com
RI Unno, Michiaki/AAX-5246-2020
OI Unno, Michiaki/0000-0002-2145-6416
CR CHELLO PL, 1973, CANCER RES, V33, P1898
   ESAKI N, 1987, METHOD ENZYMOL, V143, P459
   FU XY, 1993, ANTICANCER RES, V13, P901
   FU XY, 1992, P NATL ACAD SCI USA, V89, P5645, DOI 10.1073/pnas.89.12.5645
   FU XY, 1993, ANTICANCER RES, V13, P283
   FU XY, 1991, P NATL ACAD SCI USA, V88, P9345, DOI 10.1073/pnas.88.20.9345
   FURUKAWA T, 1993, INT J CANCER, V53, P608, DOI 10.1002/ijc.2910530414
   Hayashi K, 2009, J CELL BIOCHEM, V106, P992, DOI 10.1002/jcb.22078
   Hayashi K, 2009, CELL CYCLE, V8, P870, DOI 10.4161/cc.8.6.7891
   Higuchi T, 2018, ANTICANCER RES, V38, P5639, DOI 10.21873/anticanres.12899
   Hiroshima Y, 2015, PLOS ONE, V10, DOI 10.1371/journal.pone.0134324
   Hiroshima Y, 2015, PLOS ONE, V10, DOI 10.1371/journal.pone.0120358
   Hiroshima Y, 2015, PLOS ONE, V10, DOI 10.1371/journal.pone.0117417
   Hiroshima Y, 2015, J SURG ONCOL, V111, P311, DOI 10.1002/jso.23816
   Hiroshima Y, 2014, ONCOTARGET, V5, P12346, DOI 10.18632/oncotarget.2641
   Hiroshima Y, 2014, PLOS ONE, V9, DOI 10.1371/journal.pone.0114310
   Hiroshima Y, 2014, J CELL BIOCHEM, V115, P1254, DOI 10.1002/jcb.24769
   Hiroshima Y, 2014, J LAPAROENDOSC ADV S, V24, P241, DOI 10.1089/lap.2013.0418
   Hiroshima Y, 2013, CELL CYCLE, V12, P2774, DOI 10.4161/cc.25872
   HOFFMAN RM, 1976, P NATL ACAD SCI USA, V73, P1523, DOI 10.1073/pnas.73.5.1523
   HOFFMAN RM, 1980, P NATL ACAD SCI-BIOL, V77, P7306, DOI 10.1073/pnas.77.12.7306
   Hoffman RM, 2019, METHODS MOL BIOL, V1866, P273, DOI 10.1007/978-1-4939-8796-2_21
   Hoffman RM, 2016, METHODS MOL BIOL, V1409, P177, DOI 10.1007/978-1-4939-3515-4_15
   Hoffman RM, 2015, NAT REV CANCER, V15, P451, DOI 10.1038/nrc3972
   Igarashi K, 2018, BIOCHEM BIOPH RES CO, V506, P912, DOI 10.1016/j.bbrc.2018.10.119
   Igarashi K, 2018, CELL CYCLE, V17, P801, DOI 10.1080/15384101.2018.1431596
   Igarashi K, 2018, BIOCHEM BIOPH RES CO, V497, P1055, DOI 10.1016/j.bbrc.2018.02.174
   Igarashi K, 2018, J CELL BIOCHEM, V119, P3537, DOI 10.1002/jcb.26527
   Igarashi K, 2018, CANCER LETT, V417, P168, DOI 10.1016/j.canlet.2017.12.028
   Igarashi K, 2017, CELL CYCLE, V16, P1164, DOI 10.1080/15384101.2017.1317417
   Igarashi K, 2017, CELL CYCLE, V16, P91, DOI 10.1080/15384101.2016.1252885
   JUDDE JG, 1989, CANCER RES, V49, P4859
   Kawaguchi K, 2018, BIOCHEM BIOPH RES CO, V503, P3086, DOI 10.1016/j.bbrc.2018.08.097
   Kawaguchi K, 2018, CELL CYCLE, V17, P2019, DOI 10.1080/15384101.2018.1480223
   Kawaguchi K, 2018, CANCER LETT, V432, P251, DOI 10.1016/j.canlet.2018.06.016
   Kawaguchi K, 2018, TISSUE CELL, V52, P124, DOI 10.1016/j.tice.2018.05.003
   Kawaguchi K, 2018, CELL CYCLE, V17, P868, DOI 10.1080/15384101.2018.1445907
   Kawaguchi K, 2018, CELL CYCLE, V17, P627, DOI 10.1080/15384101.2017.1421876
   Kawaguchi K, 2018, CELL CYCLE, V17, P356, DOI 10.1080/15384101.2017.1405195
   Kawaguchi K, 2018, ONCOTARGET, V9, P915, DOI [10.18632/oncotarget.23185, 10.18632/oncotarget.24996]
   Kawaguchi K, 2017, ONCOTARGET, V8, P85516, DOI 10.18632/oncotarget.20231
   Kawaguchi K, 2017, CELL CYCLE, V16, P1288, DOI 10.1080/15384101.2017.1314420
   Kawaguchi K, 2017, ONCOTARGET, V8, P47490, DOI 10.18632/oncotarget.17667
   Kawaguchi K, 2017, J CELL BIOCHEM, V118, P2314, DOI 10.1002/jcb.25886
   Kawaguchi K, 2016, ONCOTARGET, V7, P85929, DOI 10.18632/oncotarget.13231
   Kawaguchi K, 2016, ONCOTARGET, V7, P71737, DOI 10.18632/oncotarget.12328
   Kimura H, 2010, CELL PROLIFERAT, V43, P41, DOI 10.1111/j.1365-2184.2009.00652.x
   KREIS W, 1973, CANCER RES, V33, P1866
   KREIS W, 1973, CANCER RES, V33, P1862
   Liu F, 2010, CELL CYCLE, V9, P4518, DOI 10.4161/cc.9.22.13744
   Matsumoto Y, 2015, ONCOTARGET, V6, P11369, DOI 10.18632/oncotarget.3607
   Matsumoto Y, 2014, J CELL BIOCHEM, V115, P1996, DOI 10.1002/jcb.24871
   MECHAM JO, 1983, BIOCHEM BIOPH RES CO, V117, P429, DOI 10.1016/0006-291X(83)91218-4
   Metildi CA, 2014, J SURG ONCOL, V109, P451, DOI 10.1002/jso.23507
   Miwa S, 2014, ONCOTARGET, V5, P12849, DOI 10.18632/oncotarget.2561
   Miyake K, 2018, CHEMOTHERAPY, V63, P278, DOI 10.1159/000495574
   Miyake K, 2018, J CELL BIOCHEM, V119, P967, DOI 10.1002/jcb.26263
   Momiyama M, 2012, CELL CYCLE, V11, P628, DOI 10.4161/cc.11.3.19116
   Murakami T, 2017, ONCOTARGET, V8, P35630, DOI 10.18632/oncotarget.15823
   Murakami T, 2016, ONCOTARGET, V7, P12783, DOI 10.18632/oncotarget.7226
   Nagakura C, 2009, ANTICANCER RES, V29, P1873
   STERN PH, 1984, J CELL PHYSIOL, V119, P29, DOI 10.1002/jcp.1041190106
   STERN PH, 1986, J NATL CANCER I, V76, P629, DOI 10.1093/jnci/76.4.629
   SUGIMURA T, 1959, ARCH BIOCHEM BIOPHYS, V81, P448, DOI 10.1016/0003-9861(59)90225-5
   Tan YY, 2010, ANTICANCER RES, V30, P1041
   Tan YY, 1997, PROTEIN EXPRES PURIF, V9, P233, DOI 10.1006/prep.1996.0700
   Tan YY, 1996, ANTICANCER RES, V16, P3931
   Uchugonova A, 2012, ANTICANCER RES, V32, P4331
   WANG XO, 1992, INT J CANCER, V51, P992
   WARBURG O, 1956, SCIENCE, V123, P309, DOI 10.1126/science.123.3191.309
   Yam C, 2010, J SURG RES, V164, P248, DOI 10.1016/j.jss.2009.02.023
   Yamamoto M, 2016, PLOS ONE, V11, DOI 10.1371/journal.pone.0160882
   Yano S, 2016, CELL CYCLE, V15, P1715, DOI 10.1080/15384101.2016.1181240
   Yano S, 2014, CELL CYCLE, V13, P3958, DOI 10.4161/15384101.2014.964115
   Yano S, 2014, ONCOTARGET, V5, P8729, DOI 10.18632/oncotarget.2369
   Zhang Y, 2015, ONCOTARGET, V6, P2615, DOI 10.18632/oncotarget.2811
   Zhang Y, 2012, ANTICANCER RES, V32, P2501
   Zhao M, 2005, P NATL ACAD SCI USA, V102, P755, DOI 10.1073/pnas.0408422102
   Zhao M, 2007, P NATL ACAD SCI USA, V104, P10170, DOI 10.1073/pnas.0703867104
   Zhao M, 2006, CANCER RES, V66, P7647, DOI 10.1158/0008-5472.CAN-06-0716
   Zingg JM, 1997, CARCINOGENESIS, V18, P869, DOI 10.1093/carcin/18.5.869
NR 81
TC 31
Z9 31
U1 0
U2 3
PU MDPI
PI BASEL
PA ST ALBAN-ANLAGE 66, CH-4052 BASEL, SWITZERLAND
EI 2073-4409
J9 CELLS-BASEL
JI Cells
PD MAY
PY 2019
VL 8
IS 5
AR 410
DI 10.3390/cells8050410
PG 13
WC Cell Biology
WE Science Citation Index Expanded (SCI-EXPANDED)
SC Cell Biology
GA IC5FZ
UT WOS:000470994400030
PM 31052611
OA Green Published, Green Submitted, gold
DA 2022-07-19
ER

PT J
AU Sung, Y
   Jeong, J
   Kang, RJ
   Choi, M
   Park, S
   Kwon, W
   Lee, J
   Jang, S
   Park, SJ
   Kim, SH
   Yi, J
   Choi, SK
   Lee, MH
   Liu, KD
   Dong, ZG
   Ryoo, ZY
   Kim, MO
AF Sung, Yonghun
   Jeong, Jain
   Kang, Ri Jin
   Choi, Minjee
   Park, Song
   Kwon, Wookbong
   Lee, Jinhee
   Jang, Soyoung
   Park, Si Jun
   Kim, Sung-Hyun
   Yi, Junkoo
   Choi, Seong-Kyoon
   Lee, Mee-Hyun
   Liu, Kangdong
   Dong, Zigang
   Ryoo, Zae Young
   Kim, Myoung Ok
TI Lin28a expression protects against streptozotocin-induced beta-cell
   destruction and prevents diabetes in mice
SO CELL BIOCHEMISTRY AND FUNCTION
LA English
DT Article
DE diabetes; let-7; Lin28a; pancreatic beta-cell; STZ
ID CANCER PROGRESSION; LET-7; GROWTH; SUSCEPTIBILITY; MODULATION; BINDING;
   RNA
AB Lin28, which is highly expressed during embryogenesis, has been shown to play an important role in cell growth and embryonic development. Meanwhile, Lin28 represses let-7 miRNA biogenesis and block pre-let-7 processing in the cytoplasm. The let-7 family of miRNAs is known to repress oncogenesis and cell cycle progression by targeting oncogenic genes and signalling pathways. Consequently, Lin28 acts as an oncogene by upregulating let-7 targets through the repression of let-7 biogenesis. A recent genome-wide association study (GWAS) showed that many genes related to Type 2 diabetes (T2D) are also oncogenes or cell cycle regulators. The role of Lin28 in mouse growth and glucose metabolism in metabolic-related tissues has also been studied. In these studies, whole-body Lin28 overexpression was found to promote glucose utilization and prevent weight gain by inhibiting let-7 biogenesis. Furthermore, Lin28 has been found to directly stimulate skeletal myogenesis and cell growth. Therefore, we determined whether similar effects mediated by Lin28a, which is essential for cell growth and proliferation, may also apply to pancreatic ss-cells. We found that overexpression of Lin28a protects pancreatic beta-cells from streptozotocin (STZ)-induced beta-cell destruction in vitro and in vivo. Furthermore, Lin28a-overexpressing transgenic (Tg) mice had higher insulin secretion in the presence of glucose than in control mice. Our findings suggest that the Lin28/let-7 axis is an important regulator of pancreatic beta-cell functions and that precise modulation of this axis may be helpful in treating metabolic diseases such as diabetes. Significance of the study We demonstrate that Lin28a prevents pancreatic beta-cell death against streptozotocin (STZ)-induced beta-cell destruction in vitro and in vivo. Furthermore, Lin28a promotes cell survival and proliferation by activating the PI3K-Akt signalling pathway, which may be dependent on let-7 regulation. Taken together, our results imply that the Lin28a/let-7 axis is an important regulator of pancreatic beta-cell functions and that precise modulation of this axis may be helpful in treating metabolic diseases such as diabetes.
C1 [Sung, Yonghun; Jeong, Jain; Choi, Minjee; Park, Song; Kwon, Wookbong; Lee, Jinhee; Jang, Soyoung; Park, Si Jun; Kim, Sung-Hyun; Ryoo, Zae Young] Kyungpook Natl Univ, BK21 Plus KNU Creat BioRes Grp, Sch Life Sci, Daegu 41566, South Korea.
   [Jeong, Jain; Park, Song; Choi, Seong-Kyoon] DGIST, Core Prot Resources Ctr, Daegu, South Korea.
   [Kang, Ri Jin; Kim, Myoung Ok] Kyungpook Natl Univ, Dept Food Sci & Nutr, Sangju 37224, Gyeongsangbuk D, South Korea.
   [Kim, Sung-Hyun; Lee, Mee-Hyun; Liu, Kangdong; Dong, Zigang] China US Henan Hormel Canc Inst, 127 Dongming Rd, Zhengzhou, Henan, Peoples R China.
   [Yi, Junkoo] Gyeongsangbukdo Livestock Res Inst, Yeongju, South Korea.
RP Ryoo, ZY (通讯作者)，Kyungpook Natl Univ, BK21 Plus KNU Creat BioRes Grp, Sch Life Sci, Daegu 41566, South Korea.; Kim, MO (通讯作者)，Kyungpook Natl Univ, Dept Food Sci & Nutr, Sangju 37224, Gyeongsangbuk D, South Korea.
EM jaewoong64@hanmail.net; ok4325@knu.ac.kr
RI RYOO, ZAEYOUNG/AAQ-1573-2020
OI Jang, Soyoung/0000-0003-2673-4259
CR Alajez NM, 2012, ONCOTARGET, V3, P1641
   AMBROS V, 1984, SCIENCE, V226, P409, DOI 10.1126/science.6494891
   Balzeau J, 2017, FRONT GENET, V8, P1, DOI 10.3389/fgene.2017.00031
   Bernal-Mizrachi E, 2004, J CLIN INVEST, V114, P928, DOI 10.1172/JCI200420016
   Borglykke A, 2012, PLOS ONE, V7, DOI 10.1371/journal.pone.0050418
   Chen KJ, 2014, BIOMED RES INT, V2014, DOI 10.1155/2014/742417
   Chen WB, 2016, ONCOTARGET, V7, P57485, DOI 10.18632/oncotarget.11295
   Fang YX, 2012, HEPATOLOGY, V55, P1852, DOI 10.1002/hep.25576
   Freitas HS, 2009, MOL CELL ENDOCRINOL, V305, P63, DOI 10.1016/j.mce.2009.02.014
   Hajiaghaalipour F, 2015, INT J BIOL SCI, V11, P508, DOI 10.7150/ijbs.11241
   Heiden MGV, 2009, SCIENCE, V324, P1029, DOI 10.1126/science.1160809
   Heo I, 2008, MOL CELL, V32, P276, DOI 10.1016/j.molcel.2008.09.014
   Jang WY, 2016, APPL PHYSIOL NUTR ME, V41, P640, DOI 10.1139/apnm-2015-0369
   Jiang S, 2016, CANCER LETT, V375, P108, DOI 10.1016/j.canlet.2016.02.050
   Johnson SM, 2005, CELL, V120, P635, DOI 10.1016/j.cell.2005.01.014
   Kulkarni RN, 2005, REV ENDOCR METAB DIS, V6, P199, DOI 10.1007/s11154-005-3051-y
   Liang GQ, 2016, MOL MED REP, V13, P4506, DOI 10.3892/mmr.2016.5081
   Ma XY, 2014, NAT COMMUN, V5, DOI 10.1038/ncomms6212
   Madison BB, 2015, PLOS GENET, V11, DOI 10.1371/journal.pgen.1005408
   Markowski DN, 2013, GENES NUTR, V8, P449, DOI 10.1007/s12263-013-0354-6
   Moss EG, 1997, CELL, V88, P637, DOI 10.1016/S0092-8674(00)81906-6
   Newman MA, 2008, RNA, V14, P1539, DOI 10.1261/rna.1155108
   Peng Y, 2008, MOL CANCER RES, V6, P663, DOI 10.1158/1541-7786.MCR-07-0370
   Piskounova E, 2011, CELL, V147, P1066, DOI 10.1016/j.cell.2011.10.039
   Polesskaya A, 2007, GENE DEV, V21, P1125, DOI 10.1101/gad.415007
   Ramachandran R, 2010, NAT CELL BIOL, V12, P1101, DOI 10.1038/ncb2115
   Shimizu S, 2010, J HEPATOL, V52, P698, DOI 10.1016/j.jhep.2009.12.024
   Shinoda G, 2013, STEM CELLS, V31, P1563, DOI 10.1002/stem.1423
   Shyh-Chang N, 2013, CELL, V155, P778, DOI 10.1016/j.cell.2013.09.059
   Shyh-Chang N, 2013, CELL STEM CELL, V12, P395, DOI 10.1016/j.stem.2013.03.005
   Voight BF, 2010, NAT GENET, V42, P579, DOI 10.1038/ng.609
   Wang XR, 2012, ONCOL LETT, V3, P955, DOI 10.3892/ol.2012.609
   Xu M, 2016, ONCOTARGET, V7, P14476, DOI 10.18632/oncotarget.7507
   Zhou Q, 2018, NATURE, V557, P351, DOI 10.1038/s41586-018-0088-0
   Zhu H, 2011, CELL, V147, P81, DOI 10.1016/j.cell.2011.08.033
   Zhu H, 2010, NAT GENET, V42, P626, DOI 10.1038/ng.593
NR 36
TC 8
Z9 9
U1 1
U2 4
PU WILEY
PI HOBOKEN
PA 111 RIVER ST, HOBOKEN 07030-5774, NJ USA
SN 0263-6484
EI 1099-0844
J9 CELL BIOCHEM FUNCT
JI Cell Biochem. Funct.
PD APR
PY 2019
VL 37
IS 3
BP 139
EP 147
DI 10.1002/cbf.3376
PG 9
WC Biochemistry & Molecular Biology; Cell Biology
WE Science Citation Index Expanded (SCI-EXPANDED)
SC Biochemistry & Molecular Biology; Cell Biology
GA HU2TF
UT WOS:000465123800002
PM 30883865
DA 2022-07-19
ER

PT J
AU Flinck, M
   Hagelund, S
   Gorbatenko, A
   Severin, M
   Pedraz-Cuesta, E
   Novak, I
   Stock, C
   Pedersen, SF
AF Flinck, Mette
   Hagelund, Sofie
   Gorbatenko, Andrej
   Severin, Marc
   Pedraz-Cuesta, Elena
   Novak, Ivana
   Stock, Christian
   Pedersen, Stine Falsig
TI The Vacuolar H+ ATPase alpha 3 Subunit Negatively Regulates Migration
   and Invasion of Human Pancreatic Ductal Adenocarcinoma Cells
SO CELLS
LA English
DT Article
DE PDAC; TCIRG1; ATP6V0a3; invasion; migration; matrix degradation;
   proliferation; pH-regulation; autophagy
ID INDUCIBLE FACTOR-1-ALPHA HIF-1-ALPHA; BREAST-CANCER CELLS; V-ATPASE;
   PLASMA-MEMBRANE; A3 ISOFORM; MONITORING AUTOPHAGY; PROTON PUMPS;
   TUMOR-GROWTH; EXPRESSION; PH
AB Increased metabolic acid production and upregulation of net acid extrusion render pH homeostasis profoundly dysregulated in many cancers. Plasma membrane activity of vacuolar H+ ATPases (V-ATPases) has been implicated in acid extrusion and invasiveness of some cancers, yet often on the basis of unspecific inhibitors. Serving as a membrane anchor directing V-ATPase localization, the a subunit of the V0 domain of the V-ATPase (ATP6V0a1-4) is particularly interesting in this regard. Here, we map the regulation and roles of ATP6V0a3 in migration, invasion, and growth in pancreatic ductal adenocarcinoma (PDAC) cells. a3 mRNA and protein levels were upregulated in PDAC cell lines compared to non-cancer pancreatic epithelial cells. Under control conditions, a3 localization was mainly endo-/lysosomal, and its knockdown had no detectable effect on pH(i) regulation after acid loading. V-ATPase inhibition, but not a3 knockdown, increased HIF-1 alpha expression and decreased proliferation and autophagic flux under both starved and non-starved conditions, and spheroid growth of PDAC cells was also unaffected by a3 knockdown. Strikingly, a3 knockdown increased migration and transwell invasion of Panc-1 and BxPC-3 PDAC cells, and increased gelatin degradation in BxPC-3 cells yet decreased it in Panc-1 cells. We conclude that in these PDAC cells, a3 is upregulated and negatively regulates migration and invasion, likely in part via effects on extracellular matrix degradation.
C1 [Flinck, Mette; Hagelund, Sofie; Severin, Marc; Pedraz-Cuesta, Elena; Novak, Ivana; Pedersen, Stine Falsig] Univ Copenhagen, Sect Cell Biol & Physiol, Dept Biol, Fac Sci, DK-2100 Copenhagen, Denmark.
   [Gorbatenko, Andrej] Icahn Sch Med Mt Sinai, Dept Pathol, New York, NY 10029 USA.
   [Stock, Christian] Hannover Med Sch, Dept Gastroentero Hepato & Endocrinol, D-30625 Hannover, Germany.
RP Pedersen, SF (通讯作者)，Univ Copenhagen, Sect Cell Biol & Physiol, Dept Biol, Fac Sci, DK-2100 Copenhagen, Denmark.
EM mette.flinck@bio.ku.dk; knr881@alumni.ku.dk;
   andrej.gorbatenko@yahoo.com; trv586@alumni.ku.dk; elenapedraz@gmail.com;
   inovak@bio.ku.dk; Stock.Christian@mh-hannover.de; sfpedersen@bio.ku.dk
RI Pedersen, Stine Falsig/M-8347-2014
OI Pedersen, Stine Falsig/0000-0002-3044-7714; Gorbatenko,
   Andrej/0000-0002-0077-1679
FU Marie Curie Initial Training Network IonTraC [289648]; Hartmann
   Foundation; University of Copenhagen (EU bonus grant); Marie Curie
   Initial Training Network pHIoniC (H2020-MSCA-ITN-2018) [8138]
FX This work was supported by the Marie Curie Initial Training Network
   IonTraC (Grant Agreement No. 289648), the Marie Curie Initial Training
   Network pHIoniC (H2020-MSCA-ITN-2018, grant 8138), the Hartmann
   Foundation (SFP), and University of Copenhagen (EU bonus grant to IN).
CR Andersen AP, 2018, INT J CANCER, V142, P2529, DOI 10.1002/ijc.31276
   Boedtkjer E, 2020, ANNU REV PHYSIOL, V82, P103, DOI 10.1146/annurev-physiol-021119-034627
   Capecci J, 2013, J BIOL CHEM, V288, P32731, DOI 10.1074/jbc.M113.503771
   Chung CH, 2011, LAB INVEST, V91, P732, DOI 10.1038/labinvest.2011.8
   Cotter K, 2015, J BIOL CHEM, V290, P3680, DOI 10.1074/jbc.M114.611210
   Deer EL, 2010, PANCREAS, V39, P425, DOI 10.1097/MPA.0b013e3181c15963
   Forgac M, 2007, NAT REV MOL CELL BIO, V8, P917, DOI 10.1038/nrm2272
   Frattini A, 2000, NAT GENET, V25, P343, DOI 10.1038/77131
   Furukawa T, 1996, AM J PATHOL, V148, P1763
   Gao Y, 2016, CELL DEATH DIS, V7, DOI 10.1038/cddis.2016.236
   Gong J, 2016, MOL CLIN ONCOL, V4, P315, DOI 10.3892/mco.2015.716
   Hashimoto D, 2014, EUR J CANCER, V50, P1382, DOI 10.1016/j.ejca.2014.01.011
   Hinton A, 2009, J BIOL CHEM, V284, P16400, DOI 10.1074/jbc.M901201200
   Hong OY, 2000, AM J PATHOL, V157, P1623, DOI 10.1016/S0002-9440(10)64800-6
   Hubbi ME, 2013, J BIOL CHEM, V288, P10703, DOI 10.1074/jbc.M112.414771
   Hulikova A, 2013, J CELL PHYSIOL, V228, P743, DOI 10.1002/jcp.24221
   Imamura T, 1998, J CANCER RES CLIN, V124, P65, DOI 10.1007/s004320050137
   Kamphorst JJ, 2015, CANCER RES, V75, P544, DOI 10.1158/0008-5472.CAN-14-2211
   Kissing S, 2015, J BIOL CHEM, V290, P14166, DOI 10.1074/jbc.M114.628891
   Klionsky Daniel J., 2008, Autophagy, V4, P151, DOI 10.4161/auto.5338
   Klionsky Daniel J., 2016, Autophagy, V12, P1, DOI 10.1080/15548627.2015.1100356
   Knapinska AM, 2017, PROG MOL BIOL TRANSL, V148, P339, DOI 10.1016/bs.pmbts.2017.03.004
   Koshiba T, 1998, CANCER, V82, P642, DOI 10.1002/(SICI)1097-0142(19980215)82:4<642::AID-CNCR5>3.0.CO;2-N
   Lauritzen G, 2010, EXP CELL RES, V316, P2538, DOI 10.1016/j.yexcr.2010.06.005
   Lim JH, 2007, MOL PHARMACOL, V71, P942, DOI 10.1124/mol.106.030296
   Lim JH, 2006, MOL PHARMACOL, V70, P1856, DOI 10.1124/mol.106.028076
   Maatta M, 2000, CLIN CANCER RES, V6, P2726
   Malinda R.R.Z., 2019, FRONT ONCOL
   MANABE T, 1993, J CELL PHYSIOL, V157, P445, DOI 10.1002/jcp.1041570303
   Maquoi E, 2003, BIOCHEM J, V373, P19, DOI 10.1042/BJ20030170
   Marino ML, 2012, J BIOL CHEM, V287, P30664, DOI 10.1074/jbc.M112.339127
   Marshansky V, 2008, CURR OPIN CELL BIOL, V20, P415, DOI 10.1016/j.ceb.2008.03.015
   Matsumoto N, 2018, SCI REP-UK, V8, DOI 10.1038/s41598-018-24918-7
   Mauvezin C, 2015, NAT COMMUN, V6, DOI 10.1038/ncomms8007
   McGuire CM, 2018, J BIOL CHEM, V293, P9113, DOI 10.1074/jbc.RA117.001327
   McGuire CM, 2019, J BIOL CHEM, V294, P11248, DOI 10.1074/jbc.RA119.007713
   Michel V, 2013, INT J CANCER, V132, pE1, DOI 10.1002/ijc.27811
   Mihaylova MM, 2011, NAT CELL BIOL, V13, P1016, DOI 10.1038/ncb2329
   MOLLENHAUER J, 1987, Pancreas, V2, P14, DOI 10.1097/00006676-198701000-00003
   Nishisho T, 2011, MOL CANCER RES, V9, P845, DOI 10.1158/1541-7786.MCR-10-0449
   Ohta T, 1996, BRIT J CANCER, V73, P1511, DOI 10.1038/bjc.1996.285
   Pastor-Soler NM, 2008, AM J PHYSIOL-CELL PH, V294, pC488, DOI 10.1152/ajpcell.00537.2007
   Perera R, 2015, NATURE, V524, P361, DOI 10.1038/nature14587
   Pratt J, 2012, GLYCOBIOLOGY, V22, P1245, DOI 10.1093/glycob/cws093
   Rahib L, 2014, CANCER RES, V74, P2913, DOI 10.1158/0008-5472.CAN-14-0155
   Ramirez C, 2019, NATURE, V576, P477, DOI 10.1038/s41586-019-1831-x
   Schneider LS, 2015, CANCER RES, V75, P2863, DOI 10.1158/0008-5472.CAN-14-2097
   Sennoune SR, 2004, AM J PHYSIOL-CELL PH, V286, pC1443, DOI 10.1152/ajpcell.00407.2003
   Smith GA, 2016, J BIOL CHEM, V291, P8500, DOI 10.1074/jbc.M116.723395
   Sreekumar BK, 2014, PANCREAS, V43, P1256, DOI 10.1097/MPA.0000000000000201
   Stock C, 2017, SEMIN CANCER BIOL, V43, P5, DOI 10.1016/j.semcancer.2016.12.001
   Sun-Wada GH, 2006, J CELL SCI, V119, P4531, DOI 10.1242/jcs.03234
   Sun-Wada GH, 2015, BBA-BIOENERGETICS, V1847, P1166, DOI 10.1016/j.bbabio.2015.06.010
   Sun-Wada GH, 2009, J CELL SCI, V122, P2504, DOI 10.1242/jcs.050443
   Tabata H, 2008, CELL TISSUE RES, V332, P447, DOI 10.1007/s00441-008-0597-5
   Toth M, 2003, BIOCHEM BIOPH RES CO, V308, P386, DOI 10.1016/S0006-291X(03)01405-0
   Toyomura T, 2003, J BIOL CHEM, V278, P22023, DOI 10.1074/jbc.M302436200
   Valcifahmetoglu-Norberg H, 2015, J CLIN INVEST, V125, P5, DOI 10.1172/JCI73937
   VILLANGER O, 1995, GASTROENTEROLOGY, V108, P850, DOI 10.1016/0016-5085(95)90460-3
   Vogelmann R, 2005, J CELL SCI, V118, P4901, DOI 10.1242/jcs.02594
   von Schwarzenberg K, 2014, MOL ONCOL, V8, P9, DOI 10.1016/j.molonc.2013.08.011
   von Schwarzenberg K, 2013, J BIOL CHEM, V288, P1385, DOI 10.1074/jbc.M112.412007
   White KA, 2017, J CELL SCI, V130, P663, DOI 10.1242/jcs.195297
   Whitton B, 2018, CANCER MED-US, V7, P3800, DOI 10.1002/cam4.1594
   Wu YC, 2009, BIOCHEM BIOPH RES CO, V382, P451, DOI 10.1016/j.bbrc.2009.03.051
   Xu W, 2015, CANCER LETT, V356, P613, DOI 10.1016/j.canlet.2014.10.008
   Yang A, 2014, CANCER DISCOV, V4, P905, DOI 10.1158/2159-8290.CD-14-0362
   Zoncu R, 2011, SCIENCE, V334, P678, DOI 10.1126/science.1207056
NR 68
TC 9
Z9 9
U1 2
U2 4
PU MDPI
PI BASEL
PA ST ALBAN-ANLAGE 66, CH-4052 BASEL, SWITZERLAND
EI 2073-4409
J9 CELLS-BASEL
JI Cells
PD FEB
PY 2020
VL 9
IS 2
AR 465
DI 10.3390/cells9020465
PG 22
WC Cell Biology
WE Science Citation Index Expanded (SCI-EXPANDED)
SC Cell Biology
GA KX5UC
UT WOS:000521944900206
PM 32085585
OA Green Published, gold
DA 2022-07-19
ER

PT J
AU Goossens, L
   Pommery, N
   Henichart, JP
AF Goossens, Laurence
   Pommery, Nicole
   Henichart, Jean Pierre
TI COX-2/5-LOX dual acting anti-inflammatory drugs in cancer chemotherapy
SO CURRENT TOPICS IN MEDICINAL CHEMISTRY
LA English
DT Review
DE cyclooxygenases; lipoxygenases; cancer; dual inhibitors
ID ACTIVATED-RECEPTOR-GAMMA; HUMAN PROSTATE-CANCER; CYCLOOXYGENASE-2
   GENE-EXPRESSION; PLATELET-TYPE 12-LIPOXYGENASE; RENAL-CELL CARCINOMA;
   FACTOR-KAPPA-B; PANCREATIC-CANCER; MATRIX METALLOPROTEINASE-2;
   5-LIPOXYGENASE INHIBITORS; BIOLOGICAL EVALUATION
AB Emerging reports now indicate alterations of arachidonic acid metabolism with carcinogenesis and many COX and LOX inhibitors (used for the treatment of inflammatory diseases) are being investigated as potential anticancer drugs. Results from clinical trials seem to be encouraging but a better knowledge of the dynamic balance that shifts toward lipoxygenases (and different isoforms of LOXs) and cyclooxygenase-2 are essential to progress in the design of new drugs more specially directed on chemoprevention or chemotherapy of human cancers. So, on the basis of these results, it seemed useful to study the advantages of combination of COX inhibitor with LOX inhibitor and a next step will be the conception of dual inhibitors able to induce the anticarcinogenic and/or to inhibit the procarcinogenic enzymes responsible for polyunsaturated fatty acid metabolism. After a rapid summary of some recent reviews published on the involvement of different COX and LOX isoforms present in human cells, we will discuss on cross-talk reported between the downstream pathways which contribute to the development and progression of human cancers. This will lead us to evoke and to justify alternative strategies to develop agents that modulate multiple targets simultaneously with the aim of enhancing efficacy or improving safety relative to drugs that address only a single enzyme.
C1 Inst Chim Pharmaceut Albert Lespagnol, EA 2692, F-59000 Lille, France.
RP Henichart, JP (通讯作者)，Inst Chim Pharmaceut Albert Lespagnol, EA 2692, 3 Rue Prof Laguesse, F-59000 Lille, France.
EM jean-pierre.henichart@univ-lille2.fr
RI Goossens, Laurence/W-9831-2018
OI Goossens, Laurence/0000-0001-6961-9491
CR Araki Y, 2003, CANCER RES, V63, P728
   Arico S, 2002, J BIOL CHEM, V277, P27613, DOI 10.1074/jbc.M201119200
   Avis I, 2001, FASEB J, V15, P2007, DOI 10.1096/fj.00-0866fje
   BAILLY C, 1988, CANCER LETT, V38, P321, DOI 10.1016/0304-3835(88)90024-9
   BAILLY C, 1993, ANTI-CANCER DRUG DES, V8, P145
   Barbey S, 2002, BIOORG MED CHEM LETT, V12, P779, DOI 10.1016/S0960-894X(02)00013-6
   Basu GD, 2005, BREAST CANCER RES, V7, pR422, DOI 10.1186/bcr1019
   Boitte N, 1997, ANTI-CANCER DRUG DES, V12, P481
   BOSCHELLI DH, 1992, BIOORG MED CHEM LETT, V2, P69, DOI 10.1016/S0960-894X(00)80657-5
   Buchanan FG, 2006, CANCER CELL, V9, P6, DOI 10.1016/j.ccr.2005.12.029
   Buijsman RC, 1999, BIOORG MED CHEM LETT, V9, P2013, DOI 10.1016/S0960-894X(99)00320-0
   Bundred NJ, 2005, BRIT J CANCER, V93, pS10, DOI 10.1038/sj.bjc.6602690
   Bunn Paul A Jr, 2002, Clin Lung Cancer, V3, P271
   Burkholder TP, 1996, BIOORG MED CHEM LETT, V6, P951, DOI 10.1016/0960-894X(96)00148-5
   Callejas NA, 2001, HEPATOLOGY, V33, P860, DOI 10.1053/jhep.2001.23002
   Castellone MD, 2005, SCIENCE, V310, P1504, DOI 10.1126/science.1116221
   Catalano A, 2005, HISTOL HISTOPATHOL, V20, P969, DOI 10.14670/HH-20.969
   Chandrasekharan NV, 2002, P NATL ACAD SCI USA, V99, P13926, DOI 10.1073/pnas.162468699
   Charlier C, 2006, J MED CHEM, V49, P186, DOI 10.1021/jm050870x
   Charlier C, 2003, EUR J MED CHEM, V38, P645, DOI 10.1016/S0223-5234(03)00115-6
   Chen XX, 2004, CLIN CANCER RES, V10, P6703, DOI 10.1158/1078-0432.CCR-04-0838
   Chow LWC, 2005, BIOMED PHARMACOTHER, V59, pS281, DOI 10.1016/S0753-3322(05)80046-0
   Chu JS, 2003, MOL CANCER THER, V2, P1
   Chun KS, 2004, BIOCHEM PHARMACOL, V68, P1089, DOI 10.1016/j.bcp.2004.05.031
   Claria J, 2005, CURR PHARM DESIGN, V11, P3431, DOI 10.2174/138161205774370753
   Connolly PJ, 1999, BIOORG MED CHEM LETT, V9, P979, DOI 10.1016/S0960-894X(99)00117-1
   Dandekar DS, 2005, INT J CANCER, V115, P484, DOI 10.1002/ijc.20878
   Dannenberg AJ, 2005, J CLIN ONCOL, V23, P254, DOI 10.1200/JCO.2005.09.112
   Dannenberg AJ, 2003, CANCER CELL, V4, P431, DOI 10.1016/S1535-6108(03)00310-6
   Dempke W, 2001, J CANCER RES CLIN, V127, P411, DOI 10.1007/s004320000225
   Di Napoli Mario, 2003, Curr Opin Investig Drugs, V4, P1126
   Dial EJ, 2006, CANCER CHEMOTH PHARM, V57, P295, DOI 10.1007/s00280-005-0048-x
   Ding XZ, 2000, ANTICANCER RES, V20, P2625
   Ding XZ, 2005, ANTI-CANCER DRUG, V16, P467, DOI 10.1097/00001813-200506000-00001
   DOGNE JM, 2005, J MED CHEM, V48, P1
   EBERHART CE, 1994, GASTROENTEROLOGY, V107, P1183, DOI 10.1016/0016-5085(94)90246-1
   Edderkaoui M, 2005, AM J PHYSIOL-GASTR L, V289, pG1137, DOI 10.1152/ajpgi.00197.2005
   Eibl G, 2005, CANCER RES, V65, P982
   Eibl G, 2003, BIOCHEM BIOPH RES CO, V306, P887, DOI 10.1016/S0006-291X(03)01079-9
   Ferrari V, 2006, CANCER CHEMOTH PHARM, V57, P185, DOI 10.1007/s00280-005-0028-1
   Fiorucci S, 2001, BIOCHEM PHARMACOL, V62, P1433, DOI 10.1016/S0006-2952(01)00747-X
   FitzGerald GA, 2004, NEW ENGL J MED, V351, P1709, DOI 10.1056/NEJMp048288
   Fujimoto J, 2006, ONCOL REP, V15, P21
   Fujita H, 2002, PROSTATE, V53, P232, DOI 10.1002/pros.10152
   Garcea G, 2005, PANCREATOLOGY, V5, P514, DOI 10.1159/000087493
   GARDINER SM, 1995, BRIT J PHARMACOL, V116, P1718, DOI 10.1111/j.1476-5381.1995.tb16652.x
   Gasparini G, 2003, LANCET ONCOL, V4, P605, DOI 10.1016/S1470-2045(03)01220-8
   Gately S, 2004, SEMIN ONCOL, V31, P2, DOI 10.1053/j.seminoncol.2004.03.040
   Gonzalez AL, 2004, HUM PATHOL, V35, P840, DOI 10.1016/j.humpath.2004.04.001
   GORE E, 2005, ONCOLOGY, V18, P10
   Gorgoni B, 2001, J BIOL CHEM, V276, P40769, DOI 10.1074/jbc.M106865200
   Govindan Ramaswamy, 2004, Oncology (Williston Park), V18, P18
   Gugliucci A, 2002, J BIOL CHEM, V277, P31789, DOI 10.1074/jbc.M204450200
   Gupta S, 2000, PROSTATE, V42, P73, DOI 10.1002/(SICI)1097-0045(20000101)42:1<73::AID-PROS9>3.0.CO;2-G
   Henichart JP, 1997, MOL PHARMACOL, V51, P448
   Hennig R, 2005, CANCER RES, V65, P6011, DOI 10.1158/0008-5472.CAN-04-4090
   Heslin MJ, 2005, ANN SURG, V241, P941, DOI 10.1097/01.sla.0000164177.95620.c1
   Hoque A, 2005, CARCINOGENESIS, V26, P785, DOI 10.1093/carcin/bgi026
   Hsi LC, 2005, MOL CANCER THER, V4, P1740, DOI 10.1158/1535-7163.MCT-05-0218
   Hsi LC, 2004, CANCER RES, V64, P8778, DOI 10.1158/0008-5472.CAN-04-1867
   Hsi LC, 2002, J BIOL CHEM, V277, P40549, DOI 10.1074/jbc.M203522200
   Huguenin S, 2004, PROSTATE, V61, P132, DOI 10.1002/pros.20081
   Hussain T, 2003, CANCER LETT, V191, P125, DOI 10.1016/S0304-3835(02)00524-4
   Hwang D, 1997, BIOCHEM PHARMACOL, V54, P87, DOI 10.1016/S0006-2952(97)00154-8
   Hwang Daniel H., 2002, Neoplasia (New York), V4, P91, DOI 10.1038/sj.neo.7900226
   Ikemoto S, 2004, ANTICANCER RES, V24, P733
   Inagaki M, 2000, J MED CHEM, V43, P2040, DOI 10.1021/jm9906015
   Ishizaki T, 2006, INT J MOL MED, V17, P357
   Jacobson KA, 2000, J BIOL CHEM, V275, P30272, DOI 10.1074/jbc.M001520200
   Jahng Y, 2004, BIOORG MED CHEM LETT, V14, P2559, DOI 10.1016/j.bmcl.2004.02.099
   Janusz JM, 1998, J MED CHEM, V41, P3515, DOI 10.1021/jm9802416
   Jiang WG, 2003, PROSTAG LEUKOTR ESS, V69, P275, DOI 10.1016/S0952-3278(03)00110-8
   Johnsen JI, 2005, CANCER LETT, V228, P195, DOI 10.1016/j.canlet.2005.01.058
   Jones MK, 1999, NAT MED, V5, P1418
   Kashfi K, 2005, BIOCHEM PHARMACOL, V70, P969, DOI 10.1016/j.bcp.2005.05.004
   Kashfi K, 2002, J PHARMACOL EXP THER, V303, P1273, DOI 10.1124/jpet.102.042754
   Kelavkar UP, 2004, NEOPLASIA, V6, P821, DOI 10.1593/neo.04286
   Kelavkar UP, 2004, NEOPLASIA, V6, P41, DOI 10.1016/S1476-5586(04)80052-6
   Kelavkar UP, 2001, CARCINOGENESIS, V22, P1765, DOI 10.1093/carcin/22.11.1765
   Kennedy Timothy J, 2003, Expert Rev Anticancer Ther, V3, P525, DOI 10.1586/14737140.3.4.525
   Kim JH, 2005, BBA-MOL CELL BIOL L, V1736, P244, DOI 10.1016/j.bbalip.2005.08.015
   Kim JS, 2005, MOL CANCER RES, V3, P511, DOI 10.1158/1541-7786.MCR-05-0011
   Kinugasa Y, 2004, CLIN EXP METASTAS, V21, P737, DOI 10.1007/s10585-005-1190-x
   Kirchner T, 1997, J PHARMACOL EXP THER, V282, P1094
   KISCENBAM A, 2000, UROLOGY, V58, P127
   Kolasa T, 1997, J MED CHEM, V40, P819, DOI 10.1021/jm9606150
   Kong G, 2002, J GASTROEN HEPATOL, V17, P914, DOI 10.1046/j.1440-1746.2002.02829.x
   Kulkarni S, 2002, J BIOL CHEM, V277, P13167, DOI 10.1074/jbc.M112393200
   Leahy KM, 2002, CANCER RES, V62, P625
   Lewis TA, 2004, BIOORG MED CHEM LETT, V14, P2265, DOI 10.1016/j.bmcl.2004.02.005
   Li GP, 2002, BIOCHEM BIOPH RES CO, V299, P886, DOI 10.1016/S0006-291X(02)02707-9
   Li N, 2005, CLIN CANCER RES, V11, P2089, DOI 10.1158/1078-0432.CCR-04-1684
   Liao ZX, 2005, CLIN CANCER RES, V11, P3342, DOI 10.1158/1078-0432.CCR-04-1741
   Lolli ML, 2001, J MED CHEM, V44, P3463, DOI 10.1021/jm0108799
   Lovat PE, 2004, ANN NY ACAD SCI, V1028, P81, DOI 10.1196/annals.1322.009
   Matsuyama M, 2005, ONCOL REP, V14, P73
   Matsuyama M, 2004, INT J ONCOL, V24, P821
   MERIC JB, 2006, IN PRESS CRIT REV ON
   Mestre JR, 2001, J BIOL CHEM, V276, P3977, DOI 10.1074/jbc.M005077200
   Milella M, 2004, CANCER, V101, P133, DOI 10.1002/cncr.20338
   Millet R, 2002, BIOORGAN MED CHEM, V10, P2905, DOI 10.1016/S0968-0896(02)00144-X
   Millet R, 1999, LETT PEPT SCI, V6, P255
   Millet R., 1999, Pharmacy and Pharmacology Communications, V5, P169
   Moretti RM, 2004, INT J CANCER, V112, P87, DOI 10.1002/ijc.20387
   Morphy R, 2005, J MED CHEM, V48, P6523, DOI 10.1021/jm058225d
   Mukherjee D, 2001, JAMA-J AM MED ASSOC, V286, P954, DOI 10.1001/jama.286.8.954
   Murugesan N, 2002, J MED CHEM, V45, P3829, DOI 10.1021/jm020138n
   Nie DT, 2004, SEMIN THROMB HEMOST, V30, P119
   Nie DT, 2001, CANCER METAST REV, V20, P195, DOI 10.1023/A:1015579209850
   Nielsen CK, 2005, CANCER RES, V65, P732
   Nielsen CK, 2003, ADV EXP MED BIOL, V525, P201
   Nony PA, 2005, J BIOL CHEM, V280, P31413, DOI 10.1074/jbc.M500418200
   OHSHIMA E, 1993, J MED CHEM, V36, P417, DOI 10.1021/jm00055a013
   Olsen SR, 2005, BIOMED PHARMACOTHER, V59, pS306, DOI 10.1016/S0753-3322(05)80052-6
   Pan CX, 2005, ONCOLOGY-BASEL, V69, P63, DOI 10.1159/000087302
   PANEL V, 2006, CANC LETT
   Paruchuri S, 2005, J BIOL CHEM, V280, P13538, DOI 10.1074/jbc.M409811200
   Pathak SK, 2005, EUR J CANCER, V41, P61, DOI 10.1016/j.ejca.2004.09.028
   Pereg D, 2005, J INTERN MED, V258, P115, DOI 10.1111/j.1365-2796.2005.01519.x
   Pham H, 2003, CANCER LETT, V189, P17, DOI 10.1016/S0304-3835(02)00498-6
   Pommery N, 2006, EXPERT OPIN THER PAT, V16, P13, DOI 10.1517/13543776.16.1.13
   Pommery N, 2005, MINI-REV MED CHEM, V5, P1125, DOI 10.2174/138955705774933356
   Pommery N, 2004, J MED CHEM, V47, P6195, DOI 10.1021/jm0407761
   Portoghese PS, 2001, J MED CHEM, V44, P2259, DOI 10.1021/jm010158+
   Powell WS, 2005, PROG LIPID RES, V44, P154, DOI 10.1016/j.plipres.2005.04.002
   Prescott SM, 2000, J CLIN INVEST, V105, P1511, DOI 10.1172/JCI10241
   Rao PNP, 2006, J MED CHEM, V49, P1668, DOI 10.1021/jm0510474
   Rao PNP, 2005, BIOORG MED CHEM LETT, V15, P4842, DOI 10.1016/j.bmcl.2005.07.036
   Raso E, 2004, MELANOMA RES, V14, P245, DOI 10.1097/01.cmr.0000138479.00897.d8
   RIGAS B, 1993, J LAB CLIN MED, V122, P518
   Rioux N, 1998, CARCINOGENESIS, V19, P1393, DOI 10.1093/carcin/19.8.1393
   Romano M, 2003, FASEB J, V17, P1986, DOI 10.1096/fj.03-0053rev
   Rotondo S, 2002, EUR J PHARMACOL, V453, P131, DOI 10.1016/S0014-2999(02)02385-3
   Ryckmans T, 2002, BIOORG MED CHEM LETT, V12, P261, DOI 10.1016/S0960-894X(01)00727-2
   Sabichi AL, 2004, CANCER EPIDEM BIOMAR, V13, P1704
   Sakamoto A, 2004, BRIT J CANCER, V91, P633, DOI 10.1038/sj.bjc.6602009
   Schneider I, 2005, PHYTOTHER RES, V19, P81, DOI 10.1002/ptr.1603
   Schroeder CR, 2004, CANCER BIOL THER, V3, P847, DOI 10.4161/cbt.3.9.1037
   Shappell SB, 2001, CANCER RES, V61, P497
   Sheng HM, 2001, CANCER RES, V61, P2670
   Shiff SJ, 1999, NAT MED, V5, P1348, DOI 10.1038/70909
   Shin YK, 2005, CANCER RES, V65, P9501, DOI 10.1158/0008-5472.CAN-05-0220
   Shureiqi I, 2000, CANCER RES, V60, P6846
   Shureiqi I, 2005, CANCER RES, V65, P11486, DOI 10.1158/0008-5472.CAN-05-2180
   Shureiqi I, 2001, CANCER RES, V61, P6307
   Sivula A, 2005, BREAST CANCER RES TR, V89, P215, DOI 10.1007/s10549-004-0714-4
   Smith WL, 1996, J BIOL CHEM, V271, P33157, DOI 10.1074/jbc.271.52.33157
   Steele VE, 1999, CANCER EPIDEM BIOMAR, V8, P467
   Subbaramaiah K, 1999, J BIOL CHEM, V274, P10911, DOI 10.1074/jbc.274.16.10911
   Subbaramaiah K, 2001, J BIOL CHEM, V276, P12440, DOI 10.1074/jbc.M007237200
   Subbaramaiah K, 2002, J BIOL CHEM, V277, P18649, DOI 10.1074/jbc.M111415200
   Sun YJ, 2002, CANCER RES, V62, P6323
   Sundaram S, 2006, BIOCHEM BIOPH RES CO, V339, P93, DOI 10.1016/j.bbrc.2005.10.189
   Takahashi Y, 1999, FEBS LETT, V460, P145, DOI 10.1016/S0014-5793(99)01328-9
   Timar J, 2000, INT J CANCER, V87, P37, DOI 10.1002/1097-0215(20000701)87:1<37::AID-IJC6>3.0.CO;2-L
   Tong WG, 2002, BIOCHEM BIOPH RES CO, V296, P942, DOI 10.1016/S0006-291X(02)02014-4
   Tsujii M, 1998, CELL, V93, P705, DOI 10.1016/S0092-8674(00)81433-6
   UNANGST PC, 1994, J MED CHEM, V37, P322, DOI 10.1021/jm00028a017
   WALSH TF, 1995, BIOORG MED CHEM LETT, V5, P1155, DOI 10.1016/0960-894X(95)00186-W
   Wang WZ, 2005, CLIN CANCER RES, V11, P3250, DOI 10.1158/1078-0432.CCR-04-2405
   Wang Y, 2004, ACTA PHARMACOL SIN, V25, P672
   White WB, 2002, AM J CARDIOL, V89, P425, DOI 10.1016/S0002-9149(01)02265-2
   Williams JL, 2003, CANCER RES, V63, P7613
   Wu GF, 2006, CARDIOVASC RES, V69, P512, DOI 10.1016/j.cardiores.2005.09.019
   Yang WL, 2005, ONCOGENE, V24, P7991, DOI 10.1038/sj.onc.1208943
   Ye YN, 2005, EUR J PHARMACOL, V519, P52, DOI 10.1016/j.ejphar.2005.07.009
   Ye YN, 2005, CARCINOGENESIS, V26, P827, DOI 10.1093/carcin/bgi012
   Ye YN, 2004, J PHARMACOL EXP THER, V311, P123, DOI 10.1124/jpet.104.068031
   Yeh RK, 2004, BIOCHEM PHARMACOL, V67, P2197, DOI 10.1016/j.bcp.2004.02.027
   Yoshimura R, 2004, INT J MOL MED, V13, P389
   Yoshimura R, 2004, INT J MOL MED, V13, P41
   YU K, 1995, J BIOL CHEM, V270, P23975, DOI 10.1074/jbc.270.41.23975
   Zha S, 2004, CANCER LETT, V215, P1, DOI 10.1016/j.canlet.2004.06.014
   Zhang XP, 1999, J EXP MED, V190, P451, DOI 10.1084/jem.190.4.451
   Zuo X, 2006, ONCOGENE, V25, P1225, DOI 10.1038/sj.onc.1209160
NR 175
TC 34
Z9 43
U1 0
U2 17
PU BENTHAM SCIENCE PUBL LTD
PI SHARJAH
PA EXECUTIVE STE Y-2, PO BOX 7917, SAIF ZONE, 1200 BR SHARJAH, U ARAB
   EMIRATES
SN 1568-0266
EI 1873-5294
J9 CURR TOP MED CHEM
JI Curr. Top. Med. Chem.
PY 2007
VL 7
IS 3
BP 283
EP 296
DI 10.2174/156802607779941369
PG 14
WC Chemistry, Medicinal
WE Science Citation Index Expanded (SCI-EXPANDED)
SC Pharmacology & Pharmacy
GA 131HX
UT WOS:000243860800006
PM 17305571
DA 2022-07-19
ER

PT J
AU Abu-El-Haija, M
   Hornung, L
   Denson, LA
   Husami, A
   Lin, TK
   Matlock, K
   Nathan, JD
   Palermo, JJ
   Thompson, T
   Valencia, CA
   Wang, XJ
   Woo, J
   Zhang, KJ
   Elder, D
AF Abu-El-Haija, Maisam
   Hornung, Lindsey
   Denson, Lee A.
   Husami, Ammar
   Lin, Tom K.
   Matlock, Kristal
   Nathan, Jaimie D.
   Palermo, Joseph J.
   Thompson, Tyler
   Valencia, C. Alexander
   Wang, Xinjian
   Woo, Jessica
   Zhang, Keijan
   Elder, Deborah
TI Prevalence of abnormal glucose metabolism in pediatric acute, acute
   recurrent and chronic pancreatitis
SO PLOS ONE
LA English
DT Article
ID DIABETES-MELLITUS; CYSTIC-FIBROSIS; RISK; ASSOCIATION; MANAGEMENT;
   STANDARDS; SECONDARY; CHILDREN; DISEASE; CANCER
AB Type 3C Diabetes, or diseases of the exocrine pancreas has been reported to occur in approximately 30% of adult patient with pancreatitis. The incidence of glucose abnormalities or risk factors that may predict the development of abnormal glucose in the pediatric pancreatitis population is not known. We performed a retrospective chart review from 1998-2016 for patients who carry the diagnosis of acute pancreatitis (AP), acute recurrent pancreatitis (ARP), and chronic pancreatitis (CP). We extracted glucose values, HbA1c%, and data from oral glucose tolerance and mixed meal testing with timing in relation to pancreatic exacerbations. Patient characteristic data such as age, gender, body proportions, family history of pancreatitis, exocrine function and genetic mutations were also assessed. Abnormal glucose was based on definitions put forth by the American Diabetes Society for pre-diabetes and diabetes. Fifty-two patients had AP and met criteria. Of those, 15 (29%) had glucose testing on or after the first attack, 21 (40%) were tested on or after the second attack (in ARP patients) and 16 (31%) were tested after a diagnosis of CP. Of the patients tested for glucose abnormalities, 25% (13/52) had abnormal glucose testing (testing indicating preDM or DM as defined by ADA guidelines. A significantly higher proportion of the abnormal glucose testing was seen in patients (85%, 11/13) with a BMI at or greater than the 85th percentile compared to the normal glucose patients (28%, 11/39) (p = 0.0007). A significantly higher proportion of the abnormal glucose patients (77%, 10/13) had SAP during the prior AP episode to testing compared to the 10% (4/39) of the normal glucose patients (p<0.0001). Older age at DM testing was associated with a higher prevalence of abnormal glucose testing (p = 0.04). In our patient population, a higher proportion of glucose abnormalities were after the second episode of pancreatitis, however 62% (8/13) with abnormalities was their first time tested. We identified obesity and having severe acute pancreatitis (SAP) during the prior AP episode to testing could be associated with abnormal glucose. We propose that systematic screening for abnormal glucose after the first episode of acute pancreatitis in order to better establish the timing of diabetes progression.
C1 [Abu-El-Haija, Maisam; Denson, Lee A.; Lin, Tom K.; Palermo, Joseph J.; Thompson, Tyler] Cincinnati Childrens Hosp Med Ctr, Div Pediat Gastroenterol Hepatol & Nutr, Cincinnati, OH 45229 USA.
   [Abu-El-Haija, Maisam; Denson, Lee A.; Lin, Tom K.; Matlock, Kristal; Palermo, Joseph J.; Woo, Jessica; Elder, Deborah] Univ Cincinnati, Coll Med, Dept Pediat, Cincinnati, OH 45267 USA.
   [Hornung, Lindsey; Woo, Jessica] Cincinnati Childrens Hosp Med Ctr, Div Biostat & Epidemiol, Cincinnati, OH 45229 USA.
   [Husami, Ammar; Valencia, C. Alexander; Wang, Xinjian; Zhang, Keijan] Cincinnati Childrens Hosp Med Ctr, Div Human Genet, Cincinnati, OH 45229 USA.
   [Matlock, Kristal; Elder, Deborah] Cincinnati Childrens Hosp Med Ctr, Div Pediat Endocrinol, Cincinnati, OH 45229 USA.
   [Nathan, Jaimie D.] Cincinnati Childrens Hosp Med Ctr, Div Pediat Gen & Thorac Surg, Cincinnati, OH 45229 USA.
   [Valencia, C. Alexander] PerkinElmer Genom, Pittsburgh, PA USA.
RP Abu-El-Haija, M (通讯作者)，Cincinnati Childrens Hosp Med Ctr, Div Pediat Gastroenterol Hepatol & Nutr, Cincinnati, OH 45229 USA.; Abu-El-Haija, M (通讯作者)，Univ Cincinnati, Coll Med, Dept Pediat, Cincinnati, OH 45267 USA.
EM Maisam.Haija@cchmc.org
RI Elder, Deborah/ABC-9636-2021; Husami, Ammar/K-7777-2012; Woo,
   Jessica/M-4984-2015
OI Husami, Ammar/0000-0002-4287-2857; Woo, Jessica/0000-0003-3644-8432;
   Matlock, Kristal/0000-0002-3794-7076; Nathan, Jaimie/0000-0002-5867-3326
FU National Institutes of Health NIDDK [R43 DK105640-01]; NATIONAL
   INSTITUTE OF DIABETES AND DIGESTIVE AND KIDNEY DISEASES [U01DK108334,
   P30DK078392] Funding Source: NIH RePORTER
FX This study was supported by the National Institutes of Health NIDDK, R43
   DK105640-01 (M.A.H.).
CR Abu-El-Haija M, 2017, J PEDIATR GASTR NUTR, V64, P984, DOI 10.1097/MPG.0000000000001583
   Abu-El-Haija M, 2014, J PEDIATR GASTR NUTR, V58, P689, DOI 10.1097/MPG.0000000000000360
   Andersen DK, 2017, DIABETES, V66, P1103, DOI 10.2337/db16-1477
   [Anonymous], 2015, DIABETES CARE, V38, pS8, DOI 10.2337/dc15-S005
   Bai HX, 2011, J PEDIATR GASTR NUTR, V52, P262, DOI 10.1097/MPG.0b013e3182061d75
   Briani G, 1988, J Diabet Complications, V2, P50, DOI 10.1016/0891-6632(88)90030-X
   Compain P, 2013, CHEMBIOCHEM, V14, P2050, DOI 10.1002/cbic.201300312
   Das SLM, 2014, GUT, V63, P818, DOI 10.1136/gutjnl-2013-305062
   Dolan LM, 2005, J PEDIATR-US, V146, P751, DOI 10.1016/j.jpeds.2005.01.045
   Hart PA, 2016, LANCET GASTROENTEROL, V1, P226, DOI 10.1016/S2468-1253(16)30106-6
   Hart PA, 2013, PANCREAS, V42, P1207, DOI 10.1097/MPA.0b013e3182a7c963
   Liao KF, 2012, J GASTROEN HEPATOL, V27, P709, DOI 10.1111/j.1440-1746.2011.06938.x
   Lopes-Pacheco M, 2016, FRONT PHARMACOL, V7, DOI 10.3389/fphar.2016.00275
   Lopez MJ, 2002, J PEDIATR-US, V140, P622, DOI 10.1067/mpd.2002.123880
   Morinville VD, 2012, J PEDIATR GASTR NUTR, V55, P261, DOI 10.1097/MPG.0b013e31824f1516
   Morinville VD, 2010, PANCREAS, V39, P5, DOI 10.1097/MPA.0b013e3181baac47
   Park AJ, 2010, J PEDIATR GASTR NUTR, V51, P167, DOI 10.1097/MPG.0b013e3181cea545
   Richards CS, 2008, GENET MED, V10, P294, DOI 10.1097/GIM.0b013e31816b5cae
   Richards S, 2015, GENET MED, V17, P405, DOI 10.1038/gim.2015.30
   Schwarzenberg SJ, 2015, J PEDIATR-US, V166, P890, DOI 10.1016/j.jpeds.2014.11.019
   Shen HN, 2015, AM J GASTROENTEROL, V110, P1698, DOI 10.1038/ajg.2015.356
   Solomon GM, 2015, PEDIATR PULM, V50, pS3, DOI 10.1002/ppul.23240
   Soo DHE, 2017, DIGEST LIVER DIS, V49, P1146, DOI 10.1016/j.dld.2017.05.021
   TIENGO A, 1983, DIABETES CARE, V6, P570, DOI 10.2337/diacare.6.6.570
   Wang GJ, 2009, WORLD J GASTROENTERO, V15, P1427, DOI 10.3748/wjg.15.1427
   WISE JE, 1992, DIABETES CARE, V15, P826, DOI 10.2337/diacare.15.7.826
   Yadav D, 2010, NAT REV GASTRO HEPAT, V7, P131, DOI 10.1038/nrgastro.2010.6
   ZIEGLER O, 1994, DIABETES METAB, V20, P540
NR 28
TC 9
Z9 9
U1 1
U2 3
PU PUBLIC LIBRARY SCIENCE
PI SAN FRANCISCO
PA 1160 BATTERY STREET, STE 100, SAN FRANCISCO, CA 94111 USA
SN 1932-6203
J9 PLOS ONE
JI PLoS One
PD OCT 31
PY 2018
VL 13
IS 10
AR e0204979
DI 10.1371/journal.pone.0204979
PG 10
WC Multidisciplinary Sciences
WE Science Citation Index Expanded (SCI-EXPANDED)
SC Science & Technology - Other Topics
GA GY7VH
UT WOS:000448823700025
PM 30379828
OA gold, Green Published, Green Submitted
DA 2022-07-19
ER

PT J
AU Gao, SH
   Shi, ZZ
   Li, X
   Li, WZ
   Wang, YL
   Liu, ZM
   Jiang, J
AF Gao, Shuhong
   Shi, Zhengzheng
   Li, Xin
   Li, Wenzhi
   Wang, Yiling
   Liu, Zhiming
   Jiang, Jie
TI Fatostatin suppresses growth and enhances apoptosis by blocking
   SREBP-regulated metabolic pathways in endometrial carcinoma
SO ONCOLOGY REPORTS
LA English
DT Article
DE fatostatin; SREBP; endometrial carcinoma; lipid metabolism; caspase
ID FATTY-ACID SYNTHASE; TUMOR-CELL GROWTH; PROSTATE-CANCER; INHIBITION;
   PROLIFERATION; CHOLESTEROL; THERAPY; DEATH; TRANSFORMATION; ACTIVATION
AB Fatostatin, a chemical inhibitor of the sterol regulatory element-binding protein (SREBP) pathway, has been reported to possess high antitumor activity against prostate and pancreatic cancer. The main aim of the present study was to investigate the effects and mechanism of fatostatin in endometrial carcinoma (EC). In the present study, we determined that fatostatin inhibited EC cell viability and colony formation capacity, decreased the invasive and migratory capacities of EC cells, induced EC cell cycle arrest at the G2/M phase and stimulated caspase-mediated apoptosis of EC cells. In addition, fatostatin significantly decreased the protein expression levels of nuclear SREBPs and their downstream genes and increased the protein expression levels of cleaved caspase-9, caspase-3 and PARP in EC cells. In addition, the mRNA expression levels of SREBP-controlled downstream genes were also significantly downregulated. The quantification assays of fatty acids and total cholesterol revealed that the levels of free fatty acids and total cholesterol in EC cells were decreased. The present study indicated that fatostatin exhibited antitumor effects by blocking SREBP-regulated metabolic pathways and inducing caspase-mediated apoptosis in EC and may be a potent therapeutic strategy for the treatment of EC.
C1 [Gao, Shuhong; Li, Wenzhi; Wang, Yiling; Liu, Zhiming; Jiang, Jie] Shandong Univ, Dept Obstet & Gynecol, Qilu Hosp, 107 Wenhua Xi Rd, Jinan 250012, Shandong, Peoples R China.
   [Gao, Shuhong] Binzhou Med Univ, Dept Obstet & Gynecol, Affiliated Hosp, Binzhou 256603, Shandong, Peoples R China.
   [Shi, Zhengzheng] Wenzhou Med Univ, Affiliated Hosp 1, Dept Gynecol, Wenzhou 325000, Zhejiang, Peoples R China.
   [Li, Xin] Zaozhuang Municipal Hosp, Dept Gynecol, Zaozhuang 277000, Shandong, Peoples R China.
RP Jiang, J (通讯作者)，Shandong Univ, Dept Obstet & Gynecol, Qilu Hosp, 107 Wenhua Xi Rd, Jinan 250012, Shandong, Peoples R China.
EM qljiangjie@sdu.edu.cn
FU National Natural Science Foundation of China [81372808]
FX This study was supported by a grant from the National Natural Science
   Foundation of China (no. 81372808).
CR Byrne FL, 2014, CANCER RES, V74, P5832, DOI 10.1158/0008-5472.CAN-14-0254
   DeBerardinis RJ, 2008, CURR OPIN GENET DEV, V18, P54, DOI 10.1016/j.gde.2008.02.003
   Eberhard Y, 2011, ONCOTARGET, V2, P186
   Freeman MR, 2007, STEROIDS, V72, P210, DOI 10.1016/j.steroids.2006.11.012
   Gholkar AA, 2016, J BIOL CHEM, V291, P17001, DOI 10.1074/jbc.C116.737346
   Goldstein JL, 2006, CELL, V124, P35, DOI 10.1016/j.cell.2005.12.022
   Gunderson CC, 2012, GYNECOL ONCOL, V125, P477, DOI 10.1016/j.ygyno.2012.01.003
   Guo Deliang, 2013, CNS Oncol, V2, P289
   Hahn HS, 2009, INT J GYNECOL CANCER, V19, P1068, DOI 10.1111/IGC.0b013e3181aae1fb
   Hatzivassiliou G, 2005, CANCER CELL, V8, P311, DOI 10.1016/j.ccr.2005.09.008
   Horton JD, 2002, J CLIN INVEST, V109, P1125, DOI 10.1172/JCI200215593
   Igal RA, 2010, CARCINOGENESIS, V31, P1509, DOI 10.1093/carcin/bgq131
   Indran IR, 2011, BBA-BIOENERGETICS, V1807, P735, DOI 10.1016/j.bbabio.2011.03.010
   Kamisuki S, 2009, CHEM BIOL, V16, P882, DOI 10.1016/j.chembiol.2009.07.007
   Li JN, 2000, EXP CELL RES, V261, P159, DOI 10.1006/excr.2000.5054
   Li WH, 2012, CELL CYCLE, V11, P2348, DOI 10.4161/cc.20811
   Li XY, 2015, ONCOTARGET, V6, P41018, DOI 10.18632/oncotarget.5879
   Li XY, 2014, MOL CANCER THER, V13, P855, DOI 10.1158/1535-7163.MCT-13-0797
   Lingwood D, 2010, SCIENCE, V327, P46, DOI 10.1126/science.1174621
   Menendez JA, 2007, NAT REV CANCER, V7, P763, DOI 10.1038/nrc2222
   Nevadunsky NS, 2015, OBSTET GYNECOL, V126, P144, DOI 10.1097/AOG.0000000000000926
   Pandyra AA, 2015, ONCOTARGET, V6, P26909, DOI 10.18632/oncotarget.4817
   Qiu CP, 2013, INT J GYNECOL CANCER, V23, P1629, DOI 10.1097/IGC.0000000000000004
   Radhakrishnan A, 2008, CELL METAB, V8, P512, DOI 10.1016/j.cmet.2008.10.008
   Shao W, 2016, J LIPID RES, V57, P1564, DOI 10.1194/jlr.M069583
   Siegel RL, 2017, CA-CANCER J CLIN, V67, P7, DOI 10.3322/caac.21387
   Siqingaowa, 2017, BIOCHEM BIOPH RES CO, V488, P136, DOI 10.1016/j.bbrc.2017.05.023
   Soldatenkov VA, 2004, CURR DRUG TARGETS, V5, P357, DOI 10.2174/1389450043345498
   Suri V, 2015, REV RECENT CLIN TRIA, V10, P309, DOI 10.2174/1574887110666150923115228
   Swinnen J V, 2001, Verh K Acad Geneeskd Belg, V63, P321
   Swinnen JV, 2006, CURR OPIN CLIN NUTR, V9, P358, DOI 10.1097/01.mco.0000232894.28674.30
   Tennant DA, 2010, NAT REV CANCER, V10, P267, DOI 10.1038/nrc2817
   Vyas VK, 2013, ANTI-CANCER AGENT ME, V13, P433
   Ward PS, 2012, CANCER CELL, V21, P297, DOI 10.1016/j.ccr.2012.02.014
   Wiemer AJ, 2009, ANTI-CANCER AGENT ME, V9, P526, DOI 10.2174/187152009788451860
   Williams KJ, 2013, CANCER RES, V73, P2850, DOI 10.1158/0008-5472.CAN-13-0382-T
   Yahagi N, 2005, EUR J CANCER, V41, P1316, DOI 10.1016/j.ejca.2004.12.037
   Yang YA, 2003, EXP CELL RES, V282, P132, DOI 10.1016/S0014-4827(02)00023-X
NR 38
TC 14
Z9 14
U1 1
U2 16
PU SPANDIDOS PUBL LTD
PI ATHENS
PA POB 18179, ATHENS, 116 10, GREECE
SN 1021-335X
EI 1791-2431
J9 ONCOL REP
JI Oncol. Rep.
PD APR
PY 2018
VL 39
IS 4
BP 1919
EP 1929
DI 10.3892/or.2018.6265
PG 11
WC Oncology
WE Science Citation Index Expanded (SCI-EXPANDED)
SC Oncology
GA GA2ZB
UT WOS:000428195300041
PM 29436682
OA Bronze
DA 2022-07-19
ER

PT J
AU Son, J
   Lyssiotis, CA
   Ying, H
   Wang, X
   Hua, S
   Ligorio, M
   Perera, RM
   Ferrone, CR
   Mullarky, E
   Ng, SC
   Kang, Y
   Fleming, JB
   Bardeesy, N
   Asara, JM
   Haigis, MC
   DePinho, RA
   Cantley, LC
   Kimmelman, AC
AF Son, Jaekyoung
   Lyssiotis, Costas A.
   Ying, Haoqiang
   Wang, Xiaoxu
   Hua, Sujun
   Ligorio, Matteo
   Perera, Rushika M.
   Ferrone, Cristina R.
   Mullarky, Edouard
   Ng Shyh-Chang
   Kang, Ya'an
   Fleming, Jason B.
   Bardeesy, Nabeel
   Asara, John M.
   Haigis, Marcia C.
   DePinho, Ronald A.
   Cantley, Lewis C.
   Kimmelman, Alec C.
TI Glutamine supports pancreatic cancer growth through a KRAS-regulated
   metabolic pathway
SO NATURE
LA English
DT Article
ID MASS-SPECTROMETRY; TRANSFORMED-CELLS; ADDICTION; GLUCOSE
AB Cancer cells have metabolic dependencies that distinguish them from their normal counterparts(1). Among these dependencies is an increased use of the amino acid glutamine to fuel anabolic processes(2). Indeed, the spectrum of glutamine-dependent tumours and the mechanisms whereby glutamine supports cancer metabolism remain areas of active investigation. Here we report the identification of a non-canonical pathway of glutamine use in human pancreatic ductal adenocarcinoma (PDAC) cells that is required for tumour growth. Whereas most cells use glutamate dehydrogenase (GLUD1) to convert glutamine-derived glutamate into alpha-ketoglutarate in the mitochondria to fuel the tricarboxylic acid cycle, PDAC relies on a distinct pathway in which glutamine-derived aspartate is transported into the cytoplasm where it can be converted into oxaloacetate by aspartate transaminase (GOT1). Subsequently, this oxaloacetate is converted into malate and then pyruvate, ostensibly increasing the NADPH/NADP(+) ratio which can potentially maintain the cellular redox state. Importantly, PDAC cells are strongly dependent on this series of reactions, as glutamine deprivation or genetic inhibition of any enzyme in this pathway leads to an increase in reactive oxygen species and a reduction in reduced glutathione. Moreover, knockdown of any component enzyme in this series of reactions also results in a pronounced suppression of PDAC growth in vitro and in vivo. Furthermore, we establish that the reprogramming of glutamine metabolism is mediated by oncogenic KRAS, the signature genetic alteration in PDAC, through the transcriptional upregulation and repression of key metabolic enzymes in this pathway. The essentiality of this pathway in PDAC and the fact that it is dispensable in normal cells may provide novel therapeutic approaches to treat these refractory tumours.
C1 [Son, Jaekyoung; Wang, Xiaoxu; Kimmelman, Alec C.] Dana Farber Canc Inst, Dept Radiat Oncol, Div Genom Stabil & DNA Repair, Boston, MA 02215 USA.
   [Lyssiotis, Costas A.; Mullarky, Edouard; Ng Shyh-Chang; Cantley, Lewis C.] Harvard Univ, Dept Syst Biol, Sch Med, Boston, MA 02215 USA.
   [Lyssiotis, Costas A.; Mullarky, Edouard; Cantley, Lewis C.] Beth Israel Deaconess Med Ctr, Div Signal Transduct, Boston, MA 02215 USA.
   [Ying, Haoqiang; Hua, Sujun; DePinho, Ronald A.] Univ Texas MD Anderson Canc Ctr, Dept Genom Med, Houston, TX 77030 USA.
   [Ligorio, Matteo; Ferrone, Cristina R.] Massachusetts Gen Hosp, Dept Surg, Boston, MA 02114 USA.
   [Perera, Rushika M.; Bardeesy, Nabeel] Massachusetts Gen Hosp, Ctr Canc, Boston, MA 02114 USA.
   [Ng Shyh-Chang] Childrens Hosp, Div Pediat Hematol Oncol, Stem Cell Transplantat Program, Stem Cell Program, Boston, MA 02130 USA.
   [Ng Shyh-Chang] Dana Farber Canc Inst, Boston, MA 02130 USA.
   [Kang, Ya'an; Fleming, Jason B.] Univ Texas MD Anderson Canc Ctr, Dept Surg Oncol, Houston, TX 77030 USA.
   [Asara, John M.] Beth Israel Deaconess Med Ctr, Dept Med, Boston, MA 02215 USA.
   [Haigis, Marcia C.] Harvard Univ, Dept Cell Biol, Sch Med, Boston, MA 02215 USA.
RP Cantley, LC (通讯作者)，Harvard Univ, Dept Syst Biol, Sch Med, Boston, MA 02215 USA.
EM lec2014@med.cornell.edu; Alec_Kimmelman@DFCI.harvard.edu
RI Lyssiotis, Costas A/AAI-1923-2019; Ying, Haoqiang/AAK-4325-2020;
   Cantley, Lewis C/D-1800-2014
OI Lyssiotis, Costas A/0000-0001-9309-6141; Cantley, Lewis
   C/0000-0002-1298-7653; Shyh-Chang, Ng/0000-0003-3138-9525; DePinho,
   Ronald/0000-0002-5625-577X
FU Dana Farber Cancer Institute; National Cancer Institute [R01 CA157490];
   Kimmel Scholar Award; AACR-PanCAN Career Development Award; NIH [T32
   CA009382-26, P01 CA117969, 5P01CA120964-05]; Dana-Farber/Harvard Cancer
   Center Support Grant [5P30CA006516-46]; NATIONAL CANCER INSTITUTE
   [R01CA157490, P01CA120964, T32CA009382, P30CA006516, P01CA117969]
   Funding Source: NIH RePORTER; NATIONAL INSTITUTE OF GENERAL MEDICAL
   SCIENCES [R01GM056203] Funding Source: NIH RePORTER
FX We would like to thank D. Anastasiou for advice and helpful comments on
   the manuscript; M. Yuan and S. Breitkopf for technical help with mass
   spectrometry experiments; J. Erickson, R. Cerione and J. Escobedo for
   the GLS inhibitors. Grant support derives from the Dana Farber Cancer
   Institute (A. C. K.), National Cancer Institute Grant R01 CA157490 (A.
   C. K.), Kimmel Scholar Award (A. C. K.), AACR-PanCAN Career Development
   Award (A. C. K.), NIH grants T32 CA009382-26 (H.Y.) and P01 CA117969 (L.
   C. C. and R. A. D.). C. A. L. is the Amgen Fellow of the Damon Runyon
   Cancer Research Foundation (DRG-2056-10). NIH grants 5P01CA120964-05 and
   Dana-Farber/Harvard Cancer Center Support Grant 5P30CA006516-46
   (J.M.A.).
CR Bajad SU, 2006, J CHROMATOGR A, V1125, P76, DOI 10.1016/j.chroma.2006.05.019
   Cairns RA, 2011, NAT REV CANCER, V11, P85, DOI 10.1038/nrc2981
   Choo AY, 2010, MOL CELL, V38, P487, DOI 10.1016/j.molcel.2010.05.007
   Dang CV, 2012, GENE DEV, V26, P877, DOI 10.1101/gad.189365.112
   De Nicola GM, 2011, NATURE, V475, P106, DOI 10.1038/nature10189
   DeBerardinis RJ, 2010, ONCOGENE, V29, P313, DOI 10.1038/onc.2009.358
   DeBerardinis RJ, 2007, P NATL ACAD SCI USA, V104, P19345, DOI 10.1073/pnas.0709747104
   DeLaBarre B, 2011, BIOCHEMISTRY-US, V50, P10764, DOI 10.1021/bi201613d
   Gaglio D, 2011, MOL SYST BIOL, V7, DOI 10.1038/msb.2011.56
   Heiden MGV, 2009, SCIENCE, V324, P1029, DOI 10.1126/science.1160809
   Hidalgo M, 2010, NEW ENGL J MED, V362, P1605, DOI 10.1056/NEJMra0901557
   Hong OY, 2000, AM J PATHOL, V157, P1623, DOI 10.1016/S0002-9440(10)64800-6
   Huypens P, 2011, DIABETOLOGIA, V54, P135, DOI 10.1007/s00125-010-1923-5
   Jones RG, 2009, GENE DEV, V23, P537, DOI 10.1101/gad.1756509
   Shanware NP, 2011, J MOL MED, V89, P229, DOI 10.1007/s00109-011-0731-9
   Singh A, 2009, CANCER CELL, V15, P489, DOI 10.1016/j.ccr.2009.03.022
   Trachootham D, 2006, CANCER CELL, V10, P241, DOI 10.1016/j.ccr.2006.08.009
   Vander Heiden MG, 2011, NAT REV DRUG DISCOV, V10, P671, DOI 10.1038/nrd3504
   Wang JB, 2010, CANCER CELL, V18, P207, DOI 10.1016/j.ccr.2010.08.009
   Weinberg F, 2010, P NATL ACAD SCI USA, V107, P8788, DOI 10.1073/pnas.1003428107
   Wise DR, 2010, TRENDS BIOCHEM SCI, V35, P427, DOI 10.1016/j.tibs.2010.05.003
   Wise DR, 2008, P NATL ACAD SCI USA, V105, P18782, DOI 10.1073/pnas.0810199105
   Yang SH, 2011, GENE DEV, V25, P717, DOI 10.1101/gad.2016111
   Ying HQ, 2012, CELL, V149, P656, DOI 10.1016/j.cell.2012.01.058
   Yuan M, 2012, NAT PROTOC, V7, P872, DOI 10.1038/nprot.2012.024
NR 25
TC 1138
Z9 1178
U1 20
U2 376
PU NATURE PUBLISHING GROUP
PI LONDON
PA MACMILLAN BUILDING, 4 CRINAN ST, LONDON N1 9XW, ENGLAND
SN 0028-0836
EI 1476-4687
J9 NATURE
JI Nature
PD APR 4
PY 2013
VL 496
IS 7443
BP 101
EP +
DI 10.1038/nature12040
PG 6
WC Multidisciplinary Sciences
WE Science Citation Index Expanded (SCI-EXPANDED)
SC Science & Technology - Other Topics
GA 117ZZ
UT WOS:000316993400033
PM 23535601
OA Green Submitted, Green Accepted
HC Y
HP N
DA 2022-07-19
ER

PT J
AU Sharma, NS
   Saluja, AK
   Banerjee, S
AF Sharma, Nikita S.
   Saluja, Ashok K.
   Banerjee, Sulagna
TI "Nutrient-sensing" and self-renewal: O-GlcNAc in a new role
SO JOURNAL OF BIOENERGETICS AND BIOMEMBRANES
LA English
DT Review
DE OGT; O-GlcNAc; Hexosamine Biosynthesis Pathway; Self-renewal; Sox2; Oct4
ID EMBRYONIC STEM-CELLS; LINKED N-ACETYLGLUCOSAMINE; PANCREATIC-CANCER;
   MITOCHONDRIAL BIOGENESIS; METABOLIC-REGULATION; ANTIOXIDANT ENZYMES;
   OXIDATIVE STRESS; GENE-EXPRESSION; BREAST-CANCER; C-MYC
AB Whether embryonic, hematopoietic or cancer stem cells, this metabolic reprogramming is dependent on the nutrient-status and bioenergetic pathways that is influenced by the micro-environmental niches like hypoxia. Thus, the microenvironment plays a vital role in determining the stem cell fate by inducing metabolic reprogramming. Under the influence of the microenvironment, like hypoxia, the stem cells have increased glucose and glutamine uptake which result in activation of hexosamine biosynthesis pathway (HBP) and increased O-GlcNAc Transferase (OGT). The current review is focused on understanding how HBP, a nutrient-sensing pathway (that leads to increased OGT activity) is instrumental in regulating self-renewal not only in embryonic and hematopoietic stem cells (ESC/HSC) but also in cancer stem cells.
C1 [Sharma, Nikita S.; Saluja, Ashok K.; Banerjee, Sulagna] Univ Miami, Dept Surg, Div Surg Oncol, PAP Res Bldg,1550 NW10th Ave, Miami, FL 33136 USA.
   [Saluja, Ashok K.; Banerjee, Sulagna] Sylvester Comprehens Canc Ctr, Miami, FL 33136 USA.
RP Banerjee, S (通讯作者)，Univ Miami, Dept Surg, Div Surg Oncol, PAP Res Bldg,1550 NW10th Ave, Miami, FL 33136 USA.; Banerjee, S (通讯作者)，Sylvester Comprehens Canc Ctr, Miami, FL 33136 USA.
EM Sulagna.banerjee@med.miami.edu
RI Sharma, Nikita/AAQ-7308-2020; Sharma, Nikita/ABG-5376-2021
OI Sharma, Nikita/0000-0003-3528-1634; banerjee,
   sulagna/0000-0003-2338-1662
FU NIH [R01-CA170946, CA124723, R01-CA184274]
FX This study was funded by NIH grants R01-CA170946 and CA124723 (to AKS);
   NIH grant R01-CA184274 (to SB).
CR Baldini SF, 2016, BIOCHEM BIOPH RES CO, V478, P942, DOI 10.1016/j.bbrc.2016.08.056
   Banerjee S, 2013, J BIOL CHEM, V288, P33927, DOI 10.1074/jbc.M113.500983
   Caldwell SA, 2010, ONCOGENE, V29, P2831, DOI 10.1038/onc.2010.41
   Chaiyawat P, 2015, ONCOL REP, V34, P1933, DOI 10.3892/or.2015.4178
   Champattanachai V, 2013, PROTEOMICS, V13, P2088, DOI 10.1002/pmic.201200126
   Cheloni G, 2017, STEM CELLS INT, V2017, DOI 10.1155/2017/4979474
   Chen CL, 2016, CELL METAB, V23, P206, DOI 10.1016/j.cmet.2015.12.004
   Chen CT, 2008, STEM CELLS, V26, P960, DOI 10.1634/stemcells.2007-0509
   Chen GK, 2011, NAT METHODS, V8, P424, DOI [10.1038/NMETH.1593, 10.1038/nmeth.1593]
   Chen Q, 2013, NATURE, V493, P561, DOI 10.1038/nature11742
   Cho YM, 2006, BIOCHEM BIOPH RES CO, V348, P1472, DOI 10.1016/j.bbrc.2006.08.020
   CHOU TY, 1995, J BIOL CHEM, V270, P18961, DOI 10.1074/jbc.270.32.18961
   Comer FI, 1999, BBA-GEN SUBJECTS, V1473, P161, DOI 10.1016/S0304-4165(99)00176-2
   Ezashi T, 2005, P NATL ACAD SCI USA, V102, P4783, DOI 10.1073/pnas.0501283102
   Ferrer CM, 2016, J MOL BIOL, V428, P3282, DOI 10.1016/j.jmb.2016.05.028
   Ferrer CM, 2014, MOL CELL, V54, P820, DOI 10.1016/j.molcel.2014.04.026
   Folmes CDL, 2012, CELL STEM CELL, V11, P596, DOI 10.1016/j.stem.2012.10.002
   Folmes CDL, 2011, CELL METAB, V14, P264, DOI 10.1016/j.cmet.2011.06.011
   Fujiki R, 2011, NATURE, V480, P557, DOI 10.1038/nature10656
   Gao ZH, 2012, J BIOL CHEM, V287, P11384, DOI 10.1074/jbc.M111.320143
   Guo HB, 2017, J BIOL CHEM, V292, P4123, DOI 10.1074/jbc.M116.763201
   Hanover JA, 2001, FASEB J, V15, P1865, DOI 10.1096/fj.01-0094rev
   Housley MP, 2008, J BIOL CHEM, V283, P16283, DOI 10.1074/jbc.M802240200
   Itkonen HM, 2013, CANCER RES, V73, P5277, DOI 10.1158/0008-5472.CAN-13-0549
   Ito K, 2004, NATURE, V431, P997, DOI 10.1038/nature02989
   Ito K, 2012, NAT MED, V18, P1350, DOI 10.1038/nm.2882
   JACKSON SP, 1988, CELL, V55, P125, DOI 10.1016/0092-8674(88)90015-3
   Jang H, 2012, CELL STEM CELL, V11, P62, DOI 10.1016/j.stem.2012.03.001
   Jeon JH, 2014, STEM CELLS DEV, V23, P2067, DOI 10.1089/scd.2013.0583
   Ji AR, 2010, EXP MOL MED, V42, P175, DOI 10.3858/emm.2010.42.3.018
   Kang JG, 2009, J BIOL CHEM, V284, P34777, DOI 10.1074/jbc.M109.026351
   Knobloch M, 2017, CELL REP, V20, P2144, DOI 10.1016/j.celrep.2017.08.029
   Kobayashi CI, 2012, J CELL PHYSIOL, V227, P421, DOI 10.1002/jcp.22764
   Kondoh H, 2007, ANTIOXID REDOX SIGN, V9, P293, DOI 10.1089/ars.2006.1467
   Kuo M, 2008, BIOCHIMIE, V90, P679, DOI 10.1016/j.biochi.2008.03.005
   Lai YS, 2012, P NATL ACAD SCI USA, V109, P3772, DOI 10.1073/pnas.1108595109
   Li YS, 2017, WIREL COMMUN MOB COM, P1, DOI 10.1155/2017/8056126
   Ma ZY, 2013, J BIOL CHEM, V288, P15121, DOI 10.1074/jbc.M113.470047
   Marsboom G, 2016, CELL REP, V16, P323, DOI 10.1016/j.celrep.2016.05.089
   McGinn O, 2017, SCI REP-UK, V7, DOI 10.1038/s41598-017-08447-3
   Melzer C, 2017, MOL CANCER, V16, DOI 10.1186/s12943-017-0595-x
   Mohyeldin A, 2010, CELL STEM CELL, V7, P150, DOI 10.1016/j.stem.2010.07.007
   Myers SA, 2016, ELIFE, V5, DOI 10.7554/eLife.10647
   Nomura A, 2016, ONCOTARGET, V7, P56324, DOI 10.18632/oncotarget.10838
   Nomura A, 2015, ONCOTARGET, V6, P8313, DOI 10.18632/oncotarget.3228
   Oburoglu L, 2016, CURR OPIN HEMATOL, V23, P198, DOI 10.1097/MOH.0000000000000234
   Oburoglu L, 2014, CELL STEM CELL, V15, P169, DOI 10.1016/j.stem.2014.06.002
   Olivier-Van Stichelen Stephanie, 2012, Am J Physiol Endocrinol Metab, V302, pE417, DOI 10.1152/ajpendo.00390.2011
   Ozcan S, 2010, BBA-GENE REGUL MECH, V1799, P353, DOI 10.1016/j.bbagrm.2010.02.005
   Paik JH, 2009, CELL STEM CELL, V5, P540, DOI 10.1016/j.stem.2009.09.013
   Perales-Clemente E, 2014, ANTIOXID REDOX SIGN, V21, P1648, DOI 10.1089/ars.2014.6000
   Plaks V, 2015, CELL STEM CELL, V16, P225, DOI 10.1016/j.stem.2015.02.015
   Ruan HB, 2013, TRENDS ENDOCRIN MET, V24, P301, DOI 10.1016/j.tem.2013.02.002
   Sawaguchi S, 2017, ELIFE, V6, DOI 10.7554/eLife.24419
   Shafi R, 2000, P NATL ACAD SCI USA, V97, P5735, DOI 10.1073/pnas.100471497
   Shakya A, 2009, NAT CELL BIOL, V11, P320, DOI 10.1038/ncb1840
   Simsek T, 2010, CELL STEM CELL, V7, P380, DOI 10.1016/j.stem.2010.07.011
   Speakman CM, 2014, STEM CELLS, V32, P2605, DOI 10.1002/stem.1761
   Takahashi K, 2006, CELL, V126, P663, DOI 10.1016/j.cell.2006.07.024
   Takubo K, 2013, CELL STEM CELL, V12, P49, DOI 10.1016/j.stem.2012.10.011
   Teslaa T, 2015, EMBO J, V34, P138, DOI 10.15252/embj.201490446
   Tothova Z, 2007, CELL, V128, P325, DOI 10.1016/j.cell.2007.01.003
   Turner WS, 2008, STEM CELLS, V26, P1547, DOI 10.1634/stemcells.2007-0863
   Varum S, 2009, STEM CELL RES, V3, P142, DOI 10.1016/j.scr.2009.07.002
   Wells L, 2001, SCIENCE, V291, P2376, DOI 10.1126/science.1058714
   Yalcin S, 2010, EMBO J, V29, P4118, DOI 10.1038/emboj.2010.292
   Yanes O, 2010, NAT CHEM BIOL, V6, P411, DOI 10.1038/nchembio.364
   Ye HB, 2016, CELL STEM CELL, V19, P23, DOI 10.1016/j.stem.2016.06.001
   Yi W, 2012, SCIENCE, V337, P975, DOI 10.1126/science.1222278
   Zhang H, 2016, CELL REP, V16, P1536, DOI 10.1016/j.celrep.2016.06.102
   Zhang X, 2011, NAT CELL BIOL, V13, P1092, DOI 10.1038/ncb2293
NR 71
TC 11
Z9 11
U1 0
U2 13
PU SPRINGER/PLENUM PUBLISHERS
PI NEW YORK
PA 233 SPRING ST, NEW YORK, NY 10013 USA
SN 0145-479X
EI 1573-6881
J9 J BIOENERG BIOMEMBR
JI J. Bioenerg. Biomembr.
PD JUN
PY 2018
VL 50
IS 3
SI SI
BP 205
EP 211
DI 10.1007/s10863-017-9735-7
PG 7
WC Biophysics; Cell Biology
WE Science Citation Index Expanded (SCI-EXPANDED)
SC Biophysics; Cell Biology
GA GI0GC
UT WOS:000434046400006
PM 29204729
OA Green Accepted
DA 2022-07-19
ER

PT J
AU Pihlajoki, M
   Farkkila, A
   Soini, T
   Heikinheimo, M
   Wilson, DB
AF Pihlajoki, Marjut
   Farkkila, Anniina
   Soini, Tea
   Heikinheimo, Markku
   Wilson, David B.
TI GATA factors in endocrine neoplasia
SO MOLECULAR AND CELLULAR ENDOCRINOLOGY
LA English
DT Review
DE Adrenocortical tumor; Granulosa cell tumor; Parathyroid tumor; Pituitary
   adenoma; Sertoli-Leydig cell tumor
ID GRANULOSA-CELL TUMORS; TRANSCRIPTION FACTOR GATA-4; INDUCED
   ADRENOCORTICAL NEOPLASIA; CONGENITAL DIAPHRAGMATIC-HERNIA; MULLERIAN
   HORMONE EXPRESSION; HUMAN TESTICULAR DEVELOPMENT; CORD-STROMAL TUMORS;
   ADRENAL REST TUMORS; TGF-BETA PATHWAY; GENE-EXPRESSION
AB GATA transcription factors are structurally-related zinc finger proteins that recognize the consensus DNA sequence WGATAA (the GATA motif), an essential cis-acting element in the promoters and enhancers of many genes. These transcription factors regulate cell fate specification and differentiation in a wide array of tissues. As demonstrated by genetic analyses of mice and humans, GATA factors play pivotal roles in the development, homeostasis, and function of several endocrine organs including the adrenal cortex, ovary, pancreas, parathyroid, pituitary, and testis. Additionally, GATA factors have been shown to be mutated, overexpressed, or underexpressed in a variety of endocrine tumors (e.g., adrenocortical neoplasms, parathyroid tumors, pituitary adenomas, and sex cord stromal tumors). Emerging evidence suggests that GATA factors play a direct role in the initiation, proliferation, or propagation of certain endocrine tumors via modulation of key developmental signaling pathways implicated in oncogenesis, such as the WNT/beta-catenin and TGF beta pathways. Altered expression or function of GATA factors can also affect the metabolism, ploidy, and invasiveness of tumor cells. This article provides an overview of the role of GATA factors in endocrine neoplasms. Relevant animal models are highlighted. (C) 2015 Elsevier Ireland Ltd. All rights reserved.
C1 [Pihlajoki, Marjut; Farkkila, Anniina; Soini, Tea; Heikinheimo, Markku] Univ Helsinki, Cent Hosp, Childrens Hosp, FIN-00290 Helsinki, Finland.
   [Farkkila, Anniina] Univ Helsinki, Cent Hosp, Dept Obstet & Gynecol, FIN-00290 Helsinki, Finland.
   [Heikinheimo, Markku; Wilson, David B.] Washington Univ, Sch Med, St Louis Childrens Hosp, Dept Pediat, St Louis, MO 63110 USA.
   [Wilson, David B.] Washington Univ, Sch Med, Dept Dev Biol, St Louis, MO 63110 USA.
RP Wilson, DB (通讯作者)，Washington Univ, Sch Med, Box 8208,660 S Euclid Ave, St Louis, MO 63110 USA.
EM wilson_d@wustl.edu
RI Soini, Tea/M-2045-2016; Färkkilä, Anniina/L-3059-2015; Wilson,
   David/K-7433-2014
OI Soini, Tea/0000-0002-5207-6715; Färkkilä, Anniina/0000-0002-3558-6617;
   Wilson, David/0000-0002-1826-7745
FU NIH [DK075618]; AHA [13GRNT16850031]; DOD [PC141008]; Sigrid Juselius
   Foundation; Academy of Finland; NATIONAL INSTITUTE OF DIABETES AND
   DIGESTIVE AND KIDNEY DISEASES [P30DK052574, R01DK075618] Funding Source:
   NIH RePORTER; NATIONAL INSTITUTE ON DRUG ABUSE [R01DA025744] Funding
   Source: NIH RePORTER
FX We apologize to investigators whose work was not directly cited due to
   space limitations. We thank Leila Unkila-Kallio and Jorma Toppari for a
   critical reading of the manuscript. We thank Ilkka Ketola and Sanne
   Kiiveri for providing photomicrographs, Matti Kiupel for providing
   ferret tumor specimens, and Rebecca Cochran for technical support. Grant
   support: NIH (DK075618), AHA (13GRNT16850031), DOD grant PC141008, the
   Sigrid Juselius Foundation, and the Academy of Finland.
CR Ali A, 2007, HUM MOL GENET, V16, P265, DOI 10.1093/hmg/ddl454
   Allen HL, 2012, NAT GENET, V44, P20, DOI 10.1038/ng.1035
   ALTMAN NH, 1969, AM J VET RES, V30, P583
   Anttonen M, 2006, J MOL ENDOCRINOL, V36, P557, DOI 10.1677/jme.1.01962
   Anttonen M, 2005, J CLIN ENDOCR METAB, V90, P6529, DOI 10.1210/jc.2005-0921
   Anttonen M, 2003, BIOL REPROD, V68, P1333, DOI 10.1095/biolreprod.102.008599
   Anttonen M, 2014, PLOS ONE, V9, DOI 10.1371/journal.pone.0085545
   Aries A, 2004, P NATL ACAD SCI USA, V101, P6975, DOI 10.1073/pnas.0401833101
   Assie G, 2014, NAT GENET, V46, P607, DOI 10.1038/ng.2953
   Ayanbule F, 2011, WORLD J SURG, V35, P1757, DOI 10.1007/s00268-010-0950-1
   Bandiera R, 2013, DEV CELL, V27, P5, DOI 10.1016/j.devcel.2013.09.003
   Bashamboo A, 2014, HUM MOL GENET, V23, P3657, DOI 10.1093/hmg/ddu074
   BEHRINGER RR, 1994, CELL, V79, P415, DOI 10.1016/0092-8674(94)90251-8
   Bennett J, 2013, ENDOCRINOLOGY, V154, P4845, DOI 10.1210/en.2013-1410
   Bennett J, 2012, ENDOCRINOLOGY, V153, P2474, DOI 10.1210/en.2011-1969
   Bergeron F, 2015, REPRODUCTION, V149, P245, DOI 10.1530/REP-14-0369
   Bernichtein S, 2008, ENDOCRINOLOGY, V149, P651, DOI 10.1210/en.2007-0925
   Berthon A, 2010, HUM MOL GENET, V19, P1561, DOI 10.1093/hmg/ddq029
   Bertolino P, 2003, MOL ENDOCRINOL, V17, P1880, DOI 10.1210/me.2003-0154
   Betts G, 2014, HISTOPATHOLOGY, V65, P288, DOI 10.1111/his.12388
   Beuling E, 2012, MOL CELL BIOL, V32, P3392, DOI 10.1128/MCB.00070-12
   Beuling E, 2011, GASTROENTEROLOGY, V140, P1219, DOI 10.1053/j.gastro.2011.01.033
   Beuschlein F, 2003, MOL CELL BIOL, V23, P3951, DOI 10.1128/MCB.23.11.3951-3964.2003
   Beuschlein F, 2012, MOL CELL ENDOCRINOL, V351, P78, DOI 10.1016/j.mce.2011.09.045
   Bielinska M, 2006, VET PATHOL, V43, P97, DOI 10.1354/vp.43-2-97
   Bielinska M, 2009, VET PATHOL, V46, P194, DOI 10.1354/vp.46-2-194
   Bielinska M, 2007, DEV DYNAM, V236, P203, DOI 10.1002/dvdy.21004
   Boerboom D, 2005, CANCER RES, V65, P9206, DOI 10.1158/0008-5472.CAN-05-1024
   Bonnefond A, 2012, DIABETOLOGIA, V55, P2845, DOI 10.1007/s00125-012-2645-7
   Bouma GJ, 2007, P NATL ACAD SCI USA, V104, P14994, DOI 10.1073/pnas.0701677104
   Bresnick EH, 2012, NUCLEIC ACIDS RES, V40, P5819, DOI 10.1093/nar/gks281
   Bresnick EH, 2010, J BIOL CHEM, V285, P31087, DOI 10.1074/jbc.R110.159079
   Cai KQ, 2009, PLOS ONE, V4, DOI 10.1371/journal.pone.0006454
   Capo-chichi CD, 2011, BMC MED, V9, DOI 10.1186/1741-7015-9-28
   Capo-Chichi CD, 2009, MOL CELL BIOL, V29, P4766, DOI 10.1128/MCB.00087-09
   Capo-Chichi CD, 2003, CANCER RES, V63, P4967
   Carrasco M, 2012, J CLIN INVEST, V122, P3504, DOI 10.1172/JCI63240
   Charles MA, 2006, MOL ENDOCRINOL, V20, P1366, DOI 10.1210/me.2005-0378
   Chen VW, 2003, CANCER, V97, P2631, DOI 10.1002/cncr.11345
   Chiang YT, 2014, ONCOTARGET, V5, P451, DOI 10.18632/oncotarget.1296
   Chou J, 2013, NAT CELL BIOL, V15, P201, DOI 10.1038/ncb2672
   Chou J, 2010, J CELL PHYSIOL, V222, P42, DOI 10.1002/jcp.21943
   Chrusciel M, 2013, J CELL SCI, V126, P1845, DOI 10.1242/jcs.119347
   Collisson EA, 2011, NAT MED, V17, P500, DOI 10.1038/nm.2344
   Crispino JD, 2014, BLOOD, V123, P3080, DOI 10.1182/blood-2014-01-453167
   Dasen JS, 1999, CELL, V97, P587, DOI 10.1016/S0092-8674(00)80770-9
   Davidoff MS, 2004, J CELL BIOL, V167, P935, DOI 10.1083/jcb.200409107
   De Franco E, 2013, DIABETES, V62, P993, DOI 10.2337/db12-0885
   de Joussineau C, 2014, HUM MOL GENET, V23, P5418, DOI 10.1093/hmg/ddu265
   Debacker C, 1999, MECH DEVELOP, V85, P183, DOI 10.1016/S0925-4773(99)00088-X
   Decker K, 2006, DEV BIOL, V298, P415, DOI 10.1016/j.ydbio.2006.06.046
   Doghman M, 2007, MOL ENDOCRINOL, V21, P2968, DOI 10.1210/me.2007-0120
   Drelon C, 2012, PLOS ONE, V7, DOI 10.1371/journal.pone.0044171
   Dyson MT, 2014, PLOS GENET, V10, DOI 10.1371/journal.pgen.1004158
   Efimenko E, 2013, DEV BIOL, V381, P144, DOI 10.1016/j.ydbio.2013.06.004
   Farkkila A, 2014, CANCER MED-US, V3, P526, DOI 10.1002/cam4.230
   Fluck CE, 2004, MOL ENDOCRINOL, V18, P1144, DOI 10.1210/me.2003-0342
   Fonseca AL, 2012, GENE CHROMOSOME CANC, V51, P949, DOI 10.1002/gcc.21978
   Fu BJ, 2008, CANCER BIOL THER, V7, P1593, DOI 10.4161/cbt.7.10.6565
   Fu BJ, 2007, CANCER BIOL THER, V6, P1546, DOI 10.4161/cbt.6.10.4708
   Fuller PJ, 2002, MOL CELL ENDOCRINOL, V191, P89, DOI 10.1016/S0303-7207(02)00059-X
   Gautier EL, 2014, J EXP MED, V211, P1525, DOI 10.1084/jem.20140570
   Gordon DF, 1997, J BIOL CHEM, V272, P24339, DOI 10.1074/jbc.272.39.24339
   Gourgari E, 2012, CURR OPIN PEDIATR, V24, P518, DOI 10.1097/MOP.0b013e328355a279
   Grigorieva IV, 2010, J CLIN INVEST, V120, P2144, DOI 10.1172/JCI42021
   He B, 2014, P NATL ACAD SCI USA, V111, P18261, DOI 10.1073/pnas.1421415111
   Heikinheimo M, 1997, ENDOCRINOLOGY, V138, P3505, DOI 10.1210/en.138.8.3505
   Heikinheimo M, 2015, ENDOCRINOLOGY, V156, P1616, DOI 10.1210/en.2015-1222
   Hermann PC, 2014, GASTROENTEROLOGY, V147, P1119, DOI 10.1053/j.gastro.2014.08.002
   Hong SM, 2011, ARCH PATHOL LAB MED, V135, P716, DOI 10.1043/2010-0566-RA.1
   Hu YC, 2015, PLOS GENET, V11, DOI 10.1371/journal.pgen.1005019
   Hu YC, 2013, PLOS GENET, V9, DOI 10.1371/journal.pgen.1003629
   Huang CCJ, 2010, BMC DEV BIOL, V10, DOI 10.1186/1471-213X-10-66
   Hussein N, 2008, ENDOCR-RELAT CANCER, V15, P217, DOI 10.1677/ERC-06-0046
   Hussein N, 2007, EUR J CANCER, V43, P402, DOI 10.1016/j.ejca.2006.08.038
   Imai T, 2004, MOL CELL ENDOCRINOL, V214, P107, DOI 10.1016/j.mce.2003.10.065
   Jamieson S, 2012, ENDOCR REV, V33, P109, DOI 10.1210/er.2011-0014
   Jamieson S, 2010, MODERN PATHOL, V23, P1477, DOI 10.1038/modpathol.2010.145
   Jimenez P, 2003, ENDOCRINOLOGY, V144, P4285, DOI 10.1210/en.2003-0472
   Johnsen IK, 2009, CANCER RES, V69, P5784, DOI 10.1158/0008-5472.CAN-08-4428
   Jones S, 2008, SCIENCE, V321, P1801, DOI 10.1126/science.1164368
   Kalfa N, 2007, FERTIL STERIL, V87, P896, DOI 10.1016/j.fertnstert.2006.11.016
   KANANEN K, 1995, MOL ENDOCRINOL, V9, P616, DOI 10.1210/me.9.5.616
   Karafin MS, 2010, INT J CLIN EXP PATHO, V3, P47
   Ketola I, 2000, J CLIN ENDOCR METAB, V85, P3925, DOI 10.1210/jc.85.10.3925
   Ketola I, 1999, ENDOCRINOLOGY, V140, P1470, DOI 10.1210/en.140.3.1470
   Ketola I, 2004, MOL CELL ENDOCRINOL, V226, P51, DOI 10.1016/j.mce.2004.06.007
   Ketola I, 2003, J CLIN ENDOCR METAB, V88, P1858, DOI 10.1210/jc.2002-021647
   Ketola I, 2002, EUR J ENDOCRINOL, V147, P397, DOI 10.1530/eje.0.1470397
   Kiiveri S, 2002, ENDOCRINOLOGY, V143, P3136, DOI 10.1210/endo.143.8.8939
   Kiiveri S, 2004, ENDOCR RES, V30, P919, DOI 10.1081/ERC-200044149
   Kilcoyne KR, 2014, P NATL ACAD SCI USA, V111, pE1924, DOI 10.1073/pnas.1320735111
   Kim GJ, 2010, INT J DEV BIOL, V54, P867, DOI 10.1387/ijdb.092874gk
   Kim MS, 2010, J PATHOL, V221, P147, DOI 10.1002/path.2688
   Kobayashi S, 2010, J BIOL CHEM, V285, P793, DOI 10.1074/jbc.M109.070037
   Krachulec J, 2012, ENDOCRINOLOGY, V153, P2599, DOI 10.1210/en.2011-2135
   Kwei KA, 2008, PLOS GENET, V4, DOI 10.1371/journal.pgen.1000081
   Kyronlahti A, 2008, ENDOCRINOLOGY, V149, P5635, DOI 10.1210/en.2008-0148
   Kyronlahti A, 2011, MOL CELL ENDOCRINOL, V333, P85, DOI 10.1016/j.mce.2010.12.019
   Kyronlahti A, 2011, BIOL REPROD, V84, P1033, DOI 10.1095/biolreprod.110.086850
   Kyronlahti A, 2010, ENDOCR-RELAT CANCER, V17, P709, DOI 10.1677/ERC-10-0041
   L'Hote D, 2012, HUM MOL GENET, V21, P3264, DOI 10.1093/hmg/dds170
   Laitinen MPE, 2000, J CLIN ENDOCR METAB, V85, P3476, DOI 10.1210/jc.85.9.3476
   Landreh L, 2014, J CLIN ENDOCR METAB, V99, pE1227, DOI 10.1210/jc.2013-4199
   LaVoie HA, 2004, MOL CELL ENDOCRINOL, V227, P31, DOI 10.1016/j.mce.2004.07.016
   LaVoie HA, 2003, EXP BIOL MED, V228, P1282, DOI 10.1177/153537020322801107
   LaVoie HA, 2014, BIOL REPROD, V91, DOI 10.1095/biolreprod.114.122499
   Lei L, 2010, MOL CELL ENDOCRINOL, V315, P63, DOI 10.1016/j.mce.2009.09.021
   Lindeboom F, 2003, NUCLEIC ACIDS RES, V31, P5405, DOI 10.1093/nar/gkg723
   Looyenga BD, 2007, MOL ENDOCRINOL, V21, P2440, DOI 10.1210/me.2006-0402
   Looyenga BD, 2006, MOL ENDOCRINOL, V20, P2848, DOI 10.1210/me.2006-0182
   Lourenco D, 2011, P NATL ACAD SCI USA, V108, P1597, DOI 10.1073/pnas.1010257108
   Maitra M, 2010, PEDIATR RES, V68, P281, DOI 10.1203/00006450-201011001-00549
   Manuylov NL, 2011, DEV BIOL, V353, P229, DOI 10.1016/j.ydbio.2011.02.032
   Manuylov NL, 2007, DEV BIOL, V307, P356, DOI 10.1016/j.ydbio.2007.04.040
   Martinelli P, 2013, GUT, V62, P1481, DOI 10.1136/gutjnl-2012-303328
   MATZUK MM, 1995, NATURE, V374, P356, DOI 10.1038/374356a0
   MATZUK MM, 1992, NATURE, V360, P313, DOI 10.1038/360313a0
   Mazaud-Guittot S, 2014, BIOL REPROD, V90, DOI 10.1095/biolreprod.113.113290
   McCoard SA, 2001, BIOL REPROD, V65, P366, DOI 10.1095/biolreprod65.2.366
   Mendis-Handagama SMLC, 2001, BIOL REPROD, V65, P660, DOI 10.1095/biolreprod65.3.660
   Middlebrook BS, 2009, ENDOCRINOLOGY, V150, P5208, DOI 10.1210/en.2009-0644
   Mishina Y, 1996, GENE DEV, V10, P2577, DOI 10.1101/gad.10.20.2577
   Miyamoto Y, 2008, BMC MOL BIOL, V9, DOI 10.1186/1471-2199-9-44
   Molkentin JD, 2000, J BIOL CHEM, V275, P38949, DOI 10.1074/jbc.R000029200
   Morse CB, 2011, FERTIL STERIL, V96, pE47, DOI 10.1016/j.fertnstert.2011.04.028
   Mosbech CH, 2014, VIRCHOWS ARCH, V465, P567, DOI 10.1007/s00428-014-1635-1
   Mould AW, 2009, INT J CANCER, V124, P1122, DOI 10.1002/ijc.24057
   Nagaraja AK, 2008, MOL ENDOCRINOL, V22, P2336, DOI 10.1210/me.2008-0142
   Nakamura Y, 2007, ENDOCR J, V54, P783, DOI 10.1507/endocrj.K07E-001
   Nakamura Y, 2009, ENDOCRINOLOGY, V150, P4145, DOI 10.1210/en.2009-0006
   Nesbit MA, 2004, J BIOL CHEM, V279, P22624, DOI 10.1074/jbc.M401797200
   Nezhat FR, 2015, AM J OBSTET GYNECOL, V213, P262, DOI 10.1016/j.ajog.2015.03.044
   Nouriani M, 2002, CME J GYNECOL ONCOL, V7, P114
   Oliver-Krasinski JM, 2008, GENE DEV, V22, P1998, DOI 10.1101/gad.1670808
   Ordonez NG, 2014, APPL IMMUNOHISTO M M, V22, P756, DOI 10.1097/PAI.0000000000000007
   Oreal E, 2002, DEV DYNAM, V225, P221, DOI 10.1002/dvdy.10153
   Padua MB, 2015, ENDOCRINOLOGY, V156, P1873, DOI 10.1210/en.2014-1907
   Padua MB, 2014, BIOL REPROD, V91, DOI 10.1095/biolreprod.113.117002
   Pangas SA, 2008, MOL CELL BIOL, V28, P248, DOI 10.1128/MCB.01404-07
   Parviainen H, 2013, PATHOL RES PRACT, V209, P503, DOI 10.1016/j.prp.2013.06.002
   Patient RK, 2002, CURR OPIN GENET DEV, V12, P416, DOI 10.1016/S0959-437X(02)00319-2
   Pihlajoki M, 2013, ENDOCRINOLOGY, V154, P1754, DOI 10.1210/en.2012-1892
   Prendiville T, 2014, CSH PERSPECT MED, V4, DOI 10.1101/cshperspect.a013946
   Rahman NA, 2004, MOL ENDOCRINOL, V18, P2553, DOI 10.1210/me.2002-0282
   Ramos-Vara JA, 2009, VET PATHOL, V46, P893, DOI 10.1354/vp.08-VP-0287-R-BC
   Rechache NS, 2012, J CLIN ENDOCR METAB, V97, pE1004, DOI 10.1210/jc.2011-3298
   Reisch N, 2013, J CLIN ENDOCR METAB, V98, pE1820, DOI 10.1210/jc.2012-3181
   Ritz-Laser B, 2005, MOL ENDOCRINOL, V19, P759, DOI 10.1210/me.2004-0051
   Robert NM, 2002, ENDOCRINOLOGY, V143, P3963, DOI 10.1210/en.2002-220280
   Rohrig T, 2015, MOL CELL ENDOCRINOL, V408, P165, DOI 10.1016/j.mce.2014.12.003
   Rosas M, 2014, SCIENCE, V344, P645, DOI 10.1126/science.1251414
   Sahut-Barnola I, 2010, PLOS GENET, V6, DOI 10.1371/journal.pgen.1000980
   Sartori DJ, 2014, MOL ENDOCRINOL, V28, P28, DOI 10.1210/me.2013-1265
   Schang AL, 2013, MOL ENDOCRINOL, V27, P74, DOI 10.1210/me.2012-1182
   Schillebeeckx M, 2015, MOL CELL ENDOCRINOL, V399, P122, DOI 10.1016/j.mce.2014.09.029
   Schmidt D, 2004, DEVELOPMENT, V131, P933, DOI 10.1242/dev.00969
   Schrade A, 2015, ENDOCRINOLOGY, V156, P1860, DOI 10.1210/en.2014-1931
   Schultz Kris Ann, 2014, Pathol Case Rev, V19, P90
   Schumer ST, 2003, J CLIN ONCOL, V21, P1180, DOI 10.1200/JCO.2003.10.019
   Scully KM, 2002, SCIENCE, V295, P2231, DOI 10.1126/science.1062736
   Serewko-Auret MM, 2010, PANCREAS, V39, P1140, DOI 10.1097/MPA.0b013e3181dc67fc
   Shah SP, 2009, NEW ENGL J MED, V360, P2719, DOI 10.1056/NEJMoa0902542
   Shaw-Smith C, 2014, DIABETES, V63, P2888, DOI 10.2337/db14-0061
   Shi LM, 2014, INT J MOL MED, V33, P1219, DOI 10.3892/ijmm.2014.1700
   Siltanen S, 1999, AM J PATHOL, V155, P1823, DOI 10.1016/S0002-9440(10)65500-9
   Smeets EEJW, 2015, J CLIN ENDOCR METAB, V100, pE524, DOI 10.1210/jc.2014-2036
   Spinner MA, 2014, BLOOD, V123, P809, DOI 10.1182/blood-2013-07-515528
   STEGER DJ, 1994, MOL CELL BIOL, V14, P5592, DOI 10.1128/MCB.14.8.5592
   Tevosian SG, 2014, REPRODUCTION, V148, pR1, DOI 10.1530/REP-14-0086
   Tevosian SG, 2002, DEVELOPMENT, V129, P4627
   Tian Y, 2011, DEVELOPMENT, V138, P1235, DOI 10.1242/dev.061762
   Tissier F, 2005, CANCER RES, V65, P7622, DOI 10.1158/0008-5472.CAN-05-0593
   Tremblay JJ, 2003, J BIOL CHEM, V278, P22128, DOI 10.1074/jbc.M213149200
   Tsuji S, 2014, NAT COMMUN, V5, DOI 10.1038/ncomms4150
   Tsuji T, 2005, HUM PATHOL, V36, P792, DOI 10.1016/j.humpath.2005.05.009
   Ueda M, 2010, J PEDIATR SURG, V45, pE1, DOI 10.1016/j.jpedsurg.2009.12.005
   Uhlenhaut NH, 2009, CELL, V139, P1130, DOI 10.1016/j.cell.2009.11.021
   Umeoka K, 2002, MODERN PATHOL, V15, P11, DOI 10.1038/modpathol.3880484
   Val P, 2006, DEV BIOL, V299, P250, DOI 10.1016/j.ydbio.2006.07.030
   Van Esch H, 2000, NATURE, V406, P419, DOI 10.1038/35019088
   Viger RS, 2008, MOL ENDOCRINOL, V22, P781, DOI 10.1210/me.2007-0513
   Virgone C, 2012, PLOS ONE, V7, DOI 10.1371/journal.pone.0045914
   Wang EL, 2009, ENDOCR PATHOL, V20, P209, DOI 10.1007/s12022-009-9094-y
   Watt AJ, 2007, BMC DEV BIOL, V7, DOI 10.1186/1471-213X-7-37
   Whissell G, 2014, NAT CELL BIOL, V16, P695, DOI 10.1038/ncb2992
   Witkowski L, 2013, BRIT J CANCER, V109, P2744, DOI 10.1038/bjc.2013.637
   Wu DY, 2014, NUCLEIC ACIDS RES, V42, P3607, DOI 10.1093/nar/gkt1382
   Xuan SH, 2012, J CLIN INVEST, V122, P3516, DOI 10.1172/JCI63352
   YOMOGIDA K, 1994, DEVELOPMENT, V120, P1759
   Yorifuji T, 2012, J MED GENET, V49, P642, DOI 10.1136/jmedgenet-2012-101161
   Yu L, 2014, J MED GENET, V51, P197, DOI 10.1136/jmedgenet-2013-101989
   Yu L, 2013, HUM GENET, V132, P285, DOI 10.1007/s00439-012-1249-0
   Zanotti KM, 2002, CME, V7, P129
   Zhang HY, 2014, INT J CLIN EXP PATHO, V7, P6956
   Zhang Y, 2008, NAT GENET, V40, P862, DOI 10.1038/ng.157
   Zheng Rena, 2010, Genes Cancer, V1, P1178, DOI 10.1177/1947601911404223
   Zhong Y, 2011, PLOS ONE, V6, DOI 10.1371/journal.pone.0022129
NR 198
TC 12
Z9 13
U1 1
U2 9
PU ELSEVIER IRELAND LTD
PI CLARE
PA ELSEVIER HOUSE, BROOKVALE PLAZA, EAST PARK SHANNON, CO, CLARE, 00000,
   IRELAND
SN 0303-7207
J9 MOL CELL ENDOCRINOL
JI Mol. Cell. Endocrinol.
PD FEB
PY 2016
VL 421
IS C
SI SI
BP 2
EP 17
DI 10.1016/j.mce.2015.05.027
PG 16
WC Cell Biology; Endocrinology & Metabolism
WE Science Citation Index Expanded (SCI-EXPANDED)
SC Cell Biology; Endocrinology & Metabolism
GA DC4OG
UT WOS:000369199600002
PM 26027919
OA Green Accepted, Bronze
DA 2022-07-19
ER

PT J
AU Sasajima, J
   Mizukami, Y
   Sugiyama, Y
   Nakamura, K
   Kawamoto, T
   Koizumi, K
   Fujii, R
   Motomura, W
   Sato, K
   Suzuki, Y
   Tanno, S
   Fujiya, M
   Sasaki, K
   Shimizu, N
   Karasaki, H
   Kono, T
   Kawabe, J
   Ii, M
   Yoshiara, H
   Kamiyama, N
   Ashida, T
   Bardeesy, N
   Chung, DC
   Kohgo, Y
AF Sasajima, Junpei
   Mizukami, Yusuke
   Sugiyama, Yoshiaki
   Nakamura, Kazumasa
   Kawamoto, Toru
   Koizumi, Kazuya
   Fujii, Rie
   Motomura, Wataru
   Sato, Kazuya
   Suzuki, Yasuaki
   Tanno, Satoshi
   Fujiya, Mikihiro
   Sasaki, Katsunori
   Shimizu, Norihiko
   Karasaki, Hidenori
   Kono, Toru
   Kawabe, Jun-ichi
   Ii, Masaaki
   Yoshiara, Hiroki
   Kamiyama, Naohisa
   Ashida, Toshifumi
   Bardeesy, Nabeel
   Chung, Daniel C.
   Kohgo, Yutaka
TI Transplanting Normal Vascular Proangiogenic Cells to Tumor-Bearing Mice
   Triggers Vascular Remodeling and Reduces Hypoxia in Tumors
SO CANCER RESEARCH
LA English
DT Article
ID ENDOTHELIAL PROGENITOR CELLS; PANCREATIC-CANCER CELLS; STEM-CELLS; ADULT
   NEOVASCULARIZATION; HEDGEHOG PROMOTES; GEMCITABINE; BEVACIZUMAB;
   EXPRESSION; GROWTH; ANGIOGENESIS
AB Blood vessels deliver oxygen and nutrients to tissues, and vascular networks are spatially organized to meet the metabolic needs for maintaining homeostasis. In contrast, the vasculature of tumors is immature and leaky, resulting in insufficient delivery of nutrients and oxygen. Vasculogenic processes occur normally in adult tissues to repair "injured" blood vessels, leading us to hypothesize that bone marrow mononuclear cells (BMMNC) may be able to restore appropriate vessel function in the tumor vasculature. Culturing BMMNCs in endothelial growth medium resulted in the early outgrowth of spindle-shaped attached cells expressing CD11b/Flt1/Tie2/c-Kit/CXCR4 with proangiogenic activity. Intravenous administration of these cultured vascular proangiogenic cells (VPC) into nude mice bearing pancreatic cancer xenografts and Pdx1-Cre; LSL-Kras(G12D);p53(lox/+) genetically engineered mice that develop pancreatic ductal adenocarcinoma significantly reduced areas of hypoxia without enhancing tumor growth. The resulting vasculature structurally mimicked normal vessels with intensive pericyte coverage. Increases in vascularized areas within VPC-injected xenografts were visualized with an ultrasound diagnostic system during injection of a microbubble-based contrast agent (Sonazoid), indicating a functional "normalization" of the tumor vasculature. In addition, gene expression profiles in the VPC-transplanted xenografts revealed a marked reduction in major factors involved in drug resistance and "stemness" of cancer cells. Together, our findings identify a novel alternate approach to regulate abnormal tumor vessels, offering the potential to improve the delivery and efficacy of anticancer drugs to hypoxic tumors. Cancer Res; 70(15); 6283-92. (C) 2010 AACR.
C1 [Sasajima, Junpei; Mizukami, Yusuke; Sugiyama, Yoshiaki; Nakamura, Kazumasa; Kawamoto, Toru; Koizumi, Kazuya; Fujii, Rie; Motomura, Wataru; Sato, Kazuya; Suzuki, Yasuaki; Tanno, Satoshi; Fujiya, Mikihiro; Sasaki, Katsunori; Kohgo, Yutaka] Asahikawa Med Coll, Div Gastroenterol & Hematol Oncol, Dept Med, Asahikawa, Hokkaido 0788510, Japan.
   [Shimizu, Norihiko] Asahikawa Med Coll, Dept Anim Facil, Asahikawa, Hokkaido 0788510, Japan.
   [Karasaki, Hidenori; Kono, Toru] Asahikawa Med Coll, Div Gastroenterol & Gen Surg, Dept Surg, Asahikawa, Hokkaido 0788510, Japan.
   [Kawabe, Jun-ichi] Asahikawa Med Coll, Dept Cardiovasc Regenerat & Innovat, Asahikawa, Hokkaido 0788510, Japan.
   [Ii, Masaaki] Osaka Med Coll, Dept Pharmacol, Osaka, Japan.
   [Yoshiara, Hiroki; Kamiyama, Naohisa] Toshiba Med Syst Corp, Otawara, Tochigi, Japan.
   [Ashida, Toshifumi] Sapporo Higashi Tokusyukai Hosp, Ctr IBD, Sapporo, Hokkaido, Japan.
   [Bardeesy, Nabeel; Chung, Daniel C.] Massachusetts Gen Hosp, Boston, MA 02114 USA.
   [Bardeesy, Nabeel; Chung, Daniel C.] Harvard Univ, Sch Med, Boston, MA USA.
RP Mizukami, Y (通讯作者)，Asahikawa Med Coll, Div Gastroenterol & Hematol Oncol, Dept Med, 2-1 Midorigaoka Higashi, Asahikawa, Hokkaido 0788510, Japan.
EM mizu@asahikawa-med.ac.jp
RI Mizukami, Yusuke/AAB-1777-2019; Kohgo, Yutaka/AAN-4863-2020; Mizukami,
   Yusuke/AAU-1767-2021
OI Mizukami, Yusuke/0000-0002-1068-7024
FU New Energy and Industrial Technology Development Organization of Japan
   [07A05010a]; Grants-in-Aid for Scientific Research [22590754] Funding
   Source: KAKEN; NATIONAL CANCER INSTITUTE [R01CA092594] Funding Source:
   NIH RePORTER
FX New Energy and Industrial Technology Development Organization of Japan
   grant 07A05010a (Y. Mizukami).
CR Assmus B, 2002, CIRCULATION, V106, P3009, DOI 10.1161/01.CIR.0000043246.74879.CD
   Bardeesy N, 2006, P NATL ACAD SCI USA, V103, P5947, DOI 10.1073/pnas.0601273103
   Burris HA, 1997, J CLIN ONCOL, V15, P2403, DOI 10.1200/JCO.1997.15.6.2403
   Carmeliet P, 1998, NATURE, V394, P485, DOI 10.1038/28867
   Carmeliet P, 2000, NATURE, V407, P249, DOI 10.1038/35025220
   Chang CL, 2007, CANCER RES, V67, P10047, DOI 10.1158/0008-5472.CAN-07-0523
   Chen YJ, 2009, PLOS ONE, V4, DOI 10.1371/journal.pone.0007033
   Cho HJ, 2007, J EXP MED, V204, P3257, DOI 10.1084/jem.20070166
   Conejo-Garcia JR, 2005, BLOOD, V105, P679, DOI 10.1182/blood-2004-05-1906
   Covello KL, 2006, GENE DEV, V20, P557, DOI 10.1101/gad.1399906
   Das B, 2008, STEM CELLS, V26, P1818, DOI 10.1634/stemcells.2007-0724
   Doll JA, 2003, NAT MED, V9, P774, DOI 10.1038/nm870
   Escudier B, 2007, NEW ENGL J MED, V356, P125, DOI 10.1056/NEJMoa060655
   Gao DC, 2008, SCIENCE, V319, P195, DOI 10.1126/science.1150224
   Garcia-Manteiga J, 2003, CLIN CANCER RES, V9, P5000
   Grunewald M, 2006, CELL, V124, P175, DOI 10.1016/j.cell.2005.10.036
   Harris AL, 2002, NAT REV CANCER, V2, P38, DOI 10.1038/nrc704
   Hurwitz H, 2004, NEW ENGL J MED, V350, P2335, DOI 10.1056/NEJMoa032691
   Ii M, 2006, CIRC RES, V98, P697, DOI 10.1161/01.RES.0000209948.50943.ea
   Ii M, 2005, CIRCULATION, V111, P1114, DOI 10.1161/01.CIR.0000157144.24888.7E
   Kawamoto A, 2003, CIRCULATION, V107, P461, DOI 10.1161/01.CIR.0000046450.89986.50
   Keith B, 2007, CELL, V129, P465, DOI 10.1016/j.cell.2007.04.019
   Kerbel RS, 2008, NEW ENGL J MED, V358, P2039, DOI 10.1056/NEJMra0706596
   Kim JB, 2009, CELL, V136, P411, DOI 10.1016/j.cell.2009.01.023
   Kim SJ, 2009, AM J PATHOL, V174, P1972, DOI 10.2353/ajpath.2009.080819
   Kindler HL, 2007, J CLIN ONCOL, V25, DOI 10.1200/JCO.2007.12.0949
   Kindler HL, 2005, J CLIN ONCOL, V23, P8033, DOI 10.1200/JCO.2005.01.9661
   Lam W, 2007, MOL PHARMACOL, V72, P536, DOI 10.1124/mol.106.033472
   Mizukami Y, 2005, NAT MED, V11, P992, DOI 10.1038/nm1294
   Nakamura K, 2010, PLOS ONE, V5, DOI 10.1371/journal.pone.0008824
   Nakamura T, 2007, GASTROENTEROLOGY, V133, P91, DOI 10.1053/j.gastro.2007.03.110
   Nakano Y, 2007, BRIT J CANCER, V96, P457, DOI 10.1038/sj.bjc.6603559
   Olive PL, 2001, CANCER RES, V61, P8924
   Paez-Ribes M, 2009, CANCER CELL, V15, P220, DOI 10.1016/j.ccr.2009.01.027
   Pugh CW, 2003, NAT MED, V9, P677, DOI 10.1038/nm0603-677
   Rades D, 2006, INT J RADIAT ONCOL, V65, P459, DOI 10.1016/j.ijrobp.2005.12.019
   Saini V, 2010, CANCER SCI, V101, P16, DOI 10.1111/j.1349-7006.2009.01371.x
   Sandler A, 2006, NEW ENGL J MED, V355, P2542, DOI 10.1056/NEJMoa061884
   Satoh N, 2008, CANCER SCI, V99, P2373, DOI 10.1111/j.1349-7006.2008.00961.x
   Semenza GL, 2009, SEMIN CANCER BIOL, V19, P12, DOI 10.1016/j.semcancer.2008.11.009
   Shinozaki S, 2008, J CELL PHYSIOL, V216, P38, DOI 10.1002/jcp.21372
   Soeda A, 2009, ONCOGENE, V28, P3949, DOI 10.1038/onc.2009.252
   Sugimoto K, 2007, HEPATOL RES, V37, P464, DOI 10.1111/j.1872-034X.2007.00060.x
   Svastova E, 2003, EXP CELL RES, V290, P332, DOI 10.1016/S0014-4827(03)00351-3
   Swietach P, 2007, CANCER METAST REV, V26, P299, DOI 10.1007/s10555-007-9064-0
   TEICHER BA, 1994, CANCER METAST REV, V13, P139, DOI 10.1007/BF00689633
   Uehara H, 2004, CANCER RES, V64, P3533, DOI 10.1158/0008-5472.CAN-03-3725
   Vetrone SA, 2009, J CLIN INVEST, V119, P1583, DOI 10.1172/JCI37662
   Yamazaki M, 2008, CANCER SCI, V99, P1131, DOI 10.1111/j.1349-7006.2008.00795.x
   Yu GY, 2006, AM J PATHOL, V168, P597, DOI 10.2353/ajpath.2006.050620
   Yurugi-Kobayashi T, 2003, BLOOD, V101, P2675, DOI 10.1182/blood-2002-06-1877
NR 51
TC 22
Z9 22
U1 0
U2 8
PU AMER ASSOC CANCER RESEARCH
PI PHILADELPHIA
PA 615 CHESTNUT ST, 17TH FLOOR, PHILADELPHIA, PA 19106-4404 USA
SN 0008-5472
EI 1538-7445
J9 CANCER RES
JI Cancer Res.
PD AUG 1
PY 2010
VL 70
IS 15
BP 6283
EP 6292
DI 10.1158/0008-5472.CAN-10-0412
PG 10
WC Oncology
WE Science Citation Index Expanded (SCI-EXPANDED)
SC Oncology
GA 634CQ
UT WOS:000280557500019
PM 20631070
OA Green Accepted
DA 2022-07-19
ER

PT J
AU Mahran, RI
   Hagras, MM
   Sun, DX
   Brenner, DE
AF Mahran, Rama I.
   Hagras, Magda M.
   Sun, Duxin
   Brenner, Dean E.
TI Bringing Curcumin to the Clinic in Cancer Prevention: a Review of
   Strategies to Enhance Bioavailability and Efficacy
SO AAPS JOURNAL
LA English
DT Review
DE bioavailability; cancer chemoprevention; curcumin; drug delivery;
   pharmacokinetics
ID CHEMOPREVENTIVE AGENT CURCUMIN; GLUTATHIONE-S-TRANSFERASE; INDUCED
   HEPATOCELLULAR-CARCINOMA; GROWTH-SUPPRESSIVE ACTIVITY;
   DRUG-METABOLIZING-ENZYMES; SEE VOL. 102; IN-VITRO; ORAL BIOAVAILABILITY;
   PANCREATIC-CANCER; CELLULAR UPTAKE
AB Curcumin is widely available, inexpensive spice that has been used in ancient folk medicine for millennia, especially in India. Curcumin has the pharmacological properties that slow or reverse cellular proliferation and enhance apoptosis and differentiation associated with a diverse array of molecular effects. Despite its effective anticarcinogenesis properties, curcumin's poor solubility, instability, and extensive metabolism result in poor oral bioavailability. Strategies to enhance curcumin delivery include encapsulating or incorporating curcumin in a nanoparticle or microparticle drug delivery system, synthesizing more stable curcumin analogs that resist metabolism while retaining curcumin's pharmacological properties, and adding another natural product that has bioenhancing properties to curcumin or combination of two of these strategies. This review comprehensively explores curcumin's chemistry and pharmacology followed by comparing and contrasting a vast number of strategies designed to enhance curcumin's bioavailability and its therapeutic effects. The review provides insights into which curcumin formulation strategies have the greatest promise to reach clinical application.
C1 [Mahran, Rama I.; Brenner, Dean E.] Univ Michigan, Dept Internal Med, Div Hematol Oncol, Med Sch,Med Ctr,Canc Ctr 2150, Ann Arbor, MI 48109 USA.
   [Mahran, Rama I.; Hagras, Magda M.] Suez Canal Univ, Dept Pharmacol, Coll Med, Ismailia, Egypt.
   [Sun, Duxin] Univ Michigan, Coll Pharm, Dept Pharmaceut, 428 Church St, Ann Arbor, MI 48109 USA.
RP Mahran, RI (通讯作者)，Univ Michigan, Dept Internal Med, Div Hematol Oncol, Med Sch,Med Ctr,Canc Ctr 2150, Ann Arbor, MI 48109 USA.; Mahran, RI (通讯作者)，Suez Canal Univ, Dept Pharmacol, Coll Med, Ismailia, Egypt.
EM mahran@umich.edu
RI Hagras, Magda/K-6783-2012; Sun, Duxin/AAA-1774-2022; Hagras, Magda
   Mohamed/ABB-1837-2020
OI Hagras, Magda/0000-0002-6406-1588; Hagras, Magda
   Mohamed/0000-0002-6406-1588
FU Educational Affairs and Mission sector, Ministry of Higher Education of
   Egyptian government [JS-3062]; Kutsche Family Memorial Chair in Internal
   Medicine, Department of Internal Medicine, University of Michigan
FX The authors acknowledge support from The Educational Affairs and Mission
   sector, Ministry of Higher Education of Egyptian government for the
   grant number JS-3062 and the Kutsche Family Memorial Chair in Internal
   Medicine, Department of Internal Medicine, University of Michigan.
CR Aggarwal BB, 2015, MOLECULES, V20, P185, DOI 10.3390/molecules20010185
   Aggarwal S, 2006, MOL PHARMACOL, V69, P195, DOI 10.1124/mol.105.017400
   Aggarwal S, 2011, INT J CANCER, V129, P1611, DOI 10.1002/ijc.26132
   Al-Hujaily EM, 2011, BREAST CANCER RES TR, V128, P97, DOI 10.1007/s10549-010-1089-3
   Anand P, 2008, BIOCHEM PHARMACOL, V76, P1590, DOI 10.1016/j.bcp.2008.08.008
   Anand P, 2007, MOL PHARMACEUT, V4, P807, DOI 10.1021/mp700113r
   Anand P, 2010, BIOCHEM PHARMACOL, V79, P330, DOI 10.1016/j.bcp.2009.09.003
   Antony B, 2008, INDIAN J PHARM SCI, V70, P445, DOI 10.4103/0250-474X.44591
   Anwar M, 2015, EUR J PHARM BIOPHARM, V96, P162, DOI 10.1016/j.ejpb.2015.07.021
   Arora R, 2015, EUR J PAIN, V19, P940, DOI 10.1002/ejp.620
   Asher GN, 2016, J CLIN PHARM
   Awasthi S, 2000, CHEM-BIOL INTERACT, V128, P19, DOI 10.1016/S0009-2797(00)00185-X
   Berginc K, 2012, PHARMAZIE, V67, P518, DOI 10.1691/ph.2012.1112
   Brigger I, 2002, ADV DRUG DELIVER REV, V54, P631, DOI 10.1016/S0169-409X(02)00044-3
   Carroll RE, 2011, CANCER PREV RES, V4, P354, DOI 10.1158/1940-6207.CAPR-10-0098
   Chauhan VP, 2012, NAT NANOTECHNOL, V7, P383, DOI [10.1038/nnano.2012.45, 10.1038/NNANO.2012.45]
   Chen CY, 2011, NAT PROD COMMUN, V6, P1671
   Cheng AL, 2001, ANTICANCER RES, V21, P2895
   Chuah LH, 2014, COLLOID SURFACE B, V116, P228, DOI 10.1016/j.colsurfb.2014.01.007
   Chung SS, 2015, ANTICANCER RES, V35, P39
   Cruz-Correa M, 2006, CLIN GASTROENTEROL H, V4, P1035, DOI 10.1016/j.cgh.2006.03.020
   Cuomo J, 2011, J NAT PROD, V74, P664, DOI 10.1021/np1007262
   Danafar H, 2014, ADV PHARM BULL, V4, P501, DOI 10.5681/apb.2014.074
   Dandawate PR, 2012, PHARM RES-DORDR, V29, P1775, DOI 10.1007/s11095-012-0700-1
   Davis ME, 2008, NAT REV DRUG DISCOV, V7, P771, DOI 10.1038/nrd2614
   Dehghan Esmatabadi Mohammad Javad, 2015, Asian Pac J Cancer Prev, V16, P2473
   Dempe JS, 2008, MOL NUTR FOOD RES, V52, P1074, DOI 10.1002/mnfr.200800029
   Dempe JS, 2013, MOL NUTR FOOD RES, V57, P1543, DOI 10.1002/mnfr.201200113
   Derry S, 2000, BMJ-BRIT MED J, V321, P1183, DOI 10.1136/bmj.321.7270.1183
   Dileep KV, 2011, INTERDISCIP SCI, V3, P189, DOI 10.1007/s12539-011-0090-9
   Dudhatra GB, 2012, SCI WORLD J, DOI 10.1100/2012/637953
   Friess H, 1999, DIGEST SURG, V16, P281, DOI 10.1159/000018737
   Gao Y, 2010, DRUG DEV IND PHARM, V36, P1225, DOI 10.3109/03639041003695139
   Garcea G, 2005, CANCER EPIDEM BIOMAR, V14, P120
   Garcea G, 2004, BRIT J CANCER, V90, P1011, DOI 10.1038/sj.bjc.6601623
   Ghosh D, 2012, CHEM-BIOL INTERACT, V195, P206, DOI 10.1016/j.cbi.2011.12.004
   Gordon ON, 2015, J BIOL CHEM, V290, P4817, DOI 10.1074/jbc.M114.618785
   Gota VS, 2010, J AGR FOOD CHEM, V58, P2095, DOI 10.1021/jf9024807
   Grill AE, 2014, DRUG DELIV TRANSL RE, V4, P344, DOI 10.1007/s13346-014-0199-6
   Grundker C, 2002, EUR J ENDOCRINOL, V146, P1, DOI 10.1530/eje.0.1460001
   Gupta RC, 2012, CARCINOGENESIS, V33, P1608, DOI 10.1093/carcin/bgs209
   Gupta SC, 2011, NAT PROD REP, V28, P1937, DOI 10.1039/c1np00051a
   Heger M, 2014, PHARMACOL REV, V66, P222, DOI 10.1124/pr.110.004044
   Helson L, 2012, ANTICANCER RES, V32, P4365
   Hong JI, 2004, CARCINOGENESIS, V25, P1671, DOI 10.1093/carcin/bgh165
   Howell A, 2008, BEST PRACT RES CL EN, V22, P615, DOI 10.1016/j.beem.2008.09.002
   Im K, 2012, J FUNCT FOODS, V4, P348, DOI 10.1016/j.jff.2012.01.004
   Ireson C, 2001, CANCER RES, V61, P1058
   Ireson CR, 2002, CANCER EPIDEM BIOMAR, V11, P105
   Jager R, 2014, NUTR J, V13, DOI 10.1186/1475-2891-13-11
   JOHRI RK, 1992, J ETHNOPHARMACOL, V37, P85, DOI 10.1016/0378-8741(92)90067-2
   Kakarala M, 2010, BREAST CANCER RES TR, V122, P777, DOI 10.1007/s10549-009-0612-x
   Kanai M, 2012, CANCER CHEMOTH PHARM, V69, P65, DOI 10.1007/s00280-011-1673-1
   Kang MJ, 2009, J MED PLANTS RES, V3, P1204
   Kanwar SS, 2011, PHARM RES-DORDR, V28, P827, DOI 10.1007/s11095-010-0336-y
   Katsori AM, 2011, EUR J MED CHEM, V46, P2722, DOI 10.1016/j.ejmech.2011.03.060
   Kesharwani P, 2015, COLLOID SURFACE B, V132, P138, DOI 10.1016/j.colsurfb.2015.05.007
   Kesharwani RK, 2015, APPL BIOCH BIOTECHNO
   Khalil NM, 2013, COLLOID SURFACE B, V101, P353, DOI 10.1016/j.colsurfb.2012.06.024
   Khan AA, 2013, INT J NANOMED, V8, P2733, DOI 10.2147/IJN.S41521
   KHURANA A, 1988, J LIQ CHROMATOGR, V11, P2295, DOI 10.1080/01483918808067200
   Kotecha R, 2016, ONCOTARGET, DOI 10.18632/oncotarget.9593
   Kumar Satish, 2014, Genomics & Informatics, V12, P64, DOI 10.5808/GI.2014.12.2.64
   Kunwar A, 2008, BBA-GEN SUBJECTS, V1780, P673, DOI 10.1016/j.bbagen.2007.11.016
   Lai CS, 2011, MOL NUTR FOOD RES, V55, P1819, DOI 10.1002/mnfr.201100290
   Li F, 2016, CANC CHEMOTHER PHARM
   Li QP, 2015, INT J PHARMACEUT, V490, P22, DOI 10.1016/j.ijpharm.2015.05.008
   Li R, 2011, J CHROMATOGR B, V879, P2751, DOI 10.1016/j.jchromb.2011.07.042
   Liju VB, 2015, FOOD FUNCT, V6, P276, DOI 10.1039/c4fo00749b
   Lin L, 2010, MOL CANCER, V9, DOI 10.1186/1476-4598-9-217
   Lin L, 2009, CANCER SCI, V100, P1719, DOI 10.1111/j.1349-7006.2009.01220.x
   Liu AC, 2006, J PHARMACEUT BIOMED, V40, P720, DOI 10.1016/j.jpba.2005.09.032
   Liu Y, 2015, HUM EXP TOXICOL, V34, P620, DOI 10.1177/0960327114551396
   Lv L, 2015, ADV HEALTHC MAT
   Lv L, 2014, J BIOMED NANOTECHNOL, V10, P324, DOI 10.1166/jbn.2014.1789
   Madhavi M, 2012, J PHARM BIOALLIED SC, V4, P164, DOI 10.4103/0975-7406.94825
   Maher DM, 2011, MOL CARCINOGEN, V50, P47, DOI 10.1002/mc.20695
   Marczylo TH, 2007, CANCER CHEMOTH PHARM, V60, P171, DOI 10.1007/s00280-006-0355-x
   Masuelli L, 2014, ONCOTARGET, V5, P10745, DOI 10.18632/oncotarget.2534
   Mishra A, 2015, FUTURE ONCOL, V11, P2487, DOI 10.2217/fon.15.166
   Mishra S, 2005, BIOORGAN MED CHEM, V13, P1477, DOI 10.1016/j.bmc.2004.12.057
   Mohanty C, 2010, BIOMATERIALS, V31, P6597, DOI 10.1016/j.biomaterials.2010.04.062
   Mohapatra P, 2015, INT J BIOCHEM CELL B, V66, P75, DOI 10.1016/j.biocel.2015.07.009
   Munjal B, 2011, DRUG DELIV TRANSL RE, V1, P322, DOI 10.1007/s13346-011-0033-3
   Nagahama K, 2015, BIOORG MED CHEM LETT, V25, P2519, DOI 10.1016/j.bmcl.2015.04.062
   Nagaraju GP, 2015, CANCER LETT, V357, P557, DOI 10.1016/j.canlet.2014.12.007
   Nagaraju GP, 2013, CANCER LETT, V341, P195, DOI 10.1016/j.canlet.2013.08.002
   Nasiri M, 2013, ASIAN PAC J CANCER P, V14, P3449, DOI 10.7314/APJCP.2013.14.6.3449
   Nishimura M, 2009, DRUG METAB PHARMACOK, V24, P139, DOI 10.2133/dmpk.24.139
   Palange AL, 2014, NANOMED-NANOTECHNOL, V10, P991, DOI 10.1016/j.nano.2014.02.004
   Pan MH, 1999, DRUG METAB DISPOS, V27, P486
   Panahi Y, 2014, PHYTOTHER RES, V28, P1461, DOI 10.1002/ptr.5149
   Patial V, 2015, ENVIRON TOXICOL PHAR, V40, P445, DOI 10.1016/j.etap.2015.07.012
   Patil S, 2015, PHYTOMEDICINE, V22, P1103, DOI 10.1016/j.phymed.2015.08.006
   Paulraj F, 2015, MOLECULES, V20, P11830, DOI 10.3390/molecules200711830
   Pereira MA, 1996, CARCINOGENESIS, V17, P1305, DOI 10.1093/carcin/17.6.1305
   Perkins S, 2002, CANCER EPIDEM BIOMAR, V11, P535
   Priyadarsini KI, 2014, MOLECULES, V19, P20091, DOI 10.3390/molecules191220091
   Rao W, 2014, ACTA BIOMATER, V10, P831, DOI 10.1016/j.actbio.2013.10.020
   Ravichandran R., 2013, J BIOMATERIALS NANOB, DOI 10.4236/jbnb.2013.43037
   Ravindran J, 2009, AAPS J, V11, P495, DOI 10.1208/s12248-009-9128-x
   RAVINDRANATH V, 1981, TOXICOLOGY, V22, P337, DOI 10.1016/0300-483X(81)90027-5
   REEN RK, 1993, BIOCHEM PHARMACOL, V46, P229, DOI 10.1016/0006-2952(93)90408-O
   Rothwell PM, 2010, LANCET, V376, P1741, DOI 10.1016/S0140-6736(10)61543-7
   Sajomsang W, 2014, INT J PHARMACEUT, V477, P261, DOI 10.1016/j.ijpharm.2014.10.042
   Samiec PS, 2000, TOXICOL SCI, V54, P52, DOI 10.1093/toxsci/54.1.52
   Saxena V, 2013, J BIOMED NANOTECHNOL, V9, P1146, DOI 10.1166/jbn.2013.1632
   Schiborr C, 2014, MOL NUTR FOOD RES, V58, P516, DOI 10.1002/mnfr.201300724
   Schneider C, 2015, J AGR FOOD CHEM, V63, P7606, DOI 10.1021/acs.jafc.5b00244
   Sehgal A, 2011, FOOD CHEM TOXICOL, V49, P3002, DOI 10.1016/j.fct.2011.07.058
   Selvam C, 2005, BIOORG MED CHEM LETT, V15, P1793, DOI 10.1016/j.bmcl.2005.02.039
   Shahani K, 2010, CANCER RES, V70, P4443, DOI 10.1158/0008-5472.CAN-09-4362
   Shaikh J, 2009, EUR J PHARM SCI, V37, P223, DOI 10.1016/j.ejps.2009.02.019
   Sharma RA, 2001, CLIN CANCER RES, V7, P1894
   Sharma RA, 2004, CLIN CANCER RES, V10, P6847, DOI 10.1158/1078-0432.CCR-04-0744
   Shoba G, 1998, PLANTA MED, V64, P353, DOI 10.1055/s-2006-957450
   Shoji M, 2014, FOOD CHEM, V151, P126, DOI 10.1016/j.foodchem.2013.11.021
   Singh AK, 2013, INTERDISCIP SCI, V5, P112, DOI 10.1007/s12539-013-0159-8
   SINGH J, 1986, J PHARMACOL EXP THER, V236, P488
   Singh R, 2008, J PHARM SCI-US, V97, P2497, DOI 10.1002/jps.21183
   Somers-Edgar TJ, 2008, INT J CANCER, V122, P1966, DOI 10.1002/ijc.23328
   Somers-Edgar TJ, 2011, INVEST NEW DRUG, V29, P87, DOI 10.1007/s10637-009-9339-0
   Storka A, 2015, INT J CLIN PHARM TH, V53, P54, DOI 10.5414/CP202076
   Sun XD, 2013, ONCOL REP, V29, P2401, DOI 10.3892/or.2013.2385
   Sun Y, 2008, BIOPHYS J, V95, P2318, DOI 10.1529/biophysj.108.133736
   Sunagawa Y, 2015, J NUTR SCI VITAMINOL, V61, P37, DOI 10.3177/jnsv.61.37
   Tan S, 2014, J AGR FOOD CHEM, V62, P11005, DOI 10.1021/jf5031168
   Taurin S, 2013, J DRUG TARGET, V21, P675, DOI 10.3109/1061186X.2013.796955
   Teixeira CC, 2015, AAPS PHARMSCITECH
   Thangavel S, 2015, J CONTROL RELEASE, V209, P110, DOI 10.1016/j.jconrel.2015.04.025
   TONNESEN HH, 1986, Z LEBENSM UNTERS FOR, V183, P116, DOI 10.1007/BF01041928
   Tsai YM, 2011, INT J PHARMACEUT, V416, P331, DOI 10.1016/j.ijpharm.2011.06.030
   US Food and Drug Administration, 2013, GEN REC SAF GRAS STA
   Usta M, 2007, CHEM RES TOXICOL, V20, P1895, DOI 10.1021/tx7002245
   Vareed SK, 2008, CANCER EPIDEM BIOMAR, V17, P1411, DOI 10.1158/1055-9965.EPI-07-2693
   Volak LP, 2013, BRIT J CLIN PHARMACO, V75, P450, DOI 10.1111/j.1365-2125.2012.04364.x
   Wahlang B, 2011, EUR J PHARM BIOPHARM, V77, P275, DOI 10.1016/j.ejpb.2010.12.006
   Wan SX, 2012, PHARMAZIE, V67, P525, DOI 10.1691/ph.2012.1124
   Wang XF, 2012, INT J ONCOL, V40, P1189, DOI 10.3892/ijo.2011.1298
   Wang YJ, 1997, J PHARMACEUT BIOMED, V15, P1867, DOI 10.1016/S0731-7085(96)02024-9
   Xie XX, 2011, J AGR FOOD CHEM, V59, P9280, DOI 10.1021/jf202135j
   Yadav B, 2012, INT J ONCOL, V41, P1119, DOI 10.3892/ijo.2012.1521
   Yadav VR, 2010, BIOCHEM PHARMACOL, V80, P1021, DOI 10.1016/j.bcp.2010.06.022
   Yallapu MM, 2014, BIOMATERIALS, V35, P8635, DOI 10.1016/j.biomaterials.2014.06.040
   Yallapu MM, 2013, MOL CANCER THER, V12, P1471, DOI 10.1158/1535-7163.MCT-12-1227
   Yallapu MM, 2012, CURR DRUG METAB, V13, P120
   Yallapu MM, 2011, INT J NANOMED, V6, P2779, DOI 10.2147/IJN.S25534
   Yallapu MM, 2010, J COLLOID INTERF SCI, V351, P19, DOI 10.1016/j.jcis.2010.05.022
   Yallapu MM, 2010, COLLOID SURFACE B, V79, P113, DOI 10.1016/j.colsurfb.2010.03.039
   Yang CF, 2014, COLLOID SURFACE B, V121, P206, DOI 10.1016/j.colsurfb.2014.05.005
   Yang KY, 2007, J CHROMATOGR B, V853, P183, DOI 10.1016/j.jchromb.2007.03.010
   Yoncheva K, 2015, INT J PHARMACEUT, V490, P298, DOI 10.1016/j.ijpharm.2015.05.057
   Yoo J, 2011, J COMPUT AID MOL DES, V25, P555, DOI 10.1007/s10822-011-9441-1
   Yoon IS, 2015, INT J PHARMACEUT, V488, P70, DOI 10.1016/j.ijpharm.2015.04.046
   Zaman MS, 2016, SCI REP-UK, V6, DOI 10.1038/srep20051
   Zhang JY, 2015, MOLECULES, V20, P11524, DOI 10.3390/molecules200611524
   Zhou HY, 2011, CURR DRUG TARGETS, V12, P332, DOI 10.2174/138945011794815356
   Zhu SJ, 2012, INTEGR BIOL-UK, V4, P633, DOI 10.1039/c2ib20007d
   Zou P, 2013, MOL PHARMACEUT, V10, P1977, DOI 10.1021/mp4000019
   Zuo MX, 2015, ONCOTARGET, V6, P10940, DOI 10.18632/oncotarget.3458
NR 160
TC 46
Z9 48
U1 2
U2 52
PU SPRINGER
PI NEW YORK
PA ONE NEW YORK PLAZA, SUITE 4600, NEW YORK, NY, UNITED STATES
SN 1550-7416
J9 AAPS J
JI AAPS J.
PD JAN
PY 2017
VL 19
IS 1
BP 54
EP 81
DI 10.1208/s12248-016-0003-2
PG 28
WC Pharmacology & Pharmacy
WE Science Citation Index Expanded (SCI-EXPANDED)
SC Pharmacology & Pharmacy
GA EI1BR
UT WOS:000392210900007
PM 27783266
DA 2022-07-19
ER

PT J
AU Zhan, HB
   Mo, FB
   Xu, Q
   Wang, S
   Zhang, B
   Liu, XQ
   Dai, M
   Liu, HC
AF Zhan, Haibo
   Mo, Fengbo
   Xu, Qiang
   Wang, Song
   Zhang, Bin
   Liu, Xuqiang
   Dai, Min
   Liu, Hucheng
TI An integrative pan-cancer analysis reveals the oncogenic role of mutS
   homolog 6 (MSH6) in human tumors
SO AGING-US
LA English
DT Article
DE MSH6; pan-cancer; prognosis; phosphorylation; immune infiltration
ID MISMATCH-REPAIR; MICROSATELLITE INSTABILITY; GENES; DNA; MLH1;
   SUSCEPTIBILITY; PROGNOSIS; MUTATION
AB There are three most important mismatch repair genes in the mismatch repair system, MSH6 is one of them and it plays an essential role in DNA mismatch repair. Several emerging cell- or animal-based studies have verified that MSH6 mutations are closely linked to the occurrence, progression or metastasis of cancer, but there is still no practicable pan-cancer analysis. On account of the available datasets of the cancer genome atlas (TCGA) and Gene expression omnibus (GEO), a comprehensive analysis of the potential carcinogenic effects of the MSH6 gene was conducted in 33 human cancers. MSH6 was highly expressed in most cancers, and the high expression of MSH6 was associated with poor overall survival prognosis of patients with multiple cancers, such as adrenocortical carcinoma. MSH6 mutations occurred in most cancers and were closely related to the prognosis of cancer patients. Increased phosphorylation levels of S227 and S830 were noted in several tumors, including breast cancer and colon cancer. MSH6 expression was also observed to be correlated with cancerassociated fibroblasts and CD8(+) T-cells infiltration levels in various cancer types, e. g. pancreatic adenocarcinoma or testicular germ cell tumors. Furthermore, pathway enrichment analysis demonstrated that the main biological activities of MSH6 were related to ATPase activity, mismatch repair, and DNA metabolism-related functions. Altogether, our pan-cancer research has suggested that the MSH6 expression level was closely related to the carcinogenesis and prognosis of certain tumors, which helps to know the effect of MSH6 in tumorigenesis from the point of view of clinical tumor samples.
C1 [Zhan, Haibo; Mo, Fengbo; Xu, Qiang; Wang, Song; Zhang, Bin; Liu, Xuqiang; Dai, Min; Liu, Hucheng] Nanchang Univ, Dept Orthoped, Affiliated Hosp 1, Nanchang 330006, Jiangxi, Peoples R China.
   [Zhan, Haibo; Mo, Fengbo; Xu, Qiang; Wang, Song; Zhang, Bin; Liu, Xuqiang; Dai, Min; Liu, Hucheng] Artificial Joints Engn & Technol Res Ctr Jiangxi, Nanchang 330006, Jiangxi, Peoples R China.
RP Liu, HC (通讯作者)，Nanchang Univ, Dept Orthoped, Affiliated Hosp 1, Nanchang 330006, Jiangxi, Peoples R China.; Liu, HC (通讯作者)，Artificial Joints Engn & Technol Res Ctr Jiangxi, Nanchang 330006, Jiangxi, Peoples R China.
EM liuhucheng13@163.com
FU National Natural Science Foundation of China [8206110457]; Jiangxi
   Provincial Department of Science and Technology [20202BABL206105]
FX This paper was supported by grants from the National Natural Science
   Foundation of China (Grant Number. 8206110457) and Jiangxi Provincial
   Department of Science and Technology (Grant Number 20202BABL206105) .
   Funding bodies didn't take part in the design of the study, data
   collection, analysis, and interpretation of data or in writing the
   manuscript.
CR Bardou P, 2014, BMC BIOINFORMATICS, V15, DOI 10.1186/1471-2105-15-293
   Baretti M, 2018, PHARMACOL THERAPEUT, V189, P45, DOI 10.1016/j.pharmthera.2018.04.004
   Beausoleil SA, 2004, P NATL ACAD SCI USA, V101, P12130, DOI 10.1073/pnas.0404720101
   Blum A, 2018, CELL, V173, P530, DOI 10.1016/j.cell.2018.03.059
   Buckowitz A, 2005, BRIT J CANCER, V92, P1746, DOI 10.1038/sj.bjc.6602534
   Caja F, 2020, INT J MOL SCI, V21, DOI 10.3390/ijms21155561
   Cederquist K, 2004, INT J CANCER, V109, P370, DOI 10.1002/ijc.11718
   Chen FJ, 2019, NAT COMMUN, V10, DOI 10.1038/s41467-019-13528-0
   Chen XM, 2019, NAT REV DRUG DISCOV, V18, P99, DOI 10.1038/s41573-018-0004-1
   Clark AB, 2007, NUCLEIC ACIDS RES, V35, P4114, DOI 10.1093/nar/gkm409
   Clough E, 2016, METHODS MOL BIOL, V1418, P93, DOI 10.1007/978-1-4939-3578-9_5
   Domenech M, 2021, J CLIN ENDOCR METAB, V106, P318, DOI 10.1210/clinem/dgaa833
   Edelbrock MA, 2013, MUTAT RES-FUND MOL M, V743, P53, DOI 10.1016/j.mrfmmm.2012.12.008
   Edelmann W, 1997, CELL, V91, P467, DOI 10.1016/S0092-8674(00)80433-X
   Gao JJ, 2013, SCI SIGNAL, V6, DOI 10.1126/scisignal.2004088
   Gradia S, 2000, J BIOL CHEM, V275, P3922, DOI 10.1074/jbc.275.6.3922
   Graham WJ, 2018, J BIOL CHEM, V293, P18055, DOI 10.1074/jbc.RA118.005439
   Gyorffy B, 2010, BREAST CANCER RES TR, V123, P725, DOI 10.1007/s10549-009-0674-9
   Hargreaves VV, 2010, J BIOL CHEM, V285, P9301, DOI 10.1074/jbc.M109.096388
   Hasson SP, 2020, PHARMACOGEN PERS MED, V13, P227, DOI 10.2147/PGPM.S233485
   Kumar DT, 2019, ADV PROTEIN CHEM STR, V115, P325, DOI 10.1016/bs.apcsb.2018.11.005
   Kwa MQ, 2019, CLIN EXP METASTAS, V36, P71, DOI 10.1007/s10585-019-09959-0
   Li GM, 2013, CANCER RES, V73, P6379, DOI 10.1158/0008-5472.CAN-13-1870
   Liu HC, 2019, J CELL PHYSIOL, V234, P9358, DOI 10.1002/jcp.27620
   Lu HM, 2019, JAMA ONCOL, V5, P51, DOI 10.1001/jamaoncol.2018.2956
   Morak M, 2017, FAM CANCER, V16, P491, DOI 10.1007/s10689-017-9975-z
   Nebot-Bral L, 2019, B CANCER, V106, P105, DOI 10.1016/j.bulcan.2018.08.007
   Nousiainen M, 2006, P NATL ACAD SCI USA, V103, P5391, DOI 10.1073/pnas.0507066103
   Obmolova G, 2000, NATURE, V407, P703, DOI 10.1038/35037509
   Patil V, 2018, GENE, V679, P57, DOI 10.1016/j.gene.2018.08.001
   Roberts ME, 2018, GENET MED, V20, P1167, DOI 10.1038/gim.2017.254
   Shahi A, 2011, NUCLEIC ACIDS RES, V39, P2130, DOI 10.1093/nar/gkq1095
   Smyrk TC, 2001, CANCER, V91, P2417, DOI 10.1002/1097-0142(20010615)91:12<2417::AID-CNCR1276>3.3.CO;2-L
   STRAND M, 1993, NATURE, V365, P274, DOI 10.1038/365274a0
   Tang ZF, 2019, NUCLEIC ACIDS RES, V47, pW556, DOI 10.1093/nar/gkz430
   Ting S, 2013, CLIN LUNG CANCER, V14, P558, DOI 10.1016/j.cllc.2013.04.013
   Tomczak Katarzyna, 2015, Contemp Oncol (Pozn), V19, pA68, DOI 10.5114/wo.2014.47136
   Uraki S, 2020, INT J MOL SCI, V21, DOI 10.3390/ijms21082831
   Warren JJ, 2007, MOL CELL, V26, P579, DOI 10.1016/j.molcel.2007.04.018
   Wilczak W, 2017, CARCINOGENESIS, V38, P19, DOI 10.1093/carcin/bgw116
   Zhang BY, 2021, GENE, V764, DOI 10.1016/j.gene.2020.145105
NR 41
TC 0
Z9 0
U1 3
U2 3
PU IMPACT JOURNALS LLC
PI ORCHARD PARK
PA 6666 E QUAKER ST, STE 1, ORCHARD PARK, NY 14127 USA
SN 1945-4589
J9 AGING-US
JI Aging-US
PD DEC 15
PY 2021
VL 13
IS 23
BP 25271
EP 25290
PG 20
WC Cell Biology; Geriatrics & Gerontology
WE Science Citation Index Expanded (SCI-EXPANDED)
SC Cell Biology; Geriatrics & Gerontology
GA XR1WB
UT WOS:000732027400023
PM 34941572
OA gold, Green Published
DA 2022-07-19
ER

PT J
AU Nimmakayala, RK
   Leon, F
   Rachagani, S
   Rauth, S
   Nallasamy, P
   Marimuthu, S
   Shailendra, GK
   Chhonker, YS
   Chugh, S
   Chirravuri, R
   Gupta, R
   Mallya, K
   Prajapati, DR
   Lele, SM
   Caffrey, TC
   Grem, JL
   Grandgenett, PM
   Hollingsworth, MA
   Murry, DJ
   Batra, SK
   Ponnusamy, MP
AF Nimmakayala, Rama Krishna
   Leon, Frank
   Rachagani, Satyanarayana
   Rauth, Sanchita
   Nallasamy, Palanisamy
   Marimuthu, Saravanakumar
   Shailendra, Gautam K.
   Chhonker, Yashpal S.
   Chugh, Seema
   Chirravuri, Ramakanth
   Gupta, Rohitesh
   Mallya, Kavita
   Prajapati, Dipakkumar R.
   Lele, Subodh M.
   C. Caffrey, Thomas
   L. Grem, Jean
   Grandgenett, Paul M.
   Hollingsworth, Michael A.
   Murry, Daryl J.
   Batra, Surinder K.
   Ponnusamy, Moorthy P.
TI Metabolic programming of distinct cancer stem cells promotes metastasis
   of pancreatic ductal adenocarcinoma
SO ONCOGENE
LA English
DT Article
ID OXIDATIVE-PHOSPHORYLATION; MITOCHONDRIAL BIOGENESIS; TUMOR-GROWTH;
   IDENTIFICATION; GLIOBLASTOMA; GEMCITABINE; PLASTICITY; RESISTANCE;
   BIOMARKER
AB Pancreatic ductal adenocarcinoma (PDAC) metastasizes to distant organs, which is the primary cause of mortality; however, specific features mediating organ-specific metastasis remain unexplored. Emerging evidence demonstrates that cancer stem cells (CSCs) and cellular metabolism play a pivotal role in metastasis. Here we investigated the role of distinct subtypes of pancreatic CSCs and their metabolomic signatures in organ-specific metastatic colonization. We found that PDAC consists of ALDH+/CD133+ and drug-resistant (MDR1+) subtypes of CSCs with specific metabolic and stemness signatures. Human PDAC tissues with gemcitabine treatment, autochthonous mouse tumors from Kras(G12D); Pdx1-Cre (KC) and Kras(G12D); Trp53(R172H); Pdx-1 Cre (KPC) mice, and KPC- Liver/Lung metastatic cells were used to evaluate the CSC, EMT (epithelial-to-mesenchymal transition), and metabolic profiles. A strong association was observed between distinct CSC subtypes and organ-specific colonization. The liver metastasis showed drug-resistant CSC- and EMT-like phenotype with aerobic glycolysis and fatty acid beta-oxidation-mediated oxidative (glyco-oxidative) metabolism. On the contrary, lung metastasis displayed ALDH+/CD133+ and MET-like phenotype with oxidative metabolism. These results were obtained by evaluating FACS-based side population (SP), autofluorescence (AF+) and Alde-red assays for CSCs, and Seahorse-based oxygen consumption rate (OCR), extracellular acidification rate (ECAR), and fatty acid beta-oxidation (FAO)-mediated OCR assays for metabolic features along with specific gene signatures. Further, we developed in vitro human liver and lung PDAC metastasis models by using a combination of liver or lung decellularized scaffolds, a co-culture, and a sphere culture methods. PDAC cells grown in the liver-mimicking model showed the enrichment of MDR1+ and CPT1A+ populations, whereas the PDAC cells grown in the lung-mimicking environment showed the enrichment of ALDH+/CD133+ populations. In addition, we observed significantly elevated expression of ALDH1 in lung metastasis and MDR1/LDH-A expression in liver metastasis compared to human primary PDAC tumors. Our studies elucidate that distinct CSCs adapt unique metabolic signatures for organotropic metastasis, which will pave the way for the development of targeted therapy for PDAC metastasis.
C1 [Nimmakayala, Rama Krishna; Leon, Frank; Rachagani, Satyanarayana; Rauth, Sanchita; Nallasamy, Palanisamy; Marimuthu, Saravanakumar; Shailendra, Gautam K.; Chugh, Seema; Chirravuri, Ramakanth; Gupta, Rohitesh; Mallya, Kavita; Batra, Surinder K.; Ponnusamy, Moorthy P.] Univ Nebraska, Med Ctr, Coll Med, Dept Biochem & Mol Biol, Omaha, NE 68198 USA.
   [Chhonker, Yashpal S.; Murry, Daryl J.] Univ Nebraska, Med Ctr, Coll Pharm, Dept Pharm Practice & Sci, 986145 Nebraska Med Ctr, Omaha, NE 68198 USA.
   [Prajapati, Dipakkumar R.; Lele, Subodh M.] Univ Nebraska, Coll Med, Med Ctr, Dept Pathol & Microbiol, Omaha, NE 68198 USA.
   [C. Caffrey, Thomas; L. Grem, Jean; Grandgenett, Paul M.; Hollingsworth, Michael A.; Batra, Surinder K.; Ponnusamy, Moorthy P.] Univ Nebraska, Med Ctr, Eppley Inst Res Canc & Allied Dis, Fred & Pamela Buffett Canc Ctr, Omaha, NE 68198 USA.
RP Batra, SK; Ponnusamy, MP (通讯作者)，Univ Nebraska, Med Ctr, Coll Med, Dept Biochem & Mol Biol, Omaha, NE 68198 USA.; Batra, SK; Ponnusamy, MP (通讯作者)，Univ Nebraska, Med Ctr, Eppley Inst Res Canc & Allied Dis, Fred & Pamela Buffett Canc Ctr, Omaha, NE 68198 USA.
EM sbatra@unmc.edu; mpalanim@unmc.edu
RI Gautam, Shailendra/GLQ-9528-2022; Nallasamy, Palanisamy/AAH-7727-2021;
   Gautam, Shailendra/ABD-2991-2021; Marimuthu,
   Saravanakumar/AAJ-2878-2021; Prajapati, Dipakkumar R/AAH-7578-2021;
   Nimmakayala, Rama Krishna/CAG-5670-2022
OI Gautam, Shailendra/0000-0002-8959-1331; Marimuthu,
   Saravanakumar/0000-0003-3640-5408; Prajapati, Dipakkumar
   R/0000-0001-8954-890X; Nimmakayala, Rama Krishna/0000-0003-4637-4828;
   gupta, rohitesh/0000-0001-8515-5869
FU National Institutes of Health [P01 CA217798, R01 CA210637, R01 CA183459,
   R01 CA195586, R01 CA201444, R01 CA228524, U01 CA200466, R01 CA247471,
   R50CA211462, P50CA12729, U01 CA210240]; Nebraska Department of Health
   and Human Services [LB595]
FX We thank Craig Semerad, Victoria B. Smith, and Samantha Wall of the Flow
   Cytometry Research Facility, University of Nebraska Medical Center, for
   assisting with flow cytometry. We thank Janice A. Taylor and James R.
   Talaska of the Advanced Microscopy Core Facility at the University of
   Nebraska Medical Center for assisting with confocal microscopy. Further,
   we thank Dr. Kelly Stauch, Seahorse Core director at the University of
   Nebraska Medical Center, for assisting with Seahorse experiments. We
   were supported primarily by the following grants from the National
   Institutes of Health P01 CA217798, R01 CA210637, R01 CA183459, R01
   CA195586, R01 CA201444, R01 CA228524, U01 CA200466, R01 CA228524, R01
   CA247471, R50CA211462, P50CA12729 and U01 CA210240, and the Nebraska
   Department of Health and Human Services LB595.
CR Akada M, 2005, CLIN CANCER RES, V11, P3094, DOI 10.1158/1078-0432.CCR-04-1785
   Bhagwandin VJ, 2016, PLOS ONE, V11, DOI 10.1371/journal.pone.0148807
   Celia-Terrassa T, 2019, NAT COMMUN, V10, DOI 10.1038/s41467-019-08509-2
   Charafe-Jauffret E, 2009, CANCER RES, V69, P1302, DOI 10.1158/0008-5472.CAN-08-2741
   Ciavardelli D, 2014, CELL DEATH DIS, V5, DOI 10.1038/cddis.2014.285
   De Luca A, 2015, ONCOTARGET, V6, P14777, DOI 10.18632/oncotarget.4401
   Doege H, 2006, GASTROENTEROLOGY, V130, P1245, DOI 10.1053/j.gastro.2006.02.006
   Gao WC, 2013, GASTROENTEROLOGY, V145, P636, DOI 10.1053/j.gastro.2013.05.049
   Grillet F, 2017, GUT, V66, P1802, DOI 10.1136/gutjnl-2016-311447
   Han SH, 2019, AUTOPHAGY, V15, P2076, DOI 10.1080/15548627.2019.1596492
   Hermann PC, 2007, CELL STEM CELL, V1, P313, DOI 10.1016/j.stem.2007.06.002
   Duong HQ, 2017, ANTIOXIDANTS-BASEL, V6, DOI 10.3390/antiox6030052
   Hoshino A, 2015, NATURE, V527, P329, DOI 10.1038/nature15756
   Hu J, 2017, CELL DEATH DIS, V8, DOI 10.1038/cddis.2017.72
   Huang P, 2008, WORLD J GASTROENTERO, V14, P3903, DOI 10.3748/wjg.14.3903
   Jiao L, 2018, AUTOPHAGY, V14, P671, DOI 10.1080/15548627.2017.1381804
   Kim MP, 2011, PLOS ONE, V6, DOI 10.1371/journal.pone.0020636
   Klonisch T, 2008, TRENDS MOL MED, V14, P450, DOI 10.1016/j.molmed.2008.08.003
   Lamb R, 2015, ONCOTARGET, V6, P30453, DOI 10.18632/oncotarget.5852
   LeBleu VS, 2014, NAT CELL BIOL, V16, P992, DOI 10.1038/ncb3039
   Lehuede C, 2016, CANCER RES, V76, P5201, DOI 10.1158/0008-5472.CAN-16-0266
   Li CW, 2007, CANCER RES, V67, P1030, DOI 10.1158/0008-5472.CAN-06-2030
   Li CW, 2009, METHODS MOL BIOL, V568, P161, DOI 10.1007/978-1-59745-280-9_10
   Liao JQ, 2014, PLOS ONE, V9, DOI 10.1371/journal.pone.0084941
   Lin YH, 2018, HEPATOLOGY, V67, P188, DOI 10.1002/hep.29462
   Liou GY, 2019, INT J BIOCHEM CELL B, V106, P1, DOI 10.1016/j.biocel.2018.10.013
   Luo M, 2018, CELL METAB, V28, P69, DOI 10.1016/j.cmet.2018.06.006
   Marcato P, 2011, STEM CELLS, V29, P32, DOI 10.1002/stem.563
   Mashimo T, 2014, CELL, V159, P1603, DOI 10.1016/j.cell.2014.11.025
   Menendez Javier A, 2014, Oncoscience, V1, P803
   Menendez JA, 2014, FRONT ONCOL, V4, DOI 10.3389/fonc.2014.00262
   Miranda-Lorenzo I, 2014, NAT METHODS, V11, P1161, DOI [10.1038/NMETH.3112, 10.1038/nmeth.3112]
   Niess H, 2015, TARGET ONCOL, V10, P215, DOI 10.1007/s11523-014-0323-z
   Nimmakayala RK, 2019, BBA-REV CANCER, V1871, P50, DOI 10.1016/j.bbcan.2018.10.006
   Nimmakayala RK, 2018, GASTROENTEROLOGY, V155, P892, DOI 10.1053/j.gastro.2018.05.041
   Pasto A, 2014, ONCOTARGET, V5, P4305, DOI 10.18632/oncotarget.2010
   Poruk KE, 2017, CLIN CANCER RES, V23, P2681, DOI 10.1158/1078-0432.CCR-16-1467
   Ramamoorthy P, 2019, CANCER RES, V79, P1681, DOI 10.1158/0008-5472.CAN-18-2602
   Rasheed ZA, 2010, JNCI-J NATL CANCER I, V102, P340, DOI 10.1093/jnci/djp535
   Rawla P, 2019, WORLD J ONCOL, V10, P10, DOI 10.14740/wjon1166
   Richard V, 2013, J BIOMED RES INT, V2013, P8
   Rubin MA, 2014, CANCER DISCOV, V4, P1262, DOI 10.1158/2159-8290.CD-14-1075
   Sancho P, 2015, CELL METAB, V22, P590, DOI 10.1016/j.cmet.2015.08.015
   Schild T, 2018, CANCER CELL, V33, P347, DOI 10.1016/j.ccell.2018.02.001
   Shukla SK, 2017, CANCER CELL, V32, P71, DOI 10.1016/j.ccell.2017.06.004
   Wang TY, 2018, CELL METAB, V27, P136, DOI 10.1016/j.cmet.2017.11.001
   Wang YN, 2018, ONCOGENE, V37, P6025, DOI 10.1038/s41388-018-0384-z
   Zhou YF, 2011, J BIOL CHEM, V286, P32843, DOI 10.1074/jbc.M111.260935
NR 48
TC 22
Z9 22
U1 4
U2 15
PU SPRINGERNATURE
PI LONDON
PA CAMPUS, 4 CRINAN ST, LONDON, N1 9XW, ENGLAND
SN 0950-9232
EI 1476-5594
J9 ONCOGENE
JI Oncogene
PD JAN 7
PY 2021
VL 40
IS 1
BP 215
EP 231
DI 10.1038/s41388-020-01518-2
EA OCT 2020
PG 17
WC Biochemistry & Molecular Biology; Oncology; Cell Biology; Genetics &
   Heredity
WE Science Citation Index Expanded (SCI-EXPANDED)
SC Biochemistry & Molecular Biology; Oncology; Cell Biology; Genetics &
   Heredity
GA PR5VS
UT WOS:000582768100004
PM 33110235
DA 2022-07-19
ER

PT J
AU McCabe, MT
   Powell, DR
   Zhou, W
   Vertino, PM
AF McCabe, Michael T.
   Powell, Doris R.
   Zhou, Wei
   Vertino, Paula M.
TI Homozygous deletion of the STK11/LKB1 locus and the generation of novel
   fusion transcripts in cervical cancer cells
SO CANCER GENETICS AND CYTOGENETICS
LA English
DT Article
ID PEUTZ-JEGHERS-SYNDROME; ALU-MEDIATED RECOMBINATION; SOMATIC MUTATIONS;
   PROTEIN-KINASE; SYNDROME GENE; LUNG-CANCER; LKB1; IDENTIFICATION;
   GENOME; TUMORS
AB The STK11/LKB1 gene encodes a ubiquitously expressed serine/threonine kinase that is mutated in multiple sporadic cancers including non-small cell lung carcinomas, pancreatic cancers, and melanomas. LKB1 plays a role in multiple cellular functions including cell growth, cell cycle progression, metabolism, cell polarity, and migration. To date, only a limited number of studies have assessed the status of LKB1 in cervical cancers. Herein, we investigate DNA methylation, DNA mutation, and transcription at the LKB1 locus in cervical cancer cell lines. We identified homozygous deletions of 25-85 kb in the HeLa and SiHa cell lines. Deletion breakpoint analysis in HeLa cells revealed that the deletion resulted from an Alu-recombination-mediated deletion (ARMD) and generated a novel LKB1 fusion transcript driven by an uncharacterized CpG island promoter located similar to 11 kb upstream of LKB1. Although the homozygous deletion in SiHa cells removes the entire LKB1 gene and portions of the neighboring genes SBNO2 and c19orf26, this deletion also generates a fusion transcript driven by the c19orf26 promoter and composed of both c19orf26 and SBNO2 sequences. Further analyses of public gene expression and mutation databases suggest that LKB1 and its neighboring genes are frequently dysregulated in primary cervical cancers. Thus, homozygous deletions affecting LKB1 in cervical cancers may generate multiple fusion transcripts involving LKB1, SBNO2, and c19orf26. (C) 2010 Elsevier Inc. All rights reserved.
C1 [McCabe, Michael T.; Powell, Doris R.; Vertino, Paula M.] Emory Univ, Sch Med, Dept Radiat Oncol, Atlanta, GA 30322 USA.
   [Zhou, Wei] Emory Univ, Sch Med, Dept Hematol & Med Oncol, Atlanta, GA 30322 USA.
   [McCabe, Michael T.; Powell, Doris R.; Zhou, Wei; Vertino, Paula M.] Emory Univ, Winship Canc Inst, Atlanta, GA 30322 USA.
RP Vertino, PM (通讯作者)，Emory Univ, Sch Med, Dept Radiat Oncol, 1365C Clifton Rd, Atlanta, GA 30322 USA.
EM pvertin@emory.edu
FU National Cancer Institute [2RO1 CA077337, 1P01-CA116676-0002]; American
   Cancer Society [PF-07-130-01-MGO]; Frederick Gardner Cottrell
   Postdoctoral Fellowship; NATIONAL CANCER INSTITUTE [P01CA116676,
   R01CA077337] Funding Source: NIH RePORTER
FX We thank Dr. Michelle Ozbun (University of New Mexico) for providing the
   cervical cancer cell lines, and Dr. Colleen McCabe for thoughtful
   critique. This work was supported by National Cancer Institute grants
   2RO1 CA077337 to P.M.V. and 1P01-CA116676-0002 to P.M.V. and W.Z., and
   an American Cancer Society grant PF-07-130-01-MGO and Frederick Gardner
   Cottrell Postdoctoral Fellowship to M.T.M. P.M.V. and W.Z. are Georgia
   Cancer Coalition Distinguished Cancer Scholars.
CR Aissi-Ben Moussa S, 2009, FAM CANCER, V8, P119, DOI 10.1007/s10689-008-9215-7
   Alessi DR, 2006, ANNU REV BIOCHEM, V75, P137, DOI 10.1146/annurev.biochem.75.103004.142702
   Avizienyte E, 1999, AM J PATHOL, V154, P677, DOI 10.1016/S0002-9440(10)65314-X
   Bamford S, 2004, BRIT J CANCER, V91, P355, DOI 10.1038/sj.bjc.6601894
   Batzer MA, 2002, NAT REV GENET, V3, P370, DOI 10.1038/nrg798
   Boudeau J, 2003, FEBS LETT, V546, P159, DOI 10.1016/S0014-5793(03)00642-2
   Boudeau J, 2003, EMBO J, V22, P5102, DOI 10.1093/emboj/cdg490
   Campbell PJ, 2008, NAT GENET, V40, P722, DOI 10.1038/ng.128
   Connolly DC, 2000, AM J PATHOL, V156, P339, DOI 10.1016/S0002-9440(10)64735-9
   Conway KE, 2000, CANCER RES, V60, P6236
   Cui B, 2009, INT J ONCOL, V34, P409, DOI 10.3892/ijo_00000164
   Dabora SL, 2000, J MED GENET, V37, P877, DOI 10.1136/jmg.37.11.877
   Davuluri RV, 2001, NAT GENET, V29, P412, DOI 10.1038/ng780
   Deininger PL, 1999, MOL GENET METAB, V67, P183, DOI 10.1006/mgme.1999.2864
   Down TA, 2002, GENOME RES, V12, P458, DOI 10.1101/gr.216102
   Esteller M, 2000, ONCOGENE, V19, P164, DOI 10.1038/sj.onc.1203227
   Fukuuchi A, 2006, JPN J CLIN ONCOL, V36, P739, DOI 10.1093/jjco/hyl089
   Futreal PA, 2004, NAT REV CANCER, V4, P177, DOI 10.1038/nrc1299
   Guldberg P, 1999, ONCOGENE, V18, P1777, DOI 10.1038/sj.onc.1202486
   Han K, 2007, PLOS GENET, V3, P1939, DOI 10.1371/journal.pgen.0030184
   Hawley Simon A, 2003, J Biol, V2, P28, DOI 10.1186/1475-4924-2-28
   Hemminki A, 1998, NATURE, V391, P184, DOI 10.1038/34432
   Hsieh SY, 2005, ONCOGENE, V24, P6584, DOI 10.1038/sj.onc.1208803
   Jenne DE, 1998, NAT GENET, V18, P38, DOI 10.1038/ng0198-38
   Kemp BE, 1999, TRENDS BIOCHEM SCI, V24, P22, DOI 10.1016/S0968-0004(98)01340-1
   King DC, 2005, GENOME RES, V15, P1051, DOI 10.1101/gr.3642605
   Kojima Y, 2007, J BIOL CHEM, V282, P23532, DOI 10.1074/jbc.M700590200
   Kolomietz E, 2002, GENE CHROMOSOME CANC, V35, P97, DOI 10.1002/gcc.10111
   Korkola JE, 2006, CANCER RES, V66, P820, DOI 10.1158/0008-5472.CAN-05-2445
   Kuragaki C, 2003, LAB INVEST, V83, P35, DOI 10.1097/01.LAB.0000049821.16698.D0
   Liu WN, 2007, GENE CHROMOSOME CANC, V46, P972, DOI 10.1002/gcc.20482
   Lizcano JM, 2004, EMBO J, V23, P833, DOI 10.1038/sj.emboj.7600110
   Maher CA, 2009, NATURE, V458, P97, DOI 10.1038/nature07638
   Makowski L, 2008, BRIT J CANCER, V99, P683, DOI 10.1038/sj.bjc.6604515
   Marignani PA, 2001, J BIOL CHEM, V276, P32415, DOI 10.1074/jbc.C100207200
   Matsumoto S, 2007, ONCOGENE, V26, P5911, DOI 10.1038/sj.onc.1210418
   McCabe MT, 2009, CANCER RES, V69, P282, DOI 10.1158/0008-5472.CAN-08-3274
   McGarrity TJ, 2006, CELL MOL LIFE SCI, V63, P2135, DOI 10.1007/s00018-006-6080-0
   Mehenni H, 2005, HUM MOL GENET, V14, P2209, DOI 10.1093/hmg/ddi225
   Oliveira C, 2009, HUM MOL GENET, V18, P1545, DOI 10.1093/hmg/ddp046
   PUCK TT, 1956, J EXP MED, V103, P273, DOI 10.1084/jem.103.2.273
   Pyeon D, 2007, CANCER RES, V67, P4605, DOI 10.1158/0008-5472.CAN-06-3619
   Qanungo S, 2003, NEOPLASIA, V5, P367, DOI 10.1016/S1476-5586(03)80030-1
   Rhodes DR, 2007, NEOPLASIA, V9, P166, DOI 10.1593/neo.07112
   Sanchez-Cespedes M, 2002, CANCER RES, V62, P3659
   Sato N, 2001, AM J PATHOL, V159, P2017, DOI 10.1016/S0002-9440(10)63053-2
   Sen SK, 2006, AM J HUM GENET, V79, P41, DOI 10.1086/504600
   Soda M, 2007, NATURE, V448, P561, DOI 10.1038/nature05945
   Su GH, 1999, AM J PATHOL, V154, P1835, DOI 10.1016/S0002-9440(10)65440-5
   Tiainen M, 1999, P NATL ACAD SCI USA, V96, P9248, DOI 10.1073/pnas.96.16.9248
   Tomlins SA, 2005, SCIENCE, V310, P644, DOI 10.1126/science.1117679
   Ward BD, 2005, J MOL DIAGN, V7, P139, DOI 10.1016/S1525-1578(10)60020-7
   Wingo SN, 2009, PLOS ONE, V4, DOI 10.1371/journal.pone.0005137
   Zhong DS, 2008, CANCER RES, V68, P7270, DOI 10.1158/0008-5472.CAN-08-1484
   Zhong DS, 2006, LUNG CANCER, V53, P285, DOI 10.1016/j.lungcan.2006.05.018
NR 55
TC 25
Z9 25
U1 0
U2 3
PU ELSEVIER SCIENCE INC
PI NEW YORK
PA 360 PARK AVE SOUTH, NEW YORK, NY 10010-1710 USA
SN 0165-4608
J9 CANCER GENET CYTOGEN
JI Cancer Genet. Cytogenet.
PD MAR
PY 2010
VL 197
IS 2
BP 130
EP 141
DI 10.1016/j.cancergencyto.2009.11.017
PG 12
WC Oncology; Genetics & Heredity
WE Science Citation Index Expanded (SCI-EXPANDED)
SC Oncology; Genetics & Heredity
GA 626OB
UT WOS:000279974200005
PM 20193846
OA Green Accepted
DA 2022-07-19
ER

PT J
AU Guo, YY
   Xiao, YY
   Guo, HC
   Zhu, HY
   Chen, D
   Wang, JL
   Deng, JJ
   Lan, JJ
   Liu, XD
   Zhang, QY
   Bai, YH
AF Guo, Yangyang
   Xiao, Yanyi
   Guo, Hangcheng
   Zhu, Hengyue
   Chen, Dong
   Wang, Jilong
   Deng, Junjie
   Lan, Junjie
   Liu, Xiaodong
   Zhang, Qiyu
   Bai, Yongheng
TI The anti-dysenteric drug fraxetin enhances anti-tumor efficacy of
   gemcitabine aria suppresses pancreatic cancer development by
   antagonizing STAT3 activation
SO AGING-US
LA English
DT Article
DE fraxetin; pancreatic ductal adenocarcinoma; gemcitabine; STAT3;
   oxidative stress
ID JAK/STAT SIGNALING PATHWAY; MESENCHYMAL TRANSITION; CELL-LINES;
   PROLIFERATION; COMBINATION; METASTASIS; APOPTOSIS; GROWTH; EMT;
   CHEMORESISTANCE
AB Fraxetin, a natural product isolated and purified from the bark of Fraxinus bungeana A.DC., has antiinflammatory, analgesic, and anti-dysenteric activities. This study aimed to investigate the anti-tumor effects of fraxetin in pancreatic ductal adenocarcinoma (PDA). The effects of fraxetin on the malignant biological behavior of PDA were evaluated. Besides, the effects of fraxetin on the sensitivity of PCCs to gemcitabine, angiogenesis, the epithelial-mesenchymal transition (EMT), glucose metabolism, reactive oxygen species (ROS), and STAT3 activity were analyzed. By reversing the EMT, fraxetin suppressed proliferation, invasion, and migration, and induced mitochondrial-dependent apoptosis in PCCs. Also, treatment with fraxetin inhibited PDA growth and metastasis in nude mouse models. Furthermore, fraxetin made PCCs more sensitive to the chemotherapy drug gemcitabine. Mechanically, fraxetin treatment suppressed oncogenic KRAS-triggered STAT3 activation in PCCs and PDA tissues. Fraxetin shows significant interactions with STAT3 Src Homology 2 (SH2) domain residues, thereby preventing its homo-dimer formation, which then blocks the activation of downstream signal pathways. The anti-tumor activity of fraxetin in PDA was functionally rescued by a STAT3 activator colivelin. As a result, fraxetin hindered hypoxia-induced angiogenesis by decreasing HIF-1 alpha and VEGFA expression, controlled glucose metabolism by reducing GLUT1 expression, inhibited the EMT by blocking the Slug-E-cadherin axis, and drove ROS-mediated apoptosis by regulating the STAT3-Ref1 axis. In conclusion, fraxetin enhances the anti-tumor activity of gemcitabine and suppresses pancreatic cancer development by antagonizing STAT3 activation.
C1 [Guo, Yangyang; Xiao, Yanyi; Guo, Hangcheng; Zhu, Hengyue; Bai, Yongheng] Wenzhou Med Univ, Affiliated Hosp 1, Key Lab Diag & Treatment Severe Hepatopancreat Di, Wenzhou 325000, Peoples R China.
   [Chen, Dong] Sixth Peoples Hosp Wenzhou City, Wenzhou 325000, Peoples R China.
   [Wang, Jilong; Deng, Junjie] Univ Chinese Acad Sci, Wenzhou Inst, Engn Res Ctr, Clin Funct Mat & Diag & Treatment Devices Zhejian, Wenzhou 325000, Peoples R China.
   [Lan, Junjie] Xiamen Univ, Sch Life Sci, Innovat Ctr Cell Signaling Network, State Key Lab Cellular Stress Biol, Xiamen 361000, Peoples R China.
   [Liu, Xiaodong; Bai, Yongheng] Wenzhou Med Univ, Sch Publ Hlth & Management, Platform Radiat Protect & Emergency Preparednes, Wenzhou 325000, Peoples R China.
   [Liu, Xiaodong] Wenzhou Med Univ, Ctr Hlth Assessment, Wenzhou 325000, Peoples R China.
   [Zhang, Qiyu; Bai, Yongheng] Wenzhou Med Univ, Affiliated Hosp 1, Dept Hepatopancreatobiliary Surg, Wenzhou 325000, Peoples R China.
RP Bai, YH (通讯作者)，Wenzhou Med Univ, Affiliated Hosp 1, Key Lab Diag & Treatment Severe Hepatopancreat Di, Wenzhou 325000, Peoples R China.; Bai, YH (通讯作者)，Wenzhou Med Univ, Sch Publ Hlth & Management, Platform Radiat Protect & Emergency Preparednes, Wenzhou 325000, Peoples R China.; Zhang, QY; Bai, YH (通讯作者)，Wenzhou Med Univ, Affiliated Hosp 1, Dept Hepatopancreatobiliary Surg, Wenzhou 325000, Peoples R China.
EM qiyu_zhang@wmu.edu.cn; wzbyh@wmu.edu.cn
OI Guo, Yangyang/0000-0002-4070-8703
FU Wenzhou Science and Technology Plan Project, China [Y20180100]; Key
   Laboratory of Diagnosis andTreatment of Severe Hepato-Pancreatic
   Diseases of Zhejiang Province [2018E10008]
FX This study was sponsored by Wenzhou Science and Technology Plan Project,
   China (Grant No. Y20180100) and Key Laboratory of Diagnosis andTreatment
   of Severe Hepato-Pancreatic Diseases of Zhejiang Province (Grant No.
   2018E10008) .
CR Bagratuni T, 2020, EUR J CANCER, V126, P125, DOI 10.1016/j.ejca.2019.11.017
   Bai XL, 2014, CANCER LETT, V355, P281, DOI 10.1016/j.canlet.2014.09.048
   Bai YH, 2016, INT J MOL MED, V37, P1317, DOI 10.3892/ijmm.2016.2546
   Beatty GL, 2013, CLIN CANCER RES, V19, P6286, DOI 10.1158/1078-0432.CCR-13-1320
   Bhat AA, 2018, ONCOGENE, V37, P6011, DOI 10.1038/s41388-018-0388-8
   Bi YL, 2018, PHYTOMEDICINE, V39, P10, DOI 10.1016/j.phymed.2017.12.001
   Biffi G, 2019, CANCER DISCOV, V9, P282, DOI 10.1158/2159-8290.CD-18-0710
   Boice A, 2020, BBA-MOL CELL RES, V1867, DOI 10.1016/j.bbamcr.2020.118688
   Bray F, 2018, CA-CANCER J CLIN, V68, P394, DOI 10.3322/caac.21492
   Chen LW, 2018, ONCOL REP, V39, P1081, DOI 10.3892/or.2018.6198
   Corcoran RB, 2011, CANCER RES, V71, P5020, DOI 10.1158/0008-5472.CAN-11-0908
   De Craene B, 2013, NAT REV CANCER, V13, P97, DOI 10.1038/nrc3447
   Deer EL, 2010, PANCREAS, V39, P425, DOI 10.1097/MPA.0b013e3181c15963
   Frappart PO, 2020, CANCERS, V12, DOI 10.3390/cancers12102750
   Gao YW, 2020, MOL CARCINOGEN, V59, P503, DOI 10.1002/mc.23174
   Han S, 2019, J MED CHEM, V62, P10867, DOI 10.1021/acs.jmedchem.9b01405
   Hingorani SR, 2016, CLIN CANCER RES, V22, P2848, DOI 10.1158/1078-0432.CCR-15-2010
   Huang C, 2010, J EXP CLIN CANC RES, V29, DOI 10.1186/1756-9966-29-51
   Jiang L, 2019, J EXP CLIN CANC RES, V38, DOI 10.1186/s13046-019-1428-0
   Jiang YY, 2019, CANCER LETT, V468, P72, DOI 10.1016/j.canlet.2019.10.013
   Kanda M, 2012, GASTROENTEROLOGY, V142, P730, DOI 10.1053/j.gastro.2011.12.042
   Keller N, 2018, SEMIN CELL DEV BIOL, V82, P105, DOI 10.1016/j.semcdb.2018.01.009
   Kilkenny C, 2012, OSTEOARTHR CARTILAGE, V20, P256, DOI 10.1016/j.joca.2012.02.010
   Lee HS, 2018, SCI REP-UK, V8, DOI 10.1038/s41598-018-21823-x
   Li B, 2017, INT J ONCOL, V50, P753, DOI 10.3892/ijo.2017.3846
   Lin L, 2010, CANCER RES, V70, P2445, DOI 10.1158/0008-5472.CAN-09-2468
   Liu GD, 2017, ONCOL LETT, V14, P7374, DOI 10.3892/ol.2017.7143
   Nagathihalli NS, 2012, FRONT BIOSCI-LANDMRK, V17, P2059, DOI 10.2741/4037
   Owen KL, 2019, CANCERS, V11, DOI 10.3390/cancers11122002
   Panzuto F, 2011, J CLIN ONCOL, V29, P2372, DOI 10.1200/JCO.2010.33.0688
   Sanchez-Reus MI, 2005, NEUROSCI RES, V53, P48, DOI 10.1016/j.neures.2005.05.009
   Sansone P, 2012, J CLIN ONCOL, V30, P1005, DOI 10.1200/JCO.2010.31.8907
   Serrano-Gomez SJ, 2016, MOL CANCER, V15, DOI 10.1186/s12943-016-0502-x
   Torres MP, 2012, CANCER LETT, V323, P29, DOI 10.1016/j.canlet.2012.03.031
   Tsai WC, 2017, ONCOTARGET, V8, P29233, DOI 10.18632/oncotarget.16450
   Vincent A, 2011, LANCET, V378, P607, DOI 10.1016/S0140-6736(10)62307-0
   Wang X, 2017, NUCLEIC ACIDS RES, V45, pW356, DOI 10.1093/nar/gkx374
   Xi Y, 2020, CANCER LETT, V479, P112, DOI 10.1016/j.canlet.2020.03.015
   Xiao BY, 2020, ANN PALLIAT MED, V9, P1631, DOI 10.21037/apm-20-45
   Zhang X, 2019, BRIT J PHARMACOL, V176, P4745, DOI 10.1111/bph.14842
   Zhang X, 2018, ONCOL REP, V39, P1892, DOI 10.3892/or.2018.6241
   Zhang Y, 2019, TOHOKU J EXP MED, V248, P3, DOI 10.1620/tjem.248.3
   Zhang Z, 2019, AM J CANCER RES, V9, P2650
   Zhao CN, 2020, BIOMOLECULES, V10, DOI 10.3390/biom10010074
   Zhao H, 2019, NEUROSCIENCE, V416, P198, DOI 10.1016/j.neuroscience.2019.07.020
   Zhao TS, 2020, THERANOSTICS, V10, P4088, DOI 10.7150/thno.42416
   Zhao TS, 2017, CANCER RES, V77, P874, DOI 10.1158/0008-5472.CAN-16-2170
   Zheng XF, 2015, NATURE, V527, P525, DOI 10.1038/nature16064
   Zhou DY, 2020, CANCER MANAG RES, V12, P4151, DOI 10.2147/CMAR.S251596
NR 49
TC 4
Z9 4
U1 5
U2 6
PU IMPACT JOURNALS LLC
PI ORCHARD PARK
PA 6666 E QUAKER ST, STE 1, ORCHARD PARK, NY 14127 USA
SN 1945-4589
J9 AGING-US
JI Aging-US
PD JUL 28
PY 2021
VL 13
IS 14
BP 18545
EP 18563
PG 19
WC Cell Biology; Geriatrics & Gerontology
WE Science Citation Index Expanded (SCI-EXPANDED)
SC Cell Biology; Geriatrics & Gerontology
GA TX4AL
UT WOS:000683030900015
PM 34320467
OA Green Published, gold
DA 2022-07-19
ER

PT J
AU Dekhne, AS
   Shah, K
   Ducker, GS
   Katinas, JM
   Wong-Roushar, J
   Nayeen, MJ
   Doshi, A
   Ning, CW
   Bao, X
   Fruhauf, J
   Liu, J
   Wallace-Povirk, A
   O'Connor, C
   Dzinic, SH
   White, K
   Kushner, J
   Kim, S
   Huttemann, M
   Polin, L
   Rabinowitz, JD
   Li, J
   Hou, ZJ
   Dann, CE
   Gangjee, A
   Matherly, LH
AF Dekhne, Aamod S.
   Shah, Khushbu
   Ducker, Gregory S.
   Katinas, Jade M.
   Wong-Roushar, Jennifer
   Nayeen, Md Junayed
   Doshi, Arpit
   Ning, Changwen
   Bao, Xun
   Fruhauf, Josephine
   Liu, Jenney
   Wallace-Povirk, Adrianne
   O'Connor, Carrie
   Dzinic, Sijana H.
   White, Kathryn
   Kushner, Juiwanna
   Kim, Seongho
   Huttemann, Maik
   Polin, Lisa
   Rabinowitz, Joshua D.
   Li, Jing
   Hou, Zhanjun
   Dann, Charles E., III
   Gangjee, Aleem
   Matherly, Larry H.
TI Novel Pyrrolo[3,2-d]pyrimidine Compounds Target Mitochondrial and
   Cytosolic One-carbon Metabolism with Broad-spectrum Antitumor Efficacy
SO MOLECULAR CANCER THERAPEUTICS
LA English
DT Article
ID COUPLED FOLATE TRANSPORTER; GLYCINAMIDE RIBONUCLEOTIDE
   FORMYLTRANSFERASE; RECEPTOR-ALPHA; 6-SUBSTITUTED PYRROLO; THIENOYL
   ANTIFOLATE; PURINE BIOSYNTHESIS; SERINE CATABOLISM; CELLULAR UPTAKE;
   CARRIER; CANCER
AB Folate-dependent one-carbon (C1) metabolism is compartmentalized into the mitochondria and cytosol and supports cell growth through nucleotide and amino acid biosynthesis. Mitochondrial C1 metabolism, including serine hydroxymethyltransferase (SHMT) 2, provides glycine, NAD(P)H, ATP, and C1 units for cytosolic biosynthetic reactions, and is implicated in the oncogenic phenotype across a wide range of cancers. Whereas multitargeted inhibitors of cytosolic C1 metabolism, such as pemetrexed, are used clinically, there are currently no anticancer drugs that specifically target mitochondrial C1 metabolism. We used molecular modeling to design novel small-molecule pyrrolo[3,2-d]pyrimidine inhibitors targeting mitochondrial C1 metabolism at SHMT2. In vitro antitumor efficacy was established with the lead compounds (AGF291, AGF320, AGF347) toward lung, colon, and pancreatic cancer cells. Intracellular targets were identified by metabolic rescue with glycine and nucleosides, and by targeted metabolomics using a stable isotope tracer, with confirmation by in vitro assays with purified enzymes. In addition to targeting SHMT2, inhibition of the cytosolic purine biosynthetic enzymes, beta-glycinamide ribonucleotide formyltransferase and/or 5-aminoimidazole-4-carboxamide ribonucleotide formyltransferase, and SHMT1 was also established. AGF347 generated significant in vivo antitumor efficacy with potential for complete responses against both early-stage and upstage MIA PaCa-2 pancreatic tumor xenografts, providing compelling proof-of-concept for therapeutic targeting of SHMT2 and cytosolic C1 enzymes by this series. Our results establish structure-activity relationships and identify exciting new drug prototypes for further development as multitargeted antitumor agents.
C1 [Dekhne, Aamod S.; Bao, Xun; Fruhauf, Josephine; Wallace-Povirk, Adrianne; O'Connor, Carrie; Dzinic, Sijana H.; White, Kathryn; Kushner, Juiwanna; Kim, Seongho; Polin, Lisa; Li, Jing; Hou, Zhanjun; Matherly, Larry H.] Wayne State Univ, Sch Med, Dept Oncol, Detroit, MI USA.
   [Dekhne, Aamod S.; Bao, Xun; Fruhauf, Josephine; Wallace-Povirk, Adrianne; O'Connor, Carrie; Dzinic, Sijana H.; White, Kathryn; Kushner, Juiwanna; Kim, Seongho; Polin, Lisa; Li, Jing; Hou, Zhanjun; Matherly, Larry H.] Barbara Ann Karmanos Canc Inst, Detroit, MI 48201 USA.
   [Shah, Khushbu; Nayeen, Md Junayed; Doshi, Arpit; Gangjee, Aleem] Duquesne Univ, Grad Sch Pharmaceut Sci, Div Med Chem, Pittsburgh, PA 15282 USA.
   [Ducker, Gregory S.; Rabinowitz, Joshua D.] Princeton Univ, Lewis Sigler Inst Integrat Genom, Dept Chem, Princeton, NJ 08544 USA.
   [Katinas, Jade M.; Wong-Roushar, Jennifer; Dann, Charles E., III] Indiana Univ, Dept Chem, Bloomington, IN 47405 USA.
   [Ning, Changwen] Jilin Univ, Biochem & Mol Biol, Changchun, Jilin, Peoples R China.
   [Liu, Jenney; Huttemann, Maik] Wayne State Univ, Sch Med, Ctr Mol Med & Genet, Detroit, MI USA.
RP Matherly, LH (通讯作者)，Barbara Ann Karmanos Canc Inst, Mol Therapeut Program, 4100 John R St, Detroit, MI 48201 USA.; Gangjee, A (通讯作者)，Duquesne Univ, 600 Forbes Ave, Pittsburgh, PA 15282 USA.; Dann, CE (通讯作者)，Indiana Univ, 800 E Kirkwood Ave, Bloomington, IN 47405 USA.
EM cedann@indiana.edu; gangjee@duq.edu; matherly@karmanos.org
RI NING, Changwen/AAW-9252-2020; Wong, Jennifer/AAX-6915-2021; Dann,
   Charles E/C-2747-2018
OI Wong, Jennifer/0000-0002-3278-3711; Doshi, Arpit/0000-0001-5550-9742;
   Huttemann, Maik/0000-0001-6310-7081; Wallace-Povirk,
   Adrianne/0000-0002-9562-5892; Nayeen, Md Junayed/0000-0002-4425-3101;
   Ducker, Gregory/0000-0002-8651-6846; DEKHNE, AAMOD/0000-0002-2481-1858
FU NIH [R01 CA53535, R01 CA152316, K99 CA215307, DP1DK113643, R01 CA163591,
   R01 CA166711]; Karmanos Cancer Institute; Eunice and Milton Ring Endowed
   Chair for Cancer Research; Duquesne University Adrian Van Kaam Chair in
   Scholarly Excellence; Wayne State University; NIH Center grant [P30
   CA022453];  [T32 CA009531];  [F30 CA228221]; NATIONAL CANCER INSTITUTE
   [R01CA163591, T32CA009531, K99CA215307, R00CA215307, R01CA053535,
   F30CA228221, P30CA022453] Funding Source: NIH RePORTER; NATIONAL
   INSTITUTE OF DIABETES AND DIGESTIVE AND KIDNEY DISEASES [DP1DK113643]
   Funding Source: NIH RePORTER
FX This work was supported in part by R01 CA53535 (to L.H. Matherly and Z.
   Hou), R01 CA152316 (to L.H. Matherly and A. Gangjee), K99 CA215307 (to
   G.S. Ducker), DP1DK113643 (to J.D. Rabinowitz), R01 CA163591 (to J.D.
   Rabinowitz), and R01 CA166711 (to A Gangjee, L.H. Matherly, and C.E.
   Dann) from the NIH, a pilot Small Molecule Drug Discovery Grant from the
   Karmanos Cancer Institute (to Z. Hou and L.H. Matherly), the Eunice and
   Milton Ring Endowed Chair for Cancer Research (to L.H. Matherly), and
   the Duquesne University Adrian Van Kaam Chair in Scholarly Excellence
   (to A. Gangjee). A.S. Dekhne was supported by T32 CA009531 (to L.H.
   Matherly) and F30 CA228221. The Animal Model and Therapeutics Evaluation
   Core (to L. Polin, S.H. Dzinic, K. White, and J. Kushner), the
   Pharmacology Core (to X. Bao and J. Liu) and Biostatistics Core (to S.
   Kim) were supported, in part, by NIH Center grant P30 CA022453 to the
   Karmanos Cancer Institute and the Wayne State University.
CR Altschul SF, 2005, FEBS J, V272, P5101, DOI 10.1111/j.1742-4658.2005.04945.x
   ALTSCHUL SF, 1990, J MOL BIOL, V215, P403, DOI 10.1016/S0022-2836(05)80360-2
   Chattopadhyay S, 2007, MOL CANCER THER, V6, P404, DOI 10.1158/1535-7163.MCT-06-0343
   Cherian C, 2013, CANCER CHEMOTH PHARM, V71, P999, DOI 10.1007/s00280-013-2094-0
   Clasquin Michelle F, 2012, Curr Protoc Bioinformatics, VChapter 14, DOI 10.1002/0471250953.bi1411s37
   Deng YJ, 2008, J MED CHEM, V51, P5052, DOI 10.1021/jm8003366
   Deng YJ, 2009, J MED CHEM, V52, P2940, DOI 10.1021/jm8011323
   Desmoulin SK, 2012, CANCER BIOL THER, V13, P1355, DOI 10.4161/cbt.22020
   Desmoulin SK, 2011, MOL PHARMACOL, V80, P1096, DOI 10.1124/mol.111.073833
   Ducker GS, 2017, P NATL ACAD SCI USA, V114, P11404, DOI 10.1073/pnas.1706617114
   Ducker GS, 2017, CELL METAB, V25, P27, DOI 10.1016/j.cmet.2016.08.009
   Ducker GS, 2016, CELL METAB, V23, P1140, DOI 10.1016/j.cmet.2016.04.016
   Field MS, 2018, ANNU REV NUTR, V38, P219, DOI 10.1146/annurev-nutr-071714-034441
   FLINTOFF WF, 1976, SOMAT CELL GENET, V2, P245, DOI 10.1007/BF01538963
   Fu TF, 2003, J BIOL CHEM, V278, P2645, DOI 10.1074/jbc.M210649200
   Golani LK, 2016, J MED CHEM, V59, P7856, DOI 10.1021/acs.jmedchem.6b00594
   Hou ZJ, 2017, MOL CANCER THER, V16, P819, DOI 10.1158/1535-7163.MCT-16-0444
   Huttemann M, 2012, ADV EXP MED BIOL, V748, P237, DOI 10.1007/978-1-4614-3573-0_10
   Jain M, 2012, SCIENCE, V336, P1040, DOI 10.1126/science.1218595
   Kim D, 2015, NATURE, V520, P363, DOI 10.1038/nature14363
   LAEMMLI UK, 1970, NATURE, V227, P680, DOI 10.1038/227680a0
   Lawrence SA, 2014, J BIOL CHEM, V289, P29386, DOI 10.1074/jbc.M114.593244
   Lawrence SA, 2011, J BIOL CHEM, V286, P31480, DOI 10.1074/jbc.M111.272187
   Lee GY, 2014, CANCER RES, V74, P3114, DOI 10.1158/0008-5472.CAN-13-2683
   Loayza-Puch F, 2016, NATURE, V530, P490, DOI 10.1038/nature16982
   LOWRY OH, 1951, J BIOL CHEM, V193, P265
   Lu WY, 2010, ANAL CHEM, V82, P3212, DOI 10.1021/ac902837x
   Matherly LH, 2007, CANCER METAST REV, V26, P111, DOI 10.1007/s10555-007-9046-2
   Matherly LH, 2014, DRUG METAB DISPOS, V42, P632, DOI 10.1124/dmd.113.055723
   MATSUDAIRA P, 1987, J BIOL CHEM, V262, P10035
   McCarty EA, 2004, J BIOL CHEM, V279, P33829, DOI 10.1074/jbc.M403677200
   Meiser J, 2016, SCI ADV, V2, DOI 10.1126/sciadv.1601273
   Minton DR, 2018, MOL CELL, V69, P610, DOI 10.1016/j.molcel.2018.01.024
   Morscher RJ, 2018, NATURE, V554, P128, DOI 10.1038/nature25460
   Newman AC, 2017, BRIT J CANCER, V116, P1499, DOI 10.1038/bjc.2017.118
   Nilsson R, 2014, NAT COMMUN, V5, DOI 10.1038/ncomms4128
   Palmer AM, 2017, P NATL ACAD SCI USA, V114, pE4095, DOI 10.1073/pnas.1619582114
   Pavlova NN, 2016, CELL METAB, V23, P27, DOI 10.1016/j.cmet.2015.12.006
   Ravindra M, 2018, J MED CHEM, V61, P4228, DOI 10.1021/acs.jmedchem.8b00408
   Shih C, 1997, CANCER RES, V57, P1116
   Tibbetts AS, 2010, ANNU REV NUTR, V30, P57, DOI 10.1146/annurev.nutr.012809.104810
   VARELAMOREIRAS G, 1992, J NUTR, V122, P986, DOI 10.1093/jn/122.4.986
   Visentin M, 2012, HEMATOL ONCOL CLIN N, V26, P629, DOI 10.1016/j.hoc.2012.02.002
   Wang L, 2015, J MED CHEM, V58, P6938, DOI 10.1021/acs.jmedchem.5b00801
   Wang L, 2011, J MED CHEM, V54, P7150, DOI 10.1021/jm200739e
   Wang L, 2010, J MED CHEM, V53, P1306, DOI 10.1021/jm9015729
   Wang YQ, 2015, J MED CHEM, V58, P1479, DOI 10.1021/jm501787c
   Wang YQ, 2013, J MED CHEM, V56, P8684, DOI 10.1021/jm401139z
   Wilson MR, 2016, MOL PHARMACOL, V89, P425, DOI 10.1124/mol.115.102798
   WONG SC, 1995, J BIOL CHEM, V270, P17468, DOI 10.1074/jbc.270.29.17468
   Yang M, 2016, NAT REV CANCER, V16, P650, DOI 10.1038/nrc.2016.81
   Ye JB, 2014, CANCER DISCOV, V4, P1406, DOI 10.1158/2159-8290.CD-14-0250
   Zhang LH, 2016, ONCOL REP, V36, P2489, DOI 10.3892/or.2016.5112
   Zhao RB, 2011, ANNU REV NUTR, V31, P177, DOI 10.1146/annurev-nutr-072610-145133
NR 54
TC 17
Z9 17
U1 1
U2 18
PU AMER ASSOC CANCER RESEARCH
PI PHILADELPHIA
PA 615 CHESTNUT ST, 17TH FLOOR, PHILADELPHIA, PA 19106-4404 USA
SN 1535-7163
EI 1538-8514
J9 MOL CANCER THER
JI Mol. Cancer Ther.
PD OCT
PY 2019
VL 18
IS 10
BP 1787
EP 1799
DI 10.1158/1535-7163.MCT-19-0037
PG 13
WC Oncology
WE Science Citation Index Expanded (SCI-EXPANDED)
SC Oncology
GA JD0TE
UT WOS:000489688400012
PM 31289137
OA Green Accepted
DA 2022-07-19
ER

PT J
AU Schneider, MA
   Heeb, L
   Beffinger, MM
   Pantelyushin, S
   Linecker, M
   Roth, L
   Lehmann, K
   Ungethum, U
   Kobold, S
   Graf, R
   Van den Broek, M
   Vom Berg, J
   Gupta, A
   Clavien, PA
AF Schneider, Marcel Andre
   Heeb, Laura
   Beffinger, Michal Mateusz
   Pantelyushin, Stanislav
   Linecker, Michael
   Roth, Lilian
   Lehmann, Kuno
   Ungethum, Udo
   Kobold, Sebastian
   Graf, Rolf
   Van den Broek, Maries
   Vom Berg, Johannes
   Gupta, Anurag
   Clavien, Pierre-Alain
TI Attenuation of peripheral serotonin inhibits tumor growth and enhances
   immune checkpoint blockade therapy in murine tumor models
SO SCIENCE TRANSLATIONAL MEDICINE
LA English
DT Article
ID PLASMA SEROTONIN; OLD MOLECULE; CANCER; ACTIVATION; FLUOXETINE;
   PLATELETS; PROMOTES; CELLS; 5-HT; INFLAMMATION
AB Platelet-derived peripheral serotonin has pleiotropic effects on coagulation, metabolism, tissue regeneration, and cancer growth; however, the effect of serotonin on the tumor microenvironment remains understudied. Peripheral serotonin-deficient (Tph1(-/-)) mice displayed reduced growth of subcutaneous and orthotopically injected syngeneic murine pancreatic and colorectal cancers with enhanced accumulation of functional CD8(+) T cells compared to control C57BL/6 mice, resulting in extended overall survival. Subcutaneous and orthotopic syngeneic tumors from Tph1(-/-) mice expressed less programmed cell death 1 ligand 1 (PD-L1), suggesting serotonin-mediated regulation. Serotonin enhanced expression of PD-L1 on mouse and human cancer cells in vitro via serotonylation, which is the formation of covalent bonds between glutamine residues and serotonin, resulting in activation of small G proteins. Serotonin concentrations in metastases of patients with abdominal tumors negatively correlated to the number of CD8(+) tumor-infiltrating T cells. Depletion of serotonin cargo or inhibition of serotonin release from thrombocytes decreased growth of syngeneic pancreatic and colorectal tumors in wild-type mice, increased CD8(+) T cell influx, and decreased PD-L1 expression. Pharmacological serotonin depletion with oral fluoxetine or intraperitoneal injection of the TPH1 inhibitor telotristat augmented the effects of programmed cell death protein 1 (PD-1) checkpoint blockade and triggered long-term tumor control in mice subcutaneously inoculated with syngeneic colorectal and pancreatic tumors. Overall, peripheral serotonin weakens effector functions of CD8(+) T cells within tumors. Clinically approved serotonin targeting agents alone or in combination with PD-1 blockade provided long-term control of established tumors in murine models, warranting further investigation of the clinical translatability of these findings.
C1 [Schneider, Marcel Andre; Heeb, Laura; Linecker, Michael; Roth, Lilian; Ungethum, Udo; Graf, Rolf; Gupta, Anurag; Clavien, Pierre-Alain] Univ Hosp Zurich, Lab Swiss HepatoPancreat Biliary HPB, Raemistr 100, CH-8091 Zurich, Switzerland.
   [Schneider, Marcel Andre; Heeb, Laura; Linecker, Michael; Roth, Lilian; Ungethum, Udo; Graf, Rolf; Gupta, Anurag; Clavien, Pierre-Alain] Univ Hosp Zurich, Transplantat Ctr, Dept Surg, Raemistr 100, CH-8091 Zurich, Switzerland.
   [Schneider, Marcel Andre; Heeb, Laura; Linecker, Michael; Roth, Lilian; Lehmann, Kuno; Ungethum, Udo; Graf, Rolf; Gupta, Anurag; Clavien, Pierre-Alain] Univ Zurich, Raemistr 100, CH-8091 Zurich, Switzerland.
   [Beffinger, Michal Mateusz; Pantelyushin, Stanislav; Vom Berg, Johannes] Univ Zurich, Inst Lab Anim Sci, Wagistr 12, CH-8952 Schlieren, Switzerland.
   [Roth, Lilian; Lehmann, Kuno] Univ Hosp Zurich, Dept Surg, Surg Oncol Res Lab, Raemistr 100, CH-8091 Zurich, Switzerland.
   [Kobold, Sebastian] Klinikum Ludwig Maximilians Univ Munchen, Ctr Integrated Prot Sci Munich CIPS M, Lindwurmstr 2a, D-80337 Munich, Germany.
   [Kobold, Sebastian] Klinikum Ludwig Maximilians Univ Munchen, Div Clin Pharmacol, Dept Med 4, Lindwurmstr 2a, D-80337 Munich, Germany.
   [Kobold, Sebastian] German Ctr Translat Canc Res DKTK, Partner Site Munich, Pettenkoferstr 8a, D-80336 Munich, Germany.
   [Van den Broek, Maries] Univ Zurich, Inst Expt Immunol, Winterthurerstr 190, CH-8057 Zurich, Switzerland.
RP Gupta, A; Clavien, PA (通讯作者)，Univ Hosp Zurich, Lab Swiss HepatoPancreat Biliary HPB, Raemistr 100, CH-8091 Zurich, Switzerland.; Gupta, A; Clavien, PA (通讯作者)，Univ Hosp Zurich, Transplantat Ctr, Dept Surg, Raemistr 100, CH-8091 Zurich, Switzerland.; Gupta, A; Clavien, PA (通讯作者)，Univ Zurich, Raemistr 100, CH-8091 Zurich, Switzerland.
EM anurag.gupta@usz.ch; clavien@access.uzh.ch
RI Berg, Johannes vom/B-8983-2018; Schneider, Marcel André/AAW-9712-2020;
   Lehmann, Kuno/M-8504-2016; van den Broek, Maries/G-4128-2016
OI Berg, Johannes vom/0000-0002-4086-1564; Schneider, Marcel
   André/0000-0002-6723-8879; Lehmann, Kuno/0000-0002-6177-9543; Beffinger,
   Michal/0000-0002-6916-7517; Graf, Rolf/0000-0001-7449-7302; Heeb,
   Laura/0000-0003-3362-5966; Pantelyushin, Stanislav/0000-0002-3490-3860;
   van den Broek, Maries/0000-0002-9489-3692; Kobold,
   Sebastian/0000-0002-5612-4673; Linecker, MD PhD,
   Michael/0000-0002-0721-6811
FU Swiss National Science Foundation [S-87002-09-01, 310030_185029];
   Sassella Foundation [19/06]; Forschungskredit CanDoc of the University
   of Zurich [FK-17-037]; Wolfermann-Nageli-Stiftung; Clinical Research
   Priority Program ("non-resectable liver tumors -from palliation to
   cure") of the University Hospital Zurich; Novartis Foundation for
   medical-biological research [16C231]; Swiss Cancer Research
   [KFS-4146-02-2017]; Marie Sklodowska-Curie Training Network for
   Optimizing Adoptive T Cell Therapy of Cancer by Horizon 2020 program of
   the European Union [955575]; European Research Council [756017]
FX This study was funded by grants of the Swiss National Science Foundation
   (S-87002-09-01 to P.-A.-C.), the Sassella Foundation (19/06 to A.G.),
   Forschungskredit CanDoc of the University of Zurich (FK-17-037 to
   M.A.S.), and the Wolfermann-Nageli-Stiftung (to M.A.S.). Further
   financial support came from the Clinical Research Priority Program
   ("non-resectable liver tumors -from palliation to cure") of the
   University Hospital Zurich (to P.-A.-C.). Part of the work was supported
   through grants of the Novartis Foundation for medical-biological
   research (16C231 to J.v.B.), Swiss Cancer Research (KFS-4146-02-2017 to
   J.v.B.), Swiss National Science Foundation (310030_185029 to K.L.),
   Marie Sklodowska-Curie Training Network for Optimizing Adoptive T Cell
   Therapy of Cancer funded by the Horizon 2020 program of the European
   Union (grant 955575 to S.K.), and the European Research Council
   (Starting Grant 756017 to S.K.).
CR Abid S, 2012, AM J PHYSIOL-LUNG C, V303, pL500, DOI 10.1152/ajplung.00049.2012
   Alvarez JC, 1999, EUR NEUROPSYCHOPHARM, V10, P31, DOI 10.1016/S0924-977X(99)00048-6
   Amireault P, 2013, ACS CHEM NEUROSCI, V4, P64, DOI 10.1021/cn300154j
   Baganz NL, 2013, ACS CHEM NEUROSCI, V4, P48, DOI 10.1021/cn300186b
   Bambace NM, 2011, J THROMB HAEMOST, V9, P237, DOI 10.1111/j.1538-7836.2010.04131.x
   Becker AS, 2018, EUR RADIOL EXP, V2, DOI 10.1186/s41747-018-0044-7
   Berg JV, 2013, J EXP MED, V210, P2803, DOI 10.1084/jem.20130678
   Berger M, 2009, ANNU REV MED, V60, P355, DOI 10.1146/annurev.med.60.042307.110802
   Bianchi M, 2002, EXP BRAIN RES, V143, P191, DOI 10.1007/s00221-001-0979-3
   Borghaei H, 2015, NEW ENGL J MED, V373, P1627, DOI 10.1056/NEJMoa1507643
   Borsig L, 2008, EXPERT REV ANTICANC, V8, P1247, DOI 10.1586/14737140.8.8.1247
   Brand T, 2011, CLIN CHEM, V57, P1376, DOI 10.1373/clinchem.2011.163824
   Coogan PF, 2009, PHARMACOEPIDEM DR S, V18, P1111, DOI 10.1002/pds.1808
   Crane JD, 2015, NAT MED, V21, P166, DOI 10.1038/nm.3766
   Curran MA, 2010, P NATL ACAD SCI USA, V107, P4275, DOI 10.1073/pnas.0915174107
   de las Casas-Engel M, 2013, J IMMUNOL, V190, P2301, DOI 10.4049/jimmunol.1201133
   Dong HD, 2002, NAT MED, V8, P793, DOI 10.1038/nm730
   DRINGENBERG HC, 1995, BEHAV BRAIN RES, V68, P229, DOI 10.1016/0166-4328(94)00174-E
   Duerschmied D, 2013, BLOOD, V121, P1008, DOI 10.1182/blood-2012-06-437392
   Efremova M, 2018, NAT COMMUN, V9, DOI 10.1038/s41467-017-02424-0
   Elias D, 2010, J CLIN ONCOL, V28, P63, DOI 10.1200/JCO.2009.23.9285
   Fanburg BL, 1997, AM J PHYSIOL-LUNG C, V272, pL795, DOI 10.1152/ajplung.1997.272.5.L795
   Farrelly LA, 2019, NATURE, V567, P535, DOI 10.1038/s41586-019-1024-7
   Frick LR, 2008, BIOCHEM PHARMACOL, V75, P1817, DOI 10.1016/j.bcp.2008.01.015
   Hallett RM, 2016, ONCOTARGET, V7, P53137, DOI 10.18632/oncotarget.10614
   Harms Donald W, 2014, Curr Protoc Hum Genet, V83, DOI 10.1002/0471142905.hg1507s83
   Herr N, 2014, PLOS ONE, V9, DOI 10.1371/journal.pone.0088316
   Hoyer D, 2002, PHARMACOL BIOCHEM BE, V71, P533, DOI 10.1016/S0091-3057(01)00746-8
   Jiang SH, 2017, GASTROENTEROLOGY, V153, P277, DOI 10.1053/j.gastro.2017.03.008
   Juneja VR, 2017, J EXP MED, V214, P895, DOI 10.1084/jem.20160801
   Kulke MH, 2017, J CLIN ONCOL, V35, P14, DOI 10.1200/JCO.2016.69.2780
   Lang PA, 2008, NAT MED, V14, P756, DOI 10.1038/nm1780
   Lechner MG, 2013, J IMMUNOTHER, V36, P477, DOI 10.1097/01.cji.0000436722.46675.4a
   Leon-Ponte M, 2007, BLOOD, V109, P3139, DOI 10.1182/blood-2006-10-052787
   Lesurtel M, 2008, CELL MOL LIFE SCI, V65, P940, DOI 10.1007/s00018-007-7377-3
   Lesurtel M, 2006, SCIENCE, V312, P104, DOI 10.1126/science.1123842
   Limani P, 2016, AM J PHYSIOL-GASTR L, V310, pG682, DOI 10.1152/ajpgi.00209.2015
   Liu QY, 2008, J PHARMACOL EXP THER, V325, P47, DOI 10.1124/jpet.107.132670
   Margolis KG, 2014, GUT, V63, P928, DOI 10.1136/gutjnl-2013-304901
   Mawe GM, 2013, NAT REV GASTRO HEPAT, V10, P473, DOI 10.1038/nrgastro.2013.105
   McNicol A, 1999, THROMB RES, V95, P1, DOI 10.1016/S0049-3848(99)00015-8
   Menter DG, 2014, CANCER METAST REV, V33, P231, DOI 10.1007/s10555-014-9498-0
   Mercado CP, 2010, MOL INTERV, V10, P231, DOI 10.1124/mi.10.4.6
   Mohammad-Zadeh LF, 2008, J VET PHARMACOL THER, V31, P187, DOI 10.1111/j.1365-2885.2008.00944.x
   Mosely SIS, 2017, CANCER IMMUNOL RES, V5, P29, DOI 10.1158/2326-6066.CIR-16-0114
   Moynihan KD, 2016, NAT MED, V22, P1402, DOI 10.1038/nm.4200
   Muraoka D, 2019, J CLIN INVEST, V129, P1278, DOI 10.1172/JCI97642
   Nocito A, 2008, CANCER RES, V68, P5152, DOI 10.1158/0008-5472.CAN-08-0202
   Nocito A, 2007, GASTROENTEROLOGY, V133, P608, DOI 10.1053/j.gastro.2007.05.019
   Nocito A, 2007, HEPATOLOGY, V45, P369, DOI 10.1002/hep.21516
   Noman MZ, 2014, J EXP MED, V211, P781, DOI 10.1084/jem.20131916
   Oberkofler CE, 2014, HEPATOLOGY, V60, P1409, DOI 10.1002/hep.27089
   Pardoll DM, 2012, NAT REV CANCER, V12, P252, DOI 10.1038/nrc3239
   Paulmann N, 2009, PLOS BIOL, V7, DOI 10.1371/journal.pbio.1000229
   Pavel M, 2018, ENDOCR-RELAT CANCER, V25, P309, DOI 10.1530/ERC-17-0455
   Rahman M, 2015, BIOINFORMATICS, V31, P3666, DOI 10.1093/bioinformatics/btv377
   Ribas A, 2016, J EXP MED, V213, P2835, DOI 10.1084/jem.20161462
   Ribas A, 2015, NEW ENGL J MED, V373, P1490, DOI 10.1056/NEJMp1510079
   Frick LR, 2011, EUR J PHARMACOL, V659, P265, DOI 10.1016/j.ejphar.2011.03.037
   Rose S, 2012, CYTOM PART A, V81A, P343, DOI 10.1002/cyto.a.22012
   Saponara E, 2018, J PATHOL, V246, P352, DOI 10.1002/path.5147
   Sarrouilhe D, 2015, CURR MOL MED, V15, P62, DOI 10.2174/1566524015666150114113411
   Schneider CA, 2012, NAT METHODS, V9, P671, DOI 10.1038/nmeth.2089
   Schneider MA, 2018, ANN SURG, V268, P845, DOI 10.1097/SLA.0000000000002899
   Shajib MS, 2015, ACTA PHYSIOL, V213, P561, DOI 10.1111/apha.12430
   Siegel M, 2007, PHARMACOL THERAPEUT, V115, P232, DOI 10.1016/j.pharmthera.2007.05.003
   Soll C, 2012, CLIN CANCER RES, V18, P5902, DOI 10.1158/1078-0432.CCR-11-1813
   Soll C, 2010, HEPATOLOGY, V51, P1244, DOI 10.1002/hep.23441
   Stefulj J, 2001, NEUROIMMUNOMODULAT, V9, P103, DOI 10.1159/000049013
   Turner EH, 2006, PHARMACOL THERAPEUT, V109, P325, DOI 10.1016/j.pharmthera.2005.06.004
   Walther DJ, 2003, CELL, V115, P851, DOI 10.1016/S0092-8674(03)01014-6
   Walther DJ, 2003, SCIENCE, V299, P76, DOI 10.1126/science.1078197
   Yadav VK, 2010, NAT MED, V16, P308, DOI 10.1038/nm.2098
NR 73
TC 3
Z9 3
U1 16
U2 42
PU AMER ASSOC ADVANCEMENT SCIENCE
PI WASHINGTON
PA 1200 NEW YORK AVE, NW, WASHINGTON, DC 20005 USA
SN 1946-6234
EI 1946-6242
J9 SCI TRANSL MED
JI Sci. Transl. Med.
PD SEP 15
PY 2021
VL 13
IS 611
AR eabc8188
DI 10.1126/scitranslmed.abc8188
PG 16
WC Cell Biology; Medicine, Research & Experimental
WE Science Citation Index Expanded (SCI-EXPANDED)
SC Cell Biology; Research & Experimental Medicine
GA UQ4HF
UT WOS:000696025500005
PM 34524861
DA 2022-07-19
ER

PT J
AU Ying, HQ
   Kimmelman, AC
   Lyssiotis, CA
   Hua, SJ
   Chu, GC
   Fletcher-Sananikone, E
   Locasale, JW
   Son, J
   Zhang, HL
   Coloff, JL
   Yan, HY
   Wang, W
   Chen, SJ
   Viale, A
   Zheng, HW
   Paik, JH
   Lim, C
   Guimaraes, AR
   Martin, ES
   Chang, J
   Hezel, AF
   Perry, SR
   Hu, J
   Gan, BY
   Xiao, YH
   Asara, JM
   Weissleder, R
   Wang, YA
   Chin, L
   Cantley, LC
   DePinho, RA
AF Ying, Haoqiang
   Kimmelman, Alec C.
   Lyssiotis, Costas A.
   Hua, Sujun
   Chu, Gerald C.
   Fletcher-Sananikone, Eliot
   Locasale, Jason W.
   Son, Jaekyoung
   Zhang, Hailei
   Coloff, Jonathan L.
   Yan, Haiyan
   Wang, Wei
   Chen, Shujuan
   Viale, Andrea
   Zheng, Hongwu
   Paik, Ji-hye
   Lim, Carol
   Guimaraes, Alexander R.
   Martin, Eric S.
   Chang, Jeffery
   Hezel, Aram F.
   Perry, Samuel R.
   Hu, Jian
   Gan, Boyi
   Xiao, Yonghong
   Asara, John M.
   Weissleder, Ralph
   Wang, Y. Alan
   Chin, Lynda
   Cantley, Lewis C.
   DePinho, Ronald A.
TI Oncogenic Kras Maintains Pancreatic Tumors through Regulation of
   Anabolic Glucose Metabolism
SO CELL
LA English
DT Article
ID N-LINKED CARBOHYDRATE; K-RAS ADDICTION; CANCER; INDUCTION; MYC;
   EXPRESSION; BIOLOGY; PATHWAY; CELLS; MICE
AB Tumor maintenance relies on continued activity of driver oncogenes, although their rate-limiting role is highly context dependent. Oncogenic Kras mutation is the signature event in pancreatic ductal adenocarcinoma (PDAC), serving a critical role in tumor initiation. Here, an inducible Kras(G12D)-driven PDAC mouse model establishes that advanced PDAC remains strictly dependent on Kras(G12D) expression. Transcriptome and metabolomic analyses indicate that Kras(G12D) serves a vital role in controlling tumor metabolism through stimulation of glucose uptake and channeling of glucose intermediates into the hexosamine biosynthesis and pentose phosphate pathways (PPP). These studies also reveal that oncogenic Kras promotes ribose biogenesis. Unlike canonical models, we demonstrate that Kras(G12D) drives glycolysis intermediates into the nonoxidative PPP, thereby decoupling ribose biogenesis from NADP/NADPH-mediated redox control. Together, this work provides in vivo mechanistic insights into how oncogenic Kras promotes metabolic reprogramming in native tumors and illuminates potential metabolic targets that can be exploited for therapeutic benefit in PDAC.
C1 [Kimmelman, Alec C.; Son, Jaekyoung] Dana Farber Canc Inst, Dept Radiat Oncol, Div Genom Stabil & DNA Repair, Boston, MA 02215 USA.
   [Ying, Haoqiang; Hua, Sujun; Chu, Gerald C.; Fletcher-Sananikone, Eliot; Zhang, Hailei; Yan, Haiyan; Wang, Wei; Chen, Shujuan; Viale, Andrea; Zheng, Hongwu; Paik, Ji-hye; Lim, Carol; Martin, Eric S.; Chang, Jeffery; Hezel, Aram F.; Perry, Samuel R.; Hu, Jian; Gan, Boyi; Xiao, Yonghong; Wang, Y. Alan; Chin, Lynda; DePinho, Ronald A.] Dana Farber Canc Inst, Belfer Inst Appl Canc Sci, Boston, MA 02215 USA.
   [Ying, Haoqiang; Hua, Sujun; Chu, Gerald C.; Fletcher-Sananikone, Eliot; Yan, Haiyan; Wang, Wei; Viale, Andrea; Zheng, Hongwu; Paik, Ji-hye; Lim, Carol; Martin, Eric S.; Chang, Jeffery; Hezel, Aram F.; Perry, Samuel R.; Hu, Jian; Gan, Boyi; Wang, Y. Alan; Chin, Lynda; DePinho, Ronald A.] Dana Farber Canc Inst, Dept Med Oncol, Boston, MA 02215 USA.
   [Lyssiotis, Costas A.; Locasale, Jason W.; Weissleder, Ralph; Cantley, Lewis C.] Harvard Univ, Sch Med, Dept Syst Biol, Boston, MA 02115 USA.
   [Coloff, Jonathan L.] Harvard Univ, Sch Med, Dept Cell Biol, Boston, MA 02115 USA.
   [Asara, John M.] Harvard Univ, Sch Med, Dept Med, Boston, MA 02115 USA.
   [DePinho, Ronald A.] Harvard Univ, Sch Med, Dept Genet, Boston, MA 02115 USA.
   [Lyssiotis, Costas A.; Locasale, Jason W.; Asara, John M.; Cantley, Lewis C.] Beth Israel Deaconess Med Ctr, Div Signal Transduct, Boston, MA 02115 USA.
   [Chu, Gerald C.] Brigham & Womens Hosp, Dept Pathol, Boston, MA 02115 USA.
   [Wang, Wei] Brigham & Womens Hosp, Div Gastroenterol, Boston, MA 02115 USA.
   [Chin, Lynda] Brigham & Womens Hosp, Dept Dermatol, Boston, MA 02115 USA.
   [Guimaraes, Alexander R.; Weissleder, Ralph] Massachusetts Gen Hosp, Ctr Syst Biol, Boston, MA 02114 USA.
   [Chin, Lynda] Univ Texas MD Anderson Canc Ctr, Dept Med Genet, Houston, TX 77030 USA.
   [DePinho, Ronald A.] Univ Texas MD Anderson Canc Ctr, Dept Canc Biol, Houston, TX 77030 USA.
RP Kimmelman, AC (通讯作者)，Dana Farber Canc Inst, Dept Radiat Oncol, Div Genom Stabil & DNA Repair, Boston, MA 02215 USA.
EM alec_kimmelman@dfci.harvard.edu; rdepinho@mdanderson.org
RI Cantley, Lewis C/D-1800-2014; Locasale, Jason W/ABE-6505-2020; Ying,
   Haoqiang/AAK-4325-2020; Lyssiotis, Costas A/AAI-1923-2019
OI Cantley, Lewis C/0000-0002-1298-7653; Locasale, Jason
   W/0000-0002-7766-3502; Lyssiotis, Costas A/0000-0001-9309-6141;
   /0000-0003-0828-4143; DePinho, Ronald/0000-0002-5625-577X; Zheng,
   Hongwu/0000-0002-5823-4913
FU NIH [T32 CA009382-26, P01 CA117969]; BIDMC; National Cancer Institute
   [R01 CA157490]; Kimmel Scholar Award; AACR; Damon Runyon Fellowship;
   NATIONAL CANCER INSTITUTE [P30CA006516, P01CA120964, P01CA117969,
   P50CA086355, T32CA009382, U24CA092782, R01CA157490] Funding Source: NIH
   RePORTER; NATIONAL INSTITUTE OF BIOMEDICAL IMAGING AND BIOENGINEERING
   [K08EB012859] Funding Source: NIH RePORTER; NATIONAL INSTITUTE OF
   GENERAL MEDICAL SCIENCES [R01GM056203] Funding Source: NIH RePORTER
FX We thank Christopher Wright for the p48-Cre mice; Shan Zhou and Shan
   Jiang for expert monitoring of the mouse colony; Yingchun Liu, Yuxiang
   Zheng, Ning Wu, Alexandra Grassian, Joan Brugge, Min Yuan, and Susanne
   Breitkopf for helpful suggestions and technical support. Grant support
   derives from NIH grants T32 CA009382-26 (H.Y.) and P01 CA117969 (R. W.,
   L. C., L. C. C., R. A. D.). Imaging was supported by U24 CA092782 and
   P50 CA86355 (R. W.). Mass spectrometry was supported by 5P01CA120964-05
   (L. C. C. and J.A.), 5P30CA006516-46 (J.A.), and the BIDMC Research
   Capital Fund. A. C. K. is supported by the National Cancer Institute
   Grant R01 CA157490, Kimmel Scholar Award and AACR-PanCAN Career
   Development Award. C. A. L. is the Amgen Fellow of the Damon Runyon
   Cancer Research Foundation (DRG-2056-10). S. H. is supported by a Damon
   Runyon Fellowship. A. C. K. is a Consultant for Forma Therapeutics. L.
   C. C. is a founder of Agios Pharmaceuticals, a company developing drugs
   to target metabolic enzymes for cancer therapy.
CR Aguirre AJ, 2003, GENE DEV, V17, P3112, DOI 10.1101/gad.1158703
   Belteki G, 2005, NUCLEIC ACIDS RES, V33, DOI 10.1093/nar/gni051
   BOLSCHER JGM, 1988, EMBO J, V7, P3361, DOI 10.1002/j.1460-2075.1988.tb03208.x
   Boros LG, 2005, PANCREAS, V31, P337, DOI 10.1097/01.mpa.0000186524.53253.fb
   Boros LG, 1998, MED HYPOTHESES, V50, P55, DOI 10.1016/S0306-9877(98)90178-5
   Chin L, 1999, NATURE, V400, P468, DOI 10.1038/22788
   Clasquin MF, 2011, CELL, V145, P969, DOI 10.1016/j.cell.2011.05.022
   De Nicola GM, 2011, NATURE, V475, P106, DOI 10.1038/nature10189
   DeBerardinis RJ, 2008, CURR OPIN GENET DEV, V18, P54, DOI 10.1016/j.gde.2008.02.003
   DeBerardinis RJ, 2008, CELL METAB, V7, P11, DOI 10.1016/j.cmet.2007.10.002
   DENNIS JW, 1989, ONCOGENE, V4, P853
   Felsher DW, 1999, MOL CELL, V4, P199, DOI 10.1016/S1097-2765(00)80367-6
   Fisher GH, 2001, GENE DEV, V15, P3249, DOI 10.1101/gad.947701
   Fujita H, 2010, PANCREAS, V39, P1254, DOI 10.1097/MPA.0b013e3181dbf647
   Funes JM, 2007, P NATL ACAD SCI USA, V104, P6223, DOI 10.1073/pnas.0700690104
   Fuster MM, 2005, NAT REV CANCER, V5, P526, DOI 10.1038/nrc1649
   Gao P, 2009, NATURE, V458, P762, DOI 10.1038/nature07823
   Guerra C, 2003, CANCER CELL, V4, P111, DOI 10.1016/S1535-6108(03)00191-0
   Gysin Stephan, 2011, Genes Cancer, V2, P359, DOI 10.1177/1947601911412376
   Hanahan D, 2011, CELL, V144, P646, DOI 10.1016/j.cell.2011.02.013
   Hart GW, 2010, CELL, V143, P672, DOI 10.1016/j.cell.2010.11.008
   Heiden MGV, 2009, SCIENCE, V324, P1029, DOI 10.1126/science.1160809
   Hezel AF, 2006, GENE DEV, V20, P1218, DOI 10.1101/gad.1415606
   Hidalgo M, 2010, NEW ENGL J MED, V362, P1605, DOI 10.1056/NEJMra0901557
   Hingorani SR, 2003, CANCER CELL, V4, P437, DOI 10.1016/S1535-6108(03)00309-X
   Jiang P, 2011, NAT CELL BIOL, V13, P310, DOI 10.1038/ncb2172
   Johnson L, 2001, NATURE, V410, P1111, DOI 10.1038/35074129
   Kawaguchi Y, 2002, NAT GENET, V32, P128, DOI 10.1038/ng959
   Levine AJ, 2010, SCIENCE, V330, P1340, DOI 10.1126/science.1193494
   Locasale JW, 2011, NAT GENET, V43, P869, DOI 10.1038/ng.890
   Marino S, 2000, GENE DEV, V14, P994
   Moody SE, 2002, CANCER CELL, V2, P451, DOI 10.1016/S1535-6108(02)00212-X
   Neesse A, 2011, GUT, V60, P861, DOI 10.1136/gut.2010.226092
   Possemato R, 2011, NATURE, V476, P346, DOI 10.1038/nature10350
   RACKER E, 1985, P NATL ACAD SCI USA, V82, P3535, DOI 10.1073/pnas.82.11.3535
   RAK JW, 1991, CANCER LETT, V57, P27, DOI 10.1016/0304-3835(91)90059-Q
   Recktenwald CV, 2008, CANCER RES, V68, P10086, DOI 10.1158/0008-5472.CAN-08-0360
   Rinehart J, 2004, J CLIN ONCOL, V22, P4456, DOI 10.1200/JCO.2004.01.185
   Singh A, 2009, CELL CYCLE, V8, P2676, DOI 10.4161/cc.8.17.9336
   Singh A, 2009, CANCER CELL, V15, P489, DOI 10.1016/j.ccr.2009.03.022
   Soucek L, 2008, NATURE, V455, P679, DOI 10.1038/nature07260
   Subramanian A, 2005, P NATL ACAD SCI USA, V102, P15545, DOI 10.1073/pnas.0506580102
   Tong XM, 2009, CURR OPIN GENET DEV, V19, P32, DOI 10.1016/j.gde.2009.01.002
   Vizan P, 2005, CANCER RES, V65, P5512, DOI 10.1158/0008-5472.CAN-05-0074
   Weinberg F, 2010, P NATL ACAD SCI USA, V107, P8788, DOI 10.1073/pnas.1003428107
   Wellen KE, 2010, GENE DEV, V24, P2784, DOI 10.1101/gad.1985910
   WILLIAMS JF, 1987, INT J BIOCHEM, V19, P749, DOI 10.1016/0020-711X(87)90239-4
   Wise DR, 2008, P NATL ACAD SCI USA, V105, P18782, DOI 10.1073/pnas.0810199105
   WOJCIECHOWICZ DC, 1995, BIOCHEM BIOPH RES CO, V212, P758, DOI 10.1006/bbrc.1995.2034
   Yuan M., 2012, NAT PROTOC IN PRESS
   Yun JY, 2009, SCIENCE, V325, P1555, DOI 10.1126/science.1174229
   Zhou WD, 2011, J PROTEOME RES, V10, P1944, DOI 10.1021/pr101179t
NR 52
TC 1132
Z9 1152
U1 12
U2 225
PU CELL PRESS
PI CAMBRIDGE
PA 50 HAMPSHIRE ST, FLOOR 5, CAMBRIDGE, MA 02139 USA
SN 0092-8674
EI 1097-4172
J9 CELL
JI Cell
PD APR 27
PY 2012
VL 149
IS 3
BP 656
EP 670
DI 10.1016/j.cell.2012.01.058
PG 15
WC Biochemistry & Molecular Biology; Cell Biology
WE Science Citation Index Expanded (SCI-EXPANDED)
SC Biochemistry & Molecular Biology; Cell Biology
GA 934KN
UT WOS:000303443100016
PM 22541435
OA Green Accepted, Bronze
HC Y
HP N
DA 2022-07-19
ER

PT J
AU Xu, HN
   Li, LZ
AF Xu, He N.
   Li, Lin Z.
TI Quantitative redox imaging biomarkers for studying tissue metabolic
   state and its heterogeneity
SO JOURNAL OF INNOVATIVE OPTICAL HEALTH SCIENCES
LA English
DT Article
DE Tumor progression; mitochondria; metastasis; metastatic potential;
   pre-malignancy; NADH; Fp; FAD; redox ratio
ID HIGH LACTATE LEVELS; REDUCED PYRIDINE-NUCLEOTIDE; BREAST-CANCER
   XENOGRAFTS; OXIDATIVE-PHOSPHORYLATION; RESPIRATORY ENZYMES; RAT-LIVER;
   IN-VIVO; FLAVOPROTEIN FLUORESCENCE; PREMALIGNANT PANCREAS; TRANSCRIPTION
   FACTORS
AB NAD(+)/NADH redox state has been implicated in many diseases such as cancer and diabetes as well as in the regulation of embryonic development and aging. To fluorimetrically assess the mitochondrial redox state, Dr. Chance and co-workers measured the fluorescence of NADH and oxidized flavoproteins (Fp) including flavin-adenine-dinucleotide (FAD) and demonstrated their ratio (i.e. the redox ratio) is a sensitive indicator of the mitochondrial redox states. The Chance redox scanner was built to simultaneously measure NADH and Fp in tissue at submillimeter scale in 3D using the freeze-trap protocol. This paper summarizes our recent research experience, development and new applications of the redox scanning technique in collaboration with Dr. Chance beginning in 2005. Dr. Chance initiated or actively involved in many of the projects during the last several years of his life. We advanced the redox scanning technique by measuring the nominal concentrations (in reference to the frozen solution standards) of the endogenous fluorescent analytes, i.e., [NADH] and [Fp] to quantify the redox ratios in various biological tissues. The advancement has enabled us to identify an array of the redox indices as quantitative imaging biomarkers (including [NADH], [Fp], [Fp]/([NADH]+[Fp]), [NADH]/[Fp], and their standard deviations) for studying some important biological questions on cancer and normal tissue metabolism. We found that the redox indices were associated or changed with (1) tumorigenesis (cancer versus non-cancer of human breast tissue biopsies); (2) tumor metastatic potential; (3) tumor glucose uptake; (4) tumor p53 status; (5) PI3K pathway activation in premalignant tissue; (6) therapeutic effects on tumors; (7) embryonic stem cell differentiation; (8) the heart under fasting. Together, our work demonstrated that the tissue redox indices obtained from the redox scanning technique may provide useful information about tissue metabolism and physiology status in normal and diseased tissues. The Chance redox scanner and other redox imaging techniques may have wide-ranging potential applications in many fields, such as cancer, diabetes, developmental process, mitochondrial diseases, neurodegenerative diseases, and aging.
C1 [Xu, He N.; Li, Lin Z.] Univ Penn, Dept Radiol, Britton Chance Lab Redox Imaging, Perelman Sch Med,Johnson Res Fdn,Dept Biochem & B, Philadelphia, PA 19104 USA.
RP Xu, HN (通讯作者)，Univ Penn, Dept Radiol, Britton Chance Lab Redox Imaging, Perelman Sch Med,Johnson Res Fdn,Dept Biochem & B, Philadelphia, PA 19104 USA.
EM hexu3897@yahoo.com
FU National Institute of Health [R01 CA155348]
FX This work is made possible by the financial support of National
   Institute of Health (R01 CA155348 (L.Z. Li)).
CR Aboagye O. E., 1999, P INT SOC MAG RESON
   Annarao S., 2012, P INT SOC MAG RESON
   Asano T, 2004, ONCOGENE, V23, P8571, DOI 10.1038/sj.onc.1207902
   BARLOW CH, 1979, CRIT CARE MED, V7, P402, DOI 10.1097/00003246-197909000-00011
   Blinova K, 2008, BIOCHEMISTRY-US, V47, P9636, DOI 10.1021/bi800307y
   Cai K., 2012, P INT SOC MAG RESON
   Cai KJ, 2013, ADV EXP MED BIOL, V765, P39, DOI 10.1007/978-1-4614-4989-8_6
   Cairns RA, 2011, NAT REV CANCER, V11, P85, DOI 10.1038/nrc2981
   CHANCE B, 1955, J BIOL CHEM, V217, P383
   CHANCE B, 1955, J BIOL CHEM, V217, P395
   CHANCE B, 1955, J BIOL CHEM, V217, P429
   CHANCE B, 1955, J BIOL CHEM, V217, P439
   CHANCE B, 1952, SCIENCE, V116, P200, DOI 10.1126/science.116.3008.200
   CHANCE B, 1958, J BIOL CHEM, V233, P736
   CHANCE B, 1967, P NATL ACAD SCI USA, V57, P1498, DOI 10.1073/pnas.57.5.1498
   CHANCE B, 1955, J BIOL CHEM, V217, P409
   CHANCE B, 1959, J BIOL CHEM, V234, P3044
   CHANCE B, 1962, SCIENCE, V137, P499, DOI 10.1126/science.137.3529.499
   CHANCE B, 1978, AM J PHYSIOL, V235, pH809, DOI 10.1152/ajpheart.1978.235.6.H809
   CHANCE B, 1979, J BIOL CHEM, V254, P4764
   Chance B., 1966, FLAVINS FLAVOPROTEIN, V81, P510
   Chen S, 2009, P NATL ACAD SCI USA, V106, P1496, DOI 10.1073/pnas.0802674106
   Dearling JLJ, 2004, J NUCL MED, V45, P101
   Dumollard R, 2007, DEVELOPMENT, V134, P455, DOI 10.1242/dev.02744
   DUYSENS LNM, 1957, BIOCHIM BIOPHYS ACTA, V24, P19, DOI 10.1016/0006-3002(57)90141-5
   Eto K, 1999, SCIENCE, V283, P981, DOI 10.1126/science.283.5404.981
   Fields J, 2007, IUBMB LIFE, V59, P682, DOI 10.1080/15216540601185021
   Freund A, 2003, ONCOGENE, V22, P256, DOI 10.1038/sj.onc.1206113
   GARLAND PB, 1967, P NATL ACAD SCI USA, V58, P1696, DOI 10.1073/pnas.58.4.1696
   Gottlieb E, 2010, CSH PERSPECT BIOL, V2, DOI 10.1101/cshperspect.a001040
   Gu YQ, 2002, REV SCI INSTRUM, V73, P172, DOI 10.1063/1.1424907
   HASSINEN I, 1968, BIOCHEM BIOPH RES CO, V31, P895, DOI 10.1016/0006-291X(68)90536-6
   Heikal AA, 2010, BIOMARK MED, V4, P241, DOI 10.2217/BMM.10.1
   Huang SH, 2002, BIOPHYS J, V82, P2811, DOI 10.1016/S0006-3495(02)75621-X
   Hussien R, 2011, PHYSIOL GENOMICS, V43, P255, DOI 10.1152/physiolgenomics.00177.2010
   Ishikawa K, 2008, MITOCHONDRION, V8, P339, DOI 10.1016/j.mito.2008.07.006
   Jung T, 2010, METHODS MOL BIOL, V594, P173, DOI 10.1007/978-1-60761-411-1_13
   KALLINOWSKI F, 1988, CANCER RES, V48, P7264
   KINNULA VL, 1978, ACTA PHYSIOL SCAND, V104, P109, DOI 10.1111/j.1748-1716.1978.tb06256.x
   KITAI T, 1992, ANAL BIOCHEM, V206, P131, DOI 10.1016/S0003-2697(05)80022-3
   Koppenol WH, 2011, NAT REV CANCER, V11, P325, DOI 10.1038/nrc3038
   KUNZ WS, 1986, FEBS LETT, V195, P92, DOI 10.1016/0014-5793(86)80137-5
   KUNZ WS, 1988, BIOCHIM BIOPHYS ACTA, V932, P8, DOI 10.1016/0005-2728(88)90134-X
   KUNZ WS, 1985, BIOCHIM BIOPHYS ACTA, V841, P237, DOI 10.1016/0304-4165(85)90064-9
   Li L. Z., 2012, P INT SOC MAG RESON
   Li LZ, 2012, J BIOENERG BIOMEMBR, V44, P645, DOI 10.1007/s10863-012-9469-5
   Li LZ, 2009, J INNOV OPT HEAL SCI, V2, P325, DOI 10.1142/S1793545809000735
   Li LZ, 2009, P NATL ACAD SCI USA, V106, P6608, DOI 10.1073/pnas.0901807106
   Li LZJ, 2007, ADV EXP MED BIOL, V599, P67
   Loges S, 2009, CANCER CELL, V15, P167, DOI 10.1016/j.ccr.2009.02.007
   Ma XH, 2011, CLIN CANCER RES, V17, P3478, DOI 10.1158/1078-0432.CCR-10-2372
   Matoba S, 2006, SCIENCE, V312, P1650, DOI 10.1126/science.1126863
   MAYEVSKY A, 1976, BRAIN RES, V113, P327, DOI 10.1016/0006-8993(76)90944-6
   MAYEVSKY A, 1983, BRAIN RES, V276, P95, DOI 10.1016/0006-8993(83)90551-6
   Mayevsky A, 2007, AM J PHYSIOL-CELL PH, V292, pC615, DOI 10.1152/ajpcell.00249.2006
   Moreno-Sanchez R, 2007, FEBS J, V274, P1393, DOI 10.1111/j.1742-4658.2007.05686.x
   Mori N, 2004, MOL IMAGING, V3, P319, DOI 10.1162/1535350042973517
   Ostrander JH, 2010, CANCER RES, V70, P4759, DOI 10.1158/0008-5472.CAN-09-2572
   OZAWA K, 1992, BIOCHIM BIOPHYS ACTA, V1138, P350, DOI 10.1016/0925-4439(92)90014-E
   QUISTORFF B, 1985, ANAL BIOCHEM, V148, P389, DOI 10.1016/0003-2697(85)90244-1
   RAGAN CI, 1969, EUR J BIOCHEM, V10, P399, DOI 10.1111/j.1432-1033.1969.tb00704.x
   Rajput A, 2008, J SURG RES, V147, P276, DOI 10.1016/j.jss.2007.04.021
   Ramanujam N, 2001, OPT EXPRESS, V8, P335, DOI 10.1364/OE.8.000335
   Ranji M, 2009, J INNOV OPT HEAL SCI, V2, P365, DOI 10.1142/S1793545809000723
   SATO B, 1995, BBA-MOL CELL RES, V1268, P20, DOI 10.1016/0167-4889(95)00035-Q
   SCHWICKERT G, 1995, CANCER RES, V55, P4757
   Schwitalla S, 2013, CANCER CELL, V23, P93, DOI 10.1016/j.ccr.2012.11.014
   Shiino A, 1999, NEUROSCIENCE, V91, P1581, DOI 10.1016/S0306-4522(98)00670-8
   Skala MC, 2007, P NATL ACAD SCI USA, V104, P19494, DOI 10.1073/pnas.0708425104
   St John JC, 2005, CLONING STEM CELLS, V7, P141, DOI 10.1089/clo.2005.7.141
   Varum S, 2009, STEM CELL RES, V3, P142, DOI 10.1016/j.scr.2009.07.002
   Walenta S, 2000, CANCER RES, V60, P916
   Walenta S, 2002, BIOMOL ENG, V18, P249, DOI 10.1016/S1389-0344(01)00107-1
   Walenta S, 1997, AM J PATHOL, V150, P409
   Wallace DC, 2012, NAT REV CANCER, V12, P685, DOI 10.1038/nrc3365
   Wang SL, 2007, CANCER BIOL THER, V6, P1649, DOI 10.4161/cbt.6.10.4948
   Warburg O, 1938, BIOCHEM Z, V298, P150
   WARBURG O, 1956, SCIENCE, V123, P309, DOI 10.1126/science.123.3191.309
   Warburg O, 1932, NATURWISSENSCHAFTEN, V20, P980, DOI 10.1007/BF01504728
   Warburg O, 1936, BIOCHEM Z, V287, P291
   Warburg O. H., 1948, WASSERSTOFFUBERTRAGE
   Ward PS, 2012, CANCER CELL, V21, P297, DOI 10.1016/j.ccr.2012.02.014
   WEBER G, 1971, CANCER RES, V31, P2177
   Xu HN, 2013, J INNOV OPT HEAL SCI, V6, DOI 10.1142/S1793545813500119
   Xu HN, 2013, ADV EXP MED BIOL, V765, P343, DOI 10.1007/978-1-4614-4989-8_48
   Xu HN, 2012, ADV EXP MED BIOL, V737, P169, DOI 10.1007/978-1-4614-1566-4_25
   Xu HN, 2012, ADV EXP MED BIOL, V737, P175, DOI 10.1007/978-1-4614-1566-4_26
   Xu H. N, 2009, P SOC PHOTO-OPT INS, V7174
   Xu H. N., 2013, P INT SOC MAG RESON
   Xu HN, 2013, SPRINGERPLUS, V2, DOI 10.1186/2193-1801-2-73
   Xu HN, 2013, J INNOV OPT HEAL SCI, V6, DOI 10.1142/S1793545813500168
   Xu HN, 2013, ADV EXP MED BIOL, V789, P243, DOI 10.1007/978-1-4614-7411-1_33
   Xu HN, 2013, BIOMARK RES, V1, DOI 10.1186/2050-7771-1-6
   Xu HN, 2013, ACAD RADIOL, V20, P764, DOI 10.1016/j.acra.2013.02.006
   Xu HN, 2011, J INNOV OPT HEAL SCI, V4, P279, DOI [10.1142/s1793545811001617, 10.1142/S1793545811001617]
   Xu HN, 2011, ADV EXP MED BIOL, V701, P207, DOI 10.1007/978-1-4419-7756-4_28
   Xu HN, 2009, J INNOV OPT HEAL SCI, V2, P375, DOI 10.1142/S1793545809000681
   Xu HN, 2010, J BIOMED OPT, V15, DOI 10.1117/1.3431714
   Xu HN, 2009, ADV EXP MED BIOL, V645, P247, DOI 10.1007/978-0-387-85998-9_37
   Yan X, 2006, INT J BIOCHEM CELL B, V38, P2102, DOI 10.1016/j.biocel.2006.06.002
   Yaromina A, 2009, INT J RADIAT BIOL, V85, P972, DOI 10.3109/09553000903232868
   YIN DZ, 1991, MECH AGEING DEV, V59, P95, DOI 10.1016/0047-6374(91)90076-C
   Zhang QH, 2006, P NATL ACAD SCI USA, V103, P9029, DOI 10.1073/pnas.0603269103
NR 103
TC 14
Z9 14
U1 0
U2 14
PU WORLD SCIENTIFIC PUBL CO PTE LTD
PI SINGAPORE
PA 5 TOH TUCK LINK, SINGAPORE 596224, SINGAPORE
SN 1793-5458
EI 1793-7205
J9 J INNOV OPT HEAL SCI
JI J. Innov. Opt. Health Sci.
PD MAR
PY 2014
VL 7
IS 2
SI SI
AR 1430002
DI 10.1142/S179354581430002X
PG 20
WC Optics; Radiology, Nuclear Medicine & Medical Imaging
WE Science Citation Index Expanded (SCI-EXPANDED)
SC Optics; Radiology, Nuclear Medicine & Medical Imaging
GA AF3HW
UT WOS:000334603700013
PM 31827630
OA gold, Green Accepted
DA 2022-07-19
ER

PT J
AU Battini, S
   Faitot, F
   Imperiale, A
   Cicek, AE
   Heimburger, C
   Averous, G
   Bachellier, P
   Namer, IJ
AF Battini, S.
   Faitot, F.
   Imperiale, A.
   Cicek, A. E.
   Heimburger, C.
   Averous, G.
   Bachellier, P.
   Namer, I. J.
TI Metabolomics approaches in pancreatic adenocarcinoma: tumor metabolism
   profiling predicts clinical outcome of patients
SO BMC MEDICINE
LA English
DT Article
DE Metabolomics; HRMAS; NMR; Biomarker; Pancreatic adenocarcinoma;
   Long-term survival
ID CHOLINE PHOSPHOLIPID-METABOLISM; LONG-TERM SURVIVAL; DUCTAL
   ADENOCARCINOMA; RADIATION-DOSIMETRY; SERUM METABOLOMICS;
   PROSTATE-CANCER; LYMPH-NODES; PANCREATICODUODENECTOMY; RESECTION;
   TAURINE
AB Background: Pancreatic adenocarcinomas (PAs) have very poor prognoses even when surgery is possible. Currently, there are no tissular biomarkers to predict long-term survival in patients with PA. The aims of this study were to (1) describe the metabolome of pancreatic parenchyma (PP) and PA, (2) determine the impact of neoadjuvant chemotherapy on PP and PA, and (3) find tissue metabolic biomarkers associated with long-term survivors, using metabolomics analysis.
   Methods: H-1 high-resolution magic angle spinning (HRMAS) nuclear magnetic resonance (NMR) spectroscopy using intact tissues was applied to analyze metabolites in PP tissue samples (n = 17) and intact tumor samples (n = 106), obtained from 106 patients undergoing surgical resection for PA.
   Results: An orthogonal partial least square-discriminant analysis (OPLS-DA) showed a clear distinction between PP and PA. Higher concentrations of myo-inositol and glycerol were shown in PP, whereas higher levels of glucose, ascorbate, ethanolamine, lactate, and taurine were revealed in PA. Among those metabolites, one of them was particularly obvious in the distinction between long-term and short-term survivors. A high ethanolamine level was associated with worse survival. The impact of neoadjuvant chemotherapy was higher on PA than on PP.
   Conclusions: This study shows that HRMAS NMR spectroscopy using intact tissue provides important and solid information in the characterization of PA. Metabolomics profiling can also predict long-term survival: the assessment of ethanolamine concentration can be clinically relevant as a single metabolic biomarker. This information can be obtained in 20 min, during surgery, to distinguish long-term from short-term survival.
C1 [Battini, S.; Faitot, F.; Imperiale, A.; Heimburger, C.; Namer, I. J.] Univ Strasbourg, CNRS, ICube, UMR 7357, Strasbourg, France.
   [Faitot, F.; Bachellier, P.] Univ Hosp Strasbourg, Hautepierre Hosp, Dept Visceral Surg & Transplantat, Strasbourg, France.
   [Faitot, F.; Imperiale, A.; Heimburger, C.; Namer, I. J.] FMTS, Fac Med, Strasbourg, France.
   [Imperiale, A.; Heimburger, C.; Namer, I. J.] Univ Hosp Strasbourg, Hautepierre Hosp, Dept Biophys & Nucl Med, F-67098 Strasbourg, France.
   [Cicek, A. E.] Carnegie Mellon Univ, Computat Biol Dept, Pittsburgh, PA 15213 USA.
   [Cicek, A. E.] Bilkent Univ, Dept Comp Engn, Ankara, Turkey.
   [Averous, G.] Univ Hosp Strasbourg, Hautepierre Hosp, Dept Pathol, Strasbourg, France.
RP Namer, IJ (通讯作者)，Univ Strasbourg, CNRS, ICube, UMR 7357, Strasbourg, France.; Namer, IJ (通讯作者)，FMTS, Fac Med, Strasbourg, France.; Namer, IJ (通讯作者)，Univ Hosp Strasbourg, Hautepierre Hosp, Dept Biophys & Nucl Med, F-67098 Strasbourg, France.
EM Izzie.Jacques.NAMER@chru-strasbourg.fr
RI Imperiale, Alessio/AAP-7968-2020; Faitot, Francois/Y-9465-2019; NAMER,
   Izzie-Jacques/AAS-7224-2020
OI NAMER, Izzie-Jacques/0000-0003-1822-7759; Cicek, A.
   Ercument/0000-0001-8613-6619
CR ALMOGUERA C, 1988, CELL, V53, P549, DOI 10.1016/0092-8674(88)90571-5
   Andersson R, 2004, HPB (Oxford), V6, P5, DOI 10.1080/13651820310017093
   Challapalli A, 2014, J NUCL MED, V55, P256, DOI 10.2967/jnumed.113.129577
   Cicek AE, 2013, PLOS COMPUT BIOL, V9, DOI 10.1371/journal.pcbi.1002859
   de Molina AR, 2002, ONCOGENE, V21, P4317, DOI 10.1038/sj.onc.1205556
   DeGrado TR, 2002, J NUCL MED, V43, P92
   Delpero JR, 2014, HPB, V16, P20, DOI 10.1111/hpb.12061
   Desideri E, 2015, CANCER LETT, V356, P217, DOI 10.1016/j.canlet.2014.02.023
   Fantin VR, 2006, CANCER CELL, V9, P425, DOI 10.1016/j.ccr.2006.04.023
   Fontana A, 2016, ONCOTARGET, V7, P8968, DOI 10.18632/oncotarget.7108
   Glunde K, 2008, CANCER RES, V68, P172, DOI 10.1158/0008-5472.CAN-07-2678
   Guillaumond F, 2013, P NATL ACAD SCI USA, V110, P3919, DOI 10.1073/pnas.1219555110
   Guo JY, 2013, GENE DEV, V27, P1447, DOI 10.1101/gad.219642.113
   He XH, 2013, WORLD J GASTROENTERO, V19, P4200, DOI 10.3748/wjg.v19.i26.4200
   Imperiale A, 2013, ENDOCR-RELAT CANCER, V20, P705, DOI 10.1530/ERC-13-0232
   Iorio E, 2005, CANCER RES, V65, P9369, DOI 10.1158/0008-5472.CAN-05-1146
   Jang JY, 2014, ANN SURG, V259, P656, DOI 10.1097/SLA.0000000000000384
   Kanehisa M, 2000, NUCLEIC ACIDS RES, V28, P27, DOI 10.1093/nar/28.1.27
   Kanehisa M, 2014, NUCLEIC ACIDS RES, V42, pD199, DOI 10.1093/nar/gkt1076
   Katz MHG, 2012, CANCER-AM CANCER SOC, V118, P5749, DOI 10.1002/cncr.27636
   Koong AC, 2000, INT J RADIAT ONCOL, V48, P919, DOI 10.1016/S0360-3016(00)00803-8
   LaConti JJ, 2015, BMC GENOMICS, V16, DOI 10.1186/1471-2164-16-S1-S1
   Le A, 2010, P NATL ACAD SCI USA, V107, P2037, DOI 10.1073/pnas.0914433107
   Li DH, 2004, LANCET, V363, P1049, DOI 10.1016/S0140-6736(04)15841-8
   Lohr M, 2005, NEOPLASIA, V7, P17, DOI 10.1593/neo.04445
   Lu QY, 2015, METABOLOMICS, V11, P71, DOI 10.1007/s11306-014-0672-8
   Marengo E, 2014, WORLD J GASTROENTERO, V20, P13325, DOI 10.3748/wjg.v20.i37.13325
   McMillan MT, 2016, SURGERY, V159, P1013, DOI 10.1016/j.surg.2015.10.028
   Mierke F, 2016, ANN SURG ONCOL, V23, pS730, DOI 10.1245/s10434-016-5515-6
   Morin A, 2014, INT J CANCER, V135, P2237, DOI 10.1002/ijc.29080
   National Cancer Institute, SEER CANC STAT FACTS
   Nishiumi S, 2010, METABOLOMICS, V6, P518, DOI 10.1007/s11306-010-0224-9
   Opstad KS, 2009, BRIT J CANCER, V100, P789, DOI 10.1038/sj.bjc.6604933
   Pedrazzoli S, 1998, ANN SURG, V228, P508, DOI 10.1097/00000658-199810000-00007
   Penet MF, 2015, CLIN CANCER RES, V21, P386, DOI 10.1158/1078-0432.CCR-14-0964
   R Development Core Team, 2016, R LANGUAGE ENV STAT
   Ramirez de Molina A, 2002, BIOCHEM BIOPH RES CO, V296, P580, DOI 10.1016/S0006-291X(02)00920-8
   Ramirez de Molina A, 2007, LANCET ONCOL, V8, P889, DOI 10.1016/S1470-2045(07)70279-6
   Ritchie SA, 2013, BMC CANCER, V13, DOI 10.1186/1471-2407-13-416
   Sanchez-Tena S, 2013, J AGR FOOD CHEM, V61, P4310, DOI 10.1021/jf3052785
   Schnelldorfer T, 2008, ANN SURG, V247, P456, DOI 10.1097/SLA.0b013e3181613142
   Selway Z.Z., 2014, METABOLISM GLANCE
   Sousa CM, 2014, CARCINOGENESIS, V35, P1441, DOI 10.1093/carcin/bgu097
   Srinivasan R, 2015, CLIN CANCER RES, V21, P10, DOI 10.1158/1078-0432.CCR-13-2993
   Thornburg JM, 2008, BREAST CANCER RES, V10, DOI 10.1186/bcr2154
   Trousil S, 2014, CANCER RES, V74, P6867, DOI 10.1158/0008-5472.CAN-13-2409
   Uemura T, 2004, J GASTROENTEROL, V39, P56, DOI 10.1007/s00535-003-1245-1
   Urayama S, 2015, WORLD J GASTROENTERO, V21, P1707, DOI 10.3748/wjg.v21.i6.1707
   Vali R, 2015, AM J NUCL MED MOLEC, V5, P96
   Vincent A, 2011, LANCET, V378, P607, DOI 10.1016/S0140-6736(10)62307-0
   Vollmer CM, 2015, ANN SURG, V261, P527, DOI 10.1097/SLA.0000000000000843
   Vuarnesson H, 2013, EJSO-EUR J SURG ONC, V39, P1116, DOI 10.1016/j.ejso.2013.07.089
   Wang AS, 2014, NMR BIOMED, V27, P1361, DOI 10.1002/nbm.3198
   Wang F, 2014, ANN SURG ONCOL, V21, P1937, DOI 10.1245/s10434-014-3554-4
   Wider G, 2006, J AM CHEM SOC, V128, P2571, DOI 10.1021/ja055336t
   Wise DR, 2010, TRENDS BIOCHEM SCI, V35, P427, DOI 10.1016/j.tibs.2010.05.003
   Wishart DS, 2013, NUCLEIC ACIDS RES, V41, pD801, DOI 10.1093/nar/gks1065
   Witney TH, 2012, CLIN CANCER RES, V18, P1063, DOI 10.1158/1078-0432.CCR-11-2462
   Yan H, 2009, NEW ENGL J MED, V360, P765, DOI 10.1056/NEJMoa0808710
   Yekebas EF, 2008, ANN SURG, V247, P300, DOI 10.1097/SLA.0b013e31815aab22
   Yokota H, 2007, J MAGN RESON IMAGING, V25, P992, DOI 10.1002/jmri.20902
   Zadra G, 2013, BBA-MOL CELL BIOL L, V1831, P1518, DOI 10.1016/j.bbalip.2013.03.010
   Zhang G, 2013, CLIN CANCER RES, V19, P4983, DOI 10.1158/1078-0432.CCR-13-0209
   Zhang XL, 2014, ACTA BIOCH BIOPH SIN, V46, P261, DOI 10.1093/abbs/gmu004
   Zhao D, 2006, CANCER CELL, V23, P464
NR 65
TC 35
Z9 35
U1 1
U2 25
PU BMC
PI LONDON
PA CAMPUS, 4 CRINAN ST, LONDON N1 9XW, ENGLAND
SN 1741-7015
J9 BMC MED
JI BMC Med.
PD MAR 16
PY 2017
VL 15
AR 56
DI 10.1186/s12916-017-0810-z
PG 16
WC Medicine, General & Internal
WE Science Citation Index Expanded (SCI-EXPANDED)
SC General & Internal Medicine
GA EP9EP
UT WOS:000397677100001
PM 28298227
OA Green Published, gold
DA 2022-07-19
ER

PT J
AU Irigaray, P
   Newby, JA
   Lacomme, S
   Belpomme, D
AF Irigaray, P.
   Newby, J. A.
   Lacomme, S.
   Belpomme, D.
TI Overweight/obesity and cancer genesis: More than a biological link
SO BIOMEDICINE & PHARMACOTHERAPY
LA English
DT Review
DE adipocyte; adipokin; adipose tissue; aromatase; benzopyrene; breast
   cancer; carcinogens; endocrine disruptors; HCH; lipolysis; lymphoma;
   non-Hodgkin lymphoma; obesity; organochlorines; overweight; PCB; POP;
   prostate cancer
ID BODY-MASS INDEX; ADIPOSE-TISSUE CONCENTRATIONS; ABNORMAL
   GLUCOSE-METABOLISM; GROWTH-FACTOR-I; TO-HIP RATIO; BREAST-CANCER;
   OVARIAN-CANCER; POLYCHLORINATED-BIPHENYLS; PANCREATIC-CANCER;
   PROSTATE-CANCER
AB The classical view according to which overweight/obesity is related to cancer considers adipose tissue as an active and metabolic "organ", acting through endocrine, autocrine and paracrine processes. Consequently, it has been hypothetised, that genesis and progression of cancer may be caused by different biological factors acting through diverse mechanisms including changes in the synthesis and bioavailability of sex hormones, insulin resistance, release of growth factors and/or proinflammatory cytokines and abnormal energetic disposal and expenditure.
   We have shown that overweight/obesity can be experimentally induced by benzo[a]pyrene, a universal well characterized chemical pollutant and that overweight/obesity may in fact be caused by several types of chemical pollutants.
   In this paper we propose that in addition to the above hypothetical biological mechanisms, adipose tissue acts as a reservoir for lipophilic, liposoluble environmental carcinogens, so that chemical pollution may in fact generate both overweight/obesity and cancer. More precisely, we propose that many carcinogens, be they mutagens or promotors can be stored in the adipose tissue, be released at convenient dose in the blood circulation and therefore target peripheral tissues to induce carcinogenesis.
   Such carcinogens mainly include organochlorine pesticides and PCBs. Their association with an increased risk of cancer seems to be demonstrated for breast and prostate carcinoma, as well as for lymphoma, not only in obese patients, but also in normal weight or even leaner patients suggesting that the adipose tissue may act as a reservoir for environmental carcinogens in obese as well as in non-obese patients. (C) 2007 Elsevier Masson SAS. All rights reserved.
C1 [Irigaray, P.; Belpomme, D.] ARTAC, Canc Res Ctr, F-75015 Paris, France.
   [Newby, J. A.] Univ Liverpool, Dept Human Anat & Cell Biol, Dept Toxico Pathol Res Grp, Liverpool L69 3GE, Merseyside, England.
   [Lacomme, S.] CHU Nancy, Cent Hosp, Serv Anat & Cytol Pathol, F-54000 Nancy, France.
   [Belpomme, D.] Univ Paris, HEGP, Dept Med Oncol, F-75015 Paris, France.
RP Irigaray, P (通讯作者)，ARTAC, Canc Res Ctr, 57-59 Rue Convent, F-75015 Paris, France.
EM philippei.artac@gmail.com
OI belpomme, dominique/0000-0002-9132-2077; irigaray,
   philippe/0000-0003-3375-7192
CR Alavanja MCR, 2003, AM J EPIDEMIOL, V157, P800, DOI 10.1093/aje/kwg040
   Aronson KJ, 2000, CANCER EPIDEM BIOMAR, V9, P55
   Baillie-Hamilton PF, 2002, J ALTERN COMPLEM MED, V8, P185, DOI 10.1089/107555302317371479
   BEAUFRAND M-J, 1978, Toxicological European Research, V1, P39
   Belpomme D, 2007, ENVIRON RES, V105, P414, DOI 10.1016/j.envres.2007.07.002
   Belpomme D, 2007, INT J ONCOL, V30, P1037
   Bergstrom A, 2001, INT J CANCER, V91, P421, DOI 10.1002/1097-0215(200002)9999:9999&lt;::AID-IJC1053&gt;3.0.CO;2-T
   Berrington de Gonzalez A, 2003, BRIT J CANCER, V89, P519, DOI 10.1038/sj.bjc.6601140
   Bianchini F, 2002, LANCET ONCOL, V3, P565, DOI 10.1016/S1470-2045(02)00849-5
   Bigsby RM, 1997, CANCER RES, V57, P865
   Billington CJ, 2000, ARCH INTERN MED, V160, P898, DOI 10.1001/archinte.160.7.898
   BJORNTORP P, 1991, INT J OBESITY, V15, P67
   Blackwood A, 1998, CANCER EPIDEM BIOMAR, V7, P579
   BOTWOOD N, 1995, J STEROID BIOCHEM, V53, P529, DOI 10.1016/0960-0760(95)00108-C
   Brakenhielm E, 2004, P NATL ACAD SCI USA, V101, P2476, DOI 10.1073/pnas.0308671100
   Brody JG, 2003, ENVIRON HEALTH PERSP, V111, P1007, DOI 10.1289/ehp.6310
   BULUN SE, 1994, J CLIN ENDOCR METAB, V78, P428, DOI 10.1210/jc.78.2.428
   Calle EE, 1999, NEW ENGL J MED, V341, P1097, DOI 10.1056/NEJM199910073411501
   Calle EE, 2003, NEW ENGL J MED, V348, P1625, DOI 10.1056/NEJMoa021423
   Calle EE, 2004, NAT REV CANCER, V4, P579, DOI 10.1038/nrc1408
   CAMPFIELD LA, 1995, SCIENCE, V269, P546, DOI 10.1126/science.7624778
   Cancer and Steroid Hormone Study of the Centers for Disease Control and the National Institute of Child Health and Human Development, 1987, N Engl J Med, V316, P650
   Caro JF, 1996, DIABETES, V45, P1455, DOI 10.2337/diab.45.11.1455
   CASTELLOT JJ, 1982, P NATL ACAD SCI-BIOL, V79, P5597, DOI 10.1073/pnas.79.18.5597
   Chan JM, 1998, SCIENCE, V279, P563, DOI 10.1126/science.279.5350.563
   CHEVRIER J, 1998, 8 INT C OB PAR
   Chinookoswong N, 1999, DIABETES, V48, P1487, DOI 10.2337/diabetes.48.7.1487
   Chow WH, 2000, NEW ENGL J MED, V343, P1305, DOI 10.1056/NEJM200011023431804
   Chow WH, 1998, JNCI-J NATL CANCER I, V90, P150, DOI 10.1093/jnci/90.2.150
   Connolly BS, 2002, NUTR CANCER, V44, P127, DOI 10.1207/S15327914NC4402_02
   CRAMER DW, 1984, OBSTET GYNECOL, V63, P833
   Davis D.L., 1997, SCI MED, V4, P56
   DAVIS DL, 1993, ENVIRON HEALTH PERSP, V101, P372, DOI 10.2307/3431889
   Dizdar O, 2004, MED HYPOTHESES, V63, P790, DOI 10.1016/j.mehy.2004.01.046
   DOBSON DE, 1990, CELL, V61, P223, DOI 10.1016/0092-8674(90)90803-M
   Dorgan JF, 1999, CANCER CAUSE CONTROL, V10, P1, DOI 10.1023/A:1008824131727
   Ebihara K, 2001, DIABETES, V50, P1440, DOI 10.2337/diabetes.50.6.1440
   Engel LS, 2007, CANCER EPIDEM BIOMAR, V16, P373, DOI 10.1158/1055-9965.EPI-07-0055
   Engeland A, 2003, JNCI-J NATL CANCER I, V95, P1244, DOI 10.1093/jnci/djg010
   Enger SM, 2004, ARCH SURG-CHICAGO, V139, P954, DOI 10.1001/archsurg.139.9.954
   EVERHART J, 1995, JAMA-J AM MED ASSOC, V273, P1605, DOI 10.1001/jama.273.20.1605
   FARROW DC, 1989, AM J EPIDEMIOL, V129, P1300, DOI 10.1093/oxfordjournals.aje.a115249
   Fernandez MF, 2007, INT J HYG ENVIR HEAL, V210, P429, DOI 10.1016/j.ijheh.2007.01.014
   Flegal KM, 2002, JAMA-J AM MED ASSOC, V288, P1723, DOI 10.1001/jama.288.14.1723
   FRISCH RE, 1980, J CLIN ENDOCR METAB, V51, P394, DOI 10.1210/jcem-51-2-394
   Gainsford T, 1996, P NATL ACAD SCI USA, V93, P14564, DOI 10.1073/pnas.93.25.14564
   Gapstur SM, 2000, JAMA-J AM MED ASSOC, V283, P2552, DOI 10.1001/jama.283.19.2552
   Gapstur SM, 2002, CANCER EPIDEM BIOMAR, V11, P1041
   GEYER HJ, 1993, ECOTOX ENVIRON SAFE, V26, P45, DOI 10.1006/eesa.1993.1040
   GEYER HJ, 1994, ECOTOX ENVIRON SAFE, V28, P53, DOI 10.1006/eesa.1994.1034
   Geyer HJ, 1997, ECOTOX ENVIRON SAFE, V36, P213, DOI 10.1006/eesa.1996.1502
   GEYER HJ, 1990, TOXICOLOGY, V65, P97, DOI 10.1016/0300-483X(90)90081-Q
   Gram IT, 2006, INT J OBESITY, V30, P1623, DOI 10.1038/sj.ijo.0803324
   Greggi S, 2000, GYNECOL ONCOL, V79, P50, DOI 10.1006/gyno.2000.5909
   Gregoire FM, 2001, EXP BIOL MED, V226, P997, DOI 10.1177/153537020122601106
   Grun F, 2006, MOL ENDOCRINOL, V20, P2141, DOI 10.1210/me.2005-0367
   HALAAS JL, 1995, SCIENCE, V269, P543, DOI 10.1126/science.7624777
   Hardell L, 2001, LEUKEMIA LYMPHOMA, V42, P619, DOI 10.3109/10428190109099322
   Hardell L, 2006, J OCCUP ENVIRON MED, V48, P700, DOI 10.1097/01.jom.0000205989.46603.43
   HARRIS JR, 1992, NEW ENGL J MED, V327, P319, DOI 10.1056/NEJM199207303270505
   HARTGE P, 1989, AM J OBSTET GYNECOL, V161, P10, DOI 10.1016/0002-9378(89)90221-4
   HARTZ AJ, 1984, AM J EPIDEMIOL, V119, P71, DOI 10.1093/oxfordjournals.aje.a113727
   Heindel JJ, 2003, TOXICOL SCI, V76, P247, DOI 10.1093/toxsci/kfg255
   Helzlsouer KJ, 1999, CANCER EPIDEM BIOMAR, V8, P525
   HENDERSON BE, 1983, BRIT J CANCER, V47, P749, DOI 10.1038/bjc.1983.127
   Hou LF, 2006, EUR J CANCER, V42, P84, DOI 10.1016/j.ejca.2005.09.014
   Howard CV, 2001, ENVIR SCI TECH LIB, V18, P219
   HOWARD CV, 2004, NICOLOPOULOU STAMATI, P39
   Hoyer AP, 1998, LANCET, V352, P1816, DOI 10.1016/S0140-6736(98)04504-8
   Hsing Ann W., 2002, Prostate, V52, P213, DOI 10.1002/pros.10108
   Hue O, 2006, OBES SURG, V16, P1145, DOI 10.1381/096089206778392356
   HUTCHEON DE, 1983, ENVIRON RES, V32, P104, DOI 10.1016/0013-9351(83)90196-2
   *IARC, 1991, IARC MON EV CARC RIS, V53, P179, DOI DOI 10.7705/BIOMEDICA.V25I3.1358,335-345
   IARC Working Group on the Evaluation of Cancer-Preventive Agents, 2002, IARC HDB CANC PREV, V6
   Ibarluzea JM, 2004, CANCER CAUSE CONTROL, V15, P591, DOI 10.1023/B:CACO.0000036167.51236.86
   Imbeault P, 2001, INT J OBESITY, V25, P1585, DOI 10.1038/sj.ijo.0801817
   Irigaray P, 2006, FEBS J, V273, P1362, DOI 10.1111/j.1742-4658.2006.05159.x
   Irigaray P, 2005, FOOD CHEM TOXICOL, V43, P457, DOI 10.1016/j.fct.2004.11.016
   Jackson AL, 2001, MUTAT RES-FUND MOL M, V477, P7, DOI 10.1016/S0027-5107(01)00091-4
   Ji BT, 1996, INT J CANCER, V66, P432
   Kadowaki T, 2005, ENDOCR REV, V26, P439, DOI 10.1210/er.2005-0005
   KELCE WR, 1995, NATURE, V375, P581, DOI 10.1038/375581a0
   Kieffer TJ, 1996, BIOCHEM BIOPH RES CO, V224, P522, DOI 10.1006/bbrc.1996.1059
   Knerr S, 2006, CRIT REV TOXICOL, V36, P663, DOI 10.1080/10408440600845304
   Lahmann PH, 2004, BRIT J CANCER, V91, P1666, DOI 10.1038/sj.bjc.6602203
   LASSITER RR, 1990, ENVIRON TOXICOL CHEM, V9, P585, DOI 10.1002/etc.5620090507
   LEW EA, 1979, J CHRON DIS, V32, P563, DOI 10.1016/0021-9681(79)90119-X
   Li Jia-yuan, 2006, Wei Sheng Yan Jiu, V35, P391
   Liljegren G, 1998, EUR J CANCER PREV, V7, P135
   Lindblad P, 1999, DIABETOLOGIA, V42, P107, DOI 10.1007/s001250051122
   Lindsted KD, 1998, INT J OBESITY, V22, P544, DOI 10.1038/sj.ijo.0800623
   Loffreda S, 1998, FASEB J, V12, P57, DOI 10.1096/fasebj.12.1.57
   Lopez-Carrillo L, 1999, ENVIRON RES, V81, P142, DOI 10.1006/enrs.1999.3961
   Lorincz AM, 2006, ENDOCR-RELAT CANCER, V13, P279, DOI 10.1677/erc.1.00729
   Lowenfels AB, 1999, HEPATO-GASTROENTEROL, V46, P1529
   MADIGAN MP, 1995, J NATL CANCER I, V87, P1681, DOI 10.1093/jnci/87.22.1681
   MANSON JE, 1995, NEW ENGL J MED, V333, P677, DOI 10.1056/NEJM199509143331101
   Meinhardt U, 2002, HORM RES, V57, P145, DOI 10.1159/000058374
   Mercer JG, 1996, FEBS LETT, V387, P113, DOI 10.1016/0014-5793(96)00473-5
   MES J, 1974, B ENVIRON CONTAM TOX, V12, P721, DOI 10.1007/BF01685921
   Michaud DS, 2001, JAMA-J AM MED ASSOC, V286, P921, DOI 10.1001/jama.286.8.921
   Mink PJ, 1996, EPIDEMIOLOGY, V7, P38, DOI 10.1097/00001648-199601000-00008
   Moerman CJ, 1999, HEPATO-GASTROENTEROL, V46, P1533
   MOLLER H, 1994, EUR J CANCER, V30A, P344, DOI 10.1016/0959-8049(94)90254-2
   MORGAN DP, 1971, ARCH ENVIRON HEALTH, V22, P301, DOI 10.1080/00039896.1971.10665848
   Mori M, 1998, JPN J CANCER RES, V89, P246, DOI 10.1111/j.1349-7006.1998.tb00555.x
   Mullerova D, 2007, PHYSIOL RES, V56, P375, DOI 10.33549/physiolres.931022
   Munoz-de-Toro M, 2006, BREAST CANCER RES, V8, DOI 10.1186/bcr1534
   Muscat JE, 2003, CANCER EPIDEM BIOMAR, V12, P1474
   MUSSALORAUHAMAA H, 1990, CANCER, V66, P2124, DOI 10.1002/1097-0142(19901115)66:10<2124::AID-CNCR2820661014>3.0.CO;2-A
   Newbold RR, 2007, REPROD TOXICOL, V23, P290, DOI 10.1016/j.reprotox.2006.12.010
   OHMIYA Y, 1977, TOHOKU J EXP MED, V122, P143, DOI 10.1620/tjem.122.143
   Ostlund RE, 1996, J CLIN ENDOCR METAB, V81, P3909, DOI 10.1210/jc.81.11.3909
   Pallett AL, 1997, BIOCHEM BIOPH RES CO, V238, P267, DOI 10.1006/bbrc.1997.7274
   Pan SY, 2006, CANCER EPIDEM BIOMAR, V15, P2453, DOI 10.1158/1055-9965.EPI-06-0616
   Payne J, 2001, ENVIRON HEALTH PERSP, V109, P391, DOI 10.2307/3454899
   PELLEYMOUNTER MA, 1995, SCIENCE, V269, P540, DOI 10.1126/science.7624776
   Petreas M, 2004, CANCER EPIDEM BIOMAR, V13, P416
   Pi-Sunyer FX, 1998, OBES RES, V6, p51S
   PORTA M, 2000, EPIDEMIOLOGY, V36, P663
   Purdie DM, 2001, CANCER CAUSE CONTROL, V12, P855, DOI 10.1023/A:1012267619561
   Quintana PJE, 2004, ENVIRON HEALTH PERSP, V112, P854, DOI 10.1289/ehp.6726
   Raaschou-Nielsen O, 2005, CANCER EPIDEM BIOMAR, V14, P67
   Rink JD, 1996, J CLIN ENDOCR METAB, V81, P2443, DOI 10.1210/jc.81.7.2443
   Rupnick MA, 2002, P NATL ACAD SCI USA, V99, P10730, DOI 10.1073/pnas.162349799
   Savage DB, 2001, DIABETES, V50, P2199, DOI 10.2337/diabetes.50.10.2199
   SCHAPIRA DV, 1990, ANN INTERN MED, V112, P182, DOI 10.7326/0003-4819-112-3-182
   Schoen RE, 1999, JNCI-J NATL CANCER I, V91, P1147, DOI 10.1093/jnci/91.13.1147
   Settimi L, 2003, INT J CANCER, V104, P458, DOI 10.1002/ijc.10955
   SIITERI PK, 1987, AM J CLIN NUTR, V45, P277, DOI 10.1093/ajcn/45.1.277
   Silverman DT, 1998, JNCI-J NATL CANCER I, V90, P1710, DOI 10.1093/jnci/90.22.1710
   Silverman DT, 2001, TERATOGEN CARCIN MUT, V21, P7, DOI 10.1002/1520-6866(2001)21:1<7::AID-TCM3>3.0.CO;2-A
   SLATTERY ML, 1989, AM J EPIDEMIOL, V130, P497, DOI 10.1093/oxfordjournals.aje.a115363
   Snedeker SM, 2001, ENVIRON HEALTH PERSP, V109, P35, DOI [10.2307/3434845, 10.2307/3434918]
   Soliman PT, 2006, CANCER-AM CANCER SOC, V106, P2376, DOI 10.1002/cncr.21866
   Stattin P, 2004, J CLIN ONCOL, V22, P3104, DOI 10.1200/JCO.2004.10.105
   Stellman SD, 1998, CANCER EPIDEM BIOMAR, V7, P489
   Stellman SD, 2000, CANCER EPIDEM BIOMAR, V9, P1241
   Steppan CM, 2002, TRENDS ENDOCRIN MET, V13, P18, DOI 10.1016/S1043-2760(01)00522-7
   Stevens J, 1998, OBES RES, V6, P268, DOI 10.1002/j.1550-8528.1998.tb00349.x
   STRAUS DS, 1984, ENDOCR REV, V5, P356, DOI 10.1210/edrv-5-2-356
   TAYEK JA, 1992, J AM COLL NUTR, V11, P445
   Terry P, 2001, BRIT J CANCER, V85, P346, DOI 10.1054/bjoc.2001.1894
   Terry PD, 2002, GUT, V51, P191, DOI 10.1136/gut.51.2.191
   Tretli S, 1999, EUR J CANCER PREV, V8, P115, DOI 10.1097/00008469-199904000-00005
   van den Brandt PA, 2000, AM J EPIDEMIOL, V152, P514, DOI 10.1093/aje/152.6.514
   van Roermund JGH, 2007, WORLD J UROL, V25, P491, DOI 10.1007/s00345-007-0178-3
   VAUGHAN TL, 1995, CANCER EPIDEM BIOMAR, V4, P93
   vomSaal FS, 1997, P NATL ACAD SCI USA, V94, P2056
   Wajchenberg BL, 2000, ENDOCR REV, V21, P697, DOI 10.1210/er.21.6.697
   Wang Y, 2005, J BIOL CHEM, V280, P18341, DOI 10.1074/jbc.M501149200
   Webber J, 2003, P NUTR SOC, V62, P539, DOI 10.1079/PNS2003256
   WESTER PW, 1990, FOOD CHEM TOXICOL, V28, P179, DOI 10.1016/0278-6915(90)90006-9
   Weyer C, 2001, J CLIN ENDOCR METAB, V86, P1930, DOI 10.1210/jc.86.5.1930
   *WHO EXP COMM PHYS, 2002, PHYS STAT US INT ANT
   WILLETT WC, 1995, JAMA-J AM MED ASSOC, V273, P461, DOI 10.1001/jama.273.6.461
   Wolff MS, 2000, CANCER EPIDEM BIOMAR, V9, P271
   Wolk A, 1998, J NATL CANCER I, V90, P911, DOI 10.1093/jnci/90.12.911
   Wolk A, 2001, CANCER CAUSE CONTROL, V12, P13, DOI 10.1023/A:1008995217664
   Woolcott CG, 2001, CANCER CAUSE CONTROL, V12, P395, DOI 10.1023/A:1011289905751
   World Cancer Research Fund, 1997, FOOD NUTR PREV CANC, P371
   You L, 1999, TOXICOL APPL PHARM, V161, P258, DOI 10.1006/taap.1999.8804
   ZHANG YY, 1994, NATURE, V372, P425, DOI 10.1038/372425a0
NR 163
TC 62
Z9 65
U1 0
U2 17
PU ELSEVIER FRANCE-EDITIONS SCIENTIFIQUES MEDICALES ELSEVIER
PI ISSY-LES-MOULINEAUX
PA 65 RUE CAMILLE DESMOULINS, CS50083, 92442 ISSY-LES-MOULINEAUX, FRANCE
SN 0753-3322
EI 1950-6007
J9 BIOMED PHARMACOTHER
JI Biomed. Pharmacother.
PD DEC
PY 2007
VL 61
IS 10
BP 665
EP 678
DI 10.1016/j.biopha.2007.10.008
PG 14
WC Medicine, Research & Experimental; Pharmacology & Pharmacy
WE Science Citation Index Expanded (SCI-EXPANDED)
SC Research & Experimental Medicine; Pharmacology & Pharmacy
GA 246JE
UT WOS:000252002500007
PM 18035514
DA 2022-07-19
ER

PT J
AU Shin, CH
   Choi, DS
AF Shin, Chong Hyun
   Choi, Doo-Sup
TI Essential Roles for the Non-Canonical I kappa B Kinases in Linking
   Inflammation to Cancer, Obesity, and Diabetes
SO CELLS
LA English
DT Review
DE TBK1; IKK epsilon; inflammation; cancer; obesity; metabolic disease;
   diabetes
ID INDUCED INSULIN-RESISTANCE; IKK-RELATED KINASES; BETA-CELL MASS;
   INTERFERON REGULATORY FACTOR-3; ACTIVATED PROTEIN-KINASE;
   TUMOR-SUPPRESSOR CYLD; ADAPTER PROTEIN; RIG-I; INDUCIBLE
   PHOSPHORYLATION; PATHOGEN RECOGNITION
AB Non-canonical I kappa B kinases (IKKs) TBK1 and IKK epsilon have essential roles as regulators of innate immunity and cancer. Recent work has also implicated these kinases in distinctively controlling glucose homeostasis and repressing adaptive thermogenic and mitochondrial biogenic response upon obesity-induced inflammation. Additionally, TBK1 and IKK epsilon regulate pancreatic beta-cell regeneration. In this review, we summarize current data on the functions and molecular mechanisms of TBK1 and IKK epsilon in orchestrating inflammation to cancer, obesity, and diabetes.
C1 [Shin, Chong Hyun; Choi, Doo-Sup] Mayo Clin, Dept Mol Pharmacol & Expt Therapeut, Rochester, MN 55905 USA.
RP Shin, CH (通讯作者)，Mayo Clin, Dept Mol Pharmacol & Expt Therapeut, Rochester, MN 55905 USA.
EM Shin.Chonghyun@mayo.edu; Choids@mayo.edu
OI Shin, Chong/0000-0002-6385-5992
FU National Institutes of Health [R56DK111630]; NATIONAL INSTITUTE OF
   DIABETES AND DIGESTIVE AND KIDNEY DISEASES [R56DK111630] Funding Source:
   NIH RePORTER
FX This research was funded by National Institutes of Health, R56DK111630
   (C.H.S).
CR Andrejeva J, 2004, P NATL ACAD SCI USA, V101, P17264, DOI 10.1073/pnas.0407639101
   Annunziata CM, 2007, CANCER CELL, V12, P115, DOI 10.1016/j.ccr.2007.07.004
   Arkan MC, 2005, NAT MED, V11, P191, DOI 10.1038/nm1185
   Baeyens L, 2014, NAT BIOTECHNOL, V32, P76, DOI 10.1038/nbt.2747
   Baker RG, 2011, CELL METAB, V13, P11, DOI 10.1016/j.cmet.2010.12.008
   Baldwin AS, 2001, J CLIN INVEST, V107, P3, DOI 10.1172/JCI11891
   Barbie DA, 2009, NATURE, V462, P108, DOI 10.1038/nature08460
   Barbie TU, 2014, J CLIN INVEST, V124, P5411, DOI 10.1172/JCI75661
   Beinke S, 2004, BIOCHEM J, V382, P393, DOI 10.1042/BJ20040544
   Bell J, 2005, CLIN DRUG INVEST, V25, P555, DOI 10.2165/00044011-200525090-00001
   Benthuysen JR, 2016, J CLIN INVEST, V126, P3651, DOI 10.1172/JCI87439
   Beyett TS, 2018, BIOORGAN MED CHEM, V26, P5443, DOI 10.1016/j.bmc.2018.09.020
   Beyett TS, 2018, MOL PHARMACOL, V94, P1210, DOI 10.1124/mol.118.112185
   Bonnard M, 2000, EMBO J, V19, P4976, DOI 10.1093/emboj/19.18.4976
   Brummelkamp TR, 2003, NATURE, V424, P797, DOI 10.1038/nature01811
   Buss H, 2004, J BIOL CHEM, V279, P55633, DOI 10.1074/jbc.M409825200
   Butler AE, 2003, DIABETES, V52, P102, DOI 10.2337/diabetes.52.1.102
   Cai DS, 2005, NAT MED, V11, P183, DOI 10.1038/nm1166
   Caillaud A, 2005, J BIOL CHEM, V280, P17671, DOI 10.1074/jbc.M411389200
   Campbell-Thompson M, 2016, DIABETES, V65, P719, DOI 10.2337/db15-0779
   Chau TL, 2008, TRENDS BIOCHEM SCI, V33, P171, DOI 10.1016/j.tibs.2008.01.002
   Chen CG, 2017, MOL METAB, V6, P943, DOI 10.1016/j.molmet.2017.06.019
   Cheng AN, 2011, AM J CLIN PATHOL, V136, P60, DOI 10.1309/AJCP2JJGYNIUAS2V
   Chiang SH, 2009, CELL, V138, P961, DOI 10.1016/j.cell.2009.06.046
   Chien YC, 2006, CELL, V127, P157, DOI 10.1016/j.cell.2006.08.034
   Choi YH, 2006, J CLIN INVEST, V116, P3240, DOI 10.1172/JCI24867
   Clement JF, 2008, J VIROL, V82, P3984, DOI 10.1128/JVI.02526-07
   Clement JF, 2008, CELL RES, V18, P889, DOI 10.1038/cr.2008.273
   Compagno M, 2009, NATURE, V459, P717, DOI 10.1038/nature07968
   Cooper JM, 2017, CANCER RES, V77, P5077, DOI 10.1158/0008-5472.CAN-17-0829
   Crew AP, 2018, J MED CHEM, V61, P583, DOI 10.1021/acs.jmedchem.7b00635
   Dang CV, 2012, GENE DEV, V26, P877, DOI 10.1101/gad.189365.112
   Daval M, 2006, J PHYSIOL-LONDON, V574, P55, DOI 10.1113/jphysiol.2006.111484
   Dor Y, 2004, NATURE, V429, P41, DOI 10.1038/nature02520
   Eddy SF, 2005, CANCER RES, V65, P11375, DOI 10.1158/0008-5472.CAN-05-1602
   Eguchi K, 2017, J CLIN INVEST, V127, P14, DOI 10.1172/JCI88877
   Eldor R, 2006, P NATL ACAD SCI USA, V103, P5072, DOI 10.1073/pnas.0508166103
   Eskiocak B, 2017, CANCER DISCOV, V7, P832, DOI 10.1158/2159-8290.CD-16-0955
   Esser N, 2014, DIABETES RES CLIN PR, V105, P141, DOI 10.1016/j.diabres.2014.04.006
   Flannick J, 2016, NAT REV GENET, V17, P535, DOI 10.1038/nrg.2016.56
   Freischmidt A, 2017, JAMA NEUROL, V74, P110, DOI 10.1001/jamaneurol.2016.3712
   Fujita F, 2003, MOL CELL BIOL, V23, P7780, DOI 10.1128/MCB.23.21.7780-7793.2003
   Galluzzi L, 2017, EMBO J, V36, P1811, DOI 10.15252/embj.201796697
   Gatot JS, 2007, J BIOL CHEM, V282, P31131, DOI 10.1074/jbc.M701690200
   Ghosh S, 2002, CELL, V109, pS81, DOI 10.1016/S0092-8674(02)00703-1
   Giannoukakis N, 2000, J BIOL CHEM, V275, P36509, DOI 10.1074/jbc.M005943200
   Goldfine AB, 2010, ANN INTERN MED, V152, P346, DOI 10.7326/0003-4819-152-6-201003160-00004
   Gregg BE, 2012, J CLIN ENDOCR METAB, V97, P3197, DOI 10.1210/jc.2012-1206
   Greten FR, 2004, CELL, V118, P285, DOI 10.1016/j.cell.2004.07.013
   Guan HY, 2011, J PATHOL, V223, P436, DOI 10.1002/path.2815
   Guo BC, 2007, J BIOL CHEM, V282, P11817, DOI 10.1074/jbc.M700017200
   Guo JP, 2009, AM J PATHOL, V175, P324, DOI 10.2353/ajpath.2009.080767
   Hacker H, 2006, NATURE, V439, P204, DOI 10.1038/nature04369
   Hardie DG, 2011, GENE DEV, V25, P1895, DOI 10.1101/gad.17420111
   Harris J, 2006, J IMMUNOL, V177, P2527, DOI 10.4049/jimmunol.177.4.2527
   Hayden MS, 2008, CELL, V132, P344, DOI 10.1016/j.cell.2008.01.020
   Hayden MS, 2011, CELL RES, V21, P223, DOI 10.1038/cr.2011.13
   Hayden MS, 2004, GENE DEV, V18, P2195, DOI 10.1101/gad.1228704
   Heimberg H, 2001, DIABETES, V50, P2219, DOI 10.2337/diabetes.50.10.2219
   Hemmi H, 2004, J EXP MED, V199, P1641, DOI 10.1084/jem.20040520
   Hofmann MA, 1998, DIABETES CARE, V21, P1310, DOI 10.2337/diacare.21.8.1310
   Hotamisligil GS, 2006, NATURE, V444, P860, DOI 10.1038/nature05485
   Hsu S, 2012, CANCER RES, V72, P5494, DOI 10.1158/0008-5472.CAN-11-3993
   Hutti JE, 2009, MOL CELL, V34, P461, DOI 10.1016/j.molcel.2009.04.031
   Imai Y, 2013, TRENDS ENDOCRIN MET, V24, P351, DOI 10.1016/j.tem.2013.01.007
   Inada A, 2004, MOL CELL BIOL, V24, P2831, DOI 10.1128/MCB.24.7.2831-2841.2004
   Inoue H, 2006, CELL METAB, V3, P267, DOI 10.1016/j.cmet.2006.02.009
   Inoue H, 2004, NAT MED, V10, P168, DOI 10.1038/nm980
   Israel A, 2010, CSH PERSPECT BIOL, V2, DOI 10.1101/cshperspect.a000158
   Jing H, 2014, MOL CELLS, V37, P189, DOI 10.14348/molcells.2014.2353
   Karin M, 2000, SEMIN IMMUNOL, V12, P85, DOI 10.1006/smim.2000.0210
   Karin M, 2006, NATURE, V441, P431, DOI 10.1038/nature04870
   Kawai T, 2005, NAT IMMUNOL, V6, P981, DOI 10.1038/ni1243
   Kim JK, 2001, J CLIN INVEST, V108, P437, DOI 10.1172/JCI11559
   Kim J, 2011, NAT CELL BIOL, V13, P132, DOI 10.1038/ncb2152
   Kovalenko A, 2003, NATURE, V424, P801, DOI 10.1038/nature01802
   Kravchenko VV, 2003, J BIOL CHEM, V278, P26612, DOI 10.1074/jbc.M303001200
   Kumar H, 2011, INT REV IMMUNOL, V30, P16, DOI 10.3109/08830185.2010.529976
   Listrat Anne, 2016, ScientificWorldJournal, V2016, P3182746, DOI 10.1155/2016/3182746
   Lumeng CN, 2011, J CLIN INVEST, V121, P2111, DOI 10.1172/JCI57132
   Mabley JG, 2002, J ENDOCRINOL, V173, DOI 10.1677/joe.0.1730457
   MAKINO H, 1987, INT ARCH ALLER A IMM, V82, P66, DOI 10.1159/000234292
   Mallone R, 2013, CLIN IMMUNOL, V149, P286, DOI 10.1016/j.clim.2013.02.009
   Matsumoto G, 2015, HUM MOL GENET, V24, P4429, DOI 10.1093/hmg/ddv179
   Mattioli I, 2006, J BIOL CHEM, V281, P6175, DOI 10.1074/jbc.M508045200
   McCarthy MI, 2010, NEW ENGL J MED, V363, P2339, DOI 10.1056/NEJMra0906948
   McWhirter SM, 2004, P NATL ACAD SCI USA, V101, P233, DOI 10.1073/pnas.2237236100
   Meier JJ, 2005, DIABETOLOGIA, V48, P2221, DOI 10.1007/s00125-005-1949-2
   Meylan E, 2005, NATURE, V437, P1167, DOI 10.1038/nature04193
   Michalaki V, 2004, BRIT J CANCER, V90, P2312, DOI 10.1038/sj.bjc.6601814
   Mogensen TH, 2009, CLIN MICROBIOL REV, V22, P240, DOI 10.1128/CMR.00046-08
   Mori M, 2004, J BIOL CHEM, V279, P9698, DOI 10.1074/jbc.M310616200
   Mowers J, 2013, ELIFE, V2, DOI 10.7554/eLife.01119
   Munoz MC, 2009, J ENDOCRINOL, V201, P185, DOI 10.1677/JOE-08-0276
   Nakashima J, 2000, CLIN CANCER RES, V6, P2702
   Newton K, 2012, CSH PERSPECT BIOL, V4, DOI 10.1101/cshperspect.a006049
   Nomura F, 2000, GENES CELLS, V5, P191
   Novak U, 2009, BLOOD, V113, P4918, DOI 10.1182/blood-2008-08-174110
   Oeckinghaus A, 2009, CSH PERSPECT BIOL, V1, DOI 10.1101/cshperspect.a000034
   Olefsky JM, 2010, ANNU REV PHYSIOL, V72, P219, DOI 10.1146/annurev-physiol-021909-135846
   Oral EA, 2017, CELL METAB, V26, P157, DOI 10.1016/j.cmet.2017.06.006
   Panne D, 2007, J BIOL CHEM, V282, P22816, DOI 10.1074/jbc.M703019200
   Peant B, 2017, ONCOTARGET, V8, P14487, DOI 10.18632/oncotarget.11629
   Perkins ND, 2007, NAT REV MOL CELL BIO, V8, P49, DOI 10.1038/nrm2083
   Perl S, 2010, J CLIN ENDOCR METAB, V95, pE234, DOI 10.1210/jc.2010-0932
   Perry AK, 2004, J EXP MED, V199, P1651, DOI 10.1084/jem.20040528
   Peters RT, 2000, MOL CELL, V5, P513, DOI 10.1016/S1097-2765(00)80445-1
   Peters RT, 2001, BBA-REV CANCER, V1471, pM57, DOI 10.1016/S0304-419X(00)00024-X
   Pikarsky E, 2004, NATURE, V431, P461, DOI 10.1038/nature02924
   Pilli M, 2012, IMMUNITY, V37, P223, DOI 10.1016/j.immuni.2012.04.015
   Polkinghorne E, 2008, AM J PHYSIOL-ENDOC M, V294, pE316, DOI 10.1152/ajpendo.00537.2007
   Pomerantz JL, 1999, EMBO J, V18, P6694, DOI 10.1093/emboj/18.23.6694
   Rahier J, 2008, DIABETES OBES METAB, V10, P32, DOI 10.1111/j.1463-1326.2008.00969.x
   Rajurkar M, 2017, CANCER RES, V77, P320, DOI 10.1158/0008-5472.CAN-15-1684
   Ramadoss P, 2009, MOL ENDOCRINOL, V23, P827, DOI 10.1210/me.2008-0264
   Reilly SM, 2017, NAT REV ENDOCRINOL, V13, P633, DOI 10.1038/nrendo.2017.90
   Reilly SM, 2015, NAT COMMUN, V6, DOI 10.1038/ncomms7047
   Reilly SM, 2013, NAT MED, V19, P313, DOI 10.1038/nm.3082
   Richter B, 2016, P NATL ACAD SCI USA, V113, P4039, DOI 10.1073/pnas.1523926113
   Rius J, 2008, NATURE, V453, P807, DOI 10.1038/nature06905
   Rohl M, 2004, J CLIN INVEST, V113, P474, DOI 10.1172/JCI200418712
   Rothe M, 1996, P NATL ACAD SCI USA, V93, P8241, DOI 10.1073/pnas.93.16.8241
   Ryzhakov G, 2007, EMBO J, V26, P3180, DOI 10.1038/sj.emboj.7601743
   Saad MJA, 2016, PHYSIOLOGY, V31, P283, DOI 10.1152/physiol.00041.2015
   Saltiel AR, 2017, J CLIN INVEST, V127, P1, DOI [10.1172/JCI92035, 10.1172/jci92035]
   Sasai M, 2005, J IMMUNOL, V174, P27, DOI 10.4049/jimmunol.174.1.27
   Saxton RA, 2017, CELL, V168, P960, DOI [10.1016/j.cell.2017.02.004, 10.1016/j.cell.2017.03.035]
   Senftleben U, 2001, SCIENCE, V293, P1495, DOI 10.1126/science.1062677
   Seth RB, 2005, CELL, V122, P669, DOI 10.1016/j.cell.2005.08.012
   Sharma S, 2003, SCIENCE, V300, P1148, DOI 10.1126/science.1081315
   Shimada T, 1999, INT IMMUNOL, V11, P1357, DOI 10.1093/intimm/11.8.1357
   Sudo T, 2000, BIOCHEM PHARMACOL, V59, P347, DOI 10.1016/S0006-2952(99)00346-9
   Sun SC, 2008, TRENDS IMMUNOL, V29, P469, DOI 10.1016/j.it.2008.07.003
   Sun SC, 2013, TRENDS IMMUNOL, V34, P282, DOI 10.1016/j.it.2013.01.004
   Sun SC, 2012, IMMUNOL REV, V246, P125, DOI 10.1111/j.1600-065X.2011.01088.x
   Sun SC, 2011, CELL RES, V21, P1, DOI 10.1038/cr.2011.1
   Sun SC, 2011, CELL RES, V21, P71, DOI 10.1038/cr.2010.177
   Takaoka A, 2007, NATURE, V448, P501, DOI 10.1038/nature06013
   Takeuchi O, 2010, CELL, V140, P805, DOI 10.1016/j.cell.2010.01.022
   Tenoever BR, 2007, SCIENCE, V315, P1274, DOI 10.1126/science.1136567
   tenOever BR, 2004, J VIROL, V78, P10636, DOI 10.1128/JVI.78.19.10636-10649.2004
   Thorel F, 2010, NATURE, V464, P1149, DOI 10.1038/nature08894
   Tojima Y, 2000, NATURE, V404, P778, DOI 10.1038/35008109
   Trompouki E, 2003, NATURE, V424, P793, DOI 10.1038/nature01803
   Uhm M, 2017, SCI SIGNAL, V10, DOI 10.1126/scisignal.aah5085
   Vallabhapurapu S, 2009, ANNU REV IMMUNOL, V27, P693, DOI 10.1146/annurev.immunol.021908.132641
   Vu HL, 2014, MOL CANCER RES, V12, P1509, DOI 10.1158/1541-7786.MCR-14-0204
   Wang P, 2015, NAT REV ENDOCRINOL, V11, P201, DOI 10.1038/nrendo.2015.9
   Wang T, 2012, BIOORG MED CHEM LETT, V22, P2063, DOI 10.1016/j.bmcl.2012.01.018
   Wei CW, 2014, P NATL ACAD SCI USA, V111, pE601, DOI 10.1073/pnas.1316255111
   Wietek C, 2006, J BIOL CHEM, V281, P34973, DOI 10.1074/jbc.M607018200
   Wild P, 2011, SCIENCE, V333, P228, DOI 10.1126/science.1205405
   Wu D, 2018, NATURE, V559, P637, DOI 10.1038/s41586-018-0350-5
   Wunderlich FT, 2008, P NATL ACAD SCI USA, V105, P1297, DOI 10.1073/pnas.0707849104
   Xiao GT, 2001, MOL CELL, V7, P401, DOI 10.1016/S1097-2765(01)00187-3
   Xie T, 2007, P NATL ACAD SCI USA, V104, P19601, DOI 10.1073/pnas.0704796104
   Xu DC, 2018, CELL, V174, P1477, DOI 10.1016/j.cell.2018.07.041
   Xu J, 2018, SCI REP-UK, V8, DOI 10.1038/s41598-018-33875-0
   Xu LG, 2005, MOL CELL, V19, P727, DOI 10.1016/j.molcel.2005.08.014
   Xu XB, 2008, CELL, V132, P197, DOI 10.1016/j.cell.2007.12.015
   Yin MJ, 1998, NATURE, V396, P77, DOI 10.1038/23948
   Yoneyama M, 2004, NAT IMMUNOL, V5, P730, DOI 10.1038/ni1087
   Yuan MS, 2001, SCIENCE, V293, P1673, DOI 10.1126/science.1061620
   Zhang HS, 2015, CELL BIOSCI, V5, DOI 10.1186/s13578-015-0056-4
   Zhang H, 2016, LEUKEMIA RES, V46, P37, DOI 10.1016/j.leukres.2016.04.012
   Zhang XQ, 2008, CELL, V135, P61, DOI 10.1016/j.cell.2008.07.043
   Zhao P, 2018, CELL, V172, P731, DOI 10.1016/j.cell.2018.01.007
   Zhao Z, 2014, MOL ENDOCRINOL, V28, P1682, DOI 10.1210/me.2014-1120
   Zhou Q, 2018, NATURE, V557, P351, DOI 10.1038/s41586-018-0088-0
   Zmuda-Trzebiatowska E, 2006, CELL SIGNAL, V18, P382, DOI 10.1016/j.cellsig.2005.05.007
NR 170
TC 23
Z9 24
U1 2
U2 10
PU MDPI
PI BASEL
PA ST ALBAN-ANLAGE 66, CH-4052 BASEL, SWITZERLAND
EI 2073-4409
J9 CELLS-BASEL
JI Cells
PD FEB
PY 2019
VL 8
IS 2
AR 178
DI 10.3390/cells8020178
PG 20
WC Cell Biology
WE Science Citation Index Expanded (SCI-EXPANDED)
SC Cell Biology
GA HO4MF
UT WOS:000460896000100
PM 30791439
OA Green Published, gold, Green Submitted
DA 2022-07-19
ER

PT J
AU Hamerman, D
AF Hamerman, D
TI Molecular-based therapeutic approaches in treatment of anorexia of aging
   and cancer cachexia
SO JOURNALS OF GERONTOLOGY SERIES A-BIOLOGICAL SCIENCES AND MEDICAL
   SCIENCES
LA English
DT Review
ID NF-KAPPA-B; CALORIC RESTRICTION MIMETICS; WEIGHT-LOSS;
   INSULIN-RESISTANCE; METABOLIC CHANGES; SERUM LEPTIN; CYTOKINE
   PRODUCTION; GERIATRIC CACHEXIA; PANCREATIC-CANCER; BODY-COMPOSITION
AB Loss of appetite, or anorexia, has profound implications for older persons, altering social interactions, reducing quality of life, and leading to weight loss with grave health consequences. Two conditions associated with anorexia considered in this article are the multidetermined anorexia of aging and the wasting syndrome termed cachexia induced by cancer. Nutritional interventions may have some benefit in the former, but are of limited value in the latter. Emerging studies at the molecular level relating to appetite regulation and energy balance may offer new approaches to arrest progressive weight loss in the anorexia of aging and cancer cachexia.
C1 Montefiore Med Ctr, Albert Einstein Coll Med, Dept Med, Resnick Gerontol Ctr, Bronx, NY 10467 USA.
RP Hamerman, D (通讯作者)，Montefiore Med Ctr, Albert Einstein Coll Med, Dept Med, Resnick Gerontol Ctr, 111 E 210th St, Bronx, NY 10467 USA.
EM Hamermandj@aol.com
CR Ahima RS, 2000, ANNU REV PHYSIOL, V62, P413, DOI 10.1146/annurev.physiol.62.1.413
   Argiles JM, 1999, MED RES REV, V19, P223, DOI 10.1002/(SICI)1098-1128(199905)19:3<223::AID-MED3>3.3.CO;2-E
   ARMES PJ, 1992, BRIT J CANCER, V65, P481, DOI 10.1038/bjc.1992.98
   Baldwin AS, 2001, J CLIN INVEST, V107, P3, DOI 10.1172/JCI11891
   Banks WA, 2000, J AM AGING ASSOC, V23, P103, DOI 10.1007/s11357-000-0011-z
   Baracos VE, 2000, NUTRITION, V16, P1015, DOI 10.1016/S0899-9007(00)00407-X
   Baracos VE, 2001, CANCER, V92, P1669, DOI 10.1002/1097-0142(20010915)92:6+<1669::AID-CNCR1495>3.0.CO;2-S
   Barber MD, 1999, BRIT J CANCER, V81, P80, DOI 10.1038/sj.bjc.6690654
   Barber MD, 2000, WORLD J SURG, V24, P681, DOI 10.1007/s002689910110
   Barton BE, 2001, IMMUNOL RES, V23, P41, DOI 10.1385/IR:23:1:41
   Barzilai N, 1999, J GERONTOL A-BIOL, V54, pB89, DOI 10.1093/gerona/54.3.B89
   Barzilai N, 2001, J NUTR, V131, p903S, DOI 10.1093/jn/131.3.903S
   Baumgartner RN, 1999, METABOLISM, V48, P378, DOI 10.1016/S0026-0495(99)90089-6
   Blundell JE, 2001, INT J OBESITY, V25, pS29, DOI 10.1038/sj.ijo.0801693
   Body J. J., 1999, Current Opinion in Oncology, V11, P255, DOI 10.1097/00001622-199907000-00004
   Bouras EP, 2001, MAYO CLIN PROC, V76, P923
   Bradley RL, 2001, RECENT PROG HORM RES, V56, P329, DOI 10.1210/rp.56.1.329
   Breuer B, 2001, MATURITAS, V39, P147, DOI 10.1016/S0378-5122(01)00208-0
   Bross R, 1999, J CLIN ENDOCR METAB, V84, P3420, DOI 10.1210/jc.84.10.3420
   Bruera E, 1999, ANN ONCOL, V10, P857, DOI 10.1023/A:1008329821941
   Bruera E, 1998, SUPPORT CARE CANCER, V6, P109, DOI 10.1007/s005200050143
   Cabal-Manzano R, 2001, BRIT J CANCER, V84, P1599, DOI 10.1054/bjoc.2001.1830
   Caddell JL, 2000, AM J CLIN NUTR, V71, P851, DOI 10.1093/ajcn/71.3.851
   Capra S, 2001, NUTRITION, V17, P769, DOI 10.1016/S0899-9007(01)00632-3
   Cavagnini F, 2000, INT J OBESITY, V24, pS77, DOI 10.1038/sj.ijo.0801284
   CHANCE WT, 1984, J SURG RES, V36, P490, DOI 10.1016/0022-4804(84)90131-8
   Chrousos GP, 2000, INT J OBESITY, V24, pS50, DOI 10.1038/sj.ijo.0801278
   CLARK LP, 1990, J AM GERIATR SOC, V38, P967, DOI 10.1111/j.1532-5415.1990.tb04417.x
   Cohen HJ, 1997, J GERONTOL A-BIOL, V52, pM201, DOI 10.1093/gerona/52A.4.M201
   Colman RJ, 1998, AGING CLIN EXP RES, V10, P83, DOI 10.1007/BF03339642
   COPELAND EM, 1995, ANN SURG, V221, P587
   Costelli P, 2000, Curr Opin Clin Nutr Metab Care, V3, P177, DOI 10.1097/00075197-200005000-00003
   Davis M P, 2001, Am J Hosp Palliat Care, V18, P347, DOI 10.1177/104990910101800511
   De Blaauw I, 1997, CLIN NUTR, V16, P223, DOI 10.1016/S0261-5614(97)80033-7
   DeBlaauw I, 1997, CLIN NUTR, V16, P169, DOI 10.1016/S0261-5614(97)80002-7
   Despres JP, 2001, ANN MED, V33, P534, DOI 10.3109/07853890108995963
   DeVos P, 1996, J CLIN INVEST, V98, P1004, DOI 10.1172/JCI118860
   Eigler A, 1997, IMMUNOL TODAY, V18, P487, DOI 10.1016/S0167-5699(97)01118-3
   Enserink M, 2001, SCIENCE, V291, P1691
   ESSATARA MB, 1984, PHYSIOL BEHAV, V32, P475, DOI 10.1016/0031-9384(84)90266-X
   Fahey JL, 2000, MECH AGEING DEV, V115, P1, DOI 10.1016/S0047-6374(00)00094-4
   Fearon K C, 2001, Surg Oncol Clin N Am, V10, P109
   Frame LT, 1998, ENVIRON HEALTH PERSP, V106, P313
   Friedman JM, 2000, NATURE, V404, P632, DOI 10.1038/35007504
   Fruehwald-Schultes B, 2001, INT J OBESITY, V25, pS38, DOI 10.1038/sj.ijo.0801695
   Gagnon B, 1998, DRUGS, V55, P675, DOI 10.2165/00003495-199855050-00005
   Goltzman D, 2001, J CLIN INVEST, V107, P1219, DOI 10.1172/JCI13073
   Gregoire FM, 2001, EXP BIOL MED, V226, P997, DOI 10.1177/153537020122601106
   GRUNFELD C, 1992, NEW ENGL J MED, V327, P329, DOI 10.1056/NEJM199207303270506
   Gura T, 2000, SCIENCE, V287, P1738, DOI 10.1126/science.287.5459.1738
   Guttridge DC, 2000, SCIENCE, V289, P2363, DOI 10.1126/science.289.5488.2363
   Hamerman D, 1999, ANN INTERN MED, V130, P945, DOI 10.7326/0003-4819-130-11-199906010-00022
   HAMERMAN D, 1993, J AM GERIATR SOC, V41, P760, DOI 10.1111/j.1532-5415.1993.tb07469.x
   Hamerman D, 2001, EXP GERONTOL, V36, P193, DOI 10.1016/S0531-5565(00)00200-X
   Harris RBS, 2000, ANNU REV NUTR, V20, P45, DOI 10.1146/annurev.nutr.20.1.45
   Hasselgren PO, 2002, BIOCHEM BIOPH RES CO, V290, P1, DOI 10.1006/bbrc.2001.5849
   Havel PJ, 2001, EXP BIOL MED, V226, P963, DOI 10.1177/153537020122601102
   HEBER D, 1990, GERIATRIC NUTR, P307
   Hofbauer LC, 2000, J CLIN ENDOCR METAB, V85, P2355, DOI 10.1210/jc.85.7.2355
   Honore P, 2000, NAT MED, V6, P521, DOI 10.1038/74999
   Hotamisligil GS, 2000, INT J OBESITY, V24, pS23, DOI 10.1038/sj.ijo.0801497
   Hubbard VS, 2000, AM J CLIN NUTR, V72, P1067
   Inui A, 1999, CANCER RES, V59, P4493
   Jatoi A, 2000, J CLIN ONCOL, V18, P2930, DOI 10.1200/JCO.2000.18.15.2930
   Jockenhovel F, 1997, J CLIN ENDOCR METAB, V82, P2510, DOI 10.1210/jc.82.8.2510
   Jonke J, 2002, OBES RES, V10, P1
   Kado DM, 2000, J BONE MINER RES, V15, P1974, DOI 10.1359/jbmr.2000.15.10.1974
   Kahn BB, 2000, J CLIN INVEST, V106, P473, DOI 10.1172/JCI10842
   Kalra SP, 2001, P NATL ACAD SCI USA, V98, P4279, DOI 10.1073/pnas.091101498
   Kayo T, 2001, P NATL ACAD SCI USA, V98, P5093, DOI 10.1073/pnas.081061898
   Kotler DP, 2000, ANN INTERN MED, V133, P622, DOI 10.7326/0003-4819-133-8-200010170-00015
   Kritchevsky D, 2001, J NUTR SCI VITAMINOL, V47, P13, DOI 10.3177/jnsv.47.13
   Lam J, 2000, J CLIN INVEST, V106, P1481, DOI 10.1172/JCI11176
   LANGSTEIN HN, 1991, HEMATOL ONCOL CLIN N, V5, P103, DOI 10.1016/S0889-8588(18)30457-X
   Larkin M, 1998, LANCET, V351, P1336, DOI 10.1016/S0140-6736(05)79068-1
   Lebovitz HE, 2001, RECENT PROG HORM RES, V56, P265, DOI 10.1210/rp.56.1.265
   Lechan RM, 2001, ENDOCRINOLOGY, V142, P3288, DOI 10.1210/en.142.8.3288
   Lee IM, 2001, J GERONTOL A-BIOL, V56, P7, DOI 10.1093/gerona/56.suppl_1.7
   Li NX, 1999, FASEB J, V13, P1137, DOI 10.1096/fasebj.13.10.1137
   Locksley RM, 2001, CELL, V104, P487, DOI 10.1016/S0092-8674(01)00237-9
   Lowell BB, 2000, NATURE, V404, P652, DOI 10.1038/35007527
   MacIntosh C, 2000, NUTRITION, V16, P983, DOI 10.1016/S0899-9007(00)00405-6
   MacIntosh CG, 1999, AM J CLIN NUTR, V69, P999
   Maini RN, 2000, ANNU REV MED, V51, P207, DOI 10.1146/annurev.med.51.1.207
   Mantovani G, 2000, J MOL MED-JMM, V78, P554, DOI 10.1007/s001090000137
   Mantovani G, 2001, DRUGS, V61, P499, DOI 10.2165/00003495-200161040-00004
   Marks DL, 2001, RECENT PROG HORM RES, V56, P359, DOI 10.1210/rp.56.1.359
   Marks DL, 2001, CANCER RES, V61, P1432
   Masoro EJ, 2000, EXP GERONTOL, V35, P299, DOI 10.1016/S0531-5565(00)00084-X
   Mathey MFAM, 2001, J GERONTOL A-BIOL, V56, pM200, DOI 10.1093/gerona/56.4.M200
   Matsumoto AM, 2002, J GERONTOL A-BIOL, V57, pM76, DOI 10.1093/gerona/57.2.M76
   McDermott MF, 2001, CELL MOL BIOL, V47, P619
   McKay DL, 2000, J AM COLL NUTR, V19, P613, DOI 10.1080/07315724.2000.10718959
   Meguid MM, 2000, NUTRITION, V16, P843, DOI 10.1016/S0899-9007(00)00449-4
   Melton LJ, 2000, J AM GERIATR SOC, V48, P625
   Melton LJ, 1997, J BONE MINER RES, V12, P1769, DOI 10.1359/jbmr.1997.12.11.1769
   Merker K, 2001, MECH AGEING DEV, V122, P595, DOI 10.1016/S0047-6374(01)00219-6
   Mitch WE, 2001, LANCET, V357, P734, DOI 10.1016/S0140-6736(00)04177-5
   Moldawer LL, 1997, CANCER-AM CANCER SOC, V79, P1828
   Morley JE, 1999, J GERONTOL A-BIOL, V54, pB108, DOI 10.1093/gerona/54.3.B108
   MORLEY JE, 1988, ANN INTERN MED, V109, P890, DOI 10.7326/0003-4819-109-11-890
   Morley JE, 1996, DRUG AGING, V8, P134, DOI 10.2165/00002512-199608020-00007
   MORLEY JE, 1994, J AM GERIATR SOC, V42, P583, DOI 10.1111/j.1532-5415.1994.tb06853.x
   Morley JE, 2001, J LAB CLIN MED, V137, P231, DOI 10.1067/mlc.2001.113504
   Morley JE, 2001, J GERONTOL A-BIOL, V56, P81, DOI 10.1093/gerona/56.suppl_2.81
   Morley JE, 1997, AM J CLIN NUTR, V66, P760, DOI 10.1093/ajcn/66.4.760
   MULLERWIELAND D, 2001, INT J OBES S1, V25, P535
   Nelson KA, 2000, SEMIN ONCOL, V27, P64
   Newman AB, 2001, J AM GERIATR SOC, V49, P1309, DOI 10.1046/j.1532-5415.2001.49258.x
   Obici S, 2001, J CLIN INVEST, V108, P1079, DOI 10.1172/JCI200112954
   Pahlavani MA, 2000, FRONT BIOSCI-LANDMRK, V5, pD580, DOI 10.2741/Pahlavani
   Perry HM, 1999, CLIN CHEM, V45, P1369
   Pi-Sunyer FX, 2000, AM J CLIN NUTR, V72, p533S, DOI 10.1093/ajcn/72.2.533S
   Plata-Salaman CR, 2000, NUTRITION, V16, P1009, DOI 10.1016/S0899-9007(00)00413-5
   Poehlman ET, 2001, J GERONTOL A-BIOL, V56, P45, DOI 10.1093/gerona/56.suppl_1.45
   Ramsey JJ, 2000, FREE RADICAL BIO MED, V29, P946, DOI 10.1016/S0891-5849(00)00417-2
   Roberts SB, 2001, J GERONTOL A-BIOL, V56, P66, DOI 10.1093/gerona/56.suppl_1.66
   Roth GS, 2001, ANN NY ACAD SCI, V928, P305
   Roubenoff R, 1999, J NUTR, V129, p256S, DOI 10.1093/jn/129.1.256S
   Roubenoff R, 1997, J NUTR, V127, pS1014, DOI 10.1093/jn/127.5.1014S
   Roubenoff R, 2000, J GERONTOL A-BIOL, V55, pM716, DOI 10.1093/gerona/55.12.M716
   SCHWARTZ MW, 1995, AM J PHYSIOL-REG I, V269, pR949, DOI 10.1152/ajpregu.1995.269.5.R949
   Schwartz MW, 2000, NATURE, V404, P661, DOI 10.1038/35007534
   Seligman PA, 1998, SEMIN ONCOL, V25, P33
   Shimada M, 1998, NATURE, V396, P670, DOI 10.1038/25341
   Shimokawa I, 2001, J Nutr Health Aging, V5, P43
   Shimokawa I, 2001, MECH AGEING DEV, V122, P1511, DOI 10.1016/S0047-6374(01)00284-6
   Short K. R., 1999, Journal of Endocrinological Investigation, V22, P95
   Simons JPFHA, 1997, CLIN SCI, V93, P273, DOI 10.1042/cs0930273
   Slifka MK, 2000, J MOL MED, V78, P74, DOI 10.1007/s001090000086
   Sontag Susan, 1989, AIDS ITS METAPHORS
   SPECTER M, 2001, NEW YORKER, P48
   Spiegelman BM, 2001, CELL, V104, P531, DOI 10.1016/S0092-8674(01)00240-9
   Steppan CM, 2001, NATURE, V409, P307, DOI 10.1038/35053000
   Straub RH, 2001, MECH AGEING DEV, V122, P1591, DOI 10.1016/S0047-6374(01)00289-5
   Tak PP, 2001, J CLIN INVEST, V107, P7, DOI 10.1172/JCI11830
   Tisdale MJ, 2000, SCIENCE, V289, P2293, DOI 10.1126/science.289.5488.2293
   Tisdale MJ, 1997, J NATL CANCER I, V89, P1763, DOI 10.1093/jnci/89.23.1763
   Turturro A, 2000, HUM EXP TOXICOL, V19, P320, DOI 10.1191/096032700678815981
   Vidal H, 2001, ANN MED, V33, P547, DOI 10.3109/07853890108995965
   Wadden TA, 1998, J CLIN ENDOCR METAB, V83, P214, DOI 10.1210/jc.83.1.214
   Wang ZW, 2001, FASEB J, V15, P108, DOI 10.1096/fj.00-0310com
   Weindruch R, 2001, J GERONTOL A-BIOL, V56, P20, DOI 10.1093/gerona/56.suppl_1.20
   Whitehead C, 1997, AUST NZ J MED, V27, P68, DOI 10.1111/j.1445-5994.1997.tb00917.x
   Wigmore SJ, 2000, NUTR CANCER, V36, P177, DOI 10.1207/S15327914NC3602_6
   Williams KV, 1998, DIABETES CARE, V21, P2, DOI 10.2337/diacare.21.1.2
   Wilson MMG, 1998, AM J MED, V104, P56, DOI 10.1016/S0002-9343(97)00279-9
   Yeh SS, 2000, J AM GERIATR SOC, V48, P485, DOI 10.1111/j.1532-5415.2000.tb04993.x
   Yeh SS, 1999, AM J CLIN NUTR, V70, P183
   Yu BP, 2001, ANN NY ACAD SCI, V928, P39
   Zoico E, 2002, NUTR REV, V60, P39, DOI 10.1301/00296640260085949
NR 151
TC 29
Z9 32
U1 0
U2 2
PU OXFORD UNIV PRESS INC
PI CARY
PA JOURNALS DEPT, 2001 EVANS RD, CARY, NC 27513 USA
SN 1079-5006
EI 1758-535X
J9 J GERONTOL A-BIOL
JI J. Gerontol. Ser. A-Biol. Sci. Med. Sci.
PD AUG
PY 2002
VL 57
IS 8
BP M511
EP M518
DI 10.1093/gerona/57.8.M511
PG 8
WC Geriatrics & Gerontology; Gerontology
WE Science Citation Index Expanded (SCI-EXPANDED); Social Science Citation Index (SSCI)
SC Geriatrics & Gerontology
GA 582EC
UT WOS:000177335900012
PM 12145364
OA Bronze
DA 2022-07-19
ER

PT J
AU Wang, RE
AF Wang, R. E.
TI Targeting Heat Shock Proteins 70/90 and Proteasome for Cancer Therapy
SO CURRENT MEDICINAL CHEMISTRY
LA English
DT Review
DE Heat shock protein 90 (HSP90); heat shock protein 70 (HSP70); 26S
   proteasome; proteasomal degradation; simultaneous inhibition; clinical
   trials; cancer
ID INHIBITOR-INDUCED APOPTOSIS; HSP90 MOLECULAR CHAPERONE; NEGATIVE
   BREAST-CANCER; COLON-CARCINOMA CELLS; ANTI-MYELOMA ACTIVITY; IN-VIVO;
   ANTITUMOR-ACTIVITY; HEAT-SHOCK-PROTEIN-70 HSP70; PROGNOSTIC
   IMPLICATIONS; PANCREATIC-CANCER
AB Recent progresses in cancer therapy suggest the importance of targeting more than one protein targets or signaling pathways. In events of stresses including the therapeutic treatments, damaged proteins are either repaired by heat shock proteins or ubiquitin-tagged for proteasome-dependent protein degradation. Heat shock proteins mediated protein protection and cell signaling, as well as the ubiquitin-proteasomal degradation are thus central to cellular homeostasis, and are reported to play substantial roles in tumor cells' rapid-metabolism and stimuli-resistance. The up-regulated heat shock protein 90 (HSP90), heat shock protein 70 (HSP70) and 26S proteasome in cancer cells have been thereby recognized as important drug targets and are under intensive studies in recent years. While most research focuses on each target in a separate manner, simultaneous inhibition of more than one target results in an enhanced efficacy, especially in single-drug-resistant cancer cell line. In this review, current development of chemical inhibitors for these three core targets is summarized respectively and the progress on related simultaneous inhibitions has been discussed. In a perspective view, combined inhibitions of HSP 90/70 and the 26S proteasome could be a promising approach in cancer therapy and may suggest a future direction for drug-screening.
C1 Washington Univ, Dept Chem, St Louis, MO 63130 USA.
RP Wang, RE (通讯作者)，Washington Univ, Dept Chem, St Louis, MO 63130 USA.
EM rongshengwang@wustl.edu
OI Wang, Rongsheng/0000-0002-5749-7447
CR Aalinkeel R, 2008, PROSTATE, V68, P1773, DOI 10.1002/pros.20845
   Adams J, 1999, CANCER RES, V59, P2615
   Almond JB, 2002, LEUKEMIA, V16, P433, DOI 10.1038/sj.leu.2402417
   An WG, 2000, CELL GROWTH DIFFER, V11, P355
   Audisio D, 2011, CHEMMEDCHEM, V6, P804, DOI 10.1002/cmdc.201000489
   AWASTHI N, 2005, INVEST OPHTH VIS S S, V46, pNI706
   Bao RD, 2009, MOL CANCER THER, V8, P3296, DOI 10.1158/1535-7163.MCT-09-0538
   Bao RD, 2009, CLIN CANCER RES, V15, P4046, DOI 10.1158/1078-0432.CCR-09-0152
   Barluenga S, 2008, ANGEW CHEM INT EDIT, V47, P4432, DOI 10.1002/anie.200800233
   Barluenga S, 2009, CHEMBIOCHEM, V10, P2753, DOI 10.1002/cbic.200900494
   Besant PG, 2002, MOL PHARMACOL, V62, P289, DOI 10.1124/mol.62.2.289
   Best OG, 2010, BRIT J HAEMATOL, V151, P185, DOI 10.1111/j.1365-2141.2010.08348.x
   Bogyo M, 1997, P NATL ACAD SCI USA, V94, P6629, DOI 10.1073/pnas.94.13.6629
   Boudeau J, 2003, BIOCHEM J, V370, P849, DOI 10.1042/BJ20021813
   BRIERLEYHOBSON S, 2008, BIOSCI HORIZ, V1, P9, DOI DOI 10.1093/BIOHORIZONS/HZN002
   Brough PA, 2008, J MED CHEM, V51, P196, DOI 10.1021/jm701018h
   Brough PA, 2009, J MED CHEM, V52, P4794, DOI 10.1021/jm900357y
   Burlison JA, 2008, J ORG CHEM, V73, P2130, DOI 10.1021/jo702191a
   Bush KT, 1997, J BIOL CHEM, V272, P9086
   Caldas-Lopes E, 2009, P NATL ACAD SCI USA, V106, P8368, DOI 10.1073/pnas.0903392106
   Calderwood SK, 2006, TRENDS BIOCHEM SCI, V31, P164, DOI 10.1016/j.tibs.2006.01.006
   Calderwood SK, 2008, INT J HYPERTHER, V24, P31, DOI 10.1080/02656730701858305
   Chen D, 2005, BIOCHEM PHARMACOL, V69, P1421, DOI 10.1016/j.bcp.2005.02.022
   CIOCCA DR, 1992, CANCER RES, V52, P3648
   CIOCCA DR, 1993, J NATL CANCER I, V85, P570, DOI 10.1093/jnci/85.7.570
   Cokkinos DV, 2006, MYOCARDIAL ISCHEMIA
   Colson K, 2008, CANCER NURS, V31, P239, DOI 10.1097/01.NCC.0000305733.80592.8e
   Csermely P, 1998, PHARMACOL THERAPEUT, V79, P129, DOI 10.1016/S0163-7258(98)00013-8
   Davenport EL, 2010, LEUKEMIA, V24, P1804, DOI 10.1038/leu.2010.168
   Davenport J, 2011, J NAT PROD, V74, P1085, DOI 10.1021/np200029q
   Didelot C, 2007, CURR MED CHEM, V14, P2839, DOI 10.2174/092986707782360079
   Douglas M, 2009, MOL CANCER THER, V8, P3369, DOI 10.1158/1535-7163.MCT-09-0568
   Drysdale MJ, 2006, CURR OPIN DRUG DISC, V9, P483
   Dutta R, 2000, TRENDS BIOCHEM SCI, V25, P24, DOI 10.1016/S0968-0004(99)01503-0
   Eccles SA, 2008, CANCER RES, V68, P2850, DOI 10.1158/0008-5472.CAN-07-5256
   Evans CG, 2010, J MED CHEM, V53, P4585, DOI 10.1021/jm100054f
   Fadden P, 2010, CHEM BIOL, V17, P686, DOI 10.1016/j.chembiol.2010.04.015
   Feige U., 1996, STRESS INDUCIBLE CEL
   FENTEANY G, 1995, SCIENCE, V268, P726, DOI 10.1126/science.7732382
   Fisher RI, 2006, J CLIN ONCOL, V24, P4867, DOI 10.1200/JCO.2006.07.9665
   FLAHERTY KM, 1990, NATURE, V346, P623, DOI 10.1038/346623a0
   Formica JV, 1995, FOOD CHEM TOXICOL, V33, P1061, DOI 10.1016/0278-6915(95)00077-1
   Gaspar N, 2010, MOL CANCER THER, V9, P1219, DOI 10.1158/1535-7163.MCT-09-0683
   Ghoshal S, 2010, CANCER CHEMOTH PHARM, V66, P681, DOI 10.1007/s00280-009-1210-7
   Grossin L, 2004, BIORHEOLOGY, V41, P521
   Guo F, 2005, CANCER RES, V65, P10536, DOI 10.1158/0008-5472.CAN-05-1799
   Hartl FU, 1996, NATURE, V381, P571, DOI 10.1038/381571a0
   Hikim APS, 2000, J ANDROL, V21, P431
   HOFFMANN T, 1988, GENE, V74, P491, DOI 10.1016/0378-1119(88)90182-5
   Huang KH, 2009, J MED CHEM, V52, P4288, DOI 10.1021/jm900230j
   Hunt CR, 2004, MOL CELL BIOL, V24, P899, DOI 10.1128/MCB.24.2.899-911.2004
   Jinwal UK, 2009, J NEUROSCI, V29, P12079, DOI 10.1523/JNEUROSCI.3345-09.2009
   Kang BH, 2010, CLIN CANCER RES, V16, P4779, DOI 10.1158/1078-0432.CCR-10-1818
   Kang BH, 2009, J CLIN INVEST, V119, P454, DOI 10.1172/JCI37613
   Kasibhatla SR, 2007, J MED CHEM, V50, P2767, DOI 10.1021/jm050752+
   Kaur J, 2000, INT J CANCER, V85, P1
   Koga F, 2006, P NATL ACAD SCI USA, V103, P11318, DOI 10.1073/pnas.0604705103
   Koishi M, 2001, CLIN CANCER RES, V7, P215
   KRONE PH, 1994, BIOCHEM BIOPH RES CO, V204, P746, DOI 10.1006/bbrc.1994.2522
   Laurent N, 2004, MOL CANCER THER, V3, P129
   LAZARIS AC, 1995, DIS COLON RECTUM, V38, P739, DOI 10.1007/BF02048033
   Lecomte S, 2010, ONCOGENE, V29, P4216, DOI 10.1038/onc.2010.171
   Lee DH, 1998, MOL CELL BIOL, V18, P30, DOI 10.1128/MCB.18.1.30
   Leow CC, 2009, MOL CANCER THER, V8, P2131, DOI 10.1158/1535-7163.MCT-08-1038
   Leu JIJ, 2009, MOL CELL, V36, P15, DOI 10.1016/j.molcel.2009.09.023
   Li YY, 2009, MOL PHARMACEUT, V6, P1152, DOI 10.1021/mp900037p
   Liu L, 2010, TOXICOLOGY, V271, P57, DOI 10.1016/j.tox.2010.03.004
   Lu ZZ, 2010, CANCER LETT, V290, P182, DOI 10.1016/j.canlet.2009.09.006
   Luo J, 2009, CELL, V136, P823, DOI 10.1016/j.cell.2009.02.024
   Maehara Y, 2000, ONCOLOGY-BASEL, V58, P144, DOI 10.1159/000012091
   Mani A, 2005, J CLIN ONCOL, V23, P4776, DOI 10.1200/JCO.2005.05.081
   Marcu MG, 2000, JNCI-J NATL CANCER I, V92, P242, DOI 10.1093/jnci/92.3.242
   Marcu MG, 2000, J BIOL CHEM, V275, P37181, DOI 10.1074/jbc.M003701200
   MARUNOUCHI T, 1993, CELL STRUCT FUNCT, V18, P437, DOI 10.1247/csf.18.437
   Massey AJ, 2010, J MED CHEM, V53, P7280, DOI 10.1021/jm100342z
   Massey AJ, 2010, CANCER CHEMOTH PHARM, V66, P535, DOI 10.1007/s00280-009-1194-3
   Massey AJ, 2010, MOL CANCER THER, V9, P906, DOI 10.1158/1535-7163.MCT-10-0055
   Mathew A, 1998, MOL CELL BIOL, V18, P5091, DOI 10.1128/MCB.18.9.5091
   Mayer MP, 2005, CELL MOL LIFE SCI, V62, P670, DOI 10.1007/s00018-004-4464-6
   Mimnaugh EG, 1996, J BIOL CHEM, V271, P22796, DOI 10.1074/jbc.271.37.22796
   Minnnaugh EG, 2004, MOL CANCER THER, V3, P551
   Morimoto RI, 1998, GENE DEV, V12, P3788, DOI 10.1101/gad.12.24.3788
   Nakashima T, 2010, CLIN CANCER RES, V16, P2792, DOI 10.1158/1078-0432.CCR-09-3112
   Nanbu K, 1996, CANCER, V77, P330, DOI 10.1002/(SICI)1097-0142(19960115)77:2<330::AID-CNCR16>3.0.CO;2-2
   Nandi D, 2006, J BIOSCIENCES, V31, P137, DOI 10.1007/BF02705243
   Nawrocki ST, 2004, MOL CANCER THER, V3, P59
   Neckers L, 1999, INVEST NEW DRUG, V17, P361, DOI 10.1023/A:1006382320697
   O'Connor OA, 2005, J CLIN ONCOL, V23, P676, DOI 10.1200/JCO.2005.02.050
   Pajonk F, 2001, RADIAT RES, V156, P447, DOI 10.1667/0033-7587(2001)156[0447:TPICBA]2.0.CO;2
   Peng B, 2010, MOL CANCER, V9, DOI 10.1186/1476-4598-9-79
   Phillips PA, 2007, CANCER RES, V67, P9407, DOI 10.1158/0008-5472.CAN-07-1077
   Porter JR, 2010, CURR OPIN CHEM BIOL, V14, P412, DOI 10.1016/j.cbpa.2010.03.019
   Prodromou C, 1997, CELL, V90, P65, DOI 10.1016/S0092-8674(00)80314-1
   Qian SB, 2006, NATURE, V440, P551, DOI 10.1038/nature04600
   REBBE NF, 1987, GENE, V53, P235, DOI 10.1016/0378-1119(87)90012-6
   Rerole AL, 2011, CANCER RES, V71, P484, DOI 10.1158/0008-5472.CAN-10-1443
   Richter-Landsberg C, 2007, LANDES BIOSCIENCE
   Robertson JD, 1999, BIOCHEM J, V344, P477, DOI 10.1042/0264-6021:3440477
   ROCK KL, 1994, CELL, V78, P761, DOI 10.1016/S0092-8674(94)90462-6
   Rohde M, 2005, GENE DEV, V19, P570, DOI 10.1101/gad.305405
   Roue G, 2011, BLOOD, V117, P1270, DOI 10.1182/blood-2010-04-278853
   Roughley S., 2011, TOP CURR CHEM
   SCHLESINGER MJ, 1990, J BIOL CHEM, V265, P12111
   Schmidtke G, 1999, J BIOL CHEM, V274, P35734, DOI 10.1074/jbc.274.50.35734
   Schulte TW, 1998, CANCER CHEMOTH PHARM, V42, P273, DOI 10.1007/s002800050817
   Sequist LV, 2010, J CLIN ONCOL, V28, P4953, DOI 10.1200/JCO.2010.30.8338
   Shah SA, 2001, J CELL BIOCHEM, V82, P110, DOI 10.1002/jcb.1150
   Shamovsky I, 2008, CELL MOL LIFE SCI, V65, P855, DOI 10.1007/s00018-008-7458-y
   Shelton SN, 2009, MOL PHARMACOL, V76, P1314, DOI 10.1124/mol.109.058545
   Singleton KD, 2006, AM J PHYSIOL-LUNG C, V290, pL956, DOI 10.1152/ajplung.00466.2005
   Song YT, 2005, J BIOL CHEM, V280, P34178, DOI 10.1074/jbc.M505420200
   Sreedhar AS, 2004, BBA-PROTEINS PROTEOM, V1697, P233, DOI 10.1016/j.bbapap.2003.11.027
   Sreedhar AS, 2003, J BIOL CHEM, V278, P35231, DOI 10.1074/jbc.M301371200
   Stangl K, 2002, BIOCHEM BIOPH RES CO, V291, P542, DOI 10.1006/bbrc.2002.6476
   Stebbins CE, 1997, CELL, V89, P239, DOI 10.1016/S0092-8674(00)80203-2
   Stuhmer T, 2009, BRIT J HAEMATOL, V147, P319, DOI 10.1111/j.1365-2141.2009.07852.x
   Tian ZQ, 2004, BIOORGAN MED CHEM, V12, P5317, DOI 10.1016/j.bmc.2004.07.053
   Tillotson B, 2010, J BIOL CHEM, V285, P39835, DOI 10.1074/jbc.M110.141580
   Tran PLCHB, 2010, BMC CANCER, V10, DOI 10.1186/1471-2407-10-276
   Usmani SZ, 2010, J HEMATOL ONCOL, V3, DOI 10.1186/1756-8722-3-40
   Vispe S, 2009, MOL CANCER THER, V8, P2780, DOI 10.1158/1535-7163.MCT-09-0549
   Voellmy R, 2004, CELL STRESS CHAPERON, V9, P122, DOI 10.1379/CSC-14R.1
   Voges D, 1999, ANNU REV BIOCHEM, V68, P1015, DOI 10.1146/annurev.biochem.68.1.1015
   Voorhees PM, 2003, CLIN CANCER RES, V9, P6316
   Wang AM, 2010, J BIOL CHEM, V285, P15714, DOI 10.1074/jbc.M109.098806
   Wang CH, 2009, BIOORG MED CHEM LETT, V19, P3836, DOI 10.1016/j.bmcl.2009.04.030
   Wang JS, 2006, CELL MOL IMMUNOL, V3, P255
   Wang RE, 2009, J MED CHEM, V52, P1912, DOI 10.1021/jm801445c
   Westerheide SD, 2006, J BIOL CHEM, V281, P9616, DOI 10.1074/jbc.M512044200
   Williamson DS, 2009, J MED CHEM, V52, P1510, DOI 10.1021/jm801627a
   Woodhead AJ, 2010, J MED CHEM, V53, P5956, DOI 10.1021/jm100060b
   Workman P, 2003, MOL CANCER THER, V2, P131
   Xu LY, 2008, EUR J PHARM BIOPHARM, V70, P741, DOI 10.1016/j.ejpb.2008.07.017
   Yao JC, 2008, BIOL PHARM BULL, V31, P592, DOI 10.1248/bpb.31.592
   Yerlikaya A, 2010, MOL MED REP, V3, P333, DOI 10.3892/mmr_00000262
   Yin ZY, 2009, BIOCHEMISTRY-US, V48, P336, DOI 10.1021/bi801637q
   Yokota S, 2000, CANCER RES, V60, P2942
   Yu YK, 2010, BIOCHEM PHARMACOL, V79, P542, DOI 10.1016/j.bcp.2009.09.017
   Yun TJ, 2011, J IMMUNOL, V186, P563, DOI 10.4049/jimmunol.1000222
   Zhai QQ, 2011, BIOMED PHARMACOTHER, V65, P132, DOI 10.1016/j.biopha.2010.12.009
   Zhang T, 2009, J BIOL CHEM, V284, P35381, DOI 10.1074/jbc.M109.051532
   Zhu HH, 2010, MOL CANCER THER, V9, P2618, DOI 10.1158/1535-7163.MCT-10-0248
NR 142
TC 56
Z9 58
U1 2
U2 34
PU BENTHAM SCIENCE PUBL LTD
PI SHARJAH
PA EXECUTIVE STE Y-2, PO BOX 7917, SAIF ZONE, 1200 BR SHARJAH, U ARAB
   EMIRATES
SN 0929-8673
EI 1875-533X
J9 CURR MED CHEM
JI Curr. Med. Chem.
PD SEP
PY 2011
VL 18
IS 27
BP 4250
EP 4264
PG 15
WC Biochemistry & Molecular Biology; Chemistry, Medicinal; Pharmacology &
   Pharmacy
WE Science Citation Index Expanded (SCI-EXPANDED)
SC Biochemistry & Molecular Biology; Pharmacology & Pharmacy
GA 827SE
UT WOS:000295447500016
PM 21838681
DA 2022-07-19
ER

PT J
AU Yoshida, GJ
   Azuma, A
   Miura, Y
   Orimo, A
AF Yoshida, Go J.
   Azuma, Arata
   Miura, Yukiko
   Orimo, Akira
TI Activated Fibroblast Program Orchestrates Tumor Initiation and
   Progression; Molecular Mechanisms and the Associated Therapeutic
   Strategies
SO INTERNATIONAL JOURNAL OF MOLECULAR SCIENCES
LA English
DT Review
DE angiogenesis; cancer-associated fibroblasts; extracellular matrix;
   fibrosis; heterogeneity; interstitial fluid pressure; metabolic
   reprogramming; transforming growth factor-; tumor stiffness
ID CANCER-ASSOCIATED FIBROBLASTS; ENDOTHELIAL-MESENCHYMAL TRANSITION;
   CARCINOMA-ASSOCIATED FIBROBLASTS; GROWTH-FACTOR-BETA; INTERSTITIAL FLUID
   PRESSURE; KINASE-C-DELTA; BREAST-CANCER; PANCREATIC-CANCER; STROMAL
   FIBROBLASTS; TGF-BETA
AB Neoplastic epithelial cells coexist in carcinomas with various non-neoplastic stromal cells, together creating the tumor microenvironment. There is a growing interest in the cross-talk between tumor cells and stromal fibroblasts referred to as carcinoma-associated fibroblasts (CAFs), which are frequently present in human carcinomas. CAF populations extracted from different human carcinomas have been shown to possess the ability to influence the hallmarks of cancer. Indeed, several mechanisms underlying CAF-promoted tumorigenesis are elucidated. Activated fibroblasts in CAFs are characterized as alpha-smooth muscle actin-positive myofibroblasts and actin-negative fibroblasts, both of which are competent to support tumor growth and progression. There are, however, heterogeneous CAF populations presumably due to the diverse sources of their progenitors in the tumor-associated stroma. Thus, molecular markers allowing identification of bona fide CAF populations with tumor-promoting traits remain under investigation. CAFs and myofibroblasts in wound healing and fibrosis share biological properties and support epithelial cell growth, not only by remodeling the extracellular matrix, but also by producing numerous growth factors and inflammatory cytokines. Notably, accumulating evidence strongly suggests that anti-fibrosis agents suppress tumor development and progression. In this review, we highlight important tumor-promoting roles of CAFs based on their analogies with wound-derived myofibroblasts and discuss the potential therapeutic strategy targeting CAFs.
C1 [Yoshida, Go J.; Orimo, Akira] Juntendo Univ, Fac Med, Dept Mol Pathogenesis, Bunkyo Ku, 2-1-1 Hongo, Tokyo 1138421, Japan.
   [Azuma, Arata; Miura, Yukiko] Nippon Med Sch, Grad Sch Med, Dept Pulm Med & Oncol, Bunkyo Ku, 1-1-5 Sendagi, Tokyo 1138603, Japan.
RP Yoshida, GJ; Orimo, A (通讯作者)，Juntendo Univ, Fac Med, Dept Mol Pathogenesis, Bunkyo Ku, 2-1-1 Hongo, Tokyo 1138421, Japan.; Azuma, A (通讯作者)，Nippon Med Sch, Grad Sch Med, Dept Pulm Med & Oncol, Bunkyo Ku, 1-1-5 Sendagi, Tokyo 1138603, Japan.
EM go-yoshida@juntendo.ac.jp; a-azuma@nms.ac.jp; s7081@nms.ac.jp;
   aorimo@juntendo.ac.jp
OI Orimo, Akira/0000-0001-5330-7282; Azuma, Arata/0000-0003-0506-9966;
   MIURA, FUJIKO/0000-0002-7966-1498; Yoshida, Go/0000-0002-1472-892X
FU Ministry of Education, Culture, Sports, Science and Technology, Japan
   [18K07207, 15K14385]; Foundation of Strategic Research Projects in
   Private Universities from the MEXT, Japan [S1311011]
FX We gratefully acknowledge Grants-in-Aid for Scientific Research from the
   Ministry of Education, Culture, Sports, Science and Technology, Japan
   (Research Project Number: 18K07207 and 15K14385 to A.O.) and a
   Grant-in-Aid (S1311011) from the Foundation of Strategic Research
   Projects in Private Universities from the MEXT, Japan (A.O.)
CR Albrengues J, 2015, NAT COMMUN, V6, DOI 10.1038/ncomms10204
   Albrengues J, 2014, CELL REP, V7, P1664, DOI 10.1016/j.celrep.2014.04.036
   Allen E, 2016, CELL REP, V15, P1144, DOI 10.1016/j.celrep.2016.04.029
   Nieto MA, 2016, CELL, V166, P21, DOI 10.1016/j.cell.2016.06.028
   Arpino V, 2015, MATRIX BIOL, V44-46, P247, DOI 10.1016/j.matbio.2015.03.005
   Avagliano A, 2018, BIOMED RES INT, V2018, DOI 10.1155/2018/6075403
   Avgustinova A, 2016, NAT COMMUN, V7, DOI 10.1038/ncomms10305
   Azuma A, 2012, THER ADV RESPIR DIS, V6, P107, DOI 10.1177/1753465812436663
   Baffy G, 2012, J HEPATOL, V56, P1384, DOI 10.1016/j.jhep.2011.10.027
   Bai YP, 2015, CANCER SCI, V106, P1278, DOI 10.1111/cas.12745
   Bakiri L, 2017, J EXP MED, V214, P1387, DOI 10.1084/jem.20160935
   Batlle E, 2000, NAT CELL BIOL, V2, P84, DOI 10.1038/35000034
   Berking C, 2001, CANCER RES, V61, P8306
   Bhome R, 2016, NEW HORIZ TRANSL MED, V3, P9, DOI 10.1016/j.nhtm.2016.03.001
   Biernacka A, 2011, GROWTH FACTORS, V29, P196, DOI 10.3109/08977194.2011.595714
   Biffi G, 2019, CANCER DISCOV, V9, P282, DOI 10.1158/2159-8290.CD-18-0710
   Bonner JC, 2004, CYTOKINE GROWTH F R, V15, P255, DOI 10.1016/j.cytogfr.2004.03.006
   Boucher Y, 1997, BRIT J CANCER, V75, P829, DOI 10.1038/bjc.1997.148
   BYRNE C, 1995, J NATL CANCER I, V87, P1622, DOI 10.1093/jnci/87.21.1622
   Calon A, 2012, CANCER CELL, V22, P571, DOI 10.1016/j.ccr.2012.08.013
   Calvo F, 2013, NAT CELL BIOL, V15, P637, DOI 10.1038/ncb2756
   Campbell I, 2009, CANCER RES, V69, P6765, DOI 10.1158/0008-5472.CAN-08-4253
   Capparelli C, 2012, CELL CYCLE, V11, P2285, DOI 10.4161/cc.20718
   Carthy JM, 2018, J CELL PHYSIOL, V233, P98, DOI 10.1002/jcp.25879
   Cassetta L, 2018, NAT REV DRUG DISCOV, V17, P887, DOI 10.1038/nrd.2018.169
   Cazet AS, 2018, NAT COMMUN, V9, DOI 10.1038/s41467-018-05220-6
   Chang W, 2010, J BIOL CHEM, V285, P8196, DOI 10.1074/jbc.M109.025684
   Chauhan VP, 2013, NAT COMMUN, V4, DOI 10.1038/ncomms3516
   Chen WJ, 2014, NAT COMMUN, V5, DOI 10.1038/ncomms4472
   Christian S, 2008, AM J PATHOL, V172, P486, DOI 10.2353/ajpath.2008.070623
   Chun YS, 2014, WORLD J SURG ONCOL, V12, DOI 10.1186/1477-7819-12-231
   Cox TR, 2016, CANCER RES, V76, P188, DOI 10.1158/0008-5472.CAN-15-2306
   Cox TR, 2014, CLIN CANCER RES, V20, P3637, DOI 10.1158/1078-0432.CCR-13-1059
   Crawford Y, 2009, CANCER CELL, V15, P21, DOI 10.1016/j.ccr.2008.12.004
   Darby IA, 2007, INT REV CYTOL, V257, P143, DOI 10.1016/S0074-7696(07)57004-X
   Darby IA, 2014, CLIN COSMET INV DERM, V7, P301, DOI 10.2147/CCID.S50046
   De Wever O, 2004, J CELL SCI, V117, P4691, DOI 10.1242/jcs.01322
   DeFilippis RA, 2012, CANCER DISCOV, V2, P826, DOI 10.1158/2159-8290.CD-12-0107
   Didiasova M, 2017, FASEB J, V31, P1916, DOI 10.1096/fj.201600892RR
   Ding N, 2015, P NATL ACAD SCI USA, V112, P15713, DOI 10.1073/pnas.1522163112
   Ding N, 2013, CELL, V153, P601, DOI 10.1016/j.cell.2013.03.028
   Duran A, 2016, CANCER CELL, V30, P595, DOI 10.1016/j.ccell.2016.09.004
   DVORAK HF, 1986, NEW ENGL J MED, V315, P1650
   Enguita-German M, 2014, WORLD J HEPATOL, V6, P716, DOI 10.4254/wjh.v6.i10.716
   Erdogan B, 2017, BIOCHEM SOC T, V45, P229, DOI 10.1042/BST20160387
   Erez N, 2010, CANCER CELL, V17, P135, DOI 10.1016/j.ccr.2009.12.041
   Erkan M, 2012, NAT REV GASTRO HEPAT, V9, P454, DOI 10.1038/nrgastro.2012.115
   Evans JMM, 2005, BMJ-BRIT MED J, V330, P1304, DOI 10.1136/bmj.38415.708634.F7
   Ferrara N, 2005, NATURE, V438, P967, DOI 10.1038/nature04483
   Foster DS, 2018, JCI INSIGHT, V3, DOI 10.1172/jci.insight.99911
   Francki A, 2004, J CELL BIOCHEM, V91, P915, DOI 10.1002/jcb.20008
   Fu YJ, 2017, ONCOTARGET, V8, P57813, DOI 10.18632/oncotarget.18175
   Fujii H, 1998, ONCOGENE, V16, P2159, DOI 10.1038/sj.onc.1201976
   Fukumura D, 1998, CELL, V94, P715, DOI 10.1016/S0092-8674(00)81731-6
   Gaggioli C, 2007, NAT CELL BIOL, V9, P1392, DOI 10.1038/ncb1658
   Gascard P, 2016, GENE DEV, V30, P1002, DOI 10.1101/gad.279737.116
   Gerling M, 2016, NAT COMMUN, V7, DOI 10.1038/ncomms12321
   Giussani M, 2015, SEMIN CANCER BIOL, V35, P3, DOI 10.1016/j.semcancer.2015.09.012
   Goruppi S, 2018, CELL REP, V24, P3108, DOI 10.1016/j.celrep.2018.08.043
   Gourd E, 2018, LANCET ONCOL, V19, pE81, DOI 10.1016/S1470-2045(17)30953-1
   Grasset EM, 2018, CANCER RES, V78, P5229, DOI 10.1158/0008-5472.CAN-18-0601
   Guido C, 2012, CELL CYCLE, V11, P3019, DOI 10.4161/cc.21384
   Guo XY, 2008, J BIOL CHEM, V283, P19864, DOI 10.1074/jbc.M800798200
   Hah N, 2015, COLD SH Q B, V80, P249, DOI 10.1101/sqb.2015.80.027185
   Hanahan D, 2012, CANCER CELL, V21, P309, DOI 10.1016/j.ccr.2012.02.022
   Hassona Y, 2014, BRIT J CANCER, V111, P1230, DOI 10.1038/bjc.2014.438
   Heneberg P, 2016, CRIT REV ONCOL HEMAT, V97, P303, DOI 10.1016/j.critrevonc.2015.09.008
   Hingorani SR, 2018, J CLIN ONCOL, V36, P359, DOI 10.1200/JCO.2017.74.9564
   Hinz B, 2007, J INVEST DERMATOL, V127, P526, DOI 10.1038/sj.jid.5700613
   Hinz B, 2012, AM J PATHOL, V180, P1340, DOI 10.1016/j.ajpath.2012.02.004
   Hirata E, 2015, CANCER CELL, V27, P574, DOI 10.1016/j.ccell.2015.03.008
   Hohenester E, 2008, P NATL ACAD SCI USA, V105, P18273, DOI 10.1073/pnas.0808452105
   Huang JF, 2018, CELL CYCLE, V17, P2110, DOI 10.1080/15384101.2018.1520566
   Hudson LG, 2009, J DERMATOL SCI, V56, P19, DOI 10.1016/j.jdermsci.2009.06.009
   Imai K, 1997, BIOCHEM J, V322, P809, DOI 10.1042/bj3220809
   Inada M, 2015, J BIOL CHEM, V290, P29781, DOI 10.1074/jbc.M115.669481
   Infante JR, 2007, J CLIN ONCOL, V25, P319, DOI 10.1200/JCO.2006.07.8824
   Ireland L, 2016, CANCER RES, V76, P6851, DOI 10.1158/0008-5472.CAN-16-1201
   Iwabu A, 2004, J BIOL CHEM, V279, P14551, DOI 10.1074/jbc.M311981200
   Izumi D, 2016, INT J CANCER, V138, P1207, DOI 10.1002/ijc.29864
   Jain RK, 2007, CANCER RES, V67, P2729, DOI 10.1158/0008-5472.CAN-06-4102
   Jezierska-Drutel A, 2013, ADV CANCER RES, V119, P107, DOI 10.1016/B978-0-12-407190-2.00003-4
   Jiang ZD, 2018, J EXP CLIN CANC RES, V37, DOI 10.1186/s13046-018-0740-4
   Jin FY, 2012, MOL CANCER RES, V10, P1021, DOI 10.1158/1541-7786.MCR-11-0498
   Kabashima K, 2010, AM J PATHOL, V176, P721, DOI 10.2353/ajpath.2010.090454
   Kalluri R, 2016, NAT REV CANCER, V16, P582, DOI 10.1038/nrc.2016.73
   Kalluri R, 2009, J CLIN INVEST, V119, P1420, DOI 10.1172/JCI39104
   Karagiannis GS, 2012, MOL CANCER RES, V10, P1403, DOI 10.1158/1541-7786.MCR-12-0307
   Karnoub AE, 2007, NATURE, V449, P557, DOI 10.1038/nature06188
   Kato M, 2019, ONCOGENE, V38, P716, DOI 10.1038/s41388-018-0461-3
   Ke ZF, 2014, ONCOTARGET, V5, P9410, DOI 10.18632/oncotarget.2421
   Kelleher FC, 2011, CARCINOGENESIS, V32, P445, DOI 10.1093/carcin/bgq280
   Kerbel RS, 2008, NEW ENGL J MED, V358, P2039, DOI 10.1056/NEJMra0706596
   Kharaishvili G, 2014, CANCER CELL INT, V14, DOI 10.1186/1475-2867-14-41
   Kim DE, 2017, J EXP MED, V214, P2349, DOI 10.1084/jem.20170724
   Kokudo T, 2008, J CELL SCI, V121, P3317, DOI 10.1242/jcs.028282
   Koukourakis MI, 2003, CANCER RES, V63, P5376
   Kourelis TV, 2012, MED ONCOL, V29, P1314, DOI 10.1007/s12032-011-9846-7
   Kozono S, 2013, CANCER RES, V73, P2345, DOI 10.1158/0008-5472.CAN-12-3180
   Krebs AM, 2017, NAT CELL BIOL, V19, P518, DOI 10.1038/ncb3513
   Kumar V, 2017, CANCER CELL, V32, P654, DOI 10.1016/j.ccell.2017.10.005
   Ladanyi A, 2018, ONCOGENE, V37, P2285, DOI 10.1038/s41388-017-0093-z
   Lade A, 2014, CURR OPIN ONCOL, V26, P100, DOI 10.1097/CCO.0000000000000042
   LeBleu VS, 2018, DIS MODEL MECH, V11, DOI 10.1242/dmm.029447
   Lederer DJ, 2018, NEW ENGL J MED, V378, P1811, DOI 10.1056/NEJMra1705751
   Lee H, 2012, P NATL ACAD SCI USA, V109, P7765, DOI 10.1073/pnas.1205132109
   Leone A, 2014, CANCER TREAT RES, V159, P355, DOI 10.1007/978-3-642-38007-5_21
   Levental KR, 2009, CELL, V139, P891, DOI 10.1016/j.cell.2009.10.027
   Li L, 2015, ONCOTARGET, V6, P43605, DOI 10.18632/oncotarget.6186
   Li W, 2004, MOL BIOL CELL, V15, P294, DOI 10.1091/mbc.e03-05-0352
   Li ZD, 2011, ARTHRITIS RHEUM-US, V63, P2473, DOI 10.1002/art.30317
   Liberti MV, 2016, TRENDS BIOCHEM SCI, V41, P211, DOI 10.1016/j.tibs.2015.12.001
   Linares JF, 2017, CELL METAB, V26, P817, DOI 10.1016/j.cmet.2017.09.001
   Lohr M, 2001, CANCER RES, V61, P550
   Lotti F, 2013, J EXP MED, V210, P2851, DOI 10.1084/jem.20131195
   Madar S, 2013, TRENDS MOL MED, V19, P447, DOI 10.1016/j.molmed.2013.05.004
   Mani SA, 2008, CELL, V133, P704, DOI 10.1016/j.cell.2008.03.027
   Martinez-Outschoorn UE, 2015, NAT REV CANCER, V15, P225, DOI 10.1038/nrc3915
   Mathew E, 2014, CELL REP, V9, P484, DOI 10.1016/j.celrep.2014.09.010
   Mediavilla-Varela M, 2016, BMC CANCER, V16, DOI 10.1186/s12885-016-2162-z
   Medici D, 2011, BIOCHEM J, V437, P515, DOI 10.1042/BJ20101500
   Mego M, 2016, BMC CANCER, V16, DOI 10.1186/s12885-016-2143-2
   Mezawa Y, 2016, CELL TISSUE RES, V365, P675, DOI 10.1007/s00441-016-2471-1
   Michl P, 2012, GUT, V61, P1377, DOI 10.1136/gutjnl-2012-302604
   Middleton SA, 2018, SCI REP-UK, V8, DOI 10.1038/s41598-018-35653-4
   Midgley AC, 2013, J BIOL CHEM, V288, P14824, DOI 10.1074/jbc.M113.451336
   Miller BW, 2015, EMBO MOL MED, V7, P1063, DOI 10.15252/emmm.201404827
   Mink SR, 2010, MOL CANCER RES, V8, P809, DOI 10.1158/1541-7786.MCR-09-0460
   Mishra PJ, 2008, CANCER RES, V68, P4331, DOI 10.1158/0008-5472.CAN-08-0943
   Miura Y, 2018, RESPIR INVESTIG, V56, P72, DOI 10.1016/j.resinv.2017.09.007
   Mizushima N, 2011, CELL, V147, P728, DOI 10.1016/j.cell.2011.10.026
   Monga SP, 2015, GASTROENTEROLOGY, V148, P1294, DOI 10.1053/j.gastro.2015.02.056
   Mori T, 2011, INT IMMUNOL, V23, P701, DOI 10.1093/intimm/dxr077
   Moscat J, 2009, CELL, V137, P1001, DOI 10.1016/j.cell.2009.05.023
   Mougeolle A, 2015, PLOS ONE, V10, DOI 10.1371/journal.pone.0122654
   Munson JM, 2014, CANCER MANAG RES, V6, P317, DOI 10.2147/CMAR.S65444
   NATHANSON SD, 1994, ANN SURG ONCOL, V1, P333, DOI 10.1007/BF03187139
   Nesti L, 2017, NUTR METAB CARDIOVAS, V27, P657, DOI 10.1016/j.numecd.2017.04.009
   Ng CF, 2017, J THEOR BIOL, V430, P245, DOI 10.1016/j.jtbi.2017.05.013
   Nguyen AH, 2017, ONCOTARGET, V8, P19074, DOI 10.18632/oncotarget.13572
   Nishida N, 2006, VASC HEALTH RISK MAN, V2, P213, DOI 10.2147/vhrm.2006.2.3.213
   Ohlund D, 2014, J EXP MED, V211, P1503, DOI 10.1084/jem.20140692
   Ozdemir BC, 2014, CANCER CELL, V25, P719, DOI 10.1016/j.ccr.2014.04.005
   Olive KP, 2009, SCIENCE, V324, P1457, DOI 10.1126/science.1171362
   Omidi Y, 2014, BIOIMPACTS, V4, P55, DOI 10.5681/bi.2014.021
   Orimo A, 2005, CELL, V121, P335, DOI 10.1016/j.cell.2005.02.034
   Otranto M, 2012, CELL ADHES MIGR, V6, P203, DOI 10.4161/cam.20377
   Pascual G, 2017, NATURE, V541, P41, DOI 10.1038/nature20791
   Pavlides S, 2012, ANTIOXID REDOX SIGN, V16, P1264, DOI 10.1089/ars.2011.4243
   Pavlides S, 2009, CELL CYCLE, V8, P3984, DOI 10.4161/cc.8.23.10238
   Pazolli E, 2012, CANCER RES, V72, P2251, DOI 10.1158/0008-5472.CAN-11-3386
   Peng CW, 2018, INT J NANOMED, V13, P161, DOI 10.2147/IJN.S143871
   Penn MS, 2010, AM J PATHOL, V177, P2166, DOI 10.2353/ajpath.2010.100803
   Piera-Velazquez S, 2016, J CLIN MED, V5, DOI 10.3390/jcm5040045
   Piera-Velazquez S, 2011, AM J PATHOL, V179, P1074, DOI 10.1016/j.ajpath.2011.06.001
   Pietras K, 2010, EXP CELL RES, V316, P1324, DOI 10.1016/j.yexcr.2010.02.045
   Pinter M, 2017, SCI TRANSL MED, V9, DOI 10.1126/scitranslmed.aan5616
   Plikus MV, 2017, SCIENCE, V355, P748, DOI 10.1126/science.aai8792
   Polanska UM, 2013, J CELL PHYSIOL, V228, P1651, DOI 10.1002/jcp.24347
   Polydorou C, 2017, ONCOTARGET, V8, P24506, DOI 10.18632/oncotarget.15534
   Porporato PE, 2011, FRONT PHARMACOL, V2, DOI 10.3389/fphar.2011.00049
   Provenzano PP, 2012, CANCER CELL, V21, P418, DOI 10.1016/j.ccr.2012.01.007
   Qayyum MA, 2012, INT J RADIAT BIOL, V88, P383, DOI 10.3109/09553002.2012.660301
   Quail DF, 2017, CLIN CANCER RES, V23, P876, DOI 10.1158/1078-0432.CCR-16-0133
   Rangarajan S, 2018, NAT MED, V24, P1121, DOI 10.1038/s41591-018-0087-6
   Raz Y, 2018, J EXP MED, V215, P3075, DOI 10.1084/jem.20180818
   Reina-Campos M, 2018, BBA-REV CANCER, V1870, P88, DOI 10.1016/j.bbcan.2018.04.010
   Reynaud C, 2017, CANCER RES, V77, P268, DOI 10.1158/0008-5472.CAN-15-2621
   Rhim AD, 2014, CANCER CELL, V25, P735, DOI 10.1016/j.ccr.2014.04.021
   Ribeiro AL, 2015, STEM CELLS INT, V2015, DOI 10.1155/2015/868475
   Roswall P, 2018, NAT MED, V24, P463, DOI 10.1038/nm.4494
   Said N, 2013, J CLIN INVEST, V123, P4089, DOI 10.1172/JCI71241
   Saini N, 2018, ACTA BIOCH BIOPH SIN, V50, P133, DOI 10.1093/abbs/gmx106
   Saitoh M, 2018, J BIOCHEM, V164, P257, DOI 10.1093/jb/mvy047
   Santi A, 2018, PROTEOMICS, V18, DOI 10.1002/pmic.201700167
   Sanz-Moreno V, 2011, CANCER CELL, V20, P229, DOI 10.1016/j.ccr.2011.06.018
   Savagner P, 2005, J CELL PHYSIOL, V202, P858, DOI 10.1002/jcp.20188
   Schafer M, 2008, NAT REV MOL CELL BIO, V9, P628, DOI 10.1038/nrm2455
   Scharenberg MA, 2014, J CELL SCI, V127, P1079, DOI 10.1242/jcs.142075
   Schmidt A, 2007, CIRC RES, V101, P125, DOI 10.1161/CIRCRESAHA.107.148932
   Schwartz L, 2017, ANTI-CANCER AGENT ME, V17, P164, DOI 10.2174/1871520616666161031143301
   Semenza GL, 2008, J CLIN INVEST, V118, P3835, DOI 10.1172/JCI37373
   Sewell-Loftin MK, 2017, SCI REP-UK, V7, DOI 10.1038/s41598-017-13006-x
   Shao RJ, 2014, J EXP CLIN CANC RES, V33, DOI 10.1186/1756-9966-33-41
   Sharon Y, 2015, CANCER RES, V75, P963, DOI 10.1158/0008-5472.CAN-14-1990
   Sherman MH, 2014, CELL, V159, P80, DOI 10.1016/j.cell.2014.08.007
   Shibue T, 2017, NAT REV CLIN ONCOL, V14, P611, DOI 10.1038/nrclinonc.2017.44
   Shien K, 2017, MOL CANCER THER, V16, P2234, DOI 10.1158/1535-7163.MCT-17-0148
   Shin K, 2014, CANCER CELL, V26, P521, DOI 10.1016/j.ccell.2014.09.001
   Simonsen TG, 2012, PLOS ONE, V7, DOI 10.1371/journal.pone.0040006
   Son B, 2017, ONCOTARGET, V8, P3933, DOI 10.18632/oncotarget.13907
   Sonveaux P, 2008, J CLIN INVEST, V118, P3930, DOI 10.1172/JCI36843
   Straussman R, 2012, NATURE, V487, P500, DOI 10.1038/nature11183
   Su SC, 2018, CELL, V172, P841, DOI 10.1016/j.cell.2018.01.009
   Sun LP, 2018, J IMMUNOL RES, V2018, DOI [10.1155/2018/5429513, 10.1155/2018/5429543]
   Sun XQ, 2010, CANCER METAST REV, V29, P709, DOI 10.1007/s10555-010-9256-x
   Sun Y, 2012, NAT MED, V18, P1359, DOI 10.1038/nm.2890
   Takai K, 2016, ONCOTARGET, V7, P82889, DOI 10.18632/oncotarget.12658
   Tao LL, 2017, ONCOL LETT, V14, P2611, DOI 10.3892/ol.2017.6497
   Tao LL, 2016, SCI REP-UK, V6, DOI 10.1038/srep38408
   Teng F, 2016, J HEMATOL ONCOL, V9, DOI 10.1186/s13045-015-0231-4
   Thannickal VJ, 2003, J BIOL CHEM, V278, P12384, DOI 10.1074/jbc.M208544200
   Thomson DM, 2009, ACTA PHYSIOL, V196, P147, DOI 10.1111/j.1748-1716.2009.01973.x
   Tian BQ, 2017, ONCOTARGET, V8, P42300, DOI 10.18632/oncotarget.15857
   Togo Shinsaku, 2013, Cancers (Basel), V5, P149, DOI 10.3390/cancers5010149
   Tomassetti S, 2015, CHEST, V147, P157, DOI 10.1378/chest.14-0359
   Tredan O, 2007, J NATL CANCER I, V99, P1441, DOI 10.1093/jnci/djm135
   Trombetta-Esilva Jessica, 2012, Open Rheumatol J, V6, P146, DOI 10.2174/1874312901206010146
   Tsuyada A, 2012, CANCER RES, V72, P2768, DOI 10.1158/0008-5472.CAN-11-3567
   Uehara T, 2013, TOXICOL SCI, V132, P53, DOI 10.1093/toxsci/kfs342
   Unger C, 2017, ONCOGENE, V36, P5341, DOI 10.1038/onc.2017.116
   Valencia T, 2014, CANCER CELL, V26, P121, DOI 10.1016/j.ccr.2014.05.004
   Vaquero J, 2018, CLIN CANCER RES, V24, P4282, DOI 10.1158/1078-0432.CCR-17-3725
   Vennin C, 2018, GASTROENTEROLOGY, V154, P820, DOI 10.1053/j.gastro.2017.11.280
   Vered M, 2010, INT J CANCER, V127, P1356, DOI 10.1002/ijc.25358
   Wang SQ, 2017, OXID MED CELL LONGEV, V2017, DOI 10.1155/2017/7454031
   Wang TH, 2017, INT J MOL SCI, V18, DOI 10.3390/ijms18010062
   Wang W, 2009, CLIN CANCER RES, V15, P6630, DOI 10.1158/1078-0432.CCR-09-1001
   Wang XM, 2016, ONCOTARGET, V7, P30350, DOI 10.18632/oncotarget.8734
   Wang YY, 2018, J CLIN INVEST, V128, P5235, DOI 10.1172/JCI99974
   WARBURG O, 1956, SCIENCE, V123, P309, DOI 10.1126/science.123.3191.309
   Warren JSA, 2018, CANCERS, V10, DOI 10.3390/cancers10040115
   Whitaker-Menezes D, 2011, CELL CYCLE, V10, P1772, DOI 10.4161/cc.10.11.15659
   Wilson TR, 2012, NATURE, V487, P505, DOI 10.1038/nature11249
   Wipff PJ, 2007, J CELL BIOL, V179, P1311, DOI 10.1083/jcb.200704042
   Wong SLI, 2017, BRIT J PHARMACOL, V174, P3, DOI 10.1111/bph.13653
   Wu M, 2014, J THEOR BIOL, V355, P194, DOI 10.1016/j.jtbi.2014.04.012
   Wynn TA, 2012, NAT MED, V18, P1028, DOI 10.1038/nm.2807
   Xing YZ, 2015, FEBS J, V282, P3892, DOI 10.1111/febs.13402
   Xu S, 2018, MOL CANCER THER, V17, P1291, DOI 10.1158/1535-7163.MCT-17-0927
   Xu Z, 2018, EXP MOL MED, V50, DOI 10.1038/emm.2017.158
   YAMAGUCHI Y, 1990, NATURE, V346, P281, DOI 10.1038/346281a0
   Yamamoto K, 2016, ONCOTARGET, V7, P61469, DOI 10.18632/oncotarget.11129
   Yi H, 2018, J CELL PHYSIOL, V233, P7045, DOI 10.1002/jcp.26505
   Yoon JH, 2018, RESP RES, V19, DOI 10.1186/s12931-018-0899-4
   Yoshida GJ, 2017, J HEMATOL ONCOL, V10, DOI 10.1186/s13045-017-0436-9
   Yoshida GJ, 2015, J EXP CLIN CANC RES, V34, DOI 10.1186/s13046-015-0221-y
   Yun YR, 2010, J TISSUE ENG, V1, DOI 10.4061/2010/218142
   Zhang Q, 2005, P NATL ACAD SCI USA, V102, P6948, DOI 10.1073/pnas.0501959102
   Zhao M, 2010, MOL CARCINOGEN, V49, P923, DOI 10.1002/mc.20675
   Zheng JH, 2013, CLIN CANCER RES, V19, P1400, DOI 10.1158/1078-0432.CCR-12-2888
NR 241
TC 69
Z9 72
U1 2
U2 13
PU MDPI
PI BASEL
PA ST ALBAN-ANLAGE 66, CH-4052 BASEL, SWITZERLAND
EI 1422-0067
J9 INT J MOL SCI
JI Int. J. Mol. Sci.
PD MAY 1
PY 2019
VL 20
IS 9
AR 2256
DI 10.3390/ijms20092256
PG 30
WC Biochemistry & Molecular Biology; Chemistry, Multidisciplinary
WE Science Citation Index Expanded (SCI-EXPANDED)
SC Biochemistry & Molecular Biology; Chemistry
GA IA7RK
UT WOS:000469753500203
PM 31067787
OA Green Submitted, Green Published, gold
DA 2022-07-19
ER

PT J
AU Dev, R
   Bruera, E
   Dalal, S
AF Dev, R.
   Bruera, E.
   Dalal, S.
TI Insulin resistance and body composition in cancer patients
SO ANNALS OF ONCOLOGY
LA English
DT Article
DE cancer cachexia; insulin resistance; body composition
ID PLACEBO-CONTROLLED TRIAL; CELL LUNG-CANCER; UBIQUITIN-PROTEASOME
   PATHWAY; PROTEIN ANABOLIC RESPONSE; SKELETAL-MUSCLE MASS;
   ADIPOSE-TISSUE; METABOLIC SYNDROME; WEIGHT-LOSS; PANCREATIC-CANCER;
   EICOSAPENTAENOIC ACID
AB Cancer cachexia, weight loss with altered body composition, is a multifactorial syndrome propagated by symptoms that impair caloric intake, tumor byproducts, chronic inflammation, altered metabolism, and hormonal abnormalities. Cachexia is associated with reduced performance status, decreased tolerance to chemotherapy, and increased mortality in cancer patients. Insulin resistance as a consequence of tumor byproducts, chronic inflammation, and endocrine dysfunction has been associated with weight loss in cancer patients. Insulin resistance in cancer patients is characterized by increased hepatic glucose production and gluconeogenesis, and unlike type 2 diabetes, normal fasting glucose with high, normal or low levels of insulin. Cancer cachexia results in altered body composition with the loss of lean muscle mass with or without the loss of adipose tissue. Alteration in visceral adiposity, accumulation of intramuscular adipose tissue, and secretion of adipocytokines from adipose cells may play a role in promoting the metabolic derangements associated with cachexia including a proinflammatory environment and insulin resistance. Increased production of ghrelin, testosterone deficiency, and low vitamin D levels may also contribute to altered metabolism of glucose. Cancer cachexia cannot be easily reversed by standard nutritional interventions and identifying and treating cachexia at the earliest stage of development is advocated. Experts advocate for multimodal therapy to address symptoms that impact caloric intake, reduce chronic inflammation, and treat metabolic and endocrine derangements, which propagate the loss of weight. Treatment of insulin resistance may be a critical component of multimodal therapy for cancer cachexia and more research is needed.
C1 [Dev, R.; Bruera, E.; Dalal, S.] Univ Texas MD Anderson Canc Ctr, Dept Symptom Control & Palliat Med, Houston, TX 77030 USA.
RP Dev, R (通讯作者)，Univ Texas MD Anderson Canc Ctr, Unit 1414, Dept Symptom Control & Palliat Med, Houston, TX 77030 USA.
EM rdev@mdanderson.org
RI Bruera, Eduardo/AAA-1550-2022
FU Helsinn
FX This supplement was made possible by funding support from Helsinn.
   Helsinn did not have any influence on the content and all items are
   subject to independent peer-review.
CR Abbott MJ, 2014, J APPL PHYSIOL, V117, P869, DOI 10.1152/japplphysiol.01380.2013
   Agustsson T, 2007, CANCER RES, V67, P5531, DOI 10.1158/0008-5472.CAN-06-4585
   Agustsson T, 2012, NUTRITION, V28, P851, DOI 10.1016/j.nut.2011.11.026
   Ahren B, 1999, AM J PHYSIOL-REG I, V277, pR959, DOI 10.1152/ajpregu.1999.277.4.R959
   Antoun S, 2013, CANCER-AM CANCER SOC, V119, P3377, DOI 10.1002/cncr.28218
   Argiles JM, 2008, DRUG DISCOV TODAY, V13, P73, DOI 10.1016/j.drudis.2007.10.008
   Asp ML, 2011, CANCER BIOL THER, V12, P957, DOI 10.4161/cbt.12.11.18134
   Asp ML, 2010, INT J CANCER, V126, P756, DOI 10.1002/ijc.24784
   Bachmann J, 2008, J GASTROINTEST SURG, V12, P1193, DOI 10.1007/s11605-008-0505-z
   Balentine CJ, 2010, J GASTROINTEST SURG, V14, P1832, DOI 10.1007/s11605-010-1297-5
   Barber MD, 1999, BRIT J CANCER, V81, P80, DOI 10.1038/sj.bjc.6690654
   BECK SA, 1989, BRIT J CANCER, V59, P677, DOI 10.1038/bjc.1989.140
   Begenik H, 2015, ARCH MED SCI, V11, P346, DOI 10.5114/aoms.2015.50967
   BENNEGARD K, 1986, CLIN PHYSIOL, V6, P539
   Berger MJ, 2010, INTERD T GERONT GERI, V37, P94, DOI 10.1159/000319997
   Berk L, 2008, SUPPORT CARE CANCER, V16, P1179, DOI 10.1007/s00520-008-0403-7
   Bhatia V, 2006, DIABETES CARE, V29, P2289, DOI 10.2337/dc06-0637
   Blauwhoff-Buskermolen S, 2016, J CLIN ONCOL, V34, P1339, DOI 10.1200/JCO.2015.63.6043
   Borena W, 2014, PLOS ONE, V9, DOI 10.1371/journal.pone.0089368
   Broglio F, 2001, J CLIN ENDOCR METAB, V86, P5083, DOI 10.1210/jc.86.10.5083
   Bruun JM, 2003, AM J PHYSIOL-ENDOC M, V285, pE527, DOI 10.1152/ajpendo.00110.2003
   BURT ME, 1982, CANCER-AM CANCER SOC, V49, P1092, DOI 10.1002/1097-0142(19820315)49:6<1092::AID-CNCR2820490606>3.0.CO;2-9
   Calle EE, 2004, NAT REV CANCER, V4, P579, DOI 10.1038/nrc1408
   Castle A, 2001, LIFE SCI, V69, P599, DOI 10.1016/S0024-3205(01)01149-3
   Chen Z, 2007, J BIOENERG BIOMEMBR, V39, P267, DOI 10.1007/s10863-007-9086-x
   Chevalier S, 2006, DIABETES, V55, P675, DOI 10.2337/diabetes.55.03.06.db05-1117
   Chevalier S, 2005, AM J CLIN NUTR, V82, P355, DOI 10.1093/ajcn/82.2.355
   COPELAND GP, 1987, BRIT J SURG, V74, P1031, DOI 10.1002/bjs.1800741124
   CORI CF, 1946, ANNU REV BIOCHEM, V15, P193, DOI 10.1146/annurev.bi.15.070146.001205
   Dahlman I, 2010, BRIT J CANCER, V102, P1541, DOI 10.1038/sj.bjc.6605665
   DALAI S, 2014, J CLIN ONCOL S, V32
   Dalal S, 2012, J PAIN SYMPTOM MANAG, V44, P181, DOI 10.1016/j.jpainsymman.2011.09.010
   Daly LE, 2017, BRIT J CANCER, V116, P310, DOI 10.1038/bjc.2016.431
   DeCensi A, 2010, CANCER PREV RES, V3, P1451, DOI 10.1158/1940-6207.CAPR-10-0157
   Derby CA, 2006, CLIN ENDOCRINOL, V65, P125, DOI 10.1111/j.1365-2265.2006.02560.x
   Despres JP, 2006, NATURE, V444, P881, DOI 10.1038/nature05488
   Deutz NEP, 2011, CLIN NUTR, V30, P759, DOI 10.1016/j.clnu.2011.05.008
   Dev R, 2011, ONCOLOGIST, V16, P1637, DOI 10.1634/theoncologist.2011-0151
   DEWYS WD, 1980, AM J MED, V69, P491, DOI 10.1016/S0149-2918(05)80001-3
   Doyle SL, 2012, P NUTR SOC, V71, P181, DOI 10.1017/S002966511100320X
   EDEN E, 1984, CANCER RES, V44, P1718
   Elia M, 2006, INT J ONCOL, V28, P5
   Evans WJ, 2008, CLIN NUTR, V27, P793, DOI 10.1016/j.clnu.2008.06.013
   Fearon K, 2011, LANCET ONCOL, V12, P489, DOI 10.1016/S1470-2045(10)70218-7
   Fearon KCH, 2006, J CLIN ONCOL, V24, P3401, DOI 10.1200/JCO.2005.04.5724
   Flachs P, 2009, CLIN SCI, V116, P1, DOI 10.1042/CS20070456
   Ford ES, 2008, DIABETES CARE, V31, P587, DOI 10.2337/dc07-1030
   Foretz M, 2010, J CLIN INVEST, V120, P2355, DOI 10.1172/JCI40671
   Freedland Eric S, 2004, Nutr Metab (Lond), V1, P12, DOI 10.1186/1743-7075-1-12
   FUJIOKA S, 1987, METABOLISM, V36, P54, DOI 10.1016/0026-0495(87)90063-1
   Galic S, 2010, MOL CELL ENDOCRINOL, V316, P129, DOI 10.1016/j.mce.2009.08.018
   Garcia JM, 2005, J CLIN ENDOCR METAB, V90, P2920, DOI 10.1210/jc.2004-1788
   Greenberg AS, 2002, EUR J CLIN INVEST, V32, P24, DOI 10.1046/j.1365-2362.32.s3.4.x
   Haggstrom C, 2013, PLOS ONE, V8, DOI 10.1371/journal.pone.0057475
   Haggstrom C, 2012, CANCER-AM CANCER SOC, V118, P6199, DOI 10.1002/cncr.27677
   Haggstrom C, 2011, INT J CANCER, V128, P1890, DOI 10.1002/ijc.25521
   Hamaguchi Y, 2015, J HEPATO-BIL-PAN SCI, V22, P475, DOI 10.1002/jhbp.236
   Healy LA, 2012, COLORECTAL DIS, V14, P157, DOI 10.1111/j.1463-1318.2011.02562.x
   Healy LA, 2010, CLIN ONCOL-UK, V22, P281, DOI 10.1016/j.clon.2010.02.001
   Heymsfield SB, 1997, ANNU REV NUTR, V17, P527, DOI 10.1146/annurev.nutr.17.1.527
   Honors MA, 2012, J CACHEXIA SARCOPENI, V3, P5, DOI 10.1007/s13539-011-0051-5
   Ibrahim MM, 2010, OBES REV, V11, P11, DOI 10.1111/j.1467-789X.2009.00623.x
   INAGAKI J, 1974, CANCER-AM CANCER SOC, V33, P568, DOI 10.1002/1097-0142(197402)33:2<568::AID-CNCR2820330236>3.0.CO;2-2
   Ismail NA, 2012, ARCH MED SCI, V8, P826, DOI 10.5114/aoms.2012.31616
   Jacquelin-Ravel N, 2012, CRIT REV ONCOL HEMAT, V84, P37, DOI 10.1016/j.critrevonc.2012.02.001
   Jamieson NB, 2004, CYTOKINE, V27, P90, DOI 10.1016/j.cyto.2004.03.017
   Janssen I, 1999, INT J OBESITY, V23, P1035, DOI 10.1038/sj.ijo.0801038
   Jatoi A, 2004, J CLIN ONCOL, V22, P2469, DOI [10.1200/JCO.2004.06.024, 10.1200/jco.2004.06.024]
   Jiang Y, 2016, CANCER RES, V76, P24, DOI 10.1158/0008-5472.CAN-14-3432
   Joassard OR, 2013, INT J BIOCHEM CELL B, V45, P2309, DOI 10.1016/j.biocel.2013.06.025
   Kerem M, 2008, WORLD J GASTROENTERO, V14, P3633, DOI 10.3748/wjg.14.3633
   Kershaw EE, 2004, J CLIN ENDOCR METAB, V89, P2548, DOI 10.1210/jc.2004-0395
   Kewalramani G, 2010, CURR OPIN CLIN NUTR, V13, P382, DOI 10.1097/MCO.0b013e32833aabd9
   Kieffer TJ, 1996, BIOCHEM BIOPH RES CO, V224, P522, DOI 10.1006/bbrc.1996.1059
   Kir S, 2014, NATURE, V513, P100, DOI 10.1038/nature13528
   Kojima M, 1999, NATURE, V402, P656, DOI 10.1038/45230
   Krause M, 2014, EUR J APPL PHYSIOL, V114, P251, DOI 10.1007/s00421-013-2769-6
   Krishnan AV, 2010, ENDOCRINOLOGY, V151, P32, DOI 10.1210/en.2009-0855
   Kwon Y, 2015, DEV CELL, V33, P36, DOI 10.1016/j.devcel.2015.02.012
   La Cava A, 2004, NAT REV IMMUNOL, V4, P371, DOI 10.1038/nri1350
   Lecker SH, 1999, J NUTR, V129, p227S, DOI 10.1093/jn/129.1.227S
   Lecker SH, 2006, J AM SOC NEPHROL, V17, P1807, DOI 10.1681/ASN.2006010083
   Leij-Halfwerk S, 2000, AM J CLIN NUTR, V71, P583
   Lira FS, 2014, APPL PHYSIOL NUTR ME, V39, P679, DOI 10.1139/apnm-2013-0554
   Lohmann AE, 2016, J CLIN ONCOL, V34, P4249, DOI 10.1200/JCO.2016.69.6187
   LOPRINZI CL, 1994, J CLIN ONCOL, V12, P1126, DOI 10.1200/JCO.1994.12.6.1126
   Lundholm K, 2004, CANCER-AM CANCER SOC, V100, P1967, DOI 10.1002/cncr.20160
   Lundholm K, 2007, CLIN CANCER RES, V13, P2699, DOI 10.1158/1078-0432.CCR-06-2720
   MacAdams J, 2013, FASEB J, V27
   Meier U, 2004, CLIN CHEM, V50, P1511, DOI 10.1373/clinchem.2004.032482
   Moon HG, 2008, ANN SURG ONCOL, V15, P1918, DOI 10.1245/s10434-008-9891-4
   Murphy RA, 2010, CLIN NUTR, V29, P482, DOI 10.1016/j.clnu.2009.11.006
   Murphy RA, 2011, CANCER-AM CANCER SOC, V117, P1775, DOI 10.1002/cncr.25709
   Musi N, 2002, DIABETES, V51, P2074, DOI 10.2337/diabetes.51.7.2074
   Nedungadi TP, 2009, J CARDIOVASC TRANSL, V2, P321, DOI 10.1007/s12265-009-9101-1
   Nobes JP, 2012, BJU INT, V109, P1495, DOI 10.1111/j.1464-410X.2011.10555.x
   NORTON JA, 1984, CANCER, V54, P3022, DOI 10.1002/1097-0142(19841215)54:12<3022::AID-CNCR2820541234>3.0.CO;2-K
   Novotny GW, 2012, ARCH BIOCHEM BIOPHYS, V528, P171, DOI 10.1016/j.abb.2012.09.014
   Odegaard JI, 2013, SCIENCE, V339, P172, DOI 10.1126/science.1230721
   OGIWARA H, 1994, J SURG ONCOL, V57, P129, DOI 10.1002/jso.2930570211
   PEACOCK JL, 1988, JPEN-PARENTER ENTER, V12, P260, DOI 10.1177/0148607188012003260
   Pereira S, 2008, DIABETES, V57, P56, DOI 10.2337/db07-0887
   PERMERT J, 1993, BRIT J SURG, V80, P1047, DOI 10.1002/bjs.1800800841
   Petersen KF, 2006, OBESITY, V14, p34S, DOI 10.1038/oby.2006.280
   PISTERS PWT, 1992, SURGERY, V111, P301
   Prado CMM, 2008, LANCET ONCOL, V9, P629, DOI 10.1016/S1470-2045(08)70153-0
   Psaty BM, 2007, NEW ENGL J MED, V356, P2522, DOI 10.1056/NEJMe078099
   Rajagopal A, 2004, CANCER-AM CANCER SOC, V100, P851, DOI 10.1002/cncr.20028
   Ravasco P, 2005, J CLIN ONCOL, V23, P1431, DOI 10.1200/JCO.2005.02.054
   ROFE AM, 1994, ANTICANCER RES, V14, P647
   Rohdenburg GL, 1919, J AMER MED ASSOC, V72, P1528, DOI 10.1001/jama.1919.02610210024007
   Roubenoff R, 2004, OBES RES, V12, P887, DOI 10.1038/oby.2004.107
   Rutten IJG, 2016, J CACHEXIA SARCOPENI, V7, P458, DOI 10.1002/jcsm.12107
   Ryden M, 2008, CANCER-AM CANCER SOC, V113, P1695, DOI 10.1002/cncr.23802
   Sabel MS, 2011, ANN SURG ONCOL, V18, P3579, DOI 10.1245/s10434-011-1976-9
   Samani AA, 2007, ENDOCR REV, V28, P20, DOI 10.1210/er.2006-0001
   Sauerwein HP, 2001, CLIN NUTR, V20, P2, DOI 10.1054/clnu.2000.0139
   SCHMIDT HHHW, 1992, SCIENCE, V255, P721, DOI 10.1126/science.1371193
   Shen ZL, 2010, ANZ J SURG, V80, P331, DOI 10.1111/j.1445-2197.2009.05084.x
   Shimizu Y, 2003, CLIN CANCER RES, V9, P774
   Soeters MR, 2012, CLIN NUTR, V31, P1002, DOI 10.1016/j.clnu.2012.05.011
   Sonnenberg GE, 2004, OBES RES, V12, P180, DOI 10.1038/oby.2004.24
   Stattin P, 2004, INT J CANCER, V109, P149, DOI 10.1002/ijc.11668
   Stene GB, 2015, ACTA ONCOL, V54, P340, DOI 10.3109/0284186X.2014.953259
   Stepien M, 2012, ARCH MED SCI, V8, P431, DOI 10.5114/aoms.2012.29397
   Tan BHL, 2009, CLIN CANCER RES, V15, P6973, DOI 10.1158/1078-0432.CCR-09-1525
   TAYEK JA, 1992, J AM COLL NUTR, V11, P445
   Tessitore L, 2000, INT J MOL MED, V5, P421
   Towler MC, 2007, CIRC RES, V100, P328, DOI 10.1161/01.RES.0000256090.42690.05
   Tsai EC, 2004, DIABETES CARE, V27, P861, DOI 10.2337/diacare.27.4.861
   Tsirona S, 2015, ENDOCR PRACT, V21, P1104, DOI 10.4158/EP15647.OR
   van Kruijsdijk RCM, 2009, CANCER EPIDEM BIOMAR, V18, P2569, DOI 10.1158/1055-9965.EPI-09-0372
   van Loon LJC, 2003, DIABETES CARE, V26, P625, DOI 10.2337/diacare.26.3.625
   Verhulst PJ, 2012, WORLD J GASTROENTERO, V18, P3183, DOI 10.3748/wjg.v18.i25.3183
   von Hurst PR, 2010, BRIT J NUTR, V103, P549, DOI 10.1017/S0007114509992017
   Wagner EF, 2015, NATURE, V521, P430, DOI 10.1038/521430a
   Wallace AM, 2002, NUTR CANCER, V44, P156, DOI 10.1207/S15327914NC4402_06
   Wang H, 2015, REV ENDOCR METAB DIS, V16, P47, DOI 10.1007/s11154-014-9306-8
   Warburg O, 1927, J GEN PHYSIOL, V8, P519, DOI 10.1085/jgp.8.6.519
   WATERHOUSE C, 1979, CANCER RES, V39, P1968
   Whitehouse AS, 2001, CANCER RES, V61, P3604
   Wigmore SJ, 2000, NUTR CANCER, V36, P177, DOI 10.1207/S15327914NC3602_6
   Winkler MF, 2005, JPEN-PARENTER ENTER, V29, P162, DOI 10.1177/0148607105029003162
   Winter A, 2012, CLIN NUTR, V31, P765, DOI 10.1016/j.clnu.2012.05.003
   Wolf I, 2006, CANCER-AM CANCER SOC, V106, P966, DOI 10.1002/cncr.21690
   Wu WX, 2015, PLOS ONE, V10, DOI 10.1371/journal.pone.0122047
   YOSHIKAWA T, 1994, SURGERY, V116, P62
   Yoskikawa T, 2001, NUTRITION, V17, P590, DOI 10.1016/S0899-9007(01)00561-5
   Zhang TT, 2009, J MOL ENDOCRINOL, V42, P57, DOI 10.1677/JME-08-0130
   Ziemke F, 2010, AM J CLIN NUTR, V91, p258S, DOI 10.3945/ajcn.2009.28449C
NR 150
TC 53
Z9 54
U1 0
U2 6
PU OXFORD UNIV PRESS
PI OXFORD
PA GREAT CLARENDON ST, OXFORD OX2 6DP, ENGLAND
SN 0923-7534
EI 1569-8041
J9 ANN ONCOL
JI Ann. Oncol.
PD FEB
PY 2018
VL 29
SU 2
BP 18
EP 26
DI 10.1093/annonc/mdx815
PG 9
WC Oncology
WE Science Citation Index Expanded (SCI-EXPANDED)
SC Oncology
GA FY4RL
UT WOS:000426813100003
OA Bronze
DA 2022-07-19
ER

PT J
AU Feng, ZP
   Hom, ME
   Bearrood, TE
   Rosenthal, ZC
   Fernandez, D
   Ondrus, AE
   Gu, YC
   McCormick, AK
   Tomaske, MG
   Marshall, CR
   Kline, T
   Chen, CH
   Mochly-Rosen, D
   Kuo, CJ
   Chen, JK
AF Feng, Zhiping
   Hom, Marisa E.
   Bearrood, Thomas E.
   Rosenthal, Zachary C.
   Fernandez, Daniel
   Ondrus, Alison E.
   Gu, Yuchao
   McCormick, Aaron K.
   Tomaske, Madeline G.
   Marshall, Cody R.
   Kline, Toni
   Chen, Che-Hong
   Mochly-Rosen, Daria
   Kuo, Calvin J.
   Chen, James K.
TI Targeting colorectal cancer with small-molecule inhibitors of ALDH1B1
SO NATURE CHEMICAL BIOLOGY
LA English
DT Article; Early Access
ID ALDEHYDE DEHYDROGENASE 1B1; STEM-CELLS; TUMOR; MAINTENANCE; METABOLISM
AB Aldehyde dehydrogenases (ALDHs) are promising cancer drug targets, as certain isoforms are required for the survival of stem-like tumor cells. We have discovered selective inhibitors of ALDH1B1, a mitochondria! enzyme that promotes colorectal and pancreatic cancer. We describe bicyclic imidazoliums and guanidines that target the ALDH1B1 active site with comparable molecular interactions and potencies. Both pharmacophores abrogate ALDH1B1 function in cells; however, the guanidines circumvent an off-target mitochondria! toxicity exhibited by the imidazoliums. Our lead isoform-selective guanidinyl antagonists of ALDHs exhibit proteome-wide target specificity, and they selectively block the growth of colon cancer spheroids and organoids. Finally, we have used genetic and chemical perturbations to elucidate the ALDH1B1-dependent transcriptome, which includes genes that regulate mitochondria! metabolism and ribosomal function. Our findings support an essential role for ALDH1B1 in colorectal cancer, provide molecular probes for studying ALDH1B1 functions and yield leads for developing ALDH1B1-targeting therapies.
C1 [Feng, Zhiping; Hom, Marisa E.; Bearrood, Thomas E.; Rosenthal, Zachary C.; Ondrus, Alison E.; Marshall, Cody R.; Chen, Che-Hong; Mochly-Rosen, Daria; Chen, James K.] Stanford Univ, Dept Chem & Syst Biol, Stanford, CA 94305 USA.
   [Fernandez, Daniel] Stanford Univ, Macromol Struct Knowledge Ctr, Stanford, CA 94305 USA.
   [Fernandez, Daniel] Stanford Univ, Stanford ChEM H, Stanford, CA 94305 USA.
   [Gu, Yuchao; McCormick, Aaron K.; Tomaske, Madeline G.; Kuo, Calvin J.] Stanford Univ, Dept Med, Stanford, CA 94305 USA.
   [Gu, Yuchao] Stanford Univ, Dept Biochem, Stanford, CA 94305 USA.
   [Gu, Yuchao] Stanford Univ, Stanford Canc Inst, Stanford, CA 94305 USA.
   [Kline, Toni] Stanford Univ, SPK Stanford, Stanford, CA 94305 USA.
   [Chen, James K.] Stanford Univ, Dept Dev Biol, Stanford, CA 94305 USA.
   [Chen, James K.] Stanford Univ, Dept Chem, Stanford, CA 94305 USA.
   [Hom, Marisa E.] Vanderbilt Univ, Med Ctr, Dept Otolaryngol, Nashville, TN USA.
   [Ondrus, Alison E.] Univ Illinois, Dept Chem, Chicago, IL USA.
RP Chen, JK (通讯作者)，Stanford Univ, Dept Chem & Syst Biol, Stanford, CA 94305 USA.; Chen, JK (通讯作者)，Stanford Univ, Dept Dev Biol, Stanford, CA 94305 USA.; Chen, JK (通讯作者)，Stanford Univ, Dept Chem, Stanford, CA 94305 USA.
EM jameschen@stanford.edu
RI Chen, James/G-9972-2011
OI Chen, James/0000-0002-9220-8436; Mochly-Rosen, Daria/0000-0002-6691-8733
FU National Institutes of Health [R35 GM127030, R01 CA244334, R01 GM113100,
   U01 CA217851, U54 CA224081, R01 AA11147, F32 CA183527, P41 GM103393, P30
   CA124435]; SPARK at Stanford; Weston Havens Foundation; Emerson
   Collective; Human Cancer Models Initiative; Stand Up to Cancer; NIH S10
   Shared Instrument grant [S10 OD026831, S10 OD028697]; U.S. Department of
   Energy, Office of Science and Office of Basic Energy Sciences
   [DE-AC02-76SF00515]; Department of Energy, Office of Biological and
   Environmental Research
FX We thank T. Hurley for the vector for bacterial ALDH1B1 expression, E.
   Patton for ALDH1A3<SUP>-/-</SUP> A375 cells, P. Beachy for Shh-LIGHT2
   cells, G. Ponhert for BOPIDY azide and S. Swick for assistance with
   compound characterization. This work was supported by the National
   Institutes of Health (R35 GM127030, R01 CA244334 and R01 GM113100 to
   J.K.C.; U01 CA217851 and U54 CA224081 to C.J.K.; R01 AA11147 to D.M.-R.
   and F32 CA183527 to A.E.O.), SPARK at Stanford (J.K.C.), Weston Havens
   Foundation (J.K.C.), the Emerson Collective (J.K.C. and C.J.K.), the
   Human Cancer Models Initiative (C.J.K.) and Stand Up to Cancer (C.J.K.).
   Flow cytometry experiments were performed at the Stanford Shared FACS
   Facility supported by an NIH S10 Shared Instrument grant (S10 OD026831).
   Use of the Stanford University Mass Spectrometry facility is supported,
   in part, by the National Institutes of Health (P30 CA124435) utilizing
   the Stanford Cancer Institute Proteomics/Mass Spectrometry Shared
   Resources. Use of the SSRL/SLAC National Accelerator Laboratory is
   supported by the U.S. Department of Energy, Office of Science and Office
   of Basic Energy Sciences, under contract number DE-AC02-76SF00515. The
   SSRL Structural Molecular Biology Program is supported by the Department
   of Energy, Office of Biological and Environmental Research, and by the
   National Institutes of Health (P41 GM103393). NMR experiments included
   spectra acquired on a Bruker Avance NEO 500MHz spectrometer supported by
   an NIH S10 Shared Instrument Grant (S10 OD028697).
CR Ahlers JD, 2002, P NATL ACAD SCI USA, V99, P13020, DOI 10.1073/pnas.192251199
   Bastide A, 2018, ONCOGENESIS, V7, DOI 10.1038/s41389-018-0044-8
   BENJAMINI Y, 1995, J R STAT SOC B, V57, P289, DOI 10.1111/j.2517-6161.1995.tb02031.x
   Brinkman EK, 2014, NUCLEIC ACIDS RES, V42, DOI 10.1093/nar/gku936
   Campeau E, 2009, PLOS ONE, V4, DOI 10.1371/journal.pone.0006529
   Casazza A, 2013, CANCER CELL, V24, P695, DOI 10.1016/j.ccr.2013.11.007
   Cerami E, 2012, CANCER DISCOV, V2, P401, DOI 10.1158/2159-8290.CD-12-0095
   Chen CH, 2015, P NATL ACAD SCI USA, V112, P3074, DOI 10.1073/pnas.1414657112
   Chen JK, 2002, P NATL ACAD SCI USA, V99, P14071, DOI 10.1073/pnas.182542899
   Chen X, 2014, INT J MOL MED, V34, P35, DOI 10.3892/ijmm.2014.1752
   Chen Y, 2011, BIOCHEM BIOPH RES CO, V405, P173, DOI 10.1016/j.bbrc.2011.01.002
   Cho YH, 2020, NAT COMMUN, V11, DOI 10.1038/s41467-020-19173-2
   Chou TC, 2010, CANCER RES, V70, P440, DOI 10.1158/0008-5472.CAN-09-1947
   Cong J, 2017, CANCER LETT, V409, P9, DOI 10.1016/j.canlet.2017.08.028
   COX PJ, 1975, CANCER RES, V35, P3755
   De Vlaeminck Y, 2020, CANCERS, V12, DOI 10.3390/cancers12123582
   Elias JE, 2007, NAT METHODS, V4, P207, DOI 10.1038/nmeth1019
   Franken H, 2015, NAT PROTOC, V10, P1567, DOI 10.1038/nprot.2015.101
   Gelardi ELM, 2021, CANCERS, V13, DOI 10.3390/cancers13020356
   Giroux V, 2018, STEM CELL REP, V10, P1947, DOI 10.1016/j.stemcr.2018.04.022
   Hom ME, 2020, CHEMMEDCHEM, V15, P1044, DOI 10.1002/cmdc.202000169
   HOPPEL C, 1979, J BIOL CHEM, V254, P4164
   Huddle BC, 2018, J MED CHEM, V61, P8754, DOI 10.1021/acs.jmedchem.8b00930
   Jafari R, 2014, NAT PROTOC, V9, P2100, DOI 10.1038/nprot.2014.138
   Landen CN, 2010, MOL CANCER THER, V9, P3186, DOI 10.1158/1535-7163.MCT-10-0563
   Li BY, 2021, EUR J MED CHEM, V209, DOI 10.1016/j.ejmech.2020.112940
   Li JF, 2021, COMMUN BIOL, V4, DOI 10.1038/s42003-021-02949-7
   Lo YH, 2021, CANCER RES, V81, DOI 10.1158/2159-8290.CD-20-1109
   Luo M, 2015, BIOCHEMISTRY-US, V54, P5513, DOI 10.1021/acs.biochem.5b00754
   Luo YC, 2012, STEM CELLS, V30, P2100, DOI 10.1002/stem.1193
   Mameishvili E, 2019, P NATL ACAD SCI USA, V116, P20679, DOI 10.1073/pnas.1901075116
   Mao P, 2013, P NATL ACAD SCI USA, V110, P8644, DOI 10.1073/pnas.1221478110
   Marcato P, 2011, STEM CELLS, V29, P32, DOI 10.1002/stem.563
   Meng E, 2014, PLOS ONE, V9, DOI 10.1371/journal.pone.0107142
   Molina DM, 2013, SCIENCE, V341, P84, DOI 10.1126/science.1233606
   Morgan CA, 2015, J MED CHEM, V58, P1964, DOI 10.1021/jm501900s
   Nakanishi Y, 2013, NAT GENET, V45, P98, DOI 10.1038/ng.2481
   Neal JT, 2018, CELL, V175, P1972, DOI 10.1016/j.cell.2018.11.021
   Putzbach W, 2017, ELIFE, V6, DOI 10.7554/eLife.29702
   Reily C, 2013, REDOX BIOL, V1, P86, DOI 10.1016/j.redox.2012.11.009
   Riveros-Rosas H, 2013, CHEM-BIOL INTERACT, V202, P51, DOI 10.1016/j.cbi.2012.11.015
   Sarvi S, 2018, CELL CHEM BIOL, V25, P1456, DOI 10.1016/j.chembiol.2018.09.005
   Shao CL, 2014, CLIN CANCER RES, V20, P4154, DOI 10.1158/1078-0432.CCR-13-3292
   Siegel RL, 2020, CA-CANCER J CLIN, V70, P7, DOI 10.3322/caac.21590
   Singh S, 2016, PANCREAS, V45, P117, DOI 10.1097/MPA.0000000000000542
   Singh S, 2015, BIOCHEM BIOPH RES CO, V463, P768, DOI 10.1016/j.bbrc.2015.06.011
   Singh S, 2015, PLOS ONE, V10, DOI 10.1371/journal.pone.0121648
   Snyder V, 2018, FRONT ONCOL, V8, DOI 10.3389/fonc.2018.00203
   Stagos D, 2010, DRUG METAB DISPOS, V38, P1679, DOI 10.1124/dmd.110.034678
   Taipale J, 2000, NATURE, V406, P1005, DOI 10.1038/35023008
   Tang ZF, 2017, NUCLEIC ACIDS RES, V45, pW98, DOI 10.1093/nar/gkx247
   Tran U, 2020, ACS CHEM BIOL, V15, P1321, DOI 10.1021/acschembio.0c00355
   Vassalli G, 2019, STEM CELLS INT, V2019, DOI 10.1155/2019/3904645
   Vodenkova S, 2020, PHARMACOL THERAPEUT, V206, DOI 10.1016/j.pharmthera.2019.107447
   WEINER H, 1976, J BIOL CHEM, V251, P3853
   Winn MD, 2011, ACTA CRYSTALLOGR D, V67, P235, DOI 10.1107/S0907444910045749
   Wolfram S, 2014, BEILSTEIN J ORG CHEM, V10, P2470, DOI 10.3762/bjoc.10.258
   Xu X, 2015, CANCER LETT, V369, P50, DOI 10.1016/j.canlet.2015.08.018
   Yang L, 2016, ONCOTARGET, V7, P61562, DOI 10.18632/oncotarget.11146
   Yang SM, 2018, J MED CHEM, V61, P4883, DOI 10.1021/acs.jmedchem.8b00270
NR 60
TC 0
Z9 0
U1 1
U2 1
PU NATURE PORTFOLIO
PI BERLIN
PA HEIDELBERGER PLATZ 3, BERLIN, 14197, GERMANY
SN 1552-4450
EI 1552-4469
J9 NAT CHEM BIOL
JI Nat. Chem. Biol.
DI 10.1038/s41589-022-01048-w
EA JUL 2022
PG 30
WC Biochemistry & Molecular Biology
WE Science Citation Index Expanded (SCI-EXPANDED)
SC Biochemistry & Molecular Biology
GA 2Q6UY
UT WOS:000820557000002
PM 35788181
DA 2022-07-19
ER

PT S
AU Gallagher, EJ
   LeRoith, D
AF Gallagher, Emily Jane
   LeRoith, Derek
GP Annals NY Acad Sci
TI Diabetes, cancer, and metformin: connections of metabolism and cell
   proliferation
SO YEAR IN DIABETES AND OBESITY
SE Annals of the New York Academy of Sciences
LA English
DT Article; Book Chapter
DE diabetes; insulin resistance; cancer; metformin
ID GROWTH-FACTOR-I; GLUCOSE-TRANSPORTER ISOFORMS; INSULIN-RECEPTOR
   EXPRESSION; IGF-BINDING PROTEIN-3; BREAST-CANCER; PANCREATIC-CANCER;
   COLORECTAL-CANCER; CIRCULATING INSULIN; C-PEPTIDE; HEPATIC
   GLUCONEOGENESIS
AB Diabetes is associated with an increased risk of developing and dying from cancer. This increased risk may be due to hyperglycemia, hyperinsulinemia, and insulin resistance or other factors. Metformin has recently gained much attention as it appears to reduce cancer incidence and improve prognosis of patients with diabetes. In vitro data and animal studies support these findings from human epidemiological studies. Metformin has multiple potential mechanisms by which it inhibits cancer development and growth. For example, metaformin inhibits hepatic gluconeogenesis, thus decreasing circulating glucose levels, and it increases insulin sensitivity, thus reducing circulating insulin levels. Intracellularly, metformin activates AMPK, which decreases protein synthesis and cell proliferation. Metaformin also reduces aromatase activity in the stromal cells of the mammary gland. Finally, metformin may diminish the recurrence and aggressiveness of tumors by reducing the stem cell population and inhibiting epithelial to mesenchymal transition. Here, we discuss the metabolic abnormalities that occur in tumor development and some of the mechanisms through which metformin may alter these pathways and reduce tumor growth.
C1 [Gallagher, Emily Jane; LeRoith, Derek] Mt Sinai Med Ctr, Dept Med, Div Endocrinol Diabet & Bone Dis, New York, NY 10029 USA.
RP LeRoith, D (通讯作者)，Mt Sinai Med Ctr, Dept Med, Div Endocrinol Diabet & Bone Dis, Box 1055,1 Gustave L Levy Pl, New York, NY 10029 USA.
EM Derek.LeRoith@mssm.edu
CR Albanes D, 2009, JNCI-J NATL CANCER I, V101, P1272, DOI 10.1093/jnci/djp260
   Algire C, 2010, ENDOCR-RELAT CANCER, V17, P351, DOI 10.1677/ERC-09-0252
   Armoni M, 2002, J CLIN ENDOCR METAB, V87, P5312, DOI 10.1210/jc.2002-020318
   Baer SC, 1997, J AM ACAD DERMATOL, V37, P575, DOI 10.1016/S0190-9622(97)70174-9
   Barone BB, 2008, JAMA-J AM MED ASSOC, V300, P2754, DOI 10.1001/jama.2008.824
   Basevi V, 2011, DIABETES CARE, V34, P1887, DOI 10.2337/dc11-s011
   Baur DM, 2011, METABOLISM, V60, P1363, DOI 10.1016/j.metabol.2010.09.012
   BAXTER RC, 1980, HORM METAB RES, V12, P377, DOI 10.1055/s-2007-996296
   Ben Sahra I, 2008, ONCOGENE, V27, P3576, DOI 10.1038/sj.onc.1211024
   Ben Sahra I, 2011, CANCER RES, V71, P4366, DOI 10.1158/0008-5472.CAN-10-1769
   Bensaad K, 2006, CELL, V126, P107, DOI 10.1016/j.cell.2006.05.036
   Bodmer M, 2010, DIABETES CARE, V33, P1304, DOI 10.2337/dc09-1791
   Bonovas S, 2004, DIABETOLOGIA, V47, P1071, DOI 10.1007/s00125-004-1415-6
   Bowker SL, 2006, DIABETES CARE, V29, P254, DOI 10.2337/diacare.29.02.06.dc05-1558
   Brown KA, 2010, BREAST CANCER RES TR, V123, P591, DOI 10.1007/s10549-010-0834-y
   Buchs AE, 2011, METABOLISM, V60, P1379, DOI 10.1016/j.metabol.2011.05.002
   Buck E, 2010, MOL CANCER THER, V9, P2652, DOI 10.1158/1535-7163.MCT-10-0318
   Calle EE, 2003, NEW ENGL J MED, V348, P1625, DOI 10.1056/NEJMoa021423
   Caton PW, 2010, J ENDOCRINOL, V205, P97, DOI 10.1677/JOE-09-0345
   Centers for Disease Control and Prevention, 2011, LAMBDA CYHALOTHRIN G
   Chen WS, 2009, EUR J HUM GENET, V17, P1668, DOI 10.1038/ejhg.2009.86
   Cifuentes M, 2011, J CELL PHYSIOL, V226, P1425, DOI 10.1002/jcp.22668
   Colhoun HM, 2009, DIABETOLOGIA, V52, P1755, DOI 10.1007/s00125-009-1453-1
   Colman RJ, 2009, SCIENCE, V325, P201, DOI 10.1126/science.1173635
   Coughlin SS, 2004, AM J EPIDEMIOL, V159, P1160, DOI 10.1093/aje/kwh161
   Cox ME, 2009, PROSTATE, V69, P33, DOI 10.1002/pros.20852
   Currie CJ, 2009, DIABETOLOGIA, V52, P1766, DOI 10.1007/s00125-009-1440-6
   Dang CV, 2008, NAT REV CANCER, V8, P51, DOI 10.1038/nrc2274
   DeBerardinis RJ, 2010, ONCOGENE, V29, P313, DOI 10.1038/onc.2009.358
   DeCensi A, 2010, CANCER PREV RES, V3, P1451, DOI 10.1158/1940-6207.CAPR-10-0157
   Dinchuk JE, 2010, ENDOCRINOLOGY, V151, P4123, DOI 10.1210/en.2010-0032
   Ding XZ, 2000, PANCREAS, V21, P310, DOI 10.1097/00006676-200010000-00014
   Donadon V, 2010, WORLD J GASTROENTERO, V16, P3025, DOI 10.3748/wjg.v16.i24.3025
   Dunn SE, 1997, CANCER RES, V57, P4667
   Eertmans F, 2007, J CELL PHYSIOL, V212, P583, DOI 10.1002/jcp.21053
   El-Mir MY, 2000, J BIOL CHEM, V275, P223, DOI 10.1074/jbc.275.1.223
   El-Serag HB, 2006, CLIN GASTROENTEROL H, V4, P369, DOI 10.1016/j.cgh.2005.12.007
   Eliassen AH, 2007, CANCER EPIDEM BIOMAR, V16, P161, DOI 10.1158/1055-9965.EPI-06-0693
   Evans JMM, 2005, BMJ-BRIT MED J, V330, P1304, DOI 10.1136/bmj.38415.708634.F7
   EVERHART J, 1995, JAMA-J AM MED ASSOC, V273, P1605, DOI 10.1001/jama.273.20.1605
   Foretz M, 2010, J CLIN INVEST, V120, P2355, DOI 10.1172/JCI40671
   Frezza C, 2009, SEMIN CANCER BIOL, V19, P4, DOI 10.1016/j.semcancer.2008.11.008
   Friberg E, 2007, DIABETOLOGIA, V50, P1365, DOI 10.1007/s00125-007-0681-5
   Fu Z, 2008, ONCOGENE, V27, P2312, DOI 10.1038/onc.2008.24
   Giovannucci E, 2010, DIABETES CARE, V33, P1674, DOI 10.2337/dc10-0666
   Goodwin PJ, 2008, CLIN BREAST CANCER, V8, P501, DOI 10.3816/CBC.2008.n.060
   Goodwin PJ, 2002, J CLIN ONCOL, V20, P42, DOI 10.1200/JCO.20.1.42
   Gotlieb WH, 2008, GYNECOL ONCOL, V110, P246, DOI 10.1016/j.ygyno.2008.04.008
   Gunter MJ, 2009, JNCI-J NATL CANCER I, V101, P48, DOI 10.1093/jnci/djn415
   Gwinn DM, 2008, MOL CELL, V30, P214, DOI 10.1016/j.molcel.2008.03.003
   Haber RS, 1997, THYROID, V7, P363, DOI 10.1089/thy.1997.7.363
   Hadad S, 2011, BREAST CANCER RES TR, V128, P783, DOI 10.1007/s10549-011-1612-1
   He XX, 2011, ANN ONCOL, V22, P2640, DOI 10.1093/annonc/mdr020
   HEUSON JC, 1972, CANCER RES, V32, P226
   Hirsch HA, 2009, CANCER RES, V69, P7507, DOI 10.1158/0008-5472.CAN-09-2994
   Hsu PP, 2008, CELL, V134, P703, DOI 10.1016/j.cell.2008.08.021
   Huang ZP, 1997, JAMA-J AM MED ASSOC, V278, P1407, DOI 10.1001/jama.278.17.1407
   Hursting SD, 2010, CARCINOGENESIS, V31, P83, DOI 10.1093/carcin/bgp280
   Huxley R, 2005, BRIT J CANCER, V92, P2076, DOI 10.1038/sj.bjc.6602619
   Iliopoulos D, 2011, CANCER RES, V71, P3196, DOI 10.1158/0008-5472.CAN-10-3471
   Ito T, 1998, MODERN PATHOL, V11, P437
   Jiang P, 2011, NAT CELL BIOL, V13, P310, DOI 10.1038/ncb2172
   Jiralerspong S, 2009, J CLIN ONCOL, V27, P3297, DOI 10.1200/JCO.2009.19.6410
   Johnson JA, 2011, DIABETOLOGIA, V54, P25, DOI 10.1007/s00125-010-1933-3
   Kasper JS, 2006, CANCER EPIDEM BIOMAR, V15, P2056, DOI 10.1158/1055-9965.EPI-06-0410
   Kawauchi K, 2008, NAT CELL BIOL, V10, P611, DOI 10.1038/ncb1724
   Kisfalvi K, 2009, CANCER RES, V69, P6539, DOI 10.1158/0008-5472.CAN-09-0418
   Kurata T, 1999, JPN J CANCER RES, V90, P1238, DOI 10.1111/j.1349-7006.1999.tb00702.x
   Landman GWD, 2010, DIABETES CARE, V33, P322, DOI 10.2337/dc09-1380
   Laporte D, 2011, J CELL BIOL, V192, P949, DOI 10.1083/jcb.201009028
   Larsson SC, 2006, DIABETOLOGIA, V49, P2819, DOI 10.1007/s00125-006-0468-0
   Larsson SC, 2011, DIABETOLOGIA, V54, P1013, DOI 10.1007/s00125-011-2051-6
   Larsson SC, 2005, JNCI-J NATL CANCER I, V97, P1679, DOI 10.1093/jnci/dji375
   Larsson SC, 2007, INT J CANCER, V121, P856, DOI 10.1002/ijc.22717
   LeRoith D, 2011, INSULIN GROWTH FACTO
   Levine AJ, 2006, GENE DEV, V20, P267, DOI 10.1101/gad.1363206
   Levine AJ, 2010, SCIENCE, V330, P1340, DOI 10.1126/science.1193494
   Libby G, 2009, DIABETES CARE, V32, P1620, DOI 10.2337/dc08-2175
   Liu H, 2011, MOL CELL BIOCHEM, V347, P95, DOI 10.1007/s11010-010-0617-0
   Ma J, 2004, JNCI-J NATL CANCER I, V96, P546, DOI 10.1093/jnci/djh082
   Macheda ML, 2005, J CELL PHYSIOL, V202, P654, DOI 10.1002/jcp.20166
   MacKenzie T., 2010, CANCER, V117, P1552
   Major JM, 2010, J CLIN ENDOCR METAB, V95, P1054, DOI 10.1210/jc.2009-1378
   MARTIN BC, 1992, LANCET, V340, P925, DOI 10.1016/0140-6736(92)92814-V
   Martinez-Outschoorn UE, 2011, CELL CYCLE, V10, P1271, DOI 10.4161/cc.10.8.15330
   Mathieu MC, 1997, P ASSOC AM PHYSICIAN, V109, P565
   Maynard GD, 1909, BIOMETRIKA, V7, P276
   Monami M, 2011, DIABETES CARE, V34, P129, DOI 10.2337/dc10-1287
   Moore T, 2008, CANCER RES, V68, P3680, DOI 10.1158/0008-5472.CAN-07-6271
   Mulligan AM, 2007, BREAST CANCER RES TR, V106, P39, DOI 10.1007/s10549-006-9471-x
   NAGAMATSU S, 1993, J NEUROCHEM, V61, P2048, DOI 10.1111/j.1471-4159.1993.tb07441.x
   NAGASE Y, 1995, J UROLOGY, V153, P798, DOI 10.1016/S0022-5347(01)67725-5
   Noguchi Y, 1999, CANCER LETT, V140, P69, DOI 10.1016/S0304-3835(99)00054-3
   Novosyadlyy R, 2010, CANCER RES, V70, P741, DOI 10.1158/0008-5472.CAN-09-2141
   Nunez NP, 2006, CANCER RES, V66, P5469, DOI 10.1158/0008-5472.CAN-05-4102
   Okumura M, 2002, BBA-MOL CELL RES, V1592, P107, DOI 10.1016/S0167-4889(02)00276-8
   Ota S., 2006, BIOCHEM BIOPH RES CO, V388, P311
   PAPA V, 1990, J CLIN INVEST, V86, P1503, DOI 10.1172/JCI114868
   Paz G, 2011, FRONT BIOSCI-LANDMRK, V16, P1634, DOI 10.2741/3810
   Peairs KS, 2011, J CLIN ONCOL, V29, P40, DOI 10.1200/JCO.2009.27.3011
   Pearson K, 1910, J R STAT SOC, V73, P534, DOI 10.2307/2340173
   Peterson CW, 2011, FRONT BIOSCI-LANDMRK, V16, P2206, DOI 10.2741/3848
   Poretsky L, 2010, PRINCIPLES OF DIABETES MELLITUS, SECOND EDITION, P1, DOI 10.1007/978-0-387-09841-8
   Pugeat M, 2010, MOL CELL ENDOCRINOL, V316, P53, DOI 10.1016/j.mce.2009.09.020
   Renehan AG, 2004, LANCET, V363, P1346, DOI 10.1016/S0140-6736(04)16044-3
   Richardson AE, 2011, GROWTH FACTORS, V29, P82, DOI 10.3109/08977194.2011.565003
   Rinaldi S, 2010, INT J CANCER, V126, P1702, DOI 10.1002/ijc.24927
   Roddam AW, 2008, ANN INTERN MED, V149, P461, DOI 10.7326/0003-4819-149-7-200810070-00006
   Rosato V, 2011, ANN ONCOL, V22, P2687, DOI 10.1093/annonc/mdr025
   Rosato V, 2011, ANN ONCOL, V22, P884, DOI 10.1093/annonc/mdq464
   Saiya-Cork K, 2011, CLIN CANCER RES, V17, P2679, DOI 10.1158/1078-0432.CCR-10-2058
   Schwartzenberg-Bar-Yoseph F, 2004, CANCER RES, V64, P2627, DOI 10.1158/0008-5472.CAN-03-0846
   Sen P, 2003, MOL CELL BIOCHEM, V253, P241, DOI 10.1023/A:1026020101379
   Shim H, 1997, P NATL ACAD SCI USA, V94, P6658, DOI 10.1073/pnas.94.13.6658
   Smolewski P, 2006, ANTI-CANCER DRUG, V17, P487, DOI 10.1097/00001813-200606000-00001
   Spector SA, 1999, J SURG RES, V83, P32, DOI 10.1006/jsre.1998.5553
   Srokowski TP, 2009, J CLIN ONCOL, V27, P2170, DOI 10.1200/JCO.2008.17.5935
   Stattin P, 2007, DIABETES CARE, V30, P561, DOI 10.2337/dc06-0922
   Sun QA, 2011, P NATL ACAD SCI USA, V108, P4129, DOI 10.1073/pnas.1014769108
   TANNENBAUM A, 1949, CANCER RES, V9, P724
   Tran TT, 1996, CANCER EPIDEM BIOMAR, V5, P1013
   Tran TT, 2006, ENDOCRINOLOGY, V147, P1830, DOI 10.1210/en.2005-1012
   Ulanet DB, 2010, P NATL ACAD SCI USA, V107, P10791, DOI 10.1073/pnas.0914076107
   Vazquez-Martin A, 2010, CELL CYCLE, V9, P3807, DOI 10.4161/cc.9.18.13131
   Vazquez-Martin A, 2011, BREAST CANCER RES TR, V126, P355, DOI 10.1007/s10549-010-0924-x
   Walenta S, 2000, CANCER RES, V60, P916
   WARBURG O, 1956, SCIENCE, V123, P309, DOI 10.1126/science.123.3191.309
   Wei EK, 2005, CANCER EPIDEM BIOMAR, V14, P850, DOI 10.1158/1055-9965.EPI-04-0661
   WEST KM, 1971, DIABETES, V20, P99, DOI 10.2337/diab.20.2.99
   Wu YP, 2002, CANCER RES, V62, P1030
   YAMAMOTO T, 1990, BIOCHEM BIOPH RES CO, V170, P223, DOI 10.1016/0006-291X(90)91263-R
   Yang XL, 2011, DIABETES CARE, V34, P375, DOI 10.2337/dc10-1509
   Yang XL, 2010, DIABETES, V59, P1254, DOI 10.2337/db09-1371
   Younes M, 1995, ANTICANCER RES, V15, P2895
   Zakikhani M, 2006, CANCER RES, V66, P10269, DOI 10.1158/0008-5472.CAN-06-1500
   Zakikhani M, 2010, BREAST CANCER RES TR, V123, P271, DOI 10.1007/s10549-010-0763-9
   Zhang H, 2007, CANCER RES, V67, P391, DOI 10.1158/0008-5472.CAN-06-1712
   Zhuang Yongxian, 2008, J Mol Signal, V3, P18, DOI 10.1186/1750-2187-3-18
NR 138
TC 136
Z9 140
U1 4
U2 26
PU BLACKWELL SCIENCE PUBL
PI OXFORD
PA OSNEY MEAD, OXFORD OX2 0EL, ENGLAND
SN 0077-8923
BN 978-1-57331-847-1
J9 ANN NY ACAD SCI
JI Ann.NY Acad.Sci.
PY 2011
VL 1243
BP 54
EP 68
DI 10.1111/j.1749-6632.2011.06285.x
PG 15
WC Endocrinology & Metabolism; Multidisciplinary Sciences
WE Book Citation Index– Science (BKCI-S); Science Citation Index Expanded (SCI-EXPANDED)
SC Endocrinology & Metabolism; Science & Technology - Other Topics
GA BZG28
UT WOS:000301504400007
PM 22211893
DA 2022-07-19
ER

PT J
AU Neinast, MD
   Jang, C
   Hui, S
   Murashige, DS
   Chu, QW
   Morscher, RJ
   Li, XX
   Zhan, L
   White, E
   Anthony, TG
   Rabinowitz, JD
   Arany, Z
AF Neinast, Michael D.
   Jang, Cholsoon
   Hui, Sheng
   Murashige, Danielle S.
   Chu, Qingwei
   Morscher, Raphael J.
   Li, Xiaoxuan
   Zhan, Le
   White, Eileen
   Anthony, Tracy G.
   Rabinowitz, Joshua D.
   Arany, Zoltan
TI Quantitative Analysis of the Whole-Body Metabolic Fate of Branched-Chain
   Amino Acids
SO CELL METABOLISM
LA English
DT Article
ID SKELETAL-MUSCLE; TRANSCRIPTIONAL COACTIVATOR; INSULIN-RESISTANCE;
   OXIDATIVE CAPACITY; PROTEIN-SYNTHESIS; FOOD-INTAKE; LEUCINE; CATABOLISM;
   EXERCISE; CYCLE
AB Elevations in branched-chain amino acids (BCAAs) associate with numerous systemic diseases, including cancer, diabetes, and heart failure. However, an integrated understanding of whole-body BCAA metabolism remains lacking. Here, we employ in vivo isotopic tracing to systemically quantify BCAA oxidation in healthy and insulin-resistant mice. We find that most tissues rapidly oxidize BCAAs into the tricarboxylic acid (TCA) cycle, with the greatest quantity occurring in muscle, brown fat, liver, kidneys, and heart. Notably, pancreas supplies 20% of its TCA carbons from BCAAs. Genetic and pharmacologic suppression of branched-chain alpha-ketoacid dehydrogenase kinase, a clinically targeted regulatory kinase, induces BCAA oxidation primarily in skeletal muscle of healthy mice. While insulin acutely increases BCAA oxidation in cardiac and skeletal muscle, chronically insulin-resistant mice show blunted BCAA oxidation in adipose tissues and liver, shifting BCAA oxidation toward muscle. Together, this work provides a quantitative framework for understanding systemic BCAA oxidation in health and insulin resistance.
C1 [Neinast, Michael D.; Jang, Cholsoon; Murashige, Danielle S.; Chu, Qingwei; Arany, Zoltan] Univ Penn, Perelman Sch Med, 3400 Civ Blvd, Philadelphia, PA 19104 USA.
   [Jang, Cholsoon; Hui, Sheng; Morscher, Raphael J.; Li, Xiaoxuan; Rabinowitz, Joshua D.] Princeton Univ, Dept Chem, Princeton, NJ 08544 USA.
   [Jang, Cholsoon; Hui, Sheng; Morscher, Raphael J.; Li, Xiaoxuan; Rabinowitz, Joshua D.] Princeton Univ, Lewis Sigler Inst Integrat Genom, Princeton, NJ 08544 USA.
   [Zhan, Le; White, Eileen] Rutgers Canc Inst New Jersey, New Brunswick, NJ 08903 USA.
   [Anthony, Tracy G.] Rutgers State Univ, Dept Nutr Sci, New Brunswick, NJ 08901 USA.
   [Anthony, Tracy G.] Rutgers State Univ, New Jersey Inst Food Nutr & Hlth, New Brunswick, NJ 08901 USA.
RP Arany, Z (通讯作者)，Univ Penn, Perelman Sch Med, 3400 Civ Blvd, Philadelphia, PA 19104 USA.
EM zarany@pennmedicine.upenn.edu
RI White, Eileen/ABD-6745-2021
OI White, Eileen/0000-0003-2961-3065; Neinast, Michael/0000-0003-4032-8142;
   Jang, Cholsoon/0000-0001-6651-4213
FU American Diabetes Association [1-17-PDF-076]; NIH [T32-GM07229,
   DK109714, HL094499, DK107667]; DRC Regional Metabolomics Core [P30
   DK19525]; American Heart Association; NATIONAL CANCER INSTITUTE
   [R01CA163591] Funding Source: NIH RePORTER; NATIONAL HEART, LUNG, AND
   BLOOD INSTITUTE [R01HL094499, R01HL126797] Funding Source: NIH RePORTER;
   NATIONAL INSTITUTE OF DIABETES AND DIGESTIVE AND KIDNEY DISEASES
   [R01DK114103, R01DK107667, R01DK109714, P30DK019525] Funding Source: NIH
   RePORTER; NATIONAL INSTITUTE OF GENERAL MEDICAL SCIENCES [T32GM007229]
   Funding Source: NIH RePORTER
FX C.J. is a postdoctoral fellow of the American Diabetes Association
[truncated: 4,400,558 more chars]
