# Supplementary material for: Emerging current trends and research focus related to pancreatic cancer metabolism: A bibliometric and visualized analysis
Source: Front Oncol. 2022 Nov 25;12:1009700. doi: 10.3389/fonc.2022.1009700 (PMC9732726; doi:10.3389/fonc.2022.1009700)
Supplement: Supplementary file 1 [file DataSheet_1.zip › The plain text format/download_3501-4000.txt]

FN Clarivate Analytics Web of Science
VR 1.0
PT J
AU Fujioka, R
   Mochizuki, N
   Ikeda, M
   Sato, A
   Nomura, S
   Owade, S
   Yomoda, S
   Tsuchihara, K
   Kishino, S
   Esumi, H
AF Fujioka, Rumi
   Mochizuki, Nobuo
   Ikeda, Masafumi
   Sato, Akihiro
   Nomura, Shogo
   Owade, Satoshi
   Yomoda, Satoshi
   Tsuchihara, Katsuya
   Kishino, Satoshi
   Esumi, Hiroyasu
TI Change in plasma lactate concentration during arctigenin administration
   in a phase I clinical trial in patients with gemcitabine-refractory
   pancreatic cancer
SO PLOS ONE
LA English
DT Article
ID SPRAGUE-DAWLEY RATS; NUTRIENT DEPRIVATION; CELLS; TOLERANCE; STARVATION;
   GLUCOSE; INFLAMMATION; METABOLISM; THERAPY; PATHWAY
AB Arctigenin is evaluated for antitumor efficacy in patients with pancreatic cancer. It has an inhibitory activity on mitochondrial complex I .Therefore, plasma lactate level of patients after arctigenin administration was evaluated for biomarker of clinical response and/or adverse effect. Plasma lactate level in 15 patients enrolled in a Phase I clinical trial of GBS-01 rich in arctigenin was analyzed by colorimetric assay. Statistical analyses for association of plasma lactate and clinical responses, pharmacokinetics of arctigenin, and background factors of each patient by multivariate and univariate analyses. In about half of the patients, transient increase of lactate was observed. Correlation between plasma lactate level and pharmacokinetic parameters of arctigenin and its glucuronide conjugate, and clinical outcome was not detected. Regarding to the determinant of lactate level, only slight association with liver function test was detected. Plasma lactate level is primary determined by reutilization rather than production for antitumor effect and dose not serve as a biomarker. Arctigenin, inhibition of mitochondrial complex I, plasma lactate concentration, phase I clinical trial of GBS-01, Cori cycle.
C1 [Fujioka, Rumi; Tsuchihara, Katsuya] Natl Canc Ctr, Exploratory Oncol & Clin Trial Ctr, Div Translat Res, Kashiwa, Chiba, Japan.
   [Mochizuki, Nobuo; Kishino, Satoshi] Meiji Pharmaceut Univ, Dept Medicat Use Anal & Clin Res, Tokyo, Japan.
   [Ikeda, Masafumi] Natl Canc Ctr, Dept Hepatobiliary & Pancreat Oncol, Hosp East, Kashiwa, Chiba, Japan.
   [Sato, Akihiro] Natl Canc Ctr, Clin Res Support Off, Hosp East, Kashiwa, Chiba, Japan.
   [Nomura, Shogo] Ctr Res Adm & Support, Natl Canc Ctr, Biostat Div, Kashiwa, Chiba, Japan.
   [Owade, Satoshi; Esumi, Hiroyasu] Tokyo Univ Sci, Res Inst Biomed Sci, Noda, Chiba, Japan.
   [Yomoda, Satoshi] Kracie Pharmaceut Co, Kanpo Res Inst, Toyama, Japan.
RP Esumi, H (通讯作者)，Tokyo Univ Sci, Res Inst Biomed Sci, Noda, Chiba, Japan.
EM hesumi@rs.tus.ac.jp
OI Nomura, Shogo/0000-0001-8734-6984
FU Ministry of Health, Labor and Welfare and Project for Development of
   Innovative Research on Cancer Therapeutics from Ministry of Education,
   Culture, Sports, Science and Technology; Kracie Pharmaceutical Company
FX This work was supported in part by grants for Clinical Trial on
   Development of New Drugs and Medical Devices from the Ministry of
   Health, Labor and Welfare and Project for Development of Innovative
   Research on Cancer Therapeutics from Ministry of Education, Culture,
   Sports, Science and Technology. S. Kishino have received the
   commissioned research funding from Kracie Pharmaceutical Company within
   one year. S.Y. is an employee of Kracie Pharmaceutical Company. Kracie
   pharmaceutical company developed GBS-01 under the collaboration with M.
   I. and H. E. and made GBS-01 available for a phase I clinical trial
   (UMIN000005785) as described in Materials and methods of the manuscript.
   The funder provided support in the form of salaries for S.Y., but did
   not have any additional role in the study design, data collection and
   analysis, decision to publish, or preparation of the manuscript. The
   specific roles of these authors are articulated in the 'author
   contributions' section.
CR Antunes IF, 2012, MOL PHARMACEUT, V9, P3277, DOI 10.1021/mp300327w
   Awale S, 2006, CANCER RES, V66, P1751, DOI 10.1158/0008-5472.CAN-05-3143
   Calixto RD, 2014, BIOL SPORT, V31, P289, DOI 10.5604/20831862.1127287
   El Hage M, 2013, NEUROSCIENCE, V248, P243, DOI 10.1016/j.neuroscience.2013.05.064
   Esumi H, 2004, CANCER SCI, V95, P685, DOI 10.1111/j.1349-7006.2004.tb03330.x
   Heestand GM, 2015, J CLIN ONCOL, V33, P1770, DOI 10.1200/JCO.2014.59.7930
   Hermansen L, 1981, Ciba Found Symp, V82, P75
   Hirose M, 2000, CANCER LETT, V155, P79, DOI 10.1016/S0304-3835(00)00411-0
   Hsieh CJ, 2014, FREE RADICAL BIO MED, V67, P159, DOI 10.1016/j.freeradbiomed.2013.10.004
   Huang SL, 2012, DIABETOLOGIA, V55, P1469, DOI 10.1007/s00125-011-2366-3
   Hyam SR, 2013, EUR J PHARMACOL, V708, P21, DOI 10.1016/j.ejphar.2013.01.014
   Ikeda M, 2016, CANCER SCI, V107, P1818, DOI 10.1111/cas.13086
   Izuishi K, 2000, CANCER RES, V60, P6201
   Kato K, 2002, ONCOGENE, V21, P6082, DOI 10.1038/sj.onc.1205737
   Ko AH, 2015, J CLIN ONCOL, V33, P1779, DOI 10.1200/JCO.2014.59.7625
   Lu J, 2004, CANCER SCI, V95, P547, DOI 10.1111/j.1349-7006.2004.tb03247.x
   Lu LC, 2012, PLANTA MED, V78, P1317, DOI 10.1055/s-0032-1314998
   Masafumi Ikeda, 2013, J CLIN ONCOL S, V31
   Newsholme EA, 1996, EXPERIENTIA, V52, P421, DOI 10.1007/BF01919310
   Piel S, 2015, ACTA PHYSIOL, V213, P171, DOI 10.1111/apha.12311
   Tomitsuka E, 2010, ANN NY ACAD SCI, V1201, P44, DOI 10.1111/j.1749-6632.2010.05620.x
   Yamashita T, 2014, PLOS ONE, V9, DOI 10.1371/journal.pone.0085878
   Zechner D, 2015, BMC CANCER, V15, DOI 10.1186/s12885-015-1047-x
   Zhu ZY, 2013, J NEUROSCI, V33, P13138, DOI 10.1523/JNEUROSCI.4790-12.2013
NR 24
TC 5
Z9 5
U1 0
U2 5
PU PUBLIC LIBRARY SCIENCE
PI SAN FRANCISCO
PA 1160 BATTERY STREET, STE 100, SAN FRANCISCO, CA 94111 USA
SN 1932-6203
J9 PLOS ONE
JI PLoS One
PD JUN 1
PY 2018
VL 13
IS 6
AR e0198219
DI 10.1371/journal.pone.0198219
PG 13
WC Multidisciplinary Sciences
WE Science Citation Index Expanded (SCI-EXPANDED)
SC Science & Technology - Other Topics
GA GH8ES
UT WOS:000433900800089
PM 29856804
OA gold, Green Submitted, Green Published
DA 2022-07-19
ER

PT J
AU Inde, Z
   Dixon, SJ
AF Inde, Zintis
   Dixon, Scott J.
TI The impact of non-genetic heterogeneity on cancer cell death
SO CRITICAL REVIEWS IN BIOCHEMISTRY AND MOLECULAR BIOLOGY
LA English
DT Review
DE Cell death; heterogeneity; apoptosis; cancer; single-cell
ID STOCHASTIC GENE-EXPRESSION; TO-MESENCHYMAL TRANSITION;
   PRE-MESSENGER-RNA; SINGLE CELLS; DRUG-RESISTANCE; STEM-CELLS;
   TRANSCRIPTIONAL HETEROGENEITY; PANCREATIC-CANCER; BIOLOGICAL NOISE;
   BREAST-CANCER
AB The goal of cancer chemotherapy is to induce homogeneous cell death within the population of targeted cancer cells. However, no two cells are exactly alike at the molecular level, and sensitivity to drug-induced cell death, therefore, varies within a population. Genetic alterations can contribute to this variability and lead to selection for drug resistant clones. However, there is a growing appreciation for the role of non-genetic variation in producing drug-tolerant cellular states that exhibit reduced sensitivity to cell death for extended periods of time, from hours to weeks. These cellular states may result from individual variation in epigenetics, gene expression, metabolism, and other processes that impact drug mechanism of action or the execution of cell death. Such population-level non-genetic heterogeneity may contribute to treatment failure and provide a cellular "substrate" for the emergence of genetic alterations that confer frank drug resistance.
C1 [Inde, Zintis] Stanford Univ, Sch Med, Canc Biol Program, Stanford, CA USA.
   [Dixon, Scott J.] Stanford Univ, Dept Biol, Stanford, CA 94305 USA.
RP Dixon, SJ (通讯作者)，Room 104,337 Campus Dr, Stanford, CA 94305 USA.
EM sjdixon@stanford.edu
OI Inde, Zintis/0000-0001-5564-1698; Dixon, Scott/0000-0001-6230-8199
FU National Science Foundation [DGE-1656518]; NIH [4R00CA166517,
   1R01GM122923]; Damon Runyon Cancer Research Foundation; NATIONAL CANCER
   INSTITUTE [R00CA166517, T32CA009302] Funding Source: NIH RePORTER;
   NATIONAL INSTITUTE OF GENERAL MEDICAL SCIENCES [R01GM122923] Funding
   Source: NIH RePORTER
FX Support for this work was provided by the National Science Foundation to
   Z. I. [DGE-1656518] and by the NIH [4R00CA166517 and 1R01GM122923] and
   the Damon Runyon Cancer Research Foundation to S. J. D.
CR Aglietti RA, 2016, P NATL ACAD SCI USA, V113, P7858, DOI 10.1073/pnas.1607769113
   Albeck JG, 2008, MOL CELL, V30, P11, DOI 10.1016/j.molcel.2008.02.012
   Alemu EY, 2014, NUCLEIC ACIDS RES, V42, P3503, DOI 10.1093/nar/gkt1364
   ALLEY MC, 1988, CANCER RES, V48, P589
   Altschuler SJ, 2010, CELL, V141, P559, DOI 10.1016/j.cell.2010.04.033
   Arriaga EA, 2009, ANAL BIOANAL CHEM, V393, P73, DOI 10.1007/s00216-008-2431-z
   Bertaux F, 2014, PLOS COMPUT BIOL, V10, DOI 10.1371/journal.pcbi.1003893
   Bigger JW, 1944, LANCET, V2, P497
   Boroughs LK, 2015, NAT CELL BIOL, V17, P351, DOI 10.1038/ncb3124
   Boudreau A, 2016, NAT CHEM BIOL, V12, P779, DOI 10.1038/nchembio.2143
   Brennan MA, 2000, MOL MICROBIOL, V38, P31, DOI 10.1046/j.1365-2958.2000.02103.x
   Brock A, 2009, NAT REV GENET, V10, P336, DOI 10.1038/nrg2556
   Chonghaile TN, 2011, SCIENCE, V334, P1129, DOI 10.1126/science.1206727
   Cohen AA, 2008, SCIENCE, V322, P1511, DOI 10.1126/science.1160165
   Dalerba P, 2011, NAT BIOTECHNOL, V29, P1120, DOI 10.1038/nbt.2038
   Diehn M, 2009, NATURE, V458, P780, DOI 10.1038/nature07733
   Ding AX, 2016, ELIFE, V5, DOI 10.7554/eLife.10936
   Dueck H, 2016, BIOESSAYS, V38, P172, DOI 10.1002/bies.201500124
   Durgan J, 2017, ELIFE, V6, DOI 10.7554/eLife.27134
   Easwaran H, 2014, MOL CELL, V54, P716, DOI 10.1016/j.molcel.2014.05.015
   Eldar A, 2010, NATURE, V467, P167, DOI 10.1038/nature09326
   Enderling H, 2015, INTEGR BIOL-UK, V7, P14, DOI 10.1039/c4ib00191e
   Fallahi-Sichani M, 2017, MOL SYST BIOL, V13, DOI 10.15252/msb.20166796
   Fallahi-Sichani M, 2013, NAT CHEM BIOL, V9, P708, DOI [10.1038/NCHEMBIO.1337, 10.1038/nchembio.1337]
   Fischer KR, 2015, NATURE, V527, P472, DOI 10.1038/nature15748
   Florey O, 2011, NAT CELL BIOL, V13, P1335, DOI 10.1038/ncb2363
   Forcina GC, 2017, CELL SYST, V4, P600, DOI 10.1016/j.cels.2017.05.002
   Gang HY, 2015, J CELL BIOL, V210, P1101, DOI 10.1083/jcb.201504047
   Gascoigne KE, 2008, CANCER CELL, V14, P111, DOI 10.1016/j.ccr.2008.07.002
   Grootjans S, 2016, NAT PROTOC, V11, P1444, DOI 10.1038/nprot.2016.085
   Guler GD, 2017, CANCER CELL, V32, P221, DOI 10.1016/j.ccell.2017.07.002
   Gump JM, 2014, NAT CELL BIOL, V16, P47, DOI 10.1038/ncb2886
   Gupta PB, 2011, CELL, V146, P633, DOI 10.1016/j.cell.2011.07.026
   Hamann JC, 2017, CELL REP, V20, P201, DOI 10.1016/j.celrep.2017.06.037
   Hangauer MJ, 2017, NATURE, V551, P247, DOI 10.1038/nature24297
   Harris LA, 2016, NAT METHODS, V13, P497, DOI [10.1038/nmeth.3852, 10.1038/NMETH.3852]
   HOLFORD NHG, 1981, CLIN PHARMACOKINET, V6, P429, DOI 10.2165/00003088-198106060-00002
   Huang S, 2013, CANCER METAST REV, V32, P423, DOI 10.1007/s10555-013-9435-7
   Huuhtanen RL, 1999, BRIT J CANCER, V81, P1017, DOI 10.1038/sj.bjc.6690801
   Irish JM, 2004, CELL, V118, P217, DOI 10.1016/j.cell.2004.06.028
   Jiang XQ, 2017, NAT COMMUN, V8, DOI 10.1038/ncomms16087
   Kang J, 2016, NAT BIOTECHNOL, V34, P70, DOI 10.1038/nbt.3419
   Kempe H, 2015, MOL BIOL CELL, V26, P797, DOI 10.1091/mbc.E14-08-1296
   Kim J, 2011, NAT CELL BIOL, V13, P132, DOI 10.1038/ncb2152
   Kimmelman AC, 2017, CELL METAB, V25, P1037, DOI 10.1016/j.cmet.2017.04.004
   Komlodi-Pasztor E, 2011, NAT REV CLIN ONCOL, V8, P244, DOI [10.1038/nrclinonc.2010.228, 10.1038/nrclinonc.2010.228-c2]
   Krajcovic M, 2011, NAT CELL BIOL, V13, P324, DOI 10.1038/ncb2174
   Labhsetwar P, 2013, P NATL ACAD SCI USA, V110, P14006, DOI 10.1073/pnas.1222569110
   Lagadinou ED, 2013, CELL STEM CELL, V12, P329, DOI 10.1016/j.stem.2012.12.013
   Lee MCW, 2014, P NATL ACAD SCI USA, V111, pE4726, DOI 10.1073/pnas.1404656111
   Liau BB, 2017, CELL STEM CELL, V20, P233, DOI 10.1016/j.stem.2016.11.003
   Lim JS, 2017, NATURE, V545, P360, DOI 10.1038/nature22323
   Lindner AU, 2017, GUT, V66, P2141, DOI 10.1136/gutjnl-2016-312287
   Luo J, 2009, CELL, V136, P823, DOI 10.1016/j.cell.2009.02.024
   Marusyk A, 2016, CANCER RES, V76, P6495, DOI 10.1158/0008-5472.CAN-16-1457
   Massiello A, 2006, FASEB J, V20, P1680, DOI 10.1096/fj.05-5021fje
   Mitra A, 2015, ONCOTARGET, V6, P10697, DOI 10.18632/oncotarget.4037
   Mizushima N, 2011, ANNU REV CELL DEV BI, V27, P107, DOI 10.1146/annurev-cellbio-092910-154005
   Moore MJ, 2010, CELL, V142, P625, DOI 10.1016/j.cell.2010.07.019
   Niepel Mario, 2017, Curr Protoc Chem Biol, V9, P55, DOI 10.1002/cpch.21
   OREILLY SM, 1992, EUR J CANCER, V28A, P681, DOI 10.1016/S0959-8049(05)80124-8
   Overholtzer M, 2007, CELL, V131, P966, DOI 10.1016/j.cell.2007.10.040
   Paek AL, 2016, CELL, V165, P631, DOI 10.1016/j.cell.2016.03.025
   Pecot J, 2016, CELL REP, V17, P3347, DOI 10.1016/j.celrep.2016.11.064
   Pisco AO, 2013, NAT COMMUN, V4, DOI 10.1038/ncomms3467
   Raha D, 2014, CANCER RES, V74, P3579, DOI 10.1158/0008-5472.CAN-13-3456
   Raj A, 2008, CELL, V135, P216, DOI 10.1016/j.cell.2008.09.050
   Raj A, 2009, ANNU REV BIOPHYS, V38, P255, DOI 10.1146/annurev.biophys.37.032807.125928
   Ramirez M, 2016, NAT COMMUN, V7, DOI 10.1038/ncomms10690
   Regot S, 2014, CELL, V157, P1724, DOI 10.1016/j.cell.2014.04.039
   Reya T, 2001, NATURE, V414, P105, DOI 10.1038/35102167
   Roberts AW, 2017, CLIN CANCER RES, V23, P4527, DOI 10.1158/1078-0432.CCR-16-0955
   Roesch A, 2013, CANCER CELL, V23, P811, DOI 10.1016/j.ccr.2013.05.003
   Roesch A, 2010, CELL, V141, P583, DOI 10.1016/j.cell.2010.04.020
   Rogers C, 2017, NAT COMMUN, V8, DOI 10.1038/ncomms14128
   Roux J, 2015, MOL SYST BIOL, V11, DOI 10.15252/msb.20145584
   Ryl T, 2017, CELL SYST, V5, P237, DOI 10.1016/j.cels.2017.07.005
   Sarosiek KA, 2017, CANCER CELL, V31, P142, DOI 10.1016/j.ccell.2016.11.011
   Sarosiek KA, 2013, TRENDS CELL BIOL, V23, P612, DOI 10.1016/j.tcb.2013.08.003
   Schwerk C, 2005, MOL CELL, V19, P1, DOI 10.1016/j.molcel.2005.05.026
   Settembre C, 2012, EMBO J, V31, P1095, DOI 10.1038/emboj.2012.32
   Shaffer SM, 2017, NATURE, V546, P431, DOI 10.1038/nature22794
   Shalek AK, 2014, NATURE, V510, P363, DOI 10.1038/nature13437
   Sharma SV, 2006, CANCER CELL, V10, P425, DOI 10.1016/j.ccr.2006.09.014
   Sharma SV, 2010, CELL, V141, P69, DOI 10.1016/j.cell.2010.02.027
   Silva MT, 2010, FEBS LETT, V584, P4491, DOI 10.1016/j.febslet.2010.10.046
   Skeel RT, 2011, HDB CANC CHEMOTHERAP, VIV, P803
   SKIPPER HE, 1971, CANCER-AM CANCER SOC, V28, P1479, DOI 10.1002/1097-0142(197112)28:6<1479::AID-CNCR2820280622>3.0.CO;2-M
   Spencer SL, 2009, NATURE, V459, P428, DOI 10.1038/nature08012
   Stephens PJ, 2011, CELL, V144, P27, DOI 10.1016/j.cell.2010.11.055
   Stevens JB, 2013, CYTOGENET GENOME RES, V139, P164, DOI 10.1159/000348679
   Suderman R, 2017, P NATL ACAD SCI USA, V114, P5755, DOI 10.1073/pnas.1615660114
   Sun Q, 2014, CELL RES, V24, P1299, DOI 10.1038/cr.2014.138
   Symmons O, 2016, MOL CELL, V62, P788, DOI 10.1016/j.molcel.2016.05.023
   Tait SWG, 2010, DEV CELL, V18, P802, DOI [10.1016/j.devce1.2010.03.014, 10.1016/j.devcel.2010.03.014]
   Tang HL, 2015, SCI REP-UK, V5, DOI 10.1038/srep09015
   Tang HL, 2012, MOL BIOL CELL, V23, P2240, DOI 10.1091/mbc.E11-11-0926
   Vo TT, 2012, CELL, V151, P344, DOI 10.1016/j.cell.2012.08.038
   Tyson DR, 2012, NAT METHODS, V9, P923, DOI 10.1038/nmeth.2138
   Viale A, 2014, NATURE, V514, P628, DOI 10.1038/nature13611
   Vinogradova M, 2016, NAT CHEM BIOL, V12, P531, DOI 10.1038/nchembio.2085
   Viswanathan VS, 2017, NATURE, V547, P453, DOI 10.1038/nature23007
   Wagner A, 2016, NAT BIOTECHNOL, V34, P1145, DOI 10.1038/nbt.3711
   Waks Z, 2011, MOL SYST BIOL, V7, DOI 10.1038/msb.2011.32
   Wang YP, 2017, NATURE, V547, P99, DOI 10.1038/nature22393
   Weinstein IB, 2002, SCIENCE, V297, P63, DOI 10.1126/science.1073096
   Wolpaw AJ, 2011, P NATL ACAD SCI USA, V108, pE771, DOI 10.1073/pnas.1106149108
   Xia X, 2014, CELL DEATH DIS, V5, DOI 10.1038/cddis.2014.199
   Ying HQ, 2012, CELL, V149, P656, DOI 10.1016/j.cell.2012.01.058
   Yu L, 2006, P NATL ACAD SCI USA, V103, P4952, DOI 10.1073/pnas.0511288103
   Zhang W, 2011, CANCER BIOL THER, V11, P150, DOI 10.4161/cbt.11.2.14623
   Zhang Y, 2012, ANTIMICROB AGENTS CH, V56, P2223, DOI 10.1128/AAC.06288-11
   Zheng XF, 2015, NATURE, V527, P525, DOI 10.1038/nature16064
NR 113
TC 21
Z9 21
U1 1
U2 11
PU TAYLOR & FRANCIS LTD
PI ABINGDON
PA 2-4 PARK SQUARE, MILTON PARK, ABINGDON OR14 4RN, OXON, ENGLAND
SN 1040-9238
EI 1549-7798
J9 CRIT REV BIOCHEM MOL
JI Crit. Rev. Biochem. Mol. Biol.
PY 2018
VL 53
IS 1
BP 99
EP 114
DI 10.1080/10409238.2017.1412395
PG 16
WC Biochemistry & Molecular Biology
WE Science Citation Index Expanded (SCI-EXPANDED)
SC Biochemistry & Molecular Biology
GA FY5VQ
UT WOS:000426905900006
PM 29250983
OA Green Accepted
DA 2022-07-19
ER

PT J
AU Isella, C
   Brundu, F
   Bellomo, SE
   Galimi, F
   Zanella, E
   Porporato, R
   Petti, C
   Fiori, A
   Orzan, F
   Senetta, R
   Boccaccio, C
   Ficarra, E
   Marchionni, L
   Trusolino, L
   Medico, E
   Bertotti, A
AF Isella, Claudio
   Brundu, Francesco
   Bellomo, Sara E.
   Galimi, Francesco
   Zanella, Eugenia
   Porporato, Roberta
   Petti, Consalvo
   Fiori, Alessandro
   Orzan, Francesca
   Senetta, Rebecca
   Boccaccio, Carla
   Ficarra, Elisa
   Marchionni, Luigi
   Trusolino, Livio
   Medico, Enzo
   Bertotti, Andrea
TI Selective analysis of cancer-cell intrinsic transcriptional traits
   defines novel clinically relevant subtypes of colorectal cancer
SO NATURE COMMUNICATIONS
LA English
DT Article
ID COPY-NUMBER ALTERATION; GENE-EXPRESSION; PANCREATIC-CANCER; TUMOR;
   HETEROGENEITY; XENOGRAFTS; METABOLISM; LANDSCAPE; PATTERNS; BEHAVIOR
AB Stromal content heavily impacts the transcriptional classification of colorectal cancer (CRC), with clinical and biological implications. Lineage-dependent stromal transcriptional components could therefore dominate over more subtle expression traits inherent to cancer cells. Since in patient-derived xenografts (PDXs) stromal cells of the human tumour are substituted by murine counterparts, here we deploy human-specific expression profiling of CRC PDXs to assess cancer-cell intrinsic transcriptional features. Through this approach, we identify five CRC intrinsic subtypes (CRIS) endowed with distinctive molecular, functional and phenotypic peculiarities: (i) CRIS-A: mucinous, glycolytic, enriched for microsatellite instability or KRAS mutations; (ii) CRIS-B: TGF-beta pathway activity, epithelial-mesenchymal transition, poor prognosis; (iii) CRIS-C: elevated EGFR signalling, sensitivity to EGFR inhibitors; (iv) CRIS-D: WNTactivation, IGF2 gene overexpression and amplification; and (v) CRIS-E: Paneth cell-like phenotype, TP53 mutations. CRIS subtypes successfully categorize independent sets of primary and metastatic CRCs, with limited overlap on existing transcriptional classes and unprecedented predictive and prognostic performances.
C1 [Isella, Claudio; Bellomo, Sara E.; Galimi, Francesco; Petti, Consalvo; Orzan, Francesca; Boccaccio, Carla; Trusolino, Livio; Medico, Enzo; Bertotti, Andrea] Univ Torino, Sch Med, Dept Oncol, I-10060 Candiolo Torino, Italy.
   [Isella, Claudio; Bellomo, Sara E.; Galimi, Francesco; Zanella, Eugenia; Porporato, Roberta; Petti, Consalvo; Fiori, Alessandro; Orzan, Francesca; Senetta, Rebecca; Boccaccio, Carla; Trusolino, Livio; Medico, Enzo; Bertotti, Andrea] IRCCS, Candiolo Canc Inst FPO, I-10060 Candiolo Torino, Italy.
   [Brundu, Francesco; Ficarra, Elisa] Torino Sch Engn, Dept Control & Comp Engn, I-10129 Turin, Italy.
   [Senetta, Rebecca] Univ Torino, Sch Med, Dept Med Sci, I-10060 Candiolo Torino, Italy.
   [Marchionni, Luigi] Johns Hopkins Univ, Dept Oncol, Baltimore, MD 21287 USA.
   [Bertotti, Andrea] Natl Inst Biostruct & Biosyst, INBB, I-00136 Rome, Italy.
RP Trusolino, L; Medico, E; Bertotti, A (通讯作者)，Univ Torino, Sch Med, Dept Oncol, I-10060 Candiolo Torino, Italy.; Trusolino, L; Medico, E; Bertotti, A (通讯作者)，IRCCS, Candiolo Canc Inst FPO, I-10060 Candiolo Torino, Italy.; Bertotti, A (通讯作者)，Natl Inst Biostruct & Biosyst, INBB, I-00136 Rome, Italy.
EM livio.trusolino@unito.it; enzo.medico@unito.it; andrea.bertotti@unito.it
RI Marchionni, Luigi/S-6774-2017; bellomo, sara erika/AAC-1862-2022;
   Boccaccio, Carla/AHE-7875-2022; Medico, Enzo/AAC-3185-2021; Isella,
   Claudio/F-7327-2012; Zanella, Eugenia/AAC-2369-2022; Petti,
   Consalvo/K-9367-2016; Orzan, Francesca/AAC-2962-2021
OI Marchionni, Luigi/0000-0002-7336-8071; bellomo, sara
   erika/0000-0001-5738-2351; Boccaccio, Carla/0000-0003-2620-9083; Medico,
   Enzo/0000-0002-3917-2438; Isella, Claudio/0000-0003-0679-4756; Petti,
   Consalvo/0000-0002-3509-3142; Orzan, Francesca/0000-0002-2960-2991;
   Porporato, Roberta/0000-0001-6589-2896; Fiori,
   Alessandro/0000-0003-3819-2696; FICARRA, Elisa/0000-0002-8061-2124;
   Zanella, Eugenia Rosalinda/0000-0002-8036-3789; Trusolino,
   Livio/0000-0002-6379-3365; GALIMI, Francesco/0000-0002-5939-6922
FU AIRC, Associazione Italiana per la Ricerca sul Cancro [15571, 12944,
   14205]; AIRC Special Program Molecular Clinical Oncology [9970]; Fight
   Colorectal Cancer-AACR; American Association for Cancer Research
   [12-20-16-BERT]; NIH [P30CA006973]; NATIONAL CANCER INSTITUTE
   [P30CA006973] Funding Source: NIH RePORTER
FX We thank our friends and colleagues of the Laboratories of Translational
   Cancer Medicine and Oncogenomics for suggestions and discussion;
   Alessandro Ferrero, Francesco Giraldi, Alfredo Mellano, Andrea Muratore,
   Mauro Papotti, Gianluca Paraluppi and Anna Sapino for sample
   acquisition; and Antonella Cignetto, Daniela Gramaglia and Francesca
   Natale for secretarial assistance. Work in the authors' laboratory was
   supported by AIRC, Associazione Italiana per la Ricerca sul Cancro,
   Investigator Grants 15571 (A.B.), 12944 (E.M.), and 14205 (L.T.). AIRC
   2010 Special Program Molecular Clinical Oncology 5 x 1,000, project 9970
   (E.M. and L.T.). 2012 Fight Colorectal Cancer-AACR, American Association
   for Cancer Research, Career Development Award in memory of Lisa Dubow,
   Grant Number 12-20-16-BERT (A.B.). MIUR FIRB, Ministero dell'Universita
   e della Ricerca, Fondo per gli Investimenti della Ricerca di Base-Futuro
   in Ricerca (A.B.). Fondazione Piemontese per la Ricerca sul
   Cancro-ONLUS, 5 x 1,000 Ministero della Salute 2010 (E.M.) and 2011
   (E.M. and L.T.). Transcan, TACTIC (L.T.). NIH grant P30CA006973 (L.M.).
   A. B., E.M. and L.T. are members of the EurOPDX Consortium.
CR Afsari B, 2015, BIOINFORMATICS, V31, P273, DOI 10.1093/bioinformatics/btu622
   Arques O, 2016, CLIN CANCER RES, V22, P644, DOI 10.1158/1078-0432.CCR-14-3081
   Baralis E, 2012, J MED SYST, V36, pS81, DOI 10.1007/s10916-012-9891-6
   Bertotti A, 2015, NATURE, V526, P263, DOI 10.1038/nature14969
   Bertotti A, 2011, CANCER DISCOV, V1, P508, DOI 10.1158/2159-8290.CD-11-0109
   Brunet JP, 2004, P NATL ACAD SCI USA, V101, P4164, DOI 10.1073/pnas.0308531101
   Budinska E, 2013, J PATHOL, V231, P63, DOI 10.1002/path.4212
   Calon A, 2015, NAT GENET, V47, P320, DOI 10.1038/ng.3225
   Calon A, 2012, CANCER CELL, V22, P571, DOI 10.1016/j.ccr.2012.08.013
   Chaika NV, 2012, P NATL ACAD SCI USA, V109, P13787, DOI 10.1073/pnas.1203339109
   Chang HY, 2004, PLOS BIOL, V2, P206, DOI 10.1371/journal.pbio.0020007
   Chou J, 2013, PLOS ONE, V8, DOI 10.1371/journal.pone.0079874
   COPE L, 2004, STAT APPL GENET MOL, V3, DOI DOI 10.2202/1544-6115.1046
   De Roock W, 2010, LANCET ONCOL, V11, P753, DOI 10.1016/S1470-2045(10)70130-3
   De Sousa E Melo F, 2013, NAT MED, V19, P614, DOI 10.1038/nm.3174
   DEMPSTER AP, 1977, J ROY STAT SOC B MET, V39, P1, DOI 10.1111/j.2517-6161.1977.tb01600.x
   Di Nicolantonio F, 2008, J CLIN ONCOL, V26, P5705, DOI 10.1200/JCO.2008.18.0786
   Douillard JY, 2013, NEW ENGL J MED, V369, P1023, DOI 10.1056/NEJMoa1305275
   Du P, 2008, BIOINFORMATICS, V24, P1547, DOI 10.1093/bioinformatics/btn224
   Dunne PD, 2016, CLIN CANCER RES, V22, P4095, DOI 10.1158/1078-0432.CCR-16-0032
   Galimi F, 2011, CLIN CANCER RES, V17, P3146, DOI 10.1158/1078-0432.CCR-10-3377
   Gao H, 2015, NAT MED, V21, P1318, DOI 10.1038/nm.3954
   Gehring JS, 2015, BIOINFORMATICS, V31, P3673, DOI 10.1093/bioinformatics/btv408
   Geman Donald, 2004, Stat Appl Genet Mol Biol, V3, pArticle19
   Gentleman RC, 2004, GENOME BIOL, V5, DOI 10.1186/gb-2004-5-10-r80
   Gregoire M, 1995, CANCER METAST REV, V14, P339, DOI 10.1007/BF00690602
   Guinney J, 2015, NAT MED, V21, P1350, DOI 10.1038/nm.3967
   Gutman DA, 2013, J AM MED INFORM ASSN, V20, P1091, DOI 10.1136/amiajnl-2012-001469
   Haddad R, 2004, ANN SURG ONCOL, V11, P977, DOI 10.1245/ASO.2004.03.585
   Hoshida Y, 2010, PLOS ONE, V5, DOI 10.1371/journal.pone.0015543
   Hoshida Y, 2007, PLOS ONE, V2, DOI 10.1371/journal.pone.0001195
   Isella C, 2015, NAT GENET, V47, P312, DOI 10.1038/ng.3224
   Jorissen RN, 2009, CLIN CANCER RES, V15, P7642, DOI 10.1158/1078-0432.CCR-09-1431
   Julien S, 2012, CLIN CANCER RES, V18, P5314, DOI 10.1158/1078-0432.CCR-12-0372
   Kagawa Y, 2013, PLOS ONE, V8, DOI 10.1371/journal.pone.0083629
   Kang NL, 2011, HEPATOLOGY, V54, P707, DOI 10.1002/hep.24384
   Khambata-Ford S, 2007, J CLIN ONCOL, V25, P3230, DOI 10.1200/JCO.2006.10.5437
   Kimmelman AC, 2015, CLIN CANCER RES, V21, P1828, DOI 10.1158/1078-0432.CCR-14-2425
   Lau T, 2013, CANCER RES, V73, P3132, DOI 10.1158/0008-5472.CAN-12-4562
   Lochhead P, 2013, JNCI-J NATL CANCER I, V105, P1151, DOI 10.1093/jnci/djt173
   Marchionni L, 2013, BMC GENOMICS, V14, DOI 10.1186/1471-2164-14-336
   Marisa L, 2013, PLOS MED, V10, DOI 10.1371/journal.pmed.1001453
   Medico E, 2015, NAT COMMUN, V6, DOI 10.1038/ncomms8002
   Merlos-Suarez A, 2011, CELL STEM CELL, V8, P511, DOI 10.1016/j.stem.2011.02.020
   Mermel CH, 2011, GENOME BIOL, V12, DOI 10.1186/gb-2011-12-4-r41
   Moffitt RA, 2015, NAT GENET, V47, P1168, DOI 10.1038/ng.3398
   Mootha VK, 2003, NAT GENET, V34, P267, DOI 10.1038/ng1180
   Muzny DM, 2012, NATURE, V487, P330, DOI 10.1038/nature11252
   Parmigiani G, 2004, CLIN CANCER RES, V10, P2922, DOI 10.1158/1078-0432.CCR-03-0490
   Perez-Villamil B, 2012, BMC CANCER, V12, DOI 10.1186/1471-2407-12-260
   Reich M, 2006, NAT GENET, V38, P500, DOI 10.1038/ng0506-500
   Roepman P, 2014, INT J CANCER, V134, P552, DOI 10.1002/ijc.28387
   Sadanandam A, 2014, CELL CYCLE, V13, P353, DOI 10.4161/cc.27769
   Sadanandam A, 2013, NAT MED, V19, P619, DOI 10.1038/nm.3175
   Schlicker A, 2012, BMC MED GENOMICS, V5, DOI 10.1186/1755-8794-5-66
   Shukla SK, 2015, ONCOTARGET, V6, P19118, DOI 10.18632/oncotarget.4078
   Skrzypczak M, 2010, PLOS ONE, V5, DOI 10.1371/journal.pone.0013091
   Sorlie T, 2004, EUR J CANCER, V40, P2667, DOI 10.1016/j.ejca.2004.08.021
   Subramanian A, 2005, P NATL ACAD SCI USA, V102, P15545, DOI 10.1073/pnas.0506580102
   Sung J, 2013, PLOS COMPUT BIOL, V9, DOI 10.1371/journal.pcbi.1003148
   Tan AC, 2005, BIOINFORMATICS, V21, P3896, DOI 10.1093/bioinformatics/bti631
   Thiery JP, 2009, CELL, V139, P871, DOI 10.1016/j.cell.2009.11.007
   Tibshirani R, 2002, P NATL ACAD SCI USA, V99, P6567, DOI 10.1073/pnas.082099299
   Tsukamoto S, 2011, CLIN CANCER RES, V17, P2444, DOI 10.1158/1078-0432.CCR-10-2884
   Tusher VG, 2001, P NATL ACAD SCI USA, V98, P5116, DOI 10.1073/pnas.091062498
   Verhaak RGW, 2010, CANCER CELL, V17, P98, DOI 10.1016/j.ccr.2009.12.020
   Zack TI, 2013, NAT GENET, V45, P1134, DOI 10.1038/ng.2760
   Zanella ER, 2015, SCI TRANSL MED, V7, DOI 10.1126/scitranslmed.3010445
NR 68
TC 130
Z9 131
U1 0
U2 18
PU NATURE PUBLISHING GROUP
PI LONDON
PA MACMILLAN BUILDING, 4 CRINAN ST, LONDON N1 9XW, ENGLAND
SN 2041-1723
J9 NAT COMMUN
JI Nat. Commun.
PD MAY 31
PY 2017
VL 8
AR 15107
DI 10.1038/ncomms15107
PG 16
WC Multidisciplinary Sciences
WE Science Citation Index Expanded (SCI-EXPANDED)
SC Science & Technology - Other Topics
GA EW3IB
UT WOS:000402387800001
PM 28561063
OA Green Submitted, gold, Green Published
DA 2022-07-19
ER

PT J
AU Yazal, T
   Bailleul, J
   Ruan, YJ
   Sung, D
   Chu, F
   Palomera, D
   Dao, A
   Sehgal, A
   Gurunathan, V
   Aryan, L
   Eghbali, M
   Vlashi, E
AF Yazal, Taha
   Bailleul, Justine
   Ruan, Yangjingyi
   Sung, David
   Chu, Fang-, I
   Palomera, Daisy
   Dao, Amy
   Sehgal, Anahita
   Gurunathan, Vibha
   Aryan, Laila
   Eghbali, Mansoureh
   Vlashi, Erina
TI Radiosensitizing Pancreatic Cancer via Effective Autophagy Inhibition
SO MOLECULAR CANCER THERAPEUTICS
LA English
DT Article
ID TUMOR-CELLS; STEM-CELLS; RADIATION; RESISTANCE; RADIORESISTANCE;
   GEMCITABINE; DISCOVERY; SURVIVAL; NETWORK; POTENT
AB Despite aggressive treatments, pancreatic ductal adenocarcinoma (PDAC) remains an intractable disease, largely because it is refractory to therapeutic interventions. To overcome its nutrient poor microenvironment, PDAC heavily relies on autophagy for metabolic needs to promote tumor growth and survival. Here, we explore autophagy inhibition as a method to enhance the effects of radiotherapy on PDAC tumors. Hydroxychloroquine is an autophagy inhibitor at the focus of many PDAC clinical trials, including in combination with radiotherapy. However, its acid-labile properties likely reduce its intratumoral efficacy. Here, we demonstrate that EAD1, a synthesized analogue of HCQ, is a more effective therapeutic for sensitizing PDAC tumors of various KRAS mutations to radiotherapy. Specifically, in vitro models show that EAD1 is an effective inhibitor of autophagic flux in PDAC cells, accompanied by a potent inhibition of proliferation. When combined with radiotherapy, EAD1 is consistently superior to HCQ not only as a single agent, but also in radiosensitizing PDAC cells, and perhaps most importantly, in decreasing the self-renewal capacity of PDAC cancer stem cells (PCSC). The more pronounced sensitizing effects of autophagy inhibitors on pancreatic stem over differentiated cells points to a new understanding that PCSCs may be more dependent on autophagy to counter the effects of radiation toxicity, a potential mechanism explaining the resistance of PCSCs to radiotherapy. Finally, in vivo subcutaneous tumor models demonstrate that combination of radiotherapy and EAD1 is the most successful at controlling tumor growth. The models also confirmed a similar toxicity profile between EAD1 and Hydroxychloroquine.
C1 [Yazal, Taha; Bailleul, Justine; Ruan, Yangjingyi; Sung, David; Chu, Fang-, I; Palomera, Daisy; Dao, Amy; Sehgal, Anahita; Gurunathan, Vibha; Vlashi, Erina] Univ Calif Los Angeles, David Geffen Sch Med, Dept Radiat Oncol, 200 UCLA Med Plaza,Suite B265, Los Angeles, CA 90095 USA.
   [Aryan, Laila; Eghbali, Mansoureh] Univ Calif Los Angeles, David Geffen Sch Med, Dept Anesthesiol & Perioperat Med, Los Angeles, CA 90095 USA.
   [Vlashi, Erina] Univ Calif Los Angeles, Jonsson Comprehens Canc Ctr, Los Angeles, CA 90095 USA.
RP Vlashi, E (通讯作者)，Univ Calif Los Angeles, David Geffen Sch Med, Dept Radiat Oncol, 200 UCLA Med Plaza,Suite B265, Los Angeles, CA 90095 USA.
EM evlashi@mednet.ucla.edu
OI Sung, David/0000-0001-5400-8428; Bailleul, Justine/0000-0002-3974-1928
FU NIH/National Institute of General Medical Sciences
FX D. Palomera reports grants from NIH/National Institute of General
   Medical Sciences during the conduct of the study. No disclosures were
   reported by the other authors.
CR Akin D, 2014, AUTOPHAGY, V10, P2021, DOI 10.4161/auto.32229
   Amaravadi RK, 2019, CANCER DISCOV, V9, P1167, DOI 10.1158/2159-8290.CD-19-0292
   Azad MB, 2009, ANTIOXID REDOX SIGN, V11, P777, DOI 10.1089/ARS.2008.2270
   Bailey P, 2016, NATURE, V531, P47, DOI 10.1038/nature16965
   Bates D, 2015, J STAT SOFTW, V67, P1, DOI 10.18637/jss.v067.i01
   BENJAMINI Y, 1995, J R STAT SOC B, V57, P289, DOI 10.1111/j.2517-6161.1995.tb02031.x
   Boone BA, 2018, CLIN COLORECTAL CANC, V17, P25, DOI 10.1016/j.clcc.2017.10.013
   Crowe AR, 2019, BIO-PROTOCOL, V9, DOI 10.21769/BioProtoc.3465
   Egan DF, 2015, MOL CELL, V59, P285, DOI 10.1016/j.molcel.2015.05.031
   El-Bared N, 2019, PRACT RADIAT ONCOL, V9, pE46, DOI 10.1016/j.prro.2018.08.010
   Eyler CE, 2008, J CLIN ONCOL, V26, P2839, DOI 10.1200/JCO.2007.15.1829
   Filomeni G, 2010, AUTOPHAGY, V6, P999, DOI 10.4161/auto.6.7.12754
   Franken NAP, 2013, INT J ONCOL, V42, P1501, DOI 10.3892/ijo.2013.1857
   Fujii S, 2008, CANCER SCI, V99, P1813, DOI 10.1111/j.1349-7006.2008.00893.x
   Garnier D, 2019, FRONT ONCOL, V9, DOI 10.3389/fonc.2019.00118
   Gewirtz DA, 2014, RADIAT RES, V182, P363, DOI 10.1667/RR13774.1
   Gewirtz DA, 2014, BIOCHEM PHARMACOL, V90, P208, DOI 10.1016/j.bcp.2014.05.016
   Goodall ML, 2014, AUTOPHAGY, V10, P1120, DOI 10.4161/auto.28594
   Gou SM, 2007, PANCREAS, V34, P429, DOI 10.1097/MPA.0b013e318033f9f4
   Hall EJ, 2018, RADIOBIOLOGY RADIOLO, V8th
   Han MW, 2014, ANTICANCER RES, V34, P1449
   Hayes JD, 2014, TRENDS BIOCHEM SCI, V39, P199, DOI 10.1016/j.tibs.2014.02.002
   Heiden MGV, 2009, SCIENCE, V324, P1029, DOI 10.1126/science.1160809
   Hong TS, 2011, SHORT COURSE RAD THE
   Howlader N., 2019, SEER CANC STAT REV 1
   Hu YF, 2009, J IMMUNOL METHODS, V347, P70, DOI 10.1016/j.jim.2009.06.008
   Kang R, 2012, AM J CANCER RES, V2, P383
   Kim MP, 2011, PLOS ONE, V6, DOI 10.1371/journal.pone.0020636
   Kimmelman AC, 2015, CLIN CANCER RES, V21, P1828, DOI 10.1158/1078-0432.CCR-14-2425
   Kliosnky D, 2016, AUTOPHAGY, V12, P443, DOI 10.1080/15548627.2016.1147886
   Ko YH, 2013, PANCREAS, V42, P829, DOI 10.1097/MPA.0b013e318279d0dc
   Kuznetsova A, 2017, J STAT SOFTW, V82, P1, DOI 10.18637/jss.v082.i13
   Lu SY, 2017, PLOS ONE, V12, DOI 10.1371/journal.pone.0173771
   McAfee Q, 2012, P NATL ACAD SCI USA, V109, P8253, DOI 10.1073/pnas.1118193109
   Michaud M, 2011, SCIENCE, V334, P1573, DOI 10.1126/science.1208347
   Mukubou H, 2010, INT J ONCOL, V37, P821, DOI 10.3892/ijo_00000732
   Neoptolemos JP, 2018, NAT REV GASTRO HEPAT, V15, P332, DOI 10.1038/s41575-018-0005-x
   Nordstrom LU, 2015, ACS MED CHEM LETT, V6, P134, DOI 10.1021/ml500348p
   Paglin S, 2001, CANCER RES, V61, P439
   Pajonk F, 2010, STEM CELLS, V28, P639, DOI 10.1002/stem.318
   Pellegrini P, 2014, AUTOPHAGY, V10, P562, DOI 10.4161/auto.27901
   R Core Team, 2019, R LANG ENV STAT COMP
   Ratikan JA, 2013, INT J RADIAT ONCOL, V87, P761, DOI 10.1016/j.ijrobp.2013.07.024
   Robin TP, 2017, CHIN CLIN ONCOL, V6, DOI 10.21037/cco.2017.06.12
   Ronan B, 2014, NAT CHEM BIOL, V10, P1013, DOI 10.1038/nchembio.1681
   Scherz-Shouval R, 2007, EMBO J, V26, P1749, DOI 10.1038/sj.emboj.7601623
   Unkel S, 2016, RADIAT ONCOL, V11, DOI 10.1186/s13014-016-0584-z
   Waddell N, 2015, NATURE, V518, P495, DOI 10.1038/nature14169
   Wang F, 2018, CLIN CANCER RES, V24, P3176, DOI 10.1158/1078-0432.CCR-17-3435
   Wang P, 2013, GASTROENTEROLOGY, V145, P1133, DOI 10.1053/j.gastro.2013.07.048
   Warburg O, 1927, J GEN PHYSIOL, V8, P519, DOI 10.1085/jgp.8.6.519
   Yamamoto K, 2020, AUTOPHAGY, V16, P1524, DOI 10.1080/15548627.2020.1769973
   Yamamoto K, 2020, NATURE, V581, P100, DOI 10.1038/s41586-020-2229-5
   Yang SH, 2011, GENE DEV, V25, P717, DOI 10.1101/gad.2016111
   Yoneyama H, 2015, ANTI-CANCER DRUG, V26, P90, DOI 10.1097/CAD.0000000000000165
   Yoshii SR, 2017, INT J MOL SCI, V18, DOI 10.3390/ijms18091865
   Zhang L, 2019, BREAST CANCER RES TR, V178, P75, DOI 10.1007/s10549-019-05376-9
   Zhang XL, 2015, ONCOL REP, V34, P1557, DOI 10.3892/or.2015.4078
NR 58
TC 1
Z9 1
U1 2
U2 2
PU AMER ASSOC CANCER RESEARCH
PI PHILADELPHIA
PA 615 CHESTNUT ST, 17TH FLOOR, PHILADELPHIA, PA 19106-4404 USA
SN 1535-7163
EI 1538-8514
J9 MOL CANCER THER
JI Mol. Cancer Ther.
PD JAN
PY 2022
VL 21
IS 1
BP 79
EP 88
DI 10.1158/1535-7163.MCT-20-1103
PG 10
WC Oncology
WE Science Citation Index Expanded (SCI-EXPANDED)
SC Oncology
GA YX3IW
UT WOS:000754001800001
PM 34725193
DA 2022-07-19
ER

PT J
AU Abu-Izneid, T
   Rauf, A
   Shariati, MA
   Khalil, AA
   Imran, M
   Rebezov, M
   Uddin, MS
   Mahomoodally, MF
   Rengasamy, KRR
AF Abu-Izneid, Tareq
   Rauf, Abdur
   Shariati, Mohammad Ali
   Khalil, Anees Ahmed
   Imran, Muhammad
   Rebezov, Maksim
   Uddin, Md Sahab
   Mahomoodally, Mohamad Fawzi
   Rengasamy, Kannan R. R.
TI Sesquiterpenes and their derivatives-natural anticancer compounds: An
   update
SO PHARMACOLOGICAL RESEARCH
LA English
DT Review
DE Sesquiterpene; Sesquiterpene derivatives; Anticancer therapy; NF-kB
   modulator; Structure activity relationship
ID CELL-CYCLE ARREST; CASPASE-DEPENDENT APOPTOSIS; BETA-CARYOPHYLLENE
   OXIDE; BLADDER-CANCER CELLS; PARTHENOLIDE INDUCES APOPTOSIS;
   NANOSTRUCTURED LIPID CARRIER; OVARIAN-CARCINOMA CELLS; TRAIL-INDUCED
   APOPTOSIS; HUMAN LUNG-CANCER; FACTOR-KAPPA-B
AB Sesquiterpenes belong to the largest group of plant secondary metabolites, which consist of three isoprene building units. These compounds are widely distributed in various angiosperms, a few gymnosperms and bryophytes. Sesquiterpenes and their allied derivatives are bio-synthesized in various plant parts including leaves, fruits and roots. These plant-based metabolites are predominantly identified in the Asteraceae family, wherein up to 5000 complexes have been documented to date. Sesquiterpenes and their derivatives are characteristically associated with plant defence mechanisms owing to their antifungal, antibacterial and antiviral activities. Over the last two decades, these compounds have been reportedly demonstrated health promoting perspectives against a wide range of metabolic syndromes i.e. hyperglycemia, hyperlipidemia, cardiovascular complications, neural disorders, diabetes, and cancer. The high potential of sesquiterpenes and their derivatives against various cancers like breast, colon, bladder, pancreatic, prostate, cervical, brain, liver, blood, ovarium, bone, endometrial, oral, lung, eye, stomach and kidney are the object of this review. Predominantly, it recapitulates the literature elucidating sesquiterpenes and their derivatives while highlighting the mechanistic approaches associated with their potent anticancer activities such as modulating nuclear factor kappa (NF-kB) activity, inhibitory action against lipid peroxidation and retarding the production of reactive oxygen & nitrogen species (ROS&RNS).
C1 [Abu-Izneid, Tareq] Al Ain Univ, Coll Pharm, Pharmaceut Sci Dept, Al Ain, U Arab Emirates.
   [Rauf, Abdur] Univ Swabi, Dept Chem, Khyber Pakhtunkhwa, Pakistan.
   [Shariati, Mohammad Ali] First Cossack Univ, KG Razumovsky Moscow State Univ Technol & Managem, Moscow, Russia.
   [Khalil, Anees Ahmed; Imran, Muhammad] Univ Lahore, Univ Inst Diet & Nutr Sci, Fac Allied Hlth Sci, Lahore, Pakistan.
   [Rebezov, Maksim] Russian Acad Sci, VM Gorbatov Fed Res Ctr Food Syst, Moscow, Russia.
   [Uddin, Md Sahab] Pharmakon Neurosci Res Network, Dhaka, Bangladesh.
   [Mahomoodally, Mohamad Fawzi] Duy Tan Univ, Inst Res & Dev, Da Nang 550000, Vietnam.
   [Mahomoodally, Mohamad Fawzi] Univ Mauritius, Fac Sci, Dept Hlth Sci, Reduit, Mauritius.
   [Rengasamy, Kannan R. R.] Ton Duc Thang Univ, Bionanotechnol Res Grp, Ho Chi Minh City, Vietnam.
   [Rengasamy, Kannan R. R.] Ton Duc Thang Univ, Fac Pharm, Ho Chi Minh City, Vietnam.
RP Rengasamy, KRR (通讯作者)，Ton Duc Thang Univ, Ho Chi Minh City, Vietnam.
EM rengasamy.kannan@tdtu.edu.vn
RI Rebezov, Maksim/E-5487-2016; Rengasamy, Kannan RR/AAA-9792-2020; Uddin,
   Md. Sahab/Q-2315-2015
OI Rebezov, Maksim/0000-0003-0857-5143; Rengasamy, Kannan
   RR/0000-0001-7205-7389; Shariati, Mohammad Ali/0000-0001-9376-5771;
   Uddin, Md. Sahab/0000-0002-0805-7840
CR Abdelwahab SI, 2011, LEUKEMIA RES, V35, P268, DOI 10.1016/j.leukres.2010.07.025
   Abdelwahab SI, 2010, EXP TOXICOL PATHOL, V62, P461, DOI 10.1016/j.etp.2009.06.005
   Abdul AB, 2009, INT J GYNECOL CANCER, V19, P1004, DOI 10.1111/IGC.0b013e3181a83b51
   Abu-Izneid T, 2020, NAT PROD RES, V34, P553, DOI 10.1080/14786419.2018.1489387
   Abu-Izneid T, 2018, BIOMED RES INT, V2018, DOI 10.1155/2018/3868070
   Ahn JH, 2015, PHYTOTHER RES, V29, P1330, DOI 10.1002/ptr.5385
   Ahn KS, 2006, J BIOL CHEM, V281, P19798, DOI 10.1074/jbc.M601162200
   Ambroz M, 2019, ACTA PHARMACEUT, V69, P121, DOI 10.2478/acph-2019-0003
   Arghiani N, 2014, LIFE SCI, V109, P87, DOI 10.1016/j.lfs.2014.06.006
   Asif M, 2016, TOXICOL LETT, V257, P84, DOI 10.1016/j.toxlet.2016.05.027
   Aung W, 2011, ANTICANCER RES, V31, P1549
   Baoleri X, 2015, MOL MED REP, V12, P5924, DOI 10.3892/mmr.2015.4127
   Butsri S, 2017, ONCOL LETT, V13, P4540, DOI 10.3892/ol.2017.5951
   Cao L, 2014, PHARMAZIE, V69, P752, DOI 10.1691/ph.2014.4600
   Caropreso V, 2016, J BIOL CHEM, V291, P10058, DOI 10.1074/jbc.M115.701375
   Chan ML, 2015, N-S ARCH PHARMACOL, V388, P1223, DOI 10.1007/s00210-015-1152-z
   Chang WA, 2014, MOL MED REP, V9, P1653, DOI 10.3892/mmr.2014.2015
   Chaves JS, 2008, PLANTA MED, V74, P1678, DOI 10.1055/s-0028-1088307
   Chen JC, 2017, FITOTERAPIA, V120, P117, DOI 10.1016/j.fitote.2017.05.002
   Chen JY, 2015, NEUROL SCI, V36, P435, DOI 10.1007/s10072-014-1963-6
   Chen Q, 2016, INT IMMUNOPHARMACOL, V34, P250, DOI 10.1016/j.intimp.2016.03.011
   Cheng G, 2011, MOLECULES, V16, P6758, DOI 10.3390/molecules16086758
   Chiu KY, 2016, CANCER LETT, V373, P174, DOI 10.1016/j.canlet.2015.11.046
   Dahham SS, 2015, MOLECULES, V20, P11808, DOI 10.3390/molecules200711808
   Deeb D, 2016, INT J ONCOL, V49, P1139, DOI 10.3892/ijo.2016.3587
   Dermani FK, 2018, J CELL PHYSIOL, V233, P9538, DOI 10.1002/jcp.26874
   Di Fiore R, 2013, CANCER BIOL THER, V14, P922, DOI 10.4161/cbt.25944
   Di WH, 2014, ONCOL REP, V32, P1585, DOI 10.3892/or.2014.3368
   Ding YS, 2016, INT J MOL SCI, V17, DOI 10.3390/ijms17040558
   Do MT, 2014, FOOD CHEM TOXICOL, V71, P51, DOI 10.1016/j.fct.2014.06.001
   Farha AK, 2014, CELL BIOL TOXICOL, V30, P331, DOI 10.1007/s10565-014-9288-z
   Fu JJ, 2016, ONCOL REP, V35, P117, DOI 10.3892/or.2015.4394
   Ghantous A, 2010, DRUG DISCOV TODAY, V15, P668, DOI 10.1016/j.drudis.2010.06.002
   Gill BS, 2016, MOL BIOL REP, V43, P881, DOI 10.1007/s11033-016-4032-9
   Gong M, 2015, BIOMED RES INT, V2015, DOI 10.1155/2015/153987
   Hamzeloo-Moghadam M, 2015, TUMOR BIOL, V36, P1191, DOI 10.1007/s13277-014-2744-9
   Han J, 2014, PHYTOTHER RES, V28, P1654, DOI 10.1002/ptr.5178
   Hanusova V, 2017, BIOMED PHARMACOTHER, V95, P828, DOI 10.1016/j.biopha.2017.09.008
   He GD, 2017, BIOMED PHARMACOTHER, V90, P598, DOI 10.1016/j.biopha.2017.03.095
   Hou L, 2009, PATHOL INT, V59, P448, DOI 10.1111/j.1440-1827.2009.02393.x
   Hsiao WT, 2012, MOL VIS, V18, P2033
   Hsu JL, 2011, J UROLOGY, V185, P1967, DOI 10.1016/j.juro.2010.12.091
   Hua PY, 2016, ONCOL LETT, V11, P2780, DOI 10.3892/ol.2016.4295
   Huang CY, 2017, MED SCI MONITOR, V23, DOI 10.12659/MSM.903783
   Huang XD, 2014, NAT PROD RES, V28, P914, DOI 10.1080/14786419.2014.889133
   Iranshahi Mehrdad, 2014, J Tradit Complement Med, V4, P118, DOI 10.4103/2225-4110.126181
   Ivanescu B, 2015, J ANAL METHODS CHEM, V2015, DOI 10.1155/2015/247685
   Jeyamohan S, 2016, BIOTECHNOL LETT, V38, P1251, DOI 10.1007/s10529-016-2102-7
   Johrer K, 2012, J MOL MED, V90, P681, DOI 10.1007/s00109-011-0848-x
   Jones S, 2013, NUTR CANCER, V65, P600, DOI 10.1080/01635581.2013.776091
   Jorvig JE, 2015, ANTI-CANCER DRUG, V26, P160, DOI 10.1097/CAD.0000000000000171
   Jun NJ, 2011, REC NAT PROD, V5, P242
   Kang MR, 2012, ONCOL REP, V27, P1407, DOI 10.3892/or.2012.1644
   Khan M, 2013, BIOMED RES INT, V2013, DOI 10.1155/2013/719858
   Khan R, 2011, CHEM-BIOL INTERACT, V192, P193, DOI 10.1016/j.cbi.2011.03.009
   Kim HJ, 2004, AM J CHINESE MED, V32, P377, DOI 10.1142/S0192415X0400203X
   Kim M, 2009, INT J CANCER, V124, P264, DOI 10.1002/ijc.23923
   Kim S, 2016, ONCOTARGET, V7, P1544, DOI 10.18632/oncotarget.6441
   Kong D, 2008, MAR DRUGS, V6, P480, DOI 10.3390/md20080023
   Krishna S, 2015, EBIOMEDICINE, V2, P82, DOI 10.1016/j.ebiom.2014.11.010
   Kweon SH, 2015, ARCH PHARM RES, V38, P2020, DOI 10.1007/s12272-015-0609-4
   Lakshmi TP, 2018, MOL CELL BIOCHEM, V438, P123, DOI 10.1007/s11010-017-3119-5
   Lariche N, 2017, ANTI-CANCER AGENT ME, V17, P1357, DOI 10.2174/1871520617666170213143444
   Lee HJ, 2016, ONCOL LETT, V12, P2912, DOI 10.3892/ol.2016.4994
   Lee JY, 2016, BIOPHARM DRUG DISPOS, V37, P156, DOI 10.1002/bdd.2005
   Lee RX, 2012, ANTICANCER RES, V32, P3103
   Li CL, 2014, ASIAN PAC J CANCER P, V15, P10407, DOI 10.7314/APJCP.2014.15.23.10407
   Li GQ, 2015, ONCOL REP, V33, P1427, DOI 10.3892/or.2015.3732
   Li JY, 2014, LUNG CANCER, V86, P144, DOI 10.1016/j.lungcan.2014.08.015
   Li PH, 2017, MED SCI MONITOR, V23, P809, DOI 10.12659/MSM.903197
   Li QQ, 2013, ANTICANCER RES, V33, P1421
   Li QTQ, 2013, INT J ONCOL, V43, P721, DOI 10.3892/ijo.2013.1996
   Liang N, 2017, INT J ONCOL, V51, P213, DOI 10.3892/ijo.2017.4004
   Liao K, 2015, THERANOSTICS, V5, P302, DOI 10.7150/thno.8387
   Liu H, 2016, J TRANSL MED, V14, DOI 10.1186/s12967-016-0845-5
   Liu JL, 2018, INT J MOL MED, V42, P1847, DOI 10.3892/ijmm.2018.3751
   Liu JS, 2014, ONCOL REP, V32, P2635, DOI 10.3892/or.2014.3490
   Liu JW, 2010, J EXP CLIN CANC RES, V29, P1, DOI 10.1186/1756-9966-29-108
   [刘俊松 Liu Junsong], 2015, [南方医科大学学报, Journal of Southern Medical University], V35, P1234
   Liu L, 2013, ONCOL LETT, V6, P1475, DOI 10.3892/ol.2013.1545
   Liu SW, 2015, ONCOL REP, V34, P943, DOI 10.3892/or.2015.4050
   Liu WF, 2017, ONCOTARGETS THER, V10, DOI 10.2147/OTT.S117250
   Liu Y, 2013, ASIAN PAC J CANCER P, V14, P5243, DOI 10.7314/APJCP.2013.14.9.5243
   Lu XS, 2013, MOL MED REP, V7, P513, DOI 10.3892/mmr.2012.1206
   Luo JD, 2013, SAUDI MED J, V34, P254
   Ma L, 2014, BIOCHEM BIOPH RES CO, V450, P353, DOI 10.1016/j.bbrc.2014.05.110
   Mahalingam D, 2016, BRIT J CANCER, V114, P986, DOI 10.1038/bjc.2016.72
   Maryam A, 2017, SCI REP-UK, V7, DOI 10.1038/s41598-017-06535-y
   Mauro MD, 2017, BMC PHARMACOL TOXICO, V18, DOI 10.1186/s40360-017-0156-3
   Mehmood T, 2017, BIOFACTORS, V43, P63, DOI 10.1002/biof.1324
   Merghoub N, 2017, J CELL BIOCHEM, V118, P1689, DOI 10.1002/jcb.25826
   Mu L, 2016, INT J ONCOL, V49, P1427, DOI 10.3892/ijo.2016.3626
   Murata Y, 2017, ANTICANCER RES, V37, P589, DOI 10.21873/anticanres.11352
   Doan NTQ, 2015, STEROIDS, V97, P2, DOI 10.1016/j.steroids.2014.07.009
   Noori S, 2014, CHIN J INTEGR MED, V20, P618, DOI 10.1007/s11655-013-1454-2
   Oka D, 2007, INT J CANCER, V120, P2576, DOI 10.1002/ijc.22570
   Kreuger MRO, 2012, ANTI-CANCER DRUG, V23, P883, DOI 10.1097/CAD.0b013e328356cad9
   Que ZY, 2017, PHARMACOL RES, V119, P72, DOI 10.1016/j.phrs.2017.01.014
   Rahman HS, 2015, INT J NANOMED, V10, P1649, DOI 10.2147/IJN.S67113
   Rahman HS, 2014, NAT PROD COMMUN, V9, P1237
   Rahman HS, 2014, INT J NANOMED, V9, P527, DOI 10.2147/IJN.S54346
   Rajan I, 2015, TUMOR BIOL, V36, P8479, DOI 10.1007/s13277-015-3583-z
   Rajendran P, 2012, J CELL PHYSIOL, V227, P2184, DOI 10.1002/jcp.22954
   Rasul A, 2013, MOLECULES, V18, P1418, DOI 10.3390/molecules18021418
   Rasul A, 2012, BANGL J PHARMACOL, V7, P6, DOI 10.3329/bjp.v7i1.10066
   Ratovitski EA, 2017, ANTI-CANCER AGENT ME, V17, P839, DOI 10.2174/1871520616666160923105546
   Ren YL, 2016, CURR MED CHEM, V23, P2397, DOI 10.2174/0929867323666160510123255
   ROSVOLD EA, 1995, PHARMACOGENETICS, V5, P199, DOI 10.1097/00008571-199508000-00003
   Saraswati S, 2013, MOL CANCER, V12, DOI 10.1186/1476-4598-12-147
   Sawhney M, 2007, INT J CANCER, V120, P2545, DOI 10.1002/ijc.22657
   Seki T, 2011, CANCER SCI, V102, P2199, DOI 10.1111/j.1349-7006.2011.02082.x
   Shanmugam MK, 2015, MOL CARCINOGEN, V54, P971, DOI 10.1002/mc.22166
   Shiau JY, 2017, ONCOTARGET, V8, P56942, DOI 10.18632/oncotarget.18183
   Steely AM, 2017, ANTI-CANCER DRUG, V28, P1018, DOI 10.1097/CAD.0000000000000547
   Su MX, 2011, CHEM-BIOL INTERACT, V189, P167, DOI 10.1016/j.cbi.2010.12.022
   Su MX, 2009, MOLECULES, V14, P2135, DOI 10.3390/molecules14062135
   Sung BK, 2010, J BIOL CHEM, V285, P35418, DOI 10.1074/jbc.M110.172767
   Taha MME, 2010, CHEM-BIOL INTERACT, V186, P295, DOI 10.1016/j.cbi.2010.04.029
   Tran KQ, 2014, ANTI-CANCER DRUG, V25, P270, DOI 10.1097/CAD.0000000000000054
   Uno M, 2016, ANTICANCER RES, V36, P583
   Wang D, 2016, BIOMED PHARMACOTHER, V83, P740, DOI 10.1016/j.biopha.2016.07.034
   Wang J, 2015, INT J MOL SCI, V16, P19851, DOI 10.3390/ijms160819851
   Wang SJ, 2011, CANCER CHEMOTH PHARM, V68, P1421, DOI 10.1007/s00280-011-1643-7
   Wang XL, 2011, ACTA PHARMACOL SIN, V32, P338, DOI 10.1038/aps.2010.219
   Wang X, 2017, J EXP CLIN CANC RES, V36, DOI 10.1186/s13046-017-0563-8
   Wang YY, 2014, DRUG DES DEV THER, V8, P2075, DOI 10.2147/DDDT.S68872
   Wang Y, 2017, CELL DEATH DIS, V8, DOI 10.1038/cddis.2017.265
   Wang Y, 2017, BIOCHEM PHARMACOL, V129, P43, DOI 10.1016/j.bcp.2017.01.006
   Wang Z, 2016, CELL BIOL INT, V40, P289, DOI 10.1002/cbin.10564
   Wang ZZ, 2017, BIOL PHARM BULL, V40, P479, DOI 10.1248/bpb.b16-00908
   Weng HY, 2012, J BIOMED SCI, V19, DOI 10.1186/1423-0127-19-86
   Weng ZY, 2016, ONCOL REP, V35, P833, DOI 10.3892/or.2015.4461
   Wu XC, 2016, SCI REP-UK, V6, DOI 10.1038/srep19000
   Xu G, 2016, LIFE SCI, V157, P1, DOI 10.1016/j.lfs.2016.05.033
   Yang B, 2016, ONCOL REP, V36, P2807, DOI 10.3892/or.2016.5115
   Yao CC, 2014, ONCOL REP, V31, P2131, DOI 10.3892/or.2014.3083
   Yeo SK, 2016, PHYTOTHER RES, V30, P418, DOI 10.1002/ptr.5543
   Yip-Schneider MT, 2013, BMC CANCER, V13, DOI 10.1186/1471-2407-13-194
   Yodkeeree S, 2009, CANCER RES, V69, P6581, DOI 10.1158/0008-5472.CAN-09-1161
   Yu HJ, 2015, ORAL ONCOL, V51, P602, DOI 10.1016/j.oraloncology.2015.03.003
   Zhan YH, 2012, ASIAN PAC J CANCER P, V13, P2739, DOI 10.7314/APJCP.2012.13.6.2739
   Zhang C, 2015, INT J MOL SCI, V16, P14979, DOI 10.3390/ijms160714979
   Zhang L, 2015, FITOTERAPIA, V103, P46, DOI 10.1016/j.fitote.2015.03.010
   Zhang LX, 2016, PLOS ONE, V11, DOI 10.1371/journal.pone.0164838
   Zhang S., 2012, EVID BASED COMPLEMEN, V2012
   Zhang SY, 2017, J RECEPT SIG TRANSD, V37, P174, DOI 10.1080/10799893.2016.1203942
   Zhao P, 2015, J BIOCHEM MOL TOXIC, V29, P199, DOI 10.1002/jbt.21685
   Zhao SY, 2015, J CELL MOL MED, V19, P630, DOI 10.1111/jcmm.12476
   Zhao W J, 2016, Zhonghua Er Bi Yan Hou Tou Jing Wai Ke Za Zhi, V51, P606, DOI 10.3760/cma.j.issn.1673-0860.2016.08.009
   Zhao XF, 2014, J EXP CLIN CANC RES, V33, DOI 10.1186/1756-9966-33-3
   Zhong ZF, 2016, MOL BIOSYST, V12, P1626, DOI 10.1039/c6mb00003g
   Zhong ZF, 2015, SCI REP-UK, V5, DOI 10.1038/srep16415
   Zhou Y, 2017, ONCOTARGET, V8, P18260, DOI 10.18632/oncotarget.15353
   Zhu TZ, 2014, INT J ONCOL, V45, P699, DOI 10.3892/ijo.2014.2448
   Zhu TZ, 2015, J TRANSL MED, V13, DOI 10.1186/s12967-015-0727-2
   Zhu Y, 2010, ACTA PHARMACOL SIN, V31, P1593, DOI 10.1038/aps.2010.153
   Zou BB, 2013, ANTICANCER RES, V33, P929
   Zou K, 2015, CLINICS, V70, P556, DOI 10.6061/clinics/2015(08)05
NR 158
TC 22
Z9 22
U1 13
U2 26
PU ACADEMIC PRESS LTD- ELSEVIER SCIENCE LTD
PI LONDON
PA 24-28 OVAL RD, LONDON NW1 7DX, ENGLAND
SN 1043-6618
EI 1096-1186
J9 PHARMACOL RES
JI Pharmacol. Res.
PD NOV
PY 2020
VL 161
AR 105165
DI 10.1016/j.phrs.2020.105165
PG 20
WC Pharmacology & Pharmacy
WE Science Citation Index Expanded (SCI-EXPANDED)
SC Pharmacology & Pharmacy
GA PI3JG
UT WOS:000600990100049
PM 32835868
DA 2022-07-19
ER

PT J
AU Lu, C
   Zhou, DT
   Wang, Q
   Liu, WL
   Yu, FL
   Wu, F
   Chen, C
AF Lu, Can
   Zhou, Danting
   Wang, Qiang
   Liu, Wenliang
   Yu, Fenglei
   Wu, Fang
   Chen, Chen
TI Crosstalk of MicroRNAs and Oxidative Stress in the Pathogenesis of
   Cancer
SO OXIDATIVE MEDICINE AND CELLULAR LONGEVITY
LA English
DT Review
ID EPITHELIAL-MESENCHYMAL TRANSITION; NF-KAPPA-B; AUTOPHAGIC CELL-DEATH;
   PANCREATIC-CANCER; COLORECTAL-CANCER; GASTRIC-CANCER; INHIBITS
   PROLIFERATION; DOWN-REGULATION; MITOCHONDRIAL METABOLISM; NRF2
   ACTIVATION
AB Oxidative stress refers to an imbalance between reactive oxygen species (ROS) generation and body's capability to detoxify the reactive mediators or to fix the relating damage. MicroRNAs are considered to be important mediators that play essential roles in the regulation of diverse aspects of carcinogenesis. Growing studies have demonstrated that the ROS can regulate microRNA biogenesis and expression mainly through modulating biogenesis course, transcription factors, and epigenetic changes. On the other hand, microRNAs may in turn modulate the redox signaling pathways, altering their integrity, stability, and functionality, thus contributing to the pathogenesis of multiple diseases. Both ROS and microRNAs have been identified to be important regulators and potential therapeutic targets in cancers. However, the information about the interplay between oxidative stress and microRNA regulation is still limited. The present review is aimed at summarizing the current understanding of molecular crosstalk between microRNAs and the generation of ROS in the pathogenesis of cancer.
C1 [Lu, Can] Cent South Univ, Xiangya Hosp, Ctr Stomatol, Changsha 410008, Peoples R China.
   [Zhou, Danting; Wang, Qiang; Liu, Wenliang; Yu, Fenglei; Chen, Chen] Cent South Univ, Xiangya Hosp 2, Dept Thorac Surg, Changsha 410011, Hunan, Peoples R China.
   [Wu, Fang] Cent South Univ, Xiangya Hosp 2, Dept Oncol, Changsha 410011, Hunan, Peoples R China.
RP Chen, C (通讯作者)，Cent South Univ, Xiangya Hosp 2, Dept Thorac Surg, Changsha 410011, Hunan, Peoples R China.; Wu, F (通讯作者)，Cent South Univ, Xiangya Hosp 2, Dept Oncol, Changsha 410011, Hunan, Peoples R China.
EM 494801611@qq.com; 16748191@qq.com; rummer925@163.com;
   liuwenliang@csu.edu.cn; dajiubei925@163.com; wufang4461@csu.edu.cn;
   chenchen1981412@hotmail.com
RI chen, chen/M-6561-2017
OI chen, chen/0000-0003-4569-6032
FU China National Natural Science Foundation [81000905, 81902351,
   81972638]; Hunan Provincial Key Area RD Program [2019SK2253]; Hunan
   Provincial Natural Science Foundation [14JJ4014, 2019JJ50953]; CSCO
   Cancer Research Foundation [CSCO-Y-young2019-034, CSCO-2019Roche-073]
FX This study was funded by the China National Natural Science Foundation
   (No. 81000905, No. 81902351, and No. 81972638), the Hunan Provincial Key
   Area R&D Program (No. 2019SK2253), the Hunan Provincial Natural Science
   Foundation (No. 14JJ4014 and No. 2019JJ50953), and the CSCO Cancer
   Research Foundation (CSCO-Y-young2019-034 and CSCO-2019Roche-073).
CR Ahir M, 2016, BIOMATERIALS, V76, P115, DOI 10.1016/j.biomaterials.2015.10.044
   Nieto MA, 2016, CELL, V166, P21, DOI 10.1016/j.cell.2016.06.028
   Ayers D, 2015, J NUCLEIC ACIDS, V2015, DOI 10.1155/2015/143636
   Bakirtzi K, 2011, GASTROENTEROLOGY, V141, P1749, DOI 10.1053/j.gastro.2011.07.038
   Bartel DP, 2004, CELL, V116, P281, DOI 10.1016/S0092-8674(04)00045-5
   Bhattacharyya A, 2014, PHYSIOL REV, V94, P329, DOI 10.1152/physrev.00040.2012
   Binker-Cosen MJ, 2017, BIOCHEM BIOPH RES CO, V484, P152, DOI 10.1016/j.bbrc.2017.01.051
   Blick C, 2015, BRIT J CANCER, V113, P634, DOI 10.1038/bjc.2015.203
   Braun CJ, 2008, CANCER RES, V68, P10094, DOI 10.1158/0008-5472.CAN-08-1569
   Burchard J, 2010, MOL SYST BIOL, V6, DOI 10.1038/msb.2010.58
   Camps C, 2014, MOL CANCER, V13, DOI 10.1186/1476-4598-13-28
   Carrer M, 2012, P NATL ACAD SCI USA, V109, P15330, DOI 10.1073/pnas.1207605109
   Chan SY, 2009, CELL METAB, V10, P273, DOI 10.1016/j.cmet.2009.08.015
   Chang TC, 2008, NAT GENET, V40, P43, DOI 10.1038/ng.2007.30
   Chang Y, 2012, GASTROENTEROLOGY, V143, P177, DOI 10.1053/j.gastro.2012.04.009
   Chao JL, 2017, OXID MED CELL LONGEV, V2017, DOI 10.1155/2017/5025610
   Chen D, 2015, ONCOTARGET, V6, P32701, DOI 10.18632/oncotarget.4702
   Chen YF, 2019, REDOX BIOL, V22, DOI 10.1016/j.redox.2019.101140
   Chen Z, 2010, ONCOGENE, V29, P4362, DOI 10.1038/onc.2010.193
   Cheng XH, 2013, FREE RADICAL BIO MED, V64, P4, DOI 10.1016/j.freeradbiomed.2013.07.025
   Cross CE, 2015, BIOMED RES INT, V2015, DOI 10.1155/2015/257090
   Cui YJ, 2016, ONCOL RES, V23, P275, DOI 10.3727/096504016X14562725373798
   Dang CV, 2012, CELL, V149, P22, DOI 10.1016/j.cell.2012.03.003
   Eades G, 2011, J BIOL CHEM, V286, P40725, DOI 10.1074/jbc.M111.275495
   Eastlack SC, 2018, MOL CANCER, V17, DOI 10.1186/s12943-018-0851-8
   el Azzouzi H, 2015, TRENDS ENDOCRIN MET, V26, P502, DOI 10.1016/j.tem.2015.06.008
   El Banna N, 2019, REDOX BIOL, V26, DOI 10.1016/j.redox.2019.101290
   Elmore S, 2007, TOXICOL PATHOL, V35, P495, DOI 10.1080/01926230701320337
   Esposti DD, 2017, SCI REP-UK, V7, DOI 10.1038/s41598-017-16226-3
   Faller M, 2007, NAT STRUCT MOL BIOL, V14, P23, DOI 10.1038/nsmb1182
   Fan S, 2019, CANCER RES, V79, P1069, DOI 10.1158/0008-5472.CAN-18-2505
   Favaro E, 2010, PLOS ONE, V5, DOI 10.1371/journal.pone.0010345
   Fiori ME, 2018, CELL DEATH DIS, V9, DOI 10.1038/s41419-017-0080-x
   Fuschi P, 2017, AGING-US, V9, P2559, DOI 10.18632/aging.101341
   Gandhy SU, 2012, BMC CANCER, V12, DOI 10.1186/1471-2407-12-564
   Gebert LFR, 2019, NAT REV MOL CELL BIO, V20, P21, DOI 10.1038/s41580-018-0045-7
   Gu SY, 2017, SCI REP-UK, V7, DOI 10.1038/s41598-017-06061-x
   Guo WT, 2019, CELL MOL LIFE SCI, V76, P1697, DOI 10.1007/s00018-019-03020-9
   Guo YM, 2015, EXP CELL RES, V337, P103, DOI 10.1016/j.yexcr.2015.06.021
   Han Y, 2019, ONCOGENE, V38, P7089, DOI 10.1038/s41388-019-0949-5
   Hatley ME, 2010, CANCER CELL, V18, P282, DOI 10.1016/j.ccr.2010.08.013
   He C, 2017, MOL CANCER, V16, DOI 10.1186/s12943-017-0603-1
   He F, 2015, INT J MOL SCI, V16, P27770, DOI 10.3390/ijms161126059
   He Jun, 2016, Curr Pharmacol Rep, V2, P82
   He J, 2014, ENVIRON HEALTH PERSP, V122, P255, DOI 10.1289/ehp.1307545
   Hong J, 2017, ONCOTARGET, V8, P70967, DOI 10.18632/oncotarget.20235
   Hu HY, 2013, ACTA PHARMACOL SIN, V34, P157, DOI 10.1038/aps.2012.161
   Iqbal MA, 2019, MOL ASPECTS MED, V70, P3, DOI 10.1016/j.mam.2018.07.003
   Irlam-Jones JJ, 2016, BRIT J CANCER, V115, P571, DOI 10.1038/bjc.2016.218
   Itoh K, 2010, ANTIOXID REDOX SIGN, V13, P1665, DOI 10.1089/ars.2010.3222
   Jajoo S, 2013, ANTIOXID REDOX SIGN, V19, P1863, DOI 10.1089/ars.2012.4820
   Janssen AML, 2000, CLIN CANCER RES, V6, P3183
   Jeon YJ, 2015, P NATL ACAD SCI USA, V112, pE3355, DOI 10.1073/pnas.1504630112
   Jia YY, 2016, ONCOTARGET, V7, P35257, DOI 10.18632/oncotarget.9135
   Jin FF, 2019, CANCER LETT, V440, P211, DOI 10.1016/j.canlet.2018.10.025
   Kai AKL, 2016, HEPATOLOGY, V64, P473, DOI 10.1002/hep.28577
   Kao YY, 2019, CANCER LETT, V456, P40, DOI 10.1016/j.canlet.2019.04.028
   Karihtala P, 2019, ONCOLOGY-BASEL, V96, P164, DOI 10.1159/000494274
   Kim B, 2014, CLIN EXP MED, V14, P331, DOI 10.1007/s10238-013-0243-8
   Kim JH, 2017, CELL DEATH DIS, V8, DOI 10.1038/cddis.2017.219
   Kim J, 2017, FREE RADICAL BIO MED, V104, P185, DOI 10.1016/j.freeradbiomed.2017.01.010
   Kong DJ, 2008, STEM CELLS, V26, P1425, DOI 10.1634/stemcells.2007-1076
   Kong DJ, 2009, STEM CELLS, V27, P1712, DOI 10.1002/stem.101
   Kong YY, 2019, CELL DEATH DIS, V10, DOI 10.1038/s41419-019-1854-0
   Kuosmanen SM, 2018, NUCLEIC ACIDS RES, V46, P1124, DOI 10.1093/nar/gkx1155
   Lan J, 2018, CANCER LETT, V418, P250, DOI 10.1016/j.canlet.2018.01.010
   Lee JH, 2013, PHARMACOL THERAPEUT, V137, P153, DOI 10.1016/j.pharmthera.2012.09.008
   Lei W, 2016, SCI REP-UK, V6, DOI 10.1038/srep32174
   Leisegang MS, 2018, ANTIOXID REDOX SIGN, V29, P793, DOI 10.1089/ars.2017.7276
   Li BW, 2017, MOL THER-NUCL ACIDS, V9, P294, DOI 10.1016/j.omtn.2017.10.008
   Li BW, 2017, CANCER LETT, V410, P212, DOI 10.1016/j.canlet.2017.09.035
   Li JW, 2014, FEBS LETT, V588, P3491, DOI 10.1016/j.febslet.2014.08.008
   Li SC, 2012, MOL MED REP, V5, P949, DOI 10.3892/mmr.2012.779
   Li YL, 2014, CANCER CELL, V26, P262, DOI 10.1016/j.ccr.2014.06.014
   Lin JM, 2017, ONCOTARGET, V8, P17328, DOI 10.18632/oncotarget.14461
   Liu L, 2017, ONCOGENESIS, V6, DOI 10.1038/oncsis.2017.20
   Liu YD, 2019, INT J CANCER, V144, P3056, DOI 10.1002/ijc.32060
   Lou C, 2016, CELL DEATH DIS, V7, DOI 10.1038/cddis.2016.27
   Luo MY, 2018, CELL DEATH DIFFER, V25, P1457, DOI 10.1038/s41418-017-0053-8
   Madhyastha R, 2014, BIOCHEM BIOPH RES CO, V451, P615, DOI 10.1016/j.bbrc.2014.08.035
   Martello G, 2010, CELL, V141, P1195, DOI 10.1016/j.cell.2010.05.017
   Melnik BC, 2015, J TRANSL MED, V13, DOI 10.1186/s12967-014-0377-9
   Meng XQ, 2013, GASTROENTEROLOGY, V145, P426, DOI 10.1053/j.gastro.2013.04.004
   Mohammad J, 2019, APOPTOSIS, V24, P730, DOI 10.1007/s10495-019-01553-9
   Mori MA, 2012, CELL METAB, V16, P336, DOI 10.1016/j.cmet.2012.07.017
   Muys BR, 2019, CANCER RES, V79, P3294, DOI 10.1158/0008-5472.CAN-19-0490
   Nakamura T, 2019, BBA-GEN SUBJECTS, V1863, P1398, DOI 10.1016/j.bbagen.2019.06.010
   Nallamshetty S, 2013, FREE RADICAL BIO MED, V64, P20, DOI 10.1016/j.freeradbiomed.2013.05.022
   Niu Y, 2018, ONCOGENE, V37, P1743, DOI 10.1038/s41388-017-0082-2
   Orang AV, 2019, MOL METAB, V23, P98, DOI 10.1016/j.molmet.2019.01.014
   Ouyang L, 2012, CELL PROLIFERAT, V45, P487, DOI 10.1111/j.1365-2184.2012.00845.x
   Pant K, 2017, REDOX BIOL, V12, P340, DOI 10.1016/j.redox.2017.03.006
   Parvez S, 2018, CHEM REV, V118, P8798, DOI 10.1021/acs.chemrev.7b00698
   Pastushenko I, 2019, TRENDS CELL BIOL, V29, P212, DOI 10.1016/j.tcb.2018.12.001
   Patel GK, 2017, BRIT J CANCER, V116, P609, DOI 10.1038/bjc.2017.18
   Petrelli A, 2014, HEPATOLOGY, V59, P228, DOI 10.1002/hep.26616
   Pogue AI, 2009, J INORG BIOCHEM, V103, P1591, DOI 10.1016/j.jinorgbio.2009.05.012
   Prasad S, 2017, CANCER LETT, V387, P95, DOI 10.1016/j.canlet.2016.03.042
   Pulkkinen KH, 2011, FREE RADICAL BIO MED, V51, P2124, DOI 10.1016/j.freeradbiomed.2011.09.014
   Rezatabar S, 2019, J CELL PHYSIOL, V234, P14951, DOI 10.1002/jcp.28334
   Rowlands DJ, 2011, HYPERTENSION, V57, P833, DOI 10.1161/HYPERTENSIONAHA.110.162198
   Sabharwal SS, 2014, NAT REV CANCER, V14, P709, DOI 10.1038/nrc3803
   Saikolappan S, 2019, CANCER LETT, V452, P132, DOI 10.1016/j.canlet.2019.03.020
   Sampath D, 2012, BLOOD, V119, P1162, DOI 10.1182/blood-2011-05-351510
   Seok JK, 2014, NUCLEIC ACIDS RES, V42, P8062, DOI 10.1093/nar/gku515
   Shang YY, 2017, EXP CELL RES, V360, P243, DOI 10.1016/j.yexcr.2017.09.014
   Shi CZ, 2016, GUT, V65, P1470, DOI 10.1136/gutjnl-2014-308455
   Singh A, 2013, J CLIN INVEST, V123, P2921, DOI 10.1172/JCI66353
   Singh B, 2013, CARCINOGENESIS, V34, P1165, DOI 10.1093/carcin/bgt026
   Singh R, 2015, SCI REP-UK, V5, DOI 10.1038/srep17454
   Sun J, 2019, ONCOGENE, V38, P564, DOI 10.1038/s41388-018-0459-x
   Tagscherer KE, 2016, CANCER CELL INT, V16, DOI 10.1186/s12935-016-0321-6
   Taguchi K, 2017, FRONT ONCOL, V7, DOI 10.3389/fonc.2017.00085
   Tong LY, 2015, CANCER LETT, V367, P18, DOI 10.1016/j.canlet.2015.07.008
   Trachootham D, 2009, NAT REV DRUG DISCOV, V8, P579, DOI 10.1038/nrd2803
   Tu HL, 2014, CURR PHARM DESIGN, V20, P1917, DOI 10.2174/13816128113199990547
   Ungvari Z, 2013, J GERONTOL A-BIOL, V68, P877, DOI 10.1093/gerona/gls242
   Ungvari Z, 2010, AM J PHYSIOL-HEART C, V299, pH18, DOI 10.1152/ajpheart.00260.2010
   Upadhyay P, 2019, BIOMATER SCI-UK, V7, P4325, DOI 10.1039/c9bm00912d
   Venkataraman S, 2010, PLOS ONE, V5, DOI 10.1371/journal.pone.0010748
   Wang HP, 2014, NAT IMMUNOL, V15, P393, DOI 10.1038/ni.2846
   Wang H, 2008, CANCER CELL, V14, P369, DOI 10.1016/j.ccr.2008.10.006
   Wang K, 2019, TRENDS BIOCHEM SCI, V44, P401, DOI 10.1016/j.tibs.2019.01.001
   Wang P, 2015, ONCOTARGET, V6, P21148, DOI 10.18632/oncotarget.4125
   Wang Q, 2014, J BIOL CHEM, V289, P5654, DOI 10.1074/jbc.M113.526152
   Wang T, 2017, ONCOGENE, V36, P3240, DOI 10.1038/onc.2016.468
   Wei J, 2014, FREE RADICAL BIO MED, V67, P91, DOI 10.1016/j.freeradbiomed.2013.10.811
   Wilczynska A, 2015, CELL DEATH DIFFER, V22, P22, DOI 10.1038/cdd.2014.112
   Wong CCL, 2014, HEPATOLOGY, V60, P1645, DOI 10.1002/hep.27320
   Wu Q, 2018, BIOCHEM PHARMACOL, V148, P64, DOI 10.1016/j.bcp.2017.12.004
   Wu SJ, 2019, CANCER MED-US, V8, P2252, DOI 10.1002/cam4.2101
   Xiao FJ, 2019, BIOCHEM BIOPH RES CO, V515, P448, DOI 10.1016/j.bbrc.2019.05.147
   Xiao YT, 2015, CELL CYCLE, V14, P1548, DOI 10.1080/15384101.2015.1026491
   Xiong YJ, 2010, HEPATOLOGY, V51, P836, DOI 10.1002/hep.23380
   Xu Q, 2015, ONCOGENE, V34, P5482, DOI 10.1038/onc.2015.6
   Xu Z, 2018, MOL THER-NUCL ACIDS, V13, P64, DOI 10.1016/j.omtn.2018.08.009
   Xue D, 2016, ONCOTARGET, V7, P78804, DOI [10.18632/oncotarget.12860, 10.18632/oncotarget.12972]
   Yamakuchi M, 2010, P NATL ACAD SCI USA, V107, P6334, DOI 10.1073/pnas.0911082107
   Yan KW, 2019, CELL DEATH DIS, V10, DOI 10.1038/s41419-019-1734-7
   Yang HP, 2011, GASTROENTEROLOGY, V141, P378, DOI 10.1053/j.gastro.2011.03.044
   Yang MH, 2011, BREAST CANCER RES TR, V129, P983, DOI 10.1007/s10549-011-1604-1
   Yang SB, 2018, EXP CELL RES, V370, P31, DOI 10.1016/j.yexcr.2018.06.001
   Yang WS, 2016, TRENDS CELL BIOL, V26, P165, DOI 10.1016/j.tcb.2015.10.014
   Ye MX, 2015, CANCER LETT, V357, P196, DOI 10.1016/j.canlet.2014.11.028
   Yeh YM, 2013, INT J CANCER, V133, P867, DOI 10.1002/ijc.28086
   Yin Y, 2018, ONCOL REP, V40, P3479, DOI 10.3892/or.2018.6772
   You BR, 2017, MOL CARCINOGEN, V56, P2566, DOI 10.1002/mc.22701
   Yu Y, 2012, LEUKEMIA, V26, P1752, DOI 10.1038/leu.2012.65
   Yuan P, 2017, CANCER RES, V77, P100, DOI 10.1158/0008-5472.CAN-16-1898
   Yue H, 2019, EXP THER MED, V17, P2359, DOI 10.3892/etm.2019.7213
   Yue ZJ, 2017, LEUKEMIA RES, V60, P115, DOI 10.1016/j.leukres.2017.07.003
   Zhang BL, 2019, CANCER LETT, V459, P50, DOI 10.1016/j.canlet.2019.05.042
   Zhang HF, 2017, CELL DEATH DIS, V8, DOI 10.1038/cddis.2017.180
   Zhang KX, 2018, MOL CARCINOGEN, V57, P1566, DOI 10.1002/mc.22878
   Zhang L, 2013, CANCER LETT, V331, P230, DOI 10.1016/j.canlet.2013.01.003
   Zhang XM, 2012, CANCER RES, V72, P4707, DOI 10.1158/0008-5472.CAN-12-0639
   Zhang XW, 2012, CANCER CELL, V22, P506, DOI 10.1016/j.ccr.2012.09.003
   Zhu S, 2016, MOL CANCER THER, V15, P2209, DOI 10.1158/1535-7163.MCT-15-0877
   2019, CELLS-BASEL, V8, DOI DOI 10.3390/CELLS8080874
NR 159
TC 22
Z9 22
U1 4
U2 10
PU HINDAWI LTD
PI LONDON
PA ADAM HOUSE, 3RD FLR, 1 FITZROY SQ, LONDON, W1T 5HF, ENGLAND
SN 1942-0900
EI 1942-0994
J9 OXID MED CELL LONGEV
JI Oxidative Med. Cell. Longev.
PD APR 28
PY 2020
VL 2020
AR 2415324
DI 10.1155/2020/2415324
PG 13
WC Cell Biology
WE Science Citation Index Expanded (SCI-EXPANDED)
SC Cell Biology
GA LN9WY
UT WOS:000533282500002
PM 32411322
OA Green Published, gold
DA 2022-07-19
ER

PT J
AU Navarro, G
   Allard, C
   Xu, WW
   Mauvais-Jarvis, F
AF Navarro, Guadalupe
   Allard, Camille
   Xu, Weiwei
   Mauvais-Jarvis, Franck
TI The Role of Androgens in Metabolism, Obesity, and Diabetes in Males and
   Females
SO OBESITY
LA English
DT Review
ID POLYCYSTIC-OVARY-SYNDROME; HORMONE-BINDING GLOBULIN; ENDOGENOUS
   SEX-HORMONES; BETA-CELL FUNCTION; INSULIN SENSITIVITY; DEPRIVATION
   THERAPY; PROSTATE-CANCER; HEPATIC STEATOSIS; BODY-COMPOSITION; MALE-MICE
AB ObjectiveIn men, androgen deprivation contributes to the development of metabolic syndrome and type 2 diabetes (T2D). In women, androgen excess predisposes to insulin resistance and T2D. There is a bidirectional modulation of glucose homeostasis by androgens in males and females that is analyzed in this review.
   MethodsWe reviewed the literature in both rodents and humans on the role of androgens and the androgen receptor (AR) in the control of glucose and energy metabolism in health, obesity, and T2D.
   ResultsSex-specific activation of AR in the hypothalamus, skeletal muscle, liver, adipose tissue, and pancreatic islet -cells accounts for maintenance or disruption in energy metabolism and glucose homeostasis.
   ConclusionsWe argue that AR is a target to prevent androgen-related metabolic disorders.
C1 [Navarro, Guadalupe] Stanford Univ, Dept Med, Div Endocrinol & Metab, Stanford, CA 94305 USA.
   [Allard, Camille; Xu, Weiwei; Mauvais-Jarvis, Franck] Tulane Univ, Sch Med, Hlth Sci Ctr, Sect Endocrinol & Metab, New Orleans, LA 70112 USA.
RP Mauvais-Jarvis, F (通讯作者)，Tulane Univ, Sch Med, Hlth Sci Ctr, Sect Endocrinol & Metab, 1430 Tulane Ave, New Orleans, LA 70112 USA.
EM fmauvais@tulane.edu
OI Allard, Camille/0000-0002-2198-6011
FU National Institutes of Health [DK074970, HD044405]; American Heart
   Association [11IRG5570010]; American Diabetes Association [7-13-BS101];
   Price-Goldsmith Chair in Nutrition at Tulane University Health Sciences
   Center; EUNICE KENNEDY SHRIVER NATIONAL INSTITUTE OF CHILD HEALTH &
   HUMAN DEVELOPMENT [P50HD044405] Funding Source: NIH RePORTER; NATIONAL
   INSTITUTE OF DIABETES AND DIGESTIVE AND KIDNEY DISEASES [R01DK074970]
   Funding Source: NIH RePORTER
FX National Institutes of Health (DK074970, HD044405), the American Heart
   Association (11IRG5570010), the American Diabetes Association
   (7-13-BS101), and the Price-Goldsmith Chair in Nutrition at Tulane
   University Health Sciences Center.
CR Achard C., 1921, B ACAD NATL MED, V86, P51
   ANDERSSON B, 1994, DIABETES CARE, V17, P405, DOI 10.2337/diacare.17.5.405
   Basaria S, 2006, CANCER-AM CANCER SOC, V106, P581, DOI 10.1002/cncr.21642
   BJORNTORP P, 1992, ANN MED, V24, P15, DOI 10.3109/07853899209164140
   Bojesen A, 2006, DIABETES CARE, V29, P1591, DOI 10.2337/dc06-0145
   BOUCHARD C, 1993, ENDOCR REV, V14, P72, DOI 10.1210/er.14.1.72
   Corbould A, 2008, DIABETES-METAB RES, V24, P520, DOI 10.1002/dmrr.872
   Corona G, 2011, INT J ANDROL, V34, P528, DOI 10.1111/j.1365-2605.2010.01117.x
   Diamond MP, 1998, J CLIN ENDOCR METAB, V83, P4420, DOI 10.1210/jc.83.12.4420
   Ding EL, 2007, DIABETOLOGIA, V50, P2076, DOI 10.1007/s00125-007-0785-y
   Ding EL, 2006, JAMA-J AM MED ASSOC, V295, P1288, DOI 10.1001/jama.295.11.1288
   Dowman JK, 2013, ENDOCRINOLOGY, V154, P4536, DOI 10.1210/en.2013-1592
   Dreaden EC, 2012, BIOCONJUGATE CHEM, V23, P1507, DOI 10.1021/bc300158k
   Dunaif A, 1996, J CLIN ENDOCR METAB, V81, P942, DOI 10.1210/jc.81.3.942
   EVANS DJ, 1988, INT J OBESITY, V12, P157
   Fan WQ, 2005, DIABETES, V54, P1000, DOI 10.2337/diabetes.54.4.1000
   Fan W, 2008, ENDOCRINOLOGY, V149, P6028, DOI 10.1210/en.2008-0431
   Fernando SM, 2010, ENDOCRINOLOGY, V151, P3125, DOI 10.1210/en.2010-0018
   Finkelstein JS, 2013, NEW ENGL J MED, V369, P1011, DOI 10.1056/NEJMoa1206168
   Gambineri A, 2006, J CLIN ENDOCR METAB, V91, P3970, DOI 10.1210/jc.2005-2250
   Gambineri A, 2014, EUR J ENDOCRINOL, V171, P47, DOI 10.1530/EJE-13-1030
   Gentile MA, 2010, J MOL ENDOCRINOL, V44, P55, DOI 10.1677/JME-09-0048
   Gonzalez F, 2006, J CLIN ENDOCR METAB, V91, P1508, DOI 10.1210/jc.2005-2327
   Goodarzi MO, 2005, J CLIN ENDOCR METAB, V90, P310, DOI 10.1210/jc.2004-1006
   Grossmann M, 2011, J CLIN ENDOCR METAB, V96, P2341, DOI 10.1210/jc.2011-0118
   Grossmann M, 2011, CLIN ENDOCRINOL, V74, P289, DOI 10.1111/j.1365-2265.2010.03939.x
   Haren MT, 2011, INT J ANDROL, V34, P55, DOI 10.1111/j.1365-2605.2010.01061.x
   Ho CH, 2013, PLOS ONE, V8, DOI 10.1371/journal.pone.0074173
   HOLMANG A, 1990, AM J PHYSIOL, V259, pE555, DOI 10.1152/ajpendo.1990.259.4.E555
   HOLMANG A, 1992, ACTA PHYSIOL SCAND, V146, P505, DOI 10.1111/j.1748-1716.1992.tb09452.x
   HOLMANG A, 1992, AM J PHYSIOL, V262, pE851, DOI 10.1152/ajpendo.1992.262.6.E851
   HOLTE J, 1994, J CLIN ENDOCR METAB, V78, P1052, DOI 10.1210/jc.78.5.1052
   Inaba M, 2005, METABOLISM, V54, P55, DOI 10.1016/j.metabol.2004.07.010
   Keating NL, 2006, J CLIN ONCOL, V24, P4448, DOI 10.1200/JCO.2006.06.2497
   Keating NL, 2012, J NATL CANCER I, V104, P1518, DOI 10.1093/jnci/djs376
   Khaw K T, 1992, Ann Epidemiol, V2, P675, DOI 10.1016/1047-2797(92)90012-F
   Lanfranco F, 2004, CLIN ENDOCRINOL, V60, P500, DOI 10.1111/j.1365-2265.2004.02007.x
   Larsson H, 1996, DIABETES CARE, V19, P1399, DOI 10.2337/diacare.19.12.1399
   Lin HY, 2008, HEPATOLOGY, V47, P1924, DOI 10.1002/hep.22252
   Lin HY, 2005, DIABETES, V54, P1717, DOI 10.2337/diabetes.54.6.1717
   LINDSTEDT G, 1991, DIABETES, V40, P123, DOI 10.2337/diabetes.40.1.123
   Liu SH, 2010, PLOS ONE, V5, DOI 10.1371/journal.pone.0011302
   Livingstone D. E., 2014, DIABETES
   MACLAREN NK, 1980, DIABETES, V29, P710, DOI 10.2337/diab.29.9.710
   Maggio M, 2007, AM J PHYSIOL-ENDOC M, V292, pE353, DOI 10.1152/ajpendo.00339.2006
   Mauvais-Jarvis F, 2013, ENDOCR REV, V34, P309, DOI 10.1210/er.2012-1055
   Mauvais-Jarvis F, 2011, TRENDS ENDOCRIN MET, V22, P24, DOI 10.1016/j.tem.2010.10.002
   Mohler ML, 2009, J MED CHEM, V52, P3597, DOI 10.1021/jm900280m
   Montes-Nieto R, 2013, J CLIN ENDOCR METAB, V98, pE576, DOI 10.1210/jc.2012-3438
   Mootha VK, 2003, NAT GENET, V34, P267, DOI 10.1038/ng1180
   Morimoto S, 2005, J ENDOCRINOL, V187, P217, DOI 10.1677/joe.1.06357
   Morimoto S, 2001, LIFE SCI, V68, P2979, DOI 10.1016/S0024-3205(01)01100-6
   Moverare-Skrtic S, 2006, OBESITY, V14, P662, DOI 10.1038/oby.2006.75
   Navarro G, 2011, ENDOCR REV, V32, pOR23
   Navarro G, 2013, DIABETES, V62, pA571
   Nishizawa H, 2002, DIABETES, V51, P2734, DOI 10.2337/diabetes.51.9.2734
   Nohara K, 2014, OBESITY, V22, P1477, DOI 10.1002/oby.20719
   Oh JY, 2002, DIABETES CARE, V25, P55, DOI 10.2337/diacare.25.1.55
   OMEARA NM, 1993, J CLIN ENDOCR METAB, V76, P1241, DOI 10.1210/jc.76.5.1241
   Ophoff J, 2009, ENDOCRINOLOGY, V150, P3558, DOI 10.1210/en.2008-1509
   Page-Wilson G, 2009, METAB SYNDR RELAT D, V7, P249, DOI 10.1089/met.2008.0081
   PAIK SG, 1982, DIABETES, V31, P724, DOI 10.2337/diabetes.31.8.724
   Palomar-Morales M, 2010, PANCREAS, V39, P193, DOI 10.1097/MPA.0b013e3181c156d9
   Pitteloud N, 2005, DIABETES CARE, V28, P1636, DOI 10.2337/diacare.28.7.1636
   POLDERMAN KH, 1994, J CLIN ENDOCR METAB, V79, P265, DOI 10.1210/jc.79.1.265
   Roland AV, 2010, J ENDOCRINOL, V207, P213, DOI 10.1677/JOE-10-0217
   Sato T, 2003, BIOCHEM BIOPH RES CO, V300, P167, DOI 10.1016/S0006-291X(02)02774-2
   SHAMMA FN, 1995, FERTIL STERIL, V63, P767, DOI 10.1016/S0015-0282(16)57479-2
   Singh R, 2006, ENDOCRINOLOGY, V147, P141, DOI 10.1210/en.2004-1649
   Singh R, 2003, ENDOCRINOLOGY, V144, P5081, DOI 10.1210/en.2003-0741
   Stein IF, 1935, AM J OBSTET GYNECOL, V29, P181, DOI 10.1016/S0002-9378(15)30642-6
   Tok EC, 2004, J REPROD MED, V49, P746
   Volzke H, 2010, INT J ANDROL, V33, P45, DOI 10.1111/j.1365-2605.2009.00953.x
   Yu IC, 2008, ENDOCRINOLOGY, V149, P2361, DOI 10.1210/en.2007-0516
   Yu IC, 2013, DIABETES, V62, P411, DOI 10.2337/db12-0135
   Zitzmann M, 2003, DIABETOLOGIA, V46, P31, DOI 10.1007/s00125-002-0980-9
   Zitzmann M, 2006, J CLIN ENDOCR METAB, V91, P4335, DOI 10.1210/jc.2006-0401
   Zitzmann M, 2009, NAT REV ENDOCRINOL, V5, P673, DOI 10.1038/nrendo.2009.212
   Zuhan E, 2005, J ENDOCRINOL INVEST, V28, P49, DOI 10.1007/BF03345529
NR 79
TC 121
Z9 130
U1 1
U2 31
PU WILEY
PI HOBOKEN
PA 111 RIVER ST, HOBOKEN 07030-5774, NJ USA
SN 1930-7381
EI 1930-739X
J9 OBESITY
JI Obesity
PD APR
PY 2015
VL 23
IS 4
BP 713
EP 719
DI 10.1002/oby.21033
PG 7
WC Endocrinology & Metabolism; Nutrition & Dietetics
WE Science Citation Index Expanded (SCI-EXPANDED)
SC Endocrinology & Metabolism; Nutrition & Dietetics
GA CE4XA
UT WOS:000351832400001
PM 25755205
OA Green Accepted
DA 2022-07-19
ER

PT J
AU Yang, G
   Yuan, Y
   Yuan, HF
   Wang, JP
   Yun, HL
   Geng, Y
   Zhao, M
   Li, LH
   Weng, YJ
   Liu, ZX
   Feng, JY
   Bu, YN
   Liu, L
   Wang, BN
   Zhang, XD
AF Yang, Guang
   Yuan, Ying
   Yuan, Hongfeng
   Wang, Jiapei
   Yun, Haolin
   Geng, Yu
   Zhao, Man
   Li, Linhan
   Weng, Yejing
   Liu, Zixian
   Feng, Jinyan
   Bu, Yanan
   Liu, Lei
   Wang, Bingnan
   Zhang, Xiaodong
TI Histone acetyltransferase 1 is a succinyltransferase for histones and
   non-histones and promotes tumorigenesis
SO EMBO REPORTS
LA English
DT Article
DE epigenetic regulation; glycolysis; HAT1; succinylation; tumorigenesis
ID PROTEIN POSTTRANSLATIONAL MODIFICATIONS; EPIGENETIC REGULATION; LYSINE
   SUCCINYLATION; CANCER; IDENTIFICATION; ACETYLATION; GLYCOLYSIS; SIRT5;
   METABOLISM; ALIGNMENT
AB Lysine succinylation (Ksucc) is an evolutionarily conserved and widespread post-translational modification. Histone acetyltransferase 1 (HAT1) is a type B histone acetyltransferase, regulating the acetylation of both histone and non-histone proteins. However, the role of HAT1 in succinylation modulation remains unclear. Here, we employ a quantitative proteomics approach to study succinylation in HepG2 cancer cells and find that HAT1 modulates lysine succinylation on various proteins including histones and non-histones. HAT1 succinylates histone H3 on K122, contributing to epigenetic regulation and gene expression in cancer cells. Moreover, HAT1 catalyzes the succinylation of PGAM1 on K99, resulting in its increased enzymatic activity and the stimulation of glycolytic flux in cancer cells. Clinically, HAT1 is significantly elevated in liver cancer, pancreatic cancer, and cholangiocarcinoma tissues. Functionally, HAT1 succinyltransferase activity and the succinylation of PGAM1 by HAT1 play critical roles in promoting tumor progression in vitro and in vivo. Thus, we conclude that HAT1 is a succinyltransferase for histones and non-histones in tumorigenesis.
C1 [Yang, Guang; Yuan, Ying; Yuan, Hongfeng; Wang, Jiapei; Yun, Haolin; Geng, Yu; Zhao, Man; Liu, Zixian; Feng, Jinyan; Bu, Yanan; Liu, Lei; Zhang, Xiaodong] Nankai Univ, Coll Life Sci, Inst Mol Biol, Dept Canc Res, Tianjin, Peoples R China.
   [Li, Linhan; Weng, Yejing; Wang, Bingnan] Jingjie PTM BioLab Co Ltd, Hangzhou Econ & Technol Dev Area, Hangzhou, Peoples R China.
RP Zhang, XD (通讯作者)，Nankai Univ, Coll Life Sci, Inst Mol Biol, Dept Canc Res, Tianjin, Peoples R China.
EM zhangxd@nankai.edu.cn
RI Yuan, Hongfeng/AAV-8377-2021
OI Yang, Guang/0000-0003-1305-4545
FU National Basic Research Program of China (973 Program) [2015CB553703];
   National Natural Science Foundation of China [31670769]
FX The study was supported in part by National Basic Research Program of
   China (973 Program, No. 2015CB553703) and National Natural Science
   Foundation of China (No. 31670769).
CR Andrews FH, 2016, NAT CHEM BIOL, V12, P662, DOI [10.1038/NCHEMBIO.2149, 10.1038/nchembio.2149]
   Bandeira N, 2007, P NATL ACAD SCI USA, V104, P6140, DOI 10.1073/pnas.0701130104
   Brien GL, 2016, CANCER CELL, V29, P464, DOI 10.1016/j.ccell.2016.03.007
   Carrico C, 2018, CELL METAB, V27, P497, DOI 10.1016/j.cmet.2018.01.016
   Chaneton B, 2012, CANCER CELL, V22, P565, DOI 10.1016/j.ccr.2012.10.014
   Chang CM, 2015, MOL CELL, V60, P930, DOI 10.1016/j.molcel.2015.10.037
   Chen Y, 2009, P NATL ACAD SCI USA, V106, P761, DOI 10.1073/pnas.0811739106
   Chen Z, 2017, ANNU REV BIOMED ENG, V19, P195, DOI 10.1146/annurev-bioeng-071516-044720
   Cui M, 2015, CANCER RES, V75, P846, DOI 10.1158/0008-5472.CAN-14-1192
   DeNicola GM, 2015, MOL CELL, V60, P514, DOI 10.1016/j.molcel.2015.10.018
   Du JT, 2011, SCIENCE, V334, P806, DOI 10.1126/science.1207861
   Fu Y, 2017, INT J BIOL MACROMOL, V101, P207, DOI 10.1016/j.ijbiomac.2017.03.054
   Gao Y, 2017, HEPATOLOGY, V66, P1413, DOI 10.1002/hep.29316
   Hanahan D, 2011, CELL, V144, P646, DOI 10.1016/j.cell.2011.02.013
   Hitosugi T, 2013, NAT COMMUN, V4, DOI 10.1038/ncomms2759
   Hitosugi T, 2012, CANCER CELL, V22, P585, DOI 10.1016/j.ccr.2012.09.020
   Huang H, 2018, MOL CELL, V70, P984, DOI 10.1016/j.molcel.2018.05.035
   Langmead B, 2012, NAT METHODS, V9, P357, DOI [10.1038/NMETH.1923, 10.1038/nmeth.1923]
   Li L, 2016, NAT COMMUN, V7, DOI 10.1038/ncomms12235
   Liang SY, 2020, VET MICROBIOL, V248, DOI 10.1016/j.vetmic.2020.108813
   Liberti MV, 2016, TRENDS BIOCHEM SCI, V41, P211, DOI 10.1016/j.tibs.2015.12.001
   Liu TM, 2017, NAT CELL BIOL, V19, P412, DOI 10.1038/ncb3522
   Lunt SY, 2011, ANNU REV CELL DEV BI, V27, P441, DOI 10.1146/annurev-cellbio-092910-154237
   Maddalo D, 2014, NATURE, V516, P423, DOI 10.1038/nature13902
   Nagarajan P, 2013, PLOS GENET, V9, DOI 10.1371/journal.pgen.1003518
   Nishida Y, 2015, MOL CELL, V59, P321, DOI 10.1016/j.molcel.2015.05.022
   Olsen JV, 2010, SCI SIGNAL, V3, DOI 10.1126/scisignal.2000475
   Oslund RC, 2017, NAT CHEM BIOL, V13, P1081, DOI [10.1038/NCHEMBIO.2453, 10.1038/nchembio.2453]
   Park J, 2013, MOL CELL, V50, P919, DOI 10.1016/j.molcel.2013.06.001
   Parthun MR, 2007, ONCOGENE, V26, P5319, DOI 10.1038/sj.onc.1210602
   Parthun MR, 2012, BBA-GENE REGUL MECH, V1819, P256, DOI 10.1016/j.bbagrm.2011.07.006
   Patel DJ, 2013, ANNU REV BIOCHEM, V82, P81, DOI 10.1146/annurev-biochem-072711-165700
   Ran FA, 2013, NAT PROTOC, V8, P2281, DOI 10.1038/nprot.2013.143
   Rardin MJ, 2013, CELL METAB, V18, P920, DOI 10.1016/j.cmet.2013.11.013
   Robinson JT, 2011, NAT BIOTECHNOL, V29, P24, DOI 10.1038/nbt.1754
   Sadler AJ, 2015, NAT COMMUN, V6, DOI 10.1038/ncomms7795
   Shahbazian MD, 2007, ANNU REV BIOCHEM, V76, P75, DOI 10.1146/annurev.biochem.76.052705.162114
   Song J, 2018, EMERG MICROBES INFEC, V7, DOI 10.1038/s41426-018-0157-3
   Stehling O, 2012, SCIENCE, V337, P195, DOI 10.1126/science.1219723
   Suganuma T, 2011, ANNU REV BIOCHEM, V80, P473, DOI 10.1146/annurev-biochem-061809-175347
   Tu ML, 2018, J AGR FOOD CHEM, V66, P4139, DOI 10.1021/acs.jafc.8b00732
   Verrier ER, 2018, HEPATOLOGY, V68, P1695, DOI 10.1002/hep.30054
   Walsh CT, 2005, ANGEW CHEM INT EDIT, V44, P7342, DOI 10.1002/anie.200501023
   Wang YG, 2017, NATURE, V552, P273, DOI 10.1038/nature25003
   Ward PS, 2012, CANCER CELL, V21, P297, DOI 10.1016/j.ccr.2012.02.014
   Weinert BT, 2013, CELL REP, V4, P842, DOI 10.1016/j.celrep.2013.07.024
   Witze ES, 2007, NAT METHODS, V4, P798, DOI 10.1038/nmeth1100
   Yang G, 2019, THERANOSTICS, V9, P7345, DOI 10.7150/thno.37173
   Ye T, 2011, NUCLEIC ACIDS RES, V39, DOI 10.1093/nar/gkq1287
   Zhang T, 2012, HEPATOLOGY, V56, P2051, DOI 10.1002/hep.25899
   Zhang Y, 2008, GENOME BIOL, V9, DOI 10.1186/gb-2008-9-9-r137
   Zhang ZH, 2011, NAT CHEM BIOL, V7, P58, DOI 10.1038/NCHEMBIO.495
   Zhao S, 2018, CURR OPIN STRUC BIOL, V53, P169, DOI 10.1016/j.sbi.2018.10.001
NR 53
TC 17
Z9 19
U1 5
U2 22
PU WILEY
PI HOBOKEN
PA 111 RIVER ST, HOBOKEN 07030-5774, NJ USA
SN 1469-221X
EI 1469-3178
J9 EMBO REP
JI EMBO Rep.
PD FEB 3
PY 2021
VL 22
IS 2
AR e50967
DI 10.15252/embr.202050967
EA DEC 2020
PG 18
WC Biochemistry & Molecular Biology; Cell Biology
WE Science Citation Index Expanded (SCI-EXPANDED)
SC Biochemistry & Molecular Biology; Cell Biology
GA QF7HU
UT WOS:000603140500001
PM 33372411
OA Green Published
DA 2022-07-19
ER

PT J
AU Bukowski, K
   Kciuk, M
   Kontek, R
AF Bukowski, Karol
   Kciuk, Mateusz
   Kontek, Renata
TI Mechanisms of Multidrug Resistance in Cancer Chemotherapy
SO INTERNATIONAL JOURNAL OF MOLECULAR SCIENCES
LA English
DT Review
DE cancer; multidrug resistance; chemotherapeutics; inhibitors;
   P-glycoprotein; drug metabolism; growth factors; DNA repair; epigenetic
   alterations; microRNA
ID DNA-REPAIR PATHWAYS; P-GLYCOPROTEIN; BREAST-CANCER; CHROMOSOME
   REASSORTMENTS; EPIGENETIC MODIFICATIONS; MESENCHYMAL TRANSITION;
   AUTOCRINE PRODUCTION; PANCREATIC-CANCER; DRUG-RESISTANCE; PHASE-I
AB Cancer is one of the main causes of death worldwide. Despite the significant development of methods of cancer healing during the past decades, chemotherapy still remains the main method for cancer treatment. Depending on the mechanism of action, commonly used chemotherapeutic agents can be divided into several classes (antimetabolites, alkylating agents, mitotic spindle inhibitors, topoisomerase inhibitors, and others). Multidrug resistance (MDR) is responsible for over 90% of deaths in cancer patients receiving traditional chemotherapeutics or novel targeted drugs. The mechanisms of MDR include elevated metabolism of xenobiotics, enhanced efflux of drugs, growth factors, increased DNA repair capacity, and genetic factors (gene mutations, amplifications, and epigenetic alterations). Rapidly increasing numbers of biomedical studies are focused on designing chemotherapeutics that are able to evade or reverse MDR. The aim of this review is not only to demonstrate the latest data on the mechanisms of cellular resistance to anticancer agents currently used in clinical treatment but also to present the mechanisms of action of novel potential antitumor drugs which have been designed to overcome these resistance mechanisms. Better understanding of the mechanisms of MDR and targets of novel chemotherapy agents should provide guidance for future research concerning new effective strategies in cancer treatment.
C1 [Bukowski, Karol; Kciuk, Mateusz; Kontek, Renata] Univ Lodz, Fac Biol & Environm Protect, Dept Mol Biotechnol & Genet, 12-16 Banacha St, PL-90237 Lodz, Poland.
RP Bukowski, K (通讯作者)，Univ Lodz, Fac Biol & Environm Protect, Dept Mol Biotechnol & Genet, 12-16 Banacha St, PL-90237 Lodz, Poland.
EM karol.bukowski@unilodz.eu; mateusz.kciuk@unilodz.eu;
   renata.kontek@biol.uni.lodz.pl
OI Kciuk, Mateusz/0000-0002-8616-3825; Bukowski, Karol/0000-0003-2517-9898;
   Kontek, Renata/0000-0003-2859-9839
CR Aksoy M, 2018, TOXIN REV, V37, P251, DOI 10.1080/15569543.2017.1345945
   Alagpulinsa DA, 2014, FRONT ONCOL, V4, DOI 10.3389/fonc.2014.00289
   Albarakati N, 2015, MOL ONCOL, V9, P204, DOI 10.1016/j.molonc.2014.08.001
   Bansal A, 2018, J CELL BIOL, V217, P2291, DOI 10.1083/jcb.201804161
   Bax BD, 2019, J MOL BIOL, V431, P3427, DOI 10.1016/j.jmb.2019.07.008
   Campos SM, 2004, ONCOLOGIST, V9, P126, DOI 10.1634/theoncologist.9-2-126
   Catanzaro D, 2015, ONCOTARGET, V6, P30102, DOI 10.18632/oncotarget.4945
   Chandrasekhar C, 2019, SCI REP-UK, V9, DOI 10.1038/s41598-019-38672-x
   Chapman TM, 2015, BIOORG MED CHEM LETT, V25, P4097, DOI 10.1016/j.bmcl.2015.08.031
   Chen HJ, 2018, MOLECULES, V23, DOI 10.3390/molecules23123055
   Chen L, 2018, RSC ADV, V8, P41192, DOI 10.1039/c8ra09506j
   Chen S, 2018, CELL DEATH DIS, V9, DOI 10.1038/s41419-018-0950-x
   Chen YB, 2020, APOPTOSIS, V25, P205, DOI 10.1007/s10495-019-01588-y
   Conze D, 2001, CANCER RES, V61, P8851
   Dallavalle S, 2020, DRUG RESIST UPDATE, V50, DOI 10.1016/j.drup.2020.100682
   De Mattos-Arruda L, 2015, ONCOTARGET, V6, P37269, DOI 10.18632/oncotarget.5495
   Desideri E, 2019, NUTRIENTS, V11, DOI 10.3390/nu11081926
   Duesberg P, 2001, P NATL ACAD SCI USA, V98, P11283, DOI 10.1073/pnas.201398998
   Duesberg P, 2000, P NATL ACAD SCI USA, V97, P14295, DOI 10.1073/pnas.97.26.14295
   Elgendy M, 2019, CANCER CELL, V35, P798, DOI 10.1016/j.ccell.2019.03.007
   Evert J, 2018, J CANCER, V9, P2046, DOI 10.7150/jca.24474
   Fan Z, 2016, ONCOGENESIS, V5, DOI 10.1038/oncsis.2016.1
   Fitzmaurice C, 2017, JAMA ONCOL, V3, P524, DOI 10.1001/jamaoncol.2016.5688
   Fok JHL, 2019, NAT COMMUN, V10, DOI 10.1038/s41467-019-12836-9
   Fromm MF, 2000, AM J PATHOL, V157, P1575, DOI 10.1016/S0002-9440(10)64794-3
   Galski H, 2013, BIOCHEM PHARMACOL, V86, P584, DOI 10.1016/j.bcp.2013.06.004
   Gavande NS, 2020, ACS MED CHEM LETT, V11, P1118, DOI 10.1021/acsmedchemlett.9b00440
   Genovese I, 2017, DRUG RESIST UPDATE, V32, P23, DOI 10.1016/j.drup.2017.10.003
   Gentile F, 2020, CHEM BIOL DRUG DES, V95, P460, DOI 10.1111/cbdd.13660
   Gioia U, 2019, SCI REP-UK, V9, DOI 10.1038/s41598-019-42892-6
   Goey AKL, 2016, PHARMACOGENOMICS, V17, P1807, DOI 10.2217/pgs-2016-0113
   Greenfield Graeme, 2019, BMC Hematol, V19, P7, DOI 10.1186/s12878-019-0139-2
   Greiner B, 1999, J CLIN INVEST, V104, P147, DOI 10.1172/JCI6663
   Guberovic I, 2018, SCI REP-UK, V8, DOI 10.1038/s41598-018-32770-y
   Hall AB, 2014, ONCOTARGET, V5, P5674, DOI 10.18632/oncotarget.2158
   Ham IH, 2019, MOL CANCER, V18, DOI 10.1186/s12943-019-0972-8
   He PF, 2017, ONCOTARGET, V8, P41498, DOI 10.18632/oncotarget.17241
   Helleday T, 2008, NAT REV CANCER, V8, P193, DOI 10.1038/nrc2342
   Inoue A, 2014, J BIOL CHEM, V289, P7109, DOI 10.1074/jbc.M113.520429
   Jena Manoj Kumar, 2018, F1000Res, V7, P274, DOI 10.12688/f1000research.14133.2
   Jimenez-Pascual A, 2019, CELLS-BASEL, V8, DOI 10.3390/cells8070715
   Kaminskas E, 2005, ONCOLOGIST, V10, P176, DOI 10.1634/theoncologist.10-3-176
   Kanwal R, 2012, CLIN GENET, V81, P303, DOI 10.1111/j.1399-0004.2011.01809.x
   Karvar S, 2014, TURK J BIOL, V38, P800, DOI 10.3906/biy-1407-3
   Katzenellenbogen JA, 2018, NAT REV CANCER, V18, P377, DOI 10.1038/s41568-018-0001-z
   Kelley MR, 2014, FUTURE ONCOL, V10, P1215, DOI 10.2217/fon.14.60
   Kikuchi H, 2019, AM J CANCER RES, V9, P1517
   Kim SA, 2015, ARCH PHARM RES, V38, P239, DOI 10.1007/s12272-014-0528-9
   Lagas JS, 2010, CLIN CANCER RES, V16, P130, DOI 10.1158/1078-0432.CCR-09-1321
   Lal S, 2008, CANCER SCI, V99, P816, DOI 10.1111/j.1349-7006.2008.00744.x
   Lara LI, 2018, NUCLEIC ACIDS RES, V46, P2218, DOI 10.1093/nar/gky072
   Le T., 2017, 1 AID USMLE STEP 1, P416
   Lee YS, 2019, J CELL BIOCHEM, V120, P928, DOI 10.1002/jcb.27456
   Li Y, 2017, SCI REP-UK, V7, DOI 10.1038/s41598-017-04250-2
   Lichota A, 2018, INT J MOL SCI, V19, DOI 10.3390/ijms19113533
   Lin F, 2015, EUR J GYNAECOL ONCOL, V36, P432
   Lin HM, 2018, SCI REP-UK, V8, DOI 10.1038/s41598-018-26050-y
   Liu XB, 2018, CELL PHYSIOL BIOCHEM, V50, P261, DOI 10.1159/000494004
   Liu YT, 2019, FREE RADICAL RES, V53, P758, DOI 10.1080/10715762.2019.1628957
   Lu L, 2015, BIOTECHNOL LETT, V37, P2387, DOI 10.1007/s10529-015-1941-y
   Luqmani YA, 2005, MED PRIN PRACT, V14, P35, DOI 10.1159/000086183
   Lv HH, 2019, OXID MED CELL LONGEV, V2019, DOI 10.1155/2019/3150145
   Mansoori B, 2017, ADV PHARM BULL, V7, P339, DOI 10.15171/apb.2017.041
   Mantovani F, 2019, CELL DEATH DIFFER, V26, P199, DOI 10.1038/s41418-018-0246-9
   Marchi E, 2012, THER ADV HEMATOL, V3, P227, DOI 10.1177/2040620712445330
   McNeil EM, 2015, DNA REPAIR, V31, P19, DOI 10.1016/j.dnarep.2015.04.002
   Mesci S., 2019, INT J SCI LETT, V1, P1
   Miners JO, 2017, BIOCHEM PHARMACOL, V129, P85, DOI 10.1016/j.bcp.2017.01.002
   Mishra AK, 2015, BIOCHEM PHARMACOL, V93, P25, DOI 10.1016/j.bcp.2014.10.013
   Mohammad HP, 2019, NAT MED, V25, P403, DOI 10.1038/s41591-019-0376-8
   Nanayakkara AK, 2018, SCI REP-UK, V8, DOI 10.1038/s41598-018-19325-x
   Neher TM, 2011, MOL CANCER THER, V10, P1796, DOI 10.1158/1535-7163.MCT-11-0303
   Nunes SC, 2018, INT J MOL SCI, V19, DOI 10.3390/ijms19071882
   Nussbaumer S, 2011, TALANTA, V85, P2265, DOI 10.1016/j.talanta.2011.08.034
   Ogiwara H, 2019, CANCER CELL, V35, P177, DOI 10.1016/j.ccell.2018.12.009
   Okabe S, 2020, CANCER CHEMOTH PHARM, V85, P401, DOI 10.1007/s00280-019-04022-x
   Onizuka K, 2019, NUCLEIC ACIDS RES, V47, P6578, DOI 10.1093/nar/gkz512
   Osborne MJ, 2019, J MOL BIOL, V431, P258, DOI 10.1016/j.jmb.2018.11.007
   Ozaslan MS, 2018, J BIOCHEM MOL TOXIC, V32, DOI 10.1002/jbt.22047
   Pan XF, 2019, ONCOL LETT, V17, P3001, DOI 10.3892/ol.2019.9888
   Pathania S, 2018, BIOMED PHARMACOTHER, V105, P53, DOI 10.1016/j.biopha.2018.05.117
   Patnaik S, 2019, FRONT PHARMACOL, V10, DOI 10.3389/fphar.2019.00588
   Peng XP, 2020, ADV SYNTH CATAL, V362, P2030, DOI 10.1002/adsc.201901460
   Ramsay EE, 2014, FRONT PHARMACOL, V5, DOI 10.3389/fphar.2014.00181
   Rocha CRR, 2018, CLINICS, V73, DOI 10.6061/clinics/2018/e478s
   Rosell R, 2004, SEMIN ONCOL, V31, P20, DOI 10.1053/j.seminoncol.2003.12.011
   Sail V, 2017, ACS CHEM BIOL, V12, P1903, DOI 10.1021/acschembio.6b01144
   Salama B, 2020, INT J MOL SCI, V21, DOI 10.3390/ijms21020605
   Satake K, 2015, BIO-MED MATER ENG, V25, P249, DOI 10.3233/BME-151282
   Setrerrahmane S, 2017, MOL CANCER, V16, DOI 10.1186/s12943-017-0721-9
   Shang Y, 2014, ONCOGENE, V33, P3267, DOI 10.1038/onc.2013.297
   Shih YCT, 2019, LANCET HAEMATOL, V6, pE398, DOI 10.1016/S2352-3026(19)30087-0
   Shimizu T, 2014, CLIN CANCER RES, V20, P5032, DOI 10.1158/1078-0432.CCR-14-0570
   Si WG, 2019, CLIN EPIGENETICS, V11, DOI 10.1186/s13148-018-0587-8
   Singh Rishi Kant, 2017, BioMolecular Concepts, V8, P143, DOI 10.1515/bmc-2017-0005
   Singh S, 2013, CANCER LETT, V334, P211, DOI 10.1016/j.canlet.2012.10.008
   Snyder S, 2020, J CONTROL RELEASE, V317, P291, DOI 10.1016/j.jconrel.2019.11.027
   Song SH, 2000, P NATL ACAD SCI USA, V97, P8658, DOI 10.1073/pnas.140210697
   Souza PS, 2015, EXP CELL RES, V336, P318, DOI 10.1016/j.yexcr.2015.06.005
   Suzuki T, 2015, INT J ONCOL, V46, P423, DOI 10.3892/ijo.2014.2718
   To KKW, 2015, EXP CELL RES, V338, P222, DOI 10.1016/j.yexcr.2015.09.011
   Tormo E, 2019, SCI REP-UK, V9, DOI 10.1038/s41598-019-41472-y
   Vaidyanathan A, 2016, BRIT J CANCER, V115, P431, DOI 10.1038/bjc.2016.203
   Vendetti FP, 2015, ONCOTARGET, V6, P44289, DOI 10.18632/oncotarget.6247
   Villablanca JG, 2016, PEDIATR BLOOD CANCER, V63, P1349, DOI 10.1002/pbc.25994
   Wahdan-Alaswad Reema, 2020, Cancer Drug Resist, V3, P179, DOI 10.20517/cdr.2019.92
   Wang FF, 2019, CELL DEATH DIS, V10, DOI 10.1038/s41419-019-1588-z
   Wang JL, 2017, ONCOTARGET, V8, P84559, DOI 10.18632/oncotarget.19187
   Wang WB, 2016, SCI REP-UK, V6, DOI 10.1038/srep27641
   Wang Xuan, 2019, Cancer Drug Resist, V2, P141, DOI 10.20517/cdr.2019.10
   Wang Y, 2011, CYTOKINE, V56, P365, DOI 10.1016/j.cyto.2011.06.005
   Wang ZL, 2014, POLYM CHEM-UK, V5, P7013, DOI 10.1039/c4py00764f
   Wojtaszek JL, 2019, CELL, V178, P152, DOI 10.1016/j.cell.2019.05.028
   Wu CP, 2020, CANCERS, V12, DOI 10.3390/cancers12010195
   Wu J, 2010, INVEST NEW DRUG, V28, P670, DOI 10.1007/s10637-009-9286-9
   Wu Q, 2014, CANCER LETT, V347, P159, DOI 10.1016/j.canlet.2014.03.013
   Yamanaka K, 2017, PLOS GENET, V13, DOI 10.1371/journal.pgen.1006842
   Yan J, 2016, J EXP CLIN CANC RES, V35, DOI 10.1186/s13046-016-0307-1
   Ying XY, 2016, CELL PHYSIOL BIOCHEM, V39, P501, DOI 10.1159/000445642
   Yuan ZT, 2017, ONCOL REP, V37, P1815, DOI 10.3892/or.2017.5410
   Zhang P, 2019, FRONT GENET, V10, DOI 10.3389/fgene.2019.00560
   Zhao ZB, 2019, GENOME BIOL, V20, DOI 10.1186/s13059-019-1870-5
   Zhou XW, 2017, ONCOTARGET, V8, P101965, DOI 10.18632/oncotarget.21949
   Zhu J, 2016, CELL DEATH DIS, V7, DOI 10.1038/cddis.2016.361
   Zu YQ, 2014, MOLECULES, V19, P13061, DOI 10.3390/molecules190913061
NR 125
TC 215
Z9 221
U1 99
U2 183
PU MDPI
PI BASEL
PA ST ALBAN-ANLAGE 66, CH-4052 BASEL, SWITZERLAND
EI 1422-0067
J9 INT J MOL SCI
JI Int. J. Mol. Sci.
PD MAY
PY 2020
VL 21
IS 9
AR 3233
DI 10.3390/ijms21093233
PG 24
WC Biochemistry & Molecular Biology; Chemistry, Multidisciplinary
WE Science Citation Index Expanded (SCI-EXPANDED)
SC Biochemistry & Molecular Biology; Chemistry
GA LR3GK
UT WOS:000535581700204
PM 32370233
OA gold, Green Published
HC Y
HP Y
DA 2022-07-19
ER

PT J
AU Shim, SH
   Sur, S
   Steele, R
   Albert, CJ
   Huang, C
   Ford, DA
   Ray, RB
AF Shim, So Hee
   Sur, Subhayan
   Steele, Robert
   Albert, Carolyn J.
   Huang, Chunfa
   Ford, David A.
   Ray, Ratna B.
TI Disrupting cholesterol esterification by bitter melon suppresses
   triple-negative breast cancer cell growth
SO MOLECULAR CARCINOGENESIS
LA English
DT Article
DE Acyl-CoA: cholesterol acyltransferase 1; cholesteryl ester; sterol
   regulatory element-binding proteins; triple-negative breast cancer
ID PROSTATE-CANCER; ESTER ACCUMULATION; PANCREATIC-CANCER;
   LIPID-METABOLISM; PROLIFERATION; LIPOGENESIS; EXPRESSION; BALANCE; ROLES
AB Triple negative breast cancer (TNBC) is aggressive with a worse prognosis. We have recently shown that bitter melon extract (BME) treatment was more effective in inhibition of TNBC tumor growth in mouse models as compared to ER positive breast tumor growth. Aberrant dysregulation of lipid metabolism is associated with breast cancer progression, however, anti-cancer mechanism of BME linking lipid metabolism in breast cancer growth remains unexplored. Here, we observed that accumulation of esterified cholesterol was reduced in BME treated TNBC cell lines as compared to control cells. We next evaluated expression levels of acyl-CoA: cholesterol acyltransferase 1 (ACAT-1) in TNBC cells treated with BME. Our results demonstrated that BME treatment inhibited ACAT-1 expression in TNBC cells. Subsequently, we found that sterol regulatory element-binding proteins-1 and -2, and FASN was significantly reduced in BME treated TNBC cell lines. Low-density lipoprotein receptor was also downregulated in BME treated TNBC cells as compared to control cells. We further demonstrated that BME feeding reduced tumor growth in TNBC mammospheres implanted into NSG mice, and inhibits ACAT-1 expression. To our knowledge, this is the first report demonstrating BME suppresses TNBC cell growth through ACAT-1 inhibition, and have potential for additional therapeutic regimen against human breast cancer.
C1 [Shim, So Hee; Sur, Subhayan; Steele, Robert; Ray, Ratna B.] St Louis Univ, Dept Pathol, 1100 South Grand Blvd, St Louis, MO 63104 USA.
   [Albert, Carolyn J.; Ford, David A.] St Louis Univ, Biochem & Mol Biol, St Louis, MO 63104 USA.
   [Huang, Chunfa; Ray, Ratna B.] St Louis Univ, Internal Med, St Louis, MO 63104 USA.
RP Ray, RB (通讯作者)，St Louis Univ, Dept Pathol, 1100 South Grand Blvd, St Louis, MO 63104 USA.
EM ratna.ray@health.slu.edu
RI Sur, Subhayan/GLR-4605-2022
OI Sur, Subhayan/0000-0002-4208-9694; Ray, Ratna/0000-0003-4477-6292
FU National Institutes of Health [R21CA198382, RR19232]; Saint Louis
   University Cancer Center Seed Grant; NATIONAL CANCER INSTITUTE
   [R21CA198382] Funding Source: NIH RePORTER
FX National Institutes of Health, Grant numbers: R21CA198382, RR19232;
   Saint Louis University Cancer Center Seed Grant
CR Alam MA, 2015, J LIPIDS, V2015, DOI 10.1155/2015/496169
   Antalis CJ, 2011, CLIN EXP METASTAS, V28, P733, DOI 10.1007/s10585-011-9405-9
   Antalis CJ, 2010, BREAST CANCER RES TR, V122, P661, DOI 10.1007/s10549-009-0594-8
   Baenke F, 2013, DIS MODEL MECH, V6, P1353, DOI 10.1242/dmm.011338
   Bao JS, 2016, ONCOL LETT, V12, P2409, DOI 10.3892/ol.2016.4988
   Bartz R, 2007, J LIPID RES, V48, P837, DOI 10.1194/jlr.M600413-JLR200
   Bhattacharya S, 2016, ONCOTARGET, V7, P33202, DOI 10.18632/oncotarget.8898
   BLIGH EG, 1959, CAN J BIOCHEM PHYS, V37, P911
   Blomme A, 2017, ONCOGENE, V36, P2116, DOI 10.1038/onc.2016.369
   Bowden JA, 2011, LIPIDS, V46, P1169, DOI 10.1007/s11745-011-3609-2
   Brasaemle DL, 2007, J LIPID RES, V48, P2547, DOI 10.1194/jlr.R700014-JLR200
   Chacon RD, 2010, BREAST CANCER RES, V12, DOI 10.1186/bcr2574
   Chang TY, 2006, ANNU REV CELL DEV BI, V22, P129, DOI 10.1146/annurev.cellbio.22.010305.104656
   Chang TY, 2001, CURR OPIN LIPIDOL, V12, P289, DOI 10.1097/00041433-200106000-00008
   Danilo C, 2012, CURR OPIN PHARMACOL, V12, P677, DOI 10.1016/j.coph.2012.07.009
   de Gonzalo-Calvo D, 2015, BMC CANCER, V15, DOI 10.1186/s12885-015-1469-5
   de Medina P, 2006, J PHARMACOL EXP THER, V319, P139, DOI 10.1124/jpet.106.104349
   Dhar D, 2018, MOL CARCINOGEN, V57, P1166, DOI 10.1002/mc.22833
   Gabitova L, 2014, CLIN CANCER RES, V20, P28, DOI 10.1158/1078-0432.CCR-13-0122
   Geng F, 2016, CLIN CANCER RES, V22, P5337, DOI 10.1158/1078-0432.CCR-15-2973
   GOLDSTEIN JL, 1977, ANNU REV BIOCHEM, V46, P897, DOI 10.1146/annurev.bi.46.070177.004341
   Han XL, 2005, MASS SPECTROM REV, V24, P367, DOI 10.1002/mas.20023
   Horton JD, 2002, J CLIN INVEST, V109, P1125, DOI 10.1172/JCI200215593
   KRITCHEVSKY SB, 1992, ANNU REV NUTR, V12, P391, DOI 10.1146/annurev.nu.12.070192.002135
   Lanning NJ, 2017, CANCER METAB, V5, DOI 10.1186/s40170-017-0168-x
   Li J, 2016, ONCOGENE, V35, P6378, DOI 10.1038/onc.2016.168
   Muhammad N, 2017, ONCOTARGET, V8, P66226, DOI 10.18632/oncotarget.19887
   Nerurkar PV, 2005, J NUTR, V135, P702, DOI 10.1093/jn/135.4.702
   Nieva C, 2012, PLOS ONE, V7, DOI 10.1371/journal.pone.0046456
   Pandey PR, 2013, ONCOGENE, V32, P5111, DOI 10.1038/onc.2012.519
   Peck B, 2014, CELL METAB, V19, P350, DOI 10.1016/j.cmet.2014.02.012
   Radhakrishnan A, 2008, CELL METAB, V8, P512, DOI 10.1016/j.cmet.2008.10.008
   Raina K, 2016, SEMIN CANCER BIOL, V40-41, P116, DOI 10.1016/j.semcancer.2016.07.002
   Ray RB, 2010, CANCER RES, V70, P1925, DOI 10.1158/0008-5472.CAN-09-3438
   Ru P, 2011, CANCER PREV RES, V4, P2122, DOI 10.1158/1940-6207.CAPR-11-0376
   Santos CR, 2012, FEBS J, V279, P2610, DOI 10.1111/j.1742-4658.2012.08644.x
   Shao W, 2012, CELL METAB, V16, P414, DOI 10.1016/j.cmet.2012.09.002
   Silvente-Poirot S, 2014, SCIENCE, V343, P1445, DOI 10.1126/science.1252787
   Somasagara RR, 2015, INT J ONCOL, V46, P1849, DOI 10.3892/ijo.2015.2885
   Sur S, 2018, CANCER PREV RES, V11, P191, DOI 10.1158/1940-6207.CAPR-17-0237
   Yue SH, 2014, CELL METAB, V19, P393, DOI 10.1016/j.cmet.2014.01.019
NR 41
TC 17
Z9 18
U1 1
U2 11
PU WILEY
PI HOBOKEN
PA 111 RIVER ST, HOBOKEN 07030-5774, NJ USA
SN 0899-1987
EI 1098-2744
J9 MOL CARCINOGEN
JI Mol. Carcinog.
PD NOV
PY 2018
VL 57
IS 11
BP 1599
EP 1607
DI 10.1002/mc.22882
PG 9
WC Biochemistry & Molecular Biology; Oncology
WE Science Citation Index Expanded (SCI-EXPANDED)
SC Biochemistry & Molecular Biology; Oncology
GA GV7ML
UT WOS:000446311200014
PM 30074275
DA 2022-07-19
ER

PT J
AU Vasconcelos-dos-Santos, A
   de Queiroz, RM
   Rodrigues, BD
   Todeschini, AR
   Dias, WB
AF Vasconcelos-dos-Santos, Andreia
   de Queiroz, Rafaela Muniz
   Rodrigues, Bruno da Costa
   Todeschini, Adriane R.
   Dias, Wagner B.
TI Hyperglycemia and aberrant O-GlcNAcylation: contributions to tumor
   progression
SO JOURNAL OF BIOENERGETICS AND BIOMEMBRANES
LA English
DT Review
DE Hyperglycemia; Cancer; O-GlcNAcylation; Hexosamine biosynthetic pathway
ID NF-KAPPA-B; HEXOSAMINE BIOSYNTHETIC-PATHWAY; TRANSCRIPTION FACTOR SP1;
   PROSTATE-CANCER CELLS; HIGH GLUCOSE-LEVELS; INDUCED INSULIN-RESISTANCE;
   BREAST-CANCER; PANCREATIC-CANCER; GLCNAC MODIFICATION; DIABETES-MELLITUS
AB A number of cancer types have shown an increased prevalence and a higher mortality rate in patients with hyperglycemic associated pathologies. Although the correlation between diabetes and cancer incidence has been increasingly reported, the underlying molecular mechanisms beyond this association are not yet fully understood. Recent studies have suggested that high glucose levels support tumor progression through multiple mechanisms that are hallmarks of cancer, including cell proliferation, resistance to apoptosis, increased cell migration and invasiveness, epigenetic regulation (hyperglycemic memory), resistance to chemotherapy and altered metabolism. Most of the above occur because hyperglycemia through hexosamine biosynthetic pathway leads to aberrant O-GlcNAcylation of many intracellular proteins that are involved in those mechanisms. Deregulated O-GlcNAcylation is emerging as a general feature of cancer. Despite strong evidence suggesting that aberrant O-GlcNAcylation is or may be involved in the acquisition of all cancer hallmarks, it remains out of the list of the next generation of emerging hallmarks. Here, we discuss some of the current understanding on how hyperglycemia affects cancer cell biology and how aberrant O-GlcNAcylation stands in this context.
C1 [Vasconcelos-dos-Santos, Andreia; de Queiroz, Rafaela Muniz; Rodrigues, Bruno da Costa; Todeschini, Adriane R.; Dias, Wagner B.] Univ Fed Rio de Janeiro, Inst Biofis Carlos Chagas Filho, BR-21941902 Rio De Janeiro, Brazil.
RP Dias, WB (通讯作者)，Univ Fed Rio de Janeiro, Inst Biofis Carlos Chagas Filho, BR-21941902 Rio De Janeiro, Brazil.
EM diaswb@biof.ufrj.br
RI Todeschini, Adriane/AAG-8128-2020; Dias, Wagner/B-1401-2016; Todeschini,
   Adriane Regina/ABC-9165-2020
OI Todeschini, Adriane Regina/0000-0002-6049-2751; Muniz de Queiroz,
   Rafaela/0000-0001-5962-9071; Rodrigues, Bruno/0000-0002-3888-4919; Dias,
   Wagner/0000-0002-8378-8846
FU Conselho Nacional de Desenvolvimento Cientifico e Tecnologico (CNPq);
   Coordenacao de Aperfeicoamento de Pessoal de Nivel Superior (CAPES);
   Fundacao de Amparo a Pesquisa do Estado do Rio de Janeiro (FAPERJ);
   Fundacao do Cancer
FX The authors thank Dr. Frederico Alisson Silva for the critical review of
   the manuscript. This work was supported by Conselho Nacional de
   Desenvolvimento Cientifico e Tecnologico (CNPq), Coordenacao de
   Aperfeicoamento de Pessoal de Nivel Superior (CAPES), Fundacao de Amparo
   a Pesquisa do Estado do Rio de Janeiro (FAPERJ) and Fundacao do Cancer.
CR Alisson-Silva F, 2013, PLOS ONE, V8, DOI 10.1371/journal.pone.0060471
   Flores-Lopez LA, 2016, CELL ONCOL, V39, P365, DOI 10.1007/s13402-016-0282-8
   Banerjee S, 2013, J BIOL CHEM, V288, P33927, DOI 10.1074/jbc.M113.500983
   Bao B, 2012, CANCER PREV RES, V5, P355, DOI 10.1158/1940-6207.CAPR-11-0299
   Beckman JA, 2002, JAMA-J AM MED ASSOC, V287, P2570, DOI 10.1001/jama.287.19.2570
   Beishline K, 2015, FEBS J, V282, P224, DOI 10.1111/febs.13148
   Biadgo Belete, 2016, Korean J Gastroenterol, V67, P168, DOI 10.4166/kjg.2016.67.4.168
   Biernacka KM, 2013, ENDOCR-RELAT CANCER, V20, P741, DOI 10.1530/ERC-13-0077
   Bird A, 2002, GENE DEV, V16, P6, DOI 10.1101/gad.947102
   Bond MR, 2013, ANNU REV NUTR, V33, P205, DOI 10.1146/annurev-nutr-071812-161240
   Boulton AJM, 2005, DIABETES CARE, V28, P956, DOI 10.2337/diacare.28.4.956
   Brownlee M, 2001, NATURE, V414, P813, DOI 10.1038/414813a
   Caldwell SA, 2010, ONCOGENE, V29, P2831, DOI 10.1038/onc.2010.41
   Carvalho-Cruz P., 2017, CELLULAR GLYCOSYLATI
   Catrina SB, 2004, DIABETES, V53, P3226, DOI 10.2337/diabetes.53.12.3226
   Chaiyawat P, 2014, FRONT ENDOCRINOL, V5, DOI 10.3389/fendo.2014.00193
   Chatterjee S, 2004, INT J UROL, V11, P876, DOI 10.1111/j.1442-2042.2004.00898.x
   Cheung N, 2010, LANCET, V376, P124, DOI 10.1016/S0140-6736(09)62124-3
   Chocarro-Calvo A, 2013, MOL CELL, V49, P474, DOI 10.1016/j.molcel.2012.11.022
   Coughlin SS, 2004, AM J EPIDEMIOL, V159, P1160, DOI 10.1093/aje/kwh161
   Dauphinee SM, 2005, J CELL BIOCHEM, V96, P579, DOI 10.1002/jcb.20508
   de Queirozl RM, 2014, FRONT ONCOL, V4, DOI 10.3389/fonc.2014.00132
   DeGraff DJ, 2009, AM J TRANSL RES, V1, P115
   Del Barco S, 2011, ONCOTARGET, V2, P896, DOI 10.18632/oncotarget.387
   Dias WB, 2007, MOL BIOSYST, V3, P766, DOI 10.1039/b704905f
   Dias WB, 2012, BIOCHEM BIOPH RES CO, V422, P224, DOI 10.1016/j.bbrc.2012.04.124
   Dias WB, 2009, J BIOL CHEM, V284, P21327, DOI 10.1074/jbc.M109.007310
   DOBBS R, 1975, SCIENCE, V187, P544, DOI 10.1126/science.1089999
   Dong CF, 2013, CANCER CELL, V23, P316, DOI 10.1016/j.ccr.2013.01.022
   Dong TY, 2016, TUMOR BIOL, V37, P8159, DOI 10.1007/s13277-015-4729-8
   Donovan K, 2014, INVEST OPHTH VIS SCI, V55, P7862, DOI 10.1167/iovs.14-14048
   Du XL, 2000, P NATL ACAD SCI USA, V97, P12222, DOI 10.1073/pnas.97.22.12222
   Duan FF, 2016, ONCOTARGET, V7, P38427, DOI 10.18632/oncotarget.9538
   Duan WX, 2014, BIOMED RES INT, V2014, DOI 10.1155/2014/461917
   Etoh T, 2004, AM J PATHOL, V164, P689, DOI 10.1016/S0002-9440(10)63156-2
   Eustice M, 2017, BIOCHEM SOC T, V45, P427, DOI 10.1042/BST20160171
   Eyers PA, 2017, TRENDS CELL BIOL, V27, P284, DOI 10.1016/j.tcb.2016.11.002
   Ferrer CM, 2016, J MOL BIOL, V428, P3282, DOI 10.1016/j.jmb.2016.05.028
   Fogar P, 1998, J MED, V29, P277
   Garcia-Jimenez C, 2014, J MOL ENDOCRINOL, V52, pR51, DOI 10.1530/JME-13-0152
   Garufi A, 2014, J EXP CLIN CANC RES, V33, DOI 10.1186/s13046-014-0079-4
   Giacco F, 2010, CIRC RES, V107, P1058, DOI 10.1161/CIRCRESAHA.110.223545
   Giovannucci E, 2010, DIABETES CARE, V33, P1674, DOI 10.2337/dc10-0666
   Guo LW, 2015, INT J ONCOL, V46, P1444, DOI 10.3892/ijo.2015.2877
   Gupta C, 2014, EXP CELL RES, V324, P75, DOI 10.1016/j.yexcr.2014.03.019
   Hahn T, 1998, INT J CANCER, V78, P353, DOI 10.1002/(SICI)1097-0215(19981029)78:3<353::AID-IJC16>3.0.CO;2-7
   Han I, 1997, MOL CELL BIOL, V17, P2550, DOI 10.1128/MCB.17.5.2550
   Han JJ, 2015, GYNECOL ONCOL, V138, P668, DOI 10.1016/j.ygyno.2015.06.036
   Han L, 2011, PLOS ONE, V6, DOI 10.1371/journal.pone.0027074
   Hanahan D, 2011, CELL, V144, P646, DOI 10.1016/j.cell.2011.02.013
   Hart GW, 2007, NATURE, V446, P1017, DOI 10.1038/nature05815
   Hart GW, 2011, ANNU REV BIOCHEM, V80, P825, DOI 10.1146/annurev-biochem-060608-102511
   He XY, 2014, WORLD J GASTROENTERO, V20, P11241, DOI 10.3748/wjg.v20.i32.11241
   HEILIG C, 1995, LAB INVEST, V73, P674
   Hernandez-Sanchez F, 2017, CELL BIOL INT, V41, P1065, DOI 10.1002/cbin.10827
   Hou YL, 2017, BREAST CANCER-TARGET, V9, P429, DOI 10.2147/BCTT.S135665
   Isoe T, 2010, KIDNEY INT, V78, P48, DOI 10.1038/ki.2010.99
   Itkonen HM, 2013, CANCER RES, V73, P5277, DOI 10.1158/0008-5472.CAN-13-0549
   Iwashita Y, 2012, J BIOL CHEM, V287, P9887, DOI 10.1074/jbc.M111.298521
   Jalving M, 2010, EUR J CANCER, V46, P2369, DOI 10.1016/j.ejca.2010.06.012
   James LR, 2002, DIABETES, V51, P1146, DOI 10.2337/diabetes.51.4.1146
   Jeronimo C, 2011, EUR UROL, V60, P753, DOI 10.1016/j.eururo.2011.06.035
   Khan KH, 2016, ONCOLOGIST, V21, P855, DOI 10.1634/theoncologist.2015-0248
   Kim G, 2017, SCI REP-UK, V7, DOI 10.1038/s41598-017-09039-x
   Krechler T, 2004, Cas Lek Cesk, V143, P97
   Krzeslak A, 2011, ENDOCR PATHOL, V22, P206, DOI 10.1007/s12022-011-9177-4
   Lee C, 2016, HORM MOL BIOL CLIN I, V26, P77, DOI 10.1515/hmbci-2016-0022
   Lee Ji-Won, 2004, Experimental & Molecular Medicine, V36, P1
   Lee SK, 2015, J GENET, V94, P75, DOI 10.1007/s12041-015-0492-2
   Li LL, 2017, ONCOTARGET, V8, P19205, DOI 10.18632/oncotarget.15164
   Li W, 2016, OXID MED CELL LONGEV, V2016
   Li W, 2011, ONCOL REP, V25, P1279, DOI 10.3892/or.2011.1150
   Libby G, 2009, DIABETES CARE, V32, P1620, DOI 10.2337/dc08-2175
   Lipscombe LL, 2006, BREAST CANCER RES TR, V98, P349, DOI 10.1007/s10549-006-9172-5
   Liu BS, 2017, ONCOTARGET, V8, P19413, DOI 10.18632/oncotarget.14297
   Lopez R, 2013, PLOS ONE, V8, DOI 10.1371/journal.pone.0079708
   Lucena MC, 2016, J BIOL CHEM, V291, P12917, DOI 10.1074/jbc.M116.729236
   Luo Y, 2011, PATHOBIOLOGY, V78, P285, DOI 10.1159/000330169
   Luo ZJ, 2010, FUTURE ONCOL, V6, P457, DOI 10.2217/FON.09.174
   Lynch TP, 2012, J BIOL CHEM, V287, P11070, DOI 10.1074/jbc.M111.302547
   Ma ZY, 2014, J BIOL CHEM, V289, P34457, DOI 10.1074/jbc.R114.577718
   Ma ZY, 2013, J BIOL CHEM, V288, P15121, DOI 10.1074/jbc.M113.470047
   Majumdar G, 2004, DIABETES, V53, P3184, DOI 10.2337/diabetes.53.12.3184
   Martyn JAJ, 2008, ANESTHESIOLOGY, V109, P137, DOI 10.1097/ALN.0b013e3181799d45
   Masur K, 2011, BRIT J CANCER, V104, P345, DOI 10.1038/sj.bjc.6606050
   Matsui C, 2017, FEBS LETT, V591, P3348, DOI 10.1002/1873-3468.12797
   Mechanick JI, 2006, JPEN-PARENTER ENTER, V30, P157, DOI 10.1177/0148607106030002157
   Meier JJ, 2015, CURR OPIN GASTROEN, V31, P400, DOI 10.1097/MOG.0000000000000199
   Mi WY, 2011, BBA-MOL BASIS DIS, V1812, P514, DOI 10.1016/j.bbadis.2011.01.009
   Moloughney JG, 2016, MOL CELL, V63, P811, DOI 10.1016/j.molcel.2016.07.015
   Munkley J, 2016, ONCOTARGET, V7, P35478, DOI 10.18632/oncotarget.8155
   Nakajima K, 2010, GLYCOBIOLOGY, V20, P865, DOI 10.1093/glycob/cwq044
   Nathan DM, 2013, DIABETES, V62, P3976, DOI 10.2337/db13-1093
   Oki T, 1999, GENOMICS, V57, P227, DOI 10.1006/geno.1999.5785
   Okumura M, 2002, BBA-MOL CELL RES, V1592, P107, DOI 10.1016/S0167-4889(02)00276-8
   Olivier-Van Stichelen S, 2014, FASEB J, V28, P3325, DOI 10.1096/fj.13-243535
   Olivier-Van Stichelen Stephanie, 2012, Am J Physiol Endocrinol Metab, V302, pE417, DOI 10.1152/ajpendo.00390.2011
   Onodera Y, 2014, J CLIN INVEST, V124, P367, DOI 10.1172/JCI63146
   Pan DJ, 2010, DEV CELL, V19, P491, DOI 10.1016/j.devcel.2010.09.011
   Paneni F, 2013, DIABETES, V62, P1800, DOI 10.2337/db12-1648
   Peng CM, 2017, MOL CELL, V68, P591, DOI 10.1016/j.molcel.2017.10.010
   Peng DF, 2006, CARCINOGENESIS, V27, P1160, DOI 10.1093/carcin/bgi361
   Pham LV, 2016, ONCOTARGET, V7, P80599, DOI 10.18632/oncotarget.12413
   Phoomak C, 2017, SCI REP-UK, V7, DOI 10.1038/srep43842
   Pollak M, 2008, NAT REV CANCER, V8, P915, DOI 10.1038/nrc2536
   Qiao YX, 2016, DIABETES, V65, P619, DOI 10.2337/db15-1057
   Rahman AMA, 2013, ACS CHEM BIOL, V8, P2053, DOI 10.1021/cb4004173
   Rajaram S, 1997, ENDOCR REV, V18, P801, DOI 10.1210/er.18.6.801
   Rajasekar P, 2015, J DIABETES RES, V2015, DOI 10.1155/2015/436879
   Ramakrishnan P, 2013, SCI SIGNAL, V6, DOI 10.1126/scisignal.2004097
   Reddy MA, 2011, CARDIOVASC RES, V90, P421, DOI 10.1093/cvr/cvr024
   Saengboonmee C, 2016, SCI REP-UK, V6, DOI 10.1038/srep18995
   Safe S, 2014, EXPERT OPIN THER TAR, V18, P759, DOI 10.1517/14728222.2014.914173
   Shikata K, 2013, CANCER SCI, V104, P9, DOI 10.1111/cas.12043
   Slawson C, 2010, TRENDS BIOCHEM SCI, V35, P547, DOI 10.1016/j.tibs.2010.04.005
   Sodi VL, 2017, ONCOGENE
   Sowers JR, 2001, HYPERTENSION, V37, P1053, DOI 10.1161/01.HYP.37.4.1053
   Srinivasan V, 2007, CLIN BIOCHEM, V40, P952, DOI 10.1016/j.clinbiochem.2007.05.002
   Staudt LM, 2010, CSH PERSPECT BIOL, V2, DOI 10.1101/cshperspect.a000109
   Steffes MW, 2003, JAMA-J AM MED ASSOC, V290, P2159, DOI 10.1001/jama.290.16.2159
   Thakur R, 2013, J CELL MOL MED, V17, P449, DOI 10.1111/jcmm.12033
   Thiery JP, 2009, CELL, V139, P871, DOI 10.1016/j.cell.2009.11.007
   Thomas F, 2010, PROSTATE, V70, P856, DOI 10.1002/pros.21119
   Uzoh CC, 2011, BRIT J CANCER, V104, P1587, DOI 10.1038/bjc.2011.127
   Uzoh CC, 2009, BJU INT, V104, P556, DOI 10.1111/j.1464-410X.2009.08411.x
   Vajaria B, 2017, GLYCOCONJUGATE J, V34, P147, DOI 10.1007/s10719-016-9755-2
   Vasconcelos-dos-Santos A, 2017, ONCOGENESIS, V6, DOI 10.1038/oncsis.2017.2
   Vasconcelos-dos-Santos A, 2015, FRONT ONCOL, V5, DOI 10.3389/fonc.2015.00138
   Vazquez-Martin A, 2010, CELL CYCLE, V9, P3807, DOI 10.4161/cc.9.18.13131
   Viedma-Rodriguez R, 2018, MOL CELL BIOCHEM, V437, P65, DOI 10.1007/s11010-017-3096-8
   Vigneri P, 2009, ENDOCR-RELAT CANCER, V16, P1103, DOI 10.1677/ERC-09-0087
   Vishvakarma NK, 2013, MOL CARCINOGEN, V52, P932, DOI 10.1002/mc.21922
   Wahdan-Alaswad R, 2013, CELL CYCLE, V12, P3759, DOI 10.4161/cc.26641
   Walgren JLE, 2003, AM J PHYSIOL-ENDOC M, V284, pE424, DOI 10.1152/ajpendo.00382.2002
   WARBURG O, 1956, SCIENCE, V123, P309, DOI 10.1126/science.123.3191.309
   Weinberg F, 2010, P NATL ACAD SCI USA, V107, P8788, DOI 10.1073/pnas.1003428107
   Wheaton WW, 2014, ELIFE, V3, DOI 10.7554/eLife.02242
   Wright JL, 2013, PROSTATE CANCER P D, V16, P204, DOI 10.1038/pcan.2013.5
   Xia YF, 2014, CANCER IMMUNOL RES, V2, P823, DOI 10.1158/2326-6066.CIR-14-0112
   Yang CT, 2016, SCI REP-UK, V6, DOI 10.1038/srep39044
   Yang IP, 2016, ONCOTARGET, V7, P18837, DOI 10.18632/oncotarget.7719
   Yang WH, 2008, P NATL ACAD SCI USA, V105, P17345, DOI 10.1073/pnas.0806198105
   Yang XY, 2017, NAT REV MOL CELL BIO, V18, P452, DOI 10.1038/nrm.2017.22
   Yang YR, 2015, ONCOTARGET, V6, P12529, DOI 10.18632/oncotarget.3725
   Yao BJ, 2016, CELL SIGNAL, V28, P1703, DOI 10.1016/j.cellsig.2016.08.003
   Yokoyama T, 2011, CANCER SCI, V102, P1115, DOI 10.1111/j.1349-7006.2011.01914.x
   Zanconato F, 2016, CANCER CELL, V29, P783, DOI 10.1016/j.ccell.2016.05.005
   Zeng L, 2010, ENDOCR-RELAT CANCER, V17, P539, DOI 10.1677/ERC-09-0221
   Zhan T, 2017, ONCOGENE, V36, P1461, DOI 10.1038/onc.2016.304
   Zhang JP, 2014, J TRANSL MED, V12, DOI 10.1186/s12967-014-0222-1
   Zhang W, 2013, DIABETES, V62, P4192, DOI 10.2337/db13-0312
   Zhang X, 2017, NAT COMMUN, V8, DOI 10.1038/ncomms15280
   Zhao W, 2015, MOL MED REP, V12, P843, DOI 10.3892/mmr.2015.3522
   Zhao YY, 2013, ONCOL REP, V30, P1782, DOI 10.3892/or.2013.2627
   Zhou FX, 2016, J STEROID BIOCHEM, V159, P19, DOI 10.1016/j.jsbmb.2016.02.015
   Zhu S, 2013, ASIAN PAC J CANCER P, V14, P5687, DOI 10.7314/APJCP.2013.14.10.5687
   Ziyadeh FN, 2003, J AM SOC NEPHROL, V14, P1355, DOI 10.1097/01.ASN.0000065608.37756.58
NR 157
TC 22
Z9 22
U1 1
U2 13
PU SPRINGER/PLENUM PUBLISHERS
PI NEW YORK
PA 233 SPRING ST, NEW YORK, NY 10013 USA
SN 0145-479X
EI 1573-6881
J9 J BIOENERG BIOMEMBR
JI J. Bioenerg. Biomembr.
PD JUN
PY 2018
VL 50
IS 3
SI SI
BP 175
EP 187
DI 10.1007/s10863-017-9740-x
PG 13
WC Biophysics; Cell Biology
WE Science Citation Index Expanded (SCI-EXPANDED)
SC Biophysics; Cell Biology
GA GI0GC
UT WOS:000434046400003
PM 29322286
DA 2022-07-19
ER

PT J
AU Sun, Z
   Sood, S
   Li, N
   Ramji, D
   Yang, PY
   Newman, RA
   Yang, CS
   Chen, XX
AF Sun, Zheng
   Sood, Sandeep
   Li, Ning
   Ramji, Divya
   Yang, Peiying
   Newman, Robert A.
   Yang, Chung S.
   Chen, Xiaoxin
TI Involvement of the 5-lipoxygenase/leukotriene A4 hydrolase pathway in
   7,12-dimethylbenz[a]anthracene (DMBA)-induced oral carcinogenesis in
   hamster cheek pouch, and inhibition of carcinogenesis by its inhibitors
SO CARCINOGENESIS
LA English
DT Article
ID CARCINOMA CELL-LINES; PANCREATIC-CANCER; LEUKOTRIENE B-4; PROSTAGLANDIN
   E-2; LUNG-CANCER; LIPOXYGENASE; PROLIFERATION; EXPRESSION; GROWTH;
   APOPTOSIS
AB Previous studies have shown that aberrant arachidonic acid (AA) metabolism, especially cyclooxygenase-2 (Cox-2) and 5-lipoxygenase (5-Lox) pathways, are activated during oral carcinogenesis, and can be targeted for cancer prevention. This study was designed to investigate the importance of 5-Lox/leukotriene A4 hydrolase (LTA4H) pathway of AA metabolism in 7,12-dimethylbenz[a]anthracene (DMBA)-induced hamster cheek pouch carcinogenesis. In a short-term study, topical application of DMBA for 3 weeks induced severe inflammation and aberrant AA metabolism. Subsequent topical treatment with zileuton, celecoxib, or their combination for 1 week significantly suppressed aberrant AA metabolism and cell proliferation in the oral epithelium. Interestingly, zileuton was effective in inhibiting biosynthesis of multiple AA metabolites, including leukotriene B4 (LTB4), 5-, 12-, 15-hydroxyeicosatetraenoic acid and prostaglandin E2 (PGE2), while celecoxib only suppressed PGE2 biosynthesis significantly at a high dose. In a long-term carcinogenesis study topical application of LTB4 or PGE2 enhanced oral carcinogenesis by increasing the incidence and volume of visible tumors, and the incidence of squamous cell carcinoma (SCC). To further examine the role of LTB4 in oral carcinogenesis, two LTA4H inhibitors, bestatin and SA6541, were evaluated in a long-term chemoprevention experiment. Both agents significantly inhibited SCC, and such an inhibition correlated with reduced levels of LTB4 in hamster cheek pouch. In summary, our studies have demonstrated that 5-Lox/LTA4H pathway is one of the major AA-metabolizing pathways involved in DMBA-induced oral carcinogenesis in hamsters, and may be targeted for chemoprevention.
C1 N Carolina Cent Univ, Canc Res Program, Julius L Chambers Biomed Biotechnol Res Inst, Durham, NC 27707 USA.
   Capital Univ Med Sci, Fac Stomatol, Beijing 100050, Peoples R China.
   State Univ New Jersey, Susan Lehman Cullman Lab Canc Res, Dept Biol Chem, Ernest Mario Sch Pharm, Piscataway, NJ 08854 USA.
   Chinese Ctr Dis Control, Div Food Toxicol, Inst Nutr & Food Hyg, Beijing 100050, Peoples R China.
   Univ Texas, MD Anderson Canc Ctr, Pharmaceut Dev Ctr, Houston, TX 77030 USA.
RP Chen, XX (通讯作者)，N Carolina Cent Univ, Canc Res Program, Julius L Chambers Biomed Biotechnol Res Inst, 700 George St, Durham, NC 27707 USA.
EM lchen@nccu.edu
FU NATIONAL CANCER INSTITUTE [R01CA101235] Funding Source: NIH RePORTER;
   NCI NIH HHS [R01-CA101235, U56-CA092070] Funding Source: Medline
CR Anderson KM, 2000, ANTICANCER RES, V20, P2433
   Avis IM, 1996, J CLIN INVEST, V97, P806, DOI 10.1172/JCI118480
   BAUER FW, 1986, BRIT J DERMATOL, V114, P409, DOI 10.1111/j.1365-2133.1986.tb02843.x
   Chen XX, 2004, CLIN CANCER RES, V10, P6703, DOI 10.1158/1078-0432.CCR-04-0838
   Chen XX, 2003, J NATL CANCER I, V95, P1053, DOI 10.1093/jnci/95.14.1053
   DEJONG EMGJ, 1992, CLIN EXP DERMATOL, V17, P413
   EBIHARA K, 1986, J ANTIBIOT, V39, P966, DOI 10.7164/antibiotics.39.966
   Edderkaoui M, 2005, AM J PHYSIOL-GASTR L, V289, pG1137, DOI 10.1152/ajpgi.00197.2005
   ELHAKIM IE, 1991, CLIN OTOLARYNGOL, V16, P563
   ELHAKIM IE, 1990, BRIT J ORAL MAX SURG, V28, P155, DOI 10.1016/0266-4356(90)90078-Y
   Fan XM, 2004, J GASTROEN HEPATOL, V19, P31, DOI 10.1111/j.1440-1746.2004.03194.x
   Funk CD, 2002, PROSTAG OTH LIPID M, V68-9, P303, DOI 10.1016/S0090-6980(02)00036-9
   Funk GF, 2002, HEAD NECK-J SCI SPEC, V24, P165, DOI 10.1002/hed.10004
   GIMENEZCONTI IB, 1993, J CELL BIOCHEM, P83
   Gunning WT, 2002, CANCER RES, V62, P4199
   Gupta S, 2001, CANCER-AM CANCER SOC, V91, P737, DOI 10.1002/1097-0142(20010215)91:4<737::AID-CNCR1059>3.0.CO;2-F
   Haeggstrom JZ, 2002, CELL MOL LIFE SCI, V59, P742, DOI 10.1007/s00018-002-8463-1
   Hennig R, 2002, AM J PATHOL, V161, P421, DOI 10.1016/S0002-9440(10)64198-3
   Hoque A, 2005, CARCINOGENESIS, V26, P785, DOI 10.1093/carcin/bgi026
   Ichinose Y, 2003, JNCI-J NATL CANCER I, V95, P605, DOI 10.1093/jnci/95.8.605
   Jemal A, 2004, CA-CANCER J CLIN, V54, P8, DOI 10.3322/canjclin.54.1.8
   Jemal A, 2005, CA-CANCER J CLIN, V55, P10, DOI 10.3322/canjclin.55.1.10
   Jeng JH, 2003, CARCINOGENESIS, V24, P1301, DOI 10.1093/carcin/bgg083
   JIANG H, 1994, CARCINOGENESIS, V15, P807, DOI 10.1093/carcin/15.5.807
   KARMALI RA, 1984, CANCER LETT, V22, P333, DOI 10.1016/0304-3835(84)90171-X
   Kawamori T, 2003, CARCINOGENESIS, V24, P985, DOI 10.1093/carcin/bgg033
   Kempen EC, 2001, ANAL BIOCHEM, V297, P183, DOI 10.1006/abio.2001.5325
   KRAGBALLE K, 1985, BRIT J DERMATOL, V113, P43, DOI 10.1111/j.1365-2133.1985.tb02043.x
   KRAMER I R H, 1978, Oral Surgery Oral Medicine Oral Pathology, V46, P518
   Leininger I, 1982, PATHOLOGY TUMORS LAB, V3, P167
   Li N, 2005, CLIN CANCER RES, V11, P2089, DOI 10.1158/1078-0432.CCR-04-1684
   Li N, 2002, CARCINOGENESIS, V23, P1307, DOI 10.1093/carcin/23.8.1307
   MAGRATH I, 1993, J NATL CANCER I, V85, P862, DOI 10.1093/jnci/85.11.862
   Minter HA, 2003, CLIN CANCER RES, V9, P1885
   Moody TW, 1998, EXP LUNG RES, V24, P617, DOI 10.3109/01902149809087390
   Ohd JF, 2000, GASTROENTEROLOGY, V119, P1007, DOI 10.1053/gast.2000.18141
   Ohd JF, 2003, GASTROENTEROLOGY, V124, P57, DOI 10.1053/gast.2003.50011
   Peters-Golden M, 2003, PROSTAG LEUKOTR ESS, V69, P99, DOI 10.1016/S0952-3278(03)00070-X
   QIAO L, 1995, BBA-LIPID LIPID MET, V1258, P215, DOI 10.1016/0005-2760(95)00100-Q
   Schwartz Joel, 2002, P141
   Scornik OA, 2001, CURR DRUG METAB, V2, P67, DOI 10.2174/1389200013338748
   Shiotani H, 2001, CANCER RES, V61, P1451
   Shureiqi I, 2001, CANCER RES, V61, P6307
   Steiner DRS, 2001, J APPL PHYSIOL, V91, P1160, DOI 10.1152/jappl.2001.91.3.1160
   Tong WG, 2002, CLIN CANCER RES, V8, P3232
   Tsuji F, 1998, EUR J PHARMACOL, V346, P81, DOI 10.1016/S0014-2999(98)00127-7
   Tsuji F, 1998, BIOCHEM PHARMACOL, V55, P297, DOI 10.1016/S0006-2952(97)00464-4
   TSUKADA T, 1986, BIOCHEM BIOPH RES CO, V140, P832, DOI 10.1016/0006-291X(86)90709-6
   Wang DZ, 2005, CANCER RES, V65, P1822, DOI 10.1158/0008-5472.CAN-04-3671
   Wenger FA, 2002, PANCREATOLOGY, V2, P54, DOI 10.1159/000049449
   Wenger FA, 2002, CLIN EXP METASTAS, V19, P681, DOI 10.1023/A:1021387826867
   Woo CH, 2002, J BIOL CHEM, V277, P8572, DOI 10.1074/jbc.M104766200
   Yang CY, 2003, PROSTAG OTH LIPID M, V72, P115, DOI 10.1016/S1098-8823(03)00053-4
   Yoshimura R, 2004, INT J MOL MED, V13, P389
   Yoshimura R, 2003, J UROLOGY, V170, P1994, DOI 10.1097/01.ju.0000080296.54262.c8
NR 55
TC 47
Z9 49
U1 0
U2 2
PU OXFORD UNIV PRESS
PI OXFORD
PA GREAT CLARENDON ST, OXFORD OX2 6DP, ENGLAND
SN 0143-3334
EI 1460-2180
J9 CARCINOGENESIS
JI Carcinogenesis
PD SEP
PY 2006
VL 27
IS 9
BP 1902
EP 1908
DI 10.1093/carcin/bgl039
PG 7
WC Oncology
WE Science Citation Index Expanded (SCI-EXPANDED)
SC Oncology
GA 075QT
UT WOS:000239901000020
PM 16632477
OA Bronze
DA 2022-07-19
ER

PT J
AU Yin, QM
   Su, ZH
   Wang, G
   Li, H
   Lian, GJ
AF Yin Qianmei
   Su Zehong
   Wang Guang
   Li Hui
   Lian, Gaojian
TI Recent advances in the role of Th17/Treg cells in tumor immunity and
   tumor therapy
SO IMMUNOLOGIC RESEARCH
LA English
DT Review
DE Th17 cells; Treg cells; Metabolic regulation; Immune checkpoint therapy;
   Cancer treatment
ID REGULATORY T-CELLS; TH17 CELLS; TREG CELLS; PANCREATIC-CANCER; TGF-BETA;
   CLINICAL-RELEVANCE; INDUCE APOPTOSIS; OVARIAN-CANCER; PROMOTES;
   METABOLISM
AB Th17 and Treg cells play an important role in regulating tissue inflammation and maintaining the stability of the immune system. They regulate inflammatory responses, participate in the occurrence and development of autoimmune diseases and tumors, and determine the disease progress. Malignant tumor is one of the diseases with the highest mortality rate in the world. However, the efficacy of traditional treatment is limited, so it is necessary to find safe and efficient treatment methods. Studies have shown that the balance of Th17/Treg cells plays a critical role in tumor progression. In this paper, we review the antitumor and tumor-suppressing effects of Th17/Treg cells, and new strategies for tumor therapy, combined with new research hotspots such as immune checkpoint therapy, miRNA-related gene therapy, and metabolic pathway regulation of Th17/Treg cell differentiation and tumor generation. The synergistic therapy is expected to be widely used in the future clinical practice, providing a new choice for the prevention and treatment of malignant tumors.
C1 [Yin Qianmei; Su Zehong; Wang Guang; Li Hui; Lian, Gaojian] Univ South China, Hengyang Med Sch, Hengyang City 421001, Hunan, Peoples R China.
   [Su Zehong] Univ South China, Dept Educ, Key Lab Ecol Environm & Crit Human Dis Prevent Hu, Hengyang City 421001, Hunan, Peoples R China.
RP Lian, GJ (通讯作者)，Univ South China, Hengyang Med Sch, Hengyang City 421001, Hunan, Peoples R China.
EM liansue@163.com
FU Natural Science Foundation of Hunan Province [2019JJ40242]; key grant of
   research and development in Hunan Province [2020DK2002]; Scientific
   Innovative Projects of University of South China [193YXC026]; Innovative
   Platform of Hunan Province Department of Education [20K107]
FX This work was supported by 2019JJ40242 from Natural Science Foundation
   of Hunan Province, key grant of research and development in Hunan
   Province (2020DK2002), 193YXC026 from Scientific Innovative Projects of
   University of South China, and Innovative Platform of Hunan Province
   Department of Education (20K107).
CR Acosta-Rodriguez EV, 2007, NAT IMMUNOL, V8, P942, DOI 10.1038/ni1496
   Aggarwal S, 2003, J BIOL CHEM, V278, P1910, DOI 10.1074/jbc.M207577200
   Amicarella F, 2017, GUT, V66, P692, DOI 10.1136/gutjnl-2015-310016
   Ballke C, 2016, PLOS ONE, V11, DOI 10.1371/journal.pone.0148826
   Betts G, 2007, BRIT J CANCER, V96, P1849, DOI 10.1038/sj.bjc.6603824
   Bi LX, 2016, J TRANSL MED, V14, DOI 10.1186/s12967-016-0894-9
   Bos PD, 2012, SCI TRANSL MED, V4, DOI 10.1126/scitranslmed.3005283
   Buck MD, 2017, CELL, V169, P570, DOI 10.1016/j.cell.2017.04.004
   Budhu S, 2017, SCI SIGNAL, V10, DOI 10.1126/scisignal.aak9702
   Cai JJ, 2019, ONCOTARGETS THER, V12, P8437, DOI 10.2147/OTT.S221340
   Cervantes-Madrid D, 2017, ONCOL LETT, V13, P1905, DOI 10.3892/ol.2017.5615
   Chalmin F, 2012, IMMUNITY, V36, P362, DOI 10.1016/j.immuni.2011.12.019
   Chang SH, 2019, ARCH PHARM RES, V42, P549, DOI 10.1007/s12272-019-01146-9
   Chatterjee M, 2004, BLOOD, V104, P3712, DOI 10.1182/blood-2004-04-1670
   Chen R, 2017, SCI REP-UK, V7, DOI 10.1038/s41598-017-08436-6
   Chen WQ, 2016, CA-CANCER J CLIN, V66, P115, DOI 10.3322/caac.21338
   Chen X, 2010, LUNG CANCER, V69, P348, DOI 10.1016/j.lungcan.2009.11.013
   Chen ZF, 2013, DIAGN PATHOL, V8, DOI 10.1186/1746-1596-8-61
   Chung YW, 2013, INT J GYNECOL CANCER, V23, P673, DOI 10.1097/IGC.0b013e31828c166d
   Cluxton D, 2019, FRONT IMMUNOL, V10, DOI 10.3389/fimmu.2019.00115
   Coni S, 2019, CELLS-BASEL, V8, DOI 10.3390/cells8020150
   Curiel TJ, 2004, NAT MED, V10, P942, DOI 10.1038/nm1093
   Deng YX, 2017, HUM IMMUNOL, V78, P120, DOI 10.1016/j.humimm.2016.12.010
   DiPaolo RJ, 2005, J IMMUNOL, V175, P7135, DOI 10.4049/jimmunol.175.11.7135
   Downs-Canner S, 2017, NAT COMMUN, V8, DOI 10.1038/ncomms14649
   Duan MC, 2015, INFLAMMATION, V38, P2156, DOI 10.1007/s10753-015-0198-x
   Duffy J, 2018, NANOSCALE, V10, P12797, DOI 10.1039/c8nr03604g
   Facciabene A, 2011, NATURE, V475, P226, DOI 10.1038/nature10169
   Finotello F, 2017, GENOME MED, V9, DOI 10.1186/s13073-017-0402-8
   Fontenot JD, 2003, NAT IMMUNOL, V4, P330, DOI 10.1038/ni904
   Fu LQ, 2020, CRIT REV IMMUNOL, V40, P75, DOI 10.1615/CritRevImmunol.2020033631
   Gai XD, 2013, BIOMED REP, V1, P207, DOI 10.3892/br.2012.35
   Galluzzi L, 2013, NAT REV DRUG DISCOV, V12, P829, DOI 10.1038/nrd4145
   Ghiringhelli F, 2012, J BIOMED BIOTECHNOL, DOI 10.1155/2012/473712
   Giannone G, 2020, INT J MOL SCI, V21, DOI 10.3390/ijms21124414
   Granchi C, 2014, BIOORG MED CHEM LETT, V24, P4915, DOI 10.1016/j.bmcl.2014.09.041
   Guery L, 2015, BIOMED RES INT, V2015, DOI 10.1155/2015/314620
   Guo JT, 2015, CELL MOL IMMUNOL, V12, P525, DOI 10.1038/cmi.2015.12
   Guo XY, 2016, BIOCHEM BIOPH RES CO, V475, P37, DOI 10.1016/j.bbrc.2016.04.151
   Hang SY, 2019, NATURE, V576, P143, DOI 10.1038/s41586-019-1785-z
   Harrington LE, 2005, NAT IMMUNOL, V6, P1123, DOI 10.1038/ni1254
   He DG, 2010, J IMMUNOL, V184, P2281, DOI 10.4049/jimmunol.0902574
   He Gaiping, 2013, Zhongguo Fei Ai Za Zhi, V16, P476, DOI 10.3779/j.issn.1009-3419.2013.09.07
   Heinrich PC, 2003, BIOCHEM J, V374, P1, DOI 10.1042/BJ20030407
   Holmgaard RB, 2015, CELL REP, V13, P412, DOI 10.1016/j.celrep.2015.08.077
   Hou F, 2013, CLIN CHIM ACTA, V415, P337, DOI 10.1016/j.cca.2012.11.004
   Huo WW, 2019, BRAIN BEHAV IMMUN, V79, P139, DOI 10.1016/j.bbi.2019.01.024
   Jaschinski F, 2011, CURR PHARM BIOTECHNO, V12, P2203, DOI 10.2174/138920111798808266
   Jiang Min, 2018, Biomed Res Int, V2018, P5930951, DOI 10.1155/2018/5930951
   Jiao SP, 2019, CELL, V179, P1177, DOI 10.1016/j.cell.2019.10.029
   Khalife Esmat, 2018, Asian Pac J Cancer Prev, V19, P3019
   Kinoshita H, 2013, PLOS ONE, V8, DOI 10.1371/journal.pone.0060914
   Kinoshita M, 2020, DIGEST DIS SCI, V65, P2937, DOI 10.1007/s10620-019-06011-9
   Kishton RJ, 2017, CELL METAB, V26, P94, DOI 10.1016/j.cmet.2017.06.016
   Knochelmann HM, 2018, CELL MOL IMMUNOL, V15, P458, DOI 10.1038/s41423-018-0004-4
   Korangath P, 2015, CLIN CANCER RES, V21, P3263, DOI 10.1158/1078-0432.CCR-14-1200
   Koyama K, 2008, CLIN CANCER RES, V14, P6770, DOI 10.1158/1078-0432.CCR-08-1156
   Kryczek I, 2011, J IMMUNOL, V186, P4388, DOI 10.4049/jimmunol.1003251
   Kryczek I, 2009, BLOOD, V114, P1141, DOI 10.1182/blood-2009-03-208249
   Kryczek I, 2009, BLOOD, V114, P357, DOI 10.1182/blood-2008-09-177360
   Kryczek I, 2009, CANCER RES, V69, P3995, DOI 10.1158/0008-5472.CAN-08-3804
   Kumar P, 2018, J AUTOIMMUN, V95, P77, DOI 10.1016/j.jaut.2018.08.007
   Kutwin P, 2018, CENT EUR J UROL, V71, P177, DOI 10.5173/ceju.2018.1605
   Lan YT, 2017, MEDICINE, V96, DOI 10.1097/MD.0000000000007704
   Leone RD, 2018, J IMMUNOTHER CANCER, V6, DOI 10.1186/s40425-018-0360-8
   Li B, 2017, J CLIN INVEST, V127, P3702, DOI 10.1172/JCI94012
   Li L, 2015, MOL MED REP, V11, P947, DOI 10.3892/mmr.2014.2778
   Li MO, 2016, NAT REV IMMUNOL, V16, P220, DOI 10.1038/nri.2016.26
   Li QX, 2013, ONCOL REP, V30, P1215, DOI 10.3892/or.2013.2570
   Li QS, 2021, CANCER IMMUNOL IMMUN, V70, P1789, DOI 10.1007/s00262-020-02795-2
   Li T, 2019, ONCOL REP, V41, P2897, DOI 10.3892/or.2019.7046
   Li XY, 2014, TOHOKU J EXP MED, V233, P175, DOI 10.1620/tjem.233.175
   Lim C, 2014, CYTOKINE GROWTH F R, V25, P257, DOI 10.1016/j.cytogfr.2014.04.005
   Lin W, 2020, BMC WOMENS HEALTH, V20, DOI 10.1186/s12905-020-00972-0
   Lin W, 2019, INT J CLIN EXP PATHO, V12, P3604
   Liu CF, 2019, EXP THER MED, V18, P2187, DOI 10.3892/etm.2019.7814
   Loddenkemper C, 2006, J TRANSL MED, V4, DOI 10.1186/1479-5876-4-52
   Lu JM, 2018, INT J BIOL SCI, V14, P390, DOI 10.7150/ijbs.22243
   Ma EH, 2017, CURR OPIN IMMUNOL, V46, P45, DOI 10.1016/j.coi.2017.04.004
   Ma K, 2018, INT IMMUNOPHARMACOL, V56, P320, DOI 10.1016/j.intimp.2018.01.026
   Ma SR, 2017, MOL CANCER, V16, DOI 10.1186/s12943-017-0665-0
   Mailer RKW, 2015, SCI REP-UK, V5, DOI 10.1038/srep14674
   Maj T, 2017, NAT IMMUNOL, V18, P1332, DOI 10.1038/ni.3868
   Marshall EA, 2016, MOL CANCER, V15, DOI 10.1186/s12943-016-0551-1
   Martin F, 2012, TRENDS MOL MED, V18, P742, DOI 10.1016/j.molmed.2012.09.007
   Martin-Orozco N, 2009, IMMUNITY, V31, P787, DOI 10.1016/j.immuni.2009.09.014
   Maruyama T, 2010, CANCER SCI, V101, P1947, DOI 10.1111/j.1349-7006.2010.01624.x
   Maturu P, 2017, NEOPLASIA, V19, P237, DOI 10.1016/j.neo.2016.07.009
   McKenzie BS, 2006, TRENDS IMMUNOL, V27, P17, DOI 10.1016/j.it.2005.10.003
   Meng XY, 2018, TURK J GASTROENTEROL, V29, P45, DOI 10.5152/tjg.2018.17114
   Migdalska-Sek M, 2020, MOL BIOL REP, V47, P583, DOI 10.1007/s11033-019-05164-0
   Mitsuiki N, 2019, IMMUNOL REV, V287, P33, DOI 10.1111/imr.12721
   Miyahara Y, 2008, P NATL ACAD SCI USA, V105, P15505, DOI 10.1073/pnas.0710686105
   Morris JC, 2014, PLOS ONE, V9, DOI 10.1371/journal.pone.0090353
   Muranski P, 2008, BLOOD, V112, P362, DOI 10.1182/blood-2007-11-120998
   Muranski P, 2011, IMMUNITY, V35, P972, DOI 10.1016/j.immuni.2011.09.019
   Ni C, 2020, SIGNAL TRANSDUCT TAR, V5, DOI 10.1038/s41392-020-0129-7
   Nicholl MB, 2014, CYTOKINE, V70, P126, DOI 10.1016/j.cyto.2014.06.020
   Numasaki M, 2003, BLOOD, V101, P2620, DOI 10.1182/blood-2002-05-1461
   Obermajer N, 2013, J EXP MED, V210, P1433, DOI 10.1084/jem.20121277
   Ou X, 2019, EXP THER MED, V18, P1091, DOI 10.3892/etm.2019.7658
   Pan B, 2015, SCI REP-UK, V5, DOI 10.1038/srep16053
   Park H, 2005, NAT IMMUNOL, V6, P1133, DOI 10.1038/ni1261
   Patel CH, 2017, CURR OPIN IMMUNOL, V46, P82, DOI 10.1016/j.coi.2017.04.006
   Perez LG, 2020, NAT COMMUN, V11, DOI 10.1038/s41467-020-16363-w
   Phan-Lai V, 2016, CLIN CANCER RES, V22, P2207, DOI 10.1158/1078-0432.CCR-15-2273
   Phillips JD, 2015, CANCER IMMUNOL IMMUN, V64, P1185, DOI 10.1007/s00262-015-1725-1
   Qin HW, 2009, J IMMUNOL, V183, P97, DOI 10.4049/jimmunol.0801986
   Rose-John S, 2017, NAT REV RHEUMATOL, V13, P399, DOI 10.1038/nrrheum.2017.83
   Rossi M, 2021, LEUKEMIA, V35, P823, DOI 10.1038/s41375-020-0947-1
   Saito S, 2010, AM J REPROD IMMUNOL, V63, P601, DOI 10.1111/j.1600-0897.2010.00852.x
   Salama P, 2009, J CLIN ONCOL, V27, P186, DOI 10.1200/JCO.2008.18.7229
   Salazar Y, 2020, J CLIN INVEST, V130, P3560, DOI 10.1172/JCI124037
   Samiei H, 2019, IMMUNOL RES, V67, P212, DOI 10.1007/s12026-019-09079-7
   Sciacovelli M, 2014, METHOD ENZYMOL, V542, P1, DOI 10.1016/B978-0-12-416618-9.00001-7
   Sharp SP, 2017, J SURG RES, V208, P180, DOI 10.1016/j.jss.2016.09.038
   Shinriki S, 2009, CLIN CANCER RES, V15, P5426, DOI 10.1158/1078-0432.CCR-09-0287
   Shou JF, 2016, BMC CANCER, V16, DOI 10.1186/s12885-016-2732-0
   Soheilifar MH, 2021, CANCER SCI, V112, P589, DOI 10.1111/cas.14764
   Su XM, 2010, J IMMUNOL, V184, P1630, DOI 10.4049/jimmunol.0902813
   Sukumar M, 2013, J CLIN INVEST, V123, P4479, DOI 10.1172/JCI69589
   Sun L, 2017, ONCOTARGET, V8, P63551, DOI 10.18632/oncotarget.18854
   Sun LC, 2017, FRONT IMMUNOL, V8, DOI 10.3389/fimmu.2017.01632
   Tesmer LA, 2008, IMMUNOL REV, V223, P87, DOI 10.1111/j.1600-065X.2008.00628.x
   Tosolini M, 2011, CANCER RES, V71, P1263, DOI 10.1158/0008-5472.CAN-10-2907
   Voo KS, 2009, P NATL ACAD SCI USA, V106, P4793, DOI 10.1073/pnas.0900408106
   Wang KP, 2014, IMMUNITY, V41, P1052, DOI 10.1016/j.immuni.2014.11.009
   Wang L, 2020, MEDICINE, V99, DOI 10.1097/MD.0000000000023145
   Wang L, 2009, J EXP MED, V206, P1457, DOI 10.1084/jem.20090207
   Wang TA, 2016, ONCOL REP, V35, P1287, DOI 10.3892/or.2015.4511
   Wang TT, 2018, CELL DEATH DIS, V9, DOI 10.1038/s41419-018-0295-5
   Wang XF, 2015, INT J CLIN EXP PATHO, V8, P5702
   Wang X, 2019, J EXP CLIN CANC RES, V38, DOI 10.1186/s13046-019-1085-3
   Wang Y, 2015, SCI REP-UK, V5, DOI 10.1038/srep08234
   Webb ES, 2018, J BIOMED RES, V32, P317, DOI 10.7555/JBR.31.20160168
   Weinberg SE, 2015, NAT CHEM BIOL, V11, P9, DOI 10.1038/nchembio.1712
   Wilson NJ, 2007, NAT IMMUNOL, V8, P950, DOI 10.1038/ni1497
   Wu H, 2012, ONCOL LETT, V3, P1119, DOI 10.3892/ol.2012.614
   Wu HX, 2017, ONCOTARGET, V8, P114710, DOI 10.18632/oncotarget.21763
   Wu P, 2014, IMMUNITY, V40, P785, DOI 10.1016/j.immuni.2014.03.013
   Xu R, 2021, CELL DEATH DIS, V12, DOI 10.1038/s41419-020-03272-5
   Xu XQ, 2016, ONCOL LETT, V12, P1941, DOI 10.3892/ol.2016.4854
   Yamada Y, 2012, J SURG RES, V178, P685, DOI 10.1016/j.jss.2012.07.055
   Yang PY, 2012, CANCER CELL, V22, P291, DOI 10.1016/j.ccr.2012.07.023
   Ye JA, 2011, EUR J IMMUNOL, V41, P936, DOI 10.1002/eji.201040682
   Yokobori T, 2017, J CLIN MED, V6, DOI 10.3390/jcm6010011
   Young KE, 2017, J LEUKOCYTE BIOL, V102, P1229, DOI 10.1189/jlb.3AB0417-159RR
   Zambirinis CP, 2014, CANCER J, V20, P195, DOI 10.1097/PPO.0000000000000045
   Zappasodi R, 2017, CANCER RES, V77, DOI 10.1158/1538-7445.AM2017-CT018
   Zhang JP, 2009, J HEPATOL, V50, P980, DOI 10.1016/j.jhep.2008.12.033
   Zhang WJ, 2014, GYNECOL ONCOL, V132, P599, DOI 10.1016/j.ygyno.2013.12.036
   Zhang Y, 2018, EUR REV MED PHARMACO, V22, P3719, DOI 10.26355/eurrev_201806_15251
   Zhang YQ, 2020, CANCER DISCOV, V10, P422, DOI 10.1158/2159-8290.CD-19-0958
   Zhao L, 2013, MED ONCOL, V30, DOI 10.1007/s12032-013-0461-7
   Zheng XY, 2019, ANN SURG ONCOL, V26, P884, DOI 10.1245/s10434-018-07117-6
   Zhou JR, 2018, CANCER IMMUNOL RES, V6, P1578, DOI 10.1158/2326-6066.CIR-17-0479
   Zhu BY, 2018, ONCOL LETT, V15, P6094, DOI 10.3892/ol.2018.8157
NR 157
TC 2
Z9 2
U1 4
U2 16
PU HUMANA PRESS INC
PI TOTOWA
PA 999 RIVERVIEW DRIVE SUITE 208, TOTOWA, NJ 07512 USA
SN 0257-277X
EI 1559-0755
J9 IMMUNOL RES
JI Immunol. Res.
PD OCT
PY 2021
VL 69
IS 5
BP 398
EP 414
DI 10.1007/s12026-021-09211-6
EA JUL 2021
PG 17
WC Immunology
WE Science Citation Index Expanded (SCI-EXPANDED)
SC Immunology
GA UQ1NN
UT WOS:000677226100001
PM 34302619
DA 2022-07-19
ER

PT J
AU Li, Y
   Zhu, YZ
   Dai, GP
   Wu, DJ
   Gao, ZZ
   Zhang, L
   Fan, YH
AF Li, Yan
   Zhu, Yuzhang
   Dai, Guiping
   Wu, Dongjuan
   Gao, Zhenzhen
   Zhang, Lei
   Fan, Yaohua
TI Screening and validating the core biomarkers in patients with pancreatic
   ductal adenocarcinoma
SO MATHEMATICAL BIOSCIENCES AND ENGINEERING
LA English
DT Article
DE pancreatic ductal adenocarcinoma; biomarkers; hub genes; bioinformatics
   analysis
ID EXPRESSION; IDENTIFICATION; SIGNATURE; CANCER; GENES; TUMOR
AB Pancreatic ductal adenocarcinoma (PAAD) is one of the most common malignant tumors in digestive system. To find the new therapeutic targets and explore potential mechanisms underlying PAAD, the bioinformatics has been performed in our study. The PAAD gene expression profile GSE28735 was chosen to analyze the differentially expressed genes (DEGs) between PAAD carcinoma tissues and normal adjacent tissues from 45 patients with PAAD. Gene ontology (GO) and Kyoto Encyclopedia of Genes and Genomes (KEGG) pathway analysis were performed using Database for Annotation, Visualization and Integrated Discovery (DAVID). Moreover, a protein-protein interaction (PPI) network was also constructed to help us screen the top 20 hub genes in this profile and demonstrated the underlying interactions among them. The Gene Expression Profiling Interactive Analysis (GEPIA) was further performed in order to valid the mRNA levels of top5 up-regulated and top5 down-regualted DEGs, apart from exploring their association with survival rate as well as tumor stage. Finally, Q-PCR was further employed to valid the top5 up-regulated and top5 down-regulated genes in patients with PAAD. In our study, there were a total of 444 DEGs captured (271 up-regulated genes and 173 down-regulated genes). Among these DEGs, the top5 up-regulated genes were CEACAM5, SLC6A14, LAMC2, GALNT5 and TSPAN1 while the top5 down-regulated genes were GP2, CTRC, IAPP, PNLIPRP2 and PNLIPRP1. GO analysis disclosed that the DEGs were predominantly enriched in cell adhesion, lipid metabolism, integrin binding, proteolysis and calcium ion binding. KEGG analysis disclosed that the enriched pathway included pancreatic secretion, protein digestion and absorption, fat digestion and absorption, ECM-receptor interaction, focal adhesion and PI3K-Akt signaling pathway. Survival analysis unveiled that the high expression levels of SLC6A14, GALNT5 and TSPAN1 may correlate with the poor prognosis while high expression levels of IAPP may contribute to a better prognosis in patients with PAAD. Additionally, the levels of CEACAM5, SLC6A14, LAMC2 and GALNT5 were also associated with tumor stage. Furthermore, according to the connectivity degree of these DEGs, we selected the top20 hub genes, namely ALB, FN1, EGF, MMP9, COL1A1, COL3A1, FBN1, CXCL12, POSTIN, BGN, VCAN, THBS2, KRT19, MET, MMP14, COL5A2, GCG MUC1, MMP1 and CPB1, which were expected to be promising therapeutic targets in PAAD. Collectively, our bioinformatics analysis showed that DEGs and hub genes may be defined as new biomarkers for diagnosis and for guiding the therapeutic strategies of PAAD.
C1 [Li, Yan; Zhu, Yuzhang; Dai, Guiping; Wu, Dongjuan; Gao, Zhenzhen; Zhang, Lei; Fan, Yaohua] Jiaxing Univ, Affiliated Hosp 2, Dept Oncol, Jiaxing 314000, Peoples R China.
RP Fan, YH (通讯作者)，Jiaxing Univ, Affiliated Hosp 2, Dept Oncol, Jiaxing 314000, Peoples R China.
EM fyh20190517@163.com
CR Adamska A, 2017, INT J MOL SCI, V18, DOI 10.3390/ijms18071338
   Aguirre AJ, 2017, CANCER CELL, V32, P185, DOI 10.1016/j.ccell.2017.07.007
   Altermann E, 2005, BMC GENOMICS, V6, DOI 10.1186/1471-2164-6-60
   Blumenthal RD, 2007, BMC CANCER, V7, DOI 10.1186/1471-2407-7-2
   Broer S, 2012, BRIT J PHARMACOL, V167, P256, DOI 10.1111/j.1476-5381.2012.01975.x
   Canzonieri V, 2003, LANCET ONCOL, V4, P255, DOI 10.1016/S1470-2045(03)01038-6
   Cui K, 2011, J SURG RES, V171, P143, DOI 10.1016/j.jss.2010.03.001
   DENNIS G, 2003, GENOME BIOL, V4
   Feng HF, 2017, LAB INVEST, V97, P1008, DOI 10.1038/labinvest.2017.59
   Fernandez MA, 2012, NUCLEIC ACIDS RES, V40, P2823, DOI 10.1093/nar/gkr1077
   Gebauer F, 2014, PLOS ONE, V9, DOI 10.1371/journal.pone.0113023
   Govindan S., 2007, MOL CANC THER, V6
   Groot VP, 2018, ANN SURG, V267, P936, DOI 10.1097/SLA.0000000000002234
   Heinrich EL, 2012, J TRANSL MED, V10, DOI 10.1186/1479-5876-10-68
   Kim J, 2017, SCI TRANSL MED, V9, DOI 10.1126/scitranslmed.aah5583
   Knudsen ES, 2017, CLIN CANCER RES, V23, P4429, DOI 10.1158/1078-0432.CCR-17-0162
   Li N., 2018, EURASIP J WIREL COMM, V2018, P1
   Martinez-Bosch N, 2018, CANCERS, V10, DOI 10.3390/cancers10010006
   Napoli C, 2012, J PROTEOME RES, V11, P1274, DOI 10.1021/pr200960u
   Nelson PT, 2004, NAT METHODS, V1, P155, DOI 10.1038/NMETH717
   Noe M, 2018, AM J PATHOL, V188, P1530, DOI 10.1016/j.ajpath.2018.04.002
   Penheiter AR, 2015, BIOMED RES INT, V2015, DOI 10.1155/2015/593572
   Powell E, 2018, NPJ BREAST CANCER, V4, DOI 10.1038/s41523-018-0062-x
   Samluk L, 2012, BIOCHEM BIOPH RES CO, V422, P64, DOI 10.1016/j.bbrc.2012.04.106
   Sierro F, 2007, P NATL ACAD SCI USA, V104, P14759, DOI 10.1073/pnas.0702229104
   Singh AP, 2012, J BIOL CHEM, V287, P39115, DOI 10.1074/jbc.M112.409581
   Tang ZF, 2017, NUCLEIC ACIDS RES, V45, pW98, DOI 10.1093/nar/gkx247
   Yao SH, 2018, ONCOL LETT, V15, P8319, DOI 10.3892/ol.2018.8403
   Young MD, 2010, GENOME BIOL, V11, DOI 10.1186/gb-2010-11-2-r14
   Zhou Z, 2018, INT J BIOL SCI, V14, P124, DOI 10.7150/ijbs.22619
NR 30
TC 7
Z9 7
U1 1
U2 7
PU AMER INST MATHEMATICAL SCIENCES-AIMS
PI SPRINGFIELD
PA PO BOX 2604, SPRINGFIELD, MO 65801-2604 USA
SN 1547-1063
EI 1551-0018
J9 MATH BIOSCI ENG
JI Math. Biosci. Eng.
PY 2020
VL 17
IS 1
BP 910
EP 927
DI 10.3934/mbe.2020048
PG 18
WC Mathematical & Computational Biology
WE Science Citation Index Expanded (SCI-EXPANDED)
SC Mathematical & Computational Biology
GA JM0EN
UT WOS:000495897300048
PM 31731384
OA gold
DA 2022-07-19
ER

PT J
AU Smits, MM
   Van Raalte, DH
AF Smits, Mark M.
   Van Raalte, Daniel H.
TI Safety of Semaglutide
SO FRONTIERS IN ENDOCRINOLOGY
LA English
DT Review
DE glucagon-like peptide-1 receptor agonist (GLP-1RA); oral; subcutaneous;
   semaglutide; type 2 diabetes; safety
ID GLUCAGON-LIKE PEPTIDE-1; ONCE-WEEKLY SEMAGLUTIDE; ACUTE-PANCREATITIS;
   RECEPTOR AGONIST; DOUBLE-BLIND; OPEN-LABEL; HEART-RATE; ORAL
   SEMAGLUTIDE; NO EVIDENCE; PHASE 3A
AB The glucagon-like peptide-1 receptor agonist (GLP-1RA) semaglutide is the most recently approved agent of this drug class, and the only GLP-1RA currently available as both subcutaneous and oral formulation. While GLP-1RAs effectively improve glycemic control and cause weight loss, potential safety concerns have arisen over the years. For semaglutide, such concerns have been addressed in the extensive phase 3 registration trials including cardiovascular outcome trials for both subcutaneous (SUSTAIN: Semaglutide Unabated Sustainability in Treatment of Type 2 Diabetes) and oral (PIONEER: Peptide InnOvatioN for the Early diabEtes tReatment) semaglutide and are being studied in further trials and registries, including real world data studies. In the current review we discuss the occurrence of adverse events associated with semaglutide focusing on hypoglycemia, gastrointestinal side effects, pancreatic safety (pancreatitis and pancreatic cancer), thyroid cancer, gallbladder events, cardiovascular aspects, acute kidney injury, diabetic retinopathy (DRP) complications and injection-site and allergic reactions and where available, we highlight potential underlying mechanisms. Furthermore, we discuss whether effects are specific for semaglutide or a class effect. We conclude that semaglutide induces mostly mild-to-moderate and transient gastrointestinal disturbances and increases the risk of biliary disease (cholelithiasis). No unexpected safety issues have arisen to date, and the established safety profile for semaglutide is similar to that of other GLP-1RAs where definitive conclusions for pancreatic and thyroid cancer cannot be drawn at this point due to low incidence of these conditions. Due to its potent glucose-lowering effect, patients at risk for deterioration of existing DRP should be carefully monitored if treated with semaglutide, particularly if also treated with insulin. Given the beneficial metabolic and cardiovascular actions of semaglutide, and the low risk for severe adverse events, semaglutide has an overall favorable risk/benefit profile for patient with type 2 diabetes.
C1 [Smits, Mark M.; Van Raalte, Daniel H.] Univ Amsterdam, Diabet Ctr, Dept Internal Med, Med Ctr, Amsterdam, Netherlands.
RP Van Raalte, DH (通讯作者)，Univ Amsterdam, Diabet Ctr, Dept Internal Med, Med Ctr, Amsterdam, Netherlands.
EM d.vanraalte@amsterdamumc.nl
RI Smits, Mark M./E-6573-2014
OI Smits, Mark M./0000-0001-8236-8842; van Raalte,
   Daniel/0000-0003-2894-6124
FU Novo Nordisk
FX This article was supported by Novo Nordisk, who was provided with the
   opportunity to perform a medical accuracy review.
CR Ahmann AJ, 2018, DIABETES CARE, V41, P258, DOI 10.2337/dc17-0417
   Ahren B, 2018, DIABETES OBES METAB, V20, P2210, DOI 10.1111/dom.13353
   Ahren B, 2017, LANCET DIABETES ENDO, V5, P341, DOI 10.1016/S2213-8587(17)30092-X
   [Anonymous], EM953742020 CHM
   [Anonymous], 2017, FDA BRIEF DOC END ME
   Aroda VR, 2019, DIABETES CARE, V42, P1724, DOI 10.2337/dc19-0749
   Aroda VR, 2017, LANCET DIABETES ENDO, V5, P355, DOI 10.1016/S2213-8587(17)30085-2
   Baggio LL, 2017, MOL METAB, V6, P1339, DOI 10.1016/j.molmet.2017.08.010
   Bettge K, 2017, DIABETES OBES METAB, V19, P336, DOI 10.1111/dom.12824
   Bharucha AE, 2008, AM J PHYSIOL-REG I, V295, pR874, DOI 10.1152/ajpregu.00153.2008
   Borner T, 2020, CELL REP, V31, DOI 10.1016/j.celrep.2020.107768
   Brown RE, 2020, DIABETES OBES METAB, V22, P2013, DOI 10.1111/dom.14117
   Buckley ST, 2018, SCI TRANSL MED, V10, DOI 10.1126/scitranslmed.aar7047
   Cacciatori V, 2018, J ENDOCR SOC, V2, P53, DOI 10.1210/js.2017-00300
   Cao CQ, 2020, ENDOCRINE, V68, P518, DOI 10.1007/s12020-020-02223-6
   Capehorn MS, 2020, DIABETES METAB, V46, P100, DOI 10.1016/j.diabet.2019.101117
   Committee for Medicinal Products for Human Use (CHMP), 2020, EM957342020 CHMP
   DAHLJORGENSEN K, 1987, ACTA ENDOCRINOL-COP, V115, P1
   Davies M, 2017, JAMA-J AM MED ASSOC, V318, P1460, DOI 10.1001/jama.2017.14752
   Deane AM, 2010, CRIT CARE MED, V38, P1261, DOI 10.1097/CCM.0b013e3181d9d87a
   Demmel V, 2018, DIABETES THER, V9, P1441, DOI 10.1007/s13300-018-0442-0
   Diabetes Control and Complications Trial Research Group, 1993, N Engl J Med, V329, P977, DOI 10.1056/nejm199309303291401
   Dore DD, 2011, DIABETES OBES METAB, V13, P559, DOI 10.1111/j.1463-1326.2011.01376.x
   Egan AG, 2014, NEW ENGL J MED, V370, P794, DOI 10.1056/NEJMp1314078
   Elashoff M, 2011, GASTROENTEROLOGY, V141, P150, DOI 10.1053/j.gastro.2011.02.018
   Ellenbroek JH, 2013, DIABETOLOGIA, V56, P1980, DOI 10.1007/s00125-013-2957-2
   Ellero C, 2010, DIABETIC MED, V27, P1168, DOI 10.1111/j.1464-5491.2010.03085.x
   Funch D, 2014, DIABETES OBES METAB, V16, P273, DOI 10.1111/dom.12230
   Gaborit B, 2020, J CLIN ENDOCR METAB, V105, DOI 10.1210/clinem/dgz069
   Garg R, 2010, DIABETES CARE, V33, P2349, DOI 10.2337/dc10-0482
   Ghosh-Swaby OR, 2020, LANCET DIABETES ENDO, V8, P418, DOI 10.1016/S2213-8587(20)30038-3
   Gier B, 2012, DIABETES, V61, P1250, DOI 10.2337/db11-1109
   Gier B, 2012, J CLIN ENDOCR METAB, V97, P121, DOI 10.1210/jc.2011-2407
   Giorda CB, 2014, LANCET DIABETES ENDO, V2, P111, DOI 10.1016/S2213-8587(13)70147-5
   Gorman DM, 2016, DIABETES METAB J, V40, P354, DOI 10.4093/dmj.2016.40.5.354
   Gotfredsen CF, 2014, DIABETES, V63, P2486, DOI 10.2337/db13-1087
   Granhall C, 2019, CLIN PHARMACOKINET, V58, P781, DOI 10.1007/s40262-018-0728-4
   Gutzwiller JP, 2006, DIGESTION, V73, P142, DOI 10.1159/000094334
   Hegedus L, 2018, DIABETES CARE, V41, P620, DOI 10.2337/dc17-1956
   Holst JJ, 2007, PHYSIOL REV, V87, P1409, DOI 10.1152/physrev.00034.2006
   Hozawa A, 2004, AM J HYPERTENS, V17, P1005, DOI 10.1016/j.amjhyper.2004.06.019
   Husain M, 2019, NEW ENGL J MED, V381, P841, DOI 10.1056/NEJMoa1901118
   Husain M, 2020, DIABETES OBES METAB, V22, P442, DOI 10.1111/dom.13955
   Hussein H, 2020, DIABETES OBES METAB, V22, P1035, DOI 10.1111/dom.14008
   Ikushima I, 2018, ADV THER, V35, P531, DOI 10.1007/s12325-018-0677-1
   International Diabetes Federation, 2019, IDF DIAB ATL 2019, VNinth
   Jain AB, 2021, DIABETES THER, V12, P527, DOI 10.1007/s13300-020-00984-x
   Ji LN, 2021, DIABETES OBES METAB, V23, P404, DOI 10.1111/dom.14232
   Jorsal A, 2017, EUR J HEART FAIL, V19, P69, DOI 10.1002/ejhf.657
   Kaku K, 2018, DIABETES OBES METAB, V20, P1202, DOI 10.1111/dom.13218
   Keller J, 2012, REGUL PEPTIDES, V179, P77, DOI 10.1016/j.regpep.2012.08.005
   Knudsen LB, 2019, FRONT ENDOCRINOL, V10, DOI 10.3389/fendo.2019.00155
   Knudsen LB, 2010, ENDOCRINOLOGY, V151, P1473, DOI 10.1210/en.2009-1272
   Korner M, 2007, J NUCL MED, V48, P736, DOI 10.2967/jnumed.106.038679
   Koo DH, 2019, J CLIN ENDOCR METAB, V104, P4594, DOI 10.1210/jc.2019-00033
   Korsatko S, 2018, DIABETES OBES METAB, V20, P2565, DOI 10.1111/dom.13422
   Kumarathurai P, 2017, DIABETES CARE, V40, P117, DOI 10.2337/dc16-1580
   Lando HM, 2012, ENDOCR PRACT, V18, P472, DOI 10.4158/EP11290.OR
   LAURITZEN T, 1985, DIABETES, V34, P74, DOI 10.2337/diab.34.3.S74
   le Roux CW, 2017, LANCET, V389, P1399, DOI 10.1016/S0140-6736(17)30069-7
   Lean MEJ, 2014, INT J OBESITY, V38, P689, DOI 10.1038/ijo.2013.149
   Leiter LA, 2020, DIABETES OBES METAB, V22, P1690, DOI 10.1111/dom.14079
   Li Ling, 2014, BMJ, V348, pg2366, DOI 10.1136/bmj.g2366
   Lingvay I, 2020, BMJ OPEN DIAB RES CA, V8, DOI 10.1136/bmjdrc-2020-001706
   Lingvay I, 2019, LANCET DIABETES ENDO, V7, P834, DOI 10.1016/S2213-8587(19)30311-0
   Linnebjerg H, 2008, REGUL PEPTIDES, V151, P123, DOI 10.1016/j.regpep.2008.07.003
   Lopez-Ruiz A, 2010, PHARM WORLD SCI, V32, P559, DOI 10.1007/s11096-010-9423-8
   Lovshin JA, 2015, DIABETES CARE, V38, P132, DOI 10.2337/dc14-1958
   Lyseng-Williamson KA, 2019, CLIN DRUG INVEST, V39, P805, DOI 10.1007/s40261-019-00826-0
   Margulies KB, 2016, JAMA-J AM MED ASSOC, V316, P500, DOI 10.1001/jama.2016.10260
   Marso SP, 2016, NEW ENGL J MED, V375, P1834, DOI 10.1056/NEJMoa1607141
   Marso SP, 2016, NEW ENGL J MED, V375, P311, DOI 10.1056/NEJMoa1603827
   Marzioni M, 2009, GUT, V58, P990, DOI 10.1136/gut.2008.150870
   Marzioni M, 2007, GASTROENTEROLOGY, V133, P244, DOI 10.1053/j.gastro.2007.04.007
   McCartney F, 2016, TISSUE BARRIERS, V4, DOI 10.1080/21688370.2016.1176822
   Mendis B, 2012, BRIT J CLIN PHARMACO, V74, P437, DOI 10.1111/j.1365-2125.2012.04214.x
   Mosenzon O, 2019, LANCET DIABETES ENDO, V7, P515, DOI 10.1016/S2213-8587(19)30192-5
   Mosterd CM, 2020, J NEPHROL, V33, P965, DOI 10.1007/s40620-020-00738-9
   Muskiet MHA, 2016, DIABETES OBES METAB, V18, P178, DOI 10.1111/dom.12601
   Muskiet MHA, 2017, NAT REV NEPHROL, V13, P605, DOI 10.1038/nrneph.2017.123
   Nachnani JS, 2010, DIABETOLOGIA, V53, P153, DOI 10.1007/s00125-009-1515-4
   Nakatani Y, 2016, DIABETES CARE, V39, pE22, DOI 10.2337/dc15-1437
   Nauck MA, 2019, DIABETES CARE, V42, P1912, DOI 10.2337/dc19-0415
   Nexoe-Larsen CC, 2018, DIABETES OBES METAB, V20, P2557, DOI 10.1111/dom.13420
   Noel RA, 2009, DIABETES CARE, V32, P834, DOI 10.2337/dc08-1755
   Nreu B, 2020, DIABETES RES CLIN PR, V161, DOI 10.1016/j.diabres.2020.108087
   Nyborg NCB, 2012, DIABETES, V61, P1243, DOI 10.2337/db11-0936
   Overgaard RV, 2019, DIABETOLOGIA, V62, pS375
   Pi-Sunyer X, 2015, NEW ENGL J MED, V373, P11, DOI 10.1056/NEJMoa1411892
   Pieber TR, 2019, LANCET DIABETES ENDO, V7, P528, DOI 10.1016/S2213-8587(19)30194-9
   Pizzimenti V, 2016, J CLIN PHARM THER, V41, P116, DOI 10.1111/jcpt.12373
   Pratley R, 2019, LANCET, V394, P39, DOI 10.1016/S0140-6736(19)31271-1
   Pratley RE, 2018, LANCET DIABETES ENDO, V6, P275, DOI 10.1016/S2213-8587(18)30024-X
   Pyke C, 2013, ENDOCRINOLOGY, V154, P4, DOI 10.1210/en.2012-2124
   Rodbard HW, 2019, DIABETES CARE, V42, P2272, DOI 10.2337/dc19-0883
   Rodbard HW, 2018, J CLIN ENDOCR METAB, V103, P2291, DOI 10.1210/jc.2018-00070
   Romera I, 2019, DIABETES THER, V10, P5, DOI 10.1007/s13300-018-0535-9
   Rosenstock J, 2019, JAMA-J AM MED ASSOC, V321, P1466, DOI 10.1001/jama.2019.2942
   Seino Y, 2018, DIABETES OBES METAB, V20, P378, DOI 10.1111/dom.13082
   Seufert J, 2018, EUR HEART J, V39, P597
   Shaddinger BC, 2017, J CLIN PHARMACOL, V57, P1322, DOI 10.1002/jcph.940
   SHERWIN RS, 1984, NEW ENGL J MED, V311, P365, DOI 10.1056/NEJM198408093110604
   Shomali Mansur, 2014, Clin Diabetes, V32, P32, DOI 10.2337/diaclin.32.1.32
   Singh S, 2013, JAMA INTERN MED, V173, P534, DOI 10.1001/jamainternmed.2013.2720
   Smits MM, 2017, DIABETIC MED, V34, P591, DOI 10.1111/dme.13160
   Smits MM, 2017, DIABETES CARE, V40, P301, DOI 10.2337/dc16-0836
   Smits MM, 2017, EUR J ENDOCRINOL, V176, P77, DOI 10.1530/EJE-16-0507
   Smits MM, 2016, DIABETES OBES METAB, V18, P1217, DOI 10.1111/dom.12748
   Smits MM, 2016, BRIT J CLIN PHARMACO, V81, P613, DOI 10.1111/bcp.12843
   Sorli C, 2017, LANCET DIABETES ENDO, V5, P251, DOI 10.1016/S2213-8587(17)30013-X
   Steinberg WM, 2017, DIABETES CARE, V40, P839, DOI 10.2337/dc16-2684
   Steinberg WM, 2017, DIABETES CARE, V40, P966, DOI 10.2337/dc16-2747
   Tatarkiewicz K, 2013, DIABETES OBES METAB, V15, P417, DOI 10.1111/dom.12040
   ten Kulve JS, 2016, DIABETES CARE, V39, P214, DOI 10.2337/dc15-0772
   Tokuyama H, 2013, DIABETES RES CLIN PR, V100, pE66, DOI 10.1016/j.diabres.2013.03.034
   Tsapas A, 2020, ANN INTERN MED, V173, P278, DOI 10.7326/M20-0864
   Turner RC, 1998, LANCET, V352, P854, DOI 10.1016/s0140-6736(98)07037-8
   van Bloemendaal L, 2014, J ENDOCRINOL, V221, pT1, DOI 10.1530/JOE-13-0414
   Vilsboll T, 2018, DIABETES OBES METAB, V20, P889, DOI 10.1111/dom.13172
   Vrang N, 2012, AM J PHYSIOL-ENDOC M, V303, pE253, DOI 10.1152/ajpendo.00182.2012
   Waser B, 2015, MODERN PATHOL, V28, P391, DOI 10.1038/modpathol.2014.113
   Wegeberg AML, 2020, UNITED EUR GASTROENT, V8, P695, DOI 10.1177/2050640620925968
   Wenten M, 2012, DIABETIC MED, V29, P1412, DOI 10.1111/j.1464-5491.2012.03652.x
   Williams DM, 2021, DIABETES THER, V12, P801, DOI 10.1007/s13300-021-01015-z
   Willms B, 1996, J CLIN ENDOCR METAB, V81, P327, DOI 10.1210/jc.81.1.327
   Winzeler B, 2020, ENDOCRINE, V70, P292, DOI 10.1007/s12020-020-02394-2
   Witkowski M, 2018, DIABETES THER, V9, P1233, DOI 10.1007/s13300-018-0428-y
   Wiviott SD, 2019, NEW ENGL J MED, V380, P347, DOI 10.1056/NEJMoa1812389
   Xiao CT, 2012, ARTERIOSCL THROM VAS, V32, P1513, DOI 10.1161/ATVBAHA.112.246207
   Yabe D, 2020, LANCET DIABETES ENDO, V8, P392, DOI 10.1016/S2213-8587(20)30074-7
   Yamada Y, 2020, LANCET DIABETES ENDO, V8, P377, DOI 10.1016/S2213-8587(20)30075-9
   Zinman B, 2019, DIABETES CARE, V42, P2262, DOI 10.2337/dc19-0898
   Zinman B, 2019, LANCET DIABETES ENDO, V7, P356, DOI 10.1016/S2213-8587(19)30066-X
NR 133
TC 8
Z9 8
U1 21
U2 26
PU FRONTIERS MEDIA SA
PI LAUSANNE
PA AVENUE DU TRIBUNAL FEDERAL 34, LAUSANNE, CH-1015, SWITZERLAND
SN 1664-2392
J9 FRONT ENDOCRINOL
JI Front. Endocrinol.
PD JUL 7
PY 2021
VL 12
AR 645563
DI 10.3389/fendo.2021.645563
PG 19
WC Endocrinology & Metabolism
WE Science Citation Index Expanded (SCI-EXPANDED)
SC Endocrinology & Metabolism
GA TL6UY
UT WOS:000674996300001
PM 34305810
OA gold, Green Published
DA 2022-07-19
ER

PT J
AU Azorin-Ortuno, M
   Yanez-Gascon, MJ
   Vallejo, F
   Pallares, FJ
   Larrosa, M
   Lucas, R
   Morales, JC
   Tomas-Barberan, FA
   Garcia-Conesa, MT
   Espin, JC
AF Azorin-Ortuno, Maria
   Yanez-Gascon, Maria J.
   Vallejo, Fernando
   Pallares, Francisco J.
   Larrosa, Mar
   Lucas, Ricardo
   Morales, Juan C.
   Tomas-Barberan, Francisco A.
   Garcia-Conesa, Maria T.
   Espin, Juan C.
TI Metabolites and tissue distribution of resveratrol in the pig
SO MOLECULAR NUTRITION & FOOD RESEARCH
LA English
DT Article
DE Bioavailability; Dihydroresveratrol; Disposition; Metabolites;
   Polyphenol
ID CANCER RESISTANCE PROTEIN; TRANS-RESVERATROL; GASTROINTESTINAL-TRACT;
   LYMPHATIC ABSORPTION; BLACK-RASPBERRY; QUERCETIN; BIOAVAILABILITY; RAT;
   PHARMACOKINETICS; PLASMA
AB Scope: trans-Resveratrol (RES) and/(or) its metabolites exert many effects in vivo. Our aim was to study the metabolism and tissue distribution of RES using the pig, a mammal physiologically close to humans.
   Methods and results: Forty-seven tissues, organs and fluids were analyzed 6 h after intragastric RES administration (5.9 mg/kg body weight) using HPLC-MS/MS. Twelve RES and seven dihydroresveratrol (DH-RES) metabolites were detected. DH-RES was the main metabolite in cecum, colon and rectum, whereas RES-3-O-glucuronide was the most abundant one in fluids and organs. Approximately 74.5% of the total RES administered was recovered in the form of RES, DH-RES and derived metabolites (65.1% along the gastrointestinal tract, 7.7% in urine, 1.2% in bile and 0.5% in organs). We report here, for the first time, the occurrence of RES ribosyl-sulfate derivative, DH-RES diglucuronide, DH-RES sulfoglucuronide and DH-RES disulfate as well as the metabolic profile of RES and DH-RES in the aorta, lymph, lymph node, ovaries, uterus, cerebellum, pancreas, urinary bladder tissue, fat and muscle.
   Conclusion: This study contributes to the clarification of the metabolism and tissue distribution of RES and could help to further understand the mechanisms underlying its effects.
C1 [Azorin-Ortuno, Maria; Yanez-Gascon, Maria J.; Vallejo, Fernando; Larrosa, Mar; Tomas-Barberan, Francisco A.; Garcia-Conesa, Maria T.; Espin, Juan C.] CEBAS CSIC, Res Grp Qual Safety & Bioact Plant Foods, Dept Food Sci & Technol, Murcia 30100, Spain.
   [Pallares, Francisco J.] Univ Murcia, Dept Anat & Compared Pathol, Sch Vet, Murcia, Spain.
   [Lucas, Ricardo; Morales, Juan C.] Univ Seville, CSIC, Dept Bioorgan Chem, IIQ, Seville, Spain.
RP Espin, JC (通讯作者)，CEBAS CSIC, Res Grp Qual Safety & Bioact Plant Foods, Dept Food Sci & Technol, POB 164,Campus Espinardo, Murcia 30100, Spain.
EM jcespin@cebas.csic.es
RI Espín, Juan Carlos/G-6231-2011; LARROSA, MAR/H-6012-2012; García-Conesa,
   María-Teresa/N-4032-2014; Morales, Juan C/B-7853-2008; Tomás-Barberán,
   Francisco/D-6686-2011; Yáñez Gascón, María Josefa/H-5327-2015
OI Espín, Juan Carlos/0000-0002-1068-8692; LARROSA,
   MAR/0000-0002-8863-4686; García-Conesa,
   María-Teresa/0000-0002-4125-853X; Morales, Juan C/0000-0003-2400-405X;
   Tomás-Barberán, Francisco/0000-0002-0790-1739; Yáñez Gascón, María
   Josefa/0000-0001-8694-6072; Vallejo, Fernando/0000-0003-3343-6479
FU Fundacion Seneca de la Region de Murcia [GERM 06, 04486]; Consolider
   Ingenio [CSD2007-00063]; CSIC; CSIC (Spain);  [CICYT-BFU2007-60576]
FX This work has been supported by the Projects CICYT-BFU2007-60576,
   Fundacion Seneca de la Region de Murcia (grupo de excelencia GERM 06,
   04486) and Consolider Ingenio 2010, CSD2007-00063 (Fun-C-Food). The
   authors are grateful to Dr. Alberto Quiles and Dr. Candido Gutierrez
   from the Veterinary School (Univ. Murcia, Spain) and Jose Luis Pineda
   from Proquimur S. L. (Murcia, Spain) for their assistance in some parts
   of the study. M. A. O. is a holder of a predoctoral JAE grant from CSIC
   and M. L. and R. L. of a JAE-DOC contract from CSIC (Spain).
CR Alfaras I, 2010, J AGR FOOD CHEM, V58, P8104, DOI 10.1021/jf100702x
   Asensi M, 2002, FREE RADICAL BIO MED, V33, P387, DOI 10.1016/S0891-5849(02)00911-5
   Azorin-Ortuno M, 2008, J AGR FOOD CHEM, V56, P2857, DOI 10.1021/jf8000857
   Azorin-Ortuno M, 2010, J AGR FOOD CHEM, V58, P11165, DOI 10.1021/jf102799m
   Baile CA, 2011, ANN NY ACAD SCI, V1215, P40, DOI 10.1111/j.1749-6632.2010.05845.x
   Baur JA, 2006, NAT REV DRUG DISCOV, V5, P493, DOI 10.1038/nrd2060
   Bertelli AAE, 1996, INT J TISSUE REACT, V18, P67
   Biasutto L, 2010, MOLECULES, V15, P6570, DOI 10.3390/molecules15096570
   Bieger J, 2008, J NUTR, V138, P1417, DOI 10.1093/jn/138.8.1417
   Boocock DJ, 2007, CANCER EPIDEM BIOMAR, V16, P1246, DOI 10.1158/1055-9965.EPI-07-0022
   Burkon A, 2008, MOL NUTR FOOD RES, V52, P549, DOI 10.1002/mnfr.200700290
   Cermak R, 2010, J AGR FOOD CHEM, V58, P8467, DOI 10.1021/jf1009846
   Chen IL, 2010, J AGR FOOD CHEM, V58, P546, DOI 10.1021/jf9026124
   Cottart CH, 2010, MOL NUTR FOOD RES, V54, P7, DOI 10.1002/mnfr.200900437
   de Boer VCJ, 2005, J NUTR, V135, P1718, DOI 10.1093/jn/135.7.1718
   de la Torre-Carbot K, 2007, ANAL CHIM ACTA, V583, P402, DOI 10.1016/j.aca.2006.10.029
   El-Mohsen MA, 2006, BRIT J NUTR, V96, P62, DOI 10.1079/BJN20061810
   Juan ME, 2010, J AGR FOOD CHEM, V58, P7472, DOI 10.1021/jf100836j
   Juan ME, 2010, J NUTR, V140, P489, DOI 10.3945/jn.109.114959
   Juan ME, 2010, J PHARMACEUT BIOMED, V51, P391, DOI 10.1016/j.jpba.2009.03.026
   Espin JC, 2007, J AGR FOOD CHEM, V55, P10476, DOI 10.1021/jf0723864
   Gescher AJ, 2003, CANCER EPIDEM BIOMAR, V12, P953
   Goldberg DA, 2003, CLIN BIOCHEM, V36, P79, DOI 10.1016/S0009-9120(02)00397-1
   GONZALEZ E, 2007, OPTIONS MEDITERRAN A, V76, P115
   Guilloteau P, 2010, NUTR RES REV, V23, P4, DOI 10.1017/S0954422410000077
   Hein EM, 2008, J AGR FOOD CHEM, V56, P2281, DOI 10.1021/jf073444o
   Jackson JR, 2010, AM J PHYSIOL-REG I, V299, pR1572, DOI 10.1152/ajpregu.00489.2010
   Kennedy DO, 2010, AM J CLIN NUTR, V91, P1590, DOI 10.3945/ajcn.2009.28641
   Larrosa M, 2010, J MED CHEM, V53, P7365, DOI 10.1021/jm1007006
   Lucas R, 2009, CARBOHYD RES, V344, P1340, DOI 10.1016/j.carres.2009.05.016
   MacLean C, 2008, DRUG METAB DISPOS, V36, P1249, DOI 10.1124/dmd.108.020859
   Major H, 2003, RAPID COMMUN MASS SP, V17, P76, DOI 10.1002/rcm.874
   Marier JF, 2002, J PHARMACOL EXP THER, V302, P369, DOI 10.1124/jpet.102.033340
   Milbury PE, 2010, J AGR FOOD CHEM, V58, P3950, DOI 10.1021/jf903529m
   Murota K, 2005, FEBS LETT, V579, P5343, DOI 10.1016/j.febslet.2005.08.060
   Nakamura T, 1997, J MASS SPECTROM, V32, P888, DOI 10.1002/(SICI)1096-9888(199708)32:8<888::AID-JMS548>3.0.CO;2-W
   Patel KR, 2010, CANCER RES, V70, P7392, DOI 10.1158/0008-5472.CAN-10-2027
   Reagan-Shaw S, 2008, FASEB J, V22, P659, DOI 10.1096/fj.07-9574LSF
   Sabolovic N, 2006, BIOPHARM DRUG DISPOS, V27, P181, DOI 10.1002/bdd.498
   Sale S, 2004, BRIT J CANCER, V90, P736, DOI 10.1038/sj.bjc.6601568
   Stivala LA, 2001, J BIOL CHEM, V276, P22586, DOI 10.1074/jbc.M101846200
   Stringer Andrea M, 2007, J Support Oncol, V5, P259
   Urpi-Sarda M, 2009, PLANT PHENOLICS HUMA, P265
   van de Wetering K, 2009, MOL PHARMACOL, V75, P876, DOI 10.1124/mol.108.052019
   van't Slot G, 2009, J AGR FOOD CHEM, V57, P8041, DOI 10.1021/jf900458e
   Vieira OV, 1996, J LIPID RES, V37, P2715
   Vitrac X, 2003, LIFE SCI, V72, P2219, DOI 10.1016/S0024-3205(03)00096-1
   Walle T, 2004, DRUG METAB DISPOS, V32, P1377, DOI 10.1124/dmd.104.000885
   Walle T, 2011, ANN NY ACAD SCI, V1215, P9, DOI 10.1111/j.1749-6632.2010.05842.x
   Wang DG, 2011, J CHROMATOGR B, V879, P69, DOI 10.1016/j.jchromb.2010.11.012
   Wenzel E, 2005, MOL NUTR FOOD RES, V49, P472, DOI 10.1002/mnfr.200500010
   Wenzel E, 2005, MOL NUTR FOOD RES, V49, P482, DOI 10.1002/mnfr.200500003
   Wu XL, 2009, MOL NUTR FOOD RES, V53, pS76, DOI 10.1002/mnfr.200800231
   Wu XL, 2006, J AGR FOOD CHEM, V54, P583, DOI 10.1021/jf052108+
NR 54
TC 103
Z9 108
U1 1
U2 46
PU WILEY
PI HOBOKEN
PA 111 RIVER ST, HOBOKEN 07030-5774, NJ USA
SN 1613-4125
EI 1613-4133
J9 MOL NUTR FOOD RES
JI Mol. Nutr. Food Res.
PD AUG
PY 2011
VL 55
IS 8
SI SI
BP 1154
EP 1168
DI 10.1002/mnfr.201100140
PG 15
WC Food Science & Technology
WE Science Citation Index Expanded (SCI-EXPANDED)
SC Food Science & Technology
GA 814MK
UT WOS:000294458700004
PM 21710561
DA 2022-07-19
ER

PT J
AU Maftouh, M
   Avan, A
   Sciarrillo, R
   Granchi, C
   Leon, LG
   Rani, R
   Funel, N
   Smid, K
   Honeywell, R
   Boggi, U
   Minutolo, F
   Peters, GJ
   Giovannetti, E
AF Maftouh, M.
   Avan, A.
   Sciarrillo, R.
   Granchi, C.
   Leon, L. G.
   Rani, R.
   Funel, N.
   Smid, K.
   Honeywell, R.
   Boggi, U.
   Minutolo, F.
   Peters, G. J.
   Giovannetti, E.
TI Synergistic interaction of novel lactate dehydrogenase inhibitors with
   gemcitabine against pancreatic cancer cells in hypoxia
SO BRITISH JOURNAL OF CANCER
LA English
DT Article
DE pancreatic ductal adenocarcinoma; hypoxia; lactate dehydrogenase
   inhibitors; gemcitabine
ID EXPRESSION; PATHWAY; KINASE; ATTENUATION; RESISTANCE; PHYSIOLOGY;
   RATIONALE; TARGETS; OXYGEN; TUMORS
AB Background: Hypoxia is a driving force in pancreatic-ductal-adenocarcinoma (PDAC) growth, metastasis and chemoresistance. The muscle-isoform of lactate dehydrogenase (LDH-A) constitutes a major checkpoint for the switch to anaerobic glycolysis, ensuring supply of energy and anabolites in hypoxic-environments. Therefore, we investigated the molecular mechanisms underlying the pharmacological interaction of novel LDH-A inhibitors in combination with gemcitabine in PDAC cells.
   Methods: Lactate dehydrogenase A levels were studied by quantitative RT-PCR, western blot, immunofluorescence and activity assays in 14 PDAC cells, including primary-cell-cultures and spheroids, in normoxic and hypoxic conditions. Cell proliferation, migration and key determinants of drug activity were evaluated by sulforhodamine-B-assay, wound-healing assay, PCR and LC-MS/MS.
   Results: Lactate dehydrogenase A was significantly increased under hypoxic conditions (1% O-2), where the novel LDH-A inhibitors proved to be particularly effective (e. g., with IC50 values of 0.9 vs 16.3 mu M for NHI-1 in LPC006 in hypoxia vs normoxia, respectively). These compounds induced apoptosis, affected invasiveness and spheroid-growth, reducing expression of metalloproteinases and cancer-stem-like-cells markers (CD133+). Their synergistic interaction with gemcitabine, with combination index values <0.4 in hypoxia, might also be attributed to modulation of gemcitabine metabolism, overcoming the reduced synthesis of phosphorylated metabolites.
   Conclusion: Lactate dehydrogenase A is a viable target in PDAC, and novel LDH-A inhibitors display synergistic cytotoxic activity with gemcitabine, offering an innovative tool in hypoxic tumours.
C1 [Maftouh, M.; Avan, A.; Sciarrillo, R.; Smid, K.; Honeywell, R.; Peters, G. J.; Giovannetti, E.] Vrije Univ Amsterdam Med Ctr, Dept Med Oncol, NL-1081 HV Amsterdam, Netherlands.
   [Granchi, C.; Rani, R.; Minutolo, F.] Univ Pisa, Dept Pharm, Pisa, Italy.
   [Leon, L. G.] Univ La Laguna, Inst Tecnol Biomed, Ctr Biomed Res Canary Isl, E-38207 San Cristobal la Laguna, Spain.
   [Funel, N.; Boggi, U.] Univ Pisa, Dept Surg, Pisa, Italy.
RP Giovannetti, E (通讯作者)，Vrije Univ Amsterdam Med Ctr, Dept Med Oncol, De Boelelaan 1117, NL-1081 HV Amsterdam, Netherlands.
EM e.giovannetti@vumc.nl
RI Minutolo, Filippo/A-7480-2011; Rani, Reshma/E-3414-2018; giovannetti,
   elisa/F-4261-2011; Granchi, Carlotta/S-1745-2019; Peters, Godefridus
   J/C-7562-2013
OI Minutolo, Filippo/0000-0002-3312-104X; giovannetti,
   elisa/0000-0002-7565-7504; Granchi, Carlotta/0000-0002-5849-0722;
   Peters, Godefridus J/0000-0002-5447-2877; Funel,
   Niccola/0000-0002-5028-2363; naseri, shahrokh/0000-0001-8974-2120;
   Sciarrillo, Rocco/0000-0003-4329-8823
FU EORTC-PAMM; CCA-VICI foundation [2012-5-07]; Netherlands Organization
   for Scientific Research (NWO, Veni grant); AIRC-Marie Curie
   (International Fellowship); Istituto Toscano Tumori grant; European
   Union [FP7-REGPOT-2012-CT2012-31637-IMBRAIN, GA-2011-299026]
FX We would like to thank Dr E Paolicchi (University of Pisa) and Dr V
   Galla' (University of Bologna) for the help on initial experiments with
   spheroids and invasion; Professor A Griffioen (Angiogenesis group,
   Department Medical Oncology, VUmc, Amsterdam VUmc, Amsterdam) for the
   migration station used to perform wound-healing assays, and Dr P
   Koolwijk (Department of Physiology, VUmc, Amsterdam, The Netherlands)
   for the hypoxia incubator used to perform experiments in hypoxic
   conditions. This work was supported by grants from EORTC-PAMM
   (Godefridus J Peters, Elisa Giovannetti, Filippo Minutolo), CCA-VICI
   foundation (grant no 2012-5-07, Amir Avan, Godefridus J Peters, Elisa
   Giovannetti), Netherlands Organization for Scientific Research (NWO,
   Veni grant, Elisa Giovannetti), AIRC-Marie Curie (International
   Fellowship, Elisa Giovannetti); Istituto Toscano Tumori grant (Ugo
   Boggi, Niccola Funel, Elisa Giovannetti), European Union
   FP7-REGPOT-2012-CT2012-31637-IMBRAIN (Leticia G Leon, Elisa Giovannetti,
   Godefridus J. Peters), European Union Seventh Framework Programme
   (FP7/2007-2013) under grant agreement no PIIF-GA-2011-299026 (Filippo
   Minutolo, Reshma Rani).
CR Arseneault R, 2013, CANCER LETT, V338, P255, DOI 10.1016/j.canlet.2013.03.034
   Avan A, 2013, CURR PHARM DESIGN, V19, P940, DOI 10.2174/138161213804547312
   Avan A, 2012, MOL CANCER THER, V11, P1735, DOI 10.1158/1535-7163.MCT-12-0037
   Baumann F, 2009, NEURO-ONCOLOGY, V11, P368, DOI 10.1215/15228517-2008-106
   Bijnsdorp IV, 2011, METHODS MOL BIOL, V731, P421, DOI 10.1007/978-1-61779-080-5_34
   Brooks GA, 1999, P NATL ACAD SCI USA, V96, P1129, DOI 10.1073/pnas.96.3.1129
   Brown JM, 1998, CANCER RES, V58, P1408
   Chang Q, 2011, CANCER RES, V71, P3110, DOI 10.1158/0008-5472.CAN-10-4049
   CHEN EH, 1995, J CLIN INVEST, V95, P1660, DOI 10.1172/JCI117841
   Chien WW, 2014, MOL CARCINOGEN, V53, P722, DOI 10.1002/mc.22024
   Duffy John P, 2003, Mol Cancer, V2, P12, DOI 10.1186/1476-4598-2-12
   Elnaggar M, 2012, CURR PHARM DESIGN, V18, P2811, DOI 10.2174/138161212800626175
   Fantin VR, 2006, CANCER CELL, V9, P425, DOI 10.1016/j.ccr.2006.04.023
   Feig C, 2012, CLIN CANCER RES, V18, P4266, DOI 10.1158/1078-0432.CCR-11-3114
   Fischer K, 2007, BLOOD, V109, P3812, DOI 10.1182/blood-2006-07-035972
   Gatenby RA, 2004, NAT REV CANCER, V4, P891, DOI 10.1038/nrc1478
   Giovannetti E, 2005, BRIT J CANCER, V92, P681, DOI 10.1038/sj.bjc.6602382
   Giovannetti E, 2011, BRIT J CANCER, V105, P1542, DOI 10.1038/bjc.2011.400
   Giovannetti E, 2008, MOL PHARMACOL, V73, P1290, DOI 10.1124/mol.107.042382
   Giovannetti E, 2010, CANCER RES, V70, P4528, DOI 10.1158/0008-5472.CAN-09-4467
   GOLDBERG E, 1985, EXP CLIN IMMUNOGENET, V2, P120
   GOLDMAN RD, 1964, CANCER RES, V24, P389
   Graeber TG, 1996, NATURE, V379, P88, DOI 10.1038/379088a0
   Granchi C, 2010, CURR MED CHEM, V17, P672, DOI 10.2174/092986710790416263
   Granchi C, 2013, ORG BIOMOL CHEM, V11, P6588, DOI 10.1039/c3ob40870a
   Granchi C, 2011, EUR J MED CHEM, V46, P5398, DOI 10.1016/j.ejmech.2011.08.046
   Granchi C, 2011, J MED CHEM, V54, P1599, DOI 10.1021/jm101007q
   Haas M, 2013, J CANCER RES CLIN, V139, P681, DOI 10.1007/s00432-012-1371-3
   Hanahan D, 2011, CELL, V144, P646, DOI 10.1016/j.cell.2011.02.013
   Harris AL, 2002, NAT REV CANCER, V2, P38, DOI 10.1038/nrc704
   Hashimoto O, 2011, PATHOBIOLOGY, V78, P181, DOI 10.1159/000325538
   Heinemann V, 2012, CANCER TREAT REV, V38, P843, DOI 10.1016/j.ctrv.2011.12.004
   Hiraoka N, 2010, BRIT J CANCER, V103, P1057, DOI 10.1038/sj.bjc.6605854
   KANNO T, 1988, CLIN CHIM ACTA, V173, P89, DOI 10.1016/0009-8981(88)90359-2
   Kolev Y, 2008, ANN SURG ONCOL, V15, P2336, DOI 10.1245/s10434-008-9955-5
   Koong AC, 2000, INT J RADIAT ONCOL, V48, P919, DOI 10.1016/S0360-3016(00)00803-8
   Koukourakis MI, 2005, CLIN EXP METASTAS, V22, P25, DOI 10.1007/s10585-005-2343-7
   Koukourakis MI, 2006, CANCER SCI, V97, P1056, DOI 10.1111/j.1349-7006.2006.00298.x
   Lam W, 2009, MOL CANCER THER, V8, P415, DOI 10.1158/1535-7163.MCT-08-0692
   Le A, 2010, P NATL ACAD SCI USA, V107, P2037, DOI 10.1073/pnas.0914433107
   Le QT, 2004, CANCER METAST REV, V23, P293, DOI 10.1023/B:CANC.0000031768.89246.d7
   Longati P, 2013, BMC CANCER, V13, DOI 10.1186/1471-2407-13-95
   Manerba M, 2012, CHEMMEDCHEM, V7, P311, DOI 10.1002/cmdc.201100471
   Metallo CM, 2012, NATURE, V481, P380, DOI 10.1038/nature10602
   Padron JM, 2000, CRIT REV ONCOL HEMAT, V36, P141, DOI 10.1016/S1040-8428(00)00083-4
   Patel JH, 2004, NAT REV CANCER, V4, P562, DOI 10.1038/nrc1393
   Salnikov AV, 2012, PLOS ONE, V7, DOI 10.1371/journal.pone.0046391
   Semenza GL, 2007, BIOCHEM J, V405, P1, DOI 10.1042/BJ20070389
   Siegel R, 2012, CA-CANCER J CLIN, V62, P10, DOI 10.3322/caac.20138
   Sun HX, 2013, HEPATOLOGY, V57, P1088, DOI 10.1002/hep.26188
   Swietach P, 2007, CANCER METAST REV, V26, P299, DOI 10.1007/s10555-007-9064-0
   Vasseur Sophie, 2010, Cancers (Basel), V2, P2138, DOI 10.3390/cancers2042138
   Verma A, 2006, CANCER RES, V66, P10525, DOI 10.1158/0008-5472.CAN-06-2387
   Whipple C, 2008, LANGENBECK ARCH SURG, V393, P901, DOI 10.1007/s00423-008-0280-z
   Wilson WR, 2011, NAT REV CANCER, V11, P393, DOI 10.1038/nrc3064
   Wouters A, 2011, INT J RADIAT ONCOL, V80, P558, DOI 10.1016/j.ijrobp.2010.12.051
   Xie H, 2009, MOL CANCER THER, V8, P626, DOI 10.1158/1535-7163.MCT-08-1049
   Yokoi K, 2004, CLIN CANCER RES, V10, P2299, DOI 10.1158/1078-0432.CCR-03-0488
   Zhang XF, 2005, CLIN CANCER RES, V11, P2337, DOI 10.1158/1078-0432.CCR-04-1900
   Zhao D, 2013, CANCER CELL, V23, P464, DOI 10.1016/j.ccr.2013.02.005
   Zhou M, 2010, MOL CANCER, V9, DOI 10.1186/1476-4598-9-33
   Zhou WD, 2011, J PROTEOME RES, V10, P1944, DOI 10.1021/pr101179t
NR 62
TC 98
Z9 100
U1 3
U2 34
PU NATURE PUBLISHING GROUP
PI LONDON
PA MACMILLAN BUILDING, 4 CRINAN ST, LONDON N1 9XW, ENGLAND
SN 0007-0920
EI 1532-1827
J9 BRIT J CANCER
JI Br. J. Cancer
PD JAN 7
PY 2014
VL 110
IS 1
BP 172
EP 182
DI 10.1038/bjc.2013.681
PG 11
WC Oncology
WE Science Citation Index Expanded (SCI-EXPANDED)
SC Oncology
GA 286UH
UT WOS:000329493700022
PM 24178759
OA hybrid, Green Published
DA 2022-07-19
ER

PT J
AU Lai, BFL
   Lu, RXZ
   Hu, YS
   Huyer, LD
   Dou, W
   Wang, EY
   Radulovich, N
   Tsao, MS
   Sun, Y
   Radisic, M
AF Lai, Benjamin Fook Lun
   Lu, Rick Xing Ze
   Hu, Yangshuo
   Huyer, Locke Davenport
   Dou, Wenkun
   Wang, Erika Yan
   Radulovich, Nikolina
   Tsao, Ming Sound
   Sun, Yu
   Radisic, Milica
TI Recapitulating Pancreatic Tumor Microenvironment through Synergistic Use
   of Patient Organoids and Organ-on-a-Chip Vasculature
SO ADVANCED FUNCTIONAL MATERIALS
LA English
DT Article
DE desmoplasia; tumor microenvironment; tumor organoids; vascularized
ID CANCER-ASSOCIATED FIBROBLASTS; MONOCYTE CHEMOATTRACTANT PROTEIN-1;
   2ND-HARMONIC GENERATION; STELLATE CELLS; DRUG-RESISTANCE;
   NAB-PACLITAXEL; COLLAGEN; GEMCITABINE; GROWTH; ACTIVATION
AB Tumor progression relies on the interaction between neoplastic epithelial cells and their surrounding stromal partners. This cell cross-talk affects stromal development, and ultimately the heterogeneity impacts drug efficacy. To mimic this evolving paradigm, 3D vascularized pancreatic adenocarcinoma tissue is microengineered in a tri-culture system composed of patient-derived pancreatic organoids, human fibroblasts, and endothelial cells on a perfusable platform, situated in a 96-well plate. Through synergistic engineering, the benefits of cellular fidelity of patient tumor organoids are combined with the flow control of an organ-on-a-chip platform. Validation of this platform includes demonstrating the growth of pancreatic tumor organoids by monitoring the change in metabolic activity of the tissue. Investigation of the tumor microenvironment highlights the role of fibroblasts in symbiosis with patient organoids, resulting in a six-fold increase of collagen deposition and corresponding increase in tissue stiffness in comparison to fibroblast free controls. The value of a perfusable vascular network is evident in drug screening, as perfusing gemcitabine into stiffened matrix does not show the dose-dependent effects on decrease in tumor viability as those under static conditions. These findings demonstrate the importance of a dynamic synergistic relationship between patient cells with stromal fibroblasts, in a 3D perfused vascular network, to accurately recapitulate a dynamic tumor microenvironment.
C1 [Lai, Benjamin Fook Lun; Lu, Rick Xing Ze; Huyer, Locke Davenport; Wang, Erika Yan; Sun, Yu; Radisic, Milica] Univ Toronto, Inst Biomat & Biomed Engn, Toronto, ON, Canada.
   [Hu, Yangshuo; Huyer, Locke Davenport; Radisic, Milica] Univ Toronto, Dept Chem Engn & Appl Chem, Toronto, ON, Canada.
   [Huyer, Locke Davenport; Radisic, Milica] Univ Hlth Network, Toronto Gen Res Inst, Toronto, ON, Canada.
   [Dou, Wenkun; Sun, Yu] Univ Toronto, Mat Sci & Engn, Toronto, ON, Canada.
   [Radulovich, Nikolina; Tsao, Ming Sound] Univ Hlth Network, Princess Margaret Canc Ctr, Toronto, ON, Canada.
RP Radisic, M (通讯作者)，Univ Toronto, Inst Biomat & Biomed Engn, Toronto, ON, Canada.; Radisic, M (通讯作者)，Univ Toronto, Dept Chem Engn & Appl Chem, Toronto, ON, Canada.; Radisic, M (通讯作者)，Univ Hlth Network, Toronto Gen Res Inst, Toronto, ON, Canada.
EM m.radisic@utoronto.ca
RI Tsao, Ming-Sound/M-3503-2017; Tsao, Ming Sound/AFQ-7332-2022
OI Tsao, Ming Sound/0000-0002-9160-5405; Sun, Yu/0000-0001-7895-0741;
   Davenport Huyer, Locke/0000-0003-1526-7122; Radisic,
   Milica/0000-0003-1249-4135
FU Canadian Institutes of Health Research (CIHR) [MOP-126027, MOP-137107,
   MOP-142382, FDN-167274]; Natural Sciences and Engineering Research
   Council of Canada (NSERC) [RGPIN 326982-10]; NSERCCIHR Collaborative
   Health Research Grant [CHRP 493737-16]; National Institutes of Health
   [2R01 HL076485]; Princess Margaret Cancer Foundation; Canada Research
   Chair; NSERC Post-graduate Fellowship; CIHR Vanier Scholarship
FX This work was funded by the Canadian Institutes of Health Research
   (CIHR) Operating Grants (MOP-126027, MOP-137107, MOP-142382, and
   FDN-167274), Natural Sciences and Engineering Research Council of Canada
   (NSERC) Discovery Grant (RGPIN 326982-10), NSERCCIHR Collaborative
   Health Research Grant (CHRP 493737-16), and National Institutes of
   Health Grant 2R01 HL076485. Princess Margaret Living BioBank (PMLB) core
   is supported by Princess Margaret Cancer Foundation. M.R. is supported
   by the Canada Research Chair, B.F.L.L. and R.X.Z.L are supported by the
   NSERC Post-graduate Fellowship, and L.D.H. was supported by the CIHR
   Vanier Scholarship.
CR Adiseshaiah PP, 2016, NAT REV CLIN ONCOL, V13, P750, DOI 10.1038/nrclinonc.2016.119
   Amann A, 2017, SCI REP-UK, V7, DOI 10.1038/s41598-017-03010-6
   Armstrong T, 2004, CLIN CANCER RES, V10, P7427, DOI 10.1158/1078-0432.CCR-03-0825
   Auciello FR, 2019, CANCER DISCOV, V9, P617, DOI 10.1158/2159-8290.CD-18-1212
   Awasthi N, 2013, J EXP CLIN CANC RES, V32, DOI 10.1186/1756-9966-32-12
   Boj SF, 2015, CELL, V160, P324, DOI 10.1016/j.cell.2014.12.021
   Brassard JA, 2019, CELL STEM CELL, V24, P860, DOI 10.1016/j.stem.2019.05.005
   Burris HA, 1997, J CLIN ONCOL, V15, P2403, DOI 10.1200/JCO.1997.15.6.2403
   Carthy JM, 2011, PLOS ONE, V6, DOI 10.1371/journal.pone.0019809
   Catlett-Falcone R, 1999, IMMUNITY, V10, P105, DOI 10.1016/S1074-7613(00)80011-4
   Chakraborty D, 2017, NAT COMMUN, V8, DOI 10.1038/s41467-017-01236-6
   Chen XY, 2012, NAT PROTOC, V7, P654, DOI 10.1038/nprot.2012.009
   Chitkara D, 2013, BIOCONJUGATE CHEM, V24, P1161, DOI 10.1021/bc400032x
   Conze D, 2001, CANCER RES, V61, P8851
   Di Costanzo F, 2005, BRIT J CANCER, V93, P185, DOI 10.1038/sj.bjc.6602640
   Dimou A, 2012, THER ADV MED ONCOL, V4, P271, DOI 10.1177/1758834012446008
   Dougan SK, 2017, CANCER J, V23, P321, DOI 10.1097/PPO.0000000000000288
   Drifka CR, 2016, J HISTOCHEM CYTOCHEM, V64, P519, DOI 10.1369/0022155416659249
   Duan Z, 2002, CYTOKINE, V17, P234, DOI 10.1006/cyto.2001.1008
   DuFort CC, 2011, NAT REV MOL CELL BIO, V12, P308, DOI 10.1038/nrm3112
   Dufour AM, 2018, FRONT IMMUNOL, V9, DOI 10.3389/fimmu.2018.01865
   Duluc C, 2015, EMBO MOL MED, V7, P735, DOI 10.15252/emmm.201404346
   Dutta D, 2017, TRENDS MOL MED, V23, P393, DOI 10.1016/j.molmed.2017.02.007
   Egeblad M, 2010, CURR OPIN CELL BIOL, V22, P697, DOI 10.1016/j.ceb.2010.08.015
   Ene-Obong A, 2013, GASTROENTEROLOGY, V145, P1121, DOI 10.1053/j.gastro.2013.07.025
   Feig C, 2013, P NATL ACAD SCI USA, V110, P20212, DOI 10.1073/pnas.1320318110
   Feng ZG, 2014, BIOMATERIALS, V35, P8078, DOI 10.1016/j.biomaterials.2014.05.072
   Frassanito MA, 2001, BLOOD, V97, P483, DOI 10.1182/blood.V97.2.483
   FRIEDMAN SL, 1989, J BIOL CHEM, V264, P10756
   Gaca MDA, 2003, MATRIX BIOL, V22, P229, DOI 10.1016/S0945-053X(03)00017-9
   Garg B, 2018, GASTROENTEROLOGY, V155, P880, DOI 10.1053/j.gastro.2018.05.051
   GharaeeKermani M, 1996, J BIOL CHEM, V271, P17779, DOI 10.1074/jbc.271.30.17779
   Hanley CJ, 2016, ONCOTARGET, V7, P6159, DOI 10.18632/oncotarget.6740
   Hartmann N, 2014, CLIN CANCER RES, V20, P3422, DOI 10.1158/1078-0432.CCR-13-2972
   Huyer LD, 2016, ACS BIOMATER SCI ENG, V2, P780, DOI 10.1021/acsbiomaterials.5b00525
   Jacobetz MA, 2013, GUT, V62, P112, DOI 10.1136/gutjnl-2012-302529
   Jeong SY, 2016, PLOS ONE, V11, DOI 10.1371/journal.pone.0159013
   Jung WH, 2020, BIOMATERIALS, V234, DOI 10.1016/j.biomaterials.2020.119756
   Kalluri R, 2016, NAT REV CANCER, V16, P582, DOI 10.1038/nrc.2016.73
   Karagiannis GS, 2012, MOL CANCER RES, V10, P1403, DOI 10.1158/1541-7786.MCR-12-0307
   Kim EJ, 2014, CLIN CANCER RES, V20, P5937, DOI 10.1158/1078-0432.CCR-14-1269
   Kinugasa Y, 2014, STEM CELLS, V32, P145, DOI 10.1002/stem.1556
   Ko AH, 2012, CANCER CHEMOTH PHARM, V70, P875, DOI 10.1007/s00280-012-1979-7
   Lachowski D, 2017, SCI REP-UK, V7, DOI 10.1038/s41598-017-02689-x
   Lai BFL, 2017, ADV FUNCT MATER, V27, DOI 10.1002/adfm.201703524
   Lamichhane SP, 2016, BMC CANCER, V16, DOI 10.1186/s12885-016-2634-1
   Lancaster MA, 2014, SCIENCE, V345, DOI 10.1126/science.1247125
   Laquente B, 2008, MOL CANCER THER, V7, P638, DOI 10.1158/1535-7163.MCT-07-2122
   Lau SC, 2017, WORLD J GASTRO ONCOL, V9, P281, DOI 10.4251/wjgo.v9.i7.281
   Lazzari G, 2018, ACTA BIOMATER, V78, P296, DOI 10.1016/j.actbio.2018.08.008
   Lee JH, 2018, J EXP CLIN CANC RES, V37, DOI 10.1186/s13046-017-0654-6
   Levental KR, 2009, CELL, V139, P891, DOI 10.1016/j.cell.2009.10.027
   Li J, 2013, NANOSCALE RES LETT, V8, DOI 10.1186/1556-276X-8-176
   Ligorio M, 2019, CELL, V178, P160, DOI 10.1016/j.cell.2019.05.012
   Nagaraju S, 2018, ADV HEALTHC MATER, V7, DOI 10.1002/adhm.201701257
   Netti PA, 2000, CANCER RES, V60, P2497
   Ng CP, 2005, J CELL SCI, V118, P4731, DOI 10.1242/jcs.02605
   O'Donoghue RJJ, 2012, EMBO MOL MED, V4, P939, DOI 10.1002/emmm.201100604
   O'Reilly S, 2014, J BIOL CHEM, V289, P9952, DOI 10.1074/jbc.M113.545822
   Ozdemir BC, 2014, CANCER CELL, V25, P719, DOI 10.1016/j.ccr.2014.04.005
   Ohlund D, 2017, J EXP MED, V214, P579, DOI 10.1084/jem.20162024
   Pankova D, 2016, MOL CANCER RES, V14, P287, DOI 10.1158/1541-7786.MCR-15-0307
   Park JY, 2018, MOL THER-NUCL ACIDS, V12, P543, DOI 10.1016/j.omtn.2018.06.003
   Park SE, 2019, SCIENCE, V364, P960, DOI 10.1126/science.aaw7894
   Rahbari NN, 2016, SCI TRANSL MED, V8, DOI 10.1126/scitranslmed.aaf5219
   Ranjit S, 2015, SCI REP-UK, V5, DOI 10.1038/srep13378
   Rice AJ, 2017, ONCOGENESIS, V6, DOI 10.1038/oncsis.2017.54
   Richards KE, 2017, ONCOGENE, V36, P1770, DOI 10.1038/onc.2016.353
   Ryan DP, 2014, NEW ENGL J MED, V371, P1039, DOI 10.1056/NEJMra1404198
   Saini H, 2020, BIOMATERIALS, V247, DOI 10.1016/j.biomaterials.2020.119975
   Saini H, 2018, CELL MOL BIOENG, V11, P419, DOI 10.1007/s12195-018-0544-9
   Shintani Y, 2016, J THORAC ONCOL, V11, P1482, DOI 10.1016/j.jtho.2016.05.025
   Siegel RL, 2016, CA-CANCER J CLIN, V66, P7, DOI 10.3322/caac.21332
   Sohara N, 2002, J HEPATOL, V37, P214, DOI 10.1016/S0168-8278(02)00103-4
   Sousa CM, 2016, NATURE, V536, P479, DOI 10.1038/nature19084
   Stromnes IM, 2014, CARCINOGENESIS, V35, P1451, DOI 10.1093/carcin/bgu115
   Suker M, 2016, LANCET ONCOL, V17, P801, DOI 10.1016/S1470-2045(16)00172-8
   Takebe T, 2017, CELL STEM CELL, V21, P297, DOI 10.1016/j.stem.2017.08.016
   Tamariz E, 2002, MOL BIOL CELL, V13, P3915, DOI 10.1091/mbc.E02-05-0291
   Von Hoff DD, 2011, J CLIN ONCOL, V29, P4548, DOI 10.1200/JCO.2011.36.5742
   Voutouri C, 2018, PLOS ONE, V13, DOI 10.1371/journal.pone.0193801
   Voutouri C, 2016, NEOPLASIA, V18, P732, DOI 10.1016/j.neo.2016.10.001
   Ware MJ, 2016, BIOMATERIALS, V108, P129, DOI 10.1016/j.biomaterials.2016.08.041
   Wei LS, 2018, CELL DEATH DIS, V9, DOI 10.1038/s41419-018-1104-x
   Weigelt B, 2014, ADV DRUG DELIVER REV, V69, P42, DOI 10.1016/j.addr.2014.01.001
   Xu MY, 2014, BBA-MOL BASIS DIS, V1842, P2237, DOI 10.1016/j.bbadis.2014.07.025
   Yamamoto T, 2001, J DERMATOL SCI, V26, P106, DOI 10.1016/S0923-1811(00)00164-X
   Zhang BY, 2016, NAT MATER, V15, P669, DOI [10.1038/NMAT4570, 10.1038/nmat4570]
   Zhang XL, 2005, J BIOL CHEM, V280, P12239, DOI 10.1074/jbc.M413284200
   Zhao GB, 2016, ONCOL REP, V35, P1787, DOI 10.3892/or.2016.4544
   Zhu Q, 2014, CELL DEATH DIS, V5, DOI 10.1038/cddis.2014.263
NR 91
TC 15
Z9 15
U1 15
U2 45
PU WILEY-V C H VERLAG GMBH
PI WEINHEIM
PA POSTFACH 101161, 69451 WEINHEIM, GERMANY
SN 1616-301X
EI 1616-3028
J9 ADV FUNCT MATER
JI Adv. Funct. Mater.
PD NOV
PY 2020
VL 30
IS 48
SI SI
AR 2000545
DI 10.1002/adfm.202000545
EA JUN 2020
PG 16
WC Chemistry, Multidisciplinary; Chemistry, Physical; Nanoscience &
   Nanotechnology; Materials Science, Multidisciplinary; Physics, Applied;
   Physics, Condensed Matter
WE Science Citation Index Expanded (SCI-EXPANDED)
SC Chemistry; Science & Technology - Other Topics; Materials Science;
   Physics
GA PA7CW
UT WOS:000538605500001
PM 33692660
OA Green Accepted, Bronze
DA 2022-07-19
ER

PT J
AU Heiker, JT
   Kloting, N
   Kovacs, P
   Kuettner, EB
   Strater, N
   Schultz, S
   Kern, M
   Stumvoll, M
   Bluher, M
   Beck-Sickinger, AG
AF Heiker, John T.
   Kloeting, Nora
   Kovacs, Peter
   Kuettner, E. Bartholomeus
   Straeter, Norbert
   Schultz, Stephan
   Kern, Matthias
   Stumvoll, Michael
   Blueher, Matthias
   Beck-Sickinger, Annette G.
TI Vaspin inhibits kallikrein 7 by serpin mechanism
SO CELLULAR AND MOLECULAR LIFE SCIENCES
LA English
DT Article
DE Vaspin; SerpinA12; Kallikrein 7; Crystal structure; Diabetes; Insulin
ID SERINE-PROTEASE INHIBITOR; HUMAN TISSUE KALLIKREINS; ADIPOSE-TISSUE;
   MAXIMUM-LIKELIHOOD; PANCREATIC-CANCER; GENE-EXPRESSION; OVARIAN-CANCER;
   HINGE REGION; SERUM VASPIN; RAT ISLETS
AB The molecular target of the adipokine vaspin (visceral adipose tissue-derived serpin; serpinA12) and its mode of action are unknown. Here, we provide the vaspin crystal structure and identify human kallikrein 7 (hK7) as a first protease target of vaspin inhibited by classical serpin mechanism with high specificity in vitro. We detect vaspin-hK7 complexes in human plasma and find co-expression of both proteins in murine pancreatic beta-cells. We further demonstrate that hK7 cleaves human insulin in the A- and B-chain. Vaspin treatment of isolated pancreatic islets leads to increased insulin concentration in the media upon glucose stimulation without influencing insulin secretion. By application of vaspin and generated inactive mutants, we find the significantly improved glucose tolerance in C57BL/6NTac and db/db mice treated with recombinant vaspin fully dependent on the vaspin serpin activity and not related to vaspin-mediated changes in insulin sensitivity as determined by euglycemic-hyperinsulinemic clamp studies. Improved glucose metabolism could be mediated by increased insulin plasma concentrations 150 min after a glucose challenge in db/db mice, supporting the hypothesis that vaspin may inhibit insulin degradation by hK7 in the circulation. In conclusion, we demonstrate the inhibitory serpin nature and the first protease target of the adipose tissue-derived serpin vaspin, and our findings suggest hK7 inhibition by vaspin as an underlying physiological mechanism for its compensatory actions on obesity-induced insulin resistance.
C1 [Heiker, John T.; Schultz, Stephan; Beck-Sickinger, Annette G.] Univ Leipzig, Fac Biosci Pharm & Psychol, Inst Biochem, D-04103 Leipzig, Germany.
   [Kloeting, Nora; Kovacs, Peter; Kern, Matthias; Stumvoll, Michael; Blueher, Matthias] Univ Leipzig, Dept Internal Med, D-04103 Leipzig, Germany.
   [Kuettner, E. Bartholomeus; Straeter, Norbert] Univ Leipzig, Inst Bioanalyt Chem, Fac Chem & Mineral, Ctr Biotechnol & Biomed, D-04103 Leipzig, Germany.
RP Beck-Sickinger, AG (通讯作者)，Univ Leipzig, Fac Biosci Pharm & Psychol, Inst Biochem, Bruderstr 34, D-04103 Leipzig, Germany.
EM bluma@medizin.uni-leipzig.de; beck-sickinger@uni-leipzig.de
RI Heiker, John/O-9728-2019; Stumvoll, Michael/ABE-1121-2021; Strater,
   Norbert/P-4856-2018
OI Heiker, John/0000-0003-2822-3006; Stumvoll, Michael/0000-0001-6225-8240;
   Strater, Norbert/0000-0002-2001-0500; Kovacs, Peter/0000-0002-0290-5423
FU Deutsche Forschungsgemeinschaft Clinical Research group "Atherobesity"
   and Collaborative Research Centre "Obesity Mechanisms" [KFO152, SFB1052,
   BE 1264/10-1, BL 833/1-1, KO 3880/1-1]; European Union; Free State of
   Saxony; Boehringer-Ingelheim Foundation
FX The vaspin expression plasmid was kindly provided by Dr. J. Wada
   (Department of Medicine and Clinical Science Okayama University Graduate
   School of Medicine, Okayama, Japan). We thank Dr. M. Grunow for helpful
   discussions, J. Kosacka for support in fluorescence microscopy and A.
   Keim for support in crystallization. This work was supported by grants
   of the Deutsche Forschungsgemeinschaft Clinical Research group
   "Atherobesity" and Collaborative Research Centre "Obesity Mechanisms"
   (KFO152; SFB1052; BE 1264/10-1; BL 833/1-1 and KO 3880/1-1) and funded
   by the European Union and the Free State of Saxony (JTH). P. K. was
   funded by Boehringer-Ingelheim Foundation. The authors thank the Joint
   Berlin MX-Laboratory at BESSY II, Berlin, Germany, and the EMBL Hamburg
   Outstation at DESY, Hamburg, Germany, for beam time and assistance
   during synchrotron data collection as well as the Helmholtz Zentrum
   Berlin for travelling support.
CR Adams KF, 2006, NEW ENGL J MED, V355, P763, DOI 10.1056/NEJMoa055643
   Aust G, 2009, ATHEROSCLEROSIS, V204, P262, DOI 10.1016/j.atherosclerosis.2008.08.028
   BAILEY S, 1994, ACTA CRYSTALLOGR D, V50, P760, DOI 10.1107/s0907444994003112
   Blanc E, 2004, ACTA CRYSTALLOGR D, V60, P2210, DOI 10.1107/S0907444904016427
   Borgono CA, 2007, J BIOL CHEM, V282, P3640, DOI 10.1074/jbc.M607567200
   Brunetti L, 2011, PEPTIDES, V32, P1866, DOI 10.1016/j.peptides.2011.08.003
   BUAMAH PK, 1985, CLIN CHEM, V31, P876
   Campbell DJ, 2010, DIABETOLOGIA, V53, P779, DOI 10.1007/s00125-009-1645-8
   CASO R, 1991, BRIT J HAEMATOL, V77, P87, DOI 10.1111/j.1365-2141.1991.tb07953.x
   Chen VB, 2010, ACTA CRYSTALLOGR D, V66, P12, DOI 10.1107/S0907444909042073
   Debela M, 2006, J BIOL CHEM, V281, P25678, DOI 10.1074/jbc.M602372200
   Deraison C, 2007, MOL BIOL CELL, V18, P3607, DOI 10.1091/mbc.E07-02-0124
   Diamandis E P, 2001, Expert Rev Mol Diagn, V1, P182, DOI 10.1586/14737159.1.2.182
   Dong Y, 2008, BIOL CHEM, V389, P99, DOI 10.1515/BC.2008.013
   Dong Y, 2010, CANCER RES, V70, P2624, DOI 10.1158/0008-5472.CAN-09-3415
   Duckworth WC, 1998, ENDOCR REV, V19, P608, DOI 10.1210/er.19.5.608
   Emsley P, 2004, ACTA CRYSTALLOGR D, V60, P2126, DOI 10.1107/S0907444904019158
   Fisher SJ, 2003, J CLIN INVEST, V111, P463, DOI 10.1172/JCI16426
   GETTINS P, 1993, BIOESSAYS, V15, P461, DOI 10.1002/bies.950150705
   HARPER JW, 1985, BIOCHEMISTRY-US, V24, P7200, DOI 10.1021/bi00346a028
   Hida K, 2005, P NATL ACAD SCI USA, V102, P10610, DOI 10.1073/pnas.0504703102
   Hida K, 2012, DIABETOLOGIA, V55, P530, DOI 10.1007/s00125-011-2385-0
   HOOD DB, 1994, BIOCHEMISTRY-US, V33, P8538, DOI 10.1021/bi00194a020
   HOPKINS PCR, 1995, BIOCHEMISTRY-US, V34, P15872, DOI 10.1021/bi00048a033
   HOPKINS PCR, 1993, BIOCHEMISTRY-US, V32, P7650, DOI 10.1021/bi00081a008
   HUBER R, 1989, BIOCHEMISTRY-US, V28, P8951, DOI 10.1021/bi00449a001
   Huntington JA, 2000, NATURE, V407, P923, DOI 10.1038/35038119
   James PT, 2004, EUR J CARDIOV PREV R, V11, P3, DOI 10.1097/01.hjr.0000114707.27531.48
   Jeong E, 2010, J CLIN ENDOCR METAB, V95, P1869, DOI 10.1210/jc.2009-1088
   Johnson SK, 2007, CANCER, V109, P1811, DOI 10.1002/cncr.22606
   Kabsch W, 2010, ACTA CRYSTALLOGR D, V66, P125, DOI 10.1107/S0907444909047337
   Kershaw EE, 2004, J CLIN ENDOCR METAB, V89, P2548, DOI 10.1210/jc.2004-0395
   Kishi T, 2004, CLIN CHEM, V50, P709, DOI 10.1373/clinchem.2003.029538
   Kloting N, 2011, DIABETOLOGIA, V54, P1819, DOI 10.1007/s00125-011-2137-1
   Kloting N, 2008, DIABETES, V57, P2074, DOI 10.2337/db07-1538
   Kloting N, 2006, BIOCHEM BIOPH RES CO, V339, P430, DOI 10.1016/j.bbrc.2005.11.039
   Korner A, 2011, INT J OBESITY, V35, P578, DOI 10.1038/ijo.2010.196
   Kuttler B, 2007, J CELL MOL MED, V11, P868, DOI 10.1111/j.1582-4934.2007.00059.x
   LOEBERMANN H, 1984, J MOL BIOL, V177, P531, DOI 10.1016/0022-2836(84)90298-5
   Luo LY, 2003, APMIS, V111, P225
   Mccoy AJ, 2007, J APPL CRYSTALLOGR, V40, P658, DOI 10.1107/S0021889807021206
   Meyer-Hoffert U, 2008, EXP DERMATOL, V17, P285
   MIRSKY A, 1949, ARCH BIOCHEM, V20, P1
   Murshudov GN, 1997, ACTA CRYSTALLOGR D, V53, P240, DOI 10.1107/S0907444996012255
   PERLMUTTER DH, 1990, J BIOL CHEM, V265, P16713
   PERLMUTTER DH, 1990, P NATL ACAD SCI USA, V87, P3753, DOI 10.1073/pnas.87.10.3753
   Prezas P, 2006, BIOL CHEM, V387, P807, DOI 10.1515/BC.2006.102
   Raile K, 2005, DIABETOLOGIA, V48, P1798, DOI 10.1007/s00125-005-1860-x
   Saalbach A, 2012, EXP DERMATOL, V21, P309, DOI 10.1111/j.1600-0625.2012.01460.x
   SCHECHTER I, 1967, BIOCHEM BIOPH RES CO, V27, P157, DOI 10.1016/S0006-291X(67)80055-X
   Schechter NM, 2004, METHODS, V32, P159, DOI 10.1016/S1046-2023(03)00207-X
   Silverman GA, 2001, J BIOL CHEM, V276, P33293, DOI 10.1074/jbc.R100016200
   SKYTT A, 1995, BIOCHEM BIOPH RES CO, V211, P586, DOI 10.1006/bbrc.1995.1853
   Stein N, 2008, J APPL CRYSTALLOGR, V41, P641, DOI 10.1107/S0021889808006985
   Teixeira TSP, 2011, BIOORG MED CHEM LETT, V21, P6112, DOI 10.1016/j.bmcl.2011.08.044
   Teshigawara S, 2012, J CLIN ENDOCR METAB, V97, pE1202, DOI 10.1210/jc.2011-3297
   Van Gaal LF, 2006, NATURE, V444, P875, DOI 10.1038/nature05487
   Wiman B, 2000, THROMB RES, V100, P7
   You BS, 2008, DIABETES, V57, P372, DOI 10.2337/db07-1045
   Yousef GM, 2003, CANCER RES, V63, P2223
   Zhou AW, 2001, J BIOL CHEM, V276, P27541, DOI 10.1074/jbc.M102594200
NR 61
TC 86
Z9 93
U1 0
U2 8
PU SPRINGER BASEL AG
PI BASEL
PA PICASSOPLATZ 4, BASEL, 4052, SWITZERLAND
SN 1420-682X
EI 1420-9071
J9 CELL MOL LIFE SCI
JI Cell. Mol. Life Sci.
PD JUL
PY 2013
VL 70
IS 14
BP 2569
EP 2583
DI 10.1007/s00018-013-1258-8
PG 15
WC Biochemistry & Molecular Biology; Cell Biology
WE Science Citation Index Expanded (SCI-EXPANDED)
SC Biochemistry & Molecular Biology; Cell Biology
GA 174UW
UT WOS:000321182100010
PM 23370777
OA Green Published, hybrid
DA 2022-07-19
ER

PT J
AU Antwi, SO
   Oberg, AL
   Shivappa, N
   Bamlet, WR
   Chaffee, KG
   Steck, SE
   Hebert, JR
   Petersen, GM
AF Antwi, Samuel O.
   Oberg, Ann L.
   Shivappa, Nitin
   Bamlet, William R.
   Chaffee, Kari G.
   Steck, Susan E.
   Hebert, James R.
   Petersen, Gloria M.
TI Pancreatic cancer: associations of inflammatory potential of diet,
   cigarette smoking and long-standing diabetes
SO CARCINOGENESIS
LA English
DT Article
ID HEALTH-AMERICAN-ASSOCIATION; RETIRED-PERSONS DIET; BODY-MASS INDEX;
   COLORECTAL-CANCER; NATIONAL-INSTITUTES; METABOLIC SYNDROME; RISK;
   MARKERS; PATTERNS; EPIDEMIOLOGY
AB Proinflammatory diet, as indicated by higher DII score, was associated with increased pancreatic cancer (PC) risk. Consuming a proinflammatory diet, and being a current smoker or having long-standing diabetes, was associated with much higher risk of PC than observed for any of these factors alone.Epidemiologic studies show strong associations between pancreatic cancer (PC) and inflammatory stimuli or conditions such as cigarette smoking and diabetes, suggesting that inflammation may play a key role in PC. Studies of dietary patterns and cancer outcomes also suggest that diet might influence an individual's risk of PC by modulating inflammation. We therefore examined independent and joint associations between inflammatory potential of diet, cigarette smoking and long-standing (a parts per thousand yen5 years) type II diabetes in relation to risk of PC. Analyses included data from 817 cases and 1756 controls. Inflammatory potential of diet was measured using the dietary inflammatory index (DII), calculated from dietary intake assessed via a 144-item food frequency questionnaire, and adjusted for energy intake. Information on smoking and diabetes were obtained via risk factor questionnaires. Associations were examined using multivariable-adjusted logistic regression. Higher DII scores, reflecting a more proinflammatory diet, were associated with increased risk of PC [odds ratio (OR)(Quintile 5 versus 1) = 2.54, 95% confidence interval (CI) = 1.87-3.46, P (trend) < 0.0001]. Excess risk of PC also was observed among former (OR = 1.29, 95% CI = 1.07-1.54) and current (OR = 3.40, 95% CI = 2.28-5.07) smokers compared with never smokers, and among participants with long-standing diabetes (OR = 3.09, 95% CI = 2.02-4.72) compared with nondiabetics. Joint associations were observed for the combined effects of having greater than median DII score, and being a current smoker (OR = 4.79, 95% CI = 3.00-7.65) or having long-standing diabetes (OR = 6.03, 95% CI = 3.41-10.85). These findings suggest that a proinflammatory diet may act as cofactor with cigarette smoking and diabetes to increase risk of PC beyond the risk of any of these factors alone.
C1 [Antwi, Samuel O.; Petersen, Gloria M.] Mayo Clin, Dept Hlth Sci Res, Div Epidemiol, 200 First St SW,Charlton 6-243, Rochester, MN 55905 USA.
   [Oberg, Ann L.; Bamlet, William R.; Chaffee, Kari G.] Mayo Clin, Dept Hlth Sci Res, Div Biomed Stat & Informat, 200 First St SW,Charlton 6-243, Rochester, MN 55905 USA.
   [Shivappa, Nitin; Steck, Susan E.; Hebert, James R.] Univ S Carolina, Arnold Sch Publ Hlth, Canc Prevent & Control Program, Columbia, SC 29208 USA.
   [Shivappa, Nitin; Steck, Susan E.; Hebert, James R.] Univ S Carolina, Arnold Sch Publ Hlth, Dept Epidemiol & Biostat, Columbia, SC 29208 USA.
RP Petersen, GM (通讯作者)，Mayo Clin, Dept Hlth Sci Res, Div Epidemiol, 200 First St SW,Charlton 6-243, Rochester, MN 55905 USA.
EM petersen.gloria@mayo.edu
RI Antwi, Samuel O/ABB-4836-2021; Steck, Susan E/G-5736-2013; Shivappa,
   Nitin/X-2215-2018
OI Steck, Susan E/0000-0002-3201-9537; Shivappa, Nitin/0000-0003-0441-8896;
   Bamlet, William/0000-0003-2903-1284
FU National Cancer Institute [P50CA102701, 2R25CA092049]; United States
   National Institute of Diabetes and Digestive and Kidney Diseases
   [R44DK103377]; NATIONAL CANCER INSTITUTE [P50CA102701, R25CA092049,
   P30CA015083, P20CA102701] Funding Source: NIH RePORTER; NATIONAL
   INSTITUTE OF DIABETES AND DIGESTIVE AND KIDNEY DISEASES [R44DK103377]
   Funding Source: NIH RePORTER
FX National Cancer Institute (P50CA102701 and 2R25CA092049 to G.M.P.);
   United States National Institute of Diabetes and Digestive and Kidney
   Diseases (R44DK103377 to N.S. and J.R.H.).
CR Berrington de Gonzalez A, 2003, BRIT J CANCER, V89, P519, DOI 10.1038/sj.bjc.6601140
   Bosetti C, 2013, BRIT J CANCER, V109, P1360, DOI 10.1038/bjc.2013.345
   Botto LD, 2001, AM J EPIDEMIOL, V153, P1016, DOI 10.1093/aje/153.10.1016
   Chan JM, 2013, NUTR CANCER, V65, P157, DOI 10.1080/01635581.2012.725502
   Chari ST, 2008, GASTROENTEROLOGY, V134, P95, DOI 10.1053/j.gastro.2007.10.040
   De Gonzalez AB, 2007, ANN APPL STAT, V1, P371, DOI 10.1214/07-AOAS124
   Esmaillzadeh A, 2007, J NUTR, V137, P992, DOI 10.1093/jn/137.4.992
   Esposito K, 2004, JAMA-J AM MED ASSOC, V292, P1440, DOI 10.1001/jama.292.12.1440
   Farrow B, 2002, SURG ONCOL, V10, P153, DOI 10.1016/S0960-7404(02)00015-4
   FESKANICH D, 1993, J AM DIET ASSOC, V93, P790, DOI 10.1016/0002-8223(93)91754-E
   Garcia-Arellano A, 2015, NUTRIENTS, V7, P4124, DOI 10.3390/nu7064124
   Ge I, 2015, BREAST, V24, P491, DOI 10.1016/j.breast.2015.04.012
   Ghadirian P, 2003, CANCER DETECT PREV, V27, P87, DOI 10.1016/S0361-090X(03)00002-3
   Greer Julia B, 2011, Curr Gastroenterol Rep, V13, P131, DOI 10.1007/s11894-011-0175-y
   Greer JB, 2009, CURR OPIN PHARMACOL, V9, P411, DOI 10.1016/j.coph.2009.06.011
   Hart AR, 2008, CLIN GASTROENTEROL H, V6, P275, DOI 10.1016/j.cgh.2007.12.041
   Jansen RJ, 2011, CANCER CAUSE CONTROL, V22, P1613, DOI 10.1007/s10552-011-9838-0
   Larsson SC, 2007, INT J CANCER, V120, P1993, DOI 10.1002/ijc.22535
   Lash T.L., 2008, MODERN EPIDEMIOLOGY
   Lee J, 2012, J DENT RES, V91, P142, DOI 10.1177/0022034511421200
   Lopez-Garcia E, 2004, AM J CLIN NUTR, V80, P1029, DOI 10.1093/ajcn/80.4.1029
   Lumeng CN, 2011, J CLIN INVEST, V121, P2111, DOI 10.1172/JCI57132
   McWilliams RR, 2005, CANCER, V104, P388, DOI 10.1002/cncr.21166
   Monteiro R, 2010, MEDIAT INFLAMM, V2010, DOI 10.1155/2010/289645
   Neustadt, 2006, INTEGR MED, V5, P14
   Pannala R, 2009, LANCET ONCOL, V10, P88, DOI 10.1016/S1470-2045(08)70337-1
   Raimondi S, 2009, NAT REV GASTRO HEPAT, V6, P699, DOI 10.1038/nrgastro.2009.177
   Renehan AG, 2008, LANCET, V371, P569, DOI 10.1016/S0140-6736(08)60269-X
   Shivappa N, 2014, CANCER EPIDEM BIOMAR, V23, P2383, DOI 10.1158/1055-9965.EPI-14-0537
   Shivappa N, 2015, CANCER CAUSE CONTROL, V26, P1439, DOI 10.1007/s10552-015-0636-y
   Shivappa N, 2015, BRIT J NUTR, V114, P152, DOI 10.1017/S0007114515001828
   Shivappa N, 2015, BRIT J NUTR, V113, P292, DOI 10.1017/S0007114514003626
   Shivappa N, 2015, BRIT J NUTR, V113, P278, DOI 10.1017/S0007114514003572
   Shivappa N, 2014, PUBLIC HEALTH NUTR, V17, P1825, DOI 10.1017/S1368980013002565
   Shivappa N, 2014, PUBLIC HEALTH NUTR, V17, P1689, DOI 10.1017/S1368980013002115
   Siegel R, 2014, CA-CANCER J CLIN, V64, P9, DOI [10.3322/caac.21254, 10.3322/caac.21208, 10.1001/jamaoto.2014.2530, 10.1136/bmj.g1502]
   Stolzenberg-Solomon RZ, 2002, AM J EPIDEMIOL, V155, P783, DOI 10.1093/aje/155.9.783
   Subar AF, 2001, AM J EPIDEMIOL, V154, P1089, DOI 10.1093/aje/154.12.1089
   Tabung F, 2015, FASEB J, V29
   Tabung FK, 2015, ANN EPIDEMIOL, V25, P398, DOI 10.1016/j.annepidem.2015.03.009
   Tabung FK, 2015, CANCER CAUSE CONTROL, V26, P399, DOI 10.1007/s10552-014-0515-y
   Thompson FE, 2008, PUBLIC HEALTH NUTR, V11, P183, DOI 10.1017/S1368980007000419
   van Woudenbergh GJ, 2013, AM J CLIN NUTR, V98, P1533, DOI 10.3945/ajcn.112.056333
   Wang L, 2007, CANCER EPIDEM BIOMAR, V16, P1455, DOI 10.1158/1055-9965.EPI-07-0119
   Wassertheil-Smoller S., 2015, BIOSTATISTICS EPIDEM
   Wirth MD, 2015, BRIT J NUTR, V113, P1819, DOI 10.1017/S000711451500104X
   Wirth MD, 2014, J OCCUP ENVIRON MED, V56, P986, DOI 10.1097/JOM.0000000000000213
   Wu JW, 2012, BRIT J CANCER, V106, P1891, DOI 10.1038/bjc.2012.187
   Yehuda-Shnaidman E, 2012, OBES REV, V13, P1083, DOI 10.1111/j.1467-789X.2012.01024.x
NR 49
TC 46
Z9 46
U1 0
U2 9
PU OXFORD UNIV PRESS
PI OXFORD
PA GREAT CLARENDON ST, OXFORD OX2 6DP, ENGLAND
SN 0143-3334
EI 1460-2180
J9 CARCINOGENESIS
JI Carcinogenesis
PD MAY
PY 2016
VL 37
IS 5
BP 481
EP 490
DI 10.1093/carcin/bgw022
PG 10
WC Oncology
WE Science Citation Index Expanded (SCI-EXPANDED)
SC Oncology
GA DM1MH
UT WOS:000376108900005
PM 26905587
OA Bronze, Green Published
DA 2022-07-19
ER

PT J
AU Narayanankutty, A
AF Narayanankutty, Arunaksharan
TI Inhibitory Potential of Dietary Nutraceuticals on Cellular PI3K/Akt
   Signaling: Implications in Cancer Prevention and Therapy
SO CURRENT TOPICS IN MEDICINAL CHEMISTRY
LA English
DT Review
DE Dietary bioactive components; Cancer; PI3K; Akt; mTOR pathway;
   Anticancer activity; Functional food; Metasta-sis; Drug resistance
ID HEPATOCELLULAR-CARCINOMA CELLS; EPITHELIAL-MESENCHYMAL TRANSITION;
   POLYUNSATURATED FATTY-ACIDS; HUMAN PANCREATIC-CANCER; PROSTATE-CANCER;
   LUNG-CANCER; DOWN-REGULATION; CYCLE ARREST; IN-VITRO; COLORECTAL-CANCER
AB Background: The phosphatidyl inositol-3 kinase (PI3K)/protein kinase B (Akt)/mech-anistic target of rapamycin (mTOR) signaling has been associated with many cellular physiological events, such as proliferation, maturation, survival, and metabolism. Besides its role in normal cells, the pathway is often upregulated in various cancers. Due to its prominent role in the cancer progres-sion events, it is now being considered as a target for cancer therapy and cancer chemoprevention. Objectives: The present review provides a concise outline of the role of the PI3K/Akt/mTOR path-way in carcinogenesis and progression events, including metastasis, drug resistance and stemness. Further, emphasis needs to be placed on the PI3K/Akt/mTOR pathway inhibitory potentials of vari-ous food-derived bioactive components in cancer prevention . Methods: Data on the PI3K/Akt/mTOR inhibiting natural products and their bioactive compounds have been obtained from PubMed/Medline, Scopus, Eurekaselect, etc. Findings from the above cita-tion databases from 2000-2021 are included in the manuscript. Results: Numerous compounds from plants have been isolated and identified as anticancer agents; among these, a predominant class is nutraceuticals. The PI3K pathway is the predominant target of these natural products, and many of these drug candidates are under various stages of drug develop-ment. These compounds have shown a significant inhibitory effect on the kinase activities of PI3K and Akt, resulting in the abrogation of cancer initiation and progression events. In addition, these compounds have been shown to reverse the resistance to chemotherapeutic drugs and also reduce the population of cancer stem cells. Conclusion: The nutraceuticals are promising candidates as anticancer agents by blocking PI3K signaling cascades. As the PI3K is a central pathway to various receptors signaling, the dietary in-tervention may prove to be highly effective.
C1 [Narayanankutty, Arunaksharan] St Josephs Coll Autonomous, Div Cell & Mol Biol, Post Grad & Res Dept Zool, Calicut, Kerala, India.
RP Narayanankutty, A (通讯作者)，St Josephs Coll Autonomous, Div Cell & Mol Biol, Post Grad & Res Dept Zool, Devagiri Calicut 673008, Kerala, India.
EM arunaksharan1990@gmail.com
RI Narayanankutty, Arunaksharan/D-7288-2015
OI Narayanankutty, Arunaksharan/0000-0002-6232-1665
FU State Council for Science, Technology and Environment (KSCSTE), Govt. of
   Kerala [01519/SP-S64/2019/KSCSTE, 01476/SPS64/2019/KSCSTE]
FX The author acknowledges Kerala the Study was support-ed by the State
   Council for Science, Technology and Envi-ronment (KSCSTE) , Govt. of
   Kerala, for financial support in the form of Student Project Scheme
   (Letter No. 01519/SP-S64/2019/KSCSTE and 01476/SPS64/2019/KSCSTE Dt:
   16.01.2020) .
CR Adams LS, 2010, CANCER RES, V70, P3594, DOI 10.1158/0008-5472.CAN-09-3565
   Adhami VM, 2012, BIOCHEM PHARMACOL, V84, P1277, DOI 10.1016/j.bcp.2012.07.012
   Agarwal AK, 2018, P NATL ACAD SCI USA, V115, pE6099, DOI 10.1073/pnas.1808461115
   Ahn KI, 2017, BIOSCI TRENDS, V11, P565, DOI 10.5582/bst.2017.01218
   Alvarez-Garcia V, 2019, SEMIN CANCER BIOL, V59, P66, DOI 10.1016/j.semcancer.2019.02.001
   Andrade-Vieira R, 2013, CANCER BIOL THER, V14, P1050, DOI 10.4161/cbt.26206
   Badr G, 2018, BIOORG CHEM, V78, P46, DOI 10.1016/j.bioorg.2018.03.006
   Baitang L., 2010, Sulforaphane and platinum medicine anti -- cancer combination preparation, Patent No. [CN101167741A, 101167741]
   Bamodu OA, 2020, CELLS-BASEL, V9, DOI 10.3390/cells9030746
   Bazzichetto C, 2019, CANCERS, V11, DOI 10.3390/cancers11040435
   Beck JT, 2014, CANCER TREAT REV, V40, P980, DOI 10.1016/j.ctrv.2014.06.006
   Beelen K, 2014, INT J CANCER, V135, P1257, DOI 10.1002/ijc.28769
   Bendell JC, 2018, CLIN CANCER RES, V24, P3253, DOI 10.1158/1078-0432.CCR-17-3421
   Berrak O, 2016, BIOMED PHARMACOTHER, V77, P150, DOI 10.1016/j.biopha.2015.12.007
   Bhat FA, 2014, J NUTR BIOCHEM, V25, P1132, DOI 10.1016/j.jnutbio.2014.06.008
   Bhatti Maria, 2018, Oncotarget, V9, P21820, DOI 10.18632/oncotarget.25072
   Bie NN, 2020, J FUNCT FOODS, V65, DOI 10.1016/j.jff.2019.103739
   Bin WH, 2018, J BUON, V23, P1384
   Borah A, 2020, NANOTECHNOLOGY, V31, DOI 10.1088/1361-6528/ab6d20
   Braicu C, 2019, CANCERS, V11, DOI 10.3390/cancers11101618
   Brandmaier A, 2017, J MOL BIOL, V429, P2265, DOI 10.1016/j.jmb.2017.06.004
   Bratton MR, 2015, J STEROID BIOCHEM, V150, P17, DOI 10.1016/j.jsbmb.2014.12.014
   Cai Y, 2017, ONCOTARGET, V8, P22203, DOI 10.18632/oncotarget.14729
   Cao PL, 2019, ONCOL REP, V42, P2097, DOI 10.3892/or.2019.7313
   Cerliani J, 2008, CANCER RES, V68
   Chai RF, 2017, MOL MED REP, V16, P8037, DOI 10.3892/mmr.2017.7612
   Chang CH, 2016, J ETHNOPHARMACOL, V188, P111, DOI 10.1016/j.jep.2016.05.012
   Chang MX, 2017, AM J TRANSL RES, V9, P5567
   Chen H, 2018, ONCOL LETT, V15, P5465, DOI 10.3892/ol.2018.8044
   Chen JY, 2013, TUMOR BIOL, V34, P1381, DOI 10.1007/s13277-013-0746-7
   Chen KC, 2013, LIFE SCI, V93, P924, DOI 10.1016/j.lfs.2013.10.004
   Chen L, 2017, CELL DEATH DIS, V8, DOI 10.1038/cddis.2017.152
   Chen WC, 2013, J AGR FOOD CHEM, V61, P11817, DOI 10.1021/jf404092f
   Chiablaem K, 2014, ANTICANCER RES, V34, P1857
   Choi HJ, 2019, GYNECOL ONCOL, V153, P135, DOI 10.1016/j.ygyno.2019.01.012
   Crumbaker M, 2017, CANCERS, V9, DOI 10.3390/cancers9040034
   deGraffenried LA, 2003, ANN ONCOL, V14, P1051, DOI 10.1093/annonc/mdg291
   Dillon LM, 2014, CURR DRUG TARGETS, V15, P65, DOI 10.2174/1389450114666140106100909
   Dogan F, 2018, GENE, V641, P235, DOI 10.1016/j.gene.2017.09.072
   Dong C, 2021, FRONT PHARMACOL, V12, DOI 10.3389/fphar.2021.628690
   Dong MH, 2014, BIOMED REP, V2, P250, DOI 10.3892/br.2014.226
   Du LY, 2018, MOL MED REP, V17, P7163, DOI 10.3892/mmr.2018.8769
   Du M, 2018, ANTI-CANCER DRUG, V29, P167, DOI 10.1097/CAD.0000000000000583
   Eckerdt FD, 2020, SCI REP-UK, V10, DOI 10.1038/s41598-020-78788-z
   Edlind MP, 2014, ASIAN J ANDROL, V16, P378, DOI 10.4103/1008-682X.122876
   Erdogan S, 2018, BIOMED PHARMACOTHER, V107, P793, DOI 10.1016/j.biopha.2018.08.061
   Fallah A, 2019, BIOMED PHARMACOTHER, V110, P775, DOI 10.1016/j.biopha.2018.12.022
   Fan JX, 2017, ONCOTARGET, V8, P31395, DOI 10.18632/oncotarget.15608
   Fang J, 2007, CELL SIGNAL, V19, P2487, DOI 10.1016/j.cellsig.2007.07.025
   Feng P., Potent inhibitory effect of zinc in combination with sulforaphane on cancer cell growth, Patent No. [US20100183740A12013, 20100183740120]
   Ferrin G, 2020, INT J MOL SCI, V21, DOI 10.3390/ijms21041266
   Fiorentino S., 2018, Patent No. [WO2014041393A1, 2014041393]
   Francipane MG, 2014, ONCOTARGET, V5, P49, DOI 10.18632/oncotarget.1548
   Friedrichs W, 2011, NUTR CANCER, V63, P771, DOI 10.1080/01635581.2011.570892
   Fu HB, 2018, J CELL PHYSIOL, V233, P4634, DOI 10.1002/jcp.26190
   Fumarola C, 2014, BIOCHEM PHARMACOL, V90, P197, DOI 10.1016/j.bcp.2014.05.011
   Gao AM, 2013, CARCINOGENESIS, V34, P1806, DOI 10.1093/carcin/bgt108
   Gao QL, 2015, J APPL TOXICOL, V35, P485, DOI 10.1002/jat.3049
   Gao W, 2019, J BUON, V24, P549
   Gong JL, 2019, INT J MOL SCI, V20, DOI 10.3390/ijms20030465
   Gordeev SA, 2015, ONCOTARGET, V6, P44905, DOI 10.18632/oncotarget.6457
   Gris-Oliver A, 2020, CLIN CANCER RES, V26, P3720, DOI 10.1158/1078-0432.CCR-19-3324
   Gu RX, 2018, BIOMED PHARMACOTHER, V105, P491, DOI 10.1016/j.biopha.2018.05.158
   Gu ZN, 2013, CARCINOGENESIS, V34, P1968, DOI 10.1093/carcin/bgt147
   Gulati N, 2006, ANTICANCER RES, V26, P1177
   He LJ, 2011, CANCER SCI, V102, P219, DOI 10.1111/j.1349-7006.2010.01778.x
   He X, 2011, CANCER LETT, V301, P168, DOI 10.1016/j.canlet.2010.11.012
   He ZF, 2021, CELL CYCLE, V20, P742, DOI 10.1080/15384101.2021.1897271
   Hemmings BA, 2012, CSH PERSPECT BIOL, V4, DOI 10.1101/cshperspect.a011189
   Hlobilkova Alice, 2003, Biomedical Papers (Olomouc), V147, P19
   Hong SW, 2012, CANCER SCI, V103, P1929, DOI 10.1111/j.1349-7006.2012.02409.x
   Hsieh CJ, 2015, INT J ONCOL, V46, P555, DOI 10.3892/ijo.2014.2769
   Hu JJ, 2016, SCI REP-UK, V6, DOI 10.1038/srep20484
   Hua R, 2020, J BUON, V25, P262
   Huang H, 2017, BIOMETALS, V30, P975, DOI 10.1007/s10534-017-0059-1
   Iglesias-Bartolome R, 2013, CANCER DISCOV, V3, P722, DOI 10.1158/2159-8290.CD-13-0239
   Illam SP, 2017, RECENT PAT ANTI-CANC, V12, P234, DOI 10.2174/1574892812666170424150407
   Isaacsson Velho Pedro Henrique, 2015, Am Soc Clin Oncol Educ Book, P123, DOI 10.14694/EdBook_AM.2015.35.123
   Jesus M, 2008, Patent No. [ES2345587A1, 2345587]
   Jia LJ, 2018, LIFE SCI, V208, P123, DOI 10.1016/j.lfs.2018.07.027
   Jiang BH, 2009, ADV CANCER RES, V102, P19, DOI 10.1016/S0065-230X(09)02002-8
   Jiao DM, 2016, MOL THER-ONCOLYTICS, V3, DOI 10.1038/mto.2016.18
   Jin H, 2015, ONCOL REP, V34, P2782, DOI 10.3892/or.2015.4258
   Jing XP, 2016, ONCOL REP, V35, P472, DOI 10.3892/or.2015.4384
   Johnson SM, 2010, J AM COLL SURGEONS, V210, P767, DOI 10.1016/j.jamcollsurg.2009.12.008
   Juengel E, 2019, CANCERS, V11, DOI 10.3390/cancers11060777
   Kakumoto K, 2015, PLOS ONE, V10, DOI 10.1371/journal.pone.0119015
   Karar J, 2011, FRONT MOL NEUROSCI, V4, DOI 10.3389/fnmol.2011.00051
   Kashafi E, 2017, BIOMED PHARMACOTHER, V89, P573, DOI 10.1016/j.biopha.2017.02.061
   Khan N, 2012, INT J CANCER, V130, P1695, DOI 10.1002/ijc.26178
   Khorasani ABS, 2021, EUR J PHARMACOL, V898, DOI 10.1016/j.ejphar.2021.173983
   Kim BR, 2019, J ETHNOPHARMACOL, V245, DOI 10.1016/j.jep.2019.112179
   Kim N, 2015, BIOMED RES INT, V2015, DOI 10.1155/2015/239764
   Kuroshima K, 2020, CANCER SCI, V111, P1607, DOI 10.1111/cas.14395
   Kuttikrishnan S, 2019, FRONT ONCOL, V9, DOI 10.3389/fonc.2019.00484
   Lan CY, 2019, J FOOD DRUG ANAL, V27, P887, DOI 10.1016/j.jfda.2019.07.001
   Langhans J, 2017, ONCOGENESIS, V6, DOI 10.1038/s41389-017-0004-8
   Lei X, 2019, J BUON, V24, P1555
   Li J, 2014, CELL METAB, V19, P373, DOI 10.1016/j.cmet.2014.01.001
   Li JJ, 2012, ONCOL REP, V28, P501, DOI 10.3892/or.2012.1827
   Li JH, 2021, MED ONCOL, V38, DOI 10.1007/s12032-020-01451-0
   Li QY, 2019, MOL MED REP, V20, P728, DOI 10.3892/mmr.2019.10296
   Li W, 2018, INT J ONCOL, V52, P1593, DOI 10.3892/ijo.2018.4295
   Li XC, 2016, TUMOR BIOL, V37, P7599, DOI 10.1007/s13277-015-4655-9
   Liao CY, 2017, CELL DISCOV, V3, DOI 10.1038/celldisc.2017.39
   Lin ML, 2014, MOL CARCINOGEN, V53, P360, DOI 10.1002/mc.21984
   Lin WF, 2016, ONCOL REP, V36, P961, DOI 10.3892/or.2016.4861
   Liou AT, 2017, EVID-BASED COMPL ALT, V2017, DOI 10.1155/2017/4063865
   Liu FR, 2018, ONCOL REP, V39, P1523, DOI 10.3892/or.2018.6188
   Liu LJ, 2016, PLOS ONE, V11, DOI 10.1371/journal.pone.0148774
   Liu L, 2019, J EXP CLIN CANC RES, V38, DOI 10.1186/s13046-019-1061-y
   Liu S, 2019, AGING-US, V11, P10697, DOI 10.18632/aging.102485
   Liu YZ, 2014, INT J ONCOL, V45, P104, DOI 10.3892/ijo.2014.2392
   Long ZG, 2020, MOL MED REP, V21, P1035, DOI 10.3892/mmr.2020.10926
   Lu L, 2012, ACTA PHARMACOL SIN, V33, P531, DOI 10.1038/aps.2011.180
   Lu XJ, 2021, HEPATOLOGY, V73, P49, DOI 10.1002/hep.31310
   Lu XX, 2020, INT J BIOL SCI, V16, P1121, DOI 10.7150/ijbs.41686
   Luo J, 2017, EXP THER MED, V14, P3623, DOI 10.3892/etm.2017.4965
   Ma JC, 2009, MOL CELL BIOCHEM, V331, P161, DOI 10.1007/s11010-009-0154-x
   Mahalingam D, 2009, FUTURE ONCOL, V5, P291, DOI 10.2217/FON.09.9
   Majeed R, 2016, MOL CARCINOGEN, V55, P964, DOI 10.1002/mc.22339
   Majumder M, 2016, STEM CELLS, V34, P2290, DOI 10.1002/stem.2426
   Massihnia D, 2017, J HEMATOL ONCOL, V10, DOI 10.1186/s13045-016-0371-1
   Maurya AK, 2015, MOL BIOL REP, V42, P1419, DOI 10.1007/s11033-015-3921-7
   Meng S, 2019, MOL MED REP, V20, P2541, DOI 10.3892/mmr.2019.10510
   Meng Y, 2015, AM J CHINESE MED, V43, P1471, DOI 10.1142/S0192415X15500834
   Minafra L, 2019, SCI REP-UK, V9, DOI 10.1038/s41598-019-47553-2
   Moon SK, 2004, ARCH BIOCHEM BIOPHYS, V421, P267, DOI 10.1016/j.abb.2003.11.007
   Nagai H, 2017, J THORAC DIS, V9, P448, DOI 10.21037/jtd.2017.02.75
   Naini SM, 2016, FASEB J, V30, P1155, DOI 10.1096/fj.15-278416
   Narayanankutty A, 2019, CURR DRUG TARGETS, V20, P1217, DOI 10.2174/1389450120666190618123846
   Narayanankutty A, 2019, CURR DRUG TARGETS, V20, P1068, DOI 10.2174/1389450120666190222181506
   Narayanankutty V, 2019, CURR DRUG TARGETS, V20, P727, DOI 10.2174/1389450120666181211111815
   Nassan MA, 2018, BIOSCIENCE REP, V38, DOI 10.1042/BSR20180334
   Nawroth R, 2011, PLOS ONE, V6, DOI 10.1371/journal.pone.0027509
   Nixon MJ, 2019, NPJ BREAST CANCER, V5, DOI 10.1038/s41523-019-0126-6
   Okumura Naoko, 2012, Adv Hematol, V2012, P843085, DOI 10.1155/2012/843085
   Pandurangan AK, 2013, ASIAN PAC J CANCER P, V14, P2201, DOI 10.7314/APJCP.2013.14.4.2201
   Park JY, 2020, J CANCER, V11, P2552, DOI 10.7150/jca.37975
   Park SY, 2016, ONCOL REP, V35, P3248, DOI 10.3892/or.2016.4716
   Peng PP, 2020, FEBS OPEN BIO, V10, P607, DOI 10.1002/2211-5463.12820
   Perluigi M, 2015, NEUROBIOL DIS, V84, P39, DOI 10.1016/j.nbd.2015.03.014
   Populo H, 2012, INT J MOL SCI, V13, P1886, DOI 10.3390/ijms13021886
   Raasmaja A, 2019, INT J MOL SCI, V20, DOI 10.3390/ijms20092054
   Rachid Ousama, 2006, Cancer Genomics & Proteomics, V3, P383
   Ren H, 2016, ONCOTARGET, V7, P67277, DOI 10.18632/oncotarget.11645
   Ren L, 2016, PHARM BIOL, V54, P2377, DOI 10.3109/13880209.2016.1156709
   Reuter S, 2010, FREE RADICAL BIO MED, V49, P1603, DOI 10.1016/j.freeradbiomed.2010.09.006
   Rivera AR, 2016, PLOS ONE, V11, DOI 10.1371/journal.pone.0157251
   Roy N, 2018, INTERDISCIP SCI, V10, P686, DOI 10.1007/s12539-017-0227-6
   Ryskalin L, 2020, MOLECULES, V25, DOI 10.3390/molecules25204839
   Sandhiutami NMD, 2021, FRONT PHARMACOL, V11, DOI 10.3389/fphar.2020.603235
   Santi Stacey A, 2010, Biomol Concepts, V1, P389, DOI 10.1515/bmc.2010.035
   Scaiola A, 2020, SCI ADV, V6, DOI 10.1126/sciadv.abc1251
   Shao QL, 2020, ONCOTARGETS THER, V13, P8567, DOI 10.2147/OTT.S257057
   Shen XS, 2016, INT J MOL MED, V38, P619, DOI 10.3892/ijmm.2016.2625
   Shi L, 2015, CURR MOL MED, V15, P478, DOI 10.2174/1566524015666150505161046
   Shi Y, 2016, KOREAN J PHYSIOL PHA, V20, P237, DOI 10.4196/kjpp.2016.20.3.237
   Shrivastava S, 2014, APOPTOSIS, V19, P1148, DOI 10.1007/s10495-014-0991-2
   Sordillo L.A., 2020, Treatment for glioblastoma, Patent No. [US10485768B2, 10485768]
   Sordillo L.A., 2020, Use of a combination of a curcuminoid and a chemotherapeutic agent for use in treatment of glioblastoma, Patent No. [EP3144006A1, 3144006]
   Sun X, 2018, INT J MOL MED, V42, P811, DOI 10.3892/ijmm.2018.3654
   Sun ZJ, 2010, APOPTOSIS, V15, P850, DOI 10.1007/s10495-010-0497-5
   Syed DN, 2013, ANTI-CANCER AGENT ME, V13, P995, DOI 10.2174/18715206113139990129
   Tahir AA, 2015, NUTR J, V14, DOI 10.1186/s12937-015-0015-2
   Tian T, 2019, INT J MOL SCI, V20, DOI 10.3390/ijms20030755
   Tokunaga Eriko, 2006, Breast Cancer, V13, P137, DOI 10.2325/jbcs.13.137
   Tong YX, 2015, BIOCHEM BIOPH RES CO, V465, P494, DOI 10.1016/j.bbrc.2015.08.045
   Tsai CH, 2017, FOOD CHEM TOXICOL, V108, P276, DOI 10.1016/j.fct.2017.08.010
   Tsai JH, 2013, TOXICOL APPL PHARM, V272, P746, DOI 10.1016/j.taap.2013.07.019
   Vidotto T, 2020, BRIT J CANCER, V122, P1732, DOI 10.1038/s41416-020-0834-6
   Wallin JJ, 2012, PLOS ONE, V7, DOI 10.1371/journal.pone.0036402
   Wang D, 2018, J BUON, V23, P340
   Wang GH, 2013, ANGIOGENESIS, V16, P561, DOI 10.1007/s10456-013-9336-y
   Wang HN, 2020, CANCER GENE THER, V27, P448, DOI 10.1038/s41417-019-0117-7
   Wang JQ, 2020, INT J MOL SCI, V21, DOI 10.3390/ijms21041387
   Wang NZ, 2020, ACTA PHARMACEUT, V70, P399, DOI 10.2478/acph-2020-0029
   Wang Q, 2018, CELL DEATH DIS, V9, DOI 10.1038/s41419-018-0776-6
   Wang RY, 2020, MOL MED REP, V21, P842, DOI 10.3892/mmr.2019.10890
   Wang SH, 2012, CARCINOGENESIS, V33, P404, DOI 10.1093/carcin/bgr290
   Wang W, 2019, J CLIN INVEST, V129, P1015, DOI 10.1172/JCI97712
   Wang XK, 2019, J PHARM PHARMACOL, V71, P1100, DOI 10.1111/jphp.13095
   Wang Y, 2020, ONCOTARGETS THER, V13, P1909, DOI 10.2147/OTT.S241632
   Wang YZ, 2019, J CANCER, V10, P3303, DOI 10.7150/jca.29738
   Way TD, 2004, J BIOL CHEM, V279, P4479, DOI 10.1074/jbc.M305529200
   Westin JR, 2014, CL LYMPH MYELOM LEUK, V14, P335, DOI 10.1016/j.clml.2014.01.007
   Xia P, 2015, AM J CANCER RES, V5, P1602
   Xu WW, 2012, PLOS ONE, V7, DOI 10.1371/journal.pone.0034406
   Xu XB, 2014, GENE, V546, P226, DOI 10.1016/j.gene.2014.06.006
   Xu Z, 2018, EXP MOL MED, V50, DOI 10.1038/emm.2017.158
   Yan H, 2018, BIOMED PHARMACOTHER, V98, P134, DOI 10.1016/j.biopha.2017.12.043
   Ye YT, 2017, J ETHNOPHARMACOL, V200, P107, DOI 10.1016/j.jep.2016.12.051
   Yin YQ, 2017, LIPIDS HEALTH DIS, V16, DOI 10.1186/s12944-017-0474-x
   Yip CK, 2010, MOL CELL, V38, P768, DOI 10.1016/j.molcel.2010.05.017
   Yu LQ, 2020, HUM CELL, V33, P721, DOI 10.1007/s13577-020-00362-6
   Yuan HX, 2015, CANCER DISCOV, V5, P1127, DOI 10.1158/2159-8290.CD-15-1125
   Zeng YH, 2017, ONCOL REP, V38, P456, DOI 10.3892/or.2017.5662
   Zhan DK, 2020, CANCER BIOTHER RADIO, V35, P223, DOI 10.1089/cbr.2019.3031
   Zhang H, 2015, CELL BIOCHEM BIOPHYS, V73, P681, DOI 10.1007/s12013-015-0694-5
   Zhang JJ, 2016, NAT PROD RES, V30, P1858, DOI 10.1080/14786419.2015.1074229
   Zhang XJ, 2016, BIOMED PHARMACOTHER, V83, P1164, DOI 10.1016/j.biopha.2016.08.035
   Zhao J, 2017, JPEN-PARENTER ENTER, V41, P824, DOI 10.1177/0148607115609308
   Zhao L, 2013, BIOCHEM CELL BIOL, V91, P221, DOI 10.1139/bcb-2012-0077
   Zhao LQ, 2019, MED SCI MONITOR, V25, P7864, DOI 10.12659/MSM.917735
   Zhao T, 2017, KAOHSIUNG J MED SCI, V33, P543, DOI 10.1016/j.kjms.2017.06.013
   Zhao ZM, 2015, MOL MED REP, V12, P5415, DOI 10.3892/mmr.2015.4060
   Zheng Z, 2014, ONCOTARGET, V5, P12304, DOI 10.18632/oncotarget.2639
   Zhou RJ, 2018, BMC COMPLEM ALTERN M, V18, DOI 10.1186/s12906-018-2148-2
   Zhou YH, 2020, BIOCHEM PHARMACOL, V172, DOI 10.1016/j.bcp.2019.113752
   Zhu WB, 2018, ONCOL LETT, V15, P433, DOI 10.3892/ol.2017.7307
   Zou ZL, 2020, CELL BIOSCI, V10, DOI 10.1186/s13578-020-00396-1
   Zou ZP, 2016, CURR CANCER DRUG TAR, V16, P288, DOI 10.2174/1568009616666151113120830
NR 212
TC 0
Z9 0
U1 6
U2 9
PU BENTHAM SCIENCE PUBL LTD
PI SHARJAH
PA EXECUTIVE STE Y-2, PO BOX 7917, SAIF ZONE, 1200 BR SHARJAH, U ARAB
   EMIRATES
SN 1568-0266
EI 1873-5294
J9 CURR TOP MED CHEM
JI Curr. Top. Med. Chem.
PY 2021
VL 21
IS 20
BP 1816
EP 1831
DI 10.2174/1568026621666210716152224
PG 16
WC Chemistry, Medicinal
WE Science Citation Index Expanded (SCI-EXPANDED)
SC Pharmacology & Pharmacy
GA WH4SS
UT WOS:000707670200004
PM 34279200
DA 2022-07-19
ER

PT J
AU Woitek, R
   Gallagher, FA
AF Woitek, Ramona
   Gallagher, Ferdia A.
TI The use of hyperpolarised C-13-MRI in clinical body imaging to probe
   cancer metabolism
SO BRITISH JOURNAL OF CANCER
LA English
DT Review
ID MAGNETIC-RESONANCE-SPECTROSCOPY; ANDROGEN-DEPRIVATION THERAPY; EARLY
   TREATMENT RESPONSE; PROTON MR SPECTROSCOPY; PROSTATE-CANCER;
   BREAST-CANCER; NEOADJUVANT CHEMOTHERAPY; TUMOR RESPONSE;
   PYRUVATE-CARBOXYLASE; PET
AB Metabolic reprogramming is one of the hallmarks of cancer and includes the Warburg effect, which is exhibited by many tumours. This can be exploited by positron emission tomography (PET) as part of routine clinical cancer imaging. However, an emerging and alternative method to detect altered metabolism is carbon-13 magnetic resonance imaging (MRI) following injection of hyperpolarised [1-C-13]pyruvate. The technique increases the signal-to-noise ratio for the detection of hyperpolarised C-13-labelled metabolites by several orders of magnitude and facilitates the dynamic, noninvasive imaging of the exchange of C-13-pyruvate to C-13-lactate over time. The method has produced promising preclinical results in the area of oncology and is currently being explored in human imaging studies. The first translational studies have demonstrated the safety and feasibility of the technique in patients with prostate, renal, breast and pancreatic cancer, as well as revealing a successful response to treatment in breast and prostate cancer patients at an earlier stage than multiparametric MRI. This review will focus on the strengths of the technique and its applications in the area of oncological body MRI including noninvasive characterisation of disease aggressiveness, mapping of tumour heterogeneity, and early response assessment. A comparison of hyperpolarised C-13-MRI with state-of-the-art multiparametric MRI is likely to reveal the unique additional information and applications offered by the technique.
C1 [Woitek, Ramona; Gallagher, Ferdia A.] Univ Cambridge, Dept Radiol, Cambridge, England.
   [Woitek, Ramona] Med Univ Vienna, Dept Biomed Imaging & Image Guided Therapy, Vienna, Austria.
   [Woitek, Ramona; Gallagher, Ferdia A.] Canc Res UK Cambridge Ctr, Cambridge, England.
RP Woitek, R (通讯作者)，Univ Cambridge, Dept Radiol, Cambridge, England.; Woitek, R (通讯作者)，Med Univ Vienna, Dept Biomed Imaging & Image Guided Therapy, Vienna, Austria.; Woitek, R (通讯作者)，Canc Res UK Cambridge Ctr, Cambridge, England.
EM Rw585@cam.ac.uk
OI Woitek, Ramona/0000-0002-9146-9159
FU Cancer Research UK; Mark Foundation for Cancer Research; Cancer Research
   UK Cambridge Centre [C9685/A25177]
FX The funding was provided by Cancer Research UK, the Mark Foundation for
   Cancer Research, and Cancer Research UK Cambridge Centre (Grant
   C9685/A25177).
CR Abeyakoon O, 2019, BJR CASE REP, V5, DOI 10.1259/bjrcr.20190026
   Aggarwal R, 2017, EUR UROL, V72, P1028, DOI 10.1016/j.eururo.2017.07.022
   Alberro JA, 2018, LANCET ONCOL, V19, P27, DOI 10.1016/S1470-2045(17)30777-5
   Albers MJ, 2008, CANCER RES, V68, P8607, DOI 10.1158/0008-5472.CAN-08-0749
   Ardenkjaer-Larsen JH, 2019, MAGN RESON MED, V81, P2184, DOI 10.1002/mrm.27537
   Ardenkjaer-Larsen JH, 2003, P NATL ACAD SCI USA, V100, P10158, DOI 10.1073/pnas.1733835100
   Baek HM, 2008, ANN ONCOL, V19, P1022, DOI 10.1093/annonc/mdn121
   Baltzer PAT, 2013, RADIOLOGY, V267, P735, DOI 10.1148/radiol.13121856
   Barrett T, 2018, INVEST RADIOL, V53, P450, DOI 10.1097/RLI.0000000000000470
   Biancur DE, 2018, BBA-REV CANCER, V1870, P67, DOI 10.1016/j.bbcan.2018.04.011
   Bolan PJ, 2017, J MAGN RESON IMAGING, V46, P290, DOI 10.1002/jmri.25560
   Borofsky S, 2018, RADIOLOGY, V286, P186, DOI 10.1148/radiol.2017152877
   Broski SM, 2018, AM J ROENTGENOL, V211, P295, DOI 10.2214/AJR.18.20001
   Bulik M, 2013, CLIN NEUROL NEUROSUR, V115, P146, DOI 10.1016/j.clineuro.2012.11.002
   Cai WG, 2019, MEDICINE, V98, DOI 10.1097/MD.0000000000014891
   Calais J, 2019, LANCET ONCOL, V20, P1286, DOI 10.1016/S1470-2045(19)30415-2
   Casey RE, 2018, JCO PRECIS ONCOL, V2, P1, DOI 10.1200/PO.17.00191
   Casey RT, 2020, CLIN CANCER RES, V26, P391, DOI 10.1158/1078-0432.CCR-19-1729
   Chagpar AB, 2006, ANN SURG, V243, P257, DOI 10.1097/01.sla.0000197714.14318.6f
   Chen HY, 2018, MAGN RESON MED, V80, P2062, DOI 10.1002/mrm.27179
   Cheng ML, 2016, FRONT ONCOL, V6, DOI 10.3389/fonc.2016.00266
   Chetan MR, 2017, WORLD J RADIOL, V9, P350, DOI 10.4329/wjr.v9.i9.350
   Cho N, 2018, EUR J NUCL MED MOL I, V45, P328, DOI 10.1007/s00259-017-3849-3
   Chu GC, 2007, J CELL BIOCHEM, V101, P887, DOI 10.1002/jcb.21209
   Costello LC, 1999, PROSTATE, V38, P237, DOI 10.1002/(SICI)1097-0045(19990215)38:3<237::AID-PROS8>3.0.CO;2-O
   Crain ID, 2017, J NEURO-ONCOL, V133, P97, DOI 10.1007/s11060-017-2407-y
   Cunningham CH, 2016, CIRC RES, V119, P1177, DOI 10.1161/CIRCRESAHA.116.309769
   Daniels CJ, 2016, NMR BIOMED, V29, P387, DOI 10.1002/nbm.3468
   Day SE, 2007, NAT MED, V13, P1382, DOI 10.1038/nm1650
   de Rooij M, 2014, AM J ROENTGENOL, V202, P343, DOI 10.2214/AJR.13.11046
   Dong YY, 2019, CANCER RES, V79, P242, DOI 10.1158/0008-5472.CAN-18-2231
   Esserman LJ, 2012, J CLIN ONCOL, V30, P3242, DOI 10.1200/JCO.2011.39.2779
   Faghihi R, 2017, J MED IMAGING RADIAT, V48, P233, DOI 10.1016/j.jmir.2017.06.004
   Fowler AM, 2017, RADIOLOGY, V285, P358, DOI 10.1148/radiol.2017170180
   Futterer JJ, 2006, RADIOLOGY, V241, P449, DOI 10.1148/radiol.2412051866
   Gadian D. G., 1995, NMR ITS APPL LIVING
   Gallagher FA, 2010, CLIN RADIOL, V65, P557, DOI 10.1016/j.crad.2010.04.006
   Gallagher FA, 2020, P NATL ACAD SCI USA, V117, P2092, DOI 10.1073/pnas.1913841117
   Girgis H, 2014, MOL CANCER, V13, DOI 10.1186/1476-4598-13-101
   Gordon JW, 2019, MAGN RESON MED, V81, P2702, DOI 10.1002/mrm.27549
   Granlund KL, 2020, CELL METAB, V31, P105, DOI 10.1016/j.cmet.2019.08.024
   Greer MD, 2018, EUR RADIOL, V28, P4407, DOI 10.1007/s00330-018-5374-6
   Grist JT, 2020, J CEREBR BLOOD F MET, V40, P1137, DOI 10.1177/0271678X20909045
   Grist JT, 2019, NEUROIMAGE, V189, P171, DOI 10.1016/j.neuroimage.2019.01.027
   Guillaumond F, 2013, P NATL ACAD SCI USA, V110, P3919, DOI 10.1073/pnas.1219555110
   Gutte H, 2015, AM J NUCL MED MOLEC, V5, P548
   Hara T, 1998, J NUCL MED, V39, P990
   Harris T, 2009, P NATL ACAD SCI USA, V106, P18131, DOI 10.1073/pnas.0909049106
   Heiden MGV, 2009, SCIENCE, V324, P1029, DOI 10.1126/science.1160809
   Heiss WD, 2011, J NUCL MED, V52, P1585, DOI 10.2967/jnumed.110.084210
   Hesketh RL, 2019, CANCER RES, V79, P3557, DOI 10.1158/0008-5472.CAN-19-0182
   Hidalgo M, 2010, NEW ENGL J MED, V362, P1605, DOI 10.1056/NEJMra0901557
   Hill DK, 2013, PLOS ONE, V8, DOI [10.1371/journal.pone.0071996, 10.1371/journal.pone.0074627]
   Hotker AM, 2015, EUR RADIOL, V25, P2665, DOI 10.1007/s00330-015-3688-1
   Hu S, 2011, CELL METAB, V14, P131, DOI 10.1016/j.cmet.2011.04.012
   Hu S, 2009, MOL IMAGING BIOL, V11, P399, DOI 10.1007/s11307-009-0218-z
   Jin ES, 2016, NMR BIOMED, V29, P466, DOI 10.1002/nbm.3479
   Keshari KR, 2014, CHEM SOC REV, V43, P1627, DOI 10.1039/c3cs60124b
   Kim AY, 2014, AM J ROENTGENOL, V203, pW645, DOI 10.2214/AJR.13.12277
   Kostakoglu L, 2015, J NUCL MED, V56, P1681, DOI 10.2967/jnumed.115.160663
   Kurhanewicz J, 2019, NEOPLASIA, V21, P1, DOI 10.1016/j.neo.2018.09.006
   Lao-On U, 2018, J MOL MED, V96, P237, DOI 10.1007/s00109-018-1622-0
   Larson PEZ, 2018, NMR BIOMED, V31, DOI 10.1002/nbm.3997
   Lee P, 2013, HEPATOLOGY, V57, P515, DOI 10.1002/hep.26028
   Lewis AJM, 2020, CARDIOVASC DRUG THER, V34, P231, DOI 10.1007/s10557-020-06942-w
   Li W, 2019, J MAGN RESON IMAGING, V50, P1742, DOI 10.1002/jmri.26770
   Lussey-Lepoutre C, 2016, CLIN CANCER RES, V22, P1120, DOI 10.1158/1078-0432.CCR-15-1576
   Magnitsky S, 2013, NMR BIOMED, V26, P35, DOI 10.1002/nbm.2816
   Manias KA, 2018, PEDIATR RADIOL, V48, P1630, DOI 10.1007/s00247-018-4182-0
   Mansour SM, 2019, BRIT J RADIOL, V92, DOI 10.1259/bjr.20190134
   Marinovich ML, 2013, JNCI-J NATL CANCER I, V105, P321, DOI 10.1093/jnci/djs528
   McCann KE, 2019, DRUGS, V79, P1217, DOI 10.1007/s40265-019-01155-4
   McDonald KA, 2019, ANN SURG ONCOL, V26, P2191, DOI 10.1245/s10434-019-07338-3
   Meisamy S, 2004, RADIOLOGY, V233, P424, DOI 10.1148/radiol.2332031285
   Moreno KX, 2010, AM J PHYSIOL-HEART C, V298, pH1556, DOI 10.1152/ajpheart.00656.2009
   National Institute for Health and Care Excellence, PROST CANC DIAGN MAN
   Nelson SJ, 2013, SCI TRANSL MED, V5, DOI 10.1126/scitranslmed.3006070
   O'Flynn EAM, 2011, BREAST CANCER RES, V13, DOI 10.1186/bcr2815
   Park JM, 2016, NMR BIOMED, V29, P650, DOI 10.1002/nbm.3509
   Patel KM, 2016, J CLIN UROL, V9, P18, DOI 10.1177/2051415816673502
   Pavlova NN, 2016, CELL METAB, V23, P27, DOI 10.1016/j.cmet.2015.12.006
   Provenzano PP, 2012, CANCER CELL, V21, P418, DOI 10.1016/j.ccr.2012.01.007
   Ravoori MK, 2017, RADIOLOGY, V285, P830, DOI 10.1148/radiol.2017161772
   Schmidt R, 2014, J MAGN RESON, V240, P8, DOI 10.1016/j.jmr.2013.12.013
   Schroder FH, 2014, LANCET, V384, P2027, DOI 10.1016/S0140-6736(14)60525-0
   Serrao EM, 2016, GUT, V65, P465, DOI 10.1136/gutjnl-2015-310114
   Sheikhbahaei S, 2016, ONCOLOGIST, V21, P931, DOI 10.1634/theoncologist.2015-0353
   Sherry AD, 2016, EMAGRES, V5, P885, DOI 10.1002/9780470034590.emrstm1468
   Shrimpton PC, 2016, BRIT J RADIOL, V89, DOI 10.1259/bjr.20150346
   Sogaard LV, 2014, NMR BIOMED, V27, P561, DOI 10.1002/nbm.3093
   Sousa CM, 2016, NATURE, V536, P479, DOI 10.1038/nature19084
   Spaepen K, 2003, EUR J NUCL MED MOL I, V30, P682, DOI 10.1007/s00259-003-1120-6
   Spring LM, 2020, CLIN CANCER RES, V26, P2838, DOI 10.1158/1078-0432.CCR-19-3492
   Stodkilde-Jorgensen H, 2020, J MAGN RESON IMAGING, V51, P961, DOI 10.1002/jmri.26888
   Tran M, 2019, BJR CASE REP, V5, DOI 10.1259/bjrcr.20190003
   Turajlic S, 2018, CELL, V173, P595, DOI 10.1016/j.cell.2018.03.043
   Turkbey B, 2019, EUR UROL, V76, P340, DOI 10.1016/j.eururo.2019.02.033
   Turkbey B, 2009, AM J ROENTGENOL, V192, P1471, DOI 10.2214/AJR.09.2527
   Turner RM, 2017, UROL CLIN N AM, V44, P147, DOI 10.1016/j.ucl.2016.12.001
   Ursprung S., 2019, WORLD MOL IM C MONTR
   Valentin Jack, 2007, Annals of the ICRP, V37, P3
   Wang X, 2015, MED ONCOL, V32, DOI 10.1007/s12032-015-0603-1
   Wang ZJ, 2019, RADIOLOGY, V291, P273, DOI 10.1148/radiol.2019182391
   Wiesinger F, 2012, MAGN RESON MED, V68, P8, DOI 10.1002/mrm.23212
   Witney TH, 2010, BRIT J CANCER, V103, P1400, DOI 10.1038/sj.bjc.6605945
   Woitek Ramona, 2020, Radiol Imaging Cancer, V2, pe200017, DOI 10.1148/rycan.2020200017
   Wong W. L., 2014, RECOMMENDATIONS CROS
   Woo S, 2017, EUR UROL, V72, P177, DOI 10.1016/j.eururo.2017.01.042
   Ying HQ, 2012, CELL, V149, P656, DOI 10.1016/j.cell.2012.01.058
   Zhuang HM, 2001, J NUCL MED, V42, P1412
NR 111
TC 4
Z9 4
U1 0
U2 4
PU SPRINGERNATURE
PI LONDON
PA CAMPUS, 4 CRINAN ST, LONDON, N1 9XW, ENGLAND
SN 0007-0920
EI 1532-1827
J9 BRIT J CANCER
JI Br. J. Cancer
PD MAR 30
PY 2021
VL 124
IS 7
BP 1187
EP 1198
DI 10.1038/s41416-020-01224-6
EA JAN 2021
PG 12
WC Oncology
WE Science Citation Index Expanded (SCI-EXPANDED)
SC Oncology
GA RF5ES
UT WOS:000612249500001
PM 33504974
OA hybrid, Green Published
DA 2022-07-19
ER

PT J
AU Boros, LG
   Brandes, JL
   Lee, WNP
   Cascante, M
   Puigjaner, J
   Revesz, E
   Bray, TM
   Schirmer, WJ
   Melvin, WS
AF Boros, LG
   Brandes, JL
   Lee, WNP
   Cascante, M
   Puigjaner, J
   Revesz, E
   Bray, TM
   Schirmer, WJ
   Melvin, WS
TI Thiamine supplementation to cancer patients: a double edged sword
SO ANTICANCER RESEARCH
LA English
DT Article
DE pentose phosphate pathways; ribose synthesis; vitamin B1; transketolase
   reaction; chemotherapy resistance
ID OXYTHIAMINE; DEFICIENCY; ENCEPHALOPATHY; CHEMOTHERAPY; METABOLISM;
   CHILDREN; VITAMINS; PATHWAY; LIVER; HOME
AB The objectives of this review are to (a) explain the mechanism by which thiamine (vitamin B-1) promotes nucleic acid ribose synthesis and tumor cell proliferation via the nonoxidative transketolase (TK) pathway; (b) estimate the thiamine intake of cancer patients and (c) provide background information and to develop guidelines for alternative treatments with antithiamine transketolase inhibitors in the clinical setting. Clinical and experimental data demonstrate increased thiamine utilization of human tumors and its interference with experimental chemotherapy. Analysis of RNA ribose indicates that glucose carbons contribute to over 90% of ribose synthesis in cultured cervix and pancreatic carcinoma cells and that ribose is synthesized primarily through the thiamine dependent TK pathway (>70%). Antithiamine compounds significantly inhibit nucleic acid synthesis and tumor cell proliferation in vitro and in vivo in several tumor models. The medical literature reveals little information regarding the role of the thiamine dependent TK reaction in tumor cell ribose production which is a central process in de novo nucleic acid synthesis and the salvage pathways for purines. Consequently, current thiamine administration protocols oversupply thiamine by 200% to 20,000% of the recommended dietary allowance, because it is considered harmless and needed by cancer patients. The thiamine dependent TK pathway is the central avenue which supplies ribose phosphate for nucleic acids in tumors and excessive thiamine supplementation maybe responsible for failed therapeutic attempts to terminate cancer cell proliferation. Limited administration of thiamine and concomitant treatment with transketolase inhibitors is a more rational approach to treat cancer.
C1 Ohio State Univ, Coll Med, Dept Surg, Columbus, OH 43210 USA.
   Univ Calif Los Angeles, Los Angeles Cty Harbor Med Ctr, Res & Educ Inst, Torrance, CA 90502 USA.
   Univ Barcelona, Dept Biochem & Mol Biol, E-08028 Barcelona, Spain.
   Ohio State Univ, Coll Human Ecol Nutr & Food Management, Columbus, OH 43210 USA.
RP Boros, LG (通讯作者)，Ohio State Univ, Coll Med, Dept Surg, N217 Wiseman Hall,400 W 12th Ave, Columbus, OH 43210 USA.
RI CASCANTE, MARTA/AFK-5991-2022; CASCANTE, MARTA/AAG-4355-2022
OI CASCANTE, MARTA/0000-0002-2062-4633; CASCANTE, MARTA/0000-0002-2062-4633
FU NATIONAL CANCER INSTITUTE [P01CA042710] Funding Source: NIH RePORTER;
   NATIONAL CENTER FOR RESEARCH RESOURCES [M01RR000425] Funding Source: NIH
   RePORTER; NCI NIH HHS [P01-CA427 10] Funding Source: Medline; NCRR NIH
   HHS [M01-RR00425] Funding Source: Medline
CR Bailar JC, 1997, NEW ENGL J MED, V336, P1569, DOI 10.1056/NEJM199705293362206
   BAKER H, 1981, CANCER, V47, P2883, DOI 10.1002/1097-0142(19810615)47:12<2883::AID-CNCR2820471222>3.0.CO;2-I
   Banki K, 1996, J BIOL CHEM, V271, P32994, DOI 10.1074/jbc.271.51.32994
   BASU TK, 1976, ONCOLOGY, V33, P250, DOI 10.1159/000225157
   BECHER H, 1978, KLIN WOCHENSCHR, V56, P275, DOI 10.1007/BF01489173
   Bettendorff L, 1996, ARCH PHYSIOL BIOCHEM, V104, P745, DOI 10.1076/apab.104.6.745.12916
   BOER P, 1995, METABOLISM, V44, P1469, DOI 10.1016/0026-0495(95)90148-5
   Boros LG, 1997, CANCER RES, V57, P4242
   BRENNAN MF, 1985, CANCER PRINCIPLES PR, P1907
   BRUCK W, 1991, CLIN NEUROPATHOL, V10, P134
   CHAMPE PC, 1994, ILLUSTRATED REV BIOC, P110
   DEREUCK JL, 1980, ARCH NEUROL-CHICAGO, V37, P338, DOI 10.1001/archneur.1980.00500550040002
   Doiron B, 1996, J BIOL CHEM, V271, P5321, DOI 10.1074/jbc.271.10.5321
   ELSBORG L, 1983, INT J VITAM NUTR RES, V53, P321
   ENDO N, 1988, CANCER RES, V48, P3330
   GENG MY, 1995, JPN J PHARMACOL, V68, P349, DOI 10.1254/jjp.68.349
   GEORGIANNOS SN, 1993, BRIT J CANCER, V68, P1195, DOI 10.1038/bjc.1993.503
   GORBACH Z V, 1977, Biokhimiya, V42, P531
   GREENWOOD J, 1985, J PHYSIOL-LONDON, V369, P79, DOI 10.1113/jphysiol.1985.sp015889
   HARATA N, 1995, METAB BRAIN DIS, V10, P159, DOI 10.1007/BF01991863
   HENQUIN N, 1989, ONCOLOGY, V46, P173, DOI 10.1159/000226709
   HORECKER BL, 1965, J CHEM EDUC, V42, P244, DOI 10.1021/ed042p244
   HORECKER BL, 1958, ARCH BIOCHEM BIOPHYS, V78, P510, DOI 10.1016/0003-9861(58)90375-8
   KALMANCHEY R, 1992, Orvosi Hetilap, V133, P2503
   KHOKHA A M, 1984, Biokhimiya, V49, P361
   KHOKHA A M, 1984, Biokhimiya, V49, P1166
   KIM YA, 1992, AM J PHYSIOL, V262, pE344, DOI 10.1152/ajpendo.1992.262.3.E344
   Kitamura K, 1996, SURG TODAY, V26, P769, DOI 10.1007/BF00311635
   Kondo K, 1996, JPN J CLIN ONCOL, V26, P234, DOI 10.1093/oxfordjournals.jjco.a023220
   Lossos A, 1996, J NEURO-ONCOL, V29, P175
   MAHAN KL, 1992, FOOD NUTR DIET THERA, P85
   MYCEK MJ, 1997, ILLUSTRATED REV PHAR, P378
   NAUJOKAITIS SA, 1981, RES COMMUN CHEM PATH, V32, P317
   NISHIMURA M, 1995, J BIOL CHEM, V270, P26341, DOI 10.1074/jbc.270.44.26341
   Ostrovskii Iu M, 1965, Vopr Med Khim, V11, P95
   Ostrovskii Iu M, 1979, Biull Eksp Biol Med, V88, P708
   Ostrovskii KuM, 1979, Biokhimiia, V44, P1551
   PAVLENIA AK, 1983, BOPROSY MEDITSINSKOI, V29, P73
   Pekovich SR, 1996, J NUTR, V126, P1791
   ROUZET P, 1991, ARCH FR PEDIATR, V48, P423
   SAGONE AL, 1974, CELL IMMUNOL, V14, P443, DOI 10.1016/0008-8749(74)90195-6
   Schiano TD, 1996, AM J GASTROENTEROL, V91, P2555
   SCHRADER MC, 1993, BIOCHIM BIOPHYS ACTA, V1182, P162, DOI 10.1016/0925-4439(93)90138-Q
   SEEAR M, 1992, J PEDIATR-US, V121, P533, DOI 10.1016/S0022-3476(05)81140-0
   Souba Wiley W., 1997, P2841
   STRUMILO SA, 1984, BIOMED BIOCHIM ACTA, V43, P159
   STRYER L, 1981, BIOCHEMISTRY-US, P290
   STRYER L, 1981, BIOCHEMISTRY-US, P340
   TREBUKHINA R V, 1984, Nutrition and Cancer, V6, P260, DOI 10.1080/01635588509513832
   TREBUKHINA RV, 1992, VOP MED KHIM, V38, P33
   TREBUKHINA RV, 1982, NEOPLASMA, V29, P257
   TREBUKHINA RV, 1987, EKSP ONKOL, V9, P60
   WOOD T, 1978, BIOCHIM BIOPHYS ACTA, V527, P249, DOI 10.1016/0005-2744(78)90274-7
   Yeh Kun-Huei, 1994, Journal of the Formosan Medical Association, V93, P721
NR 54
TC 30
Z9 31
U1 0
U2 7
PU INT INST ANTICANCER RESEARCH
PI ATHENS
PA EDITORIAL OFFICE 1ST KM KAPANDNTIOU-KALAMOU RD KAPANDRITI, POB 22,
   ATHENS 19014, GREECE
SN 0250-7005
J9 ANTICANCER RES
JI Anticancer Res.
PD JAN-FEB
PY 1998
VL 18
IS 1B
BP 595
EP 602
PG 8
WC Oncology
WE Science Citation Index Expanded (SCI-EXPANDED)
SC Oncology
GA ZG011
UT WOS:000072955700020
PM 9568183
DA 2022-07-19
ER

PT J
AU Principe, M
   Borgoni, S
   Cascione, M
   Chattaragada, MS
   Ferri-Borgogno, S
   Capello, M
   Bulfamante, S
   Chapelle, J
   Di Modugno, F
   Defilippi, P
   Nistico, P
   Cappello, P
   Riganti, C
   Leporatti, S
   Novelli, F
AF Principe, Moitza
   Borgoni, Simone
   Cascione, Mariafrancesca
   Chattaragada, Michelle Samuel
   Ferri-Borgogno, Sammy
   Capello, Michela
   Bulfamante, Sara
   Chapelle, Jennifer
   Di Modugno, Francesca
   Defilippi, Paola
   Nistico, Paola
   Cappello, Paola
   Riganti, Chiara
   Leporatti, Stefano
   Novelli, Francesco
TI Alpha-enolase (ENO1) controls alpha v/beta 3 integrin expression and
   regulates pancreatic cancer adhesion, invasion, and metastasis
SO JOURNAL OF HEMATOLOGY & ONCOLOGY
LA English
DT Article
DE Pancreatic cancer; ENO1; Integrin; Atomic force microscopy; Invasion
ID UROKINASE RECEPTOR; CELL-ADHESION; SIGNALING PATHWAYS; GLYCOLYTIC
   ENZYME; BREAST-CANCER; VITRONECTIN; UPAR; MIGRATION; GROWTH;
   INVASIVENESS
AB Background: We have previously shown that in pancreatic ductal adenocarcinoma (PDA) cells, the glycolytic enzyme alpha-enolase (ENO1) also acts as a plasminogen receptor and promotes invasion and metastasis formation. Moreover, ENO1 silencing in PDA cells induces oxidative stress, senescence and profoundly modifies PDA cell metabolism. Although anti-ENO1 antibody inhibits PDA cell migration and invasion, little is known about the role of ENO1 in regulating cell-cell and cell-matrix contacts. We therefore investigated the effect of ENO1 silencing on the modulation of cell morphology, adhesion to matrix substrates, cell invasiveness, and metastatic ability.
   Methods: The membrane and cytoskeleton modifications that occurred in ENO1-silenced (shENO1) PDA cells were investigated by a combination of confocal microscopy and atomic force microscopy (AFM). The effect of ENO1 silencing was then evaluated by phenotypic and functional experiments to identify the role of ENO1 in adhesion, migration, and invasion, as well as in senescence and apoptosis. The experimental results were then validated in a mouse model.
   Results: We observed a significant increase in the roughness of the cell membrane due to ENO1 silencing, a feature associated with an impaired ability to migrate and invade, along with a significant downregulation of proteins involved in cell-cell and cell-matrix adhesion, including alpha v/beta 3 integrin in shENO1 PDA cells. These changes impaired the ability of shENO1 cells to adhere to Collagen I and IV and Fibronectin and caused an increase in RGD-independent adhesion to vitronectin (VN) via urokinase plasminogen activator receptor (uPAR). Binding of uPAR to VN triggers integrin-mediated signals, which result in ERK1-2 and RAC activation, accumulation of ROS, and senescence. In shENO1 cancer cells, the use of an anti-uPAR antibody caused significant reduction of ROS production and senescence. Overall, a decrease of in vitro and in vivo cell migration and invasion of shENO1 PDA cells was observed.
   Conclusion: These data demonstrate that ENO1 promotes PDA survival, migration, and metastasis through cooperation with integrins and uPAR.
C1 [Principe, Moitza; Borgoni, Simone; Chattaragada, Michelle Samuel; Ferri-Borgogno, Sammy; Capello, Michela; Bulfamante, Sara; Chapelle, Jennifer; Defilippi, Paola; Cappello, Paola; Novelli, Francesco] Univ Turin, Dept Mol Biotechnol & Hlth Sci, Turin, Italy.
   [Principe, Moitza; Borgoni, Simone; Chattaragada, Michelle Samuel; Ferri-Borgogno, Sammy; Capello, Michela; Bulfamante, Sara; Cappello, Paola; Novelli, Francesco] Azienda Univ Osped Citta Salute & Sci Torino, Ctr Expt Res & Med Studies CeRMS, Via Santena 5, I-10126 Turin, Italy.
   [Cascione, Mariafrancesca] Univ Salento, Dipartimento Matemat & Fis Ennio De Giorgi, Lecce, Italy.
   [Cascione, Mariafrancesca] CNR, Ist Nanosci, Euromediterranean Ctr Nanomat Modelling & Technol, Lecce, Italy.
   [Chapelle, Jennifer; Defilippi, Paola; Cappello, Paola; Novelli, Francesco] Univ Turin, Ctr Mol Biotechnol, Turin, Italy.
   [Di Modugno, Francesca; Nistico, Paola] Regina Elena Inst Canc Res, Rome, Italy.
   [Riganti, Chiara] Univ Turin, Dept Oncol, Turin, Italy.
   [Leporatti, Stefano] CNR Nantotec, Ist Nanotecnol, Polo Nanotecnol, Campus Ecoteckne, Lecce, Italy.
RP Novelli, F (通讯作者)，Univ Turin, Dept Mol Biotechnol & Hlth Sci, Turin, Italy.; Novelli, F (通讯作者)，Azienda Univ Osped Citta Salute & Sci Torino, Ctr Expt Res & Med Studies CeRMS, Via Santena 5, I-10126 Turin, Italy.; Novelli, F (通讯作者)，Univ Turin, Ctr Mol Biotechnol, Turin, Italy.
EM franco.novelli@unito.it
RI Novelli, Francesco/Z-5990-2019; DEFILIPPI, Paola/L-2232-2014; Di
   Modugno, Francesca/ABH-9406-2020; Nisticò, Paola/B-2862-2018; Leporatti,
   Stefano/E-1597-2011; Cappello, Paola/J-3127-2018; Di Modugno,
   Francesca/B-2865-2018
OI Di Modugno, Francesca/0000-0003-1427-1883; Nisticò,
   Paola/0000-0003-4409-2261; Leporatti, Stefano/0000-0001-5912-7565;
   Cappello, Paola/0000-0002-5321-7794; Di Modugno,
   Francesca/0000-0003-1427-1883; Cascione,
   Mariafrancesca/0000-0001-9849-5301; Ferri-Borgogno,
   Sammy/0000-0002-8270-8963; Principe, Moitza/0000-0001-5013-7388;
   NOVELLI, FRANCESCO/0000-0002-6259-5666; Defilippi,
   Paola/0000-0001-6427-4906; Capello, Michela/0000-0001-5810-6375;
   Borgoni, Simone/0000-0003-3833-0032
FU Associazione Italiana Ricerca sul Cancro [12182, 15257]; University of
   Turin-Progetti Ateneo Compagnia di San Paolo; Italian Ministry of
   Health; Progetti Ricerca Finalizzata [RF-2013-02354892]; Fondazione
   Ricerca Molinette Onlus; Fondazione Nadia Valsecchi; Fondazione Ursula e
   Giorgio Cytron; PI AIRC [IG 2014N.15399]; REA from the People Programme
   (Marie Curie Actions) of the European Union's Seventh Framework
   Programme (FP7) [PITN-GA-2012-316549]; MAAT-Molecular NAnotechnology for
   HeAlth and EnvironmenT Project [PON02_00563_3316357-CUP B31C12001230005]
FX This study was supported by the Associazione Italiana Ricerca sul Cancro
   (AIRC 5 x mille no. 12182 and IG no. 15257); University of
   Turin-Progetti Ateneo 2014 Compagnia di San Paolo (PC-METAIMMUNOTHER to
   FN and PANTHER to PC), Italian Ministry of Health, Progetti Ricerca
   Finalizzata (RF-2013-02354892), Fondazione Ricerca Molinette Onlus and
   Fondazione Nadia Valsecchi; MP and MSC are recipients of fellowships
   funded by the Fondazione Ursula e Giorgio Cytron. PD is a recipient of
   PI AIRC IG 2014N.15399. SL gratefully acknowledges the financial support
   of the REA research grant no. PITN-GA-2012-316549 (IT LIVER) from the
   People Programme (Marie Curie Actions) of the European Union's Seventh
   Framework Programme (FP7/2007-2013). Financial support from
   MAAT-Molecular NAnotechnology for HeAlth and EnvironmenT Project (number
   PON02_00563_3316357-CUP B31C12001230005) is also gratefully
   acknowledged.
CR ALBELDA SM, 1990, CANCER RES, V50, P6757
   Blasi F, 2002, NAT REV MOL CELL BIO, V3, P932, DOI 10.1038/nrm977
   Blasi F, 2010, FEBS LETT, V584, P1923, DOI 10.1016/j.febslet.2009.12.039
   Cagnol S, 2010, FEBS J, V277, P2, DOI 10.1111/j.1742-4658.2009.07366.x
   Capello M, 2016, ONCOTARGET, V7, P5598, DOI 10.18632/oncotarget.6798
   Capello M, 2011, FEBS J, V278, P1064, DOI 10.1111/j.1742-4658.2011.08025.x
   Ceruti P, 2013, EXP HEMATOL ONCOL, V2, DOI 10.1186/2162-3619-2-12
   CHARO IF, 1990, J CELL BIOL, V111, P2795, DOI 10.1083/jcb.111.6.2795
   Chaurasia P, 2006, J BIOL CHEM, V281, P14852, DOI 10.1074/jbc.M512311200
   Debidda M, 2006, J BIOL CHEM, V281, P38519, DOI 10.1074/jbc.M604607200
   Desgrosellier JS, 2009, NAT MED, V15, P1163, DOI 10.1038/nm.2009
   Diaz-Ramos A, 2012, J BIOMED BIOTECHNOL, DOI 10.1155/2012/156795
   Ferraris GMS, 2014, EMBO J, V33, P2458, DOI 10.15252/embj.201387611
   Fu QF, 2015, J HEMATOL ONCOL, V8, DOI 10.1186/s13045-015-0117-5
   Gargiulo L, 2005, J BIOL CHEM, V280, P25225, DOI 10.1074/jbc.M412605200
   Georges Elias, 2011, Int J Biochem Mol Biol, V2, P303
   Gruber G, 2005, BRIT J CANCER, V92, P41, DOI 10.1038/sj.bjc.6602278
   Hosotani Ryo, 2002, Pancreas, V25, pe30, DOI 10.1097/00006676-200208000-00021
   Hsiao KC, 2013, PLOS ONE, V8, DOI 10.1371/journal.pone.0069354
   HYNES RO, 1992, CELL, V69, P11, DOI 10.1016/0092-8674(92)90115-S
   Hynes RO, 2002, CELL, V110, P673, DOI 10.1016/S0092-8674(02)00971-6
   Jo M, 2003, J BIOL CHEM, V278, P1642, DOI 10.1074/jbc.M210877200
   Koizumi K, 2005, ANTICANCER RES, V25, P3347
   Leporatti S, 2009, NANOTECHNOLOGY, V20, DOI 10.1088/0957-4484/20/5/055103
   Lian SZ, 2016, ONCOL REP, V36, P984, DOI 10.3892/or.2016.4847
   Lohmann K, 1934, BIOCHEM Z, V273, P60
   Madsen CD, 2008, EUR J CELL BIOL, V87, P617, DOI 10.1016/j.ejcb.2008.02.003
   Madsen CD, 2007, J CELL BIOL, V177, P927, DOI 10.1083/jcb.200612058
   Mazzieri R, 2006, MOL BIOL CELL, V17, P367, DOI 10.1091/mbc.E05-07-0635
   McCabe NP, 2007, ONCOGENE, V26, P6238, DOI 10.1038/sj.onc.1210429
   Merkulova T, 1997, BIOCHEM J, V323, P791, DOI 10.1042/bj3230791
   Mitra SK, 2006, CURR OPIN CELL BIOL, V18, P516, DOI 10.1016/j.ceb.2006.08.011
   Moscato S, 2000, EUR J IMMUNOL, V30, P3575, DOI 10.1002/1521-4141(200012)30:12<3575::AID-IMMU3575>3.0.CO;2-#
   Noh H, 2013, THERANOSTICS, V3, P487, DOI 10.7150/thno.4218
   Ossowski L, 2000, CURR OPIN CELL BIOL, V12, P613, DOI 10.1016/S0955-0674(00)00140-X
   Pancholi V, 2001, CELL MOL LIFE SCI, V58, P902, DOI 10.1007/PL00000910
   Pirazzoli V, 2013, BLOOD, V121, P2316, DOI 10.1182/blood-2012-08-451187
   Playford MP, 2004, ONCOGENE, V23, P7928, DOI 10.1038/sj.onc.1208080
   Principe M, 2015, ONCOTARGET, V6, P11098, DOI 10.18632/oncotarget.3572
   Roca-Cusachs P, 2009, P NATL ACAD SCI USA, V106, P16245, DOI 10.1073/pnas.0902818106
   Siegel RL, 2016, CA-CANCER J CLIN, V66, P7, DOI 10.3322/caac.21332
   Silvestris N, 2014, CURR MED CHEM, V21, P948, DOI 10.2174/09298673113209990238
   Sloan EK, 2006, BREAST CANCER RES, V8, DOI 10.1186/bcr1398
   Smith HW, 2008, J CELL BIOL, V182, P777, DOI 10.1083/jcb.200712050
   Smith HW, 2010, NAT REV MOL CELL BIO, V11, P23, DOI 10.1038/nrm2821
   Song Y, 2014, MOL CANCER, V13, DOI 10.1186/1476-4598-13-65
   Stathis A, 2010, NAT REV CLIN ONCOL, V7, P163, DOI 10.1038/nrclinonc.2009.236
   Takayama S, 2005, ANTICANCER RES, V25, P79
   Tomaino B, 2007, J PROTEOME RES, V6, P4025, DOI 10.1021/pr070281a
   Trojanowicz B, 2009, J MOL ENDOCRINOL, V42, P249, DOI 10.1677/JME-08-0118
   Uram JN, 2013, CURR PROB CANCER, V37, P273, DOI 10.1016/j.currproblcancer.2013.10.004
   WALSH JL, 1989, BIOCHIM BIOPHYS ACTA, V999, P64, DOI 10.1016/0167-4838(89)90031-9
   WEI Y, 1994, J BIOL CHEM, V269, P32380
   Wolfgang CL, 2013, CA-CANCER J CLIN, V63, P318, DOI 10.3322/caac.21190
   Yadav D, 2013, GASTROENTEROLOGY, V144, P1252, DOI 10.1053/j.gastro.2013.01.068
   Zagouri F, 2013, PANCREAS, V42, P760, DOI 10.1097/MPA.0b013e31827aedef
   Zaidel-Bar R, 2013, NAT CELL BIOL, V15, P575, DOI 10.1038/ncb2770
   Zhao MY, 2015, ONCOTARGET, V6, P15610, DOI 10.18632/oncotarget.3639
   Zhou AW, 2007, PROTEIN SCI, V16, P1502, DOI 10.1110/ps.072819107
NR 59
TC 69
Z9 72
U1 2
U2 30
PU BMC
PI LONDON
PA CAMPUS, 4 CRINAN ST, LONDON N1 9XW, ENGLAND
EI 1756-8722
J9 J HEMATOL ONCOL
JI J. Hematol. Oncol.
PD JAN 13
PY 2017
VL 10
AR 16
DI 10.1186/s13045-016-0385-8
PG 13
WC Oncology; Hematology
WE Science Citation Index Expanded (SCI-EXPANDED)
SC Oncology; Hematology
GA EO2TO
UT WOS:000396549000002
PM 28086938
OA gold, Green Published
DA 2022-07-19
ER

PT J
AU Shi, Y
   Fan, YW
   Hu, Y
   Jing, JY
   Wang, CY
   Wu, YY
   Geng, QQ
   Dong, XY
   Li, EX
   Dong, DF
AF Shi, Yu
   Fan, Yangwei
   Hu, Yuan
   Jing, Jiayu
   Wang, Chuying
   Wu, Yinying
   Geng, Qianqian
   Dong, Xuyuan
   Li, Enxiao
   Dong, Danfeng
TI alpha-Mangostin suppresses the de novo lipogenesis and enhances the
   chemotherapeutic response to gemcitabine in gallbladder carcinoma cells
   via targeting the AMPK/SREBP1 cascades
SO JOURNAL OF CELLULAR AND MOLECULAR MEDICINE
LA English
DT Article
DE AMPK; gallbladder cancer; gemcitabine; lipogenesis; SREBP1;
   alpha-mangostin
ID LIPID-METABOLISM; PANCREATIC-CANCER; ACTIVATION; RESISTANCE; ASSOCIATION
AB High rates of de novo lipid synthesis have been discovered in certain kinds of tumours, including gallbladder cancer (GBC). Unlike several other tumours, GBC is highly insensitive to standard adjuvant therapy, which makes its treatment even more challenging. Although several potential targets and signalling pathways underlying GBC chemoresistance have been revealed, the precise mechanisms are still elusive. In this study, we found that alpha-Mangostin, as a dietary xanthone, repressed the proliferation and clone formation ability, induced cell cycle arrest and the apoptosis, and suppressed de novo lipogenesis of gallbladder cancer cells. The underlying mechanisms might involve the activation of AMPK and, therefore, the suppression of SREBP1 nuclear translocation to blunt de novo lipogenesis. Furthermore, SREBP1 silencing by siRNA or alpha-mangostin enhanced the sensitivity of gemcitabine in gallbladder cancer cells. In vivo studies also displayed that MA or gemcitabine administration to nude mice harbouring NOZ tumours can reduce tumour growth, and moreover, MA administration can significantly potentiate gemcitabine-induced inhibition of tumour growth. Corroborating in vitro findings, tumours from mice treated with MA or gemcitabine alone showed decreased levels of proliferation with reduced Ki-67 expression and elevated apoptosis confirmed by TUNEL staining, furthermore, the proliferation inhibition and apoptosis up-regulation were obviously observed in MA combined with gemcitabine treatment group. Therefore, inhibiting de novo lipogenesis via targeting the AMPK/SREBP1 signalling by MA might provide insights into a potential strategy for sensitizing GBC cells to chemotherapy.
C1 [Shi, Yu; Fan, Yangwei; Hu, Yuan; Jing, Jiayu; Wu, Yinying; Dong, Xuyuan; Li, Enxiao; Dong, Danfeng] Xi An Jiao Tong Univ, Affiliated Hosp 1, Dept Med Oncol, 277 West Yanta Rd, Xian 710061, Shaanxi, Peoples R China.
   [Wang, Chuying] Xi An Jiao Tong Univ, Affiliated Hosp 2, Dept Gastroenterol, Xian, Shaanxi, Peoples R China.
   [Geng, Qianqian] Xi An Jiao Tong Univ, Affiliated Hosp 1, Dept Nucl Med, Xian, Shaanxi, Peoples R China.
RP Li, EX; Dong, DF (通讯作者)，Xi An Jiao Tong Univ, Affiliated Hosp 1, Dept Med Oncol, 277 West Yanta Rd, Xian 710061, Shaanxi, Peoples R China.
EM doclienxiao@sina.com; 973400809@qq.com
FU National Natural Science Foundation of China [81803015]; Fundamental
   Research Funds for the Central Universities [xjj2018092]
FX National Natural Science Foundation of China, Grant/Award Number:
   81803015; Fundamental Research Funds for the Central Universities,
   Grant/Award Number: xjj2018092
CR Chao AC, 2011, J AGR FOOD CHEM, V59, P2086, DOI 10.1021/jf1042757
   Chen K, 2017, MOL ONCOL, V11, P1475, DOI 10.1002/1878-0261.12116
   Cheng CM, 2018, CANCER COMMUN, V38, DOI 10.1186/s40880-018-0301-4
   Cheng CM, 2015, CANCER CELL, V28, P569, DOI 10.1016/j.ccell.2015.09.021
   Du T, 2018, BREAST CANCER RES, V20, DOI 10.1186/s13058-018-1041-8
   Hanahan D, 2011, CELL, V144, P646, DOI 10.1016/j.cell.2011.02.013
   Hueman MT, 2009, ANN SURG ONCOL, V16, P2101, DOI 10.1245/s10434-009-0538-x
   Hultsch S, 2018, BMC CANCER, V18, DOI 10.1186/s12885-018-4757-z
   KIM MI SUN, 2017, Journal of Species Research, V6, P25
   Lazcano-Ponce EC, 2001, CA-CANCER J CLIN, V51, P349, DOI 10.3322/canjclin.51.6.349
   Lei JJ, 2014, CANCER LETT, V347, P129, DOI 10.1016/j.canlet.2014.02.003
   Li ML, 2014, NAT GENET, V46, P872, DOI 10.1038/ng.3030
   Li XX, 2013, STEM CELLS DEV, V22, P554, DOI 10.1089/scd.2011.0709
   Li Y, 2011, CELL METAB, V13, P376, DOI 10.1016/j.cmet.2011.03.009
   Miller G, 2008, EJSO-EUR J SURG ONC, V34, P306, DOI 10.1016/j.ejso.2007.07.206
   Nieva C, 2012, PLOS ONE, V7, DOI 10.1371/journal.pone.0046456
   Pandey PR, 2011, BREAST CANCER RES TR, V130, P387, DOI 10.1007/s10549-010-1300-6
   Pedraza-Chaverri J, 2009, EXP TOXICOL PATHOL, V61, P491, DOI 10.1016/j.etp.2008.11.002
   Renehan AG, 2008, LANCET, V371, P569, DOI 10.1016/S0140-6736(08)60269-X
   Sampath PD, 2007, J BIOCHEM MOL TOXIC, V21, P336, DOI 10.1002/jbt.20199
   Santos CR, 2012, FEBS J, V279, P2610, DOI 10.1111/j.1742-4658.2012.08644.x
   Skill NJ, 2011, J SURG RES, V169, P51, DOI 10.1016/j.jss.2009.09.005
   Suksamrarn S, 2003, CHEM PHARM BULL, V51, P857, DOI 10.1248/cpb.51.857
   Swinnen JV, 2006, CURR OPIN CLIN NUTR, V9, P358, DOI 10.1097/01.mco.0000232894.28674.30
   Valle JW, 2017, CANCER DISCOV, V7, P943, DOI 10.1158/2159-8290.CD-17-0245
   Wang F, 2012, FRONT BIOSCI-LANDMRK, V17, P2550, DOI 10.2741/4070
   Wang H, 2017, CELL DEATH DIS, V8, DOI 10.1038/cddis.2017.178
   Ward PS, 2012, CANCER CELL, V21, P297, DOI 10.1016/j.ccr.2012.02.014
   Wu XS, 2014, ANN SURG ONCOL, V21, P449, DOI 10.1245/s10434-013-3292-z
   Zhan M, 2016, TUMOR BIOL, V37, P10553, DOI 10.1007/s13277-016-4957-6
   Zhan M, 2015, BIOCHEM BIOPH RES CO, V468, P79, DOI 10.1016/j.bbrc.2015.10.161
   Zhang ZG, 2019, EXP CELL RES, V379, P182, DOI 10.1016/j.yexcr.2019.04.006
   Zhou CC, 2019, CELL PROLIFERAT, V52, DOI 10.1111/cpr.12514
NR 33
TC 8
Z9 8
U1 1
U2 6
PU WILEY
PI HOBOKEN
PA 111 RIVER ST, HOBOKEN 07030-5774, NJ USA
SN 1582-1838
EI 1582-4934
J9 J CELL MOL MED
JI J. Cell. Mol. Med.
PD JAN
PY 2020
VL 24
IS 1
BP 760
EP 771
DI 10.1111/jcmm.14785
EA NOV 2019
PG 12
WC Cell Biology; Medicine, Research & Experimental
WE Science Citation Index Expanded (SCI-EXPANDED)
SC Cell Biology; Research & Experimental Medicine
GA JZ7TB
UT WOS:000498240700001
PM 31762191
OA Green Published, gold
DA 2022-07-19
ER

PT J
AU Murai, J
   Soga, S
   Saito, H
   Otsuki, M
   Kitada, T
   Saisho, Y
   Nakamura, H
   Kasayama, S
   Koga, M
AF Murai, Jun
   Soga, Sumiko
   Saito, Hiroshi
   Otsuki, Michio
   Kitada, Takatoshi
   Saisho, Yoshifumi
   Nakamura, Hideji
   Kasayama, Soji
   Koga, Masafumi
TI Study on the mechanism causing elevation of serum CA19-9 levels in
   diabetic patients
SO ENDOCRINE JOURNAL
LA English
DT Article
DE CA19-9; Diabetes; HbA1c; Glycated albumin
ID INTRALOBAR PULMONARY SEQUESTRATION; GLYCATED ALBUMIN; DISAPPEARANCE
   CURVES; PLASMA-GLUCOSE; TUMOR-MARKERS; HEMOGLOBIN; CA-19-9; ANTIGENS;
   MELLITUS; HBA(1C)
AB Serum CA19-9 levels are often elevated in diabetic patients. To elucidate this mechanism, we investigated the metabolism of CA19-9 in diabetic patients without obvious cancer. Study 1 included 119 patients in whom HbA1c, glycated albumin (GA) and CA19-9 were measured at the time of hospital admission. Study 2 examined 6 patients with markedly elevated CA19-9 levels (>= 100 U/mL). Their half-lives for HbA1c, GA, and serum CA19-9 were calculated using the data before and after diabetes treatment. Three diabetic patients with pancreatic cancer were also examined as controls. In Study 1, serum CA19-9 (logarithmically transformed value) was significantly correlated with fasting plasma glucose (FPG), HbA1c and GA. On multivariate analysis, GA and FPG, but not HbA1c, were significant explanatory variables for serum CA19-9. In Study 2, serum CA19-9 decreased together with HbA1c and GA after diabetes treatment. The calculated half-lives for HbA1c, GA, and serum CA19-9 were 33.8 days, 16.1 days, and 10.9 days, respectively. The half-life of serum CA19-9 was longer in the study patients than that reported in patients with malignant tumors. By contrast, in the diabetic patients with pancreatic cancer serum CA19-9 showed a marginal decrease after diabetes treatment. Taken all together, prolonged half-life of serum CA19-9 may contribute to the increase in serum CA19-9 levels in diabetic patients without obvious cancer.
C1 [Murai, Jun; Soga, Sumiko; Saito, Hiroshi] Kinki Cent Hosp, Dept Internal Med, Itami, Hyogo 6648533, Japan.
   [Otsuki, Michio] Osaka Univ, Grad Sch Med, Dept Metab Med, Suita, Osaka 5650871, Japan.
   [Kitada, Takatoshi; Koga, Masafumi] Kawanishi City Hosp, Dept Internal Med, Kawanishi 6660915, Japan.
   [Saisho, Yoshifumi] Keio Univ, Sch Med, Dept Internal Med, Tokyo 1608582, Japan.
   [Nakamura, Hideji] Nissay Hosp, Dept Gastroenterol, Osaka 5500012, Japan.
   [Kasayama, Soji] Nissay Hosp, Dept Med, Osaka 5500012, Japan.
RP Koga, M (通讯作者)，Kawanishi City Hosp, Dept Internal Med, 5-21-1 Higashi Uneno, Kawanishi 6660915, Japan.
EM m-koga@kawanishi-city-hospital.com
RI Saisho, Yoshifumi/H-2925-2019
OI Saisho, Yoshifumi/0000-0002-6071-4393
CR Ambiru S, 2009, ANN THORAC SURG, V88, P2010, DOI 10.1016/j.athoracsur.2009.05.017
   AOKI N, 1989, Medical Science Research, V17, P867
   Aoki Norihiko, 1994, Journal of Japan Society for Cancer Therapy, V29, P62
   BENHAMOU PY, 1991, DIABETES METAB, V17, P39
   BUNN HF, 1978, SCIENCE, V200, P21, DOI 10.1126/science.635569
   Cohen M P, 1988, J Diabet Complications, V2, P214, DOI 10.1016/S0891-6632(88)80012-6
   Cui YF, 2011, PANCREATOLOGY, V11, P279, DOI 10.1159/000329188
   Fontana D, 2007, Minerva Chir, V62, P39
   Goonetilleke KS, 2007, EJSO-EUR J SURG ONC, V33, P266, DOI 10.1016/j.ejso.2006.10.004
   HANSSON GC, 1985, J BIOL CHEM, V260, P9388
   KOENIG RJ, 1976, NEW ENGL J MED, V295, P417, DOI 10.1056/NEJM197608192950804
   Koga M, 2011, J DIABETES INVEST, V2, P304, DOI 10.1111/j.2040-1124.2011.00107.x
   Koga M, 2010, ENDOCR J, V57, P751, DOI 10.1507/endocrj.K10E-138
   KOPROWSKI H, 1979, SOMAT CELL GENET, V5, P957, DOI 10.1007/BF01542654
   Kouzuma T, 2002, CLIN CHIM ACTA, V324, P61, DOI 10.1016/S0009-8981(02)00207-3
   MUROHISA T, 1992, INTERNAL MED, V31, P516, DOI 10.2169/internalmedicine.31.516
   Nakamura H, 1997, ANN JPN RESP SOC, V35, P1425
   NAKAMURA N, 1986, JPN J MED, V25, P278, DOI 10.2169/internalmedicine1962.25.278
   PETIT JM, 1994, GASTROEN CLIN BIOL, V18, P17
   Rapellino M., 1994, International Journal of Biological Markers, V9, P33
   Rohlfing CL, 2002, DIABETES CARE, V25, P275, DOI 10.2337/diacare.25.2.275
   Schnedl WJ, 2005, CLIN BIOCHEM, V38, P88, DOI 10.1016/j.clinbiochem.2004.09.016
   Seino Y, 2010, J DIABETES INVEST, V1, P212, DOI 10.1111/j.2040-1124.2010.00074.x
   SHIMOJO N, 1990, CLIN CHIM ACTA, V190, P283, DOI 10.1016/0009-8981(90)90182-R
   SHIOTA Y, 1988, ACTA MED OKAYAMA, V42, P297
   TAHARA Y, 1995, DIABETES CARE, V18, P440, DOI 10.2337/diacare.18.4.440
   Takahashi S, 2007, ENDOCR J, V54, P139, DOI 10.1507/endocrj.K06-103
   Uygur-Bayramicli O, 2007, WORLD J GASTROENTERO, V13, P5357, DOI 10.3748/wjg.v13.i40.5357
   Yagyu H, 2002, INTERNAL MED, V41, P875, DOI 10.2169/internalmedicine.41.875
   Yoshimasu T, 1999, INT J BIOL MARKER, V14, P99, DOI 10.1177/172460089901400207
NR 30
TC 22
Z9 26
U1 0
U2 20
PU JAPAN ENDOCRINE SOC
PI KYOTO
PA 75  YANAGINOBANBA NISHIIRU-MASUYA-CHO, SANJOU-DORI, NAKAGYOU-KU, KYOTO,
   604-8111, JAPAN
SN 0918-8959
EI 1348-4540
J9 ENDOCR J
JI Endocr. J.
PD JUL
PY 2013
VL 60
IS 7
BP 885
EP 891
DI 10.1507/endocrj.EJ12-0364
PG 7
WC Endocrinology & Metabolism
WE Science Citation Index Expanded (SCI-EXPANDED)
SC Endocrinology & Metabolism
GA 210CX
UT WOS:000323808000007
PM 23708182
OA Bronze
DA 2022-07-19
ER

PT J
AU Bray, GA
AF Bray, GA
TI Medical consequences of obesity
SO JOURNAL OF CLINICAL ENDOCRINOLOGY & METABOLISM
LA English
DT Article; Proceedings Paper
CT 86th Annual Meeting of the Endocrine-Society
CY JUN 12-15, 2004
CL New Orleans, LA
SP Endocrine Soc
ID BODY-MASS INDEX; CARDIOVASCULAR RISK-FACTORS; DIABETES-MELLITUS;
   WEIGHT-GAIN; MORTALITY; OVERWEIGHT; LIFE; WOMEN
AB Obesity is an epidemic disease that threatens to inundate health care resources by increasing the incidence of diabetes, heart disease, hypertension, and cancer. These effects of obesity result from two factors: the increased mass of adipose tissue and the increased secretion of pathogenetic products from enlarged fat cells. This concept of the pathogenesis of obesity as a disease allows an easy division of disadvantages of obesity into those produced by the mass of fat and those produced by the metabolic effects of fat cells. In the former category are the social disabilities resulting from the stigma associated with obesity, sleep apnea that results in part from increased parapharyngeal fat deposits, and osteoarthritis resulting from the wear and tear on joints from carrying an increased mass of fat. The second category includes the metabolic factors associated with distant effects of products released from enlarged fat cells. The insulin-resistant state that is so common in obesity probably reflects the effects of increased release of fatty acids from fat cells that are then stored in the liver or muscle. When the secretory capacity of the pancreas is overwhelmed by battling insulin resistance, diabetes develops. The strong association of increased fat, especially visceral fat, with diabetes makes this consequence particularly ominous for health care costs. The release of cytokines, particularly IL-6, from the fat cell may stimulate the proinflammatory state that characterizes obesity. The increased secretion of prothrombin activator inhibitor-1 from fat cells may play a role in the procoagulant state of obesity and, along with changes in endothelial function, may be responsible for the increased risk of cardiovascular disease and hypertension. For cancer, the production of estrogens by the enlarged stromal mass plays a role in the risk for breast cancer. Increased cytokine release may play a role in other forms of proliferative growth. The combined effect of these pathogenetic consequences of increased fat stores is an increased risk of shortened life expectancy.
C1 Pennington Biomed Res Ctr, Baton Rouge, LA 70808 USA.
RP Bray, GA (通讯作者)，6400 Perkins Rd, Baton Rouge, LA 70808 USA.
EM brayga@pbrc.edu
RI Eckhardt, Erik/G-1567-2010
CR Allison DB, 1999, JAMA-J AM MED ASSOC, V282, P1530, DOI 10.1001/jama.282.16.1530
   Bellentani S, 2000, ANN INTERN MED, V132, P112, DOI 10.7326/0003-4819-132-2-200001180-00004
   BRAY GA, 2003, HDB HLTH CARE
   Calle EE, 1999, NEW ENGL J MED, V341, P1097, DOI 10.1056/NEJM199910073411501
   Carpenter KM, 2000, AM J PUBLIC HEALTH, V90, P251, DOI 10.2105/AJPH.90.2.251
   CHAN JM, 1994, DIABETES CARE, V17, P961, DOI 10.2337/diacare.17.9.961
   Choban PS, 1999, J AM COLL SURGEONS, V188, P491, DOI 10.1016/S1072-7515(99)00030-7
   COLDITZ GA, 1995, ANN INTERN MED, V122, P481, DOI 10.7326/0003-4819-122-7-199504010-00001
   Despres JP, 2004, HDB OBESITY ETIOLOGY, P845
   FELSON DT, 1988, ANN INTERN MED, V109, P18, DOI 10.7326/0003-4819-109-1-18
   Fontaine KR, 2003, JAMA-J AM MED ASSOC, V289, P187, DOI 10.1001/jama.289.2.187
   Fontaine KR, 1996, J FAM PRACTICE, V43, P265
   GORTMAKER SL, 1993, NEW ENGL J MED, V329, P1008, DOI 10.1056/NEJM199309303291406
   Gregg EW, 2003, ANN INTERN MED, V138, P383, DOI 10.7326/0003-4819-138-5-200303040-00007
   GRODSTEIN F, 1994, EPIDEMIOLOGY, V5, P247, DOI 10.1097/00001648-199403000-00016
   Jousilahti P, 1996, CIRCULATION, V93, P1372, DOI 10.1161/01.CIR.93.7.1372
   KAMGHAM N, 2001, KIDNEY INT, V59, P1498
   KISSEBAH AH, 1994, PHYSIOL REV, V74, P761, DOI 10.1152/physrev.1994.74.4.761
   Knowler WC, 2002, NEW ENGL J MED, V346, P393, DOI 10.1056/NEJMoa012512
   KO CW, 2004, HDB OBESITY ETIOLOGY, P919
   LEW EA, 1985, ANN INTERN MED, V103, P1024, DOI 10.7326/0003-4819-103-6-1024
   MANSON JE, 1995, NEW ENGL J MED, V333, P677, DOI 10.1056/NEJM199509143331101
   Matteoni CA, 1999, GASTROENTEROLOGY, V116, P1413, DOI 10.1016/S0016-5085(99)70506-8
   Meigs JB, 1997, DIABETES, V46, P1594, DOI 10.2337/diabetes.46.10.1594
   Mokdad AH, 2004, JAMA-J AM MED ASSOC, V291, P1238, DOI 10.1001/jama.291.10.1238
   Peeters A, 2003, ANN INTERN MED, V138, P24, DOI 10.7326/0003-4819-138-1-200301070-00008
   Pinkey JH, 2004, HDB OBESITY ETIOLOGY, V2nd, P655
   Ratziu V, 2000, GASTROENTEROLOGY, V118, P1117, DOI 10.1016/S0016-5085(00)70364-7
   RAVUSSIN E, 1993, DIABETES CARE, V16, P232, DOI 10.2337/diacare.16.1.232
   RICHEDWARDS JW, 1994, AM J OBSTET GYNECOL, V171, P171, DOI 10.1016/0002-9378(94)90465-0
   ROCCHINI AP, 2004, HDB OBESITY ETIOLOGY, P873
   SCHAPIRA DV, 1994, CANCER, V74, P632, DOI 10.1002/1097-0142(19940715)74:2<632::AID-CNCR2820740215>3.0.CO;2-T
   Sjostrom CD, 1997, OBES RES, V5, P519
   STAMPFER MJ, 1992, AM J CLIN NUTR, V55, P652, DOI 10.1093/ajcn/55.3.652
   Stevens J, 1998, NEW ENGL J MED, V338, P1, DOI 10.1056/NEJM199801013380101
   STROHL KP, 2004, HDB OBESITY ETILOGY, P725
   Tuomilehto J, 2001, NEW ENGL J MED, V344, P1343, DOI 10.1056/NEJM200105033441801
   Wei M, 1999, JAMA-J AM MED ASSOC, V282, P1547, DOI 10.1001/jama.282.16.1547
   WILLIAMSON DA, 2004, HDB OBESITY ETIOLOGY, P1005
   WILLIAMSON DF, 1995, AM J EPIDEMIOL, V141, P1128, DOI 10.1093/oxfordjournals.aje.a117386
   YEN SSC, 1999, REPROD ENDOCRINOLOGY, P516
NR 41
TC 983
Z9 1008
U1 2
U2 99
PU ENDOCRINE SOC
PI WASHINGTON
PA 2055 L ST NW, SUITE 600, WASHINGTON, DC 20036 USA
SN 0021-972X
EI 1945-7197
J9 J CLIN ENDOCR METAB
JI J. Clin. Endocrinol. Metab.
PD JUN
PY 2004
VL 89
IS 6
BP 2583
EP 2589
DI 10.1210/jc.2004-0535
PG 7
WC Endocrinology & Metabolism
WE Science Citation Index Expanded (SCI-EXPANDED); Conference Proceedings Citation Index - Science (CPCI-S)
SC Endocrinology & Metabolism
GA 826PB
UT WOS:000221839900010
PM 15181027
OA Bronze
DA 2022-07-19
ER

PT J
AU Xie, Y
   Zhang, DQ
   Zhang, J
   Yuan, JL
AF Xie, Ying
   Zhang, Dingqi
   Zhang, Jin
   Yuan, Jialu
TI Metabolism, Transport and Drug-Drug Interactions of Silymarin
SO MOLECULES
LA English
DT Review
DE silybin; silymarin; metabolism; efflux transporters; drug-drug
   interaction (DDI)
ID THISTLE SILYBUM-MARIANUM; MILK THISTLE; LIQUID-CHROMATOGRAPHY; BLACK
   COHOSH; BOTANICAL SUPPLEMENTATION; CHEMOPREVENTIVE AGENT; ORAL
   BIOAVAILABILITY; LIVER-DISEASE; HUMAN PLASMA; PHARMACOKINETICS
AB Silymarin, the extract of milk thistle, and its major active flavonolignan silybin, are common products widely used in the phytotherapy of liver diseases. They also have promising effects in protecting the pancreas, kidney, myocardium, and the central nervous system. However, inconsistent results are noted in the different clinical studies due to the low bioavailability of silymarin. Extensive studies were conducted to explore the metabolism and transport of silymarin/silybin as well as the impact of its consumption on the pharmacokinetics of other clinical drugs. Here, we aimed to summarize and highlight the current knowledge of the metabolism and transport of silymarin. It was concluded that the major efflux transporters of silybin are multidrug resistance-associated protein (MRP2) and breast cancer resistance protein (BCRP) based on results from the transporter-overexpressing cell lines and MRP2-deficient (TR-) rats. Nevertheless, compounds that inhibit the efflux transporters MRP2 and BCRP can enhance the absorption and activity of silybin. Although silymarin does inhibit certain drug-metabolizing enzymes and drug transporters, such effects are unlikely to manifest in clinical settings. Overall, silymarin is a safe and well-tolerated phytomedicine.
C1 [Xie, Ying; Zhang, Dingqi; Zhang, Jin; Yuan, Jialu] Macau Univ Sci & Technol, Sch Pharm, Taipa 999078, Macao, Peoples R China.
RP Xie, Y (通讯作者)，Macau Univ Sci & Technol, Sch Pharm, Taipa 999078, Macao, Peoples R China.
EM yxie@must.edu.mo; zhangdingqi1998@gmail.com;
   1609853ppa11002@student.must.edu.mo; 1609853dpa11001@student.must.edu.mo
FU Science and Technology Development Fund, Macau SAR [003/2017/A1]
FX This work was financially funded by The Science and Technology
   Development Fund, Macau SAR (File no. 003/2017/A1).
CR Abenavoli L, 2018, PHYTOTHER RES, V32, P2202, DOI 10.1002/ptr.6171
   Beckmann-Knopp S, 2000, PHARMACOL TOXICOL, V86, P250, DOI 10.1111/j.0901-9928.2000.860602.x
   Bi XL, 2019, PHYTOMEDICINE, V54, P98, DOI 10.1016/j.phymed.2018.09.217
   Bie BB, 2017, BIOMED PHARMACOTHER, V93, P1285, DOI 10.1016/j.biopha.2017.07.068
   Bijak M, 2017, MOLECULES, V22, DOI 10.3390/molecules22111942
   Brantley SJ, 2010, J PHARMACOL EXP THER, V332, P1081, DOI 10.1124/jpet.109.161927
   Budzinski JW, 2007, CAN J PHYSIOL PHARM, V85, P966, DOI 10.1139/Y07-091
   Chakrabarti M, 2016, APOPTOSIS, V21, P312, DOI 10.1007/s10495-015-1198-x
   Deng JW, 2008, PHARM RES-DORDR, V25, P1807, DOI 10.1007/s11095-007-9492-0
   DiCenzo R, 2003, PHARMACOTHERAPY, V23, P866, DOI 10.1592/phco.23.7.866.32723
   Fallahzadeh MK, 2012, AM J KIDNEY DIS, V60, P896, DOI 10.1053/j.ajkd.2012.06.005
   Federico A, 2017, MOLECULES, V22, DOI 10.3390/molecules22020191
   Fried MW, 2012, JAMA-J AM MED ASSOC, V308, P274, DOI 10.1001/jama.2012.8265
   Fuhr U, 2007, PLANTA MED, V73, P1429, DOI 10.1055/s-2007-990256
   Gunaratna C, 2003, J CHROMATOGR B, V794, P303, DOI 10.1016/S1570-0232(03)00484-7
   Gurley B, 2006, J CLIN PHARMACOL, V46, P201, DOI 10.1177/0091270005284854
   Gurley BJ, 2008, MOL NUTR FOOD RES, V52, P755, DOI 10.1002/mnfr.200600300
   Gurley BJ, 2012, PLANTA MED, V78, P1490, DOI 10.1055/s-0031-1298331
   Gurley BJ, 2006, DRUG METAB DISPOS, V34, P69, DOI 10.1124/dmd.105.006312
   Gurley BJ, 2004, CLIN PHARMACOL THER, V76, P428, DOI 10.1016/j.clpt.2004.07.007
   Han Y, 2009, XENOBIOTICA, V39, P694, DOI 10.1080/00498250903060077
   Han Y, 2009, EUR J CLIN PHARMACOL, V65, P585, DOI 10.1007/s00228-009-0624-9
   Han YH, 2004, J PHARMACEUT BIOMED, V34, P1071, DOI 10.1016/j.jpba.2003.12.002
   Hoh C, 2006, CLIN CANCER RES, V12, P2944, DOI 10.1158/1078-0432.CCR-05-2724
   Hoh CSL, 2007, J AGR FOOD CHEM, V55, P2532, DOI 10.1021/jf063156c
   Hung WL, 2018, J FOOD DRUG ANAL, V26, P849, DOI 10.1016/j.jfda.2017.08.003
   Hussain SA, 2013, SAUDI MED J, V34, P1145
   Jahanafrooz Z, 2018, LIFE SCI, V213, P236, DOI 10.1016/j.lfs.2018.10.009
   Jancova P, 2007, DRUG METAB DISPOS, V35, P2035, DOI 10.1124/dmd.107.016410
   Jancova P, 2011, XENOBIOTICA, V41, P743, DOI 10.3109/00498254.2011.573017
   Javed S, 2011, ALTERN MED REV, V16, P239
   Kawaguchi-Suzuki M, 2014, DRUG METAB DISPOS, V42, P1611, DOI 10.1124/dmd.114.057232
   Kesarwani Kritika, 2013, Asian Pacific Journal of Tropical Biomedicine, V3, P253, DOI 10.1016/S2221-1691(13)60060-X
   Kim NC, 2003, ORG BIOMOL CHEM, V1, P1684, DOI 10.1039/b300099k
   Kock K, 2013, DRUG METAB DISPOS, V41, P958, DOI 10.1124/dmd.112.048272
   Kosina P, 2005, J BIOCHEM MOL TOXIC, V19, P149, DOI 10.1002/jbt.20066
   Kren V, 2013, CURR DRUG METAB, V14, P1009, DOI 10.2174/1389200214666131118234507
   Lai MY, 2003, J PHARM PHARMACOL, V55, P205, DOI 10.1211/002235702522
   LEBER HW, 1976, ARZNEIMITTEL-FORSCH, V26, P1603
   Lee JI, 2007, J CHROMATOGR B, V845, P95, DOI 10.1016/j.jchromb.2006.07.063
   Lee SH, 2018, EXPERT OPIN DRUG MET, V14, P43, DOI 10.1080/17425255.2018.1418854
   Loguercio C, 2011, WORLD J GASTROENTERO, V17, P2288, DOI 10.3748/wjg.v17.i18.2288
   LORENZ D, 1984, Methods and Findings in Experimental and Clinical Pharmacology, V6, P655
   Matsuda T, 2005, ENDOCRINOLOGY, V146, P175, DOI 10.1210/en.2004-0850
   Mills E, 2005, EUR J CLIN PHARMACOL, V61, P1, DOI 10.1007/s00228-004-0843-z
   Miranda SR, 2008, DRUG METAB DISPOS, V36, P2219, DOI 10.1124/dmd.108.021790
   Molto J, 2012, ANTIMICROB AGENTS CH, V56, P2837, DOI 10.1128/AAC.00025-12
   Nguyen H, 2003, J PHARM SCI-US, V92, P250, DOI 10.1002/jps.10283
   Pan PP, 2018, DRUG TEST ANAL, V10, P557, DOI 10.1002/dta.2235
   Piscitelli SC, 2002, PHARMACOTHERAPY, V22, P551, DOI 10.1592/phco.22.8.551.33205
   Raina K, 2008, CANCER RES, V68, P6822, DOI 10.1158/0008-5472.CAN-08-1332
   Rainone F, 2005, AM FAM PHYSICIAN, V72, P1285
   Rajnarayana K, 2004, ARZNEIMITTELFORSCH, V54, P109
   Rao B. Nageshwar, 2007, Drug Metabolism and Drug Interactions, V22, P175
   Schrieber SJ, 2008, DRUG METAB DISPOS, V36, P1909, DOI 10.1124/dmd.107.019604
   Sciacca MFM, 2018, BBA-BIOMEMBRANES, V1860, P1625, DOI 10.1016/j.bbamem.2018.02.022
   Sciacca MFM, 2017, ACS CHEM NEUROSCI, V8, P1767, DOI 10.1021/acschemneuro.7b00110
   Soleimani V, 2019, PHYTOTHER RES, V33, P1627, DOI 10.1002/ptr.6361
   Sridar C, 2004, DRUG METAB DISPOS, V32, P587, DOI 10.1124/dmd.32.6.587
   Surai PF, 2015, ANTIOXIDANTS-BASEL, V4, P204, DOI 10.3390/antiox4010204
   van Erp NPH, 2005, CLIN CANCER RES, V11, P7800, DOI 10.1158/1078-0432.CCR-05-1288
   Venkataramanan R, 2000, DRUG METAB DISPOS, V28, P1270
   Voruganti S, 2014, EUR J DRUG METAB PH, V39, P277, DOI 10.1007/s13318-013-0156-7
   Wang L, 2016, DRUG METAB DISPOS, V44, P1752, DOI 10.1124/dmd.116.071050
   Wen Z, 2008, DRUG METAB DISPOS, V36, P65, DOI 10.1124/dmd.107.017566
   Woo AYH, 2005, CARDIOVASC RES, V65, P244, DOI 10.1016/j.cardiores.2004.09.027
   Wu JW, 2007, J PHARMACEUT BIOMED, V45, P635, DOI 10.1016/j.jpba.2007.06.026
   Wu JW, 2007, DRUG METAB DISPOS, V35, P1603, DOI 10.1124/dmd.107.014894
   Wu JW, 2009, J ETHNOPHARMACOL, V121, P185, DOI 10.1016/j.jep.2008.10.036
   Xie Y, 2017, MOLECULES, V22, DOI 10.3390/molecules22010142
   Xu P, 2018, FRONT PHARMACOL, V9, DOI 10.3389/fphar.2018.01115
   Yamsani Shravan Kumar, 2014, Drug Metabolism and Drug Interactions, V29, P261, DOI 10.1515/dmdi-2014-0013
   Yuan ZW, 2018, PHARMACOL RES, V128, P153, DOI 10.1016/j.phrs.2017.09.019
   Zhang L, 2007, PHARM RES-DORDR, V24, P81, DOI 10.1007/s11095-006-9126-y
   Zuber R, 2002, PHYTOTHER RES, V16, P632, DOI 10.1002/ptr.1000
NR 75
TC 22
Z9 22
U1 1
U2 15
PU MDPI
PI BASEL
PA ST ALBAN-ANLAGE 66, CH-4052 BASEL, SWITZERLAND
EI 1420-3049
J9 MOLECULES
JI Molecules
PD OCT
PY 2019
VL 24
IS 20
AR 3693
DI 10.3390/molecules24203693
PG 13
WC Biochemistry & Molecular Biology; Chemistry, Multidisciplinary
WE Science Citation Index Expanded (SCI-EXPANDED)
SC Biochemistry & Molecular Biology; Chemistry
GA JM5JE
UT WOS:000496249500062
PM 31615114
OA gold, Green Published
DA 2022-07-19
ER

PT J
AU Rodriguez-Tomas, E
   Arguis, M
   Arenas, M
   Fernandez-Arroyo, S
   Murcia, M
   Sabater, S
   Torres, L
   Baiges-Gaya, G
   Hernandez-Aguilera, A
   Camps, J
   Joven, J
AF Rodriguez-Tomas, Elisabet
   Arguis, Monica
   Arenas, Meritxell
   Fernandez-Arroyo, Salvador
   Murcia, Mauricio
   Sabater, Sebastia
   Torres, Laura
   Baiges-Gaya, Gerard
   Hernandez-Aguilera, Anna
   Camps, Jordi
   Joven, Jorge
TI Alterations in plasma concentrations of energy-balance-related
   metabolites in patients with lung, or head & neck, cancers: Effects of
   radiotherapy
SO JOURNAL OF PROTEOMICS
LA English
DT Article
DE Cancer metabolism; Glutamate; beta-Hydroxybutyrate; Metabolomics;
   Radiotherapy
ID PANCREATIC-CANCER; GLUTATHIONE SYNTHESIS; GLUTAMINE-METABOLISM;
   BETA-HYDROXYBUTYRATE; OXIDATIVE STRESS; AUTOPHAGY; METABOLOMICS;
   INDUCTION; THERAPY; TUMORS
AB We investigated the alterations in the plasma concentrations of energy-balance-related metabolites in patients with lung (LC) or head & neck (HNC) cancer and the changes on these parameters induced by radiotherapy. The study was conducted in 33 patients with non-small cell LC and 28 patients with HNC. We analyzed the concentrations of 17 metabolites involved in glycolysis, citric acid cycle and amino acid metabolism using targeted gas chromatography coupled to quadrupole time-of-flight mass spectrometry. For comparison, a control group of 50 healthy individuals was included in the present study. Patients with LC or HNC had significant alterations in the plasma levels of several energy-balance-related metabolites. Radiotherapy partially normalized these alterations in patients with LC, but not in those with HNC. The measurement of plasma glutamate concentration was an excellent predictor of the presence of LC or HNC, with sensitivity > 90% and specificity > 80%. Also, associations with disease prognosis were observed with plasma glutamate, amino acids and beta-hydroxybutyrate concentrations.
   Significance: This study analyzed the changes produced in the plasma concentrations of energy-balance-related metabolites in patients with lung cancer or head and neck cancer. The results obtained identified glutamate as the parameter with the highest discrimination capacity between patients and the control group. The relationships between various metabolites and clinical outcomes were also analyzed. These results extend the knowledge of metabolic alterations in cancer, thus facilitating the search for biomarkers and therapeutic targets.
C1 [Rodriguez-Tomas, Elisabet; Arenas, Meritxell; Fernandez-Arroyo, Salvador; Baiges-Gaya, Gerard; Hernandez-Aguilera, Anna; Camps, Jordi; Joven, Jorge] Univ Rovira & Virgili, Unitat Recerca Biomed, Hosp Univ St Joan, Inst Invest Sanitaria Pere Virgili, C St Joan S-N, Tarragona 43201, Spain.
   [Rodriguez-Tomas, Elisabet; Arguis, Monica; Arenas, Meritxell; Murcia, Mauricio; Sabater, Sebastia; Torres, Laura] Univ Rovira & Virgili, Hosp Univ St Joan, Inst Invest Sanitaria Pere Virgili, Dept Radiat Oncol, Av Josep Laporte S-N, Tarragona 43204, Spain.
RP Arenas, M; Camps, J (通讯作者)，Univ Rovira & Virgili, Unitat Recerca Biomed, Hosp Univ St Joan, Inst Invest Sanitaria Pere Virgili, C St Joan S-N, Tarragona 43201, Spain.; Arenas, M (通讯作者)，Univ Rovira & Virgili, Hosp Univ St Joan, Inst Invest Sanitaria Pere Virgili, Dept Radiat Oncol, Av Josep Laporte S-N, Tarragona 43204, Spain.
EM marenas@grupsagessa.com; jcamps@grupsagessa.com
RI Fernández-Arroyo, Salvador/M-6955-2015; sabater, sebastia/AAA-3987-2022;
   Camps, Jordi/AAG-3080-2020
OI Fernández-Arroyo, Salvador/0000-0003-0147-1712; sabater,
   sebastia/0000-0003-0111-9540; Camps, Jordi/0000-0002-3165-3640; Arguis,
   Monica/0000-0001-5438-5872; Torres Royo, Laura/0000-0002-8912-9577;
   Hernandez-Aguilera, Anna/0000-0003-0954-295X; Murcia-Mejia,
   Mauricio/0000-0001-6859-5918
FU Associacio Oncolagica Amadeu Pelegri, Salou, Spain [AODAP/2017]
FX This research was funded by AssociaciO Oncolagica Amadeu Pelegri, Salou,
   Spain, grant number AODAP/2017.
CR [Anonymous], [No title captured]
   [Anonymous], [No title captured]
   Aranda N, 2010, ANN HEMATOL, V89, P767, DOI 10.1007/s00277-010-0901-9
   Bathe OF, 2011, CANCER EPIDEM BIOMAR, V20, P140, DOI 10.1158/1055-9965.EPI-10-0712
   Berker Y, 2019, SCI REP-UK, V9, DOI 10.1038/s41598-019-46643-5
   Borrego S, 2013, INT J MOL SCI, V14, P3467, DOI 10.3390/ijms14023467
   Bott AJ, 2019, CANCERS, V11, DOI 10.3390/cancers11060770
   Cetindis M, 2016, EUR ARCH OTO-RHINO-L, V273, P495, DOI 10.1007/s00405-015-3543-7
   Chen J, 2019, BIOANALYSIS, V11, P461, DOI 10.4155/bio-2018-0273
   Cohen N, 2018, ORAL MAXIL SURG CLIN, V30, P381, DOI 10.1016/j.coms.2018.06.001
   Dela Cruz CS, 2011, CLIN CHEST MED, V32, P605, DOI 10.1016/j.ccm.2011.09.001
   Eisenhauer EA, 2009, EUR J CANCER, V45, P228, DOI 10.1016/j.ejca.2008.10.026
   Feldman AG, 2017, J PEDIATR-US, V182, P217, DOI 10.1016/j.jpeds.2016.12.031
   Grabacka M, 2016, INT J MOL SCI, V17, DOI 10.3390/ijms17122093
   Guo JY, 2016, GENE DEV, V30, P1704, DOI 10.1101/gad.283416.116
   Hensley CT, 2013, J CLIN INVEST, V123, P3678, DOI 10.1172/JCI69600
   Hlouschek J, 2018, FRONT ONCOL, V8, DOI 10.3389/fonc.2018.00170
   Karsli-Uzunbas G, 2014, CANCER DISCOV, V4, P914, DOI 10.1158/2159-8290.CD-14-0363
   Kim SY, 2018, BIOMOL THER, V26, P39, DOI 10.4062/biomolther.2017.184
   Lehuede C, 2019, BREAST CANCER RES, V21, DOI 10.1186/s13058-018-1088-6
   Lyssiotis CA, 2013, CELL CYCLE, V12, P1987, DOI 10.4161/cc.25307
   Majem B, 2020, SEMIN CELL DEV BIOL, V98, P54, DOI 10.1016/j.semcdb.2019.06.004
   Matschke J, 2016, ANTIOXID REDOX SIGN, V25, P89, DOI 10.1089/ars.2015.6589
   Michalak S, 2016, DIS MARKERS, V2016, DOI 10.1155/2016/2895972
   Miller VJ, 2018, J NUTR METAB, V2018, DOI 10.1155/2018/5157645
   Mishra P, 2015, MOL CELL ONCOL, V2, DOI 10.4161/23723556.2014.992217
   Nadal E, 2019, CANCER IMMUNOL IMMUN, V68, P341, DOI 10.1007/s00262-019-02310-2
   Newman JC, 2017, ANNU REV NUTR, V37, P51, DOI 10.1146/annurev-nutr-071816-064916
   Long NP, 2018, METABOLOMICS, V14, DOI 10.1007/s11306-018-1404-2
   Planchard D, 2019, ANN ONCOL, V30, P863, DOI 10.1093/annonc/mdy474
   Rabinowitz JD, 2010, SCIENCE, V330, P1344, DOI 10.1126/science.1193497
   Riera-Borrull M, 2016, J AM SOC MASS SPECTR, V27, P168, DOI 10.1007/s13361-015-1262-3
   Rodrigues LM, 2017, CANCER METAB, V5, DOI 10.1186/s40170-017-0166-z
   Romero R, 2017, NAT MED, V23, P1362, DOI 10.1038/nm.4407
   Rouschop KM, 2013, P NATL ACAD SCI USA, V110, P4622, DOI 10.1073/pnas.1210633110
   Sappington DR, 2016, BBA-GEN SUBJECTS, V1860, P836, DOI 10.1016/j.bbagen.2016.01.021
   Shao YP, 2018, INT J CANCER, V143, P396, DOI 10.1002/ijc.31313
   Shimazu T, 2013, SCIENCE, V339, P211, DOI 10.1126/science.1227166
   Sloan JA, 2001, J CLIN ONCOL, V19, P3539, DOI 10.1200/JCO.2001.19.15.3539
   Son J, 2013, NATURE, V496, P101, DOI 10.1038/nature12040
   Teoh M, 2011, BRIT J RADIOL, V84, P967, DOI 10.1259/bjr/22373346
   Nguyen T, 2019, CELL REP, V27, P491, DOI 10.1016/j.celrep.2019.03.036
   Udupa S, 2019, PROTEOMICS, V19, DOI 10.1002/pmic.201800451
   Vanhove K, 2018, BMC CANCER, V18, DOI 10.1186/s12885-018-4755-1
   Vanhove K, 2019, INT J MOL SCI, V20, DOI 10.3390/ijms20020252
   Warburg O, 1927, J GEN PHYSIOL, V8, P519, DOI 10.1085/jgp.8.6.519
   WILLIAMSON DH, 1967, BIOCHEM J, V103, P514, DOI 10.1042/bj1030514
   Wu JM, 2018, MOL PHARMACEUT, V15, P3032, DOI 10.1021/acs.molpharmaceut.8b00076
   Xie GX, 2015, J PROTEOME RES, V14, P1195, DOI 10.1021/pr501135f
   Ye GZ, 2014, J PROTEOME RES, V13, P1994, DOI 10.1021/pr4011298
   Yen YC, 2018, RADIOTHER ONCOL, V129, P52, DOI 10.1016/j.radonc.2018.03.007
   Zeng C, 2016, FREE RADICAL BIO MED, V101, P236, DOI 10.1016/j.freeradbiomed.2016.10.500
   Zhang L, 2012, CLIN BIOCHEM, V45, P1064, DOI 10.1016/j.clinbiochem.2012.05.012
   ZWEIG MH, 1993, CLIN CHEM, V39, P561
NR 54
TC 3
Z9 3
U1 3
U2 14
PU ELSEVIER
PI AMSTERDAM
PA RADARWEG 29, 1043 NX AMSTERDAM, NETHERLANDS
SN 1874-3919
EI 1876-7737
J9 J PROTEOMICS
JI J. Proteomics
PD FEB 20
PY 2020
VL 213
AR 103605
DI 10.1016/j.jprot.2019.103605
PG 11
WC Biochemical Research Methods
WE Science Citation Index Expanded (SCI-EXPANDED)
SC Biochemistry & Molecular Biology
GA KH9GL
UT WOS:000510957000007
PM 31841666
DA 2022-07-19
ER

PT J
AU Liu, J
   Song, XX
   Kuang, FM
   Zhang, QH
   Xie, YC
   Kang, R
   Kroemer, G
   Tang, DL
AF Liu, Jiao
   Song, Xinxin
   Kuang, Feimei
   Zhang, Qiuhong
   Xie, Yangchun
   Kang, Rui
   Kroemer, Guido
   Tang, Daolin
TI NUPR1 is a critical repressor of ferroptosis
SO NATURE COMMUNICATIONS
LA English
DT Article
ID CELL-DEATH; ACUTE-PANCREATITIS; IRON HOMEOSTASIS; EPITHELIAL-CELLS;
   GENE-EXPRESSION; PROTECTS CELLS; CANCER; STRESS; PATHWAY; IDENTIFICATION
AB Ferroptosis is a type of iron-dependent regulated cell death, representing an emerging disease-modulatory mechanism. Transcription factors play multiple roles in ferroptosis, although the key regulator for ferroptosis in iron metabolism remains elusive. Using NanoString technology, we identify NUPR1, a stress-inducible transcription factor, as a driver of ferroptosis resistance. Mechanistically, NUPR1-mediated LCN2 expression blocks ferroptotic cell death through diminishing iron accumulation and subsequent oxidative damage. Consequently, LCN2 depletion mimics NUPR1 deficiency with respect to ferroptosis induction, whereas transfection-enforced re-expression of LCN2 restores resistance to ferroptosis in NUPR1-deficient cells. Pharmacological or genetic blockade of the NUPR1-LCN2 pathway (using NUPR1 shRNA, LCN2 shRNA, pancreas-specific Lcn2 conditional knockout mice, or the small molecule ZZW-115) increases the activity of the ferroptosis inducer erastin and worsens pancreatitis, in suitable mouse models. These findings suggest a link between NUPR1-regulated iron metabolism and ferroptosis susceptibility. Ferroptosis is an iron-dependent form of oxidative cell death. In this study, the authors show that NUPR1, a stress-inducible transcription factor, may be a driver of ferroptosis resistance.
C1 [Liu, Jiao; Kuang, Feimei; Tang, Daolin] Guangzhou Med Univ, Key Lab Prot Modificat & Degradat, Affiliated Hosp 3, Guangzhou 510600, Guangdong, Peoples R China.
   [Song, Xinxin; Kang, Rui; Tang, Daolin] UT Southwestern Med Ctr, Dept Surg, Dallas, TX 75390 USA.
   [Zhang, Qiuhong] Univ Pittsburgh, Dept Surg, Pittsburgh, PA 15219 USA.
   [Xie, Yangchun] Cent South Univ, Xiangya Hosp 2, Dept Oncol, Changsha, Hunan, Peoples R China.
   [Kroemer, Guido] Univ Paris 05, Sorbonne Paris Cite, F-75006 Paris, France.
   [Kroemer, Guido] Ctr Rech Cordeliers, Equipe Labellisee Ligue Natl Canc 11, F-75006 Paris, France.
   [Kroemer, Guido] INSERM, U1138, Paris, France.
   [Kroemer, Guido] Univ Paris 06, F-75006 Paris, France.
   [Kroemer, Guido] Metabol & Cell Biol Platforms, Gustave Roussy Canc Campus, F-94800 Villejuif, France.
   [Kroemer, Guido] Hop Europeen Georges Pompidou, AP HP, Pole Biol, F-75015 Paris, France.
   [Kroemer, Guido] Karolinska Univ Hosp, Dept Womens & Childrens Hlth, S-17176 Stockholm, Sweden.
RP Tang, DL (通讯作者)，Guangzhou Med Univ, Key Lab Prot Modificat & Degradat, Affiliated Hosp 3, Guangzhou 510600, Guangdong, Peoples R China.; Tang, DL (通讯作者)，UT Southwestern Med Ctr, Dept Surg, Dallas, TX 75390 USA.; Kroemer, G (通讯作者)，Univ Paris 05, Sorbonne Paris Cite, F-75006 Paris, France.; Kroemer, G (通讯作者)，Ctr Rech Cordeliers, Equipe Labellisee Ligue Natl Canc 11, F-75006 Paris, France.; Kroemer, G (通讯作者)，INSERM, U1138, Paris, France.; Kroemer, G (通讯作者)，Univ Paris 06, F-75006 Paris, France.; Kroemer, G (通讯作者)，Metabol & Cell Biol Platforms, Gustave Roussy Canc Campus, F-94800 Villejuif, France.; Kroemer, G (通讯作者)，Hop Europeen Georges Pompidou, AP HP, Pole Biol, F-75015 Paris, France.; Kroemer, G (通讯作者)，Karolinska Univ Hosp, Dept Womens & Childrens Hlth, S-17176 Stockholm, Sweden.
EM kroemer@orange.fr; daolin.tang@utsouthwestern.edu
RI Tang, Daolin/B-2905-2010; KROEMER, Guido/B-4263-2013; Kang,
   Rui/ABD-5291-2021; Tang, Daolin/ABD-5062-2021
OI KROEMER, Guido/0000-0002-9334-4405; Kang, Rui/0000-0003-2725-1574; Tang,
   Daolin/0000-0002-1903-6180; Xie, Yangchun/0000-0003-2571-4774
CR Aguado-Llera D, 2013, PLOS ONE, V8, DOI 10.1371/journal.pone.0078101
   Alvarez SW, 2017, NATURE, V551, P639, DOI 10.1038/nature24637
   Anandhan A, 2020, CELL CHEM BIOL, V27, P436, DOI 10.1016/j.chembiol.2020.03.011
   Asimakopoulou A, 2016, FRONT PHYSIOL, V7, DOI 10.3389/fphys.2016.00430
   Cano CE, 2014, GUT, V63, P984, DOI 10.1136/gutjnl-2013-305221
   Chen D, 2017, ONCOGENE, V36, P5593, DOI 10.1038/onc.2017.146
   Chen X, 2020, FRONT CELL DEV BIOL, V8, DOI 10.3389/fcell.2020.590226
   Chen X, 2021, AUTOPHAGY, V17, P2054, DOI 10.1080/15548627.2020.1810918
   Chowdhury U, 2009, CANCER METAST REV, V28, P225, DOI 10.1007/s10555-009-9183-x
   Clark DW, 2008, CURR CANCER DRUG TAR, V8, P421, DOI 10.2174/156800908785133196
   Dai CS, 2020, CANCER GENE THER, V27, P645, DOI 10.1038/s41417-020-0170-2
   Dai EY, 2020, NAT COMMUN, V11, DOI 10.1038/s41467-020-20154-8
   Dai EY, 2020, AUTOPHAGY, V16, P2069, DOI 10.1080/15548627.2020.1714209
   Deng WJ, 2018, CELL REP, V24, P366, DOI 10.1016/j.celrep.2018.06.026
   Ding SP, 2003, WORLD J GASTROENTERO, V9, P584, DOI 10.3748/wjg.v9.i3.584
   Dixon SJ, 2014, ELIFE, V3, DOI 10.7554/eLife.02523
   Dixon SJ, 2012, CELL, V149, P1060, DOI 10.1016/j.cell.2012.03.042
   Doll S, 2017, NAT CHEM BIOL, V13, P91, DOI [10.1038/NCHEMBIO.2239, 10.1038/nchembio.2239]
   Emma MR, 2016, CELL DEATH DIS, V7, DOI 10.1038/cddis.2016.175
   Feng H, 2020, CELL REP, V30, P3411, DOI 10.1016/j.celrep.2020.02.049
   Flo TH, 2004, NATURE, V432, P917, DOI 10.1038/nature03104
   Ganz T, 2015, NAT REV IMMUNOL, V15, P500, DOI 10.1038/nri3863
   Gao MH, 2019, MOL CELL, V73, P354, DOI 10.1016/j.molcel.2018.10.042
   Geiss GK, 2008, NAT BIOTECHNOL, V26, P317, DOI 10.1038/nbt1385
   Ghandhi SA, 2014, RADIAT ONCOL, V9, DOI 10.1186/1748-717X-9-206
   Gironella M, 2009, J CELL PHYSIOL, V221, P594, DOI 10.1002/jcp.21889
   Gomez-Chou SB, 2017, CANCER RES, V77, P2647, DOI 10.1158/0008-5472.CAN-16-1986
   Hamidi T, 2012, CLIN CANCER RES, V18, P5234, DOI 10.1158/1078-0432.CCR-12-0026
   Hamidi T, 2012, J CLIN INVEST, V122, P2092, DOI 10.1172/JCI60144
   Huang JS, 2011, AM J PATHOL, V179, P703, DOI 10.1016/j.ajpath.2011.04.030
   Huang J, 2021, GUT, V70, P890, DOI 10.1136/gutjnl-2019-320441
   Jiang L, 2015, NATURE, V520, P57, DOI 10.1038/nature14344
   Jin HO, 2009, IUBMB LIFE, V61, P1153, DOI 10.1002/iub.271
   Kagan VE, 2017, NAT CHEM BIOL, V13, P81, DOI [10.1038/NCHEMBIO.2238, 10.1038/nchembio.2238]
   Kang R, 2019, FREE RADICAL BIO MED, V133, P162, DOI 10.1016/j.freeradbiomed.2018.05.074
   Kang R, 2014, GASTROENTEROLOGY, V146, P1097, DOI 10.1053/j.gastro.2013.12.015
   Kroemer G, 2009, CELL DEATH DIFFER, V16, P3, DOI 10.1038/cdd.2008.150
   Kuang FM, 2020, FRONT CELL DEV BIOL, V8, DOI 10.3389/fcell.2020.586578
   Lambert SA, 2018, CELL, V172, P650, DOI 10.1016/j.cell.2018.01.029
   Lee YK, 2015, HEPATOLOGY, V62, P1174, DOI 10.1002/hep.27976
   Li AM, 2020, DNA CELL BIOL, V39, P368, DOI 10.1089/dna.2019.5196
   Li CF, 2021, AUTOPHAGY, V17, P948, DOI [10.1145/3421766.3421867, 10.1080/15548627.2020.1739447]
   Liu Y, 2020, BIOCHEM BIOPH RES CO, V525, P620, DOI 10.1016/j.bbrc.2020.02.142
   Mallo GV, 1997, J BIOL CHEM, V272, P32360, DOI 10.1074/jbc.272.51.32360
   Narzt MS, 2019, REDOX BIOL, V20, P467, DOI 10.1016/j.redox.2018.11.006
   NaveenKumar SK, 2018, ACS CHEM BIOL, V13, P1996, DOI 10.1021/acschembio.8b00458
   Palam LR, 2015, CELL DEATH DIS, V6, DOI 10.1038/cddis.2015.264
   Santofimia-Castano P, 2019, CELLS-BASEL, V8, DOI 10.3390/cells8111453
   Santofimia-Castano P, 2019, J CLIN INVEST, V129, P2500, DOI 10.1172/JCI127223
   Santofimia-Castano P, 2018, SCI REP-UK, V8, DOI 10.1038/s41598-018-35020-3
   Song XX, 2018, GASTROENTEROLOGY, V154, P1480, DOI 10.1053/j.gastro.2017.12.004
   Song XX, 2016, BIOCHEM BIOPH RES CO, V480, P443, DOI 10.1016/j.bbrc.2016.10.068
   Stockwell BR, 2017, CELL, V171, P273, DOI 10.1016/j.cell.2017.09.021
   Sun XF, 2016, HEPATOLOGY, V64, P488, DOI 10.1002/hep.28574
   Sun XF, 2016, HEPATOLOGY, V63, P173, DOI 10.1002/hep.28251
   Tang B, 2015, AUTOPHAGY, V11, P344, DOI 10.1080/15548627.2015.1023682
   Tang DL, 2021, CELL RES, V31, P107, DOI 10.1038/s41422-020-00441-1
   Tang DL, 2020, CURR BIOL, V30, pR1292, DOI 10.1016/j.cub.2020.09.068
   Tang DL, 2019, CELL RES, V29, P347, DOI 10.1038/s41422-019-0164-5
   Tang DL, 2010, J CELL BIOL, V190, P881, DOI 10.1083/jcb.200911078
   Tang ZF, 2017, NUCLEIC ACIDS RES, V45, pW98, DOI 10.1093/nar/gkx247
   Torti SV, 2013, NAT REV CANCER, V13, P342, DOI 10.1038/nrc3495
   Urrutia PJ, 2014, FRONT PHARMACOL, V5, DOI 10.3389/fphar.2014.00038
   Vasseur S, 1999, BIOCHEM J, V343, P377, DOI 10.1042/0264-6021:3430377
   Viswanathan VS, 2017, NATURE, V547, P453, DOI 10.1038/nature23007
   Wang WM, 2019, NATURE, V569, P270, DOI 10.1038/s41586-019-1170-y
   Wen QR, 2019, BIOCHEM BIOPH RES CO, V510, P278, DOI 10.1016/j.bbrc.2019.01.090
   Xiao X, 2017, ANNU REV NUTR, V37, P103, DOI 10.1146/annurev-nutr-071816-064559
   Xie Y, 2016, CELL DEATH DIFFER, V23, P369, DOI 10.1038/cdd.2015.158
   Xie Y., 2020, J PANCREATOLOGY, V3, P154, DOI 10.1097/JP9.0000000000000054
   Xie YC, 2017, CELL REP, V20, P1692, DOI 10.1016/j.celrep.2017.07.055
   Yang WS, 2016, P NATL ACAD SCI USA, V113, pE4966, DOI 10.1073/pnas.1603244113
   Yang WS, 2014, CELL, V156, P317, DOI 10.1016/j.cell.2013.12.010
   Yuan H, 2016, BIOCHEM BIOPH RES CO, V478, P1338, DOI 10.1016/j.bbrc.2016.08.124
   Zhang Y, 2019, CELL CHEM BIOL, V26, P623, DOI 10.1016/j.chembiol.2019.01.008
   Zhu S, 2017, CANCER RES, V77, P2064, DOI 10.1158/0008-5472.CAN-16-1979
NR 76
TC 28
Z9 31
U1 38
U2 68
PU NATURE PORTFOLIO
PI BERLIN
PA HEIDELBERGER PLATZ 3, BERLIN, 14197, GERMANY
EI 2041-1723
J9 NAT COMMUN
JI Nat. Commun.
PD JAN 28
PY 2021
VL 12
IS 1
AR 647
DI 10.1038/s41467-021-20904-2
PG 13
WC Multidisciplinary Sciences
WE Science Citation Index Expanded (SCI-EXPANDED)
SC Science & Technology - Other Topics
GA QF3FR
UT WOS:000616784300008
PM 33510144
OA gold, Green Published
HC Y
HP N
DA 2022-07-19
ER

PT J
AU Yin, QH
   Zhou, Y
   Li, ZY
AF Yin, Qing-Hua
   Zhou, Yuan
   Li, Zhi-Yuan
TI miR-373 Suppresses Cell Proliferation and Apoptosis via Regulation of
   SIRT1/PGC-1 alpha/NRF2 Axis in Pancreatic Cancer
SO CELL JOURNAL
LA English
DT Article
DE miR-373; Oxidative Stress; Pancreatic Cancer; PGC-1 alpha/NRF2 Pathway;
   SIRT1
ID PATHWAY; INVASION; MIR-520C; METASTASIS; EXPRESSION; MIGRATION; GROWTH;
   SIRT1
AB Objective: Our study aimed to investigate function and mechanism of miR-373 in proliferation and apoptosis of pancreatic cancer (PC) cells by regulating NAD+-dependent histone deacetylase sirtulin 1 (SIRT1).
   Materials and Methods: This experimental study included two PC cell lines AsPC-1 and PANC-1 in which expression levels of miR-373 and SIRT1 were manipulated. The level of miR-373 was detected by reverse transcription quantitative polymerase chain reaction (RT-qPCR) method. Expression levels of SIRT1, BCL-2, BAX, cleaved CASPASE-8/9/3, PARP, PGC-1 alpha, NRF2, eNOS and iNOS were examined via RT-qPCR and western blotting, respectively. The binding sites of miR-373 on the SIRT1 were examined via dual-luciferase assay. Cell proliferation and apoptosis were examined by MTT assay, colony formation assay, Annexin-V/PI staining and TUNEL assay. The oxidative metabolic changes were monitored by reactive oxygen species (ROS), malondialdehyde (MDA) and superoxide dismutase (SOD) detection.
   Results: miR-373 could specifically target the 3'-UTR of SIRT1 and reduce its expression in PC cells. Either elevated expression of miR-373 or partial loss of SIRT1 inhibited cell proliferation and induced cell apoptosis. Accumulation of BAX and cleaved CASPASE-8/9/3, inhibition of PGC-1 alpha/NRF2 pathway, increase oxidative stress and reduction of BCL-2 as well as uncleaved PARP were found in the presence of miR-373 or the absence of SIRT1. Overexpression of SIRT1 could reduce anti-proliferative and pro-apoptotic effects of miR-373.
   Conclusion: Overall, this study concluded that miR-373-dependent SIRT1 inhibition displays anti-proliferative and proapoptotic roles in PC cells via PGC-1 alpha/NRF2 pathway, which highlights miR-373 as a potential target for PC treatment.
C1 [Yin, Qing-Hua; Zhou, Yuan] First Hosp Changsha, Dept Hepatobiliary Surg, Changsha 410000, Peoples R China.
   [Li, Zhi-Yuan] Cent Hosp Hengyang City, Dept Gastrointestinal Surg, Hengyang 421001, Peoples R China.
RP Li, ZY (通讯作者)，Cent Hosp Hengyang City, Dept Gastrointestinal Surg, Hengyang 421001, Peoples R China.
EM 183081297@qq.com
CR Alves-Fernandes DK, 2019, INT J MOL SCI, V20, DOI 10.3390/ijms20133153
   Bing Z, 2012, VIRCHOWS ARCH, V461, P663, DOI 10.1007/s00428-012-1325-9
   Chen P, 2019, BIOSCIENCE REP, V39, DOI 10.1042/BSR20190610
   Cloer EW, 2019, CANCER RES, V79, P889, DOI 10.1158/0008-5472.CAN-18-2723
   Collisson EA, 2019, NAT REV GASTRO HEPAT, V16, P207, DOI 10.1038/s41575-019-0109-y
   Conroy T, 2016, EUR J CANCER, V57, P10, DOI 10.1016/j.ejca.2015.12.026
   De Nicola GM, 2011, NATURE, V475, P106, DOI 10.1038/nature10189
   Fan XX, 2018, ONCOL LETT, V15, P1046, DOI 10.3892/ol.2017.7372
   Fanibunda SE, 2019, P NATL ACAD SCI USA, V116, P11028, DOI 10.1073/pnas.1821332116
   Gebert LFR, 2019, NAT REV MOL CELL BIO, V20, P21, DOI 10.1038/s41580-018-0045-7
   Golan T, 2019, NEW ENGL J MED, V381, P317, DOI 10.1056/NEJMoa1903387
   Hu WJ, 2018, BIOMED PHARMACOTHER, V105, P887, DOI 10.1016/j.biopha.2018.05.091
   Hua YQ, 2017, CANCER BIOMARK, V20, P95, DOI 10.3233/CBM-170231
   Huang KP, 2013, FREE RADICAL BIO MED, V65, P528, DOI 10.1016/j.freeradbiomed.2013.07.029
   Huang QH, 2008, NAT CELL BIOL, V10, P202, DOI 10.1038/ncb1681
   Keklikoglou I, 2012, ONCOGENE, V31, P4150, DOI 10.1038/onc.2011.571
   Kubo Y, 2019, CALCIFIED TISSUE INT, V105, P341, DOI 10.1007/s00223-019-00576-3
   Kulkarni SR, 2014, ANTIOXID REDOX SIGN, V20, P15, DOI 10.1089/ars.2012.5082
   Li YT, 2017, CELL DEATH DIS, V8, DOI 10.1038/cddis.2017.407
   Liu P, 2012, J CELL PHYSIOL, V227, P867, DOI 10.1002/jcp.22993
   Lu S, 2015, J CELL PHYSIOL, V230, P1862, DOI 10.1002/jcp.24914
   Moloney JN, 2018, SEMIN CELL DEV BIOL, V80, P50, DOI 10.1016/j.semcdb.2017.05.023
   Nakata K, 2014, ANN SURG ONCOL, V21, pS564, DOI 10.1245/s10434-014-3676-8
   Ono H, 2014, PLOS ONE, V9, DOI 10.1371/journal.pone.0096060
   Pan YM, 2015, ACS NANO, V9, P6826, DOI 10.1021/nn506782f
   Panieri E, 2016, CELL DEATH DIS, V7, DOI 10.1038/cddis.2016.105
   Rawat M, 2019, GENES-BASEL, V10, DOI 10.3390/genes10100752
   Rodgers JT, 2005, NATURE, V434, P113, DOI 10.1038/nature03354
   Saliminejad K, 2019, J CELL PHYSIOL, V234, P5451, DOI 10.1002/jcp.27486
   Shao D, 2014, NAT COMMUN, V5, DOI 10.1038/ncomms4315
   Tian YY, 2016, EUR REV MED PHARMACO, V20, P4435
   Tu WJ, 2019, AGING DIS, V10, P637, DOI 10.14336/AD.2018.0513
   Waddell N, 2015, NATURE, V518, P495, DOI 10.1038/nature14169
   Wang YB, 2019, EXP THER MED, V17, P1190, DOI 10.3892/etm.2018.7061
   Wei FR, 2016, CELL MOL NEUROBIOL, V36, P1389, DOI 10.1007/s10571-016-0338-3
   Wu HH, 2015, J EXP MED, V212, P333, DOI 10.1084/jem.20141702
   Yang HH, 2019, GENOMICS, V111, P786, DOI 10.1016/j.ygeno.2018.04.017
   Zhang YQ, 2013, EMBO MOL MED, V5, P1322, DOI 10.1002/emmm.201302507
   Zhou CX, 2016, ONCOTARGET, V7, P1288, DOI 10.18632/oncotarget.6339
   Zhu SQ, 2019, SEMIN CANCER BIOL, V57, P59, DOI 10.1016/j.semcancer.2018.11.003
NR 40
TC 1
Z9 1
U1 0
U2 4
PU ROYAN INST
PI TEHRAN
PA PO BOX 19395-4644, TEHRAN, 00000, IRAN
SN 2228-5806
EI 2228-5814
J9 CELL J
JI Cell J.
PD JUL
PY 2021
VL 23
IS 2
BP 199
EP 210
DI 10.22074/cellj.2021.7038
PG 12
WC Cell Biology
WE Science Citation Index Expanded (SCI-EXPANDED)
SC Cell Biology
GA SR7TJ
UT WOS:000661248700007
PM 34096221
DA 2022-07-19
ER

PT J
AU Klein, MA
   Denu, JM
AF Klein, Mark A.
   Denu, John M.
TI Biological and catalytic functions of sirtuin 6 as targets for
   small-molecule modulators
SO JOURNAL OF BIOLOGICAL CHEMISTRY
LA English
DT Review
DE sirtuin; histone deacetylase (HDAC); cell metabolism; small molecule;
   cancer; chromatin; gene expression; aging; metabolic disorder;
   longevity; sirtuin; activator; SIRT6
ID HISTONE DEACETYLASE SIRT6; STRAND BREAK REPAIR; STRUCTURAL BASIS;
   HEPATOCELLULAR-CARCINOMA; SACCHAROMYCES-CEREVISIAE; CALORIE RESTRICTION;
   DEPENDENT DEACETYLATION; GENOMIC INSTABILITY; CYTOKINE PRODUCTION;
   PANCREATIC-CANCER
AB Sirtuin 6 (SIRT6) is a nuclear NAD(+)-dependent deacetylase of histone H3 that regulates genome stability and gene expression. However, nonhistone substrates and additional catalytic activities of SIRT6, including long-chain deacylation and mono-ADP-ribosylation of other proteins, have also been reported, but many of these noncanonical roles remain enigmatic. Genetic studies have revealed critical homeostatic cellular functions of SIRT6, underscoring the need to better understand which catalytic functions and molecular pathways are driving SIRT6-associated phenotypes. At the physiological level, SIRT6 activity promotes increased longevity by regulating metabolism and DNA repair. Recent work has identified natural products and synthetic small molecules capable of activating the inefficientin vitrodeacetylase activity of SIRT6. Here, we discuss the cellular functions of SIRT6 with a focus on attributing its catalytic activity to its proposed biological functions. We cover the molecular architecture and catalytic mechanisms that distinguish SIRT6 from other NAD(+)-dependent deacylases. We propose that combining specific SIRT6 amino acid substitutions identified in enzymology studies and activity-selective compounds could help delineate SIRT6 functions in specific biological contexts and resolve the apparently conflicting roles of SIRT6 in processes such as tumor development. We further highlight the recent development of small-molecule modulators that provide additional biological insight into SIRT6 functions and offer therapeutic approaches to manage metabolic and age-associated diseases.
C1 [Klein, Mark A.; Denu, John M.] Univ Wisconsin, Wisconsin Inst Discovery, Madison, WI 53706 USA.
   [Klein, Mark A.; Denu, John M.] Univ Wisconsin, Sch Med & Publ Hlth, Dept Biomol Chem, Madison, WI 53706 USA.
RP Denu, JM (通讯作者)，Univ Wisconsin, Wisconsin Inst Discovery, Madison, WI 53706 USA.; Denu, JM (通讯作者)，Univ Wisconsin, Sch Med & Publ Hlth, Dept Biomol Chem, Madison, WI 53706 USA.
EM John.Denu@wisc.edu
OI Klein, Mark/0000-0002-6782-8502
FU National Institutes of Health [GM065386]; Chemistry-Biology Interface
   Training Program (NIGMS, National Institutes of Health) [T32GM008505]
FX This work was supported by National Institutes of Health Grant GM065386
   (to J. M. D.). M. A. K. was supported by the Chemistry-Biology Interface
   Training Program (NIGMS, National Institutes of Health, Grant
   T32GM008505). The content is solely the responsibility of the authors
   and does not necessarily represent the official views of the National
   Institutes of Health.
CR Anderson RM, 2003, NATURE, V423, P181, DOI 10.1038/nature01578
   APARICIO OM, 1991, CELL, V66, P1279, DOI 10.1016/0092-8674(91)90049-5
   Atsumi Y, 2015, CELL REP, V13, P2728, DOI 10.1016/j.celrep.2015.11.054
   Avalos JL, 2005, MOL CELL, V17, P855, DOI 10.1016/j.molcel.2005.02.022
   Barretina J, 2012, NATURE, V483, P603, DOI 10.1038/nature11003
   Bauer I, 2012, J BIOL CHEM, V287, P40924, DOI 10.1074/jbc.M112.405837
   Baur JA, 2006, NATURE, V444, P337, DOI 10.1038/nature05354
   Bhardwaj A, 2016, P NATL ACAD SCI USA, V113, pE538, DOI 10.1073/pnas.1520045113
   Bitterman KJ, 2002, J BIOL CHEM, V277, P45099, DOI 10.1074/jbc.M205670200
   Blander G, 2004, ANNU REV BIOCHEM, V73, P417, DOI 10.1146/annurev.biochem.73.011303.073651
   Borra MT, 2004, BIOCHEMISTRY-US, V43, P9877, DOI 10.1021/bi049592e
   Cagnetta A, 2018, HAEMATOLOGICA, V103, P80, DOI 10.3324/haematol.2017.176248
   Cai J, 2016, ONCOGENE, V35, P4949, DOI 10.1038/onc.2016.24
   Cea M, 2016, BLOOD, V127, P1138, DOI 10.1182/blood-2015-06-649970
   Cen Y, 2010, J AM CHEM SOC, V132, P12286, DOI 10.1021/ja910342d
   Chang AR, 2020, PHYSIOL REV, V100, P145, DOI 10.1152/physrev.00030.2018
   Chen G, 2018, NATURE, V560, P382, DOI 10.1038/s41586-018-0392-8
   Chen Q, 2017, CELL REP, V18, P3155, DOI 10.1016/j.celrep.2017.03.006
   Dai H, 2018, PHARMACOL THERAPEUT, V188, P140, DOI 10.1016/j.pharmthera.2018.03.004
   Damonte P, 2017, BIOORGAN MED CHEM, V25, P5849, DOI 10.1016/j.bmc.2017.09.023
   Dephoure N, 2008, P NATL ACAD SCI USA, V105, P10762, DOI 10.1073/pnas.0805139105
   Dominy JE, 2012, MOL CELL, V48, P900, DOI 10.1016/j.molcel.2012.09.030
   Du JT, 2011, SCIENCE, V334, P806, DOI 10.1126/science.1207861
   Du JT, 2009, BIOCHEMISTRY-US, V48, P2878, DOI 10.1021/bi802093g
   Elhanati S, 2016, CELL REP, V14, P234, DOI 10.1016/j.celrep.2015.12.023
   Elhanati S, 2013, CELL REP, V4, P905, DOI 10.1016/j.celrep.2013.08.006
   Fatkins DG, 2006, BIOORG MED CHEM LETT, V16, P3651, DOI 10.1016/j.bmcl.2006.04.075
   Feldman JL, 2015, BIOCHEMISTRY-US, V54, P3037, DOI 10.1021/acs.biochem.5b00150
   Feldman JL, 2013, J BIOL CHEM, V288, P31350, DOI 10.1074/jbc.C113.511261
   Ferrer CM, 2018, GENE DEV, V32, P373, DOI 10.1101/gad.307330.117
   Finnin MS, 2001, NAT STRUCT BIOL, V8, P621, DOI 10.1038/89668
   Finnin MS, 1999, NATURE, V401, P188, DOI 10.1038/43710
   Fritze CE, 1997, EMBO J, V16, P6495, DOI 10.1093/emboj/16.21.6495
   Frye RA, 2000, BIOCHEM BIOPH RES CO, V273, P793, DOI 10.1006/bbrc.2000.3000
   Frye RA, 1999, BIOCHEM BIOPH RES CO, V260, P273, DOI 10.1006/bbrc.1999.0897
   Fulda S, 2015, ONCOGENE, V34, P5105, DOI 10.1038/onc.2014.458
   Gao Y, 2018, SCI REP-UK, V8, DOI 10.1038/s41598-018-23602-0
   Gertman O, 2018, SCI REP-UK, V8, DOI 10.1038/s41598-018-21887-9
   GOTTLIEB S, 1989, CELL, V56, P771, DOI 10.1016/0092-8674(89)90681-8
   Greiss S, 2009, MOL CELLS, V28, P407, DOI 10.1007/s10059-009-0169-x
   Guan XY, 2018, PLOS ONE, V13, DOI 10.1371/journal.pone.0194175
   Guthmann M, 2019, EMBO REP, V20, DOI 10.15252/embr.201947952
   Haigis MC, 2006, CELL, V126, P941, DOI 10.1016/j.cell.2006.06.057
   Hall JA, 2013, J CLIN INVEST, V123, P973, DOI 10.1172/JCI64094
   Hawse WF, 2008, STRUCTURE, V16, P1368, DOI 10.1016/j.str.2008.05.015
   He JA, 2010, ANNU REV FOOD SCI T, V1, P163, DOI 10.1146/annurev.food.080708.100754
   He JP, 2017, FEBS J, V284, P1324, DOI 10.1111/febs.14055
   Heltweg B, 2006, CANCER RES, V66, P4368, DOI 10.1158/0008-5472.CAN-05-3617
   Hirvonen K, 2017, BMC MED GENET, V18, DOI 10.1186/s12881-017-0401-z
   Hou TY, 2020, NUCLEIC ACIDS RES, V48, P2982, DOI 10.1093/nar/gkaa006
   Howitz KT, 2003, NATURE, V425, P191, DOI 10.1038/nature01960
   Hu J, 2013, ORG BIOMOL CHEM, V11, P5213, DOI 10.1039/c3ob41138a
   Huang ZM, 2018, NAT CHEM BIOL, V14, P1118, DOI 10.1038/s41589-018-0150-0
   Hubbard BP, 2013, SCIENCE, V339, P1216, DOI 10.1126/science.1231097
   Hwang BJ, 2015, BMC MOL BIOL, V16, DOI 10.1186/s12867-015-0041-9
   Iachettini S, 2018, CELL DEATH DIS, V9, DOI 10.1038/s41419-018-1065-0
   Imai S, 2000, NATURE, V403, P795, DOI 10.1038/35001622
   Imai S, 2016, NPJ AGING MECH DIS, V2, DOI 10.1038/npjamd.2016.17
   Jackson MD, 2003, J BIOL CHEM, V278, P50985, DOI 10.1074/jbc.M306552200
   Jackson SP, 1997, INT J BIOCHEM CELL B, V29, P935, DOI 10.1016/S1357-2725(97)00006-X
   Jiang H, 2013, NATURE, V496, P110, DOI 10.1038/nature12038
   Jiang H, 2019, FRONT PHARMACOL, V10, DOI 10.3389/fphar.2019.01270
   Jin L, 2009, J BIOL CHEM, V284, P24394, DOI 10.1074/jbc.M109.014928
   Kaeberlein M, 1999, GENE DEV, V13, P2570, DOI 10.1101/gad.13.19.2570
   Kalous KS, 2016, J BIOL CHEM, V291, P25398, DOI 10.1074/jbc.M116.754655
   Kanfi Y, 2010, AGING CELL, V9, P162, DOI 10.1111/j.1474-9726.2009.00544.x
   Khan RI, 2018, BIOMOLECULES, V8, DOI 10.3390/biom8030044
   Kim HS, 2010, CELL METAB, V12, P224, DOI 10.1016/j.cmet.2010.06.009
   KLAR AJS, 1981, NATURE, V289, P239, DOI 10.1038/289239a0
   Klein MA, 2020, J BIOL CHEM, V295, P1385, DOI 10.1074/jbc.RA119.011285
   Kokkonen P, 2012, ACS MED CHEM LETT, V3, P969, DOI 10.1021/ml300139n
   Kowieski TM, 2008, J BIOL CHEM, V283, P5317, DOI 10.1074/jbc.M707613200
   Krautkramer KA, 2015, J PROTEOME RES, V14, P3252, DOI 10.1021/acs.jproteome.5b00245
   Kuang JY, 2017, DIABETES, V66, P1159, DOI 10.2337/db16-1225
   Kugel S, 2016, CELL, V165, P1401, DOI 10.1016/j.cell.2016.04.033
   Kugel S, 2015, CELL REP, V13, P479, DOI 10.1016/j.celrep.2015.09.022
   Kumar S, 2013, SCI WORLD J, DOI 10.1155/2013/162750
   Lai CC, 2013, TUMOR BIOL, V34, P1847, DOI 10.1007/s13277-013-0726-y
   Lain S, 2008, CANCER CELL, V13, P454, DOI 10.1016/j.ccr.2008.03.004
   Landry J, 2000, P NATL ACAD SCI USA, V97, P5807, DOI 10.1073/pnas.110148297
   Lavu S, 2008, NAT REV DRUG DISCOV, V7, P841, DOI 10.1038/nrd2665
   Lee N, 2016, PLOS ONE, V11, DOI 10.1371/journal.pone.0165835
   Li YM, 2017, FRONT PHYSIOL, V8, DOI 10.3389/fphys.2017.00394
   Li Y, 2016, IRAN J PUBLIC HEALTH, V45, P1420
   Lin ZH, 2013, CELL REP, V5, P1639, DOI 10.1016/j.celrep.2013.11.029
   Liszt G, 2005, J BIOL CHEM, V280, P21313, DOI 10.1074/jbc.M413296200
   Liu JJ, 2016, ORG BIOMOL CHEM, V14, P5928, DOI 10.1039/c5ob02339d
   Liu YW, 2013, PROTEIN CELL, V4, P702, DOI 10.1007/s13238-013-3054-5
   Madsen AS, 2016, J BIOL CHEM, V291, P7128, DOI 10.1074/jbc.M115.668699
   Mai A, 2005, J MED CHEM, V48, P7789, DOI 10.1021/jm050100l
   Maity S, 2020, J BIOL CHEM, V295, P415, DOI 10.1074/jbc.RA118.007212
   Mao ZY, 2011, SCIENCE, V332, P1443, DOI 10.1126/science.1202723
   Marquardt JU, 2013, HEPATOLOGY, V58, P1054, DOI 10.1002/hep.26413
   McCord RA, 2009, AGING-US, V1, P109, DOI 10.18632/aging.100011
   Mercken EM, 2014, AGING CELL, V13, P787, DOI 10.1111/acel.12220
   Michishita E, 2008, NATURE, V452, P492, DOI 10.1038/nature06736
   Michishita E, 2009, CELL CYCLE, V8, P2664, DOI 10.4161/cc.8.16.9367
   Milne JC, 2007, NATURE, V450, P712, DOI 10.1038/nature06261
   Min JR, 2001, CELL, V105, P269, DOI 10.1016/S0092-8674(01)00317-8
   Min LH, 2012, NAT CELL BIOL, V14, P1203, DOI 10.1038/ncb2590
   Mitchell SJ, 2014, CELL REP, V6, P836, DOI 10.1016/j.celrep.2014.01.031
   Miteva YV, 2014, MOL CELL PROTEOMICS, V13, P168, DOI 10.1074/mcp.M113.032847
   Mostoslavsky R, 2006, CELL, V124, P315, DOI [10.1016/j.cell.2005.11.044, 10.1016/J.CEL.2005.11.044]
   Naiman S, 2019, CELL REP, V29, P4127, DOI 10.1016/j.celrep.2019.11.067
   Najt CP, 2020, MOL CELL, V77, P810, DOI 10.1016/j.molcel.2019.12.003
   Olsen JV, 2010, SCI SIGNAL, V3, DOI 10.1126/scisignal.2000475
   Onn L, 2020, ELIFE, V9, DOI 10.7554/eLife.51636
   Pan PW, 2011, J BIOL CHEM, V286, P14575, DOI 10.1074/jbc.M111.218990
   Parenti MD, 2014, J MED CHEM, V57, P4796, DOI 10.1021/jm500487d
   Perkins ND, 2015, CELL CYCLE, V14, P2877, DOI 10.1080/15384101.2015.1010952
   Podhorecka M, 2010, J NUCLEIC ACIDS, V2010, DOI 10.4061/2010/920161
   Puigserver P, 2003, NATURE, V423, P550, DOI 10.1038/nature01667
   Qi J, 2018, ONCOL LETT, V16, P5829, DOI 10.3892/ol.2018.9400
   Qian MX, 2018, ELIFE, V7, DOI [10.7554/eLife.34836, 10.7554/elife.34836]
   Rahnasto-Rilla M, 2018, SCI REP-UK, V8, DOI 10.1038/s41598-018-22388-5
   Rahnasto-Rilla M, 2016, CHEMBIOCHEM, V17, P77, DOI 10.1002/cbic.201500482
   Rahnasto-Rilla MK, 2017, MAR DRUGS, V15, DOI 10.3390/md15060190
   Ran LK, 2016, CLIN CANCER RES, V22, P3372, DOI 10.1158/1078-0432.CCR-15-1638
   Rauh D, 2013, NAT COMMUN, V4, DOI 10.1038/ncomms3327
   RINE J, 1979, GENETICS, V93, P877
   RINE J, 1987, GENETICS, V116, P9
   Rogakou EP, 1998, J BIOL CHEM, V273, P5858, DOI 10.1074/jbc.273.10.5858
   Ronnebaum SM, 2013, MOL CELL BIOL, V33, P4461, DOI 10.1128/MCB.00480-13
   ROSSMANN MG, 1974, NATURE, V250, P194, DOI 10.1038/250194a0
   Rotili D, 2010, CHEMMEDCHEM, V5, P674, DOI 10.1002/cmdc.201000030
   Sanders BD, 2010, BBA-PROTEINS PROTEOM, V1804, P1604, DOI 10.1016/j.bbapap.2009.09.009
   Sauve AA, 2003, BIOCHEMISTRY-US, V42, P9249, DOI 10.1021/bi034959l
   Sauve AA, 2001, BIOCHEMISTRY-US, V40, P15456, DOI 10.1021/bi011858j
   Schlicker C, 2011, AGING-US, V3, P852, DOI 10.18632/aging.100388
   Schuetz A, 2007, STRUCTURE, V15, P377, DOI 10.1016/j.str.2007.02.002
   Sebastian C, 2012, CELL, V151, P1185, DOI 10.1016/j.cell.2012.10.047
   Seto E, 2014, CSH PERSPECT BIOL, V6, DOI 10.1101/cshperspect.a018713
   Sharma A, 2013, J BIOL CHEM, V288, P18439, DOI 10.1074/jbc.M112.405928
   Sherman JM, 1999, MOL BIOL CELL, V10, P3045, DOI 10.1091/mbc.10.9.3045
   Shi YW, 2013, J PHYS CHEM LETT, V4, P491, DOI 10.1021/jz302015s
   Shimano H, 2017, NAT REV ENDOCRINOL, V13, P710, DOI 10.1038/nrendo.2017.91
   Sinclair DA, 1997, CELL, V91, P1033, DOI 10.1016/S0092-8674(00)80493-6
   Smith BC, 2006, BIOCHEMISTRY-US, V45, P272, DOI 10.1021/bi052014t
   Smith BC, 2007, BIOCHEMISTRY-US, V46, P14478, DOI 10.1021/bi7013294
   Smith BC, 2007, J AM CHEM SOC, V129, P5802, DOI 10.1021/ja070162w
   Smith BC, 2009, ANAL BIOCHEM, V394, P101, DOI 10.1016/j.ab.2009.07.019
   Smith JS, 2000, P NATL ACAD SCI USA, V97, P6658, DOI 10.1073/pnas.97.12.6658
   Smith JS, 1997, GENE DEV, V11, P241, DOI 10.1101/gad.11.2.241
   Sociali G, 2017, FASEB J, V31, P3138, DOI 10.1096/fj.201601294R
   Sociali G, 2015, EUR J MED CHEM, V102, P530, DOI 10.1016/j.ejmech.2015.08.024
   Strom AR, 2017, NATURE, V547, P241, DOI 10.1038/nature22989
   Sundaresan NR, 2012, NAT MED, V18, P1643, DOI 10.1038/nm.2961
   Tanner KG, 2000, P NATL ACAD SCI USA, V97, P14178, DOI 10.1073/pnas.250422697
   Tao RY, 2013, J BIOL CHEM, V288, P29252, DOI 10.1074/jbc.M113.481473
   Tao RY, 2013, J LIPID RES, V54, P2745, DOI 10.1194/jlr.M039339
   Tasselli L, 2017, TRENDS ENDOCRIN MET, V28, P168, DOI 10.1016/j.tem.2016.10.002
   Tasselli L, 2016, NAT STRUCT MOL BIOL, V23, P434, DOI 10.1038/nsmb.3202
   TenNapel MJ, 2014, PLOS ONE, V9, DOI 10.1371/journal.pone.0115616
   Tennen RI, 2011, NAT COMMUN, V2, DOI 10.1038/ncomms1443
   Tennen RI, 2011, TRENDS BIOCHEM SCI, V36, P39, DOI 10.1016/j.tibs.2010.07.009
   Tennen RI, 2010, MECH AGEING DEV, V131, P185, DOI 10.1016/j.mad.2010.01.006
   Thirumurthi U, 2014, SCI SIGNAL, V7, DOI 10.1126/scisignal.2005076
   Tian X, 2019, CELL, V177, P622, DOI 10.1016/j.cell.2019.03.043
   Toiber D, 2013, MOL CELL, V51, P454, DOI 10.1016/j.molcel.2013.06.018
   Tu HC, 2015, GENE DEV, V29, P1074, DOI 10.1101/gad.256693.114
   Van Meter M, 2016, CELL REP, V16, P2641, DOI 10.1016/j.celrep.2016.08.006
   Wang JC, 2011, ONCOLOGY-BASEL, V81, P325, DOI 10.1159/000334577
   WARBURG O, 1956, SCIENCE, V123, P309, DOI 10.1126/science.123.3191.309
   Wehrhahn J, 2010, J IMMUNOL, V184, P2386, DOI 10.4049/jimmunol.0902474
   Wheatley SP, 2019, J CELL SCI, V132, DOI 10.1242/jcs.223826
   Wood M, 2018, ARCH BIOCHEM BIOPHYS, V638, P8, DOI 10.1016/j.abb.2017.12.009
   Xiao CY, 2010, J BIOL CHEM, V285, P36776, DOI 10.1074/jbc.M110.168039
   Xiong XW, 2013, PLOS ONE, V8, DOI 10.1371/journal.pone.0074340
   Xu Z, 2015, CELL CYCLE, V14, P269, DOI 10.4161/15384101.2014.980641
   Yasuda M, 2011, ANAL CHEM, V83, P7400, DOI 10.1021/ac201403y
   You WJ, 2019, SCI REP-UK, V9, DOI 10.1038/s41598-019-55654-1
   You WJ, 2018, J MED CHEM, V61, P10922, DOI 10.1021/acs.jmedchem.8b01455
   You WJ, 2017, ANGEW CHEM INT EDIT, V56, P1007, DOI 10.1002/anie.201610082
   Zang WW, 2015, BIOORG MED CHEM LETT, V25, P3319, DOI 10.1016/j.bmcl.2015.05.058
   Zhang J, 2015, EUR REV MED PHARMACO, V19, P818
   Zhang NN, 2016, CELL CYCLE, V15, P1009, DOI 10.1080/15384101.2016.1152427
   Zhang P, 2014, P NATL ACAD SCI USA, V111, P10684, DOI 10.1073/pnas.1411026111
   Zhang X, 2017, ELIFE, V6, DOI DOI 10.7554/ELIFE.25158
   Zhang XY, 2016, NAT CHEM BIOL, V12, P614, DOI [10.1038/nchembio.2106, 10.1038/NCHEMBIO.2106]
   Zhang YJ, 2019, THERANOSTICS, V9, P2380, DOI 10.7150/thno.29724
   Zhang ZG, 2014, MOL MED REP, V9, P882, DOI 10.3892/mmr.2013.1879
   Zhao KH, 2004, P NATL ACAD SCI USA, V101, P8563, DOI 10.1073/pnas.0401057101
   Zhong L, 2010, CELL, V140, P280, DOI 10.1016/j.cell.2009.12.041
   Zhu AY, 2012, ACS CHEM BIOL, V7, P155, DOI 10.1021/cb200230x
NR 184
TC 21
Z9 24
U1 2
U2 10
PU ELSEVIER
PI AMSTERDAM
PA RADARWEG 29, 1043 NX AMSTERDAM, NETHERLANDS
EI 1083-351X
J9 J BIOL CHEM
JI J. Biol. Chem.
PD AUG 7
PY 2020
VL 295
IS 32
BP 11021
EP 11041
DI 10.1074/jbc.REV120.011438
PG 21
WC Biochemistry & Molecular Biology
WE Science Citation Index Expanded (SCI-EXPANDED)
SC Biochemistry & Molecular Biology
GA NE7BV
UT WOS:000562757100011
PM 32518153
OA hybrid, Green Published
DA 2022-07-19
ER

PT J
AU Netea-Maier, RT
   Smit, JWA
   Netea, MG
AF Netea-Maier, Romana T.
   Smit, Johannes W. A.
   Netea, Mihai G.
TI Metabolic changes in tumor cells and tumor-associated macrophages: A
   mutual relationship
SO CANCER LETTERS
LA English
DT Review
DE Tumor microenvironment; Tumor-associated macrophages; Cell metabolism;
   Immunometabolism
ID NITRIC-OXIDE SYNTHASE; SUPPRESSOR-CELLS; GLUCOSE-METABOLISM;
   CANCER-CELLS; 2-DEOXY-D-GLUCOSE SUPPRESSES; EMERGING HALLMARKS;
   PANCREATIC-CANCER; IN-VIVO; POLARIZATION; EXPRESSION
AB In order to adapt to the reduced availability of nutrients and oxygen in the tumor microenvironment and the increased requirements of energy and building blocks necessary for maintaining their high proliferation rate, malignant cells undergo metabolic changes that result in an increased production of lactate, nitric oxide, reactive oxygen species, prostaglandins and other byproducts of arachidonic acid metabolism that influence both the composition of the inflammatory microenvironment and the function of the tumor-associated macrophages (TAMs). In response to cues present in the TME, among which products of altered tumor cell metabolism, TAMs are also required to reprogram their metabolism, with activation of glycolysis, fatty acid synthesis and altered nitrogen cycle metabolism. These changes result in functional reprogramming of TAMs which includes changes in the production of cytokines and angiogenetic factors, and contribute to the tumor progression and metastasis. Understanding the metabolic changes governing the intricate relationship between the tumor cells and the TAMs represents an essential step towards developing novel therapeutic approaches targeting the metabolic reprogramming of the immune cells to potentiate their tumoricidal potential and to circumvent therapy resistance. (c) 2017 The Authors. Published by Elsevier B.V.
C1 [Netea-Maier, Romana T.; Smit, Johannes W. A.] Radboud Univ Nijmegen, Med Ctr, Div Endocrinol, Dept Internal Med, Geert Grootepl 8, NL-6525 HP Nijmegen, Netherlands.
   [Netea, Mihai G.] Radboud Univ Nijmegen, Med Ctr, Radboud Ctr Infect Dis, Dept Internal Med, Geert Grootepl 8, NL-6525 HP Nijmegen, Netherlands.
   [Netea, Mihai G.] Univ Bonn, Dept Genom & Immunoregulat, Life & Med Sci Inst LIMES, D-53115 Bonn, Germany.
RP Netea-Maier, RT (通讯作者)，Radboud Univ Nijmegen, Med Ctr, Div Endocrinol, Dept Internal Med, Geert Grootepl 8, NL-6525 HP Nijmegen, Netherlands.
EM romana.netea-maier@radboudumc.nl; jan.smit@radboudumc.nl;
   mihai.netea@radboudumc.nl
RI Smit, J.W.A./H-8091-2014; Netea, Mihai/N-5155-2014; Netea-Maier,
   R.T./L-4543-2015
OI Smit, J.W.A./0000-0003-1052-9314; Netea-Maier,
   Romana/0000-0002-9603-0460
FU Netherlands Cancer Foundation (KWF) [10559]; ERC [310372]; Netherlands
   Organization for Scientific Research
FX RTN-M was supported by a grant (grant number #10559) from the
   Netherlands Cancer Foundation (KWF). MGN was supported by an ERC
   Consolidator grant (grant number #310372) and a Spinoza Grant of the
   Netherlands Organization for Scientific Research.
CR ALBINA JE, 1993, AM J PHYSIOL, V264, pC1594, DOI 10.1152/ajpcell.1993.264.6.C1594
   Arts RJW, 2016, ONCOIMMUNOLOGY, V5, DOI 10.1080/2162402X.2016.1229725
   Asgharzadeh S, 2012, J CLIN ONCOL, V30, P3525, DOI 10.1200/JCO.2011.40.9169
   Barar J, 2013, BIOIMPACTS, V3, P149, DOI 10.5681/bi.2013.036
   Beloribi-Djefaflia S, 2016, ONCOGENESIS, V5, DOI 10.1038/oncsis.2015.49
   Bianchini F, 2007, PROSTAG OTH LIPID M, V83, P320, DOI 10.1016/j.prostaglandins.2007.03.003
   Biswas SK, 2006, BLOOD, V107, P2112, DOI 10.1182/blood-2005-01-0428
   Biswas SK, 2012, IMMUNOL RES, V53, P11, DOI 10.1007/s12026-012-8291-9
   Biswas SK, 2012, CELL METAB, V15, P432, DOI 10.1016/j.cmet.2011.11.013
   Caillou B, 2011, PLOS ONE, V6, DOI 10.1371/journal.pone.0022567
   Carmona-Fontaine C, 2013, P NATL ACAD SCI USA, V110, P19402, DOI 10.1073/pnas.1311939110
   Casazza A, 2013, CANCER CELL, V24, P695, DOI 10.1016/j.ccr.2013.11.007
   Chang CH, 2015, CELL, V162, P1229, DOI 10.1016/j.cell.2015.08.016
   Chiang CF, 2017, ONCOTARGET, V8, P20706, DOI 10.18632/oncotarget.14982
   Choi J, 2015, CANCER BIOL THER, V16, P1205, DOI 10.1080/15384047.2015.1056406
   Clementi E, 1998, P NATL ACAD SCI USA, V95, P7631, DOI 10.1073/pnas.95.13.7631
   Colegio OR, 2014, NATURE, V513, P559, DOI 10.1038/nature13490
   Colotta F, 2009, CARCINOGENESIS, V30, P1073, DOI 10.1093/carcin/bgp127
   Corzo CA, 2010, J EXP MED, V207, P2439, DOI 10.1084/jem.20100587
   Cunha LL, 2012, CLIN ENDOCRINOL, V77, P918, DOI 10.1111/j.1365-2265.2012.04482.x
   Daurkin I, 2011, CANCER RES, V71, P6400, DOI 10.1158/0008-5472.CAN-11-1261
   DiNapoli MR, 1996, J EXP MED, V183, P1323, DOI 10.1084/jem.183.4.1323
   Ding L, 2015, ONCOTARGET, V6, P36441, DOI 10.18632/oncotarget.5541
   Dwarakanath BS, 2009, J CANCER RES THER, V5, P21, DOI 10.4103/0973-1482.55136
   Fernie AR, 2004, CURR OPIN PLANT BIOL, V7, P254, DOI 10.1016/j.pbi.2004.03.007
   Gabrilovich DI, 2009, NAT REV IMMUNOL, V9, P162, DOI 10.1038/nri2506
   Gatenby RA, 2004, NAT REV CANCER, V4, P891, DOI 10.1038/nrc1478
   Gatenby RA, 2007, INT J BIOCHEM CELL B, V39, P1358, DOI 10.1016/j.biocel.2007.03.021
   Gazi E, 2007, J LIPID RES, V48, P1846, DOI 10.1194/jlr.M700131-JLR200
   Ghassabeh GH, 2006, BLOOD, V108, P575, DOI 10.1182/blood-2005-04-1485
   Grassian AR, 2011, GENE DEV, V25, P1716, DOI 10.1101/gad.16771811
   Grogg KL, 2003, MODERN PATHOL, V16, P641, DOI 10.1097/01.MP.0000076980.73826.C0
   Hanahan D, 2011, CELL, V144, P646, DOI 10.1016/j.cell.2011.02.013
   Henze AT, 2016, J CLIN INVEST, V126, P3672, DOI 10.1172/JCI84427
   Heusinkveld M, 2011, J IMMUNOL, V187, P1157, DOI 10.4049/jimmunol.1100889
   Houten SM, 2010, J INHERIT METAB DIS, V33, P469, DOI 10.1007/s10545-010-9061-2
   Hu XL, 2012, CELL MOL IMMUNOL, V9, P464, DOI 10.1038/cmi.2012.47
   Huang CC, 2015, DIS MODEL MECH, V8, P1247, DOI 10.1242/dmm.021667
   Husain Z, 2013, J IMMUNOL, V191, P1486, DOI 10.4049/jimmunol.1202702
   Jha AK, 2015, IMMUNITY, V42, P419, DOI 10.1016/j.immuni.2015.02.005
   Jiang Q, 2011, CANCER RES, V71, P4074, DOI 10.1158/0008-5472.CAN-10-3968
   Joyce JA, 2009, NAT REV CANCER, V9, P239, DOI 10.1038/nrc2618
   Kareva I, 2013, CANCER RES, V73, P2737, DOI 10.1158/0008-5472.CAN-12-3696
   Karnevi E, 2014, IMMUNOL CELL BIOL, V92, P543, DOI 10.1038/icb.2014.22
   Klimp AH, 2001, CANCER RES, V61, P7305
   Kunkel M, 2003, CANCER, V97, P1015, DOI 10.1002/cncr.11159
   Laoui D, 2011, INT J DEV BIOL, V55, P861, DOI 10.1387/ijdb.113371dl
   Liu D, 2017, J PROTEOME RES, V16, P288, DOI 10.1021/acs.jproteome.6b00604
   Liu QF, 2016, J EXP CLIN CANC RES, V35, DOI 10.1186/s13046-016-0304-4
   MacMicking J, 1997, ANNU REV IMMUNOL, V15, P323, DOI 10.1146/annurev.immunol.15.1.323
   Mantovani A, 2013, J PATHOL, V229, P176, DOI 10.1002/path.4133
   Mills CD, 2012, CRIT REV IMMUNOL, V32, P463, DOI 10.1615/CritRevImmunol.v32.i6.10
   Mills EL, 2016, EUR J IMMUNOL, V46, P13, DOI 10.1002/eji.201445427
   MODOLELL M, 1995, EUR J IMMUNOL, V25, P1101, DOI 10.1002/eji.1830250436
   Monjazeb AM, 2013, FRONT ONCOL, V3, DOI 10.3389/fonc.2013.00197
   Moore GY, 2017, INT J MOL SCI, V18, DOI 10.3390/ijms18020236
   Murray PJ, 2014, IMMUNITY, V41, P14, DOI 10.1016/j.immuni.2014.06.008
   Mustafa Ebtihal H, 2015, Asian Pac J Cancer Prev, V16, P3213
   Nakao S, 2005, J CLIN INVEST, V115, P2979, DOI 10.1172/JCI23298
   Nieman KM, 2011, NAT MED, V17, P1498, DOI 10.1038/nm.2492
   Nonomura N, 2011, BJU INT, V107, P1918, DOI 10.1111/j.1464-410X.2010.09804.x
   O'Neill LAJ, 2016, NAT REV IMMUNOL, V16, P553, DOI 10.1038/nri.2016.70
   Owen OE, 2002, J BIOL CHEM, V277, P30409, DOI 10.1074/jbc.R200006200
   Patra KC, 2014, TRENDS BIOCHEM SCI, V39, P347, DOI 10.1016/j.tibs.2014.06.005
   Pavlova NN, 2016, CELL METAB, V23, P27, DOI 10.1016/j.cmet.2015.12.006
   Penny HL, 2016, ONCOIMMUNOLOGY, V5, DOI 10.1080/2162402X.2016.1191731
   Pinheiro C, 2011, HISTOL HISTOPATHOL, V26, P1279, DOI 10.14670/HH-26.1279
   Poczobutt JM, 2016, J IMMUNOL, V196, P2847, DOI 10.4049/jimmunol.1502364
   Qian BZ, 2010, CELL, V141, P39, DOI 10.1016/j.cell.2010.03.014
   Rao EY, 2015, ONCOTARGET, V6, P7815, DOI 10.18632/oncotarget.3485
   Rath M, 2014, FRONT IMMUNOL, V5, DOI 10.3389/fimmu.2014.00532
   Reyes Ryan, 2017, Gene Expression-The Journal of Liver Research, V17, P129, DOI 10.3727/105221616X693855
   Ryder M, 2008, ENDOCR-RELAT CANCER, V15, P1069, DOI 10.1677/ERC-08-0036
   SCHLAGER SI, 1983, CELL IMMUNOL, V77, P52, DOI 10.1016/0008-8749(83)90006-0
   Schumann T, 2015, ONCOTARGET, V6, P13416, DOI 10.18632/oncotarget.3826
   Sharda DR, 2011, J IMMUNOL, V187, P2181, DOI 10.4049/jimmunol.1003460
   Sinha P, 2007, CANCER RES, V67, P4507, DOI 10.1158/0008-5472.CAN-06-4174
   Sobhakumari A, 2016, ONCOL RES, V24, P55, DOI 10.3727/096504016X14586627440192
   Tannahill GM, 2013, NATURE, V496, P238, DOI 10.1038/nature11986
   Tomizawa M, 2017, ONCOL LETT, V13, P800, DOI 10.3892/ol.2016.5510
   Van Dyken SJ, 2013, ANNU REV IMMUNOL, V31, P317, DOI 10.1146/annurev-immunol-032712-095906
   Van Overmeire E, 2014, FRONT IMMUNOL, V5, P1, DOI 10.3389/fimmu.2014.00127
   Wang DZ, 2010, NAT REV CANCER, V10, P181, DOI 10.1038/nrc2809
   Wang ZF, 2015, MOL MED REP, V11, P1917, DOI 10.3892/mmr.2014.2945
   WARBURG O, 1956, SCIENCE, V123, P309, DOI 10.1126/science.123.3191.309
   Wen Z, 2015, ONCOGENE, V34, P1241, DOI 10.1038/onc.2014.85
   Wenes M, 2016, CELL METAB, V24, P701, DOI 10.1016/j.cmet.2016.09.008
   Wokoun U, 2017, ONCOL REP, V37, P2418, DOI 10.3892/or.2017.5491
   Wu TT, 2012, J IMMUNOL, V189, P4989, DOI 10.4049/jimmunol.1200068
   Xiang XY, 2009, INT J CANCER, V124, P2621, DOI 10.1002/ijc.24249
   Xue J, 2014, IMMUNITY, V40, P274, DOI 10.1016/j.immuni.2014.01.006
   Zhang DS, 2014, CANCER LETT, V355, P176, DOI 10.1016/j.canlet.2014.09.003
   Zhang HL, 2017, CANCER LETT, V388, P1, DOI 10.1016/j.canlet.2016.11.023
   Zhang YW, 2014, CANCER RES, V74, P2986, DOI 10.1158/0008-5472.CAN-13-2689
   Zitvogel L, 2017, NAT IMMUNOL, V18, P843, DOI 10.1038/ni.3754
NR 95
TC 140
Z9 150
U1 20
U2 82
PU ELSEVIER IRELAND LTD
PI CLARE
PA ELSEVIER HOUSE, BROOKVALE PLAZA, EAST PARK SHANNON, CO, CLARE, 00000,
   IRELAND
SN 0304-3835
EI 1872-7980
J9 CANCER LETT
JI Cancer Lett.
PD JAN 28
PY 2018
VL 413
BP 102
EP 109
DI 10.1016/j.canlet.2017.10.037
PG 8
WC Oncology
WE Science Citation Index Expanded (SCI-EXPANDED)
SC Oncology
GA FQ1ID
UT WOS:000418109300010
PM 29111350
OA hybrid, Green Published
HC Y
HP N
DA 2022-07-19
ER

PT J
AU Kush, P
   Bajaj, T
   Kaur, M
   Madan, J
   Jain, UK
   Kumar, P
   Deep, A
   Kim, KH
AF Kush, Preeti
   Bajaj, Tania
   Kaur, Manjot
   Madan, Jitender
   Jain, Upendra Kumar
   Kumar, Parveen
   Deep, Akash
   Kim, Ki-Hyun
TI Biodistribution and Pharmacokinetic Study of Gemcitabine Hydrochloride
   Loaded Biocompatible Iron-Based Metal Organic Framework
SO JOURNAL OF INORGANIC AND ORGANOMETALLIC POLYMERS AND MATERIALS
LA English
DT Article
DE Gemcitabine hydrochloride; Biocompatibility; Metal-organic frameworks;
   Pancreatic cancer; Hemolysis; Half life; Biodistribution;
   Pharmacokinetics
ID HYDROPHILIC ANTICANCER DRUG; TARGETED DELIVERY; NUCLEOSIDE TRANSPORTERS;
   CHITOSAN NANOPARTICLES; ANTITUMOR-ACTIVITY; CANCER; LIPOSOMES;
   ENCAPSULATION; RELEASE; CARDIOTOXICITY
AB This study was designed to improve bioavailability and therapeutic efficacy of Gemcitabine (GEM) with reduced side effects using MOF MIL-100 as cargo. MIL-100 was synthesized, and characterized by microscopic and spectroscopic techniques. Impregnation approach was used for encapsulation of GEM inside the MIL-100 (i.e., MIL100-GEM). In-vitro release studies of MIL100-GEM was carried out in different media (PBS, deionized water and Tris buffer, pH = 7.4, 9.5 mM) to find out the drug release mechanism. Cytotoxicity and apoptosis assays were evaluated using MTT and fluorescence-activated cell sorting (FACS) assay in MiaPaCa-2 pancreatic cancer cell lines. Biocompatibility, pharmacokinetic and biodistribution studies of MIL100-GEM were assessed in Wistar rats. MIL100-GEM exhibited high encapsulation efficiency (78.6 +/- 0.5%) and maximum payload (23.6 +/- 1%). PXRD confirmed crystallinity of MIL-100, and did not show any effect on its structural integrity after encapsulation of GEM. In-vitro release studies revealed a biphasic release pattern in PBS buffer which followed Higuchi diffusion kinetics. In-vitro cytotoxicity studies showed low IC(50)value for MIL100-GEM (3.50 +/- 1.33 mu g/ml) compared to GEM (6.22 +/- 1.55 mu g/ml), ensuring adequate cell proliferation after 72 h. Hemolysis study showed that MIL100-GEM (14.54 +/- 1.3%) had better biocompatibility than the native GEM (30.52 +/- 1.67%). Furthermore, pharmacokinetic and biodistribution studies exhibited similar to 17-fold increased bioavailability, similar to 20-fold increased distribution half-life and similar to 15-folds elimination half-life of GEM with less accumulation of drug in the kidneys. MIL-100 MOF was synthesized and characterized to address the metabolic degradation issue of GEM. Biocompatible, MIL100-GEM demonstrated efficient drug (GEM) loading and enhanced cytotoxic activity in pancreatic cancer cell line with augmented bioavailability, providing MIL-100 a promising drug cargo. Graphic MIL-100 was synthesized using a microwave-assisted method. The anticancer drug Gemcitabine Hydrochloride (GEM) was loaded into the MIL-100 using the impregnation method. Encapsulation protected the drug from its metabolic inactivation to enhance bioavailability in target organs and reduce side effects.
C1 [Kush, Preeti] IK Gujral Punjab Tech Univ, Jalandhar, Punjab, India.
   [Kush, Preeti; Bajaj, Tania; Kaur, Manjot; Madan, Jitender; Jain, Upendra Kumar] Chandigarh Coll Pharm, Mohali, Punjab, India.
   [Kumar, Parveen; Deep, Akash] CSIR Cent Sci Instruments Org, Nanotechnol Div, Chandigarh 160030, India.
   [Kim, Ki-Hyun] Hanyang Univ, Dept Civil & Environm Engn, 222 Wangsimni Ro, Seoul 04763, South Korea.
RP Kush, P (通讯作者)，IK Gujral Punjab Tech Univ, Jalandhar, Punjab, India.; Kush, P (通讯作者)，Chandigarh Coll Pharm, Mohali, Punjab, India.; Kim, KH (通讯作者)，Hanyang Univ, Dept Civil & Environm Engn, 222 Wangsimni Ro, Seoul 04763, South Korea.
EM preetikush85@gmail.com; kkim61@hanyang.ac.kr
RI Kush/AAD-8825-2021; Kush, Preeti/AAD-9934-2021; Kumar,
   Parveen/I-3259-2015
OI Kush, Preeti/0000-0003-0236-5954; Kumar, Parveen/0000-0002-2161-3100
CR ABBRUZZESE JL, 1991, J CLIN ONCOL, V9, P491, DOI 10.1200/JCO.1991.9.3.491
   Agostoni V, 2015, SCI REP-UK, V5, DOI 10.1038/srep07925
   Agostoni V, 2013, ADV HEALTHC MATER, V2, P1630, DOI 10.1002/adhm.201200454
   Agostoni V, 2013, J MATER CHEM B, V1, P4231, DOI 10.1039/c3tb20653j
   Albini A, 2010, JNCI-J NATL CANCER I, V102, P14, DOI 10.1093/jnci/djp440
   Arpicco S, 2013, EUR J PHARM BIOPHARM, V85, P373, DOI 10.1016/j.ejpb.2013.06.003
   Bersani S, 2014, EUR J PHARM BIOPHARM, V88, P670, DOI 10.1016/j.ejpb.2014.08.005
   Beumer JH, 2008, CLIN CANCER RES, V14, P3529, DOI 10.1158/1078-0432.CCR-07-4885
   Bornmann C, 2008, CANCER CHEMOTH PHARM, V61, P395, DOI 10.1007/s00280-007-0482-z
   Brusa P, 2007, ANTICANCER RES, V27, P195
   Burris HA, 1997, J CLIN ONCOL, V15, P2403, DOI 10.1200/JCO.1997.15.6.2403
   Chalati T, 2011, NANOMEDICINE-UK, V6, P1683, DOI [10.2217/NNM.11.69, 10.2217/nnm.11.69]
   Chen DZ, 2012, INT J NANOMED, V7, P4973, DOI 10.2147/IJN.S35140
   Derakhshandeh K, 2012, INT J PHARMACEUT, V437, P172, DOI 10.1016/j.ijpharm.2012.08.008
   Dubey RD, 2015, INT J PHARMACEUT, V492, P80, DOI 10.1016/j.ijpharm.2015.07.012
   Ewer MS, 2015, NAT REV CARDIOL, V12, P547, DOI 10.1038/nrcardio.2015.65
   Fang YF, 2015, COLLOID SURFACE B, V128, P357, DOI 10.1016/j.colsurfb.2015.02.028
   Ferey G, 2005, SCIENCE, V309, P2040, DOI 10.1126/science.1116275
   Gao Q, 2019, COORDIN CHEM REV, V378, P17, DOI 10.1016/j.ccr.2018.03.015
   Gimenez-Marques M, 2016, COORDIN CHEM REV, V307, P342, DOI 10.1016/j.ccr.2015.08.008
   Gourdeau H, 2001, CANCER RES, V61, P7217
   Haley B, 2008, UROL ONCOL-SEMIN ORI, V26, P57, DOI 10.1016/j.urolonc.2007.03.015
   He CB, 2015, CHEM REV, V115, P11079, DOI 10.1021/acs.chemrev.5b00125
   HERTEL LW, 1990, CANCER RES, V50, P4417
   Horcajada P, 2006, ANGEW CHEM INT EDIT, V45, P5974, DOI 10.1002/anie.200601878
   Horcajada P, 2012, CHEM REV, V112, P1232, DOI 10.1021/cr200256v
   Horcajada P, 2010, NAT MATER, V9, P172, DOI [10.1038/NMAT2608, 10.1038/nmat2608, 10.1038/NMAT260B]
   Huang Le-song, 2007, Nan Fang Yi Ke Da Xue Xue Bao, V27, P1653
   Huxford RC, 2010, CURR OPIN CHEM BIOL, V14, P262, DOI 10.1016/j.cbpa.2009.12.012
   Immordino ML, 2004, J CONTROL RELEASE, V100, P331, DOI 10.1016/j.jconrel.2004.09.001
   Jain A, 2014, INT J BIOL MACROMOL, V69, P546, DOI 10.1016/j.ijbiomac.2014.06.029
   Kattel K, 2017, MOL PHARMACEUT, V14, P1365, DOI 10.1021/acs.molpharmaceut.6b00929
   Laha D, 2019, NEW J CHEM, V43, P217, DOI 10.1039/c8nj03350a
   LOKE SL, 1989, P NATL ACAD SCI USA, V86, P3474, DOI 10.1073/pnas.86.10.3474
   Mackey JR, 1998, CANCER RES, V58, P4349
   Moog R, 2002, CANCER CHEMOTH PHARM, V49, P356, DOI 10.1007/s00280-002-0428-4
   Mori-Iwamoto S, 2008, MOL MED REP, V1, P429
   Pastor-Anglada M, 2004, LEUKEMIA, V18, P385, DOI 10.1038/sj.leu.2403271
   Patra CR, 2008, CANCER RES, V68, P1970, DOI 10.1158/0008-5472.CAN-07-6102
   PEPPAS NA, 1985, PHARM ACTA HELV, V60, P110
   Plunkett W, 1995, ANTI-CANCER DRUG, V6, P7, DOI 10.1097/00001813-199512006-00002
   Reddy LH, 2008, DRUG METAB DISPOS, V36, P1570, DOI 10.1124/dmd.108.020735
   Reddy LH, 2008, CURR PHARM DESIGN, V14, P1124, DOI 10.2174/138161208784246216
   Reid JM, 2004, J CLIN ONCOL, V22, P2445, DOI 10.1200/JCO.2004.10.142
   Rodriguez-Ruiz V, 2015, J DRUG TARGET, V23, P759, DOI 10.3109/1061186X.2015.1073294
   di Nunzio MR, 2014, J MED CHEM, V57, P411, DOI 10.1021/jm4017202
   Shen MW, 2012, NANOTECHNOLOGY, V23, DOI 10.1088/0957-4484/23/10/105601
   Trickler WJ, 2010, AAPS PHARMSCITECH, V11, P392, DOI 10.1208/s12249-010-9393-0
   Tsuchida K, 2011, ENCY CANC, P1160, DOI DOI 10.1007/978-3-642-16483-5_1734
   Wang JF, 2016, COLLOID SURFACE B, V146, P707, DOI 10.1016/j.colsurfb.2016.07.027
   Xiao JD, 2019, ACCOUNTS CHEM RES, V52, P356, DOI 10.1021/acs.accounts.8b00521
   Yallapu MM, 2010, COLLOID SURFACE B, V79, P113, DOI 10.1016/j.colsurfb.2010.03.039
   Yang J, 2006, J MICROENCAPSUL, V23, P203, DOI 10.1080/02652040500435444
   Yuan S, 2018, ADV MATER, V30, DOI 10.1002/adma.201704303
NR 54
TC 8
Z9 8
U1 9
U2 47
PU SPRINGER
PI DORDRECHT
PA VAN GODEWIJCKSTRAAT 30, 3311 GZ DORDRECHT, NETHERLANDS
SN 1574-1443
EI 1574-1451
J9 J INORG ORGANOMET P
JI J. Inorg. Organomet. Polym. Mater.
PD AUG
PY 2020
VL 30
IS 8
BP 2827
EP 2841
DI 10.1007/s10904-019-01417-4
PG 15
WC Polymer Science
WE Science Citation Index Expanded (SCI-EXPANDED)
SC Polymer Science
GA MJ2TM
UT WOS:000547945500002
DA 2022-07-19
ER

PT J
AU Attia, F
   Fathy, S
   Anani, M
   Hassan, A
   Attia, F
   Ibrahim, G
   Elazab, M
AF Attia, Fadia
   Fathy, Sara
   Anani, Maha
   Hassan, Adel
   Attia, Fawzy
   Ibrahim, Gehan
   Elazab, Mona
TI Human equilibrative nucleoside transporter-1 and deoxycytidine kinase
   can predict gemcitabine effectiveness in Egyptian patients with
   Hepatocellular carcinoma
SO JOURNAL OF CLINICAL LABORATORY ANALYSIS
LA English
DT Article
DE deoxycytidine kinase; gemcitabine; hepatocellular carcinoma; human
   equilibrative nucleoside transporter-1
ID PANCREATIC-CANCER; EXPRESSION; SURVIVAL; CHEMORESISTANCE; CHEMOTHERAPY;
   THERAPIES
AB Background Several biomarkers of gemcitabine effectiveness have been studied in cancers, but less so in hepatocellular carcinoma (HCC), which is identified as the fifth most common cancer worldwide. Investigation of human equilibrative nucleoside transporter-1 (HENT-1) and deoxycytidine kinase (DCK), genes involved in gemcitabine uptake and metabolism, can be beneficial in the selection of potential cancer patients who could be responding to the treatment. Aim To study HENT-1 and DCK gene expression in HCC patients with different protocols of treatment. Methods Using real-time PCR, we analyzed expression levels of HENT-1 and DCK genes from peripheral blood samples of 109 patients (20 controls & 89 HCC patients) between March 2015 and March 2017. All the 89 HCC patients received the antioxidants selenium (Se) and vitamin E (Vit.E) either alone (45 patients) or in combination with gemcitabine (24 patients) or radiofrequency ablation (RFA) (20 patients). Results There was a significant increase in HENT-1 expression levels in HCC patients treated with Se and Vit.E alone as compared to controls (P < .0001), while there was no significant difference between HCC patients treated with gemcitabine or RFA as compared to controls. In contrast, expression of DCK was significantly increased in all groups of HCC patients as compared to controls (P < .0001). Conclusions HENT-1 and DCK mRNA expressions are important markers of HCC and for GEM effect and GEM sensitivity in patients with HCC. This could be beneficial in the selection of HCC patients sensitive to gemcitabine to avoid subjecting resistant patients to unnecessary chemotherapy.
C1 [Attia, Fadia; Anani, Maha; Ibrahim, Gehan] Suez Canal Univ, Fac Med, Dept Clin Pathol, Ismailia, Egypt.
   [Fathy, Sara; Elazab, Mona] Suez Canal Univ, Fac Pharm, Ismailia, Egypt.
   [Hassan, Adel] Suez Canal Univ, Fac Med, Infect & Endem Dis Dept, Ismailia, Egypt.
   [Attia, Fawzy] Suez Canal Univ, Fac Med, Internal Med Dept, Ismailia, Egypt.
RP Anani, M (通讯作者)，Suez Canal Univ, Fac Med, Dept Clin Pathol, Ismailia, Egypt.
EM mahaenany77@gmail.com
RI Attia, Fadia M/AAT-9416-2020; Anani, Maha Mohamed/ACS-4598-2022
OI Attia, Fadia M/0000-0001-5262-0699; Anani, Maha
   Mohamed/0000-0003-3661-2247
CR Andersson R, 2009, SCAND J GASTROENTERO, V44, P782, DOI 10.1080/00365520902745039
   Ashida R, 2009, J EXP CLIN CANC RES, V28, DOI 10.1186/1756-9966-28-83
   Baldwin SA, 1999, MOL MED TODAY, V5, P216, DOI 10.1016/S1357-4310(99)01459-8
   Bria E, 2007, CANCER-AM CANCER SOC, V110, P525, DOI 10.1002/cncr.22809
   Candelaria M, 2012, PLOS ONE, V7, DOI 10.1371/journal.pone.0029181
   Chiang DY, 2008, CANCER RES, V68, P6779, DOI 10.1158/0008-5472.CAN-08-0742
   Eto K, 2013, BRIT J CANCER, V108, P1488, DOI 10.1038/bjc.2013.108
   Farrell JJ, 2009, GASTROENTEROLOGY, V136, P187, DOI 10.1053/j.gastro.2008.09.067
   FATTOVICH G, 1995, HEPATOLOGY, V21, P77
   Forner A, 2012, J HEPATOL, V56, P984, DOI 10.1016/j.jhep.2011.08.017
   Garcia-Manteiga J, 2003, CLIN CANCER RES, V9, P5000
   Ge SH, 2015, DRUG DISCOV THER, V9, P352, DOI 10.5582/ddt.2015.01047
   Itoi T, 2007, J GASTROENTEROL, V42, P389, DOI 10.1007/s00535-007-2017-0
   Jiang X-X, 2011, WORLD CHINESE J DIGE, V19, P2104
   Kerr M, 2014, CLIN CANCER RES, V20, P5435, DOI 10.1158/1078-0432.CCR-14-0542
   Kim J, 2018, PLOS ONE, V13, DOI 10.1371/journal.pone.0209104
   Kroep JR, 2002, MOL CANCER THER, V1, P371
   Kulsoom B, 2018, CANC MANAGEMENT RES
   Mackey JR, 1999, JNCI-J NATL CANCER I, V91, P1876, DOI 10.1093/jnci/91.21.1876
   Marechal R, 2010, CANCER-AM CANCER SOC, V116, P5200, DOI 10.1002/cncr.25303
   Mazzaferro V, 1996, NEW ENGL J MED, V334, P693, DOI 10.1056/NEJM199603143341104
   Nakano Y, 2007, BRIT J CANCER, V96, P457, DOI 10.1038/sj.bjc.6603559
   Omata M, 2010, HEPATOL INT, V4, P439, DOI 10.1007/s12072-010-9165-7
   Parkin DM, 2001, LANCET ONCOL, V2, P533, DOI 10.1016/S1470-2045(01)00486-7
   Patrikidou A, 2014, INVEST NEW DRUG, V32, P1028, DOI 10.1007/s10637-014-0100-y
   Ritzel MWL, 1998, MOL MEMBR BIOL, V15, P203
   Sangro B, 2012, J HEPATOL, V56, P464, DOI 10.1016/j.jhep.2011.07.012
   Seeff LB, 2004, GASTROENTEROLOGY, V127, pS1, DOI 10.1053/j.gastro.2004.09.010
   Shah RP, 2011, AM J ROENTGENOL, V197, pW590, DOI 10.2214/AJR.11.7554
   Spratlin J, 2004, CLIN CANCER RES, V10, P6956, DOI 10.1158/1078-0432.CCR-04-0224
   Sun QQ, 2019, CANCER CELL INT, V19, DOI 10.1186/s12935-019-0767-4
   Valle J, 2010, NEW ENGL J MED, V362, P1273, DOI 10.1056/NEJMoa0908721
   Wilhelm S, 2006, NAT REV DRUG DISCOV, V5, P835, DOI 10.1038/nrd2130
   Xiong JJ, 2016, MEDICINE, V95, DOI 10.1097/MD.0000000000002936
   Zhang J, 2007, CANCER METAST REV, V26, P85, DOI 10.1007/s10555-007-9044-4
NR 35
TC 1
Z9 1
U1 0
U2 0
PU WILEY
PI HOBOKEN
PA 111 RIVER ST, HOBOKEN, NJ 07030 USA
SN 0887-8013
EI 1098-2825
J9 J CLIN LAB ANAL
JI J. Clin. Lab. Anal.
PD NOV
PY 2020
VL 34
IS 11
AR e23457
DI 10.1002/jcla.23457
EA JUL 2020
PG 7
WC Medical Laboratory Technology
WE Science Citation Index Expanded (SCI-EXPANDED)
SC Medical Laboratory Technology
GA OZ9QT
UT WOS:000549724300001
PM 32671914
OA Green Published, gold
DA 2022-07-19
ER

PT J
AU Kiselyuk, A
   Lee, SH
   Farber-Katz, S
   Zhang, MJ
   Athavankar, S
   Cohen, T
   Pinkerton, AB
   Ye, M
   Bushway, P
   Richardson, AD
   Hostetler, HA
   Rodriguez-Lee, M
   Huang, L
   Spangler, B
   Smith, L
   Higginbotham, J
   Cashman, J
   Freeze, H
   Itkin-Ansari, P
   Dawson, MI
   Schroeder, F
   Cang, Y
   Mercola, M
   Levine, F
AF Kiselyuk, Alice
   Lee, Seung-Hee
   Farber-Katz, Suzette
   Zhang, Mingjun
   Athavankar, Sonalee
   Cohen, Tom
   Pinkerton, Anthony B.
   Ye, Mao
   Bushway, Paul
   Richardson, Adam D.
   Hostetler, Heather A.
   Rodriguez-Lee, Mariam
   Huang, Li
   Spangler, Benjamin
   Smith, Layton
   Higginbotham, Jennifer
   Cashman, John
   Freeze, Hudson
   Itkin-Ansari, Pamela
   Dawson, Marcia I.
   Schroeder, Friedhelm
   Cang, Yong
   Mercola, Mark
   Levine, Fred
TI HNF4 alpha Antagonists Discovered by a High-Throughput Screen for
   Modulators of the Human Insulin Promoter
SO CHEMISTRY & BIOLOGY
LA English
DT Article
ID NUCLEAR FACTOR 4-ALPHA; PROLIFERATOR-ACTIVATED-RECEPTOR; ENRICHED
   TRANSCRIPTION FACTORS; GENE-EXPRESSION; HEPATOCELLULAR-CARCINOMA;
   EPITHELIAL-CELLS; BINDING DOMAIN; TARGET GENES; DNA-BINDING; FACTOR-IV
AB Hepatocyte nuclear factor (HNF)4 alpha is a central regulator of gene expression in cell types that play a critical role in metabolic homeostasis, including hepatocytes, enterocytes, and pancreatic beta cells. Although fatty acids were found to occupy the HNF4 alpha ligand-binding pocket and were proposed to act as ligands, there is controversy about both the nature of HNF4 alpha ligands as well as the physiological role of the binding. Here, we report the discovery of potent synthetic HNF4 alpha antagonists through a high-throughput screen for effectors of the human insulin promoter. These molecules bound to HNF4 alpha with high affinity and modulated the expression of known HNF4 alpha target genes. Notably, they were found to be selectively cytotoxic to cancer cell lines in vitro and in vivo, although in vivo potency was limited by suboptimal pharmacokinetic properties. The discovery of bioactive modulators for HNF4 alpha raises the possibility that diseases involving HNF4 alpha, such as diabetes and cancer, might be amenable to pharmacologic intervention by modulation of HNF4 alpha activity.
C1 [Lee, Seung-Hee; Athavankar, Sonalee; Rodriguez-Lee, Mariam; Huang, Li; Freeze, Hudson; Levine, Fred] Sanford Burnham Inst Med Res, Sanford Childrens Hlth Res Ctr, La Jolla, CA 92037 USA.
   [Zhang, Mingjun; Cang, Yong] Sanford Burnham Inst Med Res, Signal Transduct Program, La Jolla, CA 92037 USA.
   [Pinkerton, Anthony B.] Sanford Burnham Inst Med Res, Conrad Prebys Ctr Chem Genom, La Jolla, CA 92037 USA.
   [Ye, Mao; Richardson, Adam D.; Dawson, Marcia I.] Sanford Burnham Inst Med Res, Ctr Canc, La Jolla, CA 92037 USA.
   [Bushway, Paul; Itkin-Ansari, Pamela; Mercola, Mark] Sanford Burnham Inst Med Res, Dev & Aging Program, Del E Webb Neurosci Aging & Stem Cell Res Ctr, La Jolla, CA 92037 USA.
   [Kiselyuk, Alice] Univ Calif San Diego, Dept Bioengn, La Jolla, CA 92093 USA.
   [Kiselyuk, Alice] Univ Calif San Diego, Skaggs Sch Pharm & Pharmaceut Sci, La Jolla, CA 92093 USA.
   [Farber-Katz, Suzette; Cohen, Tom; Higginbotham, Jennifer] Univ Calif San Diego, Biomed Sci Grad Program, La Jolla, CA 92093 USA.
   [Athavankar, Sonalee; Itkin-Ansari, Pamela] Univ Calif San Diego, Dept Pediat, La Jolla, CA 92093 USA.
   [Hostetler, Heather A.; Schroeder, Friedhelm] Texas A&M Univ, TVMC, Dept Physiol & Pharmacol, College Stn, TX 77842 USA.
   [Spangler, Benjamin] Goucher Coll, Dept Chem, Baltimore, MD 21204 USA.
   [Cashman, John] Human BioMol Res Inst, San Diego, CA 92121 USA.
   [Smith, Layton] Sanford Burnham Med Res Inst, Diabet & Obes Res Ctr, Orlando, FL 32827 USA.
RP Levine, F (通讯作者)，Sanford Burnham Inst Med Res, Sanford Childrens Hlth Res Ctr, La Jolla, CA 92037 USA.
EM flevine@sbmri.org
RI Richardson, Adam D/N-7845-2014; Levine, Fred/L-2693-2013
OI Richardson, Adam D/0000-0003-3646-2584; Pinkerton,
   Anthony/0000-0003-4571-152X; Freeze, Hudson/0000-0001-6316-0501; Smith,
   Layton/0000-0003-2621-9740; Levine, Fred/0000-0002-7336-2526; Spangler,
   Benjamin/0000-0001-9409-1529
FU Sanford Children's Health Research Center; Kieckhefer Foundation; UCSD;
   UC; Juvenile Diabetes Research Foundation; American Diabetes
   Association; USPHS; National Institutes of Health [DK41402, DK77573];
   CIRM [T2-0004]; Rainin Foundation; NATIONAL INSTITUTE OF DIABETES AND
   DIGESTIVE AND KIDNEY DISEASES [R00DK077573, R01DK041402, K99DK077573]
   Funding Source: NIH RePORTER
FX The OTC-luciferase reporter plasmid was a kind gift from Professor Frank
   J. Gonzalez (National Institutes of Health). Roy Williams (SBMRI
   Informatics Core) and Kang Liu (SBMRI Genomics Core) provided support
   for the microarray studies. Ed Sergienko (Conrad Prebys Center for
   Chemical Genomics) aided in the analysis of the fluorescence quenching
   assay. Sumeet Salaniwal (Conrad Prebys Center for Chemical Genomics)
   aided in the docking studies. A.K., S.H.L., S.F.K., and F.L. designed
   the experiments. A.K., S.H.L., S.F.K., S.A., T.C., H.H., L.H., B.S.,
   J.H., and M.R.-L. performed the experiments. P.B., P.I.A., and M.M.
   assisted with high-throughput screening. J.C. synthesized FK614. M.Y.,
   A.P., and M.I.D. performed medicinal chemistry. H.A.H. and F.S. designed
   and carried out binding assays. A.D.R. performed metabolic flux studies.
   L.S. performed pharmacokinetic analysis. M.Z. and Y.C. designed and
   carried out tumor xenograft studies. A.K., S.H.L., H.F., S.F.K., and
   F.L. analyzed data. A.K., S.H.L., and F.L. wrote the paper. All the
   authors read, revised, and approved the manuscript. This work was
   supported by the Sanford Children's Health Research Center, the
   Kieckhefer Foundation, the UCSD Genetics Training Grant, the UC
   Systemwide Biotechnology Research and Education Program Graduate
   Research and Education in Adaptive Bio-Technology (GREAT) Training
   Program, the Juvenile Diabetes Research Foundation, an American Diabetes
   Association Clinical Scientist Training Award, USPHS, National
   Institutes of Health (grants DK41402 to F.S. and DK77573 to H.A.H.),
   CIRM (grant T2-0004), and the Rainin Foundation. High-throughput
   screening and some medicinal chemistry was carried out in the SBMRI's
   Conrad Prebys Center for Chemical Genomics.
CR ADLER S, 1988, CELL, V52, P685, DOI 10.1016/0092-8674(88)90406-0
   Bailly A, 2001, NUCLEIC ACIDS RES, V29, P3495, DOI 10.1093/nar/29.17.3495
   Bartoov-Shifman R, 2002, J BIOL CHEM, V277, P25914, DOI 10.1074/jbc.M201582200
   Bolotin E, 2010, HEPATOLOGY, V51, P642, DOI 10.1002/hep.23357
   Boyd M, 2009, BMC GASTROENTEROL, V9, DOI 10.1186/1471-230X-9-68
   CARTER ME, 1993, J BIOL CHEM, V268, P13805
   CHEN WS, 1994, GENE DEV, V8, P2466, DOI 10.1101/gad.8.20.2466
   Dhe-Paganon S, 2002, J BIOL CHEM, V277, P37973, DOI 10.1074/jbc.C200420200
   Drewes T, 1996, MOL CELL BIOL, V16, P925
   Duda K, 2004, J BIOL CHEM, V279, P23311, DOI 10.1074/jbc.M400864200
   Fujimura T, 2005, J PHARMACOL SCI, V99, P342, DOI 10.1254/jphs.FP0050578
   Gerdin AK, 2006, BIOCHEM BIOPH RES CO, V349, P825, DOI 10.1016/j.bbrc.2006.08.103
   Gupta RK, 2007, GENE DEV, V21, P756, DOI 10.1101/gad.1535507
   Gupta RK, 2005, J CLIN INVEST, V115, P1006, DOI 10.1172/JCI200522365
   Hao E, 2006, NAT MED, V12, P310, DOI 10.1038/nm1367
   Harnish DC, 1996, J BIOL CHEM, V271, P13621, DOI 10.1074/jbc.271.23.13621
   Hayhurst GP, 2001, MOL CELL BIOL, V21, P1393, DOI 10.1128/MCB.21.4.1393-1403.2001
   Hermanson O, 2002, TRENDS ENDOCRIN MET, V13, P55, DOI 10.1016/S1043-2760(01)00527-6
   Hertz R, 2001, BIOCHEM PHARMACOL, V61, P1057, DOI 10.1016/S0006-2952(01)00578-0
   Hwang-Verslues WW, 2008, MOL ENDOCRINOL, V22, P78, DOI 10.1210/me.2007-0298
   Inoue Y, 2002, J BIOL CHEM, V277, P25257, DOI 10.1074/jbc.M203126200
   Jiang Shuying, 2003, Nucl Recept, V1, P5, DOI 10.1186/1478-1336-1-5
   Jones G, 1997, J MOL BIOL, V267, P727, DOI 10.1006/jmbi.1996.0897
   Kiselyuk A, 2010, J BIOMOL SCREEN, V15, P663, DOI 10.1177/1087057110372257
   Le Guevel R, 2009, BIOORGAN MED CHEM, V17, P7021, DOI 10.1016/j.bmc.2009.07.079
   Lomenick B, 2009, P NATL ACAD SCI USA, V106, P21984, DOI 10.1073/pnas.0910040106
   Minchinton AI, 2006, NAT REV CANCER, V6, P583, DOI 10.1038/nrc1893
   Murayama A, 2004, EMBO J, V23, P1598, DOI 10.1038/sj.emboj.7600157
   Nakshatri H, 1998, NUCLEIC ACIDS RES, V26, P2491, DOI 10.1093/nar/26.10.2491
   Nicolas-Frances V, 2000, BIOCHEM BIOPH RES CO, V269, P347, DOI 10.1006/bbrc.2000.2249
   Ning BF, 2010, CANCER RES, V70, P7640, DOI 10.1158/0008-5472.CAN-10-0824
   Odom DT, 2004, SCIENCE, V303, P1378, DOI 10.1126/science.1089769
   Okita K, 1999, BIOCHEM BIOPH RES CO, V263, P566, DOI 10.1006/bbrc.1999.1412
   Palanker L, 2009, CELL METAB, V9, P228, DOI 10.1016/j.cmet.2009.01.009
   Schroeder F, 2005, LIPIDS, V40, P559, DOI 10.1007/s11745-005-1416-y
   Schwartz B, 2009, INT J CANCER, V124, P1081, DOI 10.1002/ijc.24041
   Sladek FM, 2011, MOL CELL ENDOCRINOL, V334, P3, DOI 10.1016/j.mce.2010.06.018
   Stender JD, 2010, MOL CELL BIOL, V30, P3943, DOI 10.1128/MCB.00118-10
   Stoffel M, 1997, P NATL ACAD SCI USA, V94, P13209, DOI 10.1073/pnas.94.24.13209
   Tontonoz P, 2008, ANNU REV BIOCHEM, V77, P289, DOI 10.1146/annurev.biochem.77.061307.091829
   Winrow Christopher J., 1994, Gene Expression, V4, P53
   Wisely GB, 2002, STRUCTURE, V10, P1225, DOI 10.1016/S0969-2126(02)00829-8
   Xie XH, 2005, NATURE, V434, P338, DOI 10.1038/nature03441
   Xu L, 2001, CANCER RES, V61, P3176
   Yao XM, 2003, CLIN CANCER RES, V9, P2719
   Yuan XH, 2009, PLOS ONE, V4, DOI 10.1371/journal.pone.0005609
NR 46
TC 48
Z9 50
U1 0
U2 24
PU CELL PRESS
PI CAMBRIDGE
PA 600 TECHNOLOGY SQUARE, 5TH FLOOR, CAMBRIDGE, MA 02139 USA
SN 1074-5521
J9 CHEM BIOL
JI Chem. Biol.
PD JUL 27
PY 2012
VL 19
IS 7
BP 806
EP 818
DI 10.1016/j.chembiol.2012.05.014
PG 13
WC Biochemistry & Molecular Biology
WE Science Citation Index Expanded (SCI-EXPANDED)
SC Biochemistry & Molecular Biology
GA 985JS
UT WOS:000307261100007
PM 22840769
OA Bronze, Green Accepted
DA 2022-07-19
ER

PT J
AU Puia, A
   Puia, C
   Mois, E
   Graur, F
   Fetti, A
   Florea, M
AF Puia, Aida
   Puia, Cosmin
   Mois, Emil
   Graur, Florin
   Fetti, Alin
   Florea, Mira
TI The phytochemical constituents and therapeutic uses of genus Aloe: A
   review
SO NOTULAE BOTANICAE HORTI AGROBOTANICI CLUJ-NAPOCA
LA English
DT Review
DE Aloe; antidiabetic; antimicrobial; cancer; healing
ID IN-VITRO ACTIVITY; VERA LEAF GEL; BARBADENSIS MILL.; GROWTH; ACEMANNAN;
   EXTRACTS; POLYSACCHARIDES; ANTIOXIDANT; ANTIFUNGAL; EFFICACY
AB Aloe, the largest genus in the Asphodelaceae family, comprises 548 species, with A. vera, A. arborescens and A. feroxbeing among the most widely studied species. Aloe species originated in arid climates and cover various habitats, from sea level up to 2700 m, and from desert to closed-canopy forests. For human health, Aloe species are the richest natural sources. The biological activity of Aloe sp. constituents covers a wide spectrum. Most of the indications come from traditional, folkloric use and several have been verified by in vitro or in vivo studies. Emodin, the main phenolic component, has showed anti-neoplastic, anti-inflammatory, antiangiogenic and toxicological potential for use in pharmacology. Polysaccharides, with acemannan being the most important, are present in high abundance in Aloe gels. Acemannan has been reported to have applications in oral, metabolic and cardiovascular diseases, oncology, dentistry and wound healing. The effectiveness of Aloe sp. constituents on colon, liver, duodenum, skin, pancreas, intestine, lungs and kidneys cancers was highly studied with remarkable findings. Regarding the metabolic syndrome, Aloe sp. can be used as an antidiabetic and reduces cholesterol and total body fat. Constituents of Aloe sp. are nontoxic in experimental acute oral studies and are widely used in cosmetology and as bitter agents or consistence modifiers in food and beverages. Traditional Aloe remedies cover most human diseases; however, in order to gain legitimacy, the Aloe-derived drugs must have a well-established composition, with thoroughly investigated adverse effects and conventional drug interactions.
C1 [Puia, Aida; Puia, Cosmin; Mois, Emil; Graur, Florin; Fetti, Alin; Florea, Mira] Univ Med & Pharm Iuliu Hatieganu, 8 Victor Babes St, Cluj Napoca, Romania.
   [Puia, Cosmin; Mois, Emil; Graur, Florin; Fetti, Alin] Reg Inst Gastroenterol & Hepatol Prof O Fodor, 19-21 Croitorilor St, Cluj Napoca, Romania.
RP Puia, C; Mois, E (通讯作者)，Univ Med & Pharm Iuliu Hatieganu, 8 Victor Babes St, Cluj Napoca, Romania.; Puia, C; Mois, E (通讯作者)，Reg Inst Gastroenterol & Hepatol Prof O Fodor, 19-21 Croitorilor St, Cluj Napoca, Romania.
EM draidapuia@gmail.com; cosmin.puia@umfcluj.ro; drmoisemil@gmail.com;
   graurf@yahoo.com; confetti_ro@yahoo.com; miraflorea@yahoo.com
RI Puia, Aida/AAA-5211-2022; Puia, Ion Cosmin/AAA-4949-2022; Graur,
   Florin/C-7797-2009
OI puia, ion cosmin/0000-0002-2638-9056; Graur, Florin/0000-0002-5887-3408;
   Florea, Mira/0000-0003-1441-9614; puia, aida/0000-0003-0493-9114; Fetti,
   Alin/0000-0003-3714-1117
CR Akaberi M, 2016, BIOMED PHARMACOTHER, V84, P759, DOI 10.1016/j.biopha.2016.09.096
   Akanmu AM, 2020, ANTIBIOTICS-BASEL, V9, DOI 10.3390/antibiotics9090601
   Alemdar S, 2009, J ANIM VET ADV, V8, P99
   Ali F, 2021, CURR PHARM BIOTECHNO, V22, P1122, DOI 10.2174/1389201021999201001204345
   Alinejad-Mofrad S, 2015, J DIABETES METAB DIS, V14, DOI 10.1186/s40200-015-0137-2
   [Anonymous], 2007, INT J TOXICOL, V26, P1, DOI 10.1080/10915810701351186
   Benitez S, 2015, LWT-FOOD SCI TECHNOL, V61, P184, DOI 10.1016/j.lwt.2014.11.036
   Best T, 2015, NUTR NEUROSCI, V18, P76, DOI 10.1179/1476830513Y.0000000101
   Brandham P. E., 1994, Kew Bulletin, V49, P415, DOI 10.2307/4114465
   Carien B, 2013, PHARMACOGN MAG, V9, P44, DOI 10.4103/0973-1296.117864
   Cellini L, 2014, LETT APPL MICROBIOL, V59, P43, DOI 10.1111/lam.12241
   Chandan BK, 2007, J ETHNOPHARMACOL, V111, P560, DOI 10.1016/j.jep.2007.01.008
   Chen WY, 2012, PHYTOCHEM LETT, V5, P1, DOI 10.1016/j.phytol.2011.09.001
   Chihara Takeshi, 2015, Asian Pac J Cancer Prev, V16, P3887
   Choi S., 2003, SEM INTEGR MED, V1, P53, DOI DOI 10.1016/S1543-1150(03)00005-X
   Choi SW, 2001, BRIT J DERMATOL, V145, P535, DOI 10.1046/j.1365-2133.2001.04410.x
   Cock IE, 2015, PROG DRUG RES, V70, P179, DOI 10.1007/978-3-0348-0927-6_6
   Cui Y, 2017, J TAIWAN INST CHEM E, V76, P10, DOI 10.1016/j.jtice.2017.03.040
   Cui Y, 2014, J SCI FOOD AGR, V94, P1764, DOI 10.1002/jsfa.6489
   Dagne E, 2000, CURR ORG CHEM, V4, P1055, DOI 10.2174/1385272003375932
   Dana N, 2012, J RES MED SCI, V17, P439
   Das S, 2011, INT J BIOL MACROMOL, V48, P38, DOI 10.1016/j.ijbiomac.2010.09.010
   Duansak D, 2003, CLIN HEMORHEOL MICRO
   Eamlamnam K, 2006, WORLD J GASTROENTERO, V12, P2034, DOI 10.3748/wjg.v12.i13.2034
   Edis Z, 2020, BIOMIMETICS-BASEL, V5, DOI 10.3390/biomimetics5030045
   El Sayed AM, 2016, REV BRAS FARMACOGN, V26, P352, DOI 10.1016/j.bjp.2016.01.009
   Eshghi F, 2010, J ALTERN COMPLEM MED, V16, P647, DOI 10.1089/acm.2009.0428
   Fan JJ, 2018, S AFR J BOT, V119, P325, DOI 10.1016/j.sajb.2018.10.001
   Froldi G, 2019, MOLECULES, V24, DOI 10.3390/molecules24112128
   Gaj F, 2009, CLIN TER, V160, P211
   Glatthaar-Saalmuller B, 2015, PHYTOMEDICINE, V22, P911, DOI 10.1016/j.phymed.2015.06.006
   Grace OM, 2009, ECON BOT, V63, P167, DOI 10.1007/s12231-009-9082-7
   GRINDLAY D, 1986, J ETHNOPHARMACOL, V16, P117, DOI 10.1016/0378-8741(86)90085-1
   Guo XQ, 2016, J ENVIRON SCI HEAL C, V34, P77, DOI 10.1080/10590501.2016.1166826
   Gupta VK, 2020, INT J ENV RES PUB HE, V17, DOI 10.3390/ijerph17145177
   Hamman JH, 2008, MOLECULES, V13, P1599, DOI 10.3390/molecules13081599
   Harris M, 2020, BMJ OPEN, V10, DOI 10.1136/bmjopen-2019-035678
   Heinrich M, 2001, J ETHNOPHARMACOL, V1315, DOI [10.1016/s0378-8741(00)00308-1, DOI 10.1016/S0378-8741(00)00308-1]
   Hsu SC, 2012, BIOMEDICINE-TAIWAN, V2, P108, DOI 10.1016/j.biomed.2012.03.003
   Huseini HF, 2012, PLANTA MED, V78, P311, DOI 10.1055/s-0031-1280474
   Jansisyanont P, 2016, J ORAL MAX SURG MED, V28, P105, DOI 10.1016/j.ajoms.2015.07.006
   Jiang CQ, 2014, PEDOSPHERE, V24, P722, DOI 10.1016/S1002-0160(14)60059-X
   Kamr A, 2020, VET WORLD, V13, P2371, DOI 10.14202/vetworld.2020.2371-2380
   King EG, 2008, RESTOR ECOL, V16, P464, DOI 10.1111/j.1526-100X.2007.00310.x
   Kumar SSD, 2020, INT J NANOMED, V15, P6855, DOI 10.2147/IJN.S257204
   Langmead L, 2004, ALIMENT PHARM THER, V19, P521, DOI 10.1111/j.1365-2036.2004.01874.x
   Lee HZ, 2001, EUR J PHARMACOL, V431, P287, DOI 10.1016/S0014-2999(01)01467-4
   Leistner O. A., 2000, Seed plants of southern Africa: families and genera
   Liang JH, 2021, TISSUE ENG PART B-RE, V27, P455, DOI [10.1089/ten.teb.2020.0236, 10.1089/ten.TEB.2020.0236]
   Liu C, 2019, MOLECULES, V24, DOI 10.3390/molecules24081554
   Lopez A, 2013, MOLECULES, V18, P4942, DOI 10.3390/molecules18054942
   Luiz C, 2017, TROP PLANT PATHOL, V42, P370, DOI 10.1007/s40858-017-0153-5
   Maphosa V, 2010, TROP ANIM HEALTH PRO, V42, P301, DOI 10.1007/s11250-009-9421-9
   Martinez-Sanchez A, 2020, FOODS, V9, DOI 10.3390/foods9111542
   Misawa E, 2012, J NUTR SCI VITAMINOL, V58, P195, DOI 10.3177/jnsv.58.195
   Moein E, 2017, DARU, V25, DOI 10.1186/s40199-017-0185-x
   Ndhlala AR, 2009, J ETHNOPHARMACOL, V124, P404, DOI 10.1016/j.jep.2009.05.037
   Newton L.E., 1979, CACTUS SUCCUL J GT B, V41, P29
   Nidiry E. S. J., 2011, Research Journal of Medicinal Plant, V5, P196, DOI 10.3923/rjmp.2011.196.200
   Oryan A, 2016, ANN PLAS SURG, V77, P37, DOI 10.1097/SAP.0000000000000239
   Pan Q, 2013, CANCER CELL INT, V13, DOI 10.1186/1475-2867-13-69
   Pareek OP, 1999, ANN ARID ZONE, V38, P85
   Park MY, 2009, BIOSCI BIOTECH BIOCH, V73, P828, DOI 10.1271/bbb.80714
   Quezada MP, 2017, J AGR FOOD CHEM, V65, P10029, DOI 10.1021/acs.jafc.7b04100
   Prabakaran S, 2020, INT J NANOMED, V15, P8261, DOI 10.2147/IJN.S267632
   Prueksrisakul Titipong, 2015, J Complement Integr Med, V12, P159, DOI 10.1515/jcim-2014-0060
   Puia IC, 2013, J GASTROINTEST LIVER, V22, P358
   Ray A, 2013, IND CROP PROD, V48, P36, DOI 10.1016/j.indcrop.2013.03.024
   RILEY HP, 1959, AM J BOT, V46, P126, DOI 10.2307/2439468
   Salehi B, 2018, INT J MOL SCI, V19, DOI [10.3390/ijms19092843, 10]
   Sanchez M, 2020, MOLECULES, V25, DOI 10.3390/molecules25061324
   Sazhina NN, 2016, RUSS J BIOORG CHEM+, V42, P735, DOI 10.1134/S106816201607013X
   Schmid R., 1998, TAXON, P47, DOI [10.2307/1223627, DOI 10.2307/1223627]
   Shahzad MN, 2013, J PAK MED ASSOC, V63, P225
   Sikarwar M.S., 2010, INT J PHARM SCI RES, V1, P7
   Singab ANB, 2015, PHYTOTHER RES, V29, P1858, DOI 10.1002/ptr.5483
   Surakunprapha P, 2020, HELIYON, V6, DOI 10.1016/j.heliyon.2020.e03883
   SYDISKIS RJ, 1991, ANTIMICROB AGENTS CH, V35, P2463, DOI 10.1128/AAC.35.12.2463
   Tada A, 2020, J NUTR SCI VITAMINOL, V66, P176, DOI 10.3177/jnsv.66.176
   Tanaka M, 2006, BIOL PHARM BULL, V29, P1418, DOI 10.1248/bpb.29.1418
   Tawaraya K, 2007, HORTSCIENCE, V42, P1737, DOI 10.21273/HORTSCI.42.7.1737
   TIZARD I R, 1989, Molecular Biotherapy, V1, P290
   Sanchez JT, 2020, FOODS, V9, DOI 10.3390/foods9091248
   van Zyl RL, 2002, S AFR J BOT, V68, P106, DOI 10.1016/S0254-6299(15)30451-8
   Vogler BK, 1999, BRIT J GEN PRACT
   Wintola OA, 2010, BMC GASTROENTEROL, V10, DOI 10.1186/1471-230X-10-95
   Zapata PJ, 2013, IND CROP PROD, V42, P223, DOI 10.1016/j.indcrop.2012.06.002
   Zhao HC, 2006, WORLD J GASTROENTERO, V12, P7598, DOI 10.3748/wjg.v12.i47.7598
NR 88
TC 3
Z9 3
U1 8
U2 21
PU UNIV AGR SCI & VETERINARY MED CLUJ-NAPOCA
PI CLUJ-NAPOCA
PA 3-5 MANASTUR ST, CLUJ-NAPOCA, 400372, ROMANIA
SN 0255-965X
EI 1842-4309
J9 NOT BOT HORTI AGROBO
JI Not. Bot. Horti Agrobot. Cluj-Na.
PY 2021
VL 49
IS 2
AR 12332
DI 10.15835/nbha49212332
PG 16
WC Plant Sciences
WE Science Citation Index Expanded (SCI-EXPANDED)
SC Plant Sciences
GA TC3BH
UT WOS:000668514700018
OA gold
DA 2022-07-19
ER

PT J
AU Newton, R
   Bowler, KA
   Burns, EM
   Chapman, PJ
   Fairweather, EE
   Fritzl, SJR
   Goldberg, KM
   Hamilton, NM
   Holt, SV
   Hopkins, GV
   Jones, SD
   Jordan, AM
   Lyons, AJ
   March, HN
   McDonald, NQ
   Maguire, LA
   Mould, DP
   Purkiss, AG
   Small, HF
   Stowell, AIJ
   Thomson, GJ
   Waddell, ID
   Waszkowycz, B
   Watson, AJ
   Ogilvie, DJ
AF Newton, Rebecca
   Bowler, Katherine A.
   Burns, Emily M.
   Chapman, Philip J.
   Fairweather, Emma E.
   Fritzl, Samantha J. R.
   Goldberg, Kristin M.
   Hamilton, Niall M.
   Holt, Sarah V.
   Hopkins, Gemma V.
   Jones, Stuart D.
   Jordan, Allan M.
   Lyons, Amanda J.
   March, H. Nikki
   McDonald, Neil Q.
   Maguire, Laura A.
   Mould, Daniel P.
   Purkiss, Andrew G.
   Small, Helen F.
   Stowell, Alexandra I. J.
   Thomson, Graeme J.
   Waddell, Ian D.
   Waszkowycz, Bohdan
   Watson, Amanda J.
   Ogilvie, Donald J.
TI The discovery of 2-substituted phenol quinazolines as potent RET kinase
   inhibitors with improved KDR selectivity
SO EUROPEAN JOURNAL OF MEDICINAL CHEMISTRY
LA English
DT Article
DE RET; Kinase; Quinazoline
ID MEDULLARY-THYROID CANCER; CABOZANTINIB; VANDETANIB; DOMAIN; ZD6474
AB Deregulation of the receptor tyrosine kinase RET has been implicated in medullary thyroid cancer, a small percentage of lung adenocarcinomas, endocrine-resistant breast cancer and pancreatic cancer. There are several clinically approved multi-kinase inhibitors that target RET as a secondary pharmacology but additional activities, most notably inhibition of KDR, lead to dose-limiting toxicities. There is, therefore, a clinical need for more specific RET kinase inhibitors. Herein we report our efforts towards identifying a potent and selective RET inhibitor using vandetanib 1 as the starting point for structure based drug design. Phenolic anilinoquinazolines exemplified by 6 showed improved affinities towards RET but, unsurprisingly, suffered from high metabolic clearance. Efforts to mitigate the metabolic liability of the phenol led to the discovery that a flanking substituent not only improved the hepatocyte stability, but could also impart a significant gain in selectivity. This culminated in the identification of 36; a potent RET inhibitor with much improved selectivity against KDR. (C) 2016 Elsevier Masson SAS. All rights reserved.
C1 [Newton, Rebecca; Bowler, Katherine A.; Chapman, Philip J.; Fairweather, Emma E.; Fritzl, Samantha J. R.; Goldberg, Kristin M.; Hamilton, Niall M.; Holt, Sarah V.; Hopkins, Gemma V.; Jones, Stuart D.; Jordan, Allan M.; Lyons, Amanda J.; March, H. Nikki; Maguire, Laura A.; Mould, Daniel P.; Small, Helen F.; Stowell, Alexandra I. J.; Thomson, Graeme J.; Waddell, Ian D.; Waszkowycz, Bohdan; Watson, Amanda J.; Ogilvie, Donald J.] Univ Manchester, Drug Discovery Unit, Canc Res UK Manchester Inst, Wilmslow Rd, Manchester M20 4BX, Lancs, England.
   [Burns, Emily M.; McDonald, Neil Q.; Purkiss, Andrew G.] Canc Res UK London Res Inst, Struct Biol Lab, London WC2A 3LY, England.
   [McDonald, Neil Q.] Birkbeck Coll, Dept Biol Sci, Inst Struct & Mol Biol, Malet St, London WC1E 7HX, England.
RP Newton, R (通讯作者)，Univ Manchester, Drug Discovery Unit, Canc Res UK Manchester Inst, Wilmslow Rd, Manchester M20 4BX, Lancs, England.
EM rebecca.newton@cruk.manchester.ac.uk
OI Fairweather, Emma/0000-0002-8029-6571; Mould,
   Daniel/0000-0001-6501-4938; Jordan, Allan/0000-0003-3449-3993
FU Cancer Research UK [C480/A11411]; CR-UK core; Cancer Research UK
   Fellowship; Cancer Research UK [10747, 20465, 17098, 19344] Funding
   Source: researchfish; The Francis Crick Institute [10461, 10115, 10116,
   10332, 10015] Funding Source: researchfish
FX This work was supported by Cancer Research UK (Grant C480/A11411) and by
   CR-UK core funding to the London Research Institute. EMB was funded by a
   Cancer Research UK Fellowship. In vitro DMPK data were provided by
   Cyprotex Discovery, Macclesfield, U.K. JChem for Excel was used for
   structure property prediction and calculation and general data handling
   (JChem for Excel, version 6.1.5.781, 2008-2013, ChemAxon
   (http://www.chemaxon.com)).
CR Anandan SK, 2009, BIOORG MED CHEM LETT, V19, P4259, DOI 10.1016/j.bmcl.2009.05.102
   Arighi E, 2005, CYTOKINE GROWTH F R, V16, P441, DOI 10.1016/j.cytogfr.2005.05.010
   Barker A.J., 1993, QUINAZOLINE TYROSINE
   Carlomagno F, 2002, CANCER RES, V62, P7284
   Cournoyer R.L., 1998, PREPARATION ARYLSULF
   Coxon A, 2012, J ENDOCRINOL INVEST, V35, P181, DOI 10.3275/7609
   DALEY GQ, 1988, P NATL ACAD SCI USA, V85, P9312, DOI 10.1073/pnas.85.23.9312
   Drilon A, 2013, CANCER DISCOV, V3, P630, DOI 10.1158/2159-8290.CD-13-0035
   Elisei R, 2013, J CLIN ONCOL, V31, P3639, DOI 10.1200/JCO.2012.48.4659
   Feutrill J., 2013, PREPARATION BIARYL D
   Gautschi O, 2013, J THORAC ONCOL, V8, pE43, DOI 10.1097/JTO.0b013e31828a4d07
   Hennequin LF, 1999, J MED CHEM, V42, P5369, DOI 10.1021/jm990345w
   Knowles PP, 2006, J BIOL CHEM, V281, P33577, DOI 10.1074/jbc.M605604200
   KREFT A F, 1986, Journal of Medicinal Chemistry, V29, P1134, DOI 10.1021/jm00157a004
   KROLSKI ME, 1988, J ORG CHEM, V53, P1170, DOI 10.1021/jo00241a010
   Lipson D, 2012, NAT MED, V18, P382, DOI 10.1038/nm.2673
   Mulligan LM, 2014, NAT REV CANCER, V14, P173, DOI 10.1038/nrc3680
   Myers MR, 1997, BIOORG MED CHEM LETT, V7, P417, DOI 10.1016/S0960-894X(97)00034-6
   Pennell NA, 2008, THYROID, V18, P317, DOI 10.1089/thy.2007.0120
   Perez-Soler R, 2005, ONCOLOGIST, V10, P345, DOI 10.1634/theoncologist.10-5-345
   Ple PA, 2004, J MED CHEM, V47, P871, DOI 10.1021/jm030317k
   Shuttleworth S.J., 2006, PREPARATION FUSED PY
   SOLL RM, 1988, J ORG CHEM, V53, P2844, DOI 10.1021/jo00247a037
   Thomas A.P., 1997, PREPARATION 4 ANILIN
   Thomas A.P., 1997, PREPARATION QUINAZOL
   Wedge SR, 2002, CANCER RES, V62, P4645
   Wells SA, 2012, J CLIN ONCOL, V30, P134, DOI 10.1200/JCO.2011.35.5040
NR 27
TC 21
Z9 21
U1 0
U2 12
PU ELSEVIER FRANCE-EDITIONS SCIENTIFIQUES MEDICALES ELSEVIER
PI PARIS
PA 23 RUE LINOIS, 75724 PARIS, FRANCE
SN 0223-5234
EI 1768-3254
J9 EUR J MED CHEM
JI Eur. J. Med. Chem.
PD APR 13
PY 2016
VL 112
BP 20
EP 32
DI 10.1016/j.ejmech.2016.01.039
PG 13
WC Chemistry, Medicinal
WE Science Citation Index Expanded (SCI-EXPANDED); Index Chemicus (IC)
SC Pharmacology & Pharmacy
GA DH1PU
UT WOS:000372558200002
PM 26874741
OA Green Published, hybrid
DA 2022-07-19
ER

PT J
AU Aleksandrovski, YA
AF Aleksandrovski, YA
TI Molecular mechanisms of the cross-impact of pathological processes in
   combined diabetes and cancer. Research and clinical aspects
SO BIOCHEMISTRY-MOSCOW
LA English
DT Review
DE cancer; diabetes; protein kinase C; methylglyoxal
ID PROTEIN-KINASE-C; TUMOR-NECROSIS-FACTOR; POLYAMINE SYNTHESIS INHIBITOR;
   ANTITHROMBIN-III ACTIVITY; GLYOXALASE-I; PANCREATIC-CANCER;
   FACTOR-ALPHA; POLYMORPHONUCLEAR LEUKOCYTES; INDUCED HYPERGLYCEMIA;
   PHORBOL ESTER
AB The mechanisms of interaction and cross-impact of metabolic processes in a combined diabetes and cancer condition are discussed. A hypothesis is proposed whereby the processes responsible for destruction of the organism in the case of diabetes-long-term hyperglycemia and generation of methylglyoxal-may substantially impact tumor development. The hypothesis is based on the fact that both diabetes and carcinogenesis cause dysfunction of the vital cellular signal system regulated by the protein kinase C (PKC) family. Normalization of the PKC functional activity in the case of diabetes restrains development of diabetic complications and inhibits the processes of tumor growth and metastasizing in carcinogenesis. On this basis, an attempt is made to interpret both the detrimental and beneficial effects of diabetes on cancer. The resultant effect is determined by the type of tumor and the duration and level of hyperglycemia. The mechanisms of the impact of diabetes mellitus on cancer are analyzed to develop recommendations for combined cancer therapy options.
C1 Kantorforsch Grp, D-76530 Baden Baden, Germany.
RP Aleksandrovski, YA (通讯作者)，Kantorforsch Grp, Zeppelinstr 22, D-76530 Baden Baden, Germany.
CR AccardoPalumbo A, 1996, ACTA DIABETOL, V33, P103, DOI 10.1007/BF00569418
   Akkaraju GR, 2000, BIOCHEM BIOPH RES CO, V279, P103, DOI 10.1006/bbrc.2000.3903
   Alberts B., 1989, MOL BIOL CELL, VSecond
   ALEKSANDROVSKII YA, 1992, THROMB RES, V67, P179, DOI 10.1016/0049-3848(92)90137-Y
   ALEKSEEV VS, 1987, UKR BIOKHIM ZH+, V59, P88
   ANDERSEN B, 1988, J LAB CLIN MED, V111, P275
   APPLE MARTIN A., 1967, CANCER CHEMOTHER REP, V51, P455
   Argiles JM, 2001, INT J ONCOL, V18, P683
   Assert R, 2001, DIABETOLOGIA, V44, P188, DOI 10.1007/s001250051598
   BAGDADE JD, 1974, DIABETES, V23, P9, DOI 10.2337/diab.23.1.9
   BAILEY JW, 1990, METABOLISM, V39, P1039, DOI 10.1016/0026-0495(90)90163-7
   BALAG A, 1982, ENDOGENOUS INHIBITOR
   BARANAO RI, 1988, ACTA DIABETOL LAT, V25, P13, DOI 10.1007/BF02581241
   Barry OP, 2001, CURR PHARM DESIGN, V7, P1725, DOI 10.2174/1381612013397041
   Basso D, 1995, ANTICANCER RES, V15, P2585
   Beisswenger PJ, 1999, DIABETES, V48, P198, DOI 10.2337/diabetes.48.1.198
   BELL RH, 1983, J SURG ONCOL, V24, P258, DOI 10.1002/jso.2930240404
   BELL RH, 1988, AM J SURG, V155, P159, DOI 10.1016/S0002-9610(88)80274-5
   BELL RH, 1989, J SURG RES, V46, P515, DOI 10.1016/0022-4804(89)90170-4
   BHAI I, 1970, INDIAN J BIOCHEM, V7, P112
   BILSHOVSKI F, 1959, CIBA FDN S CANCEROGE
   Birch KA, 1996, DIABETES, V45, P642, DOI 10.2337/diabetes.45.5.642
   Biswas S, 1997, BIOCHEM J, V323, P343, DOI 10.1042/bj3230343
   Bodily JM, 1999, CANCER LETT, V136, P67, DOI 10.1016/S0304-3835(98)00310-3
   BROWNLEE M, 1984, DIABETES, V33, P532, DOI 10.2337/diabetes.33.6.532
   Carey I, 1999, INT J ONCOL, V14, P951
   Cartee L, 1998, ONCOL RES, V10, P371
   Cartee L, 2000, CANCER INVEST, V18, P731, DOI 10.3109/07357900009012205
   Carter Charleata A., 2000, Current Drug Targets, V1, P163, DOI 10.2174/1389450003349317
   CARUSO RA, 1994, HISTOL HISTOPATHOL, V9, P295
   Ceolotto G, 1999, DIABETES, V48, P1316, DOI 10.2337/diabetes.48.6.1316
   CERIELLO A, 1987, DIABETES, V36, P320, DOI 10.2337/diabetes.36.3.320
   Cha DR, 2000, KIDNEY INT, V58, pS104, DOI 10.1046/j.1523-1755.2000.07717.x
   Chalfant CE, 2000, ENDOCRINOLOGY, V141, P2773, DOI 10.1210/en.141.8.2773
   Cocca C, 1998, EUR J CANCER, V34, P889, DOI 10.1016/S0959-8049(97)10077-6
   COLLIER A, 1989, DIABETES RES CLIN EX, V10, P135
   Conroy P.J., 1979, CIBA F S, V67, P271
   COWDRY EV, 1955, CANC CELLS
   Csukai M, 1999, PHARMACOL RES, V39, P253, DOI 10.1006/phrs.1998.0418
   Czyzyk, 2000, Eur J Intern Med, V11, P245, DOI 10.1016/S0953-6205(00)00106-0
   Daniel B T, 2000, Crit Care Nurs Clin North Am, V12, P297
   Dennis JU, 1998, CANCER LETT, V128, P65, DOI 10.1016/S0304-3835(98)00052-4
   Detjen KM, 2000, J CELL SCI, V113, P3025
   DeVente JE, 1996, J BIOL CHEM, V271, P32276, DOI 10.1074/jbc.271.50.32276
   Dispenzieri A, 1997, J CLIN ONCOL, V15, P1287, DOI 10.1200/JCO.1997.15.3.1287
   Donson AM, 2000, J NEURO-ONCOL, V47, P109, DOI 10.1023/A:1006406208376
   Duboshina T B, 1992, Vopr Onkol, V38, P259
   Ekelund S, 2001, BIOCHEM PHARMACOL, V61, P1183, DOI 10.1016/S0006-2952(01)00570-6
   ENA YM, 1991, PROBL ENDOKRINOL, V37, P64
   ESMANN V, 1972, ENZYME, V13, P32
   FAZAL F, 1994, MED SCI RES, V22, P21
   FRUMENTO G, 1984, J CANCER RES CLIN, V107, P53, DOI 10.1007/BF00395491
   FUJIMURA T, 1987, CLIN IMMUNOL IMMUNOP, V43, P174, DOI 10.1016/0090-1229(87)90125-5
   Fujino Y, 2001, DIABETES-METAB RES, V17, P374, DOI 10.1002/dmrr.214
   FUNG KP, 1985, CANCER LETT, V28, P273, DOI 10.1016/0304-3835(85)90035-7
   GAVIOLI R, 1990, CLIN EXP IMMUNOL, V80, P247
   GAVIOLI R, 1987, BIOCHEM BIOPH RES CO, V148, P1290, DOI 10.1016/S0006-291X(87)80273-5
   Gescher A, 1998, GEN PHARMACOL, V31, P721, DOI 10.1016/S0306-3623(98)00069-X
   Glazer RI, 1998, CURR PHARM DESIGN, V4, P277
   GLICKSMAN AS, 1956, CANCER, V9, P1127, DOI 10.1002/1097-0142(195611/12)9:6&lt;1127::AID-CNCR2820090610&gt;3.0.CO;2-4
   GORANSON ES, 1955, CANCER RES, V15, P626
   GORANSON ES, 1954, CANCER RES, V14, P730
   Gottlicher M, 2001, EMBO J, V20, P6969, DOI 10.1093/emboj/20.24.6969
   GRAVITT KR, 1994, BIOCHEM PHARMACOL, V48, P375, DOI 10.1016/0006-2952(94)90110-4
   GRAY BN, 1989, J SURG ONCOL, V40, P34, DOI 10.1002/jso.2930400109
   GREENE DA, 1987, NEW ENGL J MED, V316, P599
   GREER IA, 1989, OBSTET GYNECOL, V74, P878
   GUGLIUCCI A, 1995, BIOCHEM BIOPH RES CO, V212, P56, DOI 10.1006/bbrc.1995.1935
   Gupta K, 2002, AM J MED SCI, V323, P140, DOI 10.1097/00000441-200203000-00004
   HAFEMAN DG, 1979, J IMMUNOL, V123, P55
   HALDER J, 1993, INT J CANCER, V54, P443, DOI 10.1002/ijc.2910540315
   HALL CE, 1977, LIFE SCI, V20, P1239, DOI 10.1016/0024-3205(77)90498-2
   HAMILTON DS, 1992, J BIOL CHEM, V267, P24933
   HARANO Y, 1984, DIABETOLOGIA, V26, P343
   HARRISON JE, 1981, BIOCHEM MED METAB B, V26, P339, DOI 10.1016/0006-2944(81)90010-7
   HARRISON JE, 1983, BIOCHEM MED METAB B, V29, P149, DOI 10.1016/0006-2944(83)90035-2
   HASHICYA HL, 1987, J BIOL CHEM, V262, P6417
   HENON M, 1970, CR ACAD SCI D NAT, V271, P1420
   HEUSON JC, 1970, EUR J CANCER, V6, P349, DOI 10.1016/0014-2964(70)90100-3
   Hofmann J, 2001, REV PHYSIOL BIOCH P, V142, P1, DOI 10.1007/BFb0117491
   HOTAMISLIGIL GS, 1994, P NATL ACAD SCI USA, V91, P4854, DOI 10.1073/pnas.91.11.4854
   Inoguchi T, 2000, DIABETES, V49, P1939, DOI 10.2337/diabetes.49.11.1939
   Ishii H, 1996, SCIENCE, V272, P728, DOI 10.1126/science.272.5262.728
   ISHIKAWA M, 1987, HOKKAIDO J MED SCI, V62, P271
   JAIN RK, 1984, JNCI-J NATL CANCER I, V73, P429, DOI 10.1093/jnci/73.2.429
   JAM D, 1992, MED HYPOTHESES, V38, P111
   JEFFREY IW, 1990, BIOCHIMIE, V72, P751, DOI 10.1016/0300-9084(90)90160-I
   JEHL J, 1955, CANCER RES, V15, P341
   JERZYKOWSKI T, 1970, NEOPLASMA, V17, P25
   Kalapos MP, 1999, TOXICOL LETT, V110, P145, DOI 10.1016/S0378-4274(99)00160-5
   Kalapos MP, 1999, BBA-GEN SUBJECTS, V1426, P1, DOI 10.1016/S0304-4165(98)00141-X
   KAMYSHEVA YP, 1992, ROSS MED ZH, P8
   Kaneko H, 1998, ANTICANCER RES, V18, P891
   Kang NL, 1999, KIDNEY INT, V56, P1737, DOI 10.1046/j.1523-1755.1999.00725.x
   Kang YB, 1996, LEUKEMIA RES, V20, P397, DOI 10.1016/0145-2126(95)00162-X
   Kaubisch A, 2000, CANCER J, V6, P192
   Kavarana MJ, 1999, J MED CHEM, V42, P221, DOI 10.1021/jm9708036
   Keller HU, 2000, INT J CANCER, V88, P195, DOI 10.1002/1097-0215(20001015)88:2<195::AID-IJC8>3.0.CO;2-W
   KELLERER M, 1990, BIOCHEM BIOPH RES CO, V172, P446, DOI 10.1016/0006-291X(90)90693-H
   KEMP A, 1957, NATURE, V180, P131, DOI 10.1038/180131a0
   KESSLER II, 1971, J CHRON DIS, V23, P579, DOI 10.1016/0021-9681(71)90133-0
   KRAG DN, 1990, INT J HYPERTHER, V6, P741, DOI 10.3109/02656739009140821
   Kroder G, 1996, J CLIN INVEST, V97, P1471, DOI 10.1172/JCI118569
   KULEMIN V V, 1987, Meditsinskaya Radiologiya, V32, P50
   KUNITSINA MA, 1987, VOP ONKOL+, V33, P78
   LAVECCHIA C, 1994, BRIT J CANCER, V70, P950, DOI 10.1038/bjc.1994.427
   LEE AYW, 1995, P NATL ACAD SCI USA, V92, P2780, DOI 10.1073/pnas.92.7.2780
   LEE TS, 1989, P NATL ACAD SCI USA, V86, P5141, DOI 10.1073/pnas.86.13.5141
   LEE TS, 1989, J CLIN INVEST, V83, P90, DOI 10.1172/JCI113889
   LEONCINI G, 1980, FEBS LETT, V117, P17, DOI 10.1016/0014-5793(80)80903-3
   LEONCINI G, 1989, CELL BIOCHEM FUNCT, V7, P65, DOI 10.1002/cbf.290070111
   LETYAGHIN VP, 1984, VOP ONKOL+, V30, P63
   LICHTENSTEIN A, 1989, BLOOD, V74, P805
   Lin SB, 2000, J HEPATOL, V33, P601, DOI 10.1034/j.1600-0641.2000.033004601.x
   LIU X, 1999, AM J PHYSL 1, V277, pC798
   Loginov V M, 1983, Med Radiol (Mosk), V28, P66
   Ma DW, 2001, CURR MED CHEM, V8, P191, DOI 10.2174/0929867013373868
   MARHOFFER W, 1994, J BIOLUM CHEMILUM, V9, P165, DOI 10.1002/bio.1170090310
   MATHE G, 1976, IMMUNOTHERAPIE ACTIV
   MATKOVICS B, 1982, HORM METAB RES, V14, P77, DOI 10.1055/s-2007-1018928
   MATSUBARA N, 1990, PATHOBIOLOGY, V58, P168, DOI 10.1159/000163578
   Mayansky A. N., 1993, CLIN ASPECTS PHAGOCY
   MCCALL JL, 1992, BRIT J SURG, V79, P1361, DOI 10.1002/bjs.1800791240
   MCGARRY JD, 1970, J BIOL CHEM, V245, P4382
   MCLELLAN AC, 1994, CLIN SCI, V87, P21, DOI 10.1042/cs0870021
   Meier M, 2000, VASC MED, V5, P173, DOI 10.1177/1358836X0000500307
   Meinhardt G, 2000, EUR J CELL BIOL, V79, P824, DOI 10.1078/0171-9335-00100
   MICHON J, 1995, BLOOD, V86, P1124, DOI 10.1182/blood.V86.3.1124.bloodjournal8631124
   Milanesa DM, 2000, EUR UROL, V37, P728, DOI 10.1159/000020226
   MILLIGAN LP, 1967, J BIOL CHEM, V242, P1095
   Miyamoto K, 1999, Semin Ophthalmol, V14, P233, DOI 10.3109/08820539909069542
   Monia BP, 2000, CANCER INVEST, V18, P635, DOI 10.3109/07357900009032830
   MOROZ LV, 1990, ANTIBIOT KHIMIOTERAP, V35, P34
   MOULINOUX JP, 1991, CELL MOL BIOL, V37, P773
   MOWAT AG, 1971, NEW ENGL J MED, V284, P621, DOI 10.1056/NEJM197103252841201
   Murata-Kamiya N, 2000, MUTAT RES-GEN TOX EN, V468, P173, DOI 10.1016/S1383-5718(00)00044-9
   Nakajima K, 2000, J BIOL CHEM, V275, P20880, DOI 10.1074/jbc.M905410199
   Nakamura K, 2000, YAKUGAKU ZASSHI, V120, P1387, DOI 10.1248/yakushi1947.120.12_1387
   NAKAMURA W, 1968, BIOCHIM BIOPHYS ACTA, V158, P212, DOI 10.1016/0304-4165(68)90133-5
   NATH MC, 1962, AM J PHYSIOL, V202, P545, DOI 10.1152/ajplegacy.1962.202.3.545
   NATH N, 1984, DIABETES, V33, P586, DOI 10.2337/diabetes.33.6.586
   NAUSEEF WV, 1971, J LAB CLIN MED, V78, P158
   NELSON RD, 1978, INFECT IMMUN, V22, P441, DOI 10.1128/IAI.22.2.441-444.1978
   NOKANA A, 2000, INVEST OPHTH VIS SCI, V41, P2702
   NOLAN CM, 1978, DIABETES, V27, P889, DOI 10.2337/diab.27.9.889
   NUTT JE, 1991, BRIT J CANCER, V64, P671, DOI 10.1038/bjc.1991.379
   OHMORI S, 1989, ENZYMOLOGY MOL BIOL, V2, P397
   OKAMOTO M, 1988, AM J PHYSIOL, V254, pE429, DOI 10.1152/ajpendo.1988.254.4.E429
   OMARA BA, 1985, J CHRON DIS, V38, P435, DOI 10.1016/0021-9681(85)90139-0
   Orie NN, 2000, EXP CLIN ENDOCR DIAB, V108, P175, DOI 10.1055/s-2000-7740
   Osinsky S, 1990, Adv Exp Med Biol, V267, P457
   OSINSKY S, 1987, ANTICANCER RES, V7, P199
   OSINSKY SP, 1990, MED ONCOL TUMOR PHAR, V7, P249
   OSINSKY SP, 1985, EKSP ONKOL, V7, P51
   OWEN OE, 1983, CLIN ENDOCRINOL META, V12, P359, DOI 10.1016/S0300-595X(83)80046-2
   Paridaens R, 2000, BRIT J CANCER, V83, P594, DOI 10.1054/bjoc.2000.1305
   Park JY, 2000, DIABETES, V49, P1239, DOI 10.2337/diabetes.49.7.1239
   PAVELIC K, 1979, JNCI-J NATL CANCER I, V62, P139
   PAVELIC K, 1970, CANCER RES, V39, P1807
   PECSVARADY Z, 1994, DIABETES CARE, V17, P57, DOI 10.2337/diacare.17.1.57
   Philip, 1999, Expert Opin Investig Drugs, V8, P2189
   PHILLIPS SA, 1993, EUR J BIOCHEM, V212, P101, DOI 10.1111/j.1432-1033.1993.tb17638.x
   PIKULEV AT, 1991, VOP MED KHIM, V37, P68
   PISARSKAYA I V, 1987, Problemy Endokria, V33, P37
   Piwowar A, 2000, CLIN CHEM LAB MED, V38, P1257, DOI 10.1515/CCLM.2000.198
   PODILCHAK MD, 1989, VRACHEBNOE DELO, P81
   PONTREMOLI S, 1990, P NATL ACAD SCI USA, V87, P3705, DOI 10.1073/pnas.87.10.3705
   POVOSKI SP, 1993, CARCINOGENESIS, V14, P961, DOI 10.1093/carcin/14.5.961
   PROCACCINI RL, 1971, BIOCHEM BIOPH RES CO, V43, P484, DOI 10.1016/0006-291X(71)90639-5
   PUCHSTEIN C, 1982, MED KLIN, V77, P407
   PUCKETT CL, 1972, CANCER RES, V32, P789
   RAENKEL PG, 2002, J IMMUNOTHER, V25, P373
   RAGOZZINO M, 1982, J CHRON DIS, V35, P13, DOI 10.1016/0021-9681(82)90025-X
   Rao KM, 1997, AM J MED SCI, V313, P131, DOI 10.1097/00000441-199703000-00002
   RATLIFF TL, 1992, PROG CLIN BIOL RES, V378, P103
   REIFFEN KA, 1984, J CANCER RES CLIN, V107, P206, DOI 10.1007/BF01032608
   REPINE JE, 1980, J INFECT DIS, V142, P869, DOI 10.1093/infdis/142.6.869
   RHOMBERG W, 1975, DEUT MED WOCHENSCHR, V100, P2422, DOI 10.1055/s-0028-1106559
   RIORDAN JF, 1977, SCIENCE, V195, P884, DOI 10.1126/science.190679
   ROCKSTROH H, 1960, Munch Med Wochenschr, V102, P897
   Rohlff C, 1998, PROSTATE, V37, P51, DOI 10.1002/(SICI)1097-0045(19980915)37:1<51::AID-PROS8>3.0.CO;2-B
   Rosenberg DJ, 2002, CANCER INVEST, V20, P157, DOI 10.1081/CNV-120001141
   Sakamoto H, 2000, BLOOD, V95, P3214, DOI 10.1182/blood.V95.10.3214
   SAKANOUE Y, 1991, INT J CANCER, V48, P803, DOI 10.1002/ijc.2910480602
   Sato A, 1994, Nihon Rinsho, V52, P389
   SATOMI A, 1995, ACTA ONCOL, V34, P69, DOI 10.3109/02841869509093641
   Saunders, 1999, Expert Opin Investig Drugs, V8, P1611, DOI 10.1517/13543784.8.10.1611
   Schleicher E, 1996, HORM METAB RES, V28, P367, DOI 10.1055/s-2007-979817
   Schneider MB, 2001, GASTROENTEROLOGY, V120, P1263, DOI 10.1053/gast.2001.23258
   SCHUMM DE, 1979, MED HYPOTHESES, V5, P1353, DOI 10.1016/0306-9877(79)90106-3
   SCHUT NH, 1992, DIABETES RES CLIN EX, V19, P31
   SENN HJ, 1989, EUR J CANCER CLIN ON, V25, P513, DOI 10.1016/0277-5379(89)90265-4
   SHAPIRO R, 1969, BIOCHEMISTRY-US, V8, P238, DOI 10.1021/bi00829a034
   Shapot VS, 1975, BIOCH ASPECTS TUMOR
   Sharkey EM, 2000, CANCER CHEMOTH PHARM, V46, P156, DOI 10.1007/s002800000130
   Shen L, 1999, MOL PHARMACOL, V55, P396, DOI 10.1124/mol.55.2.396
   Shubich M. G., 1980, ALKALINE PHOSPHATASE
   Soni N, 1996, CANCER IMMUNOL IMMUN, V43, P59, DOI 10.1007/s002620050304
   Svensson K, 2000, CELL GROWTH DIFFER, V11, P641
   SZENTGYO.A, 1967, SCIENCE, V155, P539, DOI 10.1126/science.155.3762.539
   SZLABERG D, 1952, CANCER RES, V12, P294
   Tada A, 1996, MUTAT RES-FUND MOL M, V351, P173, DOI 10.1016/0027-5107(95)00233-2
   TAKAYAMA K, 1976, ARCH BIOCHEM BIOPHYS, V176, P663, DOI 10.1016/0003-9861(76)90210-1
   TAN JS, 1975, J LAB CLIN MED, V85, P26
   TANNENBAUM A, 1947, ANN NY ACAD SCI, V49, P5, DOI 10.1111/j.1749-6632.1947.tb30929.x
   THORNALLEY PJ, 1993, MOL ASPECTS MED, V14, P287, DOI 10.1016/0098-2997(93)90002-U
   Thornalley PJ, 1996, BIOCHEM PHARMACOL, V51, P1365, DOI 10.1016/0006-2952(96)00059-7
   THORNALLEY PJ, 1995, CRIT REV ONCOL HEMAT, V20, P99, DOI 10.1016/1040-8428(94)00149-N
   THORNTON GF, 1971, MED CLIN N AM, V55, P931, DOI 10.1016/S0025-7125(16)32487-7
   Tsai JH, 2000, CANCER LETT, V161, P171, DOI 10.1016/S0304-3835(00)00597-8
   TSAVARIS NB, 1990, ACTA HAEMATOL-BASEL, V83, P22
   Uchimura K, 1999, J DIABETES COMPLICAT, V13, P264, DOI 10.1016/S1056-8727(99)00053-7
   URANO M, 1983, CANCER RES, V43, P3041
   VACA CE, 1994, CARCINOGENESIS, V15, P1887, DOI 10.1093/carcin/15.9.1887
   VAISMAN N, 1989, AM J MED, V87, P115
   VINCE R, 1971, J MED CHEM, V14, P35, DOI 10.1021/jm00283a009
   VINCE R, 1971, J MED CHEM, V14, P402, DOI 10.1021/jm00287a006
   von Ardenne M, 1979, Res Exp Med (Berl), V175, P7
   Wakabyashi H, 2000, ONCOLOGY-BASEL, V59, P75, DOI 10.1159/000012141
   WARD KA, 1988, INT J HYPERTHER, V4, P223, DOI 10.3109/02656738809051100
   Weidle UH, 2000, ANTICANCER RES, V20, P1471
   WERNER W, 1955, Z Krebsforsch, V60, P399, DOI 10.1007/BF00631693
   Wicki A, 1999, INT J CANCER, V81, P255
   WIERUSZWYSOCKA B, 1987, J LEUKOCYTE BIOL, V42, P519, DOI 10.1002/jlb.42.5.519
   WIERUSZWYSOCKA B, 1988, ACTA DIABETOL LAT, V25, P283, DOI 10.1007/BF02581126
   WILLIAMSASHMAN HG, 1986, BIOCHEM PHARMACOL, V35, P1217, DOI 10.1016/0006-2952(86)90263-7
   WINN JS, 1991, BIOCHEM PHARMACOL, V41, P31, DOI 10.1016/0006-2952(91)90007-R
   WYKRETOWICZ A, 1993, DIABETES RES CLIN PR, V19, P195, DOI 10.1016/0168-8227(93)90114-K
   YAMASHITA J, 1995, J LEUKOCYTE BIOL, V57, P375, DOI 10.1002/jlb.57.3.375
   Zappacosta B, 1997, EUR J CLIN INVEST, V27, P196, DOI 10.1046/j.1365-2362.1997.860638.x
   ZEMBALA M, 1993, CANCER IMMUNOL IMMUN, V36, P127, DOI 10.1007/BF01754413
   ZHARKOV V V, 1991, Meditsinskaya Radiologiya, V36, P36
   Zonder JA, 2001, CLIN CANCER RES, V7, P38
NR 233
TC 6
Z9 9
U1 0
U2 4
PU MAIK NAUKA/INTERPERIODICA/SPRINGER
PI NEW YORK
PA 233 SPRING ST, NEW YORK, NY 10013-1578 USA
SN 0006-2979
EI 1608-3040
J9 BIOCHEMISTRY-MOSCOW+
JI Biochem.-Moscow
PD DEC
PY 2002
VL 67
IS 12
BP 1329
EP 1346
DI 10.1023/A:1021801808405
PG 18
WC Biochemistry & Molecular Biology
WE Science Citation Index Expanded (SCI-EXPANDED)
SC Biochemistry & Molecular Biology
GA 640NH
UT WOS:000180694500002
PM 12600262
DA 2022-07-19
ER

PT J
AU Kliewer, KL
   Ke, JY
   Tian, M
   Cole, RM
   Andridge, RR
   Belury, MA
AF Kliewer, Kara L.
   Ke, Jia-Yu
   Tian, Min
   Cole, Rachel M.
   Andridge, Rebecca R.
   Belury, Martha A.
TI Adipose tissue lipolysis and energy metabolism in early cancer cachexia
   in mice
SO CANCER BIOLOGY & THERAPY
LA English
DT Article
DE colon-26 adenocarcinoma; early cachexia; energy expenditure; lipid
   metabolism; lipolysis; thermogenesis
ID EXPERIMENTAL WEIGHT PERTURBATION; MUSCLE WORK EFFICIENCY; ACUTE-PHASE
   RESPONSE; FATTY-ACID; PANCREATIC-CANCER; LIPID-METABOLISM; COLON-26
   ADENOCARCINOMA; MOLECULAR ANALYSIS; CACHECTIC PATIENTS; BODY-COMPOSITION
AB Cancer cachexia is a progressive metabolic disorder that results in depletion of adipose tissue and skeletal muscle. A growing body of literature suggests that maintaining adipose tissue mass in cachexia may improve quality-of-life and survival outcomes. Studies of lipid metabolism in cachexia, however, have generally focused on later stages of the disorder when severe loss of adipose tissue has already occurred. Here, we investigated lipid metabolism in adipose, liver and muscle tissues during early stage cachexia - before severe fat loss - in the colon-26 murine model of cachexia. White adipose tissue mass in cachectic mice was moderately reduced (34-42%) and weight loss was less than 10% of initial body weight in this study of early cachexia. In white adipose depots of cachectic mice, we found evidence of enhanced protein kinase A - activated lipolysis which coincided with elevated total energy expenditure and increased expression of markers of brown (but not white) adipose tissue thermogenesis and the acute phase response. Total lipids in liver and muscle were unchanged in early cachexia while markers of fatty oxidation were increased. Many of these initial metabolic responses contrast with reports of lipid metabolism in later stages of cachexia. Our observations suggest intervention studies to preserve fat mass in cachexia should be tailored to the stage of cachexia. Our observations also highlight a need for studies that delineate the contribution of cachexia stage and animal model to altered lipid metabolism in cancer cachexia and identify those that most closely mimic the human condition.
C1 [Kliewer, Kara L.; Ke, Jia-Yu; Tian, Min; Cole, Rachel M.; Belury, Martha A.] Ohio State Univ, Dept Human Sci, Coll Educ & Human Ecol, Columbus, OH 43210 USA.
   [Andridge, Rebecca R.] Ohio State Univ, Coll Publ Hlth, Div Biostat, Columbus, OH 43210 USA.
RP Belury, MA (通讯作者)，Ohio State Univ, Dept Human Sci, Coll Educ & Human Ecol, Columbus, OH 43210 USA.
EM Belury.1@osu.edu
RI Andridge, Rebecca Roberts/C-8457-2012
OI Andridge, Rebecca Roberts/0000-0001-9991-9647
FU NIH [CA185140]; OSUCCC Cancer Cachexia Program; Ohio Agricultural
   Research and Development Center; Pelotonia Graduate Fellowship; NATIONAL
   CANCER INSTITUTE [R21CA185140, P30CA016058] Funding Source: NIH RePORTER
FX This research was supported by the NIH CA185140 and the OSUCCC Cancer
   Cachexia Program, Ohio Agricultural Research and Development Center, and
   the Pelotonia Graduate Fellowship.
CR Agustsson T, 2007, CANCER RES, V67, P5531, DOI 10.1158/0008-5472.CAN-06-4585
   Ahmadian M, 2009, DIABETES, V58, P855, DOI 10.2337/db08-1644
   [Anonymous], 1987, ANIMAL HUMAN CALORIM
   Arruda AP, 2010, ENDOCRINOLOGY, V151, P683, DOI 10.1210/en.2009-0865
   Asp ML, 2011, CANCER BIOL THER, V12, P957, DOI 10.4161/cbt.12.11.18134
   Bartelt A, 2014, NAT REV ENDOCRINOL, V10, P24, DOI 10.1038/nrendo.2013.204
   Bing C, 2000, CANCER RES, V60, P2405
   Bing C, 2006, BRIT J CANCER, V95, P1028, DOI 10.1038/sj.bjc.6603360
   Bing Chen, 2011, Curr Opin Support Palliat Care, V5, P356, DOI 10.1097/SPC.0b013e32834bde0e
   Blum D, 2014, ANN ONCOL, V25, P1635, DOI 10.1093/annonc/mdu086
   Bordicchia M, 2012, J CLIN INVEST, V122, P1022, DOI 10.1172/JCI59701
   Byerley LO, 2010, NUTR CANCER, V62, P484, DOI 10.1080/01635580903441220
   Cray C, 2009, COMPARATIVE MED, V59, P517
   Dahlman I, 2010, BRIT J CANCER, V102, P1541, DOI 10.1038/sj.bjc.6605665
   Dalal S, 2012, J PAIN SYMPTOM MANAG, V44, P181, DOI 10.1016/j.jpainsymman.2011.09.010
   Das SK, 2011, SCIENCE, V333, P233, DOI 10.1126/science.1198973
   Di Sebastiano KM, 2013, BRIT J NUTR, V109, P302, DOI 10.1017/S0007114512001067
   FALCONER JS, 1995, CANCER, V75, P2077, DOI 10.1002/1097-0142(19950415)75:8<2077::AID-CNCR2820750808>3.0.CO;2-9
   FALCONER JS, 1994, ANN SURG, V219, P325, DOI 10.1097/00000658-199404000-00001
   Fearon K, 2011, LANCET ONCOL, V12, P489, DOI 10.1016/S1470-2045(10)70218-7
   Fearon KCH, 2012, CELL METAB, V16, P153, DOI 10.1016/j.cmet.2012.06.011
   Festuccia WTL, 2003, AM J PHYSIOL-REG I, V284, pR1536, DOI 10.1152/ajpregu.00764.2002
   FOLCH J, 1957, J BIOL CHEM, V226, P497
   Goldsmith R, 2010, AM J PHYSIOL-REG I, V298, pR79, DOI 10.1152/ajpregu.00053.2009
   Hambly C, 2005, OBES RES, V13, P1548, DOI 10.1038/oby.2005.190
   Hambly C, 2007, PHYSIOL BEHAV, V92, P985, DOI 10.1016/j.physbeh.2007.07.005
   Hyltander A, 2000, EUR J CANCER, V36, P330, DOI 10.1016/S0959-8049(99)00273-7
   Islam-Ali B, 2001, BRIT J CANCER, V85, P758, DOI 10.1054/bjoc.2001.1992
   Jaworski K, 2009, NAT MED, V15, P159, DOI 10.1038/nm.1904
   Julienne CM, 2012, J CACHEXIA SARCOPENI, V3, P265, DOI 10.1007/s13539-012-0071-9
   Kazantzis M, 2005, CELL TISSUE RES, V321, P419, DOI 10.1007/s00441-005-1138-0
   Kir S, 2014, NATURE, V513, P100, DOI 10.1038/nature13528
   KLEIN S, 1990, J CLIN INVEST, V86, P1403, DOI 10.1172/JCI114854
   KLEIN S, 1988, J AM COLL NUTR, V7, P77, DOI 10.1080/07315724.1988.10720223
   Korber J, 1999, EUR J CLIN NUTR, V53, P740, DOI 10.1038/sj.ejcn.1600843
   Li XS, 2010, OBESITY, V18, P456, DOI 10.1038/oby.2009.312
   Livak KJ, 2001, METHODS, V25, P402, DOI 10.1006/meth.2001.1262
   MacLean PS, 2011, AM J PHYSIOL-REG I, V301, pR581, DOI 10.1152/ajpregu.00755.2010
   Mittendorfer B, 2009, OBESITY, V17, P1872, DOI 10.1038/oby.2009.224
   Murphy RA, 2010, CLIN NUTR, V29, P482, DOI 10.1016/j.clnu.2009.11.006
   NACHIAPPAN V, 1994, SHOCK, V1, P123, DOI 10.1097/00024382-199402000-00007
   Petruzzelli M, 2014, CELL METAB, V20, P433, DOI 10.1016/j.cmet.2014.06.011
   Rebeca R, 2008, CELL BIOCHEM FUNCT, V26, P731, DOI 10.1002/cbf.1497
   Rosenbaum M, 2003, AM J PHYSIOL-REG I, V285, pR183, DOI 10.1152/ajpregu.00474.2002
   Ryden M, 2008, CANCER-AM CANCER SOC, V113, P1695, DOI 10.1002/cncr.23802
   Seelaender MCL, 1996, BIOCHEM MOL BIOL INT, V39, P1037
   Seelaender MCL, 1998, BIOCHEM MOL BIOL INT, V44, P185
   SHAW JHF, 1987, ANN SURG, V205, P368, DOI 10.1097/00000658-198704000-00005
   SIDDIQUI RA, 1989, BIOCHEM MED METAB B, V42, P71, DOI 10.1016/0885-4505(89)90043-1
   Silverio R, 2012, AMINO ACIDS, V42, P1783, DOI 10.1007/s00726-011-0898-y
   Stephens NA, 2011, J CACHEXIA SARCOPENI, V2, P111, DOI 10.1007/s13539-011-0030-x
   Stephens Nathan A, 2008, Curr Opin Support Palliat Care, V2, P267, DOI 10.1097/SPC.0b013e3283186be2
   Talbert EE, 2014, J CACHEXIA SARCOPENI
   Tan BHL, 2008, CURR OPIN CLIN NUTR, V11, P400, DOI 10.1097/MCO.0b013e328300ecc1
   TANAKA Y, 1990, CANCER RES, V50, P2290
   THOMPSON MP, 1981, CANCER RES, V41, P3228
   Tian M, 2011, MOL NUTR FOOD RES, V55, P268, DOI 10.1002/mnfr.201000176
   Tisdale MJ, 2009, PHYSIOL REV, V89, P381, DOI 10.1152/physrev.00016.2008
   Tschop MH, 2012, NAT METHODS, V9, P57, DOI [10.1038/nmeth.1806, 10.1038/NMETH.1806]
   Tsoli M, 2014, PLOS ONE, V9, DOI 10.1371/journal.pone.0092966
   Tsoli M, 2012, CANCER RES, V72, P4372, DOI 10.1158/0008-5472.CAN-11-3536
   Weber MA, 2009, ACTA ONCOL, V48, P116, DOI 10.1080/02841860802130001
   WIGMORE SJ, 1995, BRIT J CANCER, V72, P185, DOI 10.1038/bjc.1995.300
   Wu PF, 1999, DIABETES, V48, P1593, DOI 10.2337/diabetes.48.8.1593
   YASUMOTO K, 1995, CANCER RES, V55, P921
   Yehuda-Shnaidman E, 2010, DIABETES, V59, P2474, DOI 10.2337/db10-0245
   Zhou XL, 2010, CELL, V142, P531, DOI 10.1016/j.cell.2010.07.011
   Zuijdgeest-van Leeuwen SD, 2000, METABOLISM, V49, P931, DOI 10.1053/meta.2000.6740
NR 68
TC 38
Z9 40
U1 1
U2 8
PU TAYLOR & FRANCIS INC
PI PHILADELPHIA
PA 530 WALNUT STREET, STE 850, PHILADELPHIA, PA 19106 USA
SN 1538-4047
EI 1555-8576
J9 CANCER BIOL THER
JI Cancer Biol. Ther.
PD JUN
PY 2015
VL 16
IS 6
BP 886
EP 897
DI 10.4161/15384047.2014.987075
PG 12
WC Oncology
WE Science Citation Index Expanded (SCI-EXPANDED)
SC Oncology
GA CK5XT
UT WOS:000356302100009
PM 25457061
OA Bronze, Green Published
DA 2022-07-19
ER

PT J
AU Fang, YF
   Du, F
   Xu, YY
   Meng, HJ
   Huang, J
   Zhang, XW
   Lu, W
   Liu, SY
   Yu, JH
AF Fang, Yanfen
   Du, Fang
   Xu, Yanyun
   Meng, Haijing
   Huang, Jin
   Zhang, Xiongwen
   Lu, Wei
   Liu, Shiyuan
   Yu, Jiahui
TI Enhanced cellular uptake and intracellular drug controlled release of
   VESylated gemcitabine prodrug nanocapsules
SO COLLOIDS AND SURFACES B-BIOINTERFACES
LA English
DT Article
DE VESylated gemcitabine; Nanocapsules; Intracellular drug controlled
   release; Enhanced cellular uptake
ID EQUILIBRATIVE NUCLEOSIDE TRANSPORTER-1; CANCER CELLS; TRIGGERED
   APOPTOSIS; CYTIDINE DEAMINASE; LUNG-CANCER; CHEMOTHERAPY; EXPRESSION;
   RESISTANCE; ABSENCE; FAS
[truncated: 4,281,111 more chars]
