# Supplementary material for: Emerging current trends and research focus related to pancreatic cancer metabolism: A bibliometric and visualized analysis
Source: Front Oncol. 2022 Nov 25;12:1009700. doi: 10.3389/fonc.2022.1009700 (PMC9732726; doi:10.3389/fonc.2022.1009700)
Supplement: Supplementary file 1 [file DataSheet_1.zip › The plain text format/download_4001-4500.txt]

FN Clarivate Analytics Web of Science
VR 1.0
PT J
AU Bonelli, S
   Geeraerts, X
   Bolli, E
   Keirsse, J
   Kiss, M
   Antunes, ARP
   Van Damme, H
   De Vlaminck, K
   Movahedi, K
   Laoui, D
   Raes, G
   Van Ginderachter, JA
AF Bonelli, Stefano
   Geeraerts, Xenia
   Bolli, Evangelia
   Keirsse, Jiri
   Kiss, Mate
   Antunes, Ana Rita Pombo
   Van Damme, Helena
   De Vlaminck, Karen
   Movahedi, Kiavash
   Laoui, Damya
   Raes, Geert
   Van Ginderachter, Jo A.
TI Beyond the M-CSF receptor - novel therapeutic targets in
   tumor-associated macrophages
SO FEBS JOURNAL
LA English
DT Review
DE biologicals; immunotherapy; M-CSF receptor; metabolism; small molecule
   inhibitors; tumor microenvironment; tumor-associated macrophages
ID BREAST-CANCER METASTASIS; INFILTRATING MACROPHAGES;
   PANCREATIC-CARCINOMA; CHECKPOINT BLOCKADE; MANNOSE RECEPTOR; INHIBITION;
   ANTIBODY; CELLS; PI3K-GAMMA; MONOCYTES
AB Tumor-associated macrophages (TAM) are by now established as important regulators of tumor progression by impacting on tumor immunity, angiogenesis, and metastasis. Hence, a multitude of approaches are currently pursued to intervene with TAM's protumor activities, the most advanced of which being a blockade of macrophage-colony stimulating factor (M-CSF)/M-CSF receptor (M-CSFR) signaling. M-CSFR signaling largely impacts on the differentiation of macrophages, including TAM, and hence strongly influences the numbers of these cells in tumors. However, a repolarization of TAM toward a more antitumor phenotype may be more elegant and may yield stronger effects on tumor growth. In this respect, several aspects of TAM behavior could be altered, such as their intratumoral localization, metabolism and regulatory pathways. Intervention strategies could include the use of small molecules but also new generations of biologicals which may complement the current success of immune checkpoint blockers. This review highlights current work on the search for new therapeutic targets in TAM.
C1 [Bonelli, Stefano; Geeraerts, Xenia; Bolli, Evangelia; Keirsse, Jiri; Kiss, Mate; Antunes, Ana Rita Pombo; Van Damme, Helena; De Vlaminck, Karen; Movahedi, Kiavash; Laoui, Damya; Raes, Geert; Van Ginderachter, Jo A.] Vrije Univ Brussel, Lab Cellular & Mol Immunol, Pl Laan 2, B-1050 Brussels, Belgium.
   [Bonelli, Stefano; Geeraerts, Xenia; Bolli, Evangelia; Keirsse, Jiri; Kiss, Mate; Antunes, Ana Rita Pombo; Van Damme, Helena; De Vlaminck, Karen; Movahedi, Kiavash; Laoui, Damya; Raes, Geert; Van Ginderachter, Jo A.] VIB Ctr Inflammat Res, Myeloid Cell Immunol Lab, Brussels, Belgium.
RP Van Ginderachter, JA (通讯作者)，Vrije Univ Brussel, Lab Cellular & Mol Immunol, Pl Laan 2, B-1050 Brussels, Belgium.
EM jo.van.ginderachter@vub.be
RI Movahedi, Kiavash/AAQ-4942-2020; Van Ginderachter, Jo A/H-5473-2013;
   Raes, Geert M/H-5185-2013
OI Movahedi, Kiavash/0000-0002-0826-4399; Van Ginderachter, Jo
   A/0000-0002-4442-7474; Raes, Geert M/0000-0002-9065-1549; Geeraerts,
   Xenia/0000-0003-0163-9482; Van Damme, Helena/0000-0002-1042-2907; Kiss,
   Mate/0000-0002-5649-0382; Pombo Antunes, Ana Rita/0000-0002-6484-5593;
   Laoui, Damya/0000-0002-3373-1403
CR Allaoui R, 2016, NAT COMMUN, V7, DOI 10.1038/ncomms13050
   Baer C, 2016, NAT CELL BIOL, V18, P790, DOI 10.1038/ncb3371
   Beatty GL, 2011, SCIENCE, V331, P1612, DOI 10.1126/science.1198443
   Blykers A, 2015, J NUCL MED, V56, P1265, DOI 10.2967/jnumed.115.156828
   Bonapace L, 2014, NATURE, V515, DOI 10.1038/nature13862
   Casazza A, 2013, CANCER CELL, V24, P695, DOI 10.1016/j.ccr.2013.11.007
   Colegio OR, 2014, NATURE, V513, P559, DOI 10.1038/nature13490
   Cortez-Retamozo V, 2012, P NATL ACAD SCI USA, V109, P2491, DOI 10.1073/pnas.1113744109
   Daley D, 2017, J EXP MED, V214, P1711, DOI 10.1084/jem.20161707
   Daley D, 2017, NAT MED, V23, P556, DOI 10.1038/nm.4314
   De Henau O, 2016, NATURE, V539, P443, DOI 10.1038/nature20554
   DeNardo DG, 2011, CANCER DISCOV, V1, P54, DOI 10.1158/2159-8274.CD-10-0028
   Escamilla J, 2015, CANCER RES, V75, P950, DOI 10.1158/0008-5472.CAN-14-0992
   Fend L, 2013, PLOS ONE, V8, DOI 10.1371/journal.pone.0073310
   Franklin RA, 2014, SCIENCE, V344, P921, DOI 10.1126/science.1252510
   Georgoudaki AM, 2016, CELL REP, V15, P2000, DOI 10.1016/j.celrep.2016.04.084
   Germano G, 2013, CANCER CELL, V23, P249, DOI 10.1016/j.ccr.2013.01.008
   Guerriero JL, 2017, NATURE, V543, P428, DOI 10.1038/nature21409
   Gunderson AJ, 2016, CANCER DISCOV, V6, P270, DOI 10.1158/2159-8290.CD-15-0827
   Hart KM, 2009, NEOPLASIA, V11, P564, DOI 10.1593/neo.09228
   Ho CCM, 2015, J BIOL CHEM, V290, P12650, DOI 10.1074/jbc.M115.648220
   Hsu DSS, 2014, CANCER CELL, V26, P534, DOI 10.1016/j.ccell.2014.09.002
   Hughes R, 2015, CANCER RES, V75, P3479, DOI 10.1158/0008-5472.CAN-14-3587
   Kaneda MM, 2016, NATURE, V539, P437, DOI 10.1038/nature19834
   Kaneda MM, 2016, CANCER DISCOV, V6, P870, DOI 10.1158/2159-8290.CD-15-1346
   Kitamura T, 2015, J EXP MED, V212, P1043, DOI 10.1084/jem.20141836
   Kratochvill F, 2015, CELL REP, V12, P1902, DOI 10.1016/j.celrep.2015.08.033
   Kubota Y, 2009, J EXP MED, V206, P1089, DOI 10.1084/jem.20081605
   Lahmar Q, 2016, BBA-REV CANCER, V1865, P23, DOI 10.1016/j.bbcan.2015.06.009
   Laoui D, 2014, CANCER RES, V74, P24, DOI 10.1158/0008-5472.CAN-13-1196
   Li XG, 2017, GUT, V66, P157, DOI 10.1136/gutjnl-2015-310514
   Lim SY, 2016, ONCOTARGET, V7, P28697, DOI 10.18632/oncotarget.7376
   Lin EY, 2001, J EXP MED, V193, P727, DOI 10.1084/jem.193.6.727
   MacDonald KPA, 2010, BLOOD, V116, P3955, DOI 10.1182/blood-2010-02-266296
   MANTOVANI A, 1992, IMMUNOL TODAY, V13, P265, DOI 10.1016/0167-5699(92)90008-U
   Mantovani A, 2017, NAT REV CLIN ONCOL, V14, P399, DOI 10.1038/nrclinonc.2016.217
   Mazzieri R, 2011, CANCER CELL, V19, P512, DOI 10.1016/j.ccr.2011.02.005
   Mitchem JB, 2013, CANCER RES, V73, P1128, DOI 10.1158/0008-5472.CAN-12-2731
   Mok S, 2014, CANCER RES, V74, P153, DOI 10.1158/0008-5472.CAN-13-1816
   Movahedi K, 2016, ANTIOXID REDOX SIGN, V25, P775, DOI 10.1089/ars.2016.6704
   Movahedi K, 2012, CANCER RES, V72, P4165, DOI 10.1158/0008-5472.CAN-11-2994
   Movahedi K, 2010, CANCER RES, V70, P5728, DOI 10.1158/0008-5472.CAN-09-4672
   Olson OC, 2017, CELL REP, V19, P101, DOI 10.1016/j.celrep.2017.03.038
   Pahler J, 2008, NEOPLASIA, V10, P329, DOI 10.1593/neo.07871
   Penny HL, 2016, ONCOIMMUNOLOGY, V5, DOI 10.1080/2162402X.2016.1191731
   Pyonteck SM, 2012, ONCOGENE, V31, P1459, DOI 10.1038/onc.2011.337
   Pyonteck SM, 2013, NAT MED, V19, P1264, DOI 10.1038/nm.3337
   Qian BZ, 2015, J EXP MED, V212, P1433, DOI 10.1084/jem.20141555
   Qian BZ, 2011, NATURE, V475, P222, DOI 10.1038/nature10138
   Qian BZ, 2010, CELL, V141, P39, DOI 10.1016/j.cell.2010.03.014
   Quail DF, 2016, SCIENCE, V352, DOI 10.1126/science.aad3018
   Ries CH, 2014, CANCER CELL, V25, P846, DOI 10.1016/j.ccr.2014.05.016
   Ruffell B, 2014, CANCER CELL, V26, P623, DOI 10.1016/j.ccell.2014.09.006
   Ryder M, 2013, PLOS ONE, V8, DOI 10.1371/journal.pone.0054302
   Sanford DE, 2013, CLIN CANCER RES, V19, P3404, DOI 10.1158/1078-0432.CCR-13-0525
   Sasmono RT, 2003, BLOOD, V101, P1155, DOI 10.1182/blood-2002-02-0569
   Sawanobori Y, 2008, BLOOD, V111, P5457, DOI 10.1182/blood-2008-01-136895
   Schmid MC, 2011, CANCER CELL, V19, P715, DOI 10.1016/j.ccr.2011.04.016
   Schoonooghe S, 2012, IMMUNOBIOLOGY, V217, P1266, DOI 10.1016/j.imbio.2012.07.009
   Scott CL, 2016, NAT COMMUN, V7, DOI 10.1038/ncomms10321
   Strachan DC, 2013, ONCOIMMUNOLOGY, V2, DOI 10.4161/onci.26968
   Svensson S, 2015, CLIN CANCER RES, V21, P3794, DOI 10.1158/1078-0432.CCR-15-0204
   Swierczak A, 2014, CANCER IMMUNOL RES, V2, P765, DOI 10.1158/2326-6066.CIR-13-0190
   Topalian SL, 2016, NAT REV CANCER, V16, P275, DOI 10.1038/nrc.2016.36
   Tseng D, 2013, P NATL ACAD SCI USA, V110, P11103, DOI 10.1073/pnas.1305569110
   Tymoszuk P, 2014, EUR J IMMUNOL, V44, P2247, DOI 10.1002/eji.201344304
   Van Overmeire E, 2016, CANCER RES, V76, P35, DOI 10.1158/0008-5472.CAN-15-0869
   Weichand B, 2017, J EXP MED
   Wenes M, 2016, CELL METAB, V24, P701, DOI 10.1016/j.cmet.2016.09.008
   Xu JY, 2013, CANCER RES, V73, P2782, DOI 10.1158/0008-5472.CAN-12-3981
   Yao YF, 2016, J BIOL CHEM, V291, P17450, DOI 10.1074/jbc.M116.717868
   Zheng F, 2017, MOL IMAGING BIOL, V19, P49, DOI 10.1007/s11307-016-0976-3
   Zhou WC, 2015, NAT CELL BIOL, V17, P170, DOI 10.1038/ncb3090
   Zhu Y., 2014, ADV MECH ENG, V2014, P1, DOI DOI 10.1109/EPE.2014.6910727
   Zhu Y, 2014, CANCER RES, V74, P5057, DOI 10.1158/0008-5472.CAN-13-3723
   Zitvogel L, 2008, NAT REV IMMUNOL, V8, P59, DOI 10.1038/nri2216
NR 76
TC 17
Z9 18
U1 2
U2 15
PU WILEY
PI HOBOKEN
PA 111 RIVER ST, HOBOKEN 07030-5774, NJ USA
SN 1742-464X
EI 1742-4658
J9 FEBS J
JI FEBS J.
PD FEB
PY 2018
VL 285
IS 4
SI SI
BP 777
EP 787
DI 10.1111/febs.14202
PG 11
WC Biochemistry & Molecular Biology
WE Science Citation Index Expanded (SCI-EXPANDED)
SC Biochemistry & Molecular Biology
GA FY0UK
UT WOS:000426527400011
PM 28834216
OA Bronze
DA 2022-07-19
ER

PT J
AU Aroda, VR
   Ratner, R
AF Aroda, Vanita R.
   Ratner, Robert
TI The safety and tolerability of GLP-1 receptor agonists in the treatment
   of type 2 diabetes: a review
SO DIABETES-METABOLISM RESEARCH AND REVIEWS
LA English
DT Review
DE GLP-1 receptor agonists; incretin-based therapy; type 2 diabetes;
   safety; tolerability; exenatide; liraglutide
ID GLUCAGON-LIKE PEPTIDE-1; GASTRIC-INHIBITORY POLYPEPTIDE; EXENATIDE
   SYNTHETIC EXENDIN-4; STIMULATED INSULIN-SECRETION; BETA-CELL
   SENSITIVITY; GLYCEMIC CONTROL; FOOD-INTAKE; ANALOG LIRAGLUTIDE;
   ACUTE-PANCREATITIS; TREATED PATIENTS
AB Although several classes of pharmacotherapy are available for type 2 diabetes, glycaemic control is often hampered by medication-related adverse effects and contraindications such as renal impairment. Glucagon-like peptide-1 (GLP-1) receptor agonists provide a new pharmacotherapeutic option based on the multiple glucose-lowering effects of the human hormone GLP-1. This mechanism of action not only provides therapeutic efficacy but also suggests that GLP-1 receptor agonists have distinct safety and tolerability concerns compared with other diabetes therapies. Stimulation of pancreatic insulin secretion by GLP-1 receptor agonists is glucose dependent, conferring a lesser risk of hypoglycaemia than that seen with sulfonylureas. Individual GLP-1 receptor agonists differ in their metabolism and excretion profiles, affecting the choice of agent for patients with renal impairment. As with other protein-based therapies, GLP-1 receptor agonists may induce the formation of antibodies that may attenuate therapeutic efficacy and affect safety. Conclusions on cardiovascular safety must await outcomes studies, but at present no signal of harm has been reported, and preclinical data and effects on risk markers suggest a potential for benefit. Current data on thyroid medullary cancer in humans and pancreatic malignancy in rodents do not suggest that there is any reason to restrict the clinical use of GLP-1 analogues in most people with diabetes. It is currently difficult to ascertain the possible contributory role of GLP-1 receptor agonists in increasing the risk of pancreatitis, and vigilance for signs and symptoms is prudent. Primary tolerability issues include transient gastrointestinal symptoms, common with GLP-1 receptor agonists, which can be reduced through dose titration. Copyright. (C) 2011 John Wiley & Sons, Ltd.
C1 [Aroda, Vanita R.; Ratner, Robert] MedStar Hlth Res Inst, Washington, DC 20003 USA.
RP Aroda, VR (通讯作者)，MedStar Hlth Res Inst, Washington, DC 20003 USA.
EM vanita.aroda@medstar.net
FU Amylin Pharmaceuticals; Bayhill Therapeutics; Intekrin Therapeutics;
   Merck Pharmaceuticals; Novo Nordisk; Roche Pharmaceuticals; Sankyo
   Pharmaceuticals; Sanofi-Aventis; Takeda Pharmaceuticals; Veralight,
   Inc.; GlaxoSmithKline Pharmaceuticals; Pfizer Pharmaceuticals; Takeda
   Pharmaceuticals North America; Veralight; AstraZeneca Pharmaceuticals;
   Boehringer Ingelheim
FX Dr Aroda has received research support from Amylin Pharmaceuticals
   (producer of exenatide), Bayhill Therapeutics, Intekrin Therapeutics,
   Merck Pharmaceuticals, Novo Nordisk (producer of liraglutide), Roche
   Pharmaceuticals, Sankyo Pharmaceuticals, Sanofi-Aventis, Takeda
   Pharmaceuticals, and Veralight, Inc.; Dr Ratner has received research
   support from AstraZeneca Pharmaceuticals, Bayhill Therapeutics,
   Boehringer Ingelheim, GlaxoSmithKline Pharmaceuticals, Merck
   Pharmaceuticals, Novo Nordisk, Pfizer Pharmaceuticals, Sanofi-Aventis,
   Takeda Pharmaceuticals North America and Veralight. He served on
   advisory boards for Amylin Pharmaceuticals, AstraZeneca Pharmaceuticals,
   Eli Lilly Pharmaceuticals, GlaxoSmithKline Pharmaceuticals, Lifescan,
   Inc., Novo Nordisk, Roche Pharmaceuticals, Sanofi-Aventis, Takeda
   Pharmaceuticals, and Tethys Bioscience. The authors attest that Dr
   Robert Ratner initiated this review article.
CR Agerso H, 2002, DIABETOLOGIA, V45, P195, DOI 10.1007/s00125-001-0719-z
   *ASM PHARM INC, 2007, BYETT
   Ban K, 2008, CIRCULATION, V117, P2340, DOI 10.1161/CIRCULATIONAHA.107.739938
   Behar J, 2006, GASTROENTEROLOGY, V130, P1498, DOI 10.1053/j.gastro.2005.11.063
   Blomgren KB, 2002, DIABETES CARE, V25, P298, DOI 10.2337/diacare.25.2.298
   Buse JB, 2004, DIABETES CARE, V27, P2628, DOI 10.2337/diacare.27.11.2628
   Buse JB, 2009, LANCET, V374, P39, DOI 10.1016/S0140-6736(09)60659-0
   Chang AM, 2003, DIABETES, V52, P1786, DOI 10.2337/diabetes.52.7.1786
   Chaudhri O, 2006, PHILOS T R SOC B, V361, P1187, DOI 10.1098/rstb.2006.1856
   Comi RJ, 2005, ANN INTERN MED, V143, P609, DOI 10.7326/0003-4819-143-8-200510180-00012
   Crespel A, 1996, ENDOCRINOLOGY, V137, P3674, DOI 10.1210/en.137.9.3674
   Cryer PE, 2002, DIABETOLOGIA, V45, P937, DOI 10.1007/s00125-002-0822-9
   de Heer J, 2007, DIABETES, V56, P438, DOI 10.2337/db06-0738
   DeFronzo RA, 2005, DIABETES CARE, V28, P1092, DOI 10.2337/diacare.28.5.1092
   Degn KB, 2004, DIABETES, V53, P2397, DOI 10.2337/diabetes.53.9.2397
   Diabetes Control and Complications Trial Research Group, 1993, N Engl J Med, V329, P977, DOI 10.1056/nejm199309303291401
   Dore DD, 2009, CURR MED RES OPIN, V25, P1019, DOI 10.1185/03007990902820519 
   Drucker DJ, 2008, LANCET, V372, P1240, DOI 10.1016/S0140-6736(08)61206-4
   Drucker DJ, 2006, LANCET, V368, P1696, DOI 10.1016/S0140-6736(06)69705-5
   Duckworth W, 2009, NEW ENGL J MED, V360, P129, DOI 10.1056/NEJMoa0808431
   Edwards CMB, 2001, AM J PHYSIOL-ENDOC M, V281, pE155, DOI 10.1152/ajpendo.2001.281.1.E155
   ENG J, 1992, J BIOL CHEM, V267, P7402
   Engel SS, 2010, INT J CLIN PRACT, V64, P984, DOI 10.1111/j.1742-1241.2010.02382.x
   Feinle C, 2002, NEUROGASTROENT MOTIL, V14, P205, DOI 10.1046/j.1365-2982.2002.00318.x
   Fineman MS, 2004, DIABETES-METAB RES, V20, P411, DOI 10.1002/dmrr.499
   Flint A, 2007, DIABETES, V56, pA145
   Food and Drug Administration, 2011, GUID IND DIAB MELL E
   *FOOD DRUG ADM, 2011, INF HEALTHC PROF EX
   Garber A, 2009, LANCET, V373, P473, DOI 10.1016/S0140-6736(08)61246-5
   Gerstein HC, 2008, NEW ENGL J MED, V358, P2545, DOI 10.1056/NEJMoa0802743
   Heine RJ, 2005, ANN INTERN MED, V143, P559, DOI 10.7326/0003-4819-143-8-200510180-00006
   Helleberg H, 2008, DIABETES, V57, pA581
   Hiles RA, 2003, HUM EXP TOXICOL, V22, P623, DOI 10.1191/0960327103ht402oa
   INZUCCHI SE, 2008, DIABETES, V17, P26
   Jacobsen LV, 2007, DIABETOLOGIA, V50, pS352
   Juhl CB, 2002, DIABETES, V51, P424, DOI 10.2337/diabetes.51.2.424
   Kendall DM, 2005, DIABETES CARE, V28, P1083, DOI 10.2337/diacare.28.5.1083
   Kim D, 2007, DIABETES CARE, V30, P1487, DOI 10.2337/dc06-2375
   Kjems LL, 2003, DIABETES, V52, P380, DOI 10.2337/diabetes.52.2.380
   Knudsen LB, 2000, J MED CHEM, V43, P1664, DOI 10.1021/jm9909645
   Knudsen LB, 2010, ENDOCRINOLOGY, V151, P1473, DOI 10.1210/en.2009-1272
   Korner M, 2007, J NUCL MED, V48, P736, DOI 10.2967/jnumed.106.038679
   KRARUP T, 1987, METABOLISM, V36, P677, DOI 10.1016/0026-0495(87)90153-3
   Lamari Y, 1996, FEBS LETT, V393, P248, DOI 10.1016/0014-5793(96)00895-2
   LILLY E, 2005, NEWLY APPROVED 1 IN
   Linnebjerg H, 2007, BRIT J CLIN PHARMACO, V64, P317, DOI 10.1111/j.1365-2125.2007.02890.x
   Marre M, 2009, DIABETIC MED, V26, P268, DOI 10.1111/j.1464-5491.2009.02666.x
   Matveyenko AV, 2009, DIABETES, V58, P1604, DOI 10.2337/db09-0058
   Meier JJ, 2001, DIABETES, V50, P2497, DOI 10.2337/diabetes.50.11.2497
   MENTLEIN R, 1993, EUR J BIOCHEM, V214, P829, DOI 10.1111/j.1432-1033.1993.tb17986.x
   *MERCK CO, 2008, MERCK REM CONF FUT G
   Moretto TJ, 2008, CLIN THER, V30, P1448, DOI 10.1016/j.clinthera.2008.08.006
   Murthy SN, 2008, DIABETES, V57, pA145
   Nathan DM, 2009, DIABETES CARE, V32, P193, DOI 10.2337/dc08-9025
   Nauck MA, 2002, J CLIN ENDOCR METAB, V87, P1239, DOI 10.1210/jc.87.3.1239
   NAUCK MA, 1993, J CLIN INVEST, V91, P301, DOI 10.1172/JCI116186
   Nauck MA, 1997, AM J PHYSIOL-ENDOC M, V273, pE981, DOI 10.1152/ajpendo.1997.273.5.E981
   Nauck M, 2009, DIABETES CARE, V32, P84, DOI 10.2337/dc08-1355
   Nielsen LL, 2004, REGUL PEPTIDES, V117, P77, DOI 10.1016/j.regpep.2003.10.028
   Noel RA, 2008, PHARMACOEPIDEM DR S, V17, pS254
   *NOV NORD A S, 2009, VICT SUMM PROD CHAR
   Noyan-Ashraf H, 2008, DIABETES, V57, pA57
   Parks M, 2010, NEW ENGL J MED, V362, P774, DOI 10.1056/NEJMp1001578
   Patel A, 2008, NEW ENGL J MED, V358, P2560, DOI 10.1056/NEJMoa0802987
   RAUFMAN JP, 1992, J BIOL CHEM, V267, P21432
   Raun K, 2007, OBESITY, V15, P1710, DOI 10.1038/oby.2007.204
   Raun K, 2007, DIABETES, V56, P8, DOI 10.2337/db06-0565
   Richter B, 2008, COCHRANE DB SYST REV, DOI 10.1002/14651858.CD006739.pub2
   Rossman Howard S, 2004, J Manag Care Pharm, V10, pS12
   Russell-Jones D, 2009, DIABETOLOGIA, V52, P2046, DOI 10.1007/s00125-009-1472-y
   Schellekens H, 2004, J NEUROL, V251, P4, DOI 10.1007/s00415-004-1202-9
   Scott KA, 2007, AM J PHYSIOL-REG I, V293, pR983, DOI 10.1152/ajpregu.00323.2007
   SHAH MM, 2008, ANN ALLERGY ASTHM S1, V100, P38
   Sheffield Catherine A, 2008, Endocr Pract, V14, P285
   Shen L, 2009, DIABETES, V58, pA96
   Simonsen L, 2006, DIABETOLOGIA, V49, P706, DOI 10.1007/s00125-005-0128-9
   SINGH G, 1994, REGUL PEPTIDES, V53, P47, DOI 10.1016/0167-0115(94)90158-9
   Sonne DP, 2008, REGUL PEPTIDES, V146, P243, DOI 10.1016/j.regpep.2007.10.001
   Tang-Christensen M, 2007, AM J PHYSIOL-REG I, V293, pR981, DOI 10.1152/ajpregu.00449.2007
   Thiele TE, 1997, AM J PHYSIOL-REG I, V272, pR726, DOI 10.1152/ajpregu.1997.272.2.R726
   THORENS B, 1993, DIABETES, V42, P1678, DOI 10.2337/diabetes.42.11.1678
   Torgerson JS, 2003, AM J GASTROENTEROL, V98, P1032, DOI 10.1016/S0002-9270(03)00147-3
   TOSKES PP, 1990, GASTROENTEROL CLIN N, V19, P783
   *US FDA, 2011, EX MARK BYETTA AC PA
   Vilsboll T, 2008, DIABETIC MED, V25, P152, DOI 10.1111/j.1464-5491.2007.02333.x
   Vilsboll T, 2003, J CLIN ENDOCR METAB, V88, P220, DOI 10.1210/jc.2002-021053
   Vilsboll T, 2002, DIABETOLOGIA, V45, P1111, DOI 10.1007/s00125-002-0878-6
   Vilsboll T, 2007, EXPERT OPIN INV DRUG, V16, P231, DOI 10.1517/13543784.16.2.231
   WEBB TH, 1988, AM J SURG, V155, P193, DOI 10.1016/S0002-9610(88)80692-5
   WEINSIER RL, 1995, AM J MED, V98, P115, DOI 10.1016/S0002-9343(99)80394-5
   Yang KC, 2008, DIABETES, V57, pA4
   Zinman B, 2007, ANN INTERN MED, V146, P477, DOI 10.7326/0003-4819-146-7-200704030-00003
   Zinman B, 2009, DIABETES CARE, V32, P1224, DOI 10.2337/dc08-2124
   2010, VICTOZA US PRESCRIBI
   2010, BYETTA EXENATIDE REN
NR 95
TC 67
Z9 69
U1 0
U2 8
PU WILEY
PI HOBOKEN
PA 111 RIVER ST, HOBOKEN 07030-5774, NJ USA
SN 1520-7552
EI 1520-7560
J9 DIABETES-METAB RES
JI Diabetes-Metab. Res. Rev.
PD SEP
PY 2011
VL 27
IS 6
BP 528
EP 542
DI 10.1002/dmrr.1202
PG 15
WC Endocrinology & Metabolism
WE Science Citation Index Expanded (SCI-EXPANDED)
SC Endocrinology & Metabolism
GA 824BZ
UT WOS:000295176500002
PM 21484979
DA 2022-07-19
ER

PT J
AU Henkels, KM
   Rehl, KM
   Cho, KJ
AF Henkels, Karen M.
   Rehl, Kristen M.
   Cho, Kwang-jin
TI Blocking K-Ras Interaction With the Plasma Membrane Is a Tractable
   Therapeutic Approach to Inhibit Oncogenic K-Ras Activity
SO FRONTIERS IN MOLECULAR BIOSCIENCES
LA English
DT Review
DE K-Ras; plasma membrane; mislocalization; cancer; recycing endosome;
   phosphatidylinositol; phosphatidylserine; sphingomyelin
ID H-RAS; SPHINGOLIPID METABOLISM; PANCREATIC-CANCER; GENE-EXPRESSION;
   CELL-DEATH; PHASE-II; PHOSPHATIDYLSERINE; PROTEINS; GROWTH; MOUSE
AB Ras proteins are membrane-bound small GTPases that promote cell proliferation, differentiation, and apoptosis. Consistent with this key regulatory role, activating mutations of Ras are present in similar to 19% of new cancer cases in the United States per year. K-Ras is one of the three ubiquitously expressed isoforms in mammalian cells, and oncogenic mutations in this isoform account for similar to 75% of Ras-driven cancers. Therefore, pharmacological agents that block oncogenic K-Ras activity would have great clinical utility. Most efforts to block oncogenic Ras activity have focused on Ras downstream effectors, but these inhibitors only show limited clinical benefits in Ras-driven cancers due to the highly divergent signals arising from Ras activation. Currently, four major approaches are being extensively studied to target K-Ras-driven cancers. One strategy is to block K-Ras binding to the plasma membrane (PM) since K-Ras requires the PM binding for its signal transduction. Here, we summarize recently identified molecular mechanisms that regulate K-Ras-PM interaction. Perturbing these mechanisms using pharmacological agents blocks K-Ras-PM binding and inhibits K-Ras signaling and growth of K-Ras-driven cancer cells. Together, these studies propose that blocking K-Ras-PM binding is a tractable strategy for developing anti-K-Ras therapies.
C1 [Henkels, Karen M.; Rehl, Kristen M.; Cho, Kwang-jin] Wright State Univ, Dept Biochem & Mol Biol, Sch Boonshoft Sch Med, Dayton, OH 45435 USA.
RP Cho, KJ (通讯作者)，Wright State Univ, Dept Biochem & Mol Biol, Sch Boonshoft Sch Med, Dayton, OH 45435 USA.
EM kwang-jin.cho@wright.edu
FU National Cancer Institute [R00CA188593]
FX This work was supported by grants from the National Cancer Institute
   (Grant no. R00CA188593 to K-jC).
CR Apolloni A, 2000, MOL CELL BIOL, V20, P2475, DOI 10.1128/MCB.20.7.2475-2487.2000
   Baines AT, 2011, FUTURE MED CHEM, V3, P1787, DOI [10.4155/fmc.11.121, 10.4155/FMC.11.121]
   Balla T, 2013, PHYSIOL REV, V93, P1019, DOI 10.1152/physrev.00028.2012
   BARBACID M, 1987, ANNU REV BIOCHEM, V56, P779, DOI 10.1146/annurev.bi.56.070187.004023
   Canon J, 2019, NATURE, V575, P217, DOI 10.1038/s41586-019-1694-1
   Chandra A, 2012, NAT CELL BIOL, V14, P148, DOI 10.1038/ncb2394
   Cho KJ, 2016, MOL CELL BIOL, V36, P363, DOI 10.1128/MCB.00719-15
   Cho Kwang-Jin, 2013, Small GTPases, V4, P57, DOI 10.4161/sgtp.23145
   Cho KJ, 2012, J BIOL CHEM, V287, P43573, DOI 10.1074/jbc.M112.424457
   Cho KJ, 2012, CURR BIOL, V22, P945, DOI 10.1016/j.cub.2012.03.067
   Chung J, 2015, SCIENCE, V349, P428, DOI 10.1126/science.aab1370
   Cohen SJ, 2003, J CLIN ONCOL, V21, P1301, DOI 10.1200/JCO.2003.08.040
   Cox AD, 2014, NAT REV DRUG DISCOV, V13, P828, DOI 10.1038/nrd4389
   Downward J, 2003, NAT REV CANCER, V3, P11, DOI 10.1038/nrc969
   Dumbacher M, 2018, MOL NEURODEGENER, V13, DOI 10.1186/s13024-018-0283-3
   Esteban LM, 2001, MOL CELL BIOL, V21, P1444, DOI 10.1128/MCB.21.5.1444-1452.2001
   Finicle BT, 2018, J CELL SCI, V131, DOI 10.1242/jcs.213314
   Flaherty KT, 2010, NEW ENGL J MED, V363, P809, DOI 10.1056/NEJMoa1002011
   Fournier MV, 1999, CANCER RES, V59, P3748
   Gagescu R, 2000, MOL BIOL CELL, V11, P2775, DOI 10.1091/mbc.11.8.2775
   Garrido CM, 2020, SCI REP-UK, V10, DOI 10.1038/s41598-020-65882-5
   Gault CR, 2010, ADV EXP MED BIOL, V688, P1
   Ghai R, 2017, NAT COMMUN, V8, DOI 10.1038/s41467-017-00861-5
   Gulyas G, 2017, J BIOL CHEM, V292, P18862, DOI 10.1074/jbc.M117.806679
   Hallin J, 2020, CANCER DISCOV, V10, P54, DOI 10.1158/2159-8290.CD-19-1167
   HANCOCK JF, 1990, CELL, V63, P133, DOI 10.1016/0092-8674(90)90294-O
   HANCOCK JF, 1989, CELL, V57, P1167, DOI 10.1016/0092-8674(89)90054-8
   Hancock JF, 2003, NAT REV MOL CELL BIO, V4, P373, DOI 10.1038/nrm1105
   Hayes TK, 2016, CANCER CELL, V29, P75, DOI 10.1016/j.ccell.2015.11.011
   Heidorn SJ, 2010, CELL, V140, P209, DOI 10.1016/j.cell.2009.12.040
   Ismail SA, 2011, NAT CHEM BIOL, V7, P942, DOI [10.1038/nchembio.686, 10.1038/NCHEMBIO.686]
   Johnson L, 1997, GENE DEV, V11, P2468, DOI 10.1101/gad.11.19.2468
   Kattan WE, 2019, LIFE SCI ALLIANCE, V2, DOI 10.26508/lsa.201900431
   Kay JG, 2019, CELL COMMUN SIGNAL, V17, DOI 10.1186/s12964-019-0438-z
   Kim E, 1999, J BIOL CHEM, V274, P8383, DOI 10.1074/jbc.274.13.8383
   Klein CH, 2019, INT J CANCER, V144, P767, DOI 10.1002/ijc.31859
   Koera K, 1997, ONCOGENE, V15, P1151, DOI 10.1038/sj.onc.1201284
   Koga Y, 2008, CANCER SCI, V99, P2387, DOI 10.1111/j.1349-7006.2008.00987.x
   Lau HY, 2014, CANCER BIOL THER, V15, P1280, DOI 10.4161/cbt.29692
   Leung ELH, 2018, CELL DEATH DIS, V9, DOI 10.1038/s41419-017-0065-9
   Leventis PA, 2010, ANNU REV BIOPHYS, V39, P407, DOI 10.1146/annurev.biophys.093008.131234
   Llovet JM, 2008, NEW ENGL J MED, V359, P378, DOI 10.1056/NEJMoa0708857
   Loilome W, 2006, MOL CARCINOGEN, V45, P279, DOI 10.1002/mc.20094
   Lu A, 2009, J CELL BIOL, V184, P863, DOI 10.1083/jcb.200807186
   Macdonald JS, 2005, INVEST NEW DRUG, V23, P485, DOI 10.1007/s10637-005-2908-y
   Maekawa M, 2016, SCI REP-UK, V6, DOI 10.1038/srep35762
   Martin-Gago P, 2017, ANGEW CHEM INT EDIT, V56, P2423, DOI 10.1002/anie.201610957
   Miller TE, 2019, J CELL SCI, V132, DOI 10.1242/jcs.231886
   Molina-Arcas M, 2019, SCI TRANSL MED, V11, DOI 10.1126/scitranslmed.aaw7999
   Novotny CJ, 2017, ACS CHEM BIOL, V12, P1956, DOI 10.1021/acschembio.7b00374
   O'Bryan JP, 2019, PHARMACOL RES, V139, P503, DOI 10.1016/j.phrs.2018.10.021
   Ostrem JM, 2013, NATURE, V503, P548, DOI 10.1038/nature12796
   Papke B, 2016, NAT COMMUN, V7, DOI 10.1038/ncomms11360
   Pells S, 1997, ONCOGENE, V15, P1781, DOI 10.1038/sj.onc.1201354
   PERCY AK, 1983, ARCH BIOCHEM BIOPHYS, V223, P484, DOI 10.1016/0003-9861(83)90613-6
   Petersen NHT, 2013, CANCER CELL, V24, P379, DOI 10.1016/j.ccr.2013.08.003
   Potenza N, 2005, EMBO REP, V6, P432, DOI 10.1038/sj.embor.7400397
   Prior IA, 2003, J CELL BIOL, V160, P165, DOI 10.1083/jcb.200209091
   Prior IA, 2020, CANCER RES, V80, P2969, DOI 10.1158/0008-5472.CAN-19-3682
   Roberts LR, 2008, NEW ENGL J MED, V359, P420, DOI 10.1056/NEJMe0802241
   Rocks O, 2005, SCIENCE, V307, P1746, DOI 10.1126/science.1105654
   Rocks O, 2010, CELL, V141, P458, DOI 10.1016/j.cell.2010.04.007
   Schmick M, 2014, CELL, V157, P459, DOI 10.1016/j.cell.2014.02.051
   Schuchman EH, 2017, MOL GENET METAB, V120, P27, DOI 10.1016/j.ymgme.2016.12.008
   Shimizu K, 2004, BIOCHEM BIOPH RES CO, V324, P140, DOI 10.1016/j.bbrc.2004.08.231
   Singh A, 2009, CANCER CELL, V15, P489, DOI 10.1016/j.ccr.2009.03.022
   Sohn M, 2018, J CELL BIOL, V217, P1797, DOI 10.1083/jcb.201710095
   Tan LX, 2019, J CELL SCI, V132, DOI 10.1242/jcs.232132
   Tian TH, 2007, NAT CELL BIOL, V9, P905, DOI 10.1038/ncb1615
   Uchida Y, 2011, P NATL ACAD SCI USA, V108, P15846, DOI 10.1073/pnas.1109101108
   Van Cutsem E, 2004, J CLIN ONCOL, V22, P1430, DOI 10.1200/JCO.2004.10.112
   van der Hoeven D, 2018, MOL CELL BIOL, V38, DOI 10.1128/MCB.00373-17
   van der Hoeven D, 2013, MOL CELL BIOL, V33, P237, DOI 10.1128/MCB.00884-12
   von Filseck JM, 2015, SCIENCE, V349, P432, DOI 10.1126/science.aab1346
   Wang Huibo, 2010, Commun Integr Biol, V3, P205
   Weinstein IB, 2008, CANCER RES, V68, P3077, DOI 10.1158/0008-5472.CAN-07-3293
   WILLUMSEN BM, 1984, NATURE, V310, P583, DOI 10.1038/310583a0
   Yeung T, 2008, SCIENCE, V319, P210, DOI 10.1126/science.1152066
   Zhang H, 2007, P NATL ACAD SCI USA, V104, P8857, DOI 10.1073/pnas.0701681104
   Zhang XL, 2016, AUTOPHAGY, V12, P1954, DOI 10.1080/15548627.2016.1212787
   Zhou Y, 2017, CELL, V168, P239, DOI 10.1016/j.cell.2016.11.059
   Zimmermann G, 2013, NATURE, V497, P638, DOI 10.1038/nature12205
NR 82
TC 1
Z9 1
U1 1
U2 6
PU FRONTIERS MEDIA SA
PI LAUSANNE
PA AVENUE DU TRIBUNAL FEDERAL 34, LAUSANNE, CH-1015, SWITZERLAND
EI 2296-889X
J9 FRONT MOL BIOSCI
JI Front. Mol. Biosci.
PD JUN 16
PY 2021
VL 8
AR 673096
DI 10.3389/fmolb.2021.673096
PG 10
WC Biochemistry & Molecular Biology
WE Science Citation Index Expanded (SCI-EXPANDED)
SC Biochemistry & Molecular Biology
GA TB7HB
UT WOS:000668114600001
PM 34222333
OA Green Published, gold
DA 2022-07-19
ER

PT J
AU Bergman, AM
   Pinedo, HM
   Peters, GJ
AF Bergman, AM
   Pinedo, HM
   Peters, GJ
TI Determinants of resistance to 2 ',2 '-difluorodeoxycytidine
   (gemcitabine)
SO DRUG RESISTANCE UPDATES
LA English
DT Review
DE gemcitabine; drug resistance; membrane transport; deoxycytidine kinase;
   thymidine kinase 2; 5 '-nucleotidase; deoxycytidine deaminase;
   thymidylate synthase; ribonucleotide reductase; drug accumulation;
   apoptosis
ID CELL LUNG-CANCER; HUMAN DEOXYCYTIDINE KINASE; HUMAN LEUKEMIA-CELLS;
   MULTISUBSTRATE DEOXYRIBONUCLEOSIDE KINASE; DRUG-INDUCED APOPTOSIS; ACUTE
   MYELOID-LEUKEMIA; P53 GENE-MUTATIONS; CCRF-CEM CELLS;
   CYTOSINE-ARABINOSIDE; CYTIDINE DEAMINASE
AB The inherent or induced resistance of tumors to cytostatic agents is a major clinical problem. In this review, we summarize the pre-clinical mechanisms of acquired and inherent resistance to the fluorinated deoxycytidine analog gemcitabine (2',2'-difluorodeoxycytidine, dFdC, Gemzar(R)), which has proven activity in non-small cell lung carcinoma, pancreatic and bladder cancer. Extensive research has been performed to elucidate the complex mechanism of action of this relatively new drug. Gemcitabine requires phosphorylation to mono-, di- and triphosphates to be active. Similar to the structurally and functionally related deoxycytidine analog ara-C, the first, crucial step in phosphorylation is catalyzed by deoxycytidine kinase (dCK). However, in contrast to ara-C, gemcitabine has multiple intracellular targets; up- or down-regulation of these targets may confer resistance to this drug. Resistance is associated with altered activities of enzymes involved in the metabolism of the drug, of target enzymes, and of enzymes involved in programmed cell death. However, the only strong correlations with gemcitabine sensitivity are dCK activity and dFdCTP pools, with a potential important role for ribonucleotide reductase. (C) 2002 Elsevier Science Ltd. All rights reserved.
C1 Vrije Univ Amsterdam, Ctr Med, Dept Med Oncol, Amsterdam, Netherlands.
RP Peters, GJ (通讯作者)，Vrije Univ Amsterdam, Ctr Med, Dept Med Oncol, Amsterdam, Netherlands.
EM gj.peters@vume.nl
RI Peters, Godefridus J/C-7562-2013
OI Peters, Godefridus J/0000-0002-5447-2877
CR ABRATT RP, 1994, J CLIN ONCOL, V12, P1535, DOI 10.1200/JCO.1994.12.8.1535
   Abratt RP, 1998, SEMIN ONCOL, V25, P35
   Achanta G, 2001, CANCER RES, V61, P8723
   Alnemri ES, 1996, CELL, V87, P171, DOI 10.1016/S0092-8674(00)81334-3
   ARENDS MJ, 1991, INT REV EXP PATHOL, V32, P223
   Auer H, 1997, MUTAT RES-GEN TOX EN, V393, P165, DOI 10.1016/S1383-5718(97)00102-2
   Bergman AM, 2000, EUR J CANCER, V36, P1974, DOI 10.1016/S0959-8049(00)00246-X
   Bergman AM, 1999, BIOCHEM PHARMACOL, V57, P397, DOI 10.1016/S0006-2952(98)00318-9
   Bergman AM, 2001, BIOCHEM PHARMACOL, V61, P1401, DOI 10.1016/S0006-2952(01)00627-X
   Bergman AM, 1998, ADV EXP MED BIOL, V431, P591
   Blackstock AW, 2001, CLIN CANCER RES, V7, P3263
   Bold RJ, 1999, ANN SURG ONCOL, V6, P279, DOI 10.1007/s10434-999-0279-x
   BOUFFARD DY, 1993, BIOCHEM PHARMACOL, V45, P1857, DOI 10.1016/0006-2952(93)90444-2
   BOVEN E, 1993, BRIT J CANCER, V68, P52, DOI 10.1038/bjc.1993.285
   Bowman KJ, 1998, BRIT J CANCER, V78, P1269, DOI 10.1038/bjc.1998.670
   Braakhuis BJM, 1995, EUR J CANCER, V31A, P2335, DOI 10.1016/0959-8049(95)00419-X
   BRENNAN J, 1991, CANCER RES, V51, P1708
   Burke T, 1998, J PHARMACOL EXP THER, V286, P1333
   Carmichael J, 1998, BRIT J CANCER, V78, P21, DOI 10.1038/bjc.1998.750
   Cartee L, 1998, CANCER CHEMOTH PHARM, V41, P403, DOI 10.1007/s002800050758
   CASS CE, 1995, DRUG TRANSPORT ANTIM
   Chen M, 2000, CANCER CHEMOTH PHARM, V45, P369, DOI 10.1007/s002800051004
   CORY AH, 1993, ONCOL RES, V5, P59
   DATTA NS, 1989, BIOCHEMISTRY-US, V28, P114, DOI 10.1021/bi00427a017
   Downward J, 1998, CURR OPIN CELL BIOL, V10, P262, DOI 10.1016/S0955-0674(98)80149-X
   Duan ZF, 2000, DRUG RESIST UPDATE, V3, P277, DOI 10.1054/drup.2000.0163
   Dumontet C, 1999, BRIT J HAEMATOL, V106, P78, DOI 10.1046/j.1365-2141.1999.01509.x
   Eda H, 1998, CANCER RES, V58, P1165
   Eliopoulos N, 1998, CANCER CHEMOTH PHARM, V42, P373, DOI 10.1007/s002800050832
   ENDICOTT JA, 1989, ANNU REV BIOCHEM, V58, P137, DOI 10.1146/annurev.bi.58.070189.001033
   FAN SJ, 1994, CANCER RES, V54, P5824
   Fang X, 1996, BIOCHEM J, V317, P457, DOI 10.1042/bj3170457
   FANUCCHI MP, 1986, BIOCHEM PHARMACOL, V35, P1199, DOI 10.1016/0006-2952(86)90160-7
   Feng L, 2000, INT J MOL MED, V5, P597
   Ferreira CG, 2000, CANCER RES, V60, P7133
   Ferreira CG, 2000, CLIN CANCER RES, V6, P203
   FISHEL R, 1993, CELL, V75, P1027, DOI 10.1016/0092-8674(93)90546-3
   FISHER DE, 1994, CELL, V78, P539, DOI 10.1016/0092-8674(94)90518-5
   FITZGERALD GB, 1987, ANTI-CANCER DRUG DES, V1, P281
   Galmarini CM, 2002, INT J CANCER, V97, P439, DOI 10.1002/ijc.1628
   Gandhi V, 1996, CANCER RES, V56, P4453
   GANDHI V, 1995, SEMIN ONCOL, V22, P61
   Gati WP, 1997, BLOOD, V90, P346
   Gazitt Y, 1998, INT J ONCOL, V13, P839
   Goan YG, 1999, CANCER RES, V59, P4204
   GOZ B, 1989, MOL PHARMACOL, V36, P360
   GRANT CE, 1994, CANCER RES, V54, P357
   Griffith DA, 1996, BBA-REV BIOMEMBRANES, V1286, P153, DOI 10.1016/S0304-4157(96)00008-1
   GRINDEY GB, 1986, P AM ASSOC CANC RES, V27, P296
   Hammond JR, 1999, J PHARMACOL EXP THER, V288, P1185
   Hansen WK, 2000, J PHARMACOL EXP THER, V295, P1
   Hapke DM, 1996, CANCER RES, V56, P2343
   HEINEMANN V, 1992, CANCER RES, V52, P533
   HEINEMANN V, 1990, MOL PHARMACOL, V38, P567
   HEINEMANN V, 1988, CANCER RES, V48, P4024
   Heinemann V, 2001, ONCOLOGY-BASEL, V60, P8, DOI 10.1159/000055290
   HERTEL LW, 1990, CANCER RES, V50, P4417
   HERTEL LW, 1988, J ORG CHEM, V53, P2406, DOI 10.1021/jo00246a002
   HOLLSTEIN M, 1991, SCIENCE, V253, P49, DOI 10.1126/science.1905840
   HUANG P, 1991, CANCER RES, V51, P6110
   HUANG P, 1995, SEMIN ONCOL, V22, P19
   Hunsucker SA, 2001, J BIOL CHEM, V276, P10498, DOI 10.1074/jbc.M011218200
   ISHIZAKA Y, 1995, P NATL ACAD SCI USA, V92, P3224, DOI 10.1073/pnas.92.8.3224
   Jansen WJM, 1995, EUR J CANCER, V31A, P2313, DOI 10.1016/0959-8049(95)00440-8
   Jensen PB, 1997, BRIT J CANCER, V75, P869, DOI 10.1038/bjc.1997.154
   JOHNSTON JB, 1992, LEUKEMIA RES, V16, P781, DOI 10.1016/0145-2126(92)90157-3
   Kagawa S, 1997, ONCOGENE, V15, P1903, DOI 10.1038/sj.onc.1201362
   KAWASAKI H, 1993, BLOOD, V81, P597
   KAYE SB, 1994, J CLIN ONCOL, V12, P1527, DOI 10.1200/JCO.1994.12.8.1527
   KERR JFR, 1994, CANCER-AM CANCER SOC, V73, P2013, DOI 10.1002/1097-0142(19940415)73:8<2013::AID-CNCR2820730802>3.0.CO;2-J
   Kinsella AR, 1997, BRIT J CANCER, V75, P935, DOI 10.1038/bjc.1997.164
   Konerding D, 2002, BIOCHEMISTRY-US, V41, P839, DOI 10.1021/bi015678l
   Konopleva M, 2000, BLOOD, V95, P3929
   Koo HM, 1996, CANCER RES, V56, P5211
   Kovach JS, 1996, P NATL ACAD SCI USA, V93, P1093, DOI 10.1073/pnas.93.3.1093
   KRAMMER PH, 1994, IMMUNOL REV, V142, P175, DOI 10.1111/j.1600-065X.1994.tb00889.x
   Kroep JR, 2000, BRIT J CANCER, V83, P1069, DOI 10.1054/bjoc.2000.1399
   Kroep JR, 2002, MOL CANCER THER, V1, P371
   KUCERA GL, 1992, CANCER RES, V52, P3886
   Lawrence TS, 1997, CLIN CANCER RES, V3, P777
   LEWIS W, 1995, NAT MED, V1, P417, DOI 10.1038/nm0595-417
   Lin XJ, 1999, MOL PHARMACOL, V56, P390, DOI 10.1124/mol.56.2.390
   Los M, 1997, BLOOD, V90, P3118, DOI 10.1182/blood.V90.8.3118
   Mackey JR, 1998, CANCER RES, V58, P4349
   Mackey JR, 1999, JNCI-J NATL CANCER I, V91, P1876, DOI 10.1093/jnci/91.21.1876
   Manome Y, 1996, NAT MED, V2, P567, DOI 10.1038/nm0596-567
   MCCONKEY DJ, 1991, J IMMUNOL, V146, P1072
   Merriman RL, 1996, INVEST NEW DRUG, V14, P243, DOI 10.1007/BF00194526
   Munch-Petersen B, 2000, J BIOL CHEM, V275, P6673, DOI 10.1074/jbc.275.9.6673
   MUNCHPETERSEN B, 1991, J BIOL CHEM, V266, P9032
   Musashi M, 2000, INT J HEMATOL, V72, P12
   Neff T, 1996, EXP HEMATOL, V24, P1340
   Ng SSW, 2000, CANCER RES, V60, P5451
   Ng SSW, 2001, CLIN CANCER RES, V7, P3269
   NIELSEN SE, 1995, LEUKEMIA RES, V19, P443, DOI 10.1016/0145-2126(94)00153-2
   OKA J, 1994, BIOCHEM BIOPH RES CO, V205, P917, DOI 10.1006/bbrc.1994.2752
   Pace E, 2000, CANCER CHEMOTH PHARM, V46, P467, DOI 10.1007/s002800000183
   PARSONS R, 1993, CELL, V75, P1227, DOI 10.1016/0092-8674(93)90331-J
   PETERS GJ, 1995, EUR J CANCER, V31A, P1299, DOI 10.1016/0959-8049(95)00172-F
   Plunkett W, 1997, NUCLEOS NUCLEOT, V16, P1261, DOI 10.1080/07328319708006168
   Rauchwerger DR, 2000, CANCER RES, V60, P6075
   Ren QF, 1998, CLIN CANCER RES, V4, P2811
   Ritzel MWL, 2001, J BIOL CHEM, V276, P2914, DOI 10.1074/jbc.M007746200
   ROSS DD, 1994, BIOCHEM PHARMACOL, V48, P1619, DOI 10.1016/0006-2952(94)90207-0
   SCHIMKE RT, 1984, CELL, V37, P705, DOI 10.1016/0092-8674(84)90406-9
   Schirmer M, 1998, EXP HEMATOL, V26, P1223
   SCHUURHUIS GJ, 1995, CLIN CANCER RES, V1, P81
   SCHWAB M, 1990, GENE CHROMOSOME CANC, V1, P181, DOI 10.1002/gcc.2870010302
   SHEWACH DS, 1992, MOL PHARMACOL, V42, P518
   Shewach DS, 1996, INVEST NEW DRUG, V14, P257, DOI 10.1007/BF00194528
   SHIPLEY LA, 1992, DRUG METAB DISPOS, V20, P849
   Smid K, 2001, INT J ONCOL, V19, P157
   Smitskamp-Wilms E, 1998, EUR J CANCER, V34, P921, DOI 10.1016/S0959-8049(97)10125-3
   Soldatenkov VA, 2000, INT J CANCER, V90, P59, DOI 10.1002/(SICI)1097-0215(20000420)90:2<59::AID-IJC1>3.0.CO;2-4
   STARK GR, 1984, ANNU REV BIOCHEM, V53, P447, DOI 10.1146/annurev.bi.53.070184.002311
   STARK GR, 1989, CELL, V57, P901, DOI 10.1016/0092-8674(89)90328-0
   STEGMANN APA, 1995, BLOOD, V85, P1188, DOI 10.1182/blood.V85.5.1188.bloodjournal8551188
   Sun JZ, 1999, CANCER RES, V59, P4919
   Sun XM, 1999, J BIOL CHEM, V274, P5053, DOI 10.1074/jbc.274.8.5053
   THOMPSON CB, 1995, SCIENCE, V267, P1456, DOI 10.1126/science.7878464
   Tolis C, 1999, EUR J CANCER, V35, P796, DOI 10.1016/S0959-8049(98)00425-0
   Van der Wilt CL, 2000, ADV EXP MED BIOL, V486, P287
   van Haperen VWTR, 1998, ADV EXP MED BIOL, V431, P637
   van Moorsel CJ, 1997, Oncologist, V2, P127
   van Moorsel CJA, 2000, BBA-GEN SUBJECTS, V1474, P5, DOI 10.1016/S0304-4165(99)00209-3
   van Moorsel CJA, 1999, BRIT J CANCER, V80, P981, DOI 10.1038/sj.bjc.6690452
   VANHAPEREN VWT, 1995, P AM ASSOC CANC RES, V36, P354
   VANHAPEREN VWTR, 1994, BIOCHEM PHARMACOL, V48, P1327, DOI 10.1016/0006-2952(94)90554-1
   vanHaperen VWTR, 1996, BIOCHEM PHARMACOL, V51, P911
   VANHAPEREN VWTR, 1994, CANCER RES, V54, P4138
   VANHAPEREN VWTR, 1993, EUR J CANCER, V29A, P2132
   VANHAPEREN VWTR, 1993, BIOCHEM PHARMACOL, V46, P762
   Wang L, 1999, FEBS LETT, V443, P170, DOI 10.1016/S0014-5793(98)01711-6
   Wang SJ, 1997, MOL PHARMACOL, V52, P1000, DOI 10.1124/mol.52.6.1000
   WARR JR, 1988, PHYSIOL REV, V68, P1
   WILEY JS, 1982, J CLIN INVEST, V69, P479, DOI 10.1172/JCI110472
   WINDLE B, 1991, GENE DEV, V5, P160, DOI 10.1101/gad.5.2.160
   Wong SJ, 1999, CLIN CANCER RES, V5, P439
   XU YZ, 1993, J BIOL CHEM, V268, P22363
   XU YZ, 1992, BIOCHEM PHARMACOL, V44, P1819
   Xu ZW, 2001, INT J CANCER, V94, P268, DOI 10.1002/ijc.1447
   Yang LY, 2000, CLIN CANCER RES, V6, P773
   Zheng XY, 2000, J BIOL CHEM, V275, P39125, DOI 10.1074/jbc.M006212200
NR 143
TC 266
Z9 274
U1 0
U2 38
PU CHURCHILL LIVINGSTONE
PI EDINBURGH
PA JOURNAL PRODUCTION DEPT, ROBERT STEVENSON HOUSE, 1-3 BAXTERS PLACE,
   LEITH WALK, EDINBURGH EH1 3AF, MIDLOTHIAN, SCOTLAND
SN 1368-7646
EI 1532-2084
J9 DRUG RESIST UPDATE
JI Drug Resist. Update
PD FEB
PY 2002
VL 5
IS 1
BP 19
EP 33
AR PII S1368-7646(02)00002-X
DI 10.1016/S1368-7646(02)00002-X
PG 15
WC Pharmacology & Pharmacy
WE Science Citation Index Expanded (SCI-EXPANDED)
SC Pharmacology & Pharmacy
GA 589LT
UT WOS:000177760400003
PM 12127861
DA 2022-07-19
ER

PT J
AU Redfern, A
   Agarwal, V
   Thompson, EW
AF Redfern, Andrew
   Agarwal, Veenoo
   Thompson, Erik W.
TI Hypoxia as a signal for prison breakout in cancer
SO CURRENT OPINION IN CLINICAL NUTRITION AND METABOLIC CARE
LA English
DT Review
DE aerobic glycolysis; angiogenesis; hypoxic response; microRNA; tumor
   stroma
ID ENDOTHELIAL GROWTH-FACTOR; INDUCIBLE FACTOR 1-ALPHA; CELL LUNG-CANCER;
   BREAST-CANCER; PANCREATIC-CANCER; TRANSCRIPTIONAL REGULATION;
   MESENCHYMAL TRANSITION; PROGNOSTIC VALUE; STROMAL CELLS; EXPRESSION
AB Purpose of review
   We discuss recent discoveries in hypoxic cellular pathophysiology and explore the interplay between hypoxic malignant cells and other stromal elements. This review will provide an update on the effects of hypoxia on cancer outcomes and therapeutic resistance.
   Recent findings
   Hypoxia has been discovered to be a key driver for tumor progression, both because of impacts on tumor cells and separately on the wider tumor microenvironment. The latter effects occur via epithelial mesenchymal transition, autophagy and metabolic switching. Through epithelial mesenchymal transition, hypoxia both drives metastasis and renders key target tissues receptive to metastasis. Autophagy is a double-edged sword which requires greater understanding to ascertain when it is a threat. Metabolic switching allows tumor cells to access hypoxic survival mechanisms even under normoxic conditions. Every element of the malignant stroma contributes to hypoxia-driven progression. Exosomal transfer of molecules from hypoxic tumor cells to target stromal cell types and the importance of microRNAs in intercellular communication have emerged as key themes.
   Antiangiogenic resistance can be caused by hypoxia-driven vasculogenic mimicry. Beyond this, hypoxia contributes to resistance to virtually all oncological treatment modalities.
   Summary
   Recent advances have moved us closer to being able to exploit hypoxic mechanisms to overcome hypoxia-driven progression and therapy failure.
C1 [Redfern, Andrew] Univ Western Australia, Sch Med, Perth, WA, Australia.
   [Agarwal, Veenoo] Fiona Stanley Hosp, Dept Med Oncol, Murdoch, WA, Australia.
   [Thompson, Erik W.] Queensland Univ Technol QUT, Inst Hlth & Biomed Innovat, Brisbane, Qld, Australia.
   [Thompson, Erik W.] Queensland Univ Technol QUT, Sch Biomed Sci, Brisbane, Qld, Australia.
   [Thompson, Erik W.] Translat Res Inst, Woolloongabba, Qld, Australia.
RP Redfern, A (通讯作者)，Univ Western Australia, Sch Med, Harry Perkins Inst Bldg,Fiona Stanley Hosp Campus, Murdoch, WA 6150, Australia.
EM Andrew.Redfern@uwa.edu.au
RI Redfern, Andrew/ABA-4597-2020; Thompson, Erik Walter/A-1425-2009
OI Thompson, Erik Walter/0000-0002-9723-4924; Redfern,
   Andrew/0000-0001-6728-8713
FU Clinical Research Fellowship from the Western Australian Government;
   Australian Government
FX Dr. Veenoo Agarwal was supported by a Clinical Research Fellowship from
   the Western Australian Government. The translational Research Institute
   receives support from the Australian Government. The authors would like
   to thank Mr. Connor Redfern for assistance with the illustrations.
CR Amelio I, 2018, P NATL ACAD SCI USA, V115, pE10869, DOI 10.1073/pnas.1808314115
   Bao LL, 2018, ONCOGENE, V37, P2873, DOI 10.1038/s41388-018-0183-6
   Bridgeman VL, 2017, J PATHOL, V241, P362, DOI 10.1002/path.4845
   Cai Cheng, 2017, Zhejiang Da Xue Xue Bao Yi Xue Ban, V46, P36
   Casazza A, 2013, CANCER CELL, V24, P695, DOI 10.1016/j.ccr.2013.11.007
   Catalan V, 2017, ONCOIMMUNOLOGY, V6, DOI 10.1080/2162402X.2017.1328338
   Chen X, 2018, CANCER LETT, V435, P80, DOI 10.1016/j.canlet.2018.08.001
   Choi S, 2017, FASEB J, V31, P1516, DOI 10.1096/fj.201601098R
   Colliez F, 2017, FRONT ONCOL, V7, DOI 10.3389/fonc.2017.00010
   Cursons J, 2015, CELL COMMUN SIGNAL, V13, DOI 10.1186/s12964-015-0106-x
   Dalamaga M, 2012, ENDOCR REV, V33, P547, DOI 10.1210/er.2011-1015
   De Francesco EM, 2017, BREAST CANCER RES, V19, DOI 10.1186/s13058-017-0923-5
   de Prati AC, 2017, J CELL BIOCHEM, V118, P3237, DOI 10.1002/jcb.25972
   Dogan HT, 2018, DIAGN PATHOL, V13, DOI 10.1186/s13000-018-0742-8
   Dou CW, 2019, ONCOGENE, V38, P1239, DOI 10.1038/s41388-018-0505-8
   Ejarque M, 2017, CELL DEATH DIS, V8, DOI 10.1038/cddis.2017.209
   Erler JT, 2006, NATURE, V440, P1222, DOI 10.1038/nature04695
   Fasanaro P, 2008, J BIOL CHEM, V283, P15878, DOI 10.1074/jbc.M800731200
   Goggins E, 2018, NEOPLASIA, V20, P131, DOI 10.1016/j.neo.2017.11.010
   Gomes AS, 2018, PHARMACOL RES, V131, P75, DOI 10.1016/j.phrs.2018.03.015
   GRAY LH, 1953, BRIT J RADIOL, V26, P638, DOI 10.1259/0007-1285-26-312-638
   Guo XF, 2016, ONCOTARGET, V7, P80521, DOI 10.18632/oncotarget.11825
   Guo XM, 2018, DRUG DELIV, V25, P585, DOI 10.1080/10717544.2018.1435751
   He YY, 2014, TUMOR BIOL, V35, P7317, DOI 10.1007/s13277-014-2060-4
   Hiraga T, 2018, INT J MOL SCI, V19, DOI 10.3390/ijms19113523
   Hsu YL, 2017, ONCOGENE, V36, P4929, DOI 10.1038/onc.2017.105
   Huang D, 2019, CANCER LETT, V448, P117, DOI 10.1016/j.canlet.2019.01.042
   Huang SH, 2019, ONCOL REP, V41, P1759, DOI 10.3892/or.2018.6929
   Huang Z, 2018, INT J BIOL SCI, V14, P2094, DOI 10.7150/ijbs.28288
   Huang Z, 2017, ONCOL RES, V25, P651, DOI 10.3727/096504016X14752792816791
   Incio J, 2018, SCI TRANSL MED, V10, DOI 10.1126/scitranslmed.aag0945
   Jeong SK, 2017, IMMUNOBIOLOGY, V222, P55, DOI 10.1016/j.imbio.2015.11.010
   Jia XQ, 2015, ONCOTARGET, V6, P8648, DOI 10.18632/oncotarget.3257
   Jiang LX, 2018, ONCOL RES, V26, P1055, DOI 10.3727/096504018X15152056890500
   Jin XY, 2019, INT J ONCOL, V54, P1457, DOI 10.3892/ijo.2019.4716
   Katagiri Tomohiro, 2018, Oncotarget, V9, P10525, DOI 10.18632/oncotarget.24156
   Kim MC, 2018, BMC CANCER, V18, DOI 10.1186/s12885-018-4720-z
   Kolb R, 2019, ONCOGENE, V38, P2351, DOI 10.1038/s41388-018-0592-6
   Krzywinska E, 2017, NAT COMMUN, V8, DOI 10.1038/s41467-017-01599-w
   Kugeratski FG, 2019, SCI SIGNAL, V12, DOI 10.1126/scisignal.aan8247
   Lang HL, 2017, ONCOL REP, V38, P785, DOI 10.3892/or.2017.5742
   Li L, 2018, ONCOTARGETS THER, V11, P8543, DOI 10.2147/OTT.S175578
   Li RZ, 2015, J BIOL CHEM, V290, P21603, DOI 10.1074/jbc.M115.651604
   Li W, 2019, BIOSCIENCE REP, V39, DOI 10.1042/BSR20181165
   Li W, 2017, OXID MED CELL LONGEV, V2017, DOI 10.1155/2017/2709053
   Liang HC, 2018, ANGIOGENESIS, V21, P849, DOI 10.1007/s10456-018-9630-9
   Lin SC, 2019, ONCOGENE, V38, P1093, DOI 10.1038/s41388-018-0487-6
   Liu KH, 2018, ANTICANCER RES, V38, P6299, DOI 10.21873/anticanres.12986
   Liu ZY, 2017, BMC CANCER, V17, DOI 10.1186/s12885-017-3578-9
   Lu HS, 2002, J BIOL CHEM, V277, P23111, DOI 10.1074/jbc.M202487200
   Lu YJ, 2019, BIOMED PHARMACOTHER, V112, DOI 10.1016/j.biopha.2019.108608
   Luo DQ, 2019, CANCER EPIDEM BIOMAR, V28, P857, DOI 10.1158/1055-9965.EPI-18-0881
   Madar S, 2013, TRENDS MOL MED, V19, P447, DOI 10.1016/j.molmed.2013.05.004
   Malik R, 2015, TRENDS BIOTECHNOL, V33, P230, DOI 10.1016/j.tibtech.2015.01.004
   Manalo DJ, 2005, BLOOD, V105, P659, DOI 10.1182/blood-2004-07-2958
   Manousopoulou A, 2018, BRIT J CANCER, V118, P1200, DOI 10.1038/s41416-018-0042-9
   Mansouri K, 2016, HUM MOL GENET, V25, P233, DOI 10.1093/hmg/ddv461
   Moon Y, 2018, BBA-MOL CELL RES, V1865, P334, DOI 10.1016/j.bbamcr.2017.11.008
   Mutvei AP, 2018, ONCOGENE, V37, P6083, DOI 10.1038/s41388-018-0400-3
   Nakamura H, 2018, LUNG CANCER, V115, P56, DOI 10.1016/j.lungcan.2017.11.013
   Nakaoka HJ, 2017, ONCOGENESIS, V6, DOI 10.1038/oncsis.2017.27
   Natarajan S, 2019, CANC RES
   Nie CY, 2018, MEDICINE, V97, DOI 10.1097/MD.0000000000013551
   O'Connor JPB, 2019, BRIT J RADIOL, V92, DOI 10.1259/bjr.20180642
   Okumura Y, 2018, ANN SURG ONCOL, V25, P3728, DOI 10.1245/s10434-018-6670-8
   Oleksiewicz U, 2017, J CANCER RES CLIN, V143, P1133, DOI 10.1007/s00432-017-2381-y
   Ouyang P, 2017, MOL MED REP, V16, P181, DOI 10.3892/mmr.2017.6596
   Palazon A, 2017, CANCER CELL, V32, P669, DOI 10.1016/j.ccell.2017.10.003
   Polanska UM, 2013, J CELL PHYSIOL, V228, P1651, DOI 10.1002/jcp.24347
   Qin XB, 2017, INT J NANOMED, V12, P3721, DOI 10.2147/IJN.S131516
   Rae C., 2018, MADRIDGE J ONCOGENES, V2, P30
   Rahim SAA, 2017, BRIT J CANCER, V117, P813, DOI 10.1038/bjc.2017.263
   Redfern AD, 2018, CLIN EXP METASTAS, V35, P285, DOI 10.1007/s10585-018-9906-x
   Reiss Y, 2009, J PATHOL, V217, P571, DOI 10.1002/path.2484
   Roma-Rodrigues C, 2019, INT J MOL SCI, V20, DOI 10.3390/ijms20040840
   Roth KJ, 2015, CELL MOL GASTROENTER, V1, P589, DOI 10.1016/j.jcmgh.2015.09.005
   Ruan HH, 2018, ONCOTARGET, V9, P4258, DOI 10.18632/oncotarget.23101
   Ryu D, 2018, BIOMOL THER, V26, P487, DOI 10.4062/biomolther.2018.116
   Samanta D, 2014, P NATL ACAD SCI USA, V111, pE5429, DOI 10.1073/pnas.1421438111
   Semaan A, 2017, VIRCHOWS ARCH, V470, P185, DOI 10.1007/s00428-016-2051-5
   Semenza G.L., 2007, SCI STKE, V2007, DOI [10.1126/stke.4072007cm8, DOI 10.1126/STKE.4072007CM8]
   SEMENZA GL, 1994, J BIOL CHEM, V269, P23757
   Senavirathna LK, 2018, SCI REP-UK, V8, DOI 10.1038/s41598-018-21073-x
   Sethumadhavan S, 2017, PLOS ONE, V12, DOI 10.1371/journal.pone.0187314
   Shears RK, 2018, PARASITE IMMUNOL, V40, DOI 10.1111/pim.12536
   Shen HL, 2017, CLIN INVEST MED, V40, pE40, DOI 10.25011/cim.v40i2.28194
   Shen XC, 2017, CHEMOTHERAPY, V62, P172, DOI 10.1159/000456066
   Shi L, 2017, NEOPLASMA, V64, P535, DOI 10.4149/neo_2017_407
   Siddharth S, 2018, INT J BIOCHEM CELL B, V102, P151, DOI 10.1016/j.biocel.2018.07.011
   Sletta KY, 2017, PLOS ONE, V12, DOI 10.1371/journal.pone.0183254
   Smith AG, 2019, J PATHOL, V247, P708, DOI 10.1002/path.5222
   Song XR, 2006, CANCER CHEMOTH PHARM, V58, P776, DOI 10.1007/s00280-006-0224-7
   Sruthi TV, 2018, J CELL PHYSIOL, V233, P3498, DOI 10.1002/jcp.26202
   Stieb S, 2018, EUR J NUCL MED MOL I, V45, P2201, DOI 10.1007/s00259-018-4116-y
   Sun KX, 2019, EBIOMEDICINE, V41, P370, DOI 10.1016/j.ebiom.2019.02.025
   Sun XC, 2018, J RECEPT SIG TRANSD, V38, P352, DOI 10.1080/10799893.2018.1531887
   Swartz JE, 2015, CANCER MED-US, V4, P1101, DOI 10.1002/cam4.460
   Tadokoro H, 2013, J BIOL CHEM, V288, P34343, DOI 10.1074/jbc.M113.480822
   Tang XR, 2017, CELL DEATH DIS, V8, DOI 10.1038/cddis.2016.486
   Tang YA, 2018, P NATL ACAD SCI USA, V115, pE5990, DOI 10.1073/pnas.1801348115
   Terry S, 2017, ONCOIMMUNOLOGY, V6, DOI 10.1080/2162402X.2016.1271858
   Vaupel P, 2007, CANCER METAST REV, V26, P225, DOI 10.1007/s10555-007-9055-1
   Wang F, 2018, FRONT ONCOL, V8, DOI 10.3389/fonc.2018.00486
   Wang ML, 2017, J EXP CLIN CANC RES, V36, DOI 10.1186/s13046-017-0533-1
   Wang P, 2017, MOL MED REP, V16, P2107, DOI 10.3892/mmr.2017.6794
   Wang Q, 2014, GENE, V541, P69, DOI 10.1016/j.gene.2014.03.025
   Wang W, 2014, CLIN CHIM ACTA, V428, P32, DOI 10.1016/j.cca.2013.10.018
   Wang WY, 2019, BIOMED PHARMACOTHER, V109, P1772, DOI 10.1016/j.biopha.2018.11.055
   Wang Ying, 2018, Oncotarget, V9, P32191, DOI 10.18632/oncotarget.25891
   Wang Y, 2016, ONCOL REP, V36, P3522, DOI 10.3892/or.2016.5171
   Wei J, 2018, CELL DEATH DIS, V9, DOI 10.1038/s41419-018-0623-9
   Westendorf AM, 2017, CELL PHYSIOL BIOCHEM, V41, P1271, DOI 10.1159/000464429
   Wu CE, 2019, BIOL CHEM, V400, P765, DOI 10.1515/hsz-2018-0351
   Wu F, 2019, ENDOCR-RELAT CANCER, V26, P525, DOI 10.1530/ERC-19-0008
   Wu QC, 2019, HEPATOLOGY, V70, P198, DOI 10.1002/hep.30593
   Xu Y, 2018, CELL PHYSIOL BIOCHEM, V48, P2429, DOI 10.1159/000492657
   Yan YY, 2018, J EXP CLIN CANC RES, V37, DOI 10.1186/s13046-018-0925-x
   Yang YZ, 2013, J CELL BIOCHEM, V114, P967, DOI 10.1002/jcb.24438
   Yang Y, 2016, ONCOL REP, V36, P2553, DOI 10.3892/or.2016.5129
   Yao-Borengasser A, 2015, ONCOL REP, V33, P2689, DOI 10.3892/or.2015.3880
   Ye LY, 2014, PANCREATOLOGY, V14, P391, DOI 10.1016/j.pan.2014.06.008
   Zahid H, 2018, INT J OBESITY, V42, P711, DOI 10.1038/ijo.2017.273
   Zhang H, 2018, BIOMED PHARMACOTHER, V107, P359, DOI 10.1016/j.biopha.2018.07.054
   Zhang J, 2018, J CELLULAR PHYSL, V234, P12800
   Zhang J, 2017, ONCOTARGET, V8, P24797, DOI 10.18632/oncotarget.15044
   Zhang JY, 2018, HEPATOLOGY, V67, P1872, DOI 10.1002/hep.29681
   Zhang LP, 2017, J LARYNGOL OTOL, V131, P44, DOI 10.1017/S0022215116009610
   Zhang WJ, 2017, J CANCER, V8, P1818, DOI 10.7150/jca.19057
   Zhang X, 2018, TECHNOL CANC RES TRE, V17
   Zhao J, 2018, BIOMATERIALS, V159, P215, DOI 10.1016/j.biomaterials.2018.01.014
   Zhao ZX, 2018, ONCOTARGET, V9, P2728, DOI 10.18632/oncotarget.18964
   Zheng TL, 2018, ONCOTARGETS THER, V11, P4167, DOI 10.2147/OTT.S164987
   Zhou JL, 2018, BIOL REPROD, V99, P308, DOI 10.1093/biolre/ioy061
   Zhu XL, 2019, J EXP CLIN CANC RES, V38, DOI 10.1186/s13046-019-1095-1
   Zong SQ, 2017, BIOCHEM BIOPH RES CO, V493, P461, DOI 10.1016/j.bbrc.2017.08.169
   Zou BJ, 2018, J CANCER, V9, P3278, DOI 10.7150/jca.25775
NR 136
TC 5
Z9 5
U1 1
U2 13
PU LIPPINCOTT WILLIAMS & WILKINS
PI PHILADELPHIA
PA TWO COMMERCE SQ, 2001 MARKET ST, PHILADELPHIA, PA 19103 USA
SN 1363-1950
EI 1473-6519
J9 CURR OPIN CLIN NUTR
JI Curr. Opin. Clin. Nutr. Metab. Care
PD JUL
PY 2019
VL 22
IS 4
BP 250
EP 263
DI 10.1097/MCO.0000000000000577
PG 14
WC Endocrinology & Metabolism; Nutrition & Dietetics
WE Science Citation Index Expanded (SCI-EXPANDED)
SC Endocrinology & Metabolism; Nutrition & Dietetics
GA IQ4DR
UT WOS:000480701800002
PM 31116106
DA 2022-07-19
ER

PT J
AU Jia, CZ
   Li, HC
   Fu, DL
   Lan, Y
AF Jia, Chunzeng
   Li, Hengchao
   Fu, Deliang
   Lan, Yu
TI GFAT1/HBP/O-GlcNAcylation Axis Regulates beta-Catenin Activity to
   Promote Pancreatic Cancer Aggressiveness
SO BIOMED RESEARCH INTERNATIONAL
LA English
DT Article
ID O-GLCNAC; HEXOSAMINE BIOSYNTHESIS; GLCNACYLATION; PATHWAY; LOCALIZATION;
   METABOLISM; EXPRESSION
AB Reprogrammed glucose and glutamine metabolism are essential for tumor initiation and development. As a branch of glucose and metabolism, the hexosamine biosynthesis pathway (HBP) generates uridine diphosphate N-acetylglucosamine (UDP-GlcNAc) and contributes to the O-GlcNAcylation process. However, the spectrum of HBP-dependent tumors and the mechanisms by which the HBP promotes tumor aggressiveness remain areas of active investigation. In this study, we analyzed the activity of the HBP and its prognostic value across 33 types of human cancers. Increased HBP activity was observed in pancreatic ductal adenocarcinoma (PDAC), and higher HBP activity predicted a poor prognosis in PDAC patients. Genetic silencing or pharmacological inhibition of the first and rate-limiting enzyme of the HBP, glutamine:fructose-6-phosphate amidotransferase 1 (GFAT1), inhibited PDAC cell proliferation, invasive capacity, and triggered cell apoptosis. Notably, these effects can be restored by addition of UDP-GlcNAc. Moreover, similar antitumor effects were noticed by pharmacological inhibition of GFAT1 with 6-diazo-5-oxo-l-norleucine (DON) or Azaserine. PDAC is maintained by oncogenic Wnt/beta-catenin transcriptional activity. Our data showed that GFAT1 can regulate beta-catenin expression via modulation of the O-GlcNAcylation process. TOP/FOP-Flash and real-time qPCR analysis showed that GFAT1 knockdown inhibited beta-catenin activity and the transcription of its downstream target genes CCND1 and MYC. Ectopic expression of a stabilized form of beta-catenin restored the suppressive roles of GFAT1 knockdown on PDAC cell proliferation and invasion. Collectively, our findings indicate that higher GFAT1/HBP/O-GlcNAcylation exhibits tumor-promoting roles by maintaining beta-catenin activity in PDAC.
C1 [Jia, Chunzeng; Lan, Yu] Beijing Jishuitan Hosp, Dept Gastroenterol, Beijing 100035, Peoples R China.
   [Li, Hengchao; Fu, Deliang] Fudan Univ, Huashan Hosp, Dept Pancreat Surg, Shanghai 200040, Peoples R China.
RP Lan, Y (通讯作者)，Beijing Jishuitan Hosp, Dept Gastroenterol, Beijing 100035, Peoples R China.; Fu, DL (通讯作者)，Fudan Univ, Huashan Hosp, Dept Pancreat Surg, Shanghai 200040, Peoples R China.
EM jcz_82@163.com; lihengchao@huashan.org.cn; surgeonfu@163.com;
   13621014609@163.com
FU Shanghai Municipal Planning Commission of Science and Research Fund
   [201840192]; Chinesisch-Deutsche Kooperationsgruppe: Precision Medicine
   in Pancreatic Cancer [GZ1456]
FX This work was supported by grants from the Shanghai Municipal Planning
   Commission of Science and Research Fund (201840192) and the
   Chinesisch-Deutsche Kooperationsgruppe: Precision Medicine in Pancreatic
   Cancer (GZ1456).
CR Ben Harosh-Davidovich S, 2018, EXP CELL RES, V364, P42, DOI 10.1016/j.yexcr.2018.01.024
   Chanmee T, 2016, J BIOL CHEM, V291, P24105, DOI 10.1074/jbc.M116.751263
   Chen YX, 2017, BIOCHEM BIOPH RES CO, V487, P433, DOI 10.1016/j.bbrc.2017.04.080
   Ferrer CM, 2016, J MOL BIOL, V428, P3282, DOI 10.1016/j.jmb.2016.05.028
   Gao SC, 2019, DNA CELL BIOL, V38, P286, DOI 10.1089/dna.2018.4447
   Gatenby RA, 2004, NAT REV CANCER, V4, P891, DOI 10.1038/nrc1478
   Ha JR, 2014, EXP CELL RES, V321, P153, DOI 10.1016/j.yexcr.2013.11.021
   Hanahan D, 2011, CELL, V144, P646, DOI 10.1016/j.cell.2011.02.013
   Hanover JA, 2018, J BIOENERG BIOMEMBR, V50, P155, DOI 10.1007/s10863-018-9751-2
   Ishino K, 2018, BIOCHEM BIOPH RES CO, V501, P668, DOI 10.1016/j.bbrc.2018.05.041
   Itkonen HM, 2015, ONCOGENE, V34, P3744, DOI 10.1038/onc.2014.307
   Kaushik AK, 2016, NAT COMMUN, V7, P11612, DOI 10.1038/ncomms11612
   Kohn AD, 1996, J BIOL CHEM, V271, P31372, DOI 10.1074/jbc.271.49.31372
   Li LL, 2017, ONCOTARGET, V8, P19205, DOI 10.18632/oncotarget.15164
   Liu B, 2019, CELL MOL NEUROBIOL, V39, P415, DOI 10.1007/s10571-019-00659-7
   Ma ZY, 2014, J BIOL CHEM, V289, P34457, DOI 10.1074/jbc.R114.577718
   Ma ZY, 2013, J BIOL CHEM, V288, P15121, DOI 10.1074/jbc.M113.470047
   MARSHALL S, 1991, J BIOL CHEM, V266, P4706
   Martinez-Outschoorn UE, 2017, NAT REV CLIN ONCOL, V14, P113, DOI 10.1038/nrclinonc.2017.1
   Michl P, 2018, GUT, V67, P997, DOI 10.1136/gutjnl-2017-315443
   Moloughney JG, 2018, J BIOL CHEM, V293, P16464, DOI 10.1074/jbc.RA118.003991
   Moloughney JG, 2016, MOL CELL, V63, P811, DOI 10.1016/j.molcel.2016.07.015
   Olivier-Van Stichelen S, 2014, FASEB J, V28, P3325, DOI 10.1096/fj.13-243535
   Phoomak C, 2017, SCI REP-UK, V7, DOI 10.1038/srep43842
   Rahib L, 2014, CANCER RES, V74, P2913, DOI 10.1158/0008-5472.CAN-14-0155
   Sayat R, 2008, EXP CELL RES, V314, P2774, DOI 10.1016/j.yexcr.2008.05.017
   Scott JW, 2017, BIOCHEM J, V474, P1289, DOI 10.1042/BCJ20170006
   Slawson C, 2011, NAT REV CANCER, V11, P678, DOI 10.1038/nrc3114
   Son J, 2013, NATURE, V496, P101, DOI 10.1038/nature12040
   Stichelen SOV, 2012, AM J PHYSIOL-ENDOC M, V302, pE417, DOI 10.1152/ajpendo.00390.2011
   Tang ZF, 2019, NUCLEIC ACIDS RES, V47, pW556, DOI 10.1093/nar/gkz430
   Vege SS, 2018, GASTROENTEROLOGY, V155, P581, DOI 10.1053/j.gastro.2018.05.019
   Wang XX, 2020, EXP CELL RES, V386, DOI 10.1016/j.yexcr.2019.111713
   Yang C, 2016, CATALYSTS, V6, DOI 10.3390/catal6080114
   Ying HQ, 2012, CELL, V149, P656, DOI 10.1016/j.cell.2012.01.058
   Zhou FX, 2016, J STEROID BIOCHEM, V159, P19, DOI 10.1016/j.jsbmb.2016.02.015
   Zhou L, 2019, PATHOL RES PRACT, V215, DOI 10.1016/j.prp.2019.152681
NR 37
TC 7
Z9 7
U1 0
U2 3
PU HINDAWI LTD
PI LONDON
PA ADAM HOUSE, 3RD FLR, 1 FITZROY SQ, LONDON, W1T 5HF, ENGLAND
SN 2314-6133
EI 2314-6141
J9 BIOMED RES INT
JI Biomed Res. Int.
PD FEB 17
PY 2020
VL 2020
AR 1921609
DI 10.1155/2020/1921609
PG 13
WC Biotechnology & Applied Microbiology; Medicine, Research & Experimental
WE Science Citation Index Expanded (SCI-EXPANDED)
SC Biotechnology & Applied Microbiology; Research & Experimental Medicine
GA KS9LD
UT WOS:000518629300002
PM 32149084
OA gold, Green Published
DA 2022-07-19
ER

PT J
AU Wang, J
   Li, TM
   Zang, LQ
   Pan, XD
   Wang, SJ
   Wu, YY
   Wang, GX
AF Wang, Jing
   Li, TongMing
   Zang, Linquan
   Pan, Xuediao
   Wang, Sujun
   Wu, Yanyan
   Wang, Guixiang
TI Apigenin Inhibits Human SW620 Cell Growth by Targeting Polyamine
   Catabolism
SO EVIDENCE-BASED COMPLEMENTARY AND ALTERNATIVE MEDICINE
LA English
DT Article
ID POSTRADIOTHERAPY CHEMOTHERAPY; EXTRACELLULAR POLYAMINES;
   PANCREATIC-CANCER; METABOLISM; APOPTOSIS; MECHANISM; MIGRATION;
   TRANSPORT; SURVIVAL; PROLIFERATION
AB Apigenin is a nonmutagenic flavonoid that has antitumor properties. Polyamines are ubiquitous cellular polycations, which play an important role in the proliferation and differentiation of cancer cells. Highly regulated pathways control the biosynthesis and degradation of polyamines. Ornithine decarboxylase (ODC) is the rate-limiting enzyme in the metabolism, and spermidine/spermine-N1-Acetyl transferase (SSAT) is the rate-limiting enzyme in the catabolism of polyamines. In the current study, the effect of increasing concentrations of apigenin on polyamine levels, ODC and SSAT protein expression, mRNA expression, cell proliferation and apoptosis, and the production of reactive oxygen species (ROS) was investigated in SW620 colon cancer cells. The results showed that apigenin significantly reduced cell proliferation, decreased the levels of spermidine and spermine, and increased previously downregulated putrescine contents. Apigenin also enhanced SSAT protein and mRNA levels and the production of reactive oxygen species in SW620 cells, though it had no significant effect on the levels of ODC protein or mRNA. Apigenin appears to decrease the proliferation rate of human SW620 cells by facilitating SSAT expression to induce polyamine catabolism and increasing ROS levels to induce cell apoptosis.
C1 [Wang, Jing; Li, TongMing] Guangzhou Univ Chinese Med, Sch Chinese Herbol, Guangzhou, Guangdong, Peoples R China.
   [Zang, Linquan; Pan, Xuediao; Wang, Sujun; Wu, Yanyan; Wang, Guixiang] Guangdong Pharmaceut Univ, Sch Pharm, Guangzhou, Guangdong, Peoples R China.
RP Wang, GX (通讯作者)，Guangdong Pharmaceut Univ, Sch Pharm, Guangzhou, Guangdong, Peoples R China.
EM wangguixiang306@126.com
CR ASK A, 1992, CANCER LETT, V66, P29, DOI 10.1016/0304-3835(92)90276-2
   Battaglia V, 2014, AMINO ACIDS, V46, P511, DOI 10.1007/s00726-013-1529-6
   BRUNTON VG, 1991, BIOCHEM J, V280, P193, DOI 10.1042/bj2800193
   Burns MR, 2009, J MED CHEM, V52, P1983, DOI 10.1021/jm801580w
   Casero RA, 2005, P W PHARMACOL SOC, V48, P24
   Casero RA, 2007, NAT REV DRUG DISCOV, V6, P373, DOI 10.1038/nrd2243
   Cheng CY, 2014, CHINESE J PHYSIOL, V57, P182, DOI 10.4077/CJP.2014.BAC200
   Choi SI, 2007, ARCH PHARM RES, V30, P1328, DOI 10.1007/BF02980274
   Chopra S, 1998, BIOCHEM PHARMACOL, V55, P1119, DOI 10.1016/S0006-2952(97)00601-1
   Dai FJ, 2017, ANTI-CANCER DRUG, V28, P457, DOI 10.1097/CAD.0000000000000465
   Erdogan S, 2016, LIFE SCI, V162, P77, DOI 10.1016/j.lfs.2016.08.019
   Ha HC, 1998, P NATL ACAD SCI USA, V95, P11140, DOI 10.1073/pnas.95.19.11140
   Hasnat MA, 2015, MOLECULES, V20, P21157, DOI 10.3390/molecules201219752
   Pham H, 2012, PANCREAS, V41, P1306, DOI 10.1097/MPA.0b013e31824d64d9
   Iarashi K, 2010, INT J BIOCHEM CELL B, V42, P39, DOI 10.1016/j.biocel.2009.07.009
   Johnson TD, 1996, TRENDS PHARMACOL SCI, V17, P22, DOI 10.1016/0165-6147(96)81566-5
   Kidd M, 1998, AM J PHYSIOL-GASTR L, V275, pG370, DOI 10.1152/ajpgi.1998.275.2.G370
   Kurata HT, 2006, J GEN PHYSIOL, V127, P467, DOI 10.1085/jgp.200509467
   Larque E, 2007, NUTRITION, V23, P87, DOI 10.1016/j.nut.2006.09.006
   Lee Y, 2014, INT J ONCOL, V44, P1599, DOI 10.3892/ijo.2014.2339
   Levin VA, 2000, CLIN CANCER RES, V6, P3878
   Levin VA, 2003, CLIN CANCER RES, V9, P981
   Lim W, 2016, J CELL PHYSIOL, V231, P2690, DOI 10.1002/jcp.25372
   LOPATIN AN, 1994, NATURE, V372, P366, DOI 10.1038/372366a0
   MATSUI I, 1981, J BIOL CHEM, V256, P2454
   MEYSKENS FL, 1995, J CELL BIOCHEM, P126
   Meyskens FL, 2008, CANCER PREV RES, V1, P32, DOI 10.1158/1940-6207.CAPR-08-0042
   Mohammed A, 2014, CANCER PREV RES, V7, P1198, DOI 10.1158/1940-6207.CAPR-14-0176
   Moinard C, 2005, CLIN NUTR, V24, P184, DOI 10.1016/j.clnu.2004.11.001
   PARCHMENT RE, 1993, INT J DEV BIOL, V37, P75
   PEGG AE, 1988, J BIOL CHEM, V263, P11008
   PEGG AE, 1988, CANCER RES, V48, P759
   Pegg AE, 2008, AM J PHYSIOL-ENDOC M, V294, pE995, DOI 10.1152/ajpendo.90217.2008
   Pegg AE, 2011, METHODS MOL BIOL, V720, P3, DOI 10.1007/978-1-61779-034-8_1
   RUSSELL DH, 1977, CLIN CHEM, V23, P22
   SARHAN S, 1992, ANTICANCER RES, V12, P457
   Schipper RG, 2000, SEMIN CANCER BIOL, V10, P55, DOI 10.1006/scbi.2000.0308
   SCHRECK R, 1991, EMBO J, V10, P2247, DOI 10.1002/j.1460-2075.1991.tb07761.x
   SEILER N, 1990, CANCER RES, V50, P5077
   Seiler N, 2003, CURR DRUG TARGETS, V4, P537, DOI 10.2174/1389450033490885
   Seiler N, 2003, CURR DRUG TARGETS, V4, P565, DOI 10.2174/1389450033490876
   SEILER N, 1990, INT J BIOCHEM, V22, P211, DOI 10.1016/0020-711X(90)90332-W
   Sulaiman RS, 2014, EXP EYE RES, V129, P161, DOI 10.1016/j.exer.2014.10.002
   TOURSARKISSIAN B, 1994, J SURG RES, V57, P401, DOI 10.1006/jsre.1994.1161
   WALLACE HM, 1992, FALK SYMP, V62, P87
   Wang YL, 2001, CANCER RES, V61, P5370
   Weiss TS, 2002, INT J COLORECTAL DIS, V17, P381, DOI 10.1007/s00384-002-0394-7
   Williams K, 1997, CELL SIGNAL, V9, P1, DOI 10.1016/S0898-6568(96)00089-7
   Xie SQ, 2012, INT J COLORECTAL DIS, V27, P861, DOI 10.1007/s00384-011-1379-1
NR 49
TC 8
Z9 8
U1 1
U2 11
PU HINDAWI LTD
PI LONDON
PA ADAM HOUSE, 3RD FLR, 1 FITZROY SQ, LONDON, W1T 5HF, ENGLAND
SN 1741-427X
EI 1741-4288
J9 EVID-BASED COMPL ALT
JI Evid.-based Complement Altern. Med.
PY 2017
VL 2017
AR 3684581
DI 10.1155/2017/3684581
PG 13
WC Integrative & Complementary Medicine
WE Science Citation Index Expanded (SCI-EXPANDED)
SC Integrative & Complementary Medicine
GA EU4WF
UT WOS:000401031700001
PM 28572828
OA Green Submitted, Green Published, gold
DA 2022-07-19
ER

PT J
AU Yamamoto, K
   Tamura, T
   Nakamura, R
   Hosoe, S
   Matsubara, M
   Nagata, K
   Kodaira, H
   Uemori, T
   Takahashi, Y
   Suzuki, M
   Saito, J
   Ueno, K
   Shuto, S
AF Yamamoto, Keisuke
   Tamura, Tomohiro
   Nakamura, Rina
   Hosoe, Shintaro
   Matsubara, Masahiro
   Nagata, Keiko
   Kodaira, Hiroshi
   Uemori, Takeshi
   Takahashi, Yuichi
   Suzuki, Michihiko
   Saito, Jun-ichi
   Ueno, Kimihisa
   Shuto, Satoshi
TI Development of a novel class of peroxisome proliferator-activated
   receptor (PPAR) gamma ligands as an anticancer agent with a unique
   binding mode based on a non-thiazolidinedione scaffold
SO BIOORGANIC & MEDICINAL CHEMISTRY
LA English
DT Article
ID AGONIST; ADIPOGENESIS; COMBINATION; EFATUTAZONE; PACLITAXEL; GLUCOSE;
   GROWTH; LIVER
AB We previously identified dibenzooxepine derivative 1 as a potent PPAR. ligand with a unique binding mode owing to its non-thiazolidinedione scaffold. However, while 1 showed remarkably potent MKN-45 gastric cancer cell aggregation activity, an indicator of cancer differentiation-inducing activity induced by PPAR. activation, we recognized that 1 was metabolically unstable. In the present study, we identified a metabolically soft spot, and successfully discovered 3-fluoro dibenzooxepine derivative 9 with better metabolic stability. Further optimization provided imidazo[1,2-alpha]pyridine derivative 17, which showed potent MKN-45 gastric cancer cell aggregation activity and excellent PK profiles compared with 9. Compound 17 exerted a growth inhibitory effect on AsPC-1/AG1 pancreatic tumor in mice. Furthermore, the decrease in the hematocrit (an indicator of localized edema, a serious adverse effect of PPAR gamma ligands) was tolerable even with oral administration at 200 mg/kg in healthy mice.
C1 [Yamamoto, Keisuke; Tamura, Tomohiro; Nakamura, Rina; Hosoe, Shintaro; Matsubara, Masahiro; Nagata, Keiko; Kodaira, Hiroshi; Uemori, Takeshi; Takahashi, Yuichi; Suzuki, Michihiko; Saito, Jun-ichi; Ueno, Kimihisa] Kyowa Kirin, R&D Div, Fuji Res Pk, 1188 Shimotogari,Nagaizumi Cho, Shizuoka, Japan.
   [Yamamoto, Keisuke; Shuto, Satoshi] Hokkaido Univ, Fac Pharmaceut Sci, Kita Ku, Kita 12,Nishi 6, Sapporo, Hokkaido 0600812, Japan.
   [Shuto, Satoshi] Hokkaido Univ, Ctr Res & Educ Drug Discovery, Kita Ku, Kita 12,Nishi 6, Sapporo, Hokkaido 0600812, Japan.
RP Shuto, S (通讯作者)，Hokkaido Univ, Fac Pharmaceut Sci, Kita Ku, Kita 12,Nishi 6, Sapporo, Hokkaido 0600812, Japan.; Yamamoto, K (通讯作者)，Fuji Res Pk, Small Mol Drug Res Labs, Nagaizumi Cho, Shizuoka 4118731, Japan.
EM keisuke.yamamoto.fn@kyowakirin.com; shu@pharm.hokudai.ac.jp
RI Shuto, Satoshi/AAH-4998-2020
OI Shuto, Satoshi/0000-0001-7850-8064
CR Bae H, 2016, CHEM SCI, V7, P5523, DOI 10.1039/c6sc01279e
   Barak Y, 1999, MOL CELL, V4, P585, DOI 10.1016/S1097-2765(00)80209-9
   Chan CWM, 2009, P NATL ACAD SCI USA, V106, P1936, DOI 10.1073/pnas.0812904106
   Chang CS, 2014, AM J PATHOL, V184, P442, DOI 10.1016/j.ajpath.2013.10.020
   Chernyak N, 2010, ANGEW CHEM INT EDIT, V49, P2743, DOI 10.1002/anie.200907291
   Choi JH, 2011, NATURE, V477, P477, DOI 10.1038/nature10383
   Copland JA, 2006, ONCOGENE, V25, P2304, DOI 10.1038/sj.onc.1209267
   Edvardsson U, 1999, J LIPID RES, V40, P1177
   Einstein M, 2008, MOL PHARMACOL, V73, P62, DOI 10.1124/mol.107.041202
   Gregoire FM, 2009, MOL ENDOCRINOL, V23, P975, DOI 10.1210/me.2008-0473
   Hamza MS, 2009, PLOS ONE, V4, DOI 10.1371/journal.pone.0004907
   Hughes TS, 2014, NAT COMMUN, V5, DOI 10.1038/ncomms4571
   Iwaki M, 2003, DIABETES, V52, P1655, DOI 10.2337/diabetes.52.7.1655
   Khandekar MJ, 2018, P NATL ACAD SCI USA, V115, P561, DOI 10.1073/pnas.1717776115
   Kim H, 2004, DIABETES, V53, pS60, DOI 10.2337/diabetes.53.2007.S60
   KLIEWER SA, 1995, CELL, V83, P813, DOI 10.1016/0092-8674(95)90194-9
   LEHMANN JM, 1995, J BIOL CHEM, V270, P12953, DOI 10.1074/jbc.270.22.12953
   Lehrke M, 2005, CELL, V123, P993, DOI 10.1016/j.cell.2005.11.026
   Medina-Gomez G, 2007, PUBLIC HEALTH NUTR, V10, P1132, DOI 10.1017/S1368980007000614
   Motani A, 2009, J MOL BIOL, V386, P1301, DOI 10.1016/j.jmb.2009.01.025
   Niemeyer NV, 2002, PHARMACOTHERAPY, V22, P924, DOI 10.1592/phco.22.11.924.33626
   Parulkar AA, 2001, ANN INTERN MED, V134, P61, DOI 10.7326/0003-4819-134-1-200101020-00014
   Serizawa M, 2014, CANCER SCI, V105, P683, DOI 10.1111/cas.12411
   Shah P, 2007, J ENZYM INHIB MED CH, V22, P527, DOI 10.1080/14756360701425014
   Shimazaki N, 2008, EUR J CANCER, V44, P1734, DOI 10.1016/j.ejca.2008.04.016
   Smallridge RC, 2013, J CLIN ENDOCR METAB, V98, P2392, DOI 10.1210/jc.2013-1106
   Tamori Y, 2002, DIABETES, V51, P2045, DOI 10.2337/diabetes.51.7.2045
   TONTONOZ P, 1994, CELL, V79, P1147, DOI 10.1016/0092-8674(94)90006-X
   Willson TM, 2001, ANNU REV BIOCHEM, V70, P341, DOI 10.1146/annurev.biochem.70.1.341
   Xu AM, 2005, P NATL ACAD SCI USA, V102, P6086, DOI 10.1073/pnas.0408452102
   Yamamoto K, 2018, J MED CHEM, V61, P10067, DOI 10.1021/acs.jmedchem.8b01200
NR 31
TC 2
Z9 2
U1 0
U2 9
PU PERGAMON-ELSEVIER SCIENCE LTD
PI OXFORD
PA THE BOULEVARD, LANGFORD LANE, KIDLINGTON, OXFORD OX5 1GB, ENGLAND
SN 0968-0896
EI 1464-3391
J9 BIOORGAN MED CHEM
JI Bioorg. Med. Chem.
PD NOV 15
PY 2019
VL 27
IS 22
AR 115122
DI 10.1016/j.bmc.2019.115122
PG 17
WC Biochemistry & Molecular Biology; Chemistry, Medicinal; Chemistry,
   Organic
WE Science Citation Index Expanded (SCI-EXPANDED); Index Chemicus (IC)
SC Biochemistry & Molecular Biology; Pharmacology & Pharmacy; Chemistry
GA JF1EK
UT WOS:000491130200006
PM 31623970
OA Green Published
DA 2022-07-19
ER

PT J
AU Yeh, TK
   Kuo, CC
   Lee, YZ
   Ke, YY
   Chu, KF
   Hsu, HY
   Chang, HY
   Liu, YW
   Song, JS
   Yang, CW
   Lin, LM
   Sun, M
   Wu, SH
   Kuo, PC
   Shih, C
   Chen, CT
   Tsou, LK
   Lee, SJ
AF Yeh, Teng-Kuang
   Kuo, Ching-Chuan
   Lee, Yue-Zhi
   Ke, Yi-Yu
   Chu, Kuang-Feng
   Hsu, Hsing-Yu
   Chang, Hsin-Yu
   Liu, Yu-Wei
   Song, Jen-Shin
   Yang, Cheng-Wei
   Lin, Li-Mei
   Sun, Manwu
   Wu, Szu-Huei
   Kuo, Po-Chu
   Shih, Chuan
   Chen, Chiung-Tong
   Tsou, Lun Kelvin
   Lee, Shiow-Ju
TI Design, Synthesis, and Evaluation of Thiazolidine-2,4-dione Derivatives
   as a Novel Class of Glutaminase Inhibitors
SO JOURNAL OF MEDICINAL CHEMISTRY
LA English
DT Article
ID KIDNEY-TYPE GLUTAMINASE; MITOCHONDRIAL GLUTAMINASE; ALLOSTERIC
   INHIBITOR; METABOLISM; CANCER; CELLS; EXPRESSION; MECHANISM; CARCINOMA;
   AGONISTS
AB Humans have two glutaminase genes, GLS (GLS1) and GLS2, each of which has two alternative transcripts: the kidney isoform (KGA) and glutaminase C (GAC) for GLS, and the liver isoform (LGA) and glutaminase B (GAB) for GLS2. Initial hit compound (Z)-5((1-(4-bromophenyl)-2,5-dimethyl-1H-pyrrol-3-yl)methylene)thiazolidine-2,4-dione (2), a thiazolidine-2,4-dione, was obtained from a high throughput screening of 40 000 compounds against KGA. Subsequently, a series of thiazolidine-2,4-dione derivatives was synthesized. Most of these were found to inhibit KGA and GAC with comparable activities, were less potent inhibitors of GAB, and were moderately selective for GLS1 over GLS2. The relationships between chemical structure, activity, and selectivity were investigated. The lead compounds obtained were found to (1) offer in vitro cellular activities for inhibiting cell growth, clonogenicity, and cellular glutamate production, (2) exhibit high concentrations of exposure in plasma by a pharmacokinetic study, and (3) reduce the tumor size of xenografted human pancreatic AsPC-1 carcinoma cells in mice.
C1 [Yeh, Teng-Kuang; Kuo, Ching-Chuan; Lee, Yue-Zhi; Ke, Yi-Yu; Chu, Kuang-Feng; Hsu, Hsing-Yu; Chang, Hsin-Yu; Liu, Yu-Wei; Song, Jen-Shin; Yang, Cheng-Wei; Lin, Li-Mei; Sun, Manwu; Wu, Szu-Huei; Kuo, Po-Chu; Shih, Chuan; Chen, Chiung-Tong; Tsou, Lun Kelvin; Lee, Shiow-Ju] Natl Hlth Res Inst, Inst Biotechnol & Pharmaceut Res, Miaoli 35053, Taiwan.
RP Tsou, LK; Lee, SJ (通讯作者)，Natl Hlth Res Inst, Inst Biotechnol & Pharmaceut Res, Miaoli 35053, Taiwan.
EM kelvintsou@nhri.org.tw; slee@nhri.org.tw
OI Lee, Yue-Zhi/0000-0001-8640-9525
FU Ministry of Economic Affairs, Taiwan R.O.C. [101-EC-17-A-02-04-1099,
   102-EC-17-A-02-04-1099, 103-EC-17-A-22-1099, 104-EC-17-A-22-1099,
   105-EC-17-A-22-1099]
FX This work was supported by Grants 101-EC-17-A-02-04-1099,
   102-EC-17-A-02-04-1099, 103-EC-17-A-22-1099, 104-EC-17-A-22-1099, and
   105-EC-17-A-22-1099 from Ministry of Economic Affairs, Taiwan R.O.C.
CR ALLEN L, 1980, RES COMMUN CHEM PATH, V27, P175
   Baell JB, 2010, J MED CHEM, V53, P2719, DOI 10.1021/jm901137j
   Brooks BR, 2009, J COMPUT CHEM, V30, P1545, DOI 10.1002/jcc.21287
   Chang H, 2014, ABSTR APPL ANAL, DOI 10.1155/2014/312640
   Chen SR, 2017, EUR J MED CHEM, V126, P202, DOI 10.1016/j.ejmech.2016.09.003
   Cheng L, 2017, BIOORG MED CHEM LETT, V27, P1243, DOI 10.1016/j.bmcl.2017.01.057
   Chou TC, 2010, CANCER RES, V70, P440, DOI 10.1158/0008-5472.CAN-09-1947
   DeLaBarre B, 2011, BIOCHEMISTRY-US, V50, P10764, DOI 10.1021/bi201613d
   Erickson JW, 2010, ONCOTARGET, V1, P734, DOI 10.18632/oncotarget.208
   Giacobbe A, 2013, CELL CYCLE, V12, P1395, DOI 10.4161/cc.24478
   Gross MI, 2014, MOL CANCER THER, V13, P890, DOI 10.1158/1535-7163.MCT-13-0870
   Hidalgo M, 1998, CLIN CANCER RES, V4, P2763
   Hu WW, 2010, P NATL ACAD SCI USA, V107, P7455, DOI 10.1073/pnas.1001006107
   Huang F, 2014, INT J CLIN EXP PATHO, V7, P1093
   Katt WP, 2017, FUTURE MED CHEM, V9, P223, DOI 10.4155/fmc-2016-0190
   Katt WP, 2014, DRUG DISCOV TODAY, V19, P450, DOI 10.1016/j.drudis.2013.10.008
   Kenny J, 2003, PROTEIN EXPRES PURIF, V31, P140, DOI 10.1016/S1046-5928(03)00161-X
   Le A, 2012, CELL METAB, V15, P110, DOI 10.1016/j.cmet.2011.12.009
   Liu J, 2014, ONCOTARGET, V5, P2635, DOI 10.18632/oncotarget.1862
   Mates JM, 2013, CURR MOL MED, V13, P514
   Mueller C, 2008, J CLIN ONCOL, V26, DOI 10.1200/jco.2008.26.15_suppl.2533
   Perez-Gomez C, 2005, BIOCHEM J, V386, P535, DOI 10.1042/BJ20040996
   Robinson MM, 2007, BIOCHEM J, V406, P407, DOI 10.1042/BJ20070039
   Shukla K, 2012, J MED CHEM, V55, P10551, DOI 10.1021/jm301191p
   Stalnecker CA, 2015, P NATL ACAD SCI USA, V112, P394, DOI 10.1073/pnas.1414056112
   Suzuki S, 2010, P NATL ACAD SCI USA, V107, P7461, DOI 10.1073/pnas.1002459107
   Tacar O, 2013, J PHARM PHARMACOL, V65, P157, DOI 10.1111/j.2042-7158.2012.01567.x
   Thangavelu K, 2014, SCI REP-UK, V4, DOI 10.1038/srep03827
   Turner A, 2003, BIOCHEM J, V370, P403, DOI 10.1042/BJ20021360
   Wang JB, 2010, CANCER CELL, V18, P207, DOI 10.1016/j.ccr.2010.08.009
   Wolf A, 2010, ONCOTARGET, V1, P552, DOI 10.18632/oncotarget.190
   Wright MB, 2014, MOL ENDOCRINOL, V28, P1756, DOI 10.1210/me.2013-1427
   Wu F, 1999, EUR J CANCER, V35, P1155, DOI 10.1016/S0959-8049(99)00099-4
   Xiao DB, 2015, ONCOTARGET, V6, P40655, DOI 10.18632/oncotarget.5821
   Zhang C, 2016, ELIFE, V5, DOI 10.7554/eLife.10727
NR 35
TC 21
Z9 22
U1 4
U2 32
PU AMER CHEMICAL SOC
PI WASHINGTON
PA 1155 16TH ST, NW, WASHINGTON, DC 20036 USA
SN 0022-2623
EI 1520-4804
J9 J MED CHEM
JI J. Med. Chem.
PD JUL 13
PY 2017
VL 60
IS 13
BP 5599
EP 5612
DI 10.1021/acs.jmedchem.7b00282
PG 14
WC Chemistry, Medicinal
WE Science Citation Index Expanded (SCI-EXPANDED); Index Chemicus (IC)
SC Pharmacology & Pharmacy
GA FA9KQ
UT WOS:000405764900022
PM 28609101
DA 2022-07-19
ER

PT J
AU Uc, A
   Perito, ER
   Pohl, JF
   Shah, U
   Abu-El-Haija, M
   Barth, B
   Bellin, MD
   Ellery, KM
   Fishman, DS
   Gariepy, CE
   Giefer, MJ
   Gonska, T
   Heyman, MB
   Himes, RW
   Husain, SZ
   Maqbool, A
   Mascarenhas, MR
   McFerron, BA
   Morinville, VD
   Lin, TK
   Liu, QY
   Nathan, JD
   Rhee, SJ
   Ooi, CY
   Sellers, ZM
   Schwarzenberg, SJ
   Serrano, J
   Troendle, DM
   Werlin, SL
   Wilschanski, M
   Zheng, YH
   Yuan, Y
   Lowe, ME
AF Uc, Aliye
   Perito, Emily R.
   Pohl, John F.
   Shah, Uzma
   Abu-El-Haija, Maisam
   Barth, Bradley
   Bellin, Melena D.
   Ellery, Kate M.
   Fishman, Douglas S.
   Gariepy, Cheryl E.
   Giefer, Matthew J.
   Gonska, Tanja
   Heyman, Melvin B.
   Himes, Ryan W.
   Husain, Sohail Z.
   Maqbool, Asim
   Mascarenhas, Maria R.
   McFerron, Brian A.
   Morinville, Veronique D.
   Lin, Tom K.
   Liu, Quin Y.
   Nathan, Jaimie D.
   Rhee, Sue J.
   Ooi, Chee Y.
   Sellers, Zachary M.
   Schwarzenberg, Sarah Jane
   Serrano, Jose
   Troendle, David M.
   Werlin, Steven L.
   Wilschanski, Michael
   Zheng, Yuhua
   Yuan, Ying
   Lowe, Mark E.
CA Consortium Study Chronic
TI INternational Study Group of Pediatric Pancreatitis: In Search for a
   CuRE Cohort Study: Design and Rationale for INSPPIRE 2 From the
   Consortium for the Study of Chronic Pancreatitis, Diabetes, and
   Pancreatic Cancer
SO PANCREAS
LA English
DT Article
DE Children; registry; pancreatitis
ID METABOLIC RISK-FACTORS; ACUTE RECURRENT; CHANGING INCIDENCE; ETIOLOGIC
   FACTORS; GENE-MUTATIONS; CHILDREN; DIAGNOSIS
AB We created the INternational Study Group of Pediatric Pancreatitis: In Search for a CuRE (INSPPIRE 2) cohort to study the risk factors, natural history, and outcomes of pediatric acute recurrent pancreatitis and chronic pancreatitis (CP). Patient and physician questionnaires collect information on demographics, clinical history, family and social history, and disease outcomes. Health-related quality of life, depression, and anxiety are measured using validated questionnaires. Information entered on paper questionnaires is transferred into a database managed by Consortium for the Study of Chronic Pancreatitis, Diabetes, and Pancreatic Cancer's Coordinating and Data Management Center. Biosamples are collected for DNA isolation and analysis of most common pancreatitis-associated genes. Twenty-two sites (18 in the United States, 2 in Canada, and 1 each in Israel and Australia) are participating in the INSPPIRE 2 study. These sites have enrolled 211 subjects into the INSPPIRE 2 database toward our goal to recruit more than 800 patients in 2 years. The INSPPIRE 2 cohort study is an extension of the INSPPIRE cohort study with a larger and more diverse patient population. Our goals have expanded to include evaluating risk factors for CP, its sequelae, and psychosocial factors associated with pediatric acute recurrent pancreatitis and CP.
C1 [Uc, Aliye] Univ Iowa, Stead Family Childrens Hosp, Stead Family Dept Pediat, Iowa City, IA USA.
   [Perito, Emily R.; Heyman, Melvin B.; Rhee, Sue J.] Univ Calif San Francisco, Dept Pediat, San Francisco, CA USA.
   [Pohl, John F.] Univ Utah, Dept Pediat, Salt Lake City, UT USA.
   [Shah, Uzma] Harvard Med Sch, Massachusetts Gen Hosp Children, Dept Pediat, Boston, MA USA.
   [Abu-El-Haija, Maisam; Lin, Tom K.] Cincinnati Childrens Hosp Med Ctr, Dept Pediat, Cincinnati, OH 45229 USA.
   [Barth, Bradley; Troendle, David M.] Univ Texas Southwestern Med Ctr Dallas, Dept Pediat, Dallas, TX USA.
   [Bellin, Melena D.; Schwarzenberg, Sarah Jane] Univ Minnesota, Dept Pediat, Mason Childrens Hosp, Minneapolis, MN 55455 USA.
   [Ellery, Kate M.; Husain, Sohail Z.] Childrens Hosp Pittsburgh, Dept Pediat, Pittsburgh, PA 15213 USA.
   [Fishman, Douglas S.; Himes, Ryan W.] Baylor Coll Med, Dept Pediat, Houston, TX 77030 USA.
   [Gariepy, Cheryl E.] Nationwide Childrens Hosp, Dept Pediat, Columbus, OH USA.
   [Giefer, Matthew J.] Seattle Childrens Hosp, Dept Pediat, Seattle, WA USA.
   [Gonska, Tanja] Hosp Sick Children, Dept Pediat, Toronto, ON, Canada.
   [Maqbool, Asim; Mascarenhas, Maria R.] Childrens Hosp Philadelphia, Dept Pediat, Philadelphia, PA 19104 USA.
   [McFerron, Brian A.] Indiana Univ Sch Med, Riley Hosp Children, Dept Pediat, Indianapolis, IN 46202 USA.
   [Morinville, Veronique D.] McGill Univ, Montreal Childrens Hosp, Dept Pediat, Montreal, PQ, Canada.
   [Liu, Quin Y.] Cedars Sinai Med Ctr, Dept Pediat & Med, Los Angeles, CA 90048 USA.
   [Nathan, Jaimie D.] Cincinnati Childrens Hosp Med Ctr, Div Pediat Gen & Thorac Surg, Cincinnati, OH 45229 USA.
   [Ooi, Chee Y.] Univ New South Wales, Dept Pediat, Sch Womens & Childrens Hlth, Med, Sydney, NSW, Australia.
   [Ooi, Chee Y.] Sydney Childrens Hosp, Sydney, NSW, Australia.
   [Sellers, Zachary M.] Stanford Univ, Dept Pediat, Stanford, CA 94305 USA.
   [Serrano, Jose] NIDDK, Div Digest Dis & Nutr, Bethesda, MD 20892 USA.
   [Werlin, Steven L.] Med Coll Wisconsin, Dept Pediat, 8701 Watertown Plank Rd, Milwaukee, WI 53226 USA.
   [Wilschanski, Michael] Hadassah Hebrew Univ Hosp, Dept Pediat, Jerusalem, Israel.
   [Zheng, Yuhua] Childrens Hosp Los Angeles, Dept Pediat, Los Angeles, CA 90027 USA.
   [Yuan, Ying] Univ Texas MD Anderson Canc Ctr, Dept Biostat, Houston, TX 77030 USA.
   [Lowe, Mark E.] Washington Univ, Sch Med, Dept Pediat, St Louis, MO 63110 USA.
RP Uc, A (通讯作者)，Univ Iowa Hlth Care, Stead Family Dept Pediat, 200 Hawkins Dr,BT 1120-C, Iowa City, IA 52242 USA.
EM aliye-uc@uiowa.edu
RI Sellers, Zachary/AAI-1356-2020; Giefer, Matthew/AAF-5130-2019; Gariepy,
   Cheryl/AAQ-3441-2021
OI Sellers, Zachary/0000-0001-5352-7760; Uc, Aliye/0000-0003-2004-5743;
   Ooi, Chee/0000-0001-7111-0926; Giefer, Matthew/0000-0001-8325-3342;
   Serrano, Jose/0000-0002-7779-1547
FU National Cancer Institute of the National Institutes of Health
   [R21DK096327, R01DK097820, U01DK108334, U01DK108300, U01DK108327,
   U01DK108326, U01DK108323, U01DK108328, U01DK108314]; National Institute
   of Diabetes and Digestive and Kidney Diseases of the National Institutes
   of Health [R21DK096327, R01DK097820, U01DK108334, U01DK108300,
   U01DK108327, U01DK108326, U01DK108323, U01DK108328, U01DK108314]; Vertex
   Pharmaceuticals; NATIONAL CENTER FOR ADVANCING TRANSLATIONAL SCIENCES
   [UL1TR002538] Funding Source: NIH RePORTER; NATIONAL INSTITUTE OF
   DIABETES AND DIGESTIVE AND KIDNEY DISEASES [U01DK108334, R01DK097820,
   U01DK108314, U01DK108323, U01DK108326, U01DK108327, U01DK108328,
   U01DK108300, R21DK096327] Funding Source: NIH RePORTER
FX Research reported in this publication was supported by National Cancer
   Institute and the National Institute of Diabetes and Digestive and
   Kidney Diseases of the National Institutes of Health under award numbers
   R21DK096327, R01DK097820, U01DK108334, U01DK108300, U01DK108327,
   U01DK108326, U01DK108323, U01DK108328, U01DK108314, and U01DK108300. The
   content is solely the responsibility of the authors and does not
   necessarily represent the official views of the National Institutes of
   Health.; Dr Mark Lowe is on the Board of Directors of the National
   Pancreas Foundation and receives royalties from Millipore Inc and
   UpToDate. Drs Tanja Gonska and Michael Wilschanski received a research
   grant from Vertex Pharmaceuticals. Dr Sohail Husain owns equity in
   PrevCon. Dr John Pohl is on the speaker's bureau for Medical Education
   Resources, Inc. Dr Melena Bellin is a consultant for AbbVie Inc and
   ARIEL Precision Medicine. Dr Aliye Uc is a member of American Board of
   Pediatrics, Subboard of Pediatric Gastroenterology. The other authors
   declare no conflicts of interest.
CR Achenbach T M, 2000, Pediatr Rev, V21, P265, DOI 10.1542/pir.21-8-265
   American Diabetes Association, 2018, Diabetes Care, V41, pS13, DOI 10.2337/dc18-S002
   Beer S, 2013, GUT, V62, P1616, DOI 10.1136/gutjnl-2012-303090
   Chowdhury SD, 2013, INDIAN PEDIATR, V50, P1016, DOI 10.1007/s13312-013-0281-z
   Ericsson M, 2002, DISABIL REHABIL, V24, P334, DOI 10.1080/09638280110096241
   Gariepy CE, 2017, J PEDIATR GASTR NUTR, V64, P95, DOI 10.1097/MPG.0000000000001446
   Giefer MJ, 2017, J PEDIATR-US, V186, P95, DOI 10.1016/j.jpeds.2017.03.063
   Hicks CL, 2001, PAIN, V93, P173, DOI 10.1016/S0304-3959(01)00314-1
   Husain SZ, 2016, J PEDIATR GASTR NUTR, V62, P609, DOI 10.1097/MPG.0000000000001035
   Kumar S, 2016, JAMA PEDIATR, V170, P562, DOI 10.1001/jamapediatrics.2015.4955
   Landgraf JM., 1996, CHQ USERS MANUAL, V1st
   Lin TK, 2018, J CLIN GASTROENTEROL
   Lopez MJ, 2002, J PEDIATR-US, V140, P622, DOI 10.1067/mpd.2002.123880
   Lucidi V, 2011, PANCREAS, V40, P517, DOI 10.1097/MPA.0b013e318214fe42
   Mayerle J, 2013, DTSCH ARZTEBL INT, V110, P387, DOI 10.3238/arztebl.2013.0387
   Minen F, 2012, SCAND J GASTROENTERO, V47, P1501, DOI 10.3109/00365521.2012.729084
   Morinville VD, 2014, J PEDIATR GASTR NUTR, V59, P360, DOI 10.1097/MPG.0000000000000417
   Morinville VD, 2012, J PEDIATR GASTR NUTR, V55, P261, DOI 10.1097/MPG.0b013e31824f1516
   Morinville VD, 2010, PANCREAS, V39, P5, DOI 10.1097/MPA.0b013e3181baac47
   Nydegger A, 2007, J GASTROEN HEPATOL, V22, P1313, DOI 10.1111/j.1440-1746.2007.04936.x
   Pant C, 2015, J PEDIATR GASTR NUTR, V61, P568, DOI 10.1097/MPG.0000000000000890
   Park A, 2009, J PEDIATR GASTR NUTR, V49, P316, DOI 10.1097/MPG.0b013e31818d7db3
   Pezzilli R, 2002, DIGEST LIVER DIS, V34, P343, DOI 10.1016/S1590-8658(02)80128-1
   Pohl J, 2016, J PEDIATR GASTR NUTR, V62, pE66, DOI 10.1097/MPG.0000000000001156
   Sanchez-Ramirez CA, 2007, ACTA PAEDIATR, V96, P534, DOI 10.1111/j.1651-2227.2007.00225.x
   Scheers I, 2018, J PEDIATR GASTR NUTR, V67, P232, DOI 10.1097/MPG.0000000000002028
   Scheers I, 2017, AM J GASTROENTEROL, V112, P1604, DOI 10.1038/ajg.2017.85
   Schnur A, 2014, GUT, V63, P337, DOI 10.1136/gutjnl-2012-304331
   Schwarzenberg SJ, 2015, J PEDIATR-US, V166, P890, DOI 10.1016/j.jpeds.2014.11.019
   Sellers ZM, 2018, GASTROENTEROLOGY, V155, P469, DOI 10.1053/j.gastro.2018.04.013
   Serrano J, 2018, PANCREAS, V47, P1208, DOI 10.1097/MPA.0000000000001167
   Sultan M, 2012, J PEDIATR GASTR NUTR, V54, P645, DOI 10.1097/MPG.0b013e31823f0269
   Ting J, 2016, J PEDIATR GASTR NUTR, V62, P443, DOI 10.1097/MPG.0000000000001057
   Troendle DM, 2017, PANCREAS, V46, P764, DOI 10.1097/MPA.0000000000000848
   van Geenen EJM, 2011, AM J GASTROENTEROL, V106, P1161, DOI 10.1038/ajg.2011.43
   Wang W, 2009, J GASTROEN HEPATOL, V24, P1862, DOI 10.1111/j.1440-1746.2009.05967.x
   Werlin SL, 2003, J PEDIATR GASTR NUTR, V37, P591, DOI 10.1097/00005176-200311000-00017
   Witt H, 2001, PANCREATOLOGY, V1, P432, DOI 10.1159/000055843
   Witt H, 2013, NAT GENET, V45, P1216, DOI 10.1038/ng.2730
NR 39
TC 23
Z9 25
U1 0
U2 0
PU LIPPINCOTT WILLIAMS & WILKINS
PI PHILADELPHIA
PA TWO COMMERCE SQ, 2001 MARKET ST, PHILADELPHIA, PA 19103 USA
SN 0885-3177
EI 1536-4828
J9 PANCREAS
JI Pancreas
PD NOV-DEC
PY 2018
VL 47
IS 10
BP 1222
EP 1228
DI 10.1097/MPA.0000000000001172
PG 7
WC Gastroenterology & Hepatology
WE Science Citation Index Expanded (SCI-EXPANDED)
SC Gastroenterology & Hepatology
GA GZ3RV
UT WOS:000449304600010
PM 30325861
OA Green Submitted, Green Accepted
DA 2022-07-19
ER

PT J
AU Nagy, T
   Fisi, V
   Frank, D
   Katai, E
   Nagy, Z
   Miseta, A
AF Nagy, Tamas
   Fisi, Viktoria
   Frank, Dorottya
   Katai, Emese
   Nagy, Zsofia
   Miseta, Attila
TI Hyperglycemia-Induced Aberrant Cell Proliferation; A Metabolic Challenge
   Mediated by Protein O-GlcNAc Modification
SO CELLS
LA English
DT Review
DE diabetes; O-GlcNAc; proliferation; cell cycle; cancer; hyperglycemia
ID LINKED N-ACETYLGLUCOSAMINE; ORTHODONTIC TOOTH MOVEMENT;
   PENTOSE-PHOSPHATE PATHWAY; HUMAN SKIN FIBROBLASTS; DIABETES-MELLITUS;
   HIGH-GLUCOSE; INSULIN-RESISTANCE; MESANGIAL CELLS; KAPPA-B;
   PANCREATIC-CANCER
AB Chronic hyperglycemia has been associated with an increased prevalence of pathological conditions including cardiovascular disease, cancer, or various disorders of the immune system. In some cases, these associations may be traced back to a common underlying cause, but more often, hyperglycemia and the disturbance in metabolic balance directly facilitate pathological changes in the regular cellular functions. One such cellular function crucial for every living organism is cell cycle regulation/mitotic activity. Although metabolic challenges have long been recognized to influence cell proliferation, the direct impact of diabetes on cell cycle regulatory elements is a relatively uncharted territory. Among other nutrient sensing mechanisms, protein O-linked beta-N-acetylglucosamine (O-GlcNAc) modification emerged in recent years as a major contributor to the deleterious effects of hyperglycemia. An increasing amount of evidence suggest that O-GlcNAc may significantly influence the cell cycle and cellular proliferation. In our present review, we summarize the current data available on the direct impact of metabolic changes caused by hyperglycemia in pathological conditions associated with cell cycle disorders. We also review published experimental evidence supporting the hypothesis that O-GlcNAc modification may be one of the missing links between metabolic regulation and cellular proliferation.
C1 [Nagy, Tamas; Fisi, Viktoria; Katai, Emese; Nagy, Zsofia; Miseta, Attila] Univ Pecs, Med Sch, Dept Lab Med, H-7624 Pecs, Hungary.
   [Frank, Dorottya] Univ Pecs, Med Sch, Dept Dent Oral & Maxillofacial Surg, H-7621 Pecs, Hungary.
RP Nagy, T (通讯作者)，Univ Pecs, Med Sch, Dept Lab Med, H-7624 Pecs, Hungary.
EM nagy.tamas@pte.hu
RI Fisi, Viktoria/AAF-2948-2022; Fisi, Viktoria/AFH-7514-2022
OI Nagy, Tamas/0000-0001-5437-1411
FU Research Fund of the University of Pecs, Medical School
   [AOK-KA-2018-21]; EU [GINOP 2.3.2.-15, 2.3.2.-15-2016-00050,
   2.3.3.-15-2016-00025]
FX This work was funded by the Research Fund of the University of Pecs,
   Medical School (grant No.: AOK-KA-2018-21), the EU founded Hungarian
   projects GINOP 2.3.2.-15 (grant No.: 2.3.2.-15-2016-00050) and GINOP
   2.3.3.-15 (grant No.: 2.3.3.-15-2016-00025).
CR Aguilar AL, 2017, ACS CHEM BIOL, V12, P3031, DOI 10.1021/acschembio.7b00869
   Alavi A, 2014, J AM ACAD DERMATOL, V70, DOI 10.1016/j.jaad.2013.06.055
   Alba-Loureiro TC, 2007, BRAZ J MED BIOL RES, V40, P1037, DOI 10.1590/S0100-879X2006005000143
   Algire C, 2010, ENDOCR-RELAT CANCER, V17, P351, DOI 10.1677/ERC-09-0252
   Ali A, 2017, MOL CELLS, V40, P476, DOI 10.14348/molcells.2017.2309
   Amer Diabet Assoc, 2018, DIABETES CARE, V41, pS13, DOI 10.2337/dc18-S002
   Amer Diabet Assoc, 2013, DIABETES CARE, V36, pS67, DOI [10.2337/dc12-s064, 10.2337/dc11-S062, 10.2337/dc10-S062, 10.2337/dc13-S067]
   Andres LM, 2017, ACS CHEM BIOL, V12, P2030, DOI 10.1021/acschembio.7b00232
   Arita K, 2016, ORTHOD CRANIOFAC RES, V19, P83, DOI 10.1111/ocr.12117
   Arnold SE, 2018, NAT REV NEUROL, V14, P168, DOI 10.1038/nrneurol.2017.185
   Asthana A, 2018, MOL CANCER THER, V17, P2226, DOI 10.1158/1535-7163.MCT-18-0426
   Aurer I, 2007, COLLEGIUM ANTROPOL, V31, P247
   Ballotari P, 2017, BMC CANCER, V17, DOI 10.1186/s12885-017-3696-4
   Banerjee PS, 2016, MOL ASPECTS MED, V51, P1, DOI 10.1016/j.mam.2016.05.005
   Barni S, 1996, BIOTECH HISTOCHEM, V71, P66, DOI 10.3109/10520299609117135
   Baudoin L, 2015, FRONT ENDOCRINOL, V5, DOI [10.3389/fendo.2016.00235, 10.3389/fendo.2014.00235]
   Ben Harosh-Davidovich S, 2018, EXP CELL RES, V364, P42, DOI 10.1016/j.yexcr.2018.01.024
   Ben QW, 2011, EUR J CANCER, V47, P1928, DOI 10.1016/j.ejca.2011.03.003
   Ben QW, 2011, EUR J CANCER, V47, P248, DOI 10.1016/j.ejca.2010.07.010
   Berlanga-Acosta J, 2013, BIOMED RES INT, V2013, DOI 10.1155/2013/256043
   Black AR, 2013, FRONT IMMUNOL, V3, DOI 10.3389/fimmu.2012.00423
   Boonstra J, 2004, GENE, V337, P1, DOI 10.1016/j.gene.2004.04.032
   Braga SMG, 2011, EUR J ORAL SCI, V119, P7, DOI 10.1111/j.1600-0722.2010.00793.x
   Brem H, 2007, J CLIN INVEST, V117, P1219, DOI 10.1172/JCI32169
   Brownlee M, 2001, NATURE, V414, P813, DOI 10.1038/414813a
   Buranasin P, 2018, PLOS ONE, V13, DOI 10.1371/journal.pone.0201855
   Burns JS, 2017, INT J MOL SCI, V18, DOI 10.3390/ijms18122755
   Buzzai M, 2007, CANCER RES, V67, P6745, DOI 10.1158/0008-5472.CAN-06-4447
   Chang MS, 2018, J LEUKOCYTE BIOL, V104, P919, DOI 10.1002/JLB.MR1217-489R
   Chatham JC, 2010, CURR SIGNAL TRANSD T, V5, P49, DOI 10.2174/157436210790226492
   Colicino EG, 2018, CYTOSKELETON, V75, P481, DOI 10.1002/cm.21504
   Conroy MJ, 2016, P NUTR SOC, V75, P125, DOI 10.1017/S0029665115004176
   Criollo A, 2007, APOPTOSIS, V12, P3, DOI 10.1007/s10495-006-0328-x
   Curran MA, 2010, P NATL ACAD SCI USA, V107, P4275, DOI 10.1073/pnas.0915174107
   Cuyas E, 2014, METHODS MOL BIOL, V1170, P113, DOI 10.1007/978-1-4939-0888-2_7
   de Jesus T, 2018, CELL IMMUNOL, V333, P85, DOI 10.1016/j.cellimm.2018.05.010
   Rocha LAD, 2016, AM J HYPERTENS, V29, P696, DOI 10.1093/ajh/hpv160
   de Queiroz RM, 2016, J BIOL CHEM, V291, P18897, DOI 10.1074/jbc.M116.734533
   de Queirozl RM, 2014, FRONT ONCOL, V4, DOI 10.3389/fonc.2014.00132
   Degenhardt Y, 2010, CLIN CANCER RES, V16, P384, DOI 10.1158/1078-0432.CCR-09-1380
   Dehennaut V, 2008, BIOCHEM BIOPH RES CO, V369, P539, DOI 10.1016/j.bbrc.2008.02.063
   Dehennaut V, 2007, J BIOL CHEM, V282, P12527, DOI 10.1074/jbc.M700444200
   Delporte A, 2014, PLANT PHYSIOL BIOCH, V83, P151, DOI 10.1016/j.plaphy.2014.07.021
   Den Dekker A, 2019, TRANSL RES, V204, P39, DOI 10.1016/j.trsl.2018.10.001
   Descalzo DLM, 2016, STEM CELL REP, V7, P55, DOI 10.1016/j.stemcr.2016.06.006
   DeShields SC, 2018, J ENDOCRINOL INVEST, V41, P1051, DOI 10.1007/s40618-018-0828-x
   Deshpande AD, 2008, PHYS THER, V88, P1254, DOI 10.2522/ptj.20080020
   Dias WB, 2007, MOL BIOSYST, V3, P766, DOI 10.1039/b704905f
   Donovan K, 2014, INVEST OPHTH VIS SCI, V55, P7862, DOI 10.1167/iovs.14-14048
   Dorfmueller HC, 2010, CHEM BIOL, V17, P1250, DOI 10.1016/j.chembiol.2010.09.014
   Du XL, 2001, J CLIN INVEST, V108, P1341, DOI 10.1172/JCI200111235
   Duan WX, 2014, BIOMED RES INT, V2014, DOI 10.1155/2014/461917
   Durning SP, 2016, J BIOL CHEM, V291, P2107, DOI 10.1074/jbc.M115.693580
   El-Bialy T, 2000, AM J ORTHOD DENTOFAC, V118, P189, DOI 10.1067/mod.2000.105235
   Fainsod-Levi T, 2017, CELL REP, V21, P2384, DOI 10.1016/j.celrep.2017.11.010
   Fakhruddin S, 2017, J DIABETES RES, V2017, DOI 10.1155/2017/8379327
   Fardini Y, 2013, FRONT ENDOCRINOL, V4, DOI 10.3389/fendo.2013.00099
   Farhat F, 2015, REDOX REP, V20, P60, DOI 10.1179/1351000214Y.0000000105
   Faust D, 2012, CELL COMMUN SIGNAL, V10, DOI 10.1186/1478-811X-10-6
   Ferrer CM, 2014, MOL CELL, V54, P820, DOI 10.1016/j.molcel.2014.04.026
   Filhoulaud G, 2009, J BIOL CHEM, V284, P24583, DOI 10.1074/jbc.M109.025288
   Fisi V, 2018, MOLECULES, V23, DOI 10.3390/molecules23061275
   Forbes JM, 2013, PHYSIOL REV, V93, P137, DOI 10.1152/physrev.00045.2011
   Forma E, 2014, CELL MOL BIOL LETT, V19, P438, DOI 10.2478/s11658-014-0204-6
   Forouhi Nita Gandhi, 2014, Medicine (Abingdon), V42, P698
   Franke S, 2009, ARTHRITIS RES THER, V11, DOI 10.1186/ar2807
   FRIED RC, 1985, J SURG RES, V39, P461, DOI 10.1016/0022-4804(85)90101-5
   Frykberg RG, 2015, ADV WOUND CARE, V4, P560, DOI 10.1089/wound.2015.0635
   Gao Y, 2003, ARCH BIOCHEM BIOPHYS, V415, P155, DOI 10.1016/S0003-9861(03)00234-0
   Gao Y, 2001, J BIOL CHEM, V276, P9838, DOI 10.1074/jbc.M010420200
   Geerlings SE, 1999, FEMS IMMUNOL MED MIC, V26, P259, DOI 10.1016/S0928-8244(99)00142-X
   Giacco F, 2010, CIRC RES, V107, P1058, DOI 10.1161/CIRCRESAHA.110.223545
   Giovannucci E, 2010, DIABETES CARE, V33, P1674, DOI 10.2337/dc10-0666
   Goldin A, 2006, CIRCULATION, V114, P597, DOI 10.1161/CIRCULATIONAHA.106.621854
   GOLDSTEIN S, 1979, J CLIN INVEST, V63, P358, DOI 10.1172/JCI109311
   Golks A, 2008, EMBO REP, V9, P748, DOI 10.1038/embor.2008.129
   Grazul-Bilska AT, 2002, EXP CLIN ENDOCR DIAB, V110, P176, DOI 10.1055/s-2002-32149
   Greenhalgh DG, 2003, METH MOLEC MED, V78, P181
   Groves JA, 2017, J BIOL CHEM, V292, P6493, DOI 10.1074/jbc.M116.760785
   Gu YC, 2014, MOL MED REP, V10, P897, DOI 10.3892/mmr.2014.2269
   Guillemain G, 2007, J BIOL CHEM, V282, P15228, DOI 10.1074/jbc.M610986200
   Hanover JA, 1999, ARCH BIOCHEM BIOPHYS, V362, P38, DOI 10.1006/abbi.1998.1016
   Hanover JA, 2018, J BIOENERG BIOMEMBR, V50, P155, DOI 10.1007/s10863-018-9751-2
   Hart GW, 2007, NATURE, V446, P1017, DOI 10.1038/nature05815
   Hart GW, 2011, ANNU REV BIOCHEM, V80, P825, DOI 10.1146/annurev-biochem-060608-102511
   Havens CG, 2006, MOL CELL BIOL, V26, P4701, DOI 10.1128/MCB.00303-06
   Hawkins M, 1997, J CLIN INVEST, V99, P2173, DOI 10.1172/JCI119390
   Hebert LF, 1996, J CLIN INVEST, V98, P930, DOI 10.1172/JCI118876
   Hehenberger K, 1997, CELL BIOCHEM FUNCT, V15, P197
   Hidalgo M, 2000, ONCOGENE, V19, P6680, DOI 10.1038/sj.onc.1204091
   Hink U, 2001, CIRC RES, V88, pE14
   Holst S, 2015, ADV CANCER RES, V126, P203, DOI 10.1016/bs.acr.2014.11.004
   Holst S, 2013, MOL CELL PROTEOMICS, V12, P3081, DOI 10.1074/mcp.M113.030387
   Hou XW, 2014, CARDIOVASC DIABETOL, V13, DOI 10.1186/1475-2840-13-78
   Hsueh WA, 2001, DIABETES CARE, V24, P392, DOI 10.2337/diacare.24.2.392
   Huang HJ, 2007, J CELL SCI, V120, P2479, DOI 10.1242/jcs.001222
   Huang SM, 2017, J DERMATOL SCI, V87, P168, DOI 10.1016/j.jdermsci.2017.04.014
   Huang XJ, 2018, INT J BIOL SCI, V14, P1483, DOI 10.7150/ijbs.27173
   JACOB F, 1961, J MOL BIOL, V3, P318, DOI 10.1016/S0022-2836(61)80072-7
   Jain M, 2011, J VASC SURG, V53, P1654, DOI 10.1016/j.jvs.2011.02.019
   Janniere L, 2007, PLOS ONE, V2, DOI 10.1371/journal.pone.0000447
   Jeon JH, 2013, STEM CELLS DEV, V22, P2975, DOI 10.1089/scd.2013.0158
   Jia GH, 2018, CIRC RES, V122, P624, DOI 10.1161/CIRCRESAHA.117.311586
   Jiang MZ, 2016, ONCOTARGET, V7, P61390, DOI 10.18632/oncotarget.11359
   Jiang Y, 2011, EUR J EPIDEMIOL, V26, P863, DOI 10.1007/s10654-011-9617-y
   Jones W, 2015, FRONT IMMUNOL, V6, P1, DOI 10.3389/fimmu.2015.00227
   Jope RS, 2007, NEUROCHEM RES, V32, P577, DOI 10.1007/s11064-006-9128-5
   Kahn SE, 2003, DIABETOLOGIA, V46, P3, DOI 10.1007/s00125-002-1009-0
   Kandimalla R, 2017, BBA-MOL BASIS DIS, V1863, P1078, DOI 10.1016/j.bbadis.2016.08.018
   Kanwal S, 2013, PLOS ONE, V8, DOI 10.1371/journal.pone.0069150
   Kato H, 2016, J PERIODONTOL, V87, pE44, DOI 10.1902/jop.2015.150474
   Kim D, 2019, J DIABETES RES, V2019, DOI 10.1155/2019/2376512
   Kim G, 2017, SCI REP-UK, V7, DOI 10.1038/s41598-017-09039-x
   Korshunov SS, 1997, FEBS LETT, V416, P15, DOI 10.1016/S0014-5793(97)01159-9
   Korswagen HC, 2006, DEV CELL, V10, P687, DOI 10.1016/j.devcel.2006.05.007
   Kwak SH, 2010, J DIABETES INVEST, V1, P161, DOI 10.1111/j.2040-1124.2010.00047.x
   Lan T, 2013, J CELL BIOCHEM, V114, P2562, DOI 10.1002/jcb.24601
   Lanza C, 2016, CELL CYCLE, V15, P1363, DOI 10.1080/15384101.2016.1167297
   Larsson SC, 2011, DIABETOLOGIA, V54, P1013, DOI 10.1007/s00125-011-2051-6
   Larsson SC, 2007, INT J CANCER, V121, P856, DOI 10.1002/ijc.22717
   Laskar J, 2018, PATHOL ONCOL RES, V24, P745, DOI 10.1007/s12253-018-0402-z
   Ledoux AC, 2014, BIOCHEM SOC T, V42, P76, DOI 10.1042/BST20130156
   Lefebvre T, 2004, J CELL BIOCHEM, V93, P999, DOI 10.1002/jcb.20242
   Lerman OZ, 2003, AM J PATHOL, V162, P303, DOI 10.1016/S0002-9440(10)63821-7
   Leturcq M, 2018, CELL MOL LIFE SCI, V75, P4321, DOI 10.1007/s00018-018-2874-0
   Levin A, 2008, AM J KIDNEY DIS, V52, P661, DOI 10.1053/j.ajkd.2008.06.023
   Li HL, 2013, ATHEROSCLEROSIS, V228, P61, DOI 10.1016/j.atherosclerosis.2013.02.013
   Li J, 2014, CELL METAB, V19, P373, DOI 10.1016/j.cmet.2014.01.001
   Li M, 2016, INT WOUND J, V13, P39, DOI 10.1111/iwj.12218
   Li WJ, 2018, AGING DIS, V9, P674, DOI 10.14336/AD.2017.1208
   Li XH, 2019, MOL MED REP, V20, P1754, DOI 10.3892/mmr.2019.10391
   Li XJ, 2018, CANCER LETT, V418, P211, DOI 10.1016/j.canlet.2018.01.031
   Li X, 2010, DIABETES TECHNOL THE, V12, P65, DOI 10.1089/dia.2009.0085
   Li Y, 2017, ONCOGENE, V36, P6293, DOI 10.1038/onc.2017.223
   Lima VV, 2018, FRONT PHYSIOL, V9, DOI 10.3389/fphys.2018.01263
   Linderkamp O, 1999, DIABETOLOGIA, V42, P865, DOI 10.1007/s001250051239
   Liu K, 2000, P NATL ACAD SCI USA, V97, P2820, DOI 10.1073/pnas.97.6.2820
   Liu TW, 2018, ANGEW CHEM INT EDIT, V57, P7644, DOI 10.1002/anie.201803254
   Liu XX, 2016, NUTR METAB, V13, DOI 10.1186/s12986-016-0108-8
   Liu YB, 2017, SCI REP-UK, V7, DOI 10.1038/s41598-017-12522-0
   Llanos S, 2016, NAT COMMUN, V7, DOI 10.1038/ncomms10438
   LOE H, 1993, DIABETES CARE, V16, P329, DOI 10.2337/diacare.16.1.329
   Loh K, 2009, CELL METAB, V10, P260, DOI 10.1016/j.cmet.2009.08.009
   Loomans CJM, 2004, DIABETES, V53, P195, DOI 10.2337/diabetes.53.1.195
   LOOMIS WF, 1967, J BACTERIOL, V93, P1397, DOI 10.1128/JB.93.4.1397-1401.1967
   Lopez R, 2013, PLOS ONE, V8, DOI 10.1371/journal.pone.0079708
   Loughlin DT, 2011, PLOS ONE, V6, DOI 10.1371/journal.pone.0018676
   Love DC, 2010, SEMIN CELL DEV BIOL, V21, P646, DOI 10.1016/j.semcdb.2010.05.001
   Lu X, 2014, ONCOL LETT, V7, P1992, DOI 10.3892/ol.2014.1994
   Lucena MC, 2016, J BIOL CHEM, V291, P12917, DOI 10.1074/jbc.M116.729236
   Luo B, 2008, ARTERIOSCL THROM VAS, V28, P651, DOI 10.1161/ATVBAHA.107.159533
   Lynch TP, 2012, J BIOL CHEM, V287, P11070, DOI 10.1074/jbc.M111.302547
   Lynch TP, 2011, CELL CYCLE, V10, P1712, DOI 10.4161/cc.10.11.15561
   Ma XY, 2017, NAT COMMUN, V8, DOI 10.1038/s41467-017-01647-5
   Ma ZY, 2013, J BIOL CHEM, V288, P15121, DOI 10.1074/jbc.M113.470047
   Machacek M, 2019, J BIOL CHEM, V294, P8973, DOI 10.1074/jbc.RA119.008373
   Magescas J, 2017, SCI REP-UK, V7, DOI 10.1038/s41598-017-01614-6
   MARSHALL S, 1991, J BIOL CHEM, V266, P4706
   Martinez-Reyes I, 2014, BBA-BIOENERGETICS, V1837, P1099, DOI 10.1016/j.bbabio.2014.03.010
   Masson E, 2005, BIOCHEM J, V388, P537, DOI 10.1042/BJ20041506
   Masson E, 2006, IUBMB LIFE, V58, P381, DOI 10.1080/15216540600755980
   Masur K, 2011, BRIT J CANCER, V104, P345, DOI 10.1038/sj.bjc.6606050
   McClain DA, 2002, P NATL ACAD SCI USA, V99, P10695, DOI 10.1073/pnas.152346899
   Mendoza MC, 2011, TRENDS BIOCHEM SCI, V36, P320, DOI 10.1016/j.tibs.2011.03.006
   Mi WY, 2011, BBA-MOL BASIS DIS, V1812, P514, DOI 10.1016/j.bbadis.2011.01.009
   Mitri J, 2008, DIABETES CARE, V31, P2391, DOI 10.2337/dc08-1034
   MOLEY KH, 1991, J REPROD FERTIL, V93, P325
   Moreira JD, 2015, THEOR BIOL MED MODEL, V12, DOI 10.1186/s12976-015-0005-2
   MOUTSCHEN MP, 1992, DIABETES METAB, V18, P187
   Myslicki JP, 2014, DIABETOL METAB SYNDR, V6, DOI 10.1186/1758-5996-6-96
   Nagareddy PR, 2013, CELL METAB, V17, P695, DOI 10.1016/j.cmet.2013.04.001
   Nagy T, 2007, BIOCHEM MEDICA, V17, P162
   NAHMAN NS, 1992, KIDNEY INT, V41, P396, DOI 10.1038/ki.1992.55
   Navarro JF, 2005, NEPHROL DIAL TRANSPL, V20, P2601, DOI 10.1093/ndt/gfi155
   Nowotny K, 2015, BIOMOLECULES, V5, P194, DOI 10.3390/biom5010194
   Ohgi S, 1996, J PERIODONTAL RES, V31, P579, DOI 10.1111/j.1600-0765.1996.tb00523.x
   Ohkuma T, 2018, DIABETOLOGIA, V61, P2140, DOI 10.1007/s00125-018-4664-5
   Okonkwo UA, 2017, INT J MOL SCI, V18, DOI 10.3390/ijms18071419
   Olivier-Van Stichelen S, 2012, ONCOGENESIS, V1, DOI 10.1038/oncsis.2012.36
   Onodera Y, 2014, J CLIN INVEST, V124, P367, DOI 10.1172/JCI63146
   Ozcan S, 2010, BBA-GENE REGUL MECH, V1799, P353, DOI 10.1016/j.bbagrm.2010.02.005
   Pantaleon M, 2010, BIOL REPROD, V82, P751, DOI 10.1095/biolreprod.109.076661
   Parween S, 2017, FRONT CELL NEUROSCI, V11, DOI 10.3389/fncel.2017.00415
   Peiro C, 2016, CARDIOVASC DIABETOL, V15, DOI 10.1186/s12933-016-0397-2
   Petersen KF, 2004, NEW ENGL J MED, V350, P664, DOI 10.1056/NEJMoa031314
   Pirola L, 2010, NAT REV ENDOCRINOL, V6, P665, DOI 10.1038/nrendo.2010.188
   Preshaw PM, 2012, DIABETOLOGIA, V55, P21, DOI 10.1007/s00125-011-2342-y
   Qie S, 2016, J MOL MED, V94, P1313, DOI 10.1007/s00109-016-1475-3
   Qiu HY, 2017, MOL CARCINOGEN, V56, P258, DOI 10.1002/mc.22490
   Qiu YH, 2008, J PROTEOME RES, V7, P1693, DOI 10.1021/pr700706s
   Rathinavelu S, 2018, J DIABETES RES, V2018, DOI 10.1155/2018/6354787
   Rietman EA, 2013, THEOR BIOL MED MODEL, V10, DOI 10.1186/1742-4682-10-39
   ROBINSON KA, 1993, DIABETES, V42, P1333, DOI 10.2337/diabetes.42.9.1333
   ROWE DW, 1977, DIABETES, V26, P284, DOI 10.2337/diabetes.26.4.284
   Rowlands TM, 2004, CELL CYCLE, V3, P145
   Runager K, 2014, J BIOL CHEM, V289, P5462, DOI 10.1074/jbc.M113.513952
   Saengboonmee C, 2016, SCI REP-UK, V6, DOI 10.1038/srep18995
   Saito H, 2012, AM J PHYSIOL-CELL PH, V302, pC892, DOI 10.1152/ajpcell.00380.2011
   Sakabe K, 2010, P NATL ACAD SCI USA, V107, P19915, DOI 10.1073/pnas.1009023107
   Sakabe K, 2010, J BIOL CHEM, V285, P34460, DOI 10.1074/jbc.M110.158170
   Saxton RA, 2017, CELL, V168, P960, DOI [10.1016/j.cell.2017.02.004, 10.1016/j.cell.2017.03.035]
   Sayat R, 2008, EXP CELL RES, V314, P2774, DOI 10.1016/j.yexcr.2008.05.017
   Schmidt A, 2007, J NEURAL TRANSM, V114, P1413, DOI 10.1007/s00702-007-0770-0
   Schmidt AM, 2000, TRENDS ENDOCRIN MET, V11, P368, DOI 10.1016/S1043-2760(00)00311-8
   Schwab A, 2018, CANCER RES, V78, P1604, DOI 10.1158/0008-5472.CAN-17-2834
   Scott-Drechsel DE, 2013, DIABETES, V62, P234, DOI 10.2337/db12-0161
   Shafi R, 2000, P NATL ACAD SCI USA, V97, P5735, DOI 10.1073/pnas.100471497
   Sharma N.S., 2018, BIORXIV, DOI [10.1101/345223, DOI 10.1101/345223]
   Shen C, 2010, BIOMED PHARMACOTHER, V64, P35, DOI 10.1016/j.biopha.2009.03.002
   Shi FT, 2013, J BIOL CHEM, V288, P20776, DOI 10.1074/jbc.M113.460386
   Shi Y, 2010, LEUKEMIA, V24, P1588, DOI 10.1038/leu.2010.152
   Shikata K, 2013, CANCER SCI, V104, P9, DOI 10.1111/cas.12043
   Shin H, 2018, CANCER RES, V78, P1214, DOI 10.1158/0008-5472.CAN-17-3512
   Siqueira MF, 2011, BONE, V48, P1043, DOI 10.1016/j.bone.2011.01.019
   Slawson C, 2005, J BIOL CHEM, V280, P32944, DOI 10.1074/jbc.M503396200
   Slawson C, 2008, MOL BIOL CELL, V19, P4130, DOI 10.1091/mbc.E07-11-1146
   Slawson C, 2011, NAT REV CANCER, V11, P678, DOI 10.1038/nrc3114
   Springhorn C, 2012, J CLIN ENDOCR METAB, V97, P4640, DOI 10.1210/jc.2012-2229
   STERKY G, 1967, ACTA PAEDIATR SCAND, VS, P80
   Stincone A, 2015, BIOL REV, V90, P927, DOI 10.1111/brv.12140
   Stoebel DM, 2008, GENETICS, V178, P1653, DOI 10.1534/genetics.107.085399
   Sundararaghavan V, 2017, THER ADV MUSCULOSKEL, V9, P67, DOI 10.1177/1759720X16687480
   Sur S, 2016, MOL CELL BIOCHEM, V416, P33, DOI 10.1007/s11010-016-2693-2
   Swamy M, 2016, NAT IMMUNOL, V17, P712, DOI 10.1038/ni.3439
   Szendroedi J, 2007, PLOS MED, V4, P858, DOI 10.1371/journal.pmed.0040154
   Takahashi S, 2012, ASN NEURO, V4, P71, DOI 10.1042/AN20120002
   Takahashi-Yanaga F, 2008, CELL SIGNAL, V20, P581, DOI 10.1016/j.cellsig.2007.10.018
   Tamarat R, 2004, AM J PATHOL, V164, P457, DOI 10.1016/S0002-9440(10)63136-7
   Tan EP, 2013, J BIOL CHEM, V288, P27085, DOI 10.1074/jbc.M113.470187
   Taylor G W, 1998, Ann Periodontol, V3, P30, DOI 10.1902/annals.1998.3.1.30
   Taylor R, 2012, DIABETES, V61, P778, DOI 10.2337/db12-0073
   Tencerova M, 2015, PLOS ONE, V10, DOI 10.1371/journal.pone.0122872
   Dinh T, 2012, DIABETES, V61, P2937, DOI 10.2337/db12-0227
   Thornton TM, 2009, INT J BIOL SCI, V5, P44, DOI 10.7150/ijbs.5.44
   Tian J, 2016, J BIOL CHEM, V291, P12136, DOI 10.1074/jbc.M116.717850
   Tokarz VL, 2018, J CELL BIOL, V217, P2273, DOI 10.1083/jcb.201802095
   Touch S, 2017, CURR DIABETES REP, V17, DOI 10.1007/s11892-017-0900-5
   Tsentidis C, 2016, OSTEOPOROSIS INT, V27, P1631, DOI 10.1007/s00198-015-3422-5
   Umezawa S, 2017, CURR PHARM DESIGN, V23, P3629, DOI 10.2174/0929867324666170713150440
   Vallee A, 2018, FRONT IMMUNOL, V9, DOI 10.3389/fimmu.2018.00745
   Vanderford NL, 2007, J BIOL CHEM, V282, P1577, DOI 10.1074/jbc.M605064200
   Varma S, 2005, AM J PHYSIOL-HEART C, V289, pH1744, DOI 10.1152/ajpheart.01088.2004
   Vasconcelos-dos-Santos A, 2017, ONCOGENESIS, V6, DOI 10.1038/oncsis.2017.2
   Vasconcelos-dos-Santos A, 2018, J BIOENERG BIOMEMBR, V50, P175, DOI 10.1007/s10863-017-9740-x
   VAVASSEUR F, 1994, EUR J BIOCHEM, V222, P415, DOI 10.1111/j.1432-1033.1994.tb18880.x
   Vigneri P, 2009, ENDOCR-RELAT CANCER, V16, P1103, DOI 10.1677/ERC-09-0087
   Vizan P, 2009, INT J CANCER, V124, P2789, DOI 10.1002/ijc.24262
   Waltenberger J, 2000, CIRCULATION, V102, P185, DOI 10.1161/01.CIR.102.2.185
   Walz A, 2017, CLIN CANCER RES, V23, P1891, DOI 10.1158/1078-0432.CCR-15-2240
   Wang CG, 2012, INT J CANCER, V130, P1639, DOI 10.1002/ijc.26165
   Wang LS, 2018, BMC CANCER, V18, DOI 10.1186/s12885-018-5033-y
   Wang XH, 2009, CELL CYCLE, V8, P1567, DOI 10.4161/cc.8.10.8489
   Wang ZH, 2010, SCI SIGNAL, V3, DOI 10.1126/scisignal.2000526
   WARBURG O, 1956, SCIENCE, V123, P309, DOI 10.1126/science.123.3191.309
   WATANABE A, 1989, J NEUROSURG, V70, P86, DOI 10.3171/jns.1989.70.1.0086
   Wautier MP, 2001, AM J PHYSIOL-ENDOC M, V280, pE685, DOI 10.1152/ajpendo.2001.280.5.E685
   Weber DR, 2015, DIABETES CARE, V38, P1913, DOI 10.2337/dc15-0783
   Weigert C, 2003, DIABETES, V52, P650, DOI 10.2337/diabetes.52.3.650
   Weiss U, 2001, DIABETOLOGIA, V44, P209, DOI 10.1007/s001250051601
   Wellen KE, 2005, J CLIN INVEST, V115, P1111, DOI 10.1172/JCI200525102
   Wells L, 2011, AMINO ACIDS, V40, P877, DOI 10.1007/s00726-010-0709-x
   Wilcox NS, 2016, J AUTOIMMUN, V71, P51, DOI 10.1016/j.jaut.2016.02.001
   WOLF G, 1992, KIDNEY INT, V42, P647, DOI 10.1038/ki.1992.330
   Wolf G, 2001, AM J PATHOL, V158, P1091, DOI 10.1016/S0002-9440(10)64056-4
   Wolf G, 2000, KIDNEY INT, V58, pS59, DOI 10.1046/j.1523-1755.2000.07710.x
   World Health Organization, GLOB REP DIAB
   Wu JL, 2017, NAT COMMUN, V8, DOI 10.1038/s41467-017-01677-z
   Xie Jianling, 2016, F1000Res, V5, DOI 10.12688/f1000research.9207.1
   Xu XC, 2013, EUR J HISTOCHEM, V57, P240, DOI 10.4081/ejh.2013.e36
   Yang YR, 2012, AGING CELL, V11, P439, DOI 10.1111/j.1474-9726.2012.00801.x
   Yano N, 2009, BIOCHEM J, V423, P129, DOI 10.1042/BJ20082277
   Yevdokimova NY, 2003, J DIABETES COMPLICAT, V17, P355, DOI 10.1016/S1056-8727(02)00225-8
   Zachara N., 2015, O GLCNAC MODIFICATIO, P2015
   Zachara NE, 2004, BBA-GEN SUBJECTS, V1673, P13, DOI 10.1016/j.bbagen.2004.03.016
   Zhang B, 2017, AM J CANCER RES, V7, P1337
   Zhang R, 2020, CELL BIOL INT, V44, P70, DOI 10.1002/cbin.11202
   Zhang ZJ, 2011, DIABETES CARE, V34, P2323, DOI 10.2337/dc11-0512
   Zhao XB, 2016, MEDICINE, V95, DOI 10.1097/MD.0000000000005602
   Zhou LT, 2019, MOL REPROD DEV, V86, P543, DOI 10.1002/mrd.23131
   Zhou M, 2017, ONCOGENE, V36, P4135, DOI 10.1038/onc.2017.38
   Zhou T, 2018, J DIABETES RES, V2018, DOI 10.1155/2018/7457269
   Zi FM, 2018, ONCOL LETT, V15, P683, DOI 10.3892/ol.2017.7412
   Zibrova D, 2017, BIOCHEM J, V474, P983, DOI 10.1042/BCJ20160980
NR 283
TC 15
Z9 15
U1 0
U2 8
PU MDPI
PI BASEL
PA ST ALBAN-ANLAGE 66, CH-4052 BASEL, SWITZERLAND
EI 2073-4409
J9 CELLS-BASEL
JI Cells
PD SEP
PY 2019
VL 8
IS 9
AR 999
DI 10.3390/cells8090999
PG 29
WC Cell Biology
WE Science Citation Index Expanded (SCI-EXPANDED)
SC Cell Biology
GA JC2JR
UT WOS:000489103800058
PM 31466420
OA gold, Green Published, Green Submitted
DA 2022-07-19
ER

PT J
AU Bentle, MS
   Reinicke, KE
   Bey, EA
   Spitz, DR
   Boothman, DA
AF Bentle, Melissa S.
   Reinicke, Kathryn E.
   Bey, Erik A.
   Spitz, Douglas R.
   Boothman, David A.
TI Calcium-dependent modulation of poly(ADP-ribose) polymerase-1 alters
   cellular metabolism and DNA repair
SO JOURNAL OF BIOLOGICAL CHEMISTRY
LA English
DT Article
ID BREAST-CANCER CELLS; NAD(P)H-QUINONE OXIDOREDUCTASE-1; OXIDATIVE STRESS;
   GLUCOSE DEPRIVATION; PANCREATIC-CANCER; ACTIVATION; TUMOR; INHIBITION;
   SYNTHETASE; APOPTOSIS
AB After genotoxic stress poly(ADP-ribose) polymerase-1 (PARP-1) can be hyperactivated, causing (ADP-ribosyl) ation of nuclear proteins ( including itself), resulting in NAD+ and ATP depletion and cell death. Mechanisms of PARP-1-mediated cell death and downstream proteolysis remain enigmatic. beta-lapachone (beta-lap) is the first chemotherapeutic agent to elicit a Ca2+-mediated cell death by PARP-1 hyperactivation at clinically relevent doses in cancer cells expressing elevated NAD(P)H: quinone oxidoreductase 1 (NQO1) levels. beta-lap induces the generation of NQO1-dependent reactive oxygen species (ROS), DNA breaks, and triggers Ca2+-dependent gamma-H2AX formation and PARP-1 hyperactivation. Subsequent NAD(+) and ATP losses suppress DNA repair and cause cell death. Reduction of PARP-1 activity or Ca2+ chelation protects cells. Interestingly, Ca2+ chelation abrogates hydrogen peroxide ( H2O2), but not N-Methyl-N'-nitro-N-nitrosoguanidine (MNNG)-induced PARP-1 hyperactivation and cell death. Thus, Ca2+ appears to be an important co-factor in PARP-1 hyperactivation after ROS-induced DNA damage, which alters cellular metabolism and DNA repair.
C1 Univ Texas, SW Med Ctr, Lab Mol Stress Responses, Dept Pharmacol, Dallas, TX 75390 USA.
   Univ Texas, SW Med Ctr, Simmons Comprehens Canc Ctr, Dallas, TX 75390 USA.
   Case Western Reserve Univ, Dept Pharmacol, Cleveland, OH 44106 USA.
   Case Western Reserve Univ, Dept Biochem, Cleveland, OH 44106 USA.
   Univ Iowa, Holden Comprehens Canc Ctr, Dept Radiat Oncol, Free Rad & Radiat Biol Program, Iowa City, IA 52242 USA.
RP Boothman, DA (通讯作者)，Univ Texas, SW Med Ctr, Lab Mol Stress Responses, Dept Pharmacol, 5323 Harry Hines Blvd, Dallas, TX 75390 USA.
EM David.Boothman@UTSouthwestern.edu
RI Boothman, David/Q-7776-2019
OI Srougi, Melissa/0000-0003-2183-0233; Spitz, Douglas/0000-0002-1254-8765
FU NCI NIH HHS [P30 CA142543, 1R01CA10279201, 1R01CA100045, P30CA43703, R01
   CA102792, P30CA43703-12] Funding Source: Medline; NATIONAL CANCER
   INSTITUTE [P30CA043703, R01CA102792, R01CA100045, P30CA142543] Funding
   Source: NIH RePORTER
CR Abramoff M.D., 2004, BIOPHOTONICS INT, V11, P36, DOI DOI 10.1117/1.3589100
   Barbouti A, 2001, FREE RADICAL BIO MED, V31, P490, DOI 10.1016/S0891-5849(01)00608-6
   Beigi RD, 2000, J IMMUNOL, V165, P7189, DOI 10.4049/jimmunol.165.12.7189
   Blackburn RV, 1999, FREE RADICAL BIO MED, V26, P419, DOI 10.1016/S0891-5849(98)00217-2
   BOOTHMAN DA, 1989, P NATL ACAD SCI USA, V86, P4963, DOI 10.1073/pnas.86.13.4963
   BOOTHMAN DA, 1992, INT J RADIAT ONCOL, V24, P939, DOI 10.1016/0360-3016(92)90478-Z
   BOOTHMAN DA, 1993, P NATL ACAD SCI USA, V90, P7200, DOI 10.1073/pnas.90.15.7200
   Britigan BE, 1998, BIOCHEM PHARMACOL, V55, P287, DOI 10.1016/S0006-2952(97)00463-2
   Calabrese CR, 2004, J NATL CANCER I, V96, P56, DOI 10.1093/jnci/djh005
   Chowdhury D, 2005, MOL CELL, V20, P801, DOI 10.1016/j.molcel.2005.10.003
   Cipriani G, 2005, J BIOL CHEM, V280, P17227, DOI 10.1074/jbc.M414526200
   Cullen JJ, 2003, CANCER RES, V63, P5513
   D'Amours D, 1999, BIOCHEM J, V342, P249, DOI 10.1042/0264-6021:3420249
   DAWSON TL, 1993, AM J PHYSIOL, V264, pC961, DOI 10.1152/ajpcell.1993.264.4.C961
   Fitzsimmons SA, 1996, J NATL CANCER I, V88, P259, DOI 10.1093/jnci/88.5.259
   Fonfria E, 2004, BRIT J PHARMACOL, V143, P186, DOI 10.1038/sj.bjp.0705914
   Green DR, 2002, CANCER CELL, V1, P19, DOI 10.1016/S1535-6108(02)00024-7
   HOLLANDER PM, 1975, ARCH BIOCHEM BIOPHYS, V169, P560, DOI 10.1016/0003-9861(75)90200-3
   HORNBURG S, 2000, J CELL BIOL, V150, P293
   Jacobson EL, 1997, METHOD ENZYMOL, V280, P221
   Jacobson MD, 1996, J CELL BIOL, V133, P1041, DOI 10.1083/jcb.133.5.1041
   Jagtap P, 2005, NAT REV DRUG DISCOV, V4, P421, DOI 10.1038/nrd1718
   Jornot L, 1998, BIOCHEM J, V335, P85, DOI 10.1042/bj3350085
   Kim MY, 2005, GENE DEV, V19, P1951, DOI 10.1101/gad.1331805
   Kun E, 2004, BIOCHEMISTRY-US, V43, P210, DOI 10.1021/bi0301791
   Lee YJ, 1998, J BIOL CHEM, V273, P5294, DOI 10.1074/jbc.273.9.5294
   Lewis A, 2004, CLIN CANCER RES, V10, P4550, DOI 10.1158/1078-0432.CCR-03-0667
   LOWRY OH, 1951, J BIOL CHEM, V193, P265
   Manna SK, 1999, BIOCHEM PHARMACOL, V57, P763, DOI 10.1016/S0006-2952(98)00354-2
   MCLICK J, 1987, BIOCHIM BIOPHYS ACTA, V909, P71, DOI 10.1016/0167-4781(87)90047-9
   Nieminen AL, 1997, AM J PHYSIOL-CELL PH, V272, pC1286
   OGATA N, 1981, J BIOL CHEM, V256, P4135
   OLIVE PL, 1990, RADIAT RES, V122, P86, DOI 10.2307/3577587
   Pardee AB, 2002, CURR CANCER DRUG TAR, V2, P227, DOI 10.2174/1568009023333854
   Pieper AA, 1999, TRENDS PHARMACOL SCI, V20, P171, DOI 10.1016/S0165-6147(99)01292-4
   Pink JJ, 2000, EXP CELL RES, V255, P144, DOI 10.1006/excr.1999.4790
   Polster BM, 2005, J BIOL CHEM, V280, P6447, DOI 10.1074/jbc.M413269200
   RASBAND W, 2005, IMAGE J INT
   Reinicke KE, 2005, CLIN CANCER RES, V11, P3055, DOI 10.1158/1078-0432.CCR-04-2185
   Rogakou EP, 1998, J BIOL CHEM, V273, P5858, DOI 10.1074/jbc.273.10.5858
   Ross D, 2000, CHEM-BIOL INTERACT, V129, P77, DOI 10.1016/S0009-2797(00)00199-X
   Siegel D, 1998, CLIN CANCER RES, V4, P2065
   Siegel D, 2004, MOL PHARMACOL, V65, P1238, DOI 10.1124/mol.65.5.1238
   Southan GJ, 2003, CURR MED CHEM, V10, P321, DOI 10.2174/0929867033368376
   Szabo C, 1998, TRENDS PHARMACOL SCI, V19, P287, DOI 10.1016/S0165-6147(98)01193-6
   Tagliarino C, 2001, J BIOL CHEM, V276, P19150, DOI 10.1074/jbc.M100730200
   Tagliarino C, 2003, CANCER BIOL THER, V2, P141, DOI 10.4161/cbt.2.2.237
   Takano J, 2005, J BIOL CHEM, V280, P16175, DOI 10.1074/jbc.M414552200
   TANUMA SI, 1986, J BIOL CHEM, V261, P965
   Virag L, 1999, MOL PHARMACOL, V56, P824
   Wuerzberger SM, 1998, CANCER RES, V58, P1876
   Yu SW, 2002, SCIENCE, V297, P259, DOI 10.1126/science.1072221
   Zong WX, 2004, GENE DEV, V18, P1272, DOI 10.1101/gad.1199904
NR 53
TC 96
Z9 97
U1 0
U2 11
PU AMER SOC BIOCHEMISTRY MOLECULAR BIOLOGY INC
PI ROCKVILLE
PA 11200 ROCKVILLE PIKE, SUITE 302, ROCKVILLE, MD, UNITED STATES
SN 0021-9258
EI 1083-351X
J9 J BIOL CHEM
JI J. Biol. Chem.
PD NOV 3
PY 2006
VL 281
IS 44
BP 33684
EP 33696
DI 10.1074/jbc.M603678200
PG 13
WC Biochemistry & Molecular Biology
WE Science Citation Index Expanded (SCI-EXPANDED)
SC Biochemistry & Molecular Biology
GA 099UJ
UT WOS:000241621400076
PM 16920718
OA hybrid
DA 2022-07-19
ER

PT J
AU Olvera-Rosales, LB
   Cruz-Guerrero, AE
   Ramirez-Moreno, E
   Quintero-Lira, A
   Contreras-Lopez, E
   Jaimez-Ordaz, J
   Castaneda-Ovando, A
   Anorve-Morga, J
   Calderon-Ramos, ZG
   Arias-Rico, J
   Gonzalez-Olivares, LG
AF Olvera-Rosales, Laura-Berenice
   Cruz-Guerrero, Alma-Elizabeth
   Ramirez-Moreno, Esther
   Quintero-Lira, Aurora
   Contreras-Lopez, Elizabeth
   Jaimez-Ordaz, Judith
   Castaneda-Ovando, Araceli
   Anorve-Morga, Javier
   Calderon-Ramos, Zuli-Guadalupe
   Arias-Rico, Jose
   Gonzalez-Olivares, Luis-Guillermo
TI Impact of the Gut Microbiota Balance on the Health-Disease Relationship:
   The Importance of Consuming Probiotics and Prebiotics
SO FOODS
LA English
DT Review
DE microbiota; microbiota-intestine-brain axis; probiotic; prebiotic
ID CHAIN FATTY-ACIDS; INTERNATIONAL SCIENTIFIC ASSOCIATION; FECAL
   MICROBIOTA; BRAIN-AXIS; INTESTINAL MICROBIOTA; PARKINSONS-DISEASE;
   PANCREATIC-CANCER; COLORECTAL-CANCER; GASTROINTESTINAL MICROBIOTA;
   TRYPTOPHAN-METABOLISM
AB Gut microbiota is a group of microorganisms that are deposited throughout the entire gastrointestinal tract. Currently, thanks to genomic tools, studies of gut microbiota have pointed towards the understanding of the metabolism of important bacteria that are not cultivable and their relationship with human homeostasis. Alterations in the composition of gut microbiota could explain, at least in part, some epidemics, such as diabetes and obesity. Likewise, dysbiosis has been associated with gastrointestinal disorders, neurodegenerative diseases, and even cancer. That is why several studies have recently been focused on the direct relationship that these types of conditions have with the specific composition of gut microbiota, as in the case of the microbiota-intestine-brain axis. In the same way, the control of microbiota is related to the diet. Therefore, this review highlights the importance of gut microbiota, from its composition to its relationship with the human health-disease condition, as well as emphasizes the effect of probiotic and prebiotic consumption on the balance of its composition.
C1 [Olvera-Rosales, Laura-Berenice; Contreras-Lopez, Elizabeth; Jaimez-Ordaz, Judith; Castaneda-Ovando, Araceli; Anorve-Morga, Javier; Gonzalez-Olivares, Luis-Guillermo] Univ Autonoma Estado Hidalgo, Area Acad Quim, Inst Ciencias Basicas & Ingn, Mineral De La Reforma 42184, Hidalgo, Mexico.
   [Cruz-Guerrero, Alma-Elizabeth] Univ Autonoma Metropolitana, Unidad Iztapalapa, Dept Biotecnol, Div Ciencias Biol & Salud, Ave San Rafael Atlixco 186, Mexico City 09340, DF, Mexico.
   [Ramirez-Moreno, Esther; Calderon-Ramos, Zuli-Guadalupe] Univers Autonoma Estado Hidalgo, Area Acad Nutr, Inst Ciencias Salud, Concepcion S-N,Carretera Pachuca Actopan, San Agustin Tlaxiaca 42060, Hidalgo, Mexico.
   [Quintero-Lira, Aurora] Univ Autonoma Estado Hidalgo, Inst Ciencias Agr, Area Acad Ingn Agroind & Ingn Alimentos, Ave Univ Km 1, Tulancingo 43600, Hidalgo, Mexico.
   [Arias-Rico, Jose] Univ Autonoma Estado Hidalgo, Inst Ciencias Salud, Area Acad Enfermeria, Concepcion S-N,Carretera Pachuca Actopan, San Agustin Tlaxiaca 42060, Hidalgo, Mexico.
RP Gonzalez-Olivares, LG (通讯作者)，Univ Autonoma Estado Hidalgo, Area Acad Quim, Inst Ciencias Basicas & Ingn, Mineral De La Reforma 42184, Hidalgo, Mexico.; Cruz-Guerrero, AE (通讯作者)，Univ Autonoma Metropolitana, Unidad Iztapalapa, Dept Biotecnol, Div Ciencias Biol & Salud, Ave San Rafael Atlixco 186, Mexico City 09340, DF, Mexico.
EM ol232998@uaeh.edu.mx; aec@xanum.uam.mx; esther_ramirez@uaeh.edu.mx;
   aurora_quintero1489@uaeh.edu.mx; elizac@uaeh.edu.mx;
   jjaimez@uaeh.edu.mx; ovandoa@uaeh.edu.mx; anorvej@uaeh.edu.mx;
   zramos@uaeh.edu.mx; josearias.rico@hotmail.com; lgonzales@uaeh.edu.mx
OI Arias-Rico, Jose/0000-0003-0219-0410; Ramirez Moreno,
   Esther/0000-0002-9928-8600; gonzalez olivares, luis
   guillermo/0000-0002-4707-8935; Castaneda-Ovando,
   Araceli/0000-0003-0759-3198; Cruz-Guerrero, Alma/0000-0002-9686-2267
FU CyTED [P918PTE0409]
FX This paper is part of the IBEROBDIA project (P918PTE0409) funded by
   CyTED.
CR Adak A, 2019, CELL MOL LIFE SCI, V76, P473, DOI 10.1007/s00018-018-2943-4
   Adams S, 2012, CANCER RES, V72, P5649, DOI 10.1158/0008-5472.CAN-12-0549
   Adlerberth I, 2009, ACTA PAEDIATR, V98, P229, DOI 10.1111/j.1651-2227.2008.01060.x
   Agus A, 2018, CELL HOST MICROBE, V23, P716, DOI 10.1016/j.chom.2018.05.003
   Ahmed I, 2016, MICROORGANISMS, V4, DOI 10.3390/microorganisms4020020
   Akbari E, 2016, FRONT AGING NEUROSCI, V8, DOI 10.3389/fnagi.2016.00256
   Akshintala VS, 2019, CLIN GASTROENTEROL H, V17, P290, DOI 10.1016/j.cgh.2018.08.045
   Al-Sheraji SH, 2013, J FUNCT FOODS, V5, P1542, DOI 10.1016/j.jff.2013.08.009
   Amar J, 2013, PLOS ONE, V8, DOI 10.1371/journal.pone.0054461
   Amrutkar M, 2017, CANCERS, V9, DOI 10.3390/cancers9110157
   Ananthakrishnan AN, 2015, NAT REV GASTRO HEPAT, V12, P205, DOI 10.1038/nrgastro.2015.34
   [Anonymous], 2016, CLIN NUTR EXP, DOI DOI 10.1016/J.YCLNEX.2016.01.003
   Ansell J, 2013, ADV FOOD NUTR RES, V68, P205, DOI 10.1016/B978-0-12-394294-4.00011-0
   Arthur JC, 2013, SCI REP-UK, V3, DOI 10.1038/srep02868
   Arthur JC, 2012, SCIENCE, V338, P120, DOI 10.1126/science.1224820
   Azad MA, 2018, BIOMED RES INT, V2018, DOI 10.1155/2018/9478630
   Biagi E, 2010, PLOS ONE, V5, DOI 10.1371/journal.pone.0010667
   Bindels LB, 2015, CURR OPIN CLIN NUTR, V18, P559, DOI 10.1097/MCO.0000000000000223
   Blaut M, 2015, P NUTR SOC, V74, P227, DOI 10.1017/S0029665114001700
   Braak H, 2006, NEUROSCI LETT, V396, P67, DOI 10.1016/j.neulet.2005.11.012
   Brandao RL, 1998, APPL ENVIRON MICROB, V64, P564
   Braniste V, 2014, SCI TRANSL MED, V6, DOI 10.1126/scitranslmed.3009759
   Bravo JA, 2011, P NATL ACAD SCI USA, V108, P16050, DOI 10.1073/pnas.1102999108
   Breban M, 2016, JOINT BONE SPINE, V83, P645, DOI 10.1016/j.jbspin.2016.04.005
   Brown JR, 2005, J CLIN ONCOL, V23, P2840, DOI 10.1200/JCO.2005.09.051
   Bultman SJ, 2014, CARCINOGENESIS, V35, P249, DOI 10.1093/carcin/bgt392
   Caballero S, 2015, ANNU REV IMMUNOL, V33, P227, DOI 10.1146/annurev-immunol-032713-120238
   Cancello R, 2019, NUTRIENTS, V11, DOI 10.3390/nu11123011
   Candela M, 2014, WORLD J GASTROENTERO, V20, P908, DOI 10.3748/wjg.v20.i4.908
   Canfora EE, 2015, NAT REV ENDOCRINOL, V11, P577, DOI 10.1038/nrendo.2015.128
   Carabotti M, 2015, ANN GASTROENTEROL, V28, P203
   Catassi C, 2010, ANN MED, V42, P530, DOI 10.3109/07853890.2010.514285
   Cattaneo A, 2017, NEUROBIOL AGING, V49, P60, DOI 10.1016/j.neurobiolaging.2016.08.019
   Cebula A, 2013, NATURE, V497, P258, DOI 10.1038/nature12079
   Chen DF, 2019, INT J CANCER, V145, P2021, DOI 10.1002/ijc.32003
   Chen XP, 2018, CURR DIABETES REP, V18, DOI 10.1007/s11892-018-1104-3
   Cheng KR, 2005, BIOCHEM PHARMACOL, V70, P1035, DOI 10.1016/j.bcp.2005.07.023
   Chow J, 2011, CURR OPIN IMMUNOL, V23, P473, DOI 10.1016/j.coi.2011.07.010
   Chung L, 2018, CELL HOST MICROBE, V23, P203, DOI [10.1016/j.chom.2018.01.007, 10.1016/j.chom.2018.02.004]
   Claesson MJ, 2011, P NATL ACAD SCI USA, V108, P4586, DOI 10.1073/pnas.1000097107
   Clemente JC, 2012, CELL, V148, P1258, DOI 10.1016/j.cell.2012.01.035
   Coker OO, 2018, GUT, V67, P1024, DOI 10.1136/gutjnl-2017-314281
   Cornejo-Pareja I, 2019, EUR J CLIN NUTR, V72, P26, DOI 10.1038/s41430-018-0306-8
   Cryan JF, 2011, NEUROGASTROENT MOTIL, V23, P187, DOI 10.1111/j.1365-2982.2010.01664.x
   Cryan JF, 2012, NAT REV NEUROSCI, V13, P701, DOI 10.1038/nrn3346
   D'Angio CT, 2000, MOL GENET METAB, V71, P371, DOI 10.1006/mgme.2000.3074
   Dalile B, 2019, BEHAV BRAIN SCI, V42, DOI 10.1017/S0140525X18002856
   Dantzer R, 2000, AUTON NEUROSCI-BASIC, V85, P60, DOI 10.1016/S1566-0702(00)00220-4
   Darfeuille-Michaud A, 2004, GASTROENTEROLOGY, V127, P412, DOI 10.1053/j.gastro.2004.04.061
   Dash S, 2015, CURR OPIN PSYCHIATR, V28, P1, DOI 10.1097/YCO.0000000000000117
   Davani-Davari D, 2019, FOODS, V8, DOI 10.3390/foods8030092
   David LA, 2014, NATURE, V505, P559, DOI 10.1038/nature12820
   De Angelis M, 2015, APPL ENVIRON MICROB, V81, P7945, DOI 10.1128/AEM.02507-15
   de Martel C, 2012, LANCET ONCOL, V13, DOI 10.1016/S1470-2045(12)70137-7
   Dehhaghi M, 2020, FRONT CELL DEV BIOL, V8, DOI 10.3389/fcell.2020.562812
   Delzenne NM, 2011, MICROB CELL FACT, V10, DOI 10.1186/1475-2859-10-S1-S10
   den Besten G, 2013, J LIPID RES, V54, P2325, DOI 10.1194/jlr.R036012
   Derrien M, 2019, TRENDS MICROBIOL, V27, P997, DOI 10.1016/j.tim.2019.08.001
   Dominguez-Bello MG, 2010, P NATL ACAD SCI USA, V107, P11971, DOI 10.1073/pnas.1002601107
   Du Y, 2020, HELIYON, V6, DOI 10.1016/j.heliyon.2020.e04097
   Duncan SH, 2007, APPL ENVIRON MICROB, V73, P1073, DOI 10.1128/AEM.02340-06
   Egan M, 2014, BMC MICROBIOL, V14, DOI 10.1186/s12866-014-0282-7
   Egan M, 2014, APPL ENVIRON MICROB, V80, P4414, DOI 10.1128/AEM.01114-14
   Elson CO, 2012, GUT MICROBES, V3, P332, DOI [10.1038/s41577-019-0268-7, 10.4161/gmic.20228]
   Engstrand L, 2020, DIGEST DIS SCI, V65, P865, DOI 10.1007/s10620-020-06101-z
   Erny D, 2015, NAT NEUROSCI, V18, P965, DOI 10.1038/nn.4030
   Eun CS, 2014, HELICOBACTER, V19, P407, DOI 10.1111/hel.12145
   Everard A, 2014, ISME J, V8, P2116, DOI 10.1038/ismej.2014.45
   Everard A, 2013, P NATL ACAD SCI USA, V110, P9066, DOI 10.1073/pnas.1219451110
   Fakhoury M, 2014, J INFLAMM RES, V7, P113, DOI 10.2147/JIR.S65979
   Falony G, 2016, SCIENCE, V352, P560, DOI 10.1126/science.aad3503
   Federico A, 2017, MINERVA GASTROENTERO, V63, P385, DOI 10.23736/S1121-421X.17.02375-3
   Fehlbaum S, 2018, INT J MOL SCI, V19, DOI 10.3390/ijms19103097
   FEIG DI, 1994, CANCER RES, V54, pS1890
   Ferrario C, 2014, J NUTR, V144, P1787, DOI 10.3945/jn.114.197723
   Fiorentini C, 2020, INT J MOL SCI, V21, DOI 10.3390/ijms21176201
   Flint HJ, 2012, NUTR REV, V70, pS10, DOI 10.1111/j.1753-4887.2012.00499.x
   Fong WN, 2020, ONCOGENE, V39, P4925, DOI 10.1038/s41388-020-1341-1
   Forsythe P, 2014, ADV EXP MED BIOL, V817, P115, DOI 10.1007/978-1-4939-0897-4_5
   Franceschi C, 2007, NUTR REV, V65, pS173, DOI 10.1301/nr.2007.dec.S173-S176
   Frank DN, 2007, P NATL ACAD SCI USA, V104, P13780, DOI 10.1073/pnas.0706625104
   Frankiensztajn LM, 2020, CURR OPIN NEUROBIOL, V62, P76, DOI 10.1016/j.conb.2019.12.003
   Friedland RP, 2015, J ALZHEIMERS DIS, V45, P349, DOI 10.3233/JAD-142841
   Fruge AD, 2020, J ACAD NUTR DIET, V120, P650, DOI 10.1016/j.jand.2018.08.164
   Fung TC, 2017, NAT NEUROSCI, V20, P145, DOI 10.1038/nn.4476
   Gagliani N, 2014, CELL, V157, P776, DOI 10.1016/j.cell.2014.03.006
   Cano PG, 2012, PLOS ONE, V7, DOI 10.1371/journal.pone.0041079
   Gershon MD, 2013, CURR OPIN ENDOCRINOL, V20, P14, DOI 10.1097/MED.0b013e32835bc703
   Gibson GR, 2017, NAT REV GASTRO HEPAT, V14, P491, DOI 10.1038/nrgastro.2017.75
   Gibson MK, 2014, J MOL BIOL, V426, P3866, DOI 10.1016/j.jmb.2014.05.029
   Goedert JJ, 2015, JNCI-J NATL CANCER I, V107, DOI 10.1093/jnci/djv147
   Graham DY, 2015, GASTROENTEROLOGY, V148, P719, DOI 10.1053/j.gastro.2015.01.040
   Guo SH, 2013, AM J PATHOL, V182, P375, DOI 10.1016/j.ajpath.2012.10.014
   Hall AB, 2017, GENOME MED, V9, DOI 10.1186/s13073-017-0490-5
   Halmos EP, 2016, CLIN TRANSL GASTROEN, V7, DOI 10.1038/ctg.2016.22
   Hanada K, 2014, EXPERT REV ANTICANC, V14, P947, DOI 10.1586/14737140.2014.911092
   Harach T, 2017, SCI REP-UK, V7, DOI 10.1038/srep41802
   Harsch Igor Alexander, 2018, Med Sci (Basel), V6, DOI 10.3390/medsci6020032
   Hartung ML, 2015, CELL REP, V13, P70, DOI 10.1016/j.celrep.2015.08.074
   Heikkila P, 2018, INT J CANCER, V142, P2244, DOI 10.1002/ijc.31254
   Heneka MT, 2015, LANCET NEUROL, V14, P388, DOI 10.1016/S1474-4422(15)70016-5
   Hibberd AA, 2019, BENEF MICROBES, V10, P121, DOI 10.3920/BM2018.0028
   Hill C, 2014, NAT REV GASTRO HEPAT, V11, P506, DOI 10.1038/nrgastro.2014.66
   Holscher HD, 2015, AM J CLIN NUTR, V101, P55, DOI 10.3945/ajcn.114.092064
   Hou QC, 2020, GUT MICROBES, V12, DOI 10.1080/19490976.2020.1736974
   Hourigan SK, 2015, ALIMENT PHARM THER, V42, P741, DOI 10.1111/apt.13326
   Hussey S, 2014, PATHOBIOLOGY OF HUMAN DISEASE: A DYNAMIC ENCYCLOPEDIA OF DISEASE MECHANISMS, P508, DOI 10.1016/B978-0-12-386456-7.02009-8
   Iebba V, 2012, INT J IMMUNOPATH PH, V25, P823, DOI 10.1177/039463201202500401
   Iimura M, 2005, J IMMUNOL, V174, P4901, DOI 10.4049/jimmunol.174.8.4901
   Isolauri E, 2001, AM J CLIN NUTR, V73, p444S, DOI 10.1093/ajcn/73.2.444s
   Itzhaki RF, 2016, J ALZHEIMERS DIS, V51, P979, DOI 10.3233/JAD-160152
   Jakobsen LMA, 2020, METABOLITES, V10, DOI 10.3390/metabo10040167
   Jeffery IB, 2012, GUT, V61, P997, DOI 10.1136/gutjnl-2011-301501
   Jimenez E, 2005, CURR MICROBIOL, V51, P270, DOI 10.1007/s00284-005-0020-3
   Jin CC, 2019, CELL, V176, P998, DOI 10.1016/j.cell.2018.12.040
   Kadooka Y, 2010, EUR J CLIN NUTR, V64, P636, DOI 10.1038/ejcn.2010.19
   Kamada N, 2013, NAT REV IMMUNOL, V13, P321, DOI 10.1038/nri3430
   Karlsson FH, 2013, NATURE, V498, P99, DOI 10.1038/nature12198
   Kau AL, 2015, SCI TRANSL MED, V7, DOI 10.1126/scitranslmed.aaa4877
   Kaur H, 2019, FRONT NEUROSCI-SWITZ, V13, DOI 10.3389/fnins.2019.01365
   Kelly JR, 2017, BRAIN BEHAV IMMUN, V61, P50, DOI 10.1016/j.bbi.2016.11.018
   Khalesi S, 2014, HYPERTENSION, V64, P897, DOI 10.1161/HYPERTENSIONAHA.114.03469
   Kidane D, 2018, INT J MOL SCI, V19, DOI 10.3390/ijms19102891
   Kieburtz K, 2013, MOVEMENT DISORD, V28, P8, DOI 10.1002/mds.25150
   Kovatcheva-Datchary P, 2015, CELL METAB, V22, P971, DOI 10.1016/j.cmet.2015.10.001
   Kristensen NB, 2016, GENOME MED, V8, DOI 10.1186/s13073-016-0300-5
   Laborda-Illanes A, 2020, CANCERS, V12, DOI 10.3390/cancers12092465
   Lahti L, 2013, PEERJ, V1, DOI 10.7717/peerj.32
   Lai HH, 2019, NUTRIENTS, V11, DOI 10.3390/nu11051150
   Lankelma JM, 2015, NETH J MED, V73, P61
   Larsbrink J, 2014, NATURE, V506, P498, DOI 10.1038/nature12907
   Larsen N, 2013, CLIN NUTR, V32, P935, DOI 10.1016/j.clnu.2013.02.007
   Larsen N, 2010, PLOS ONE, V5, DOI 10.1371/journal.pone.0009085
   Le Chatelier E, 2013, NATURE, V500, P541, DOI 10.1038/nature12506
   Ley RE, 2005, P NATL ACAD SCI USA, V102, P11070, DOI 10.1073/pnas.0504978102
   Li R, 2019, CELL DEATH DIFFER, V26, P2447, DOI 10.1038/s41418-019-0312-y
   Li TH, 2017, SCI REP-UK, V7, DOI 10.1038/srep44935
   Liang S, 2015, NEUROSCIENCE, V310, P561, DOI 10.1016/j.neuroscience.2015.09.033
   Long XH, 2019, NAT MICROBIOL, V4, P2319, DOI 10.1038/s41564-019-0541-3
   Loo TM, 2017, CANCER DISCOV, V7, P522, DOI 10.1158/2159-8290.CD-16-0932
   Lukiw WJ, 2016, FRONT MICROBIOL, V7, DOI 10.3389/fmicb.2016.01544
   Luu TH, 2017, NUTR CANCER, V69, P267, DOI 10.1080/01635581.2017.1263750
   Lyra A, 2010, BMC GASTROENTEROL, V10, DOI 10.1186/1471-230X-10-110
   Macfarlane GT, 2012, J AOAC INT, V95, P50, DOI 10.5740/jaoacint.SGE_Macfarlane
   Magne F, 2020, NUTRIENTS, V12, DOI 10.3390/nu12051474
   Manichanh C, 2012, NAT REV GASTRO HEPAT, V9, P599, DOI 10.1038/nrgastro.2012.152
   Marcobal A, 2011, CELL HOST MICROBE, V10, P507, DOI 10.1016/j.chom.2011.10.007
   Margolis KG, 2021, GASTROENTEROLOGY, V160, P1486, DOI 10.1053/j.gastro.2020.10.066
   Markowiak P, 2017, NUTRIENTS, V9, DOI 10.3390/nu9091021
   Martin-Gallausiaux C, 2018, FRONT IMMUNOL, V9, DOI 10.3389/fimmu.2018.02838
   Martinez I, 2013, PLOS ONE, V8, DOI 10.1371/journal.pone.0069621
   Matijasic BB, 2014, EUR J NUTR, V53, P1051, DOI 10.1007/s00394-013-0607-6
   McNulty NP, 2011, SCI TRANSL MED, V3, DOI 10.1126/scitranslmed.3002701
   Mehrian-Shai R, 2019, TRENDS CANCER, V5, P200, DOI 10.1016/j.trecan.2019.02.008
   Mei QX, 2018, PANCREATOLOGY, V18, P438, DOI 10.1016/j.pan.2018.03.005
   Miftahussurur M, 2017, EXPERT REV MOL MED, V19, DOI 10.1017/erm.2017.4
   Mima K, 2016, GUT, V65, P1973, DOI 10.1136/gutjnl-2015-310101
   Moles L, 2013, PLOS ONE, V8, DOI 10.1371/journal.pone.0066986
   Morrison DJ, 2016, GUT MICROBES, V7, P189, DOI 10.1080/19490976.2015.1134082
   Mukherjee PK, 2015, NAT REV GASTRO HEPAT, V12, P77, DOI 10.1038/nrgastro.2014.188
   Muller M, 2018, NUTRIENTS, V10, DOI 10.3390/nu10030275
   Nagao-Kitamoto H, 2016, INTEST RES, V14, P127, DOI 10.5217/ir.2016.14.2.127
   Naito Y, 2018, J CLIN BIOCHEM NUTR, V63, P33, DOI 10.3164/jcbn.18-57
   Nicholson JK, 2012, SCIENCE, V336, P1262, DOI 10.1126/science.1223813
   Niehaus I, 2003, OCCUP ENVIRON MED, V60, P378, DOI 10.1136/oem.60.5.378
   Niess JH, 2006, CELL MICROBIOL, V8, P558, DOI 10.1111/j.1462-5822.2006.00694.x
   Odenwald MA, 2017, NAT REV GASTRO HEPAT, V14, P9, DOI 10.1038/nrgastro.2016.169
   Pai R, 2004, MOL BIOL CELL, V15, P2156, DOI 10.1091/mbc.E03-12-0894
   Palm NW, 2014, CELL, V158, P1000, DOI 10.1016/j.cell.2014.08.006
   Panebianco C, 2018, CANCER CHEMOTH PHARM, V81, P773, DOI 10.1007/s00280-018-3549-0
   Park DY, 2013, PLOS ONE, V8, DOI 10.1371/journal.pone.0059470
   Parmar AS, 2012, TISSUE ANTIGENS, V80, P488, DOI 10.1111/tan.12016
   Pascale A, 2019, CURR OPIN PHARMACOL, V49, P1, DOI 10.1016/j.coph.2019.03.011
   Patel Trupti, 2016, J Gastrointest Cancer, V47, P232, DOI 10.1007/s12029-016-9820-x
   Peredo-Lovillo A, 2020, FOOD RES INT, V136, DOI 10.1016/j.foodres.2020.109473
   Perez-Cano FJ, 2010, DEV COMP IMMUNOL, V34, P210, DOI 10.1016/j.dci.2009.10.001
   Perez-Munoz ME, 2017, MICROBIOME, V5, DOI 10.1186/s40168-017-0268-4
   Pickard JM, 2017, IMMUNOL REV, V279, P70, DOI 10.1111/imr.12567
   Platten M, 2019, NAT REV DRUG DISCOV, V18, P379, DOI 10.1038/s41573-019-0016-5
   Plaza-Diaz J, 2015, NUTRIENTS, V7, P3999, DOI 10.3390/nu7063999
   Qin JJ, 2012, NATURE, V490, P55, DOI 10.1038/nature11450
   Qin JJ, 2010, NATURE, V464, P59, DOI 10.1038/nature08821
   Qiu XY, 2013, J CROHNS COLITIS, V7, pE558, DOI 10.1016/j.crohns.2013.04.002
   Quigley EMM, 2019, CLIN GASTROENTEROL H, V17, P333, DOI 10.1016/j.cgh.2018.09.028
   Rajkumar H, 2015, J CARDIOVASC PHARM T, V20, P289, DOI 10.1177/1074248414555004
   Rakoff-Nahoum S, 2009, NAT REV CANCER, V9, P57, DOI 10.1038/nrc2541
   Rampelli S, 2013, J NUTR HEALTH AGING, V17, P166, DOI 10.1007/s12603-012-0372-x
   Ransohoff RM, 2016, SCIENCE, V353, P777, DOI 10.1126/science.aag2590
   Rather SA, 2014, INT J DAIRY TECHNOL, V67, P504, DOI 10.1111/1471-0307.12154
   Redondo-Useros N, 2019, NUTRIENTS, V11, DOI 10.3390/nu11030651
   Reigstad CS, 2015, FASEB J, V29, P1395, DOI 10.1096/fj.14-259598
   Relman DA, 2015, JAMA-J AM MED ASSOC, V314, P1127, DOI 10.1001/jama.2015.10700
   Roberfroid M, 2010, BRIT J NUTR, V104, pS1, DOI 10.1017/S0007114510003363
   Rodriguez J, 2018, CURR OPIN CLIN NUTR, V21, P294, DOI 10.1097/MCO.0000000000000468
   Roesch S, 2018, INT J MOL SCI, V19, DOI 10.3390/ijms19020436
   Rogers TE, 2013, MOL MICROBIOL, V88, P876, DOI 10.1111/mmi.12228
   Rooks MG, 2016, NAT REV IMMUNOL, V16, P341, DOI 10.1038/nri.2016.42
   Round JL, 2010, P NATL ACAD SCI USA, V107, P12204, DOI 10.1073/pnas.0909122107
   Routy B, 2018, SCIENCE, V359, P91, DOI 10.1126/science.aan3706
   Ruan YT, 2015, PLOS ONE, V10, DOI 10.1371/journal.pone.0132121
   Rubinstein MR, 2013, CELL HOST MICROBE, V14, P195, DOI 10.1016/j.chom.2013.07.012
   Saad MJA, 2016, PHYSIOLOGY, V31, P283, DOI 10.1152/physiol.00041.2015
   Sampson TR, 2015, CELL HOST MICROBE, V17, P565, DOI 10.1016/j.chom.2015.04.011
   Sanchez B, 2004, FEMS MICROBIOL LETT, V235, P35, DOI [10.1111/j.1574-6968.2004.tb09564.x, 10.1016/j.femsle.2004.04.009]
   Sanchez B, 2017, MOL NUTR FOOD RES, V61, DOI 10.1002/mnfr.201600240
   Sarkar A, 2016, TRENDS NEUROSCI, V39, P763, DOI 10.1016/j.tins.2016.09.002
   Sarkar SR, 2019, J NEUROIMMUNOL, V328, P98, DOI 10.1016/j.jneuroim.2019.01.004
   Savica R, 2009, NEUROLOGY, V73, P1752, DOI 10.1212/WNL.0b013e3181c34af5
   Scarpellini E, 2015, DIGEST LIVER DIS, V47, P1007, DOI 10.1016/j.dld.2015.07.008
   Schachtsiek M, 2004, APPL ENVIRON MICROB, V70, P7078, DOI 10.1128/AEM.70.12.7078-7085.2004
   Schalper KA, 2017, CLIN CANCER RES, V23, P370, DOI 10.1158/1078-0432.CCR-16-0150
   Schaub M, 2010, PLOS ONE, V5, DOI [10.1371/journal.pone.0013115, 10.1371/journal.pone.0015046]
   Scheperjans F, 2015, MOVEMENT DISORD, V30, P350, DOI 10.1002/mds.26069
   Shah J, 2018, GASTROENTEROL RES, V11, P436, DOI 10.14740/gr1105
   Shannon KM, 2012, MOVEMENT DISORD, V27, P716, DOI 10.1002/mds.25020
   Shapiro H, 2017, J DIABETES, V9, P226, DOI 10.1111/1753-0407.12501
   Sharon G, 2016, CELL, V167, P915, DOI 10.1016/j.cell.2016.10.027
   Shen W, 2014, J NUTR BIOCHEM, V25, P270, DOI 10.1016/j.jnutbio.2013.09.009
   Shin NR, 2014, GUT, V63, P727, DOI 10.1136/gutjnl-2012-303839
   Shui L, 2020, FRONT IMMUNOL, V10, DOI 10.3389/fimmu.2019.02989
   Singhvi N, 2020, INDIAN J MICROBIOL, V60, P26, DOI 10.1007/s12088-019-00825-x
   So D, 2018, AM J CLIN NUTR, V107, P965, DOI 10.1093/ajcn/nqy041
   Sprong RC, 2010, J DAIRY SCI, V93, P1364, DOI 10.3168/jds.2009-2397
   Sugahara H, 2015, SCI REP-UK, V5, DOI 10.1038/srep13548
   SUZUKI M, 1994, GUT, V35, P1375, DOI 10.1136/gut.35.10.1375
   Tachon S, 2013, FEMS MICROBIOL ECOL, V83, P299, DOI 10.1111/j.1574-6941.2012.01475.x
   Tan J, 2014, ADV IMMUNOL, V121, P91, DOI 10.1016/B978-0-12-800100-4.00003-9
   Terpou A, 2019, NUTRIENTS, V11, DOI 10.3390/nu11071591
   Thakur BK, 2016, INT IMMUNOPHARMACOL, V36, P39, DOI 10.1016/j.intimp.2016.03.033
   Tong M, 2014, ISME J, V8, P2193, DOI 10.1038/ismej.2014.64
   Tran TTT, 2019, MICROBIOME, V7, DOI 10.1186/s40168-019-0654-1
   Tufekci KU, 2011, PARKINSONS DIS-US, V2011, DOI 10.4061/2011/487450
   Turnbaugh PJ, 2008, CELL HOST MICROBE, V3, P213, DOI 10.1016/j.chom.2008.02.015
   Turnbaugh PJ, 2009, NATURE, V457, P480, DOI 10.1038/nature07540
   Turroni F, 2016, ISME J, V10, P1656, DOI 10.1038/ismej.2015.236
   Umu Ozgun C. O., 2017, Microbial Ecology in Health and Disease, V28, P1348886, DOI 10.1080/16512235.2017.1348886
   Umu OCO, 2015, MICROBIOME, V3, DOI 10.1186/s40168-015-0078-5
   Upadhyaya B, 2016, SCI REP-UK, V6, DOI 10.1038/srep28797
   Upadrasta A, 2016, INTEGR BLOOD PRESS C, V9, P33, DOI 10.2147/IBPC.S73246
   Ussar S, 2015, CELL METAB, V22, P516, DOI 10.1016/j.cmet.2015.07.007
   van Gemert WA, 2015, BREAST CANCER RES TR, V152, P155, DOI 10.1007/s10549-015-3447-7
   Vandeputte D, 2020, MICROORGANISMS, V8, DOI 10.3390/microorganisms8111638
   Vandeputte D, 2017, GUT, V66, P1968, DOI 10.1136/gutjnl-2016-313271
   Veiga P, 2014, SCI REP-UK, V4, DOI 10.1038/srep06328
   Viale Pamela Hallquist, 2020, J Adv Pract Oncol, V11, P135, DOI 10.6004/jadpro.2020.11.2.1
   Vrieze A, 2012, GASTROENTEROLOGY, V143, P913, DOI 10.1053/j.gastro.2012.06.031
   Wacklin P, 2014, PLOS ONE, V9, DOI 10.1371/journal.pone.0094863
   Walsh CJ, 2014, FEBS LETT, V588, P4120, DOI 10.1016/j.febslet.2014.03.035
   Wang C, 2015, DIGEST DIS SCI, V60, P514, DOI 10.1007/s10620-014-3359-0
   Wang IK, 2015, BENEF MICROBES, V6, P423, DOI 10.3920/BM2014.0088
   Wang J, 2020, ONCOL LETT, V20, DOI 10.3892/ol.2020.12205
   Wong SH, 2019, SEMIN CANCER BIOL, V55, P28, DOI 10.1016/j.semcancer.2018.05.003
   Wu GD, 2011, SCIENCE, V334, P105, DOI 10.1126/science.1208344
   Wu W, 2017, MUCOSAL IMMUNOL, V10, P946, DOI 10.1038/mi.2016.114
   Wu WQ, 2020, ENGINEERING-PRC, V6, P415, DOI 10.1016/j.eng.2019.07.026
   Xuan CY, 2014, PLOS ONE, V9, DOI 10.1371/journal.pone.0083744
   Yang YZ, 2017, GASTROENTEROLOGY, V152, P851, DOI 10.1053/j.gastro.2016.11.018
   Yano JM, 2015, CELL, V161, P264, DOI 10.1016/j.cell.2015.02.047
   Yi M, 2019, INTEGR CANCER THER, V18, DOI 10.1177/1534735419876351
   Yu LX, 2017, NAT REV GASTRO HEPAT, V14, P527, DOI 10.1038/nrgastro.2017.72
   Zendeboodi F, 2020, CURR OPIN FOOD SCI, V32, P103, DOI 10.1016/j.cofs.2020.03.009
   Zhang JC, 2014, FEMS MICROBIOL ECOL, V88, P612, DOI 10.1111/1574-6941.12328
   Zhang S, 2019, J EXP CLIN CANC RES, V38, DOI 10.1186/s13046-018-0985-y
   Zhang X, 2020, J CANCER, V11, P2749, DOI 10.7150/jca.37445
   Zhang X, 2020, TRENDS MOL MED, V26, P862, DOI 10.1016/j.molmed.2020.04.001
   Zheng P, 2016, MOL PSYCHIATR, V21, P786, DOI 10.1038/mp.2016.44
   Zhu J, 2018, MICROBIOME, V6, DOI 10.1186/s40168-018-0515-3
NR 267
TC 4
Z9 4
U1 17
U2 38
PU MDPI
PI BASEL
PA ST ALBAN-ANLAGE 66, CH-4052 BASEL, SWITZERLAND
EI 2304-8158
J9 FOODS
JI Foods
PD JUN
PY 2021
VL 10
IS 6
AR 1261
DI 10.3390/foods10061261
PG 28
WC Food Science & Technology
WE Science Citation Index Expanded (SCI-EXPANDED)
SC Food Science & Technology
GA SY5ZG
UT WOS:000665965200001
PM 34199351
OA Green Published, gold
DA 2022-07-19
ER

PT J
AU Maring, JG
   Groen, HJM
   Wachters, FM
   Uges, DRA
   de Vries, EGE
AF Maring, JG
   Groen, HJM
   Wachters, FM
   Uges, DRA
   de Vries, EGE
TI Genetic factors influencing pyrimidine-antagonist chemotherapy
SO PHARMACOGENOMICS JOURNAL
LA English
DT Review
DE pyrimidine antagonists; 5-fluorouracil; gemcitabine; cytarabine;
   polymorphisms; mutations; gene expression
ID THYMIDYLATE-SYNTHASE GENE; ACUTE MYELOID-LEUKEMIA; DIHYDROPYRIMIDINE
   DEHYDROGENASE-ACTIVITY; COLORECTAL-CANCER PATIENTS; MESSENGER-RNA
   LEVELS; CELL LUNG-CANCER; METHYLENETETRAHYDROFOLATE REDUCTASE GENE;
   FLUOROPYRIMIDINE-BASED CHEMOTHERAPY; URIDINE MONOPHOSPHATE KINASE;
   CYTIDINE DEAMINASE GENE
AB Pyrimidine antagonists, for example, 5-fluorouracil (5-FU), cytarabine (ara-C) and gemcitabine (dFdC), are widely used in chemotherapy regimes for colorectal, breast, head and neck, non-small-cell lung cancer, pancreatic cancer and leukaemias. Extensive metabolism is a prerequisite for conversion of these pyrimidine prodrugs into active compounds. Interindividual variation in the activity of metabolising enzymes can affect the extent of prodrug activation and, as a result, act on the efficacy of chemotherapy treatment. Genetic factors at least partly explain interindividual variation in antitumour efficacy and toxicity of pyrimidine antagonists. In this review, proteins relevant for the efficacy and toxicity of pyrimidine antagonists will be summarised. In addition, the role of germline polymorphisms, tumour-specific somatic mutations and protein expression levels in the metabolic pathways and clinical pharmacology of these drugs are described. Germline polymorphisms of uridine monophosphate kinase (UMPK), orotate phosphoribosyl transferase (OPRT), thymidylate synthase (TS), dihydropyrimidine dehydrogenase (DPD) and methylene tetrahydrofolate reductase (MTHFR) and gene expression levels of OPRT, UMPK, TS, DPD, uridine phosphorylase, uridine kinase, thymidine phosphorylase, thymidine kinase, deoxyuridine triphosphate nucleotide hydrolase are discussed in relation to 5-FU efficacy. Cytidine deaminase (CDD) and 50-nucleotidase (5NT) gene polymorphisms and CDD, 5NT, deoxycytidine kinase and MRP5 gene expression levels and their potential relation to dFdC and ara-C cytotoxicity are reviewed.
C1 Hosp Hoogeveen, Dept Pharm, Diaconessen Hosp Meppel & Bethesda, NL-7943 KA Meppel, Netherlands.
   Univ Groningen, Dept Pulm Dis, Groningen, Netherlands.
   Univ Med Ctr Groningen, Groningen, Netherlands.
   Univ Groningen, Dept Pharm, Groningen, Netherlands.
   Univ Groningen, Dept Med Oncol, Groningen, Netherlands.
RP Maring, JG (通讯作者)，Hosp Hoogeveen, Dept Pharm, Diaconessen Hosp Meppel & Bethesda, Hoogeveenseweg 38, NL-7943 KA Meppel, Netherlands.
EM maring@diacmeppel.nl
RI Groen, Harry/AAP-2242-2021
OI de Vries, Elisabeth/0000-0002-8949-7425
CR Ahmed N, 1999, ONCOL REP, V6, P403
   Ahnen DJ, 1998, CANCER RES, V58, P1149
   Anan K, 2003, J SURG ONCOL, V82, P174, DOI 10.1002/jso.10212
   Arango D, 2001, CANCER RES, V61, P4910
   Aschele C, 2000, CLIN CANCER RES, V6, P4797
   Aschele C, 2002, ANN ONCOL, V13, P1882, DOI 10.1093/annonc/mdf327
   Aschele C, 1999, J CLIN ONCOL, V17, P1760, DOI 10.1200/JCO.1999.17.6.1760
   Backus HHJ, 2001, ANN ONCOL, V12, P779, DOI 10.1023/A:1011112227044
   Balkham SE, 1999, ADV EXP MED BIOL, V457, P335
   BANERJEE D, 2002, P AN M AM SOC CLIN, V21, pA88
   BECK A, 1994, EUR J CANCER, V30A, P1517, DOI 10.1016/0959-8049(94)00216-R
   Behnke D, 2002, CLIN CANCER RES, V8, P1315
   Benhattar J, 1996, INT J CANCER, V69, P190, DOI 10.1002/(SICI)1097-0215(19960621)69:3<190::AID-IJC7>3.0.CO;2-V
   Bishop JF, 1998, ACTA HAEMATOL-BASEL, V99, P133, DOI 10.1159/000040827
   Boku N, 1998, CLIN CANCER RES, V4, P1469
   Bold RJ, 1999, ANN SURG ONCOL, V6, P279, DOI 10.1007/s10434-999-0279-x
   Cabelguenne A, 2000, J CLIN ONCOL, V18, P1465, DOI 10.1200/JCO.2000.18.7.1465
   CANMAN CE, 1994, CANCER RES, V54, P2296
   CANMAN CE, 1992, P NATL ACAD SCI USA, V89, P10474, DOI 10.1073/pnas.89.21.10474
   Cascinu S, 1999, CLIN CANCER RES, V5, P1996
   Chung YM, 2000, CANCER LETT, V159, P95, DOI 10.1016/S0304-3835(00)00535-8
   Cohen V, 2003, CLIN CANCER RES, V9, P1611
   Collie-Duguid ESR, 2000, PHARMACOGENETICS, V10, P217, DOI 10.1097/00008571-200004000-00002
   Collie-Duguid ESR, 2001, INT J CANCER, V94, P297, DOI 10.1002/ijc.1462
   COLLY LP, 1987, SEMIN ONCOL, V14, P257
   COPUR S, 1995, BIOCHEM PHARMACOL, V49, P1419, DOI 10.1016/0006-2952(95)00067-A
   Cuq P, 2001, BRIT J CANCER, V84, P1677, DOI 10.1054/bjoc.2001.1833
   Daigo S, 2002, PHARMACOGENETICS, V12, P299, DOI 10.1097/00008571-200206000-00005
   DANENBERG PV, 1978, BIOCHEMISTRY-US, V17, P4018, DOI 10.1021/bi00612a022
   Davidson Jennifer D., 2002, Proceedings of the American Association for Cancer Research Annual Meeting, V43, P780
   de Bruin M, 2003, BRIT J CANCER, V88, P957, DOI 10.1038/sj.bjc.6600808
   DIASIO RB, 1988, J CLIN INVEST, V81, P47, DOI 10.1172/JCI113308
   Diasio RB, 2000, PHARMACOLOGY, V61, P199, DOI 10.1159/000028401
   Dumontet C, 1999, BRIT J HAEMATOL, V106, P78, DOI 10.1046/j.1365-2141.1999.01509.x
   Elsaleh H, 2000, ONCOLOGY-BASEL, V58, P52, DOI 10.1159/000012079
   Etienne MC, 1999, BRIT J CANCER, V79, P1864, DOI 10.1038/sj.bjc.6690297
   Etienne MC, 2004, BRIT J CANCER, V90, P526, DOI 10.1038/sj.bjc.6601523
   Etienne MC, 2004, PHARMACOGENETICS, V14, P785, DOI 10.1097/00008571-200412000-00001
   ETIENNE MC, 1995, J CLIN ONCOL, V13, P1663, DOI 10.1200/JCO.1995.13.7.1663
   ETIENNE MC, 1994, J CLIN ONCOL, V12, P2248, DOI 10.1200/JCO.1994.12.11.2248
   Evrard A, 1999, BRIT J CANCER, V80, P1726, DOI 10.1038/sj.bjc.6690589
   Evrard A, 1999, INT J CANCER, V80, P465, DOI 10.1002/(SICI)1097-0215(19990129)80:3<465::AID-IJC21>3.3.CO;2-Y
   Findlay MPN, 1997, BRIT J CANCER, V75, P903, DOI 10.1038/bjc.1997.159
   FLASSHOVE M, 1994, LEUKEMIA, V8, P780
   Foekens JA, 2001, CANCER RES, V61, P1421
   Fox SB, 1997, ANN ONCOL, V8, P271, DOI 10.1023/A:1008280110558
   Fujii Ryuta, 2003, Int J Clin Oncol, V8, P72, DOI 10.1007/s101470300013
   Fujiwaki R, 2000, J CLIN ONCOL, V18, P3946, DOI 10.1200/JCO.2000.18.23.3946
   Fukushima M, 2001, EUR J CANCER, V37, P1681, DOI 10.1016/S0959-8049(01)00174-5
   GALLANGO ML, 1978, AM J HUM GENET, V30, P215
   Galmarini CM, 2001, BLOOD, V98, P1922, DOI 10.1182/blood.V98.6.1922
   GIBLETT ER, 1974, AM J HUM GENET, V26, P627
   HALASA J, 1985, ARCH IMMUNOL THER EX, V33, P621
   Hamajima N, 1998, AM J HUM GENET, V63, P717, DOI 10.1086/302022
   Harari PM, 1997, J CLIN ONCOL, V15, P2050, DOI 10.1200/JCO.1997.15.5.2050
   Higashiyama M, 2001, LUNG CANCER-J IASLC, V34, P407, DOI 10.1016/S0169-5002(01)00248-3
   Hiroyasu S, 2001, JPN J CLIN ONCOL, V31, P65, DOI 10.1093/jjco/hye014
   HO DH, 1986, ANTICANCER RES, V6, P781
   Horiguchi J, 2004, ONCOL REP, V11, P65
   Hotta T, 2004, ONCOL REP, V11, P1045
   Hu YC, 2003, CLIN CANCER RES, V9, P4165
   Huang CL, 2000, INT J ONCOL, V17, P47
   Iacopetta B, 2001, BRIT J CANCER, V85, P827, DOI 10.1054/bjoc.2001.2007
   Ichikawa W, 2003, BRIT J CANCER, V89, P1486, DOI 10.1038/sj.bjc.6601335
   Ichikawa W, 2003, CLIN CANCER RES, V9, P786
   ICHIKAWA W, 2004, P AN M AM SOC CLIN, V23, P325
   Ikeguchi M, 2002, LANGENBECK ARCH SURG, V387, P240, DOI 10.1007/s00423-002-0313-y
   Inaba M, 1998, BIOL PHARM BULL, V21, P569
   Inaba M, 1996, JPN J CANCER RES, V87, P212, DOI 10.1111/j.1349-7006.1996.tb03161.x
   Innocenti F, 2002, CLIN CANCER RES, V8, P1314
   Ishikawa T, 1998, CANCER RES, V58, P685
   Ishikawa Y, 1999, ANTICANCER RES, V19, P5635
   Ishikawa Y, 1999, CLIN CANCER RES, V5, P883
   Isshi Kimio, 2002, Int J Clin Oncol, V7, P335, DOI 10.1007/s101470200051
   JahnsStreubel G, 1997, BLOOD, V90, P1968, DOI 10.1182/blood.V90.5.1968
   Johnston PG, 1997, JNCI-J NATL CANCER I, V89, P308, DOI 10.1093/jnci/89.4.308
   JOHNSTON PG, 1991, CANCER RES, V51, P6668
   Johnston SJ, 1999, CLIN CANCER RES, V5, P2566
   JONKER DJ, 2002, P AN M AM SOC CLIN, V21, pA160
   Kandioler-Eckersberger D, 2000, CLIN CANCER RES, V6, P50
   Kawakami K, 2001, CLIN CANCER RES, V7, P4096
   Kawakami K, 2003, CANCER RES, V63, P6004
   Kawakami K, 2002, JPN J CANCER RES, V93, P1221, DOI 10.1111/j.1349-7006.2002.tb01227.x
   Kawakami K, 2001, ANTICANCER RES, V21, P285
   Kawakami K, 1999, ANTICANCER RES, V19, P3249
   Kawasaki G, 2002, ORAL SURG ORAL MED O, V94, P717, DOI 10.1067/moe.2002.126912
   KEITH FJ, 1995, LEUKEMIA, V9, P131
   Kikuyama S, 2001, ANTICANCER RES, V21, P2149
   Kirch HC, 1998, EXP HEMATOL, V26, P421
   Kirihara Y, 1999, INT J ONCOL, V14, P551
   KOBAYASHI T, 1994, LEUKEMIA LYMPHOMA, V15, P503, DOI 10.3109/10428199409049755
   KOMATSU N, 1990, INT J LEGAL MED, V104, P13, DOI 10.1007/BF01816477
   Komatsu T, 2000, DRUG METAB DISPOS, V28, P1457
   Kornmann M, 2003, CLIN CANCER RES, V9, P4116
   Kornmann M, 1997, CANCER LETT, V118, P29, DOI 10.1016/S0304-3835(97)00220-6
   Kornmann M, 2002, J GASTROINTEST SURG, V6, P331, DOI 10.1016/S1091-255X(02)00018-5
   KUFE DW, 1985, SEMIN ONCOL, V12, P34
   Kuhn JG, 2001, ANN PHARMACOTHER, V35, P217
   Ladner RD, 2000, CANCER RES, V60, P3493
   Leichman CG, 1997, J CLIN ONCOL, V15, P3223, DOI 10.1200/JCO.1997.15.10.3223
   LEICHMAN CG, 2002, P AN M AM SOC CLIN, V21, pA431
   Lenz HJ, 1998, CLIN CANCER RES, V4, P1243
   Lenz HJ, 1998, CLIN CANCER RES, V4, P1227
   Lenz HJ, 1996, J CLIN ONCOL, V14, P176, DOI 10.1200/JCO.1996.14.1.176
   Liang JT, 2002, INT J CANCER, V97, P451, DOI 10.1002/ijc.1637
   Lizard-Nacol S, 1999, ANTICANCER RES, V19, P3575
   LU ZH, 1993, CANCER RES, V53, P5433
   Macdonald JS, 2001, SEMIN ONCOL, V28, P30, DOI 10.1053/sonc.2001.20750
   Mandola MV, 2004, PHARMACOGENETICS, V14, P319, DOI 10.1097/00008571-200405000-00007
   Mandola MV, 2003, CANCER RES, V63, P2898
   Marchetti S, 2001, BRIT J CANCER, V85, P439, DOI 10.1054/bjoc.2001.1908
   Mariadason JM, 2003, CANCER RES, V63, P8791
   Marinaki AM, 2001, BLOOD, V97, P3327, DOI 10.1182/blood.V97.11.3327
   Maring JG, 2002, BRIT J CANCER, V86, P1028, DOI 10.1038/sj/bjc/6600208
   MARING JG, 2004, P AN M AM SOC CLIN, V23, P157
   Marsh S, 2000, Hum Mutat, V16, P528
   Marsh S, 1999, GENOMICS, V58, P310, DOI 10.1006/geno.1999.5833
   Marsh S, 2001, Clin Colorectal Cancer, V1, P175, DOI 10.3816/CCC.2001.n.018
   Marsh S, 2001, INT J ONCOL, V19, P383
   Matsuoka K, 2004, INT J ONCOL, V24, P217
   Mattison LK, 2004, CLIN CANCER RES, V10, P2652, DOI 10.1158/1078-0432.CCR-03-0374
   Mauritz R, 2004, NUCLEOS NUCLEOT NUCL, V23, P1381, DOI 10.1081/NCN-200027634
   Maxwell PJ, 2003, CANCER RES, V63, P4602
   McKay JA, 2000, INT J ONCOL, V17, P153
   Merkelbach-Bruse S, 2004, ONCOL REP, V11, P839
   Metzger R, 1998, J CLIN ONCOL, V16, P309, DOI 10.1200/JCO.1998.16.1.309
   Metzger R, 1998, CLIN CANCER RES, V4, P2371
   Mirjolet JF, 2000, BRIT J CANCER, V83, P1380, DOI 10.1054/bjoc.2000.1455
   Miyamoto S, 2001, INT J ONCOL, V18, P705
   Mizutani Y, 2001, EUR J CANCER, V37, P569, DOI 10.1016/S0959-8049(00)00440-8
   Morita T, 2003, ONCOLOGY-BASEL, V65, P267, DOI 10.1159/000074480
   Morita T, 2001, INT J CANCER, V92, P451, DOI 10.1002/ijc.1212
   Murakami Y, 2000, INT J ONCOL, V17, P277
   NABEYA Y, 1995, INT J CANCER, V64, P37, DOI 10.1002/ijc.2910640109
   Nakagawa T, 2002, J SURG ONCOL, V81, P87, DOI 10.1002/jso.10137
   Nishimura G, 2002, ONCOL REP, V9, P479
   NISHINA T, 2002, P AN M AM SOC CLIN, V21, pA151
   Noordhuis P, 2004, ANN ONCOL, V15, P1025, DOI 10.1093/annonc/mdh264
   OWENS JK, 1992, CANCER RES, V52, P2389
   Paradiso A, 2000, BRIT J CANCER, V82, P560, DOI 10.1054/bjoc.1999.0964
   Park DJ, 2002, INT J COLORECTAL DIS, V17, P46, DOI 10.1007/s003840100358
   Petak I, 2000, CLIN CANCER RES, V6, P4432
   Peters GJ, 2000, EUR J CANCER, V36, P916, DOI 10.1016/S0959-8049(00)00026-5
   Peters GJ, 2002, BBA-MOL BASIS DIS, V1587, P194, DOI 10.1016/S0925-4439(02)00082-0
   PETERS GJ, 1994, J CLIN ONCOL, V12, P2035, DOI 10.1200/JCO.1994.12.10.2035
   PINEDO HM, 1988, J CLIN ONCOL, V6, P1653, DOI 10.1200/JCO.1988.6.10.1653
   Plunkett W, 1995, ANTI-CANCER DRUG, V6, P7, DOI 10.1097/00001813-199512006-00002
   PLUNKETT W, 1995, SEMIN ONCOL, V22, P3
   RADPARVAR S, 1990, BIOCHEM PHARMACOL, V39, P1759, DOI 10.1016/0006-2952(90)90122-2
   Raida M, 2001, CLIN CANCER RES, V7, P2832
   Rosty C, 2001, INT J CANCER, V95, P162, DOI 10.1002/1097-0215(20010520)95:3<162::AID-IJC1028>3.0.CO;2-J
   Saito H, 1999, BRIT J CANCER, V81, P484, DOI 10.1038/sj.bjc.6690719
   Salonga D, 2000, CLIN CANCER RES, V6, P1322
   Schneider HJ, 1997, BRIT J CANCER, V75, P427, DOI 10.1038/bjc.1997.70
   Schroder JK, 1998, BRIT J HAEMATOL, V103, P1096, DOI 10.1046/j.1365-2141.1998.01084.x
   Schroder JK, 1996, LEUKEMIA, V10, P1919
   SCHWARTZ EL, 1995, J BIOL CHEM, V270, P19073, DOI 10.1074/jbc.270.32.19073
   Shirota Y, 2001, J CLIN ONCOL, V19, P4298, DOI 10.1200/JCO.2001.19.23.4298
   SMORENBURG CH, 2004, P AN M AM SOC CLIN, V23, P276
   Sohn KJ, 2004, JNCI-J NATL CANCER I, V96, P134, DOI 10.1093/jnci/djh015
   Sorenson S, 2001, ACTA ONCOL, V40, P327
   Stern LL, 2000, J NUTR, V130, P2238, DOI 10.1093/jn/130.9.2238
   Suchi M, 1997, AM J HUM GENET, V60, P525
   Tahara M, 2004, ONCOL REP, V11, P9
   Tanaka-Nozaki M, 2001, CLIN CANCER RES, V7, P2783
   Temam S, 2000, J CLIN ONCOL, V18, P385, DOI 10.1200/JCO.2000.18.2.385
   Terashima M, 2002, EUR J CANCER, V38, P2375, DOI 10.1016/S0959-8049(02)00380-5
   Terashima M, 2002, ANTICANCER RES, V22, P761
   Tominaga Takeshi, 2002, Clin Breast Cancer, V3, P55, DOI 10.3816/CBC.2002.n.012
   Tsuji T, 2003, CLIN CANCER RES, V9, P3700
   Uchida K, 2004, CLIN CANCER RES, V10, P433, DOI 10.1158/1078-0432.CCR-0200-03
   Uetake H, 1999, CLIN CANCER RES, V5, P2836
   Ulrich CM, 2000, CANCER EPIDEM BIOMAR, V9, P1381
   van den Heuvel-Eibrink MM, 2001, LEUKEMIA, V15, P855, DOI 10.1038/sj.leu.2402112
   van Kuilenburg ABP, 2003, CLIN CANCER RES, V9, P4363
   van Kuilenburg ABP, 2003, ANN CLIN BIOCHEM, V40, P41, DOI 10.1258/000456303321016150
   van Kuilenburg ABP, 2000, CLIN CANCER RES, V6, P4705
   van Triest B, 1999, CLIN CANCER RES, V5, P643
   Van Triest B, 2000, ANN ONCOL, V11, P385, DOI 10.1023/A:1008351221345
   van Triest B, 2000, CLIN CANCER RES, V6, P1063
   vanSlooten HJ, 1996, BRIT J CANCER, V74, P78, DOI 10.1038/bjc.1996.319
   Veuger MJT, 2000, BLOOD, V96, P1517, DOI 10.1182/blood.V96.4.1517.h8001517_1517_1524
   Veuger MJT, 2002, BLOOD, V99, P1373, DOI 10.1182/blood.V99.4.1373
   Villafranca E, 2001, J CLIN ONCOL, V19, P1779, DOI 10.1200/JCO.2001.19.6.1779
   Wang WG, 2004, CANCER RES, V64, P8167, DOI 10.1158/0008-5472.CAN-04-0970
   Weisberg I, 1998, MOL GENET METAB, V64, P169, DOI 10.1006/mgme.1998.2714
   Wiernik PH, 2000, J CLIN GASTROENTEROL, V30, P357, DOI 10.1097/00004836-200006000-00003
   Wilcken B, 2003, J MED GENET, V40, P619, DOI 10.1136/jmg.40.8.619
   Wisotzkey JD, 2000, MOL DIAGN, V5, P6, DOI 10.1016/S1084-8592(00)80019-3
   Wong NACS, 2001, BRIT J CANCER, V85, P1937, DOI 10.1054/bjoc.2001.2175
   Yang QF, 2000, BREAST CANCER RES TR, V61, P211, DOI 10.1023/A:1006474307180
   Yeh KH, 1998, CANCER, V82, P1626, DOI 10.1002/(SICI)1097-0142(19980501)82:9<1626::AID-CNCR5>3.0.CO;2-8
   Zembutsu H, 2002, CANCER RES, V62, P518
   Zheng MH, 1999, J CANCER RES CLIN, V125, P357, DOI 10.1007/s004320050286
   2002, COCHRANE DATABASE SY
NR 195
TC 86
Z9 92
U1 0
U2 5
PU NATURE PUBLISHING GROUP
PI LONDON
PA MACMILLAN BUILDING, 4 CRINAN ST, LONDON N1 9XW, ENGLAND
SN 1470-269X
J9 PHARMACOGENOMICS J
JI Pharmacogenomics J.
PY 2005
VL 5
IS 4
BP 226
EP 243
DI 10.1038/sj.tpj.6500320
PG 18
WC Genetics & Heredity; Pharmacology & Pharmacy
WE Science Citation Index Expanded (SCI-EXPANDED)
SC Genetics & Heredity; Pharmacology & Pharmacy
GA 958IY
UT WOS:000231439100003
PM 16041392
DA 2022-07-19
ER

PT J
AU Sattler, B
   Kranz, M
   Wenzel, B
   Jain, NT
   Moldovan, RP
   Toussaint, M
   Deuther-Conrad, W
   Ludwig, FA
   Teodoro, R
   Sattler, T
   Sadeghzadeh, M
   Sabri, O
   Brust, P
AF Sattler, Bernhard
   Kranz, Mathias
   Wenzel, Barbara
   Jain, Nalin T.
   Moldovan, Rares-Petru
   Toussaint, Magali
   Deuther-Conrad, Winnie
   Ludwig, Friedrich-Alexander
   Teodoro, Rodrigo
   Sattler, Tatjana
   Sadeghzadeh, Masoud
   Sabri, Osama
   Brust, Peter
TI Preclinical Incorporation Dosimetry of [F-18]FACH-A Novel F-18-Labeled
   MCT1/MCT4 Lactate Transporter Inhibitor for Imaging Cancer Metabolism
   with PET
SO MOLECULES
LA English
DT Article
DE preclinical radiopharmaceutical dosimetry; image-based internal
   dosimetry; OLINDA; MCT1; MCT4 lactate transporter inhibitor; [F-18]FACH;
   radiation safety
ID MONOCARBOXYLATE TRANSPORTER; SMALL-INTESTINE; MCT1; EXPRESSION; FAMILY;
   TARGET; KIDNEY; SLC16
AB Overexpression of monocarboxylate transporters (MCTs) has been shown for a variety of human cancers (e.g., colon, brain, breast, and kidney) and inhibition resulted in intracellular lactate accumulation, acidosis, and cell death. Thus, MCTs are promising targets to investigate tumor cancer metabolism with positron emission tomography (PET). Here, the organ doses (ODs) and the effective dose (ED) of the first F-18-labeled MCT1/MCT4 inhibitor were estimated in juvenile pigs. Whole-body dosimetry was performed in three piglets (age: similar to 6 weeks, weight: similar to 13-15 kg). The animals were anesthetized and subjected to sequential hybrid Positron Emission Tomography and Computed Tomography (PET/CT) up to 5 h after an intravenous (iv) injection of 156 +/- 54 MBq [F-18]FACH. All relevant organs were defined by volumes of interest. Exponential curves were fitted to the time-activity data. Time and mass scales were adapted to the human order of magnitude and the ODs calculated using the ICRP 89 adult male phantom with OLINDA 2.1. The ED was calculated using tissue weighting factors as published in Publication 103 of the International Commission of Radiation Protection (ICRP103). The highest organ dose was received by the urinary bladder (62.6 +/- 28.9 mu Sv/MBq), followed by the gall bladder (50.4 +/- 37.5 mu Sv/MBq) and the pancreas (30.5 +/- 27.3 mu Sv/MBq). The highest contribution to the ED was by the urinary bladder (2.5 +/- 1.1 mu Sv/MBq), followed by the red marrow (1.7 +/- 0.3 mu Sv/MBq) and the stomach (1.3 +/- 0.4 mu Sv/MBq). According to this preclinical analysis, the ED to humans is 12.4 mu Sv/MBq when applying the ICRP103 tissue weighting factors. Taking into account that preclinical dosimetry underestimates the dose to humans by up to 40%, the conversion factor applied for estimation of the ED to humans would rise to 20.6 mu Sv/MBq. In this case, the ED to humans upon an iv application of similar to 300 MBq [F-18]FACH would be about 6.2 mSv. This risk assessment encourages the translation of [F-18]FACH into clinical study phases and the further investigation of its potential as a clinical tool for cancer imaging with PET.
C1 [Sattler, Bernhard; Sabri, Osama] Univ Hosp Leipzig, Dept Nucl Med, D-04103 Leipzig, Germany.
   [Kranz, Mathias; Wenzel, Barbara; Jain, Nalin T.; Moldovan, Rares-Petru; Toussaint, Magali; Deuther-Conrad, Winnie; Ludwig, Friedrich-Alexander; Teodoro, Rodrigo; Sadeghzadeh, Masoud; Brust, Peter] Helmholtz Zentrum Dresden Rossendorf, Dept Neuroradiopharmaceut, Inst Radiopharmaceut Canc Res, D-04318 Leipzig, Germany.
   [Kranz, Mathias] Univ Hosp North Norway, Tromso PET Ctr, N-9009 Tromso, Norway.
   [Kranz, Mathias] Arctic Univ Norway, Nucl Med & Radiat Biol Res Grp, N-9009 Tromso, Norway.
   [Sattler, Tatjana] Univ Leipzig, Dept Claw Anim, D-04103 Leipzig, Germany.
RP Sattler, B (通讯作者)，Univ Hosp Leipzig, Dept Nucl Med, D-04103 Leipzig, Germany.
EM bernhard.sattler@medizin.uni-leipzig.de; mathias.kranz@unn.no;
   b.wenzel@hzdr.de; nalintjain@gmail.com; r.moldovan@hzdr.de;
   m.toussaint@hzdr.de; w.deuther-conrad@hzdr.de; f.ludwig@hzdr.de;
   r.teodoro@hzdr.de; tasat@vetmed.uni-leipzig.de; m.sadeghzadeh@hzdr.de;
   osama.sabri@medizin.uni-leipzig.de; p.brust@hzdr.de
OI Sabri, Osama/0000-0002-6425-3504; Sattler, Bernhard/0000-0003-3862-2609;
   Moldovan, Rares-Petru/0000-0003-3119-7945; Ludwig,
   Friedrich-Alexander/0000-0002-4358-5171; Wenzel,
   Barbara/0000-0001-7390-3575
FU ALEXANDER VON HUMBOLDT FOUNDATION [7211172142]; STRAHLENSCHUTZSEMINAR IN
   THuRINGEN E.V. [F2015_06]
FX This research was funded by ALEXANDER VON HUMBOLDT FOUNDATION, grant
   number 7211172142 and the APC was funded by STRAHLENSCHUTZSEMINAR IN
   THuRINGEN E.V., grant number F2015_06.
CR Becker HM, 2010, AM J PHYSIOL-RENAL, V299, pF141, DOI 10.1152/ajprenal.00488.2009
   de Araujo GG, 2015, PHYSIOL RES, V64, P513, DOI 10.33549/physiolres.932695
   DEUTICKE B, 1982, J MEMBRANE BIOL, V70, P89, DOI 10.1007/BF01870219
   Endo Keigo, 2006, Int J Clin Oncol, V11, P286, DOI 10.1007/s10147-006-0595-0
   Fang J, 2006, MOL PHARMACOL, V70, P2108, DOI 10.1124/mol.106.026245
   Gurrapu S, 2015, ACS MED CHEM LETT, V6, P558, DOI 10.1021/acsmedchemlett.5b00049
   Halestrap AP, 2013, MOL ASPECTS MED, V34, P337, DOI 10.1016/j.mam.2012.05.003
   Herrero P, 2007, J NUCL MED, V48, P2046, DOI 10.2967/jnumed.107.044503
   Jones RS, 2016, CLIN PHARMACOL THER, V100, P454, DOI 10.1002/cpt.418
   Koho N, 2005, COMP BIOCHEM PHYS A, V141, P29, DOI 10.1016/j.cbpb.2005.03.003
   Koppenol WH, 2011, NAT REV CANCER, V11, P325, DOI 10.1038/nrc3038
   KRANZ M, 2014, J NUCL MED S1, V55
   Kranz M, 2016, EJNMMI PHYS, V3, DOI 10.1186/s40658-016-0160-5
   Kranz M, 2016, MOLECULES, V21, DOI 10.3390/molecules21091164
   McParland BJ, 2010, NUCLEAR MEDICINE RADIATION DOSIMETRY: ADVANCED THEORETICAL PRINCIPLES, P1, DOI 10.1007/978-1-84882-126-2
   O'Neill H, 2019, PHARMACEUTICALS-BASE, V12, DOI 10.3390/ph12010016
   Park SJ, 2018, AM J CANCER RES, V8, P1967
   Payen VL, 2020, MOL METAB, V33, P48, DOI 10.1016/j.molmet.2019.07.006
   Payen VL, 2017, CANCER RES, V77, P5591, DOI 10.1158/0008-5472.CAN-17-0764
   Pinheiro C, 2012, J BIOENERG BIOMEMBR, V44, P127, DOI 10.1007/s10863-012-9428-1
   Ponisovskiy MR, 2011, CRIT REV EUKAR GENE, V21, P13, DOI 10.1615/CritRevEukarGeneExpr.v21.i1.20
   POOLE RC, 1990, BIOCHEM J, V269, P827, DOI 10.1042/bj2690827
   Sadeghzadeh M, 2019, SCI REP-UK, V9, DOI 10.1038/s41598-019-55354-w
   Sadeghzadeh M, 2019, J LABELLED COMPD RAD, V62, P411, DOI 10.1002/jlcr.3739
   Sattler B, 2014, J NUCL MED, V55, P1885, DOI 10.2967/jnumed.114.137059
   Sepponen K, 2007, VET J, V174, P122, DOI 10.1016/j.tvjl.2006.05.015
   Stabin MG, 2008, FUNDAMENTALS NUCL ME
   Stabin MG, 2018, J NUCL MED, V59, P154, DOI 10.2967/jnumed.117.196261
   Tateishi H, 2017, BIOORG MED CHEM LETT, V27, P4893, DOI 10.1016/j.bmcl.2017.09.033
   Tennant DA, 2010, NAT REV CANCER, V10, P267, DOI 10.1038/nrc2817
   Valentin Jack, 2007, Annals of the ICRP, V37, P3
   Van Hee VF, 2017, ONCOTARGET, V8, P24415, DOI 10.18632/oncotarget.14705
   WANG Q, 2006, MOL PHARMACEUT, V3, P675, DOI DOI 10.1021/mp060037b
   WARBURG O, 1956, SCIENCE, V123, P309, DOI 10.1126/science.123.3191.309
   Ward PS, 2012, CANCER CELL, V21, P297, DOI 10.1016/j.ccr.2012.02.014
   YOKOI F, 1990, J NEUROL SCI, V99, P339, DOI 10.1016/0022-510X(90)90168-M
   Zanotti-Fregonara P, 2013, EUR J NUCL MED MOL I, V40, P1781, DOI 10.1007/s00259-013-2512-x
NR 37
TC 1
Z9 1
U1 0
U2 3
PU MDPI
PI BASEL
PA ST ALBAN-ANLAGE 66, CH-4052 BASEL, SWITZERLAND
EI 1420-3049
J9 MOLECULES
JI Molecules
PD MAY
PY 2020
VL 25
IS 9
AR 2024
DI 10.3390/molecules25092024
PG 12
WC Biochemistry & Molecular Biology; Chemistry, Multidisciplinary
WE Science Citation Index Expanded (SCI-EXPANDED)
SC Biochemistry & Molecular Biology; Chemistry
GA LR4VZ
UT WOS:000535695900020
PM 32357571
OA Green Published, gold
DA 2022-07-19
ER

PT J
AU Cheng, XL
   Kim, JY
   Ghafoory, S
   Duvaci, T
   Rafiee, R
   Theobald, J
   Alborzinia, H
   Holenya, P
   Fredebohm, J
   Merz, KH
   Mehrabi, A
   Hafezi, M
   Saffari, A
   Eisenbrand, G
   Hoheisel, JD
   Wolfl, S
AF Cheng, Xinlai
   Kim, Jee Young
   Ghafoory, Shahrouz
   Duvaci, Tijen
   Rafiee, Roya
   Theobald, Jannick
   Alborzinia, Harried
   Holenya, Pavlo
   Fredebohm, Johannes
   Merz, Karl-Heinz
   Mehrabi, Arianeb
   Hafezi, Mohammadreza
   Saffari, Arash
   Eisenbrand, Gerhard
   Hoheisel, Joerg D.
   Woelfl, Stefan
TI Methylisoindigo preferentially kills cancer stem cells by interfering
   cell metabolism via inhibition of LKB1 and activation of AMPK in PDACs
SO MOLECULAR ONCOLOGY
LA English
DT Article
DE Indirubin; Meisoindigo; Pancreatic cancer stem cell; CSC drug; LKB1
   inactivation; AMPK activation; PDAC; CD133
ID EPITHELIAL-MESENCHYMAL TRANSITION; ACUTE MYELOID-LEUKEMIA; IN-VITRO;
   DERIVATIVES; INDIRUBIN; GROWTH; IDENTIFICATION; APOPTOSIS; KINASE;
   MEISOINDIGO
AB Pancreatic ductal adenocarcinoma (PDAC) clinically has a very poor prognosis. No small molecule is available to reliably achieve cures. Meisoindigo is chemically related to the natural product indirubin and showed substantial efficiency in clinical chemotherapy for CML in China. However, its effect on PDAC is still unknown. Our results showed strong anti proliferation effect of meisoindigo on gemcitabine-resistant PDACs. Using a recently established primary PDAC cell line, called Jopaca-1 with a larger CSCs population as model, we observed a reduction of CD133+ and ESA+/CD441/CD24+ populations upon treatment and concomitantly a decreased expression of CSC-associated genes, and reduced cellular mobility and sphere formation. Investigating basic cellular metabolic responses, we detected lower oxygen consumption and glucose uptake, while intracellular ROS levels increased. This was effectively neutralized by the addition of antioxidants, indicating an essential role of the cellular redox balance. Further analysis on energy metabolism related signaling revealed that meisoindigo inhibited LKB1, but activated AMPK. Both of them were involved in cellular apoptosis. Additional in situ hybridization in tissue sections of PDAC patients reproducibly demonstrated co-expression and -localization of LKB1 and CD133 in malignant areas. Finally, we detected that CD133-F/CD44+ were more vulnerable to meisoindigo, which could be mimicked by LKB1 siRNAs. Our results provide the first evidence, to our knowledge, that LKB1 sustains the CSC population in PDACs and demonstrate a clear benefit of meisoindigo in treatment of gemcitabine-resistant cells. This novel mechanism may provide a promising new treatment option for PDAC. (C) 2016 Federation of European Biochemical Societies. Published by Elsevier B.V. All rights reserved.
C1 [Cheng, Xinlai; Kim, Jee Young; Ghafoory, Shahrouz; Duvaci, Tijen; Rafiee, Roya; Theobald, Jannick; Alborzinia, Harried; Holenya, Pavlo; Woelfl, Stefan] Heidelberg Univ, Inst Pharm & Mol Biotechnol, Pharmaceut Biol, Neuenheimer Feld 364, D-69120 Heidelberg, Germany.
   [Fredebohm, Johannes; Hoheisel, Joerg D.] Deutsch Krebsforschungszentrum DKFZ, Funct Genome Anal, Neuenheimer Feld 280, D-69120 Heidelberg, Germany.
   [Merz, Karl-Heinz; Eisenbrand, Gerhard] Univ Kaiserslautern, Dept Chem, Div Food Chem & Toxicol, Erwin Schrodinger Str 52, D-67663 Kaiserslautern, Germany.
   [Mehrabi, Arianeb; Hafezi, Mohammadreza; Saffari, Arash] Heidelberg Univ, Dept Gen Visceral & Transplantat Surg, Heidelberg, Germany.
RP Cheng, XL; Wolfl, S (通讯作者)，Heidelberg Univ, Inst Pharm & Mol Biotechnol, Pharmaceut Biol, Neuenheimer Feld 364, D-69120 Heidelberg, Germany.
EM x.cheng@uni-heidelberg.de; J.Kim@uni-heidelberg.de;
   shahrouzghafoory@yahoo.com; ti-jenduvaci@gmail.com;
   roya.rafie@gmail.com; jannick.theobald@gmail.com;
   Hamed.alborzinia@uni-heidelberg.de; Holenya@stud.uni-heidelberg.de;
   J.Fredelbohm@dkfz.de; khmerz@rhrk.uni-kl.de;
   aria-neb.mehrabi@med.uni-heidelberg.de;
   mohammadreza.hafezi@med.uni-heidelberg.de;
   arash.saffari@med.uni-heidel-berg.de; eisenbra@rhrk.uni-kl.de;
   J.Hoheisel@dkfz-heidelberg.de; wolfl@uni-hd.de
RI Cheng, Xinlai/L-6134-2015; Eisenbrand, Gerhard/AEQ-0284-2022; Cheng,
   Xinlai/AAG-7168-2019
OI Cheng, Xinlai/0000-0001-6441-3742; Eisenbrand,
   Gerhard/0000-0003-4079-2463; Cheng, Xinlai/0000-0001-6441-3742
FU DFG [FOR630]; BMBF [031A202E, 0315398B]; BfR
FX We thank Elke Lederer, Marie-Sofie Karipidis and Holger Treiber for
   technical assistance. This work was supported by DFG FOR630, the BMBF
   grant programs SysToxChip 031A202E and 0315398B (Drugs-iPS), and PaCaNet
   as well as BfR.
CR Akakura N, 2001, CANCER RES, V61, P6548
   Al-Hajj M, 2003, P NATL ACAD SCI USA, V100, P3983, DOI 10.1073/pnas.0530291100
   Alborzinia H, 2011, PLOS ONE, V6, DOI 10.1371/journal.pone.0019714
   Alessi DR, 2006, ANNU REV BIOCHEM, V75, P137, DOI 10.1146/annurev.biochem.75.103004.142702
   Bardeesy N, 2002, NATURE, V419, P162, DOI 10.1038/nature01045
   Bonnet D, 1997, NAT MED, V3, P730, DOI 10.1038/nm0797-730
   Bouchikhi F, 2008, EUR J MED CHEM, V43, P755, DOI 10.1016/j.ejmech.2007.05.012
   Carretero J, 2004, ONCOGENE, V23, P4037, DOI 10.1038/sj.onc.1207502
   Chaffer CL, 2013, CELL, V154, P61, DOI 10.1016/j.cell.2013.06.005
   Chen F, 2010, LEUKEMIA RES, V34, pE75, DOI 10.1016/j.leukres.2009.09.001
   Cheng XL, 2015, J MED CHEM, V58, P5742, DOI 10.1021/acs.jmedchem.5b00226
   Cheng X, 2015, J MED CHEM, V58, P4976, DOI 10.1021/acs.jmedchem.5b00144
   Cheng XL, 2014, MOL CANCER, V13, DOI 10.1186/1476-4598-13-221
   Cheng XL, 2014, BIOORGAN MED CHEM, V22, P247, DOI 10.1016/j.bmc.2013.11.031
   Cheng XL, 2012, CHEM BIOL, V19, P1423, DOI 10.1016/j.chembiol.2012.09.008
   Cheng XL, 2010, BIOORGAN MED CHEM, V18, P4509, DOI 10.1016/j.bmc.2010.04.066
   Clevers H, 2011, NAT MED, V17, P313, DOI 10.1038/nm.2304
   Dancey JE, 2012, CELL, V148, P409, DOI 10.1016/j.cell.2012.01.014
   Davies TG, 2001, STRUCTURE, V9, P389, DOI 10.1016/S0969-2126(01)00598-6
   Eisenbrand G, 2004, J CANCER RES CLIN, V130, P627, DOI 10.1007/s00432-004-0579-2
   Faubert B, 2014, P NATL ACAD SCI USA, V111, P2554, DOI 10.1073/pnas.1312570111
   Fischer KR, 2015, NATURE, V527, P472, DOI 10.1038/nature15748
   Fredebohm J, 2012, PLOS ONE, V7, DOI 10.1371/journal.pone.0048503
   Fulda S, 2010, NAT REV DRUG DISCOV, V9, P447, DOI 10.1038/nrd3137
   Gan BY, 2010, NATURE, V468, P701, DOI 10.1038/nature09595
   Gattinoni L, 2012, NAT REV CANCER, V12, P671, DOI 10.1038/nrc3322
   Ghafoory S, 2015, ONCOGENESIS, V4, pE52, DOI 10.1038/oncsis.2015.11
   Ghafoory S, 2012, HISTOPATHOLOGY, V61, P306, DOI 10.1111/j.1365-2559.2012.04237.x
   Gupta PB, 2009, CELL, V138, P645, DOI 10.1016/j.cell.2009.06.034
   Gurumurthy S, 2010, NATURE, V468, P659, DOI 10.1038/nature09572
   Hardie DG, 2012, NAT REV MOL CELL BIO, V13, P251, DOI 10.1038/nrm3311
   Hermann PC, 2007, CELL STEM CELL, V1, P313, DOI 10.1016/j.stem.2007.06.002
   Heshmati N, 2013, J PHARM SCI-US, V102, P3792, DOI 10.1002/jps.23696
   Hidalgo M, 2010, NEW ENGL J MED, V362, P1605, DOI 10.1056/NEJMra0901557
   Hirsch HA, 2009, CANCER RES, V69, P7507, DOI 10.1158/0008-5472.CAN-09-2994
   Hoessel R, 1999, NAT CELL BIOL, V1, P60, DOI 10.1038/9035
   Holenya P, 2014, METALLOMICS, V6, P1591, DOI 10.1039/c4mt00075g
   Holenya P, 2012, J IMMUNOL METHODS, V380, P10, DOI 10.1016/j.jim.2012.03.006
   Holenya P, 2011, PROTEOMICS, V11, P2129, DOI 10.1002/pmic.201000690
   Jeon SM, 2012, NATURE, V485, P661, DOI 10.1038/nature11066
   LAPIDOT T, 1994, NATURE, V367, P645, DOI 10.1038/367645a0
   Lee CC, 2010, LEUKEMIA LYMPHOMA, V51, P897, DOI 10.3109/10428191003672115
   Li CW, 2007, CANCER RES, V67, P1030, DOI 10.1158/0008-5472.CAN-06-2030
   Li F, 2015, J PHARMACOL SCI, V129, P1, DOI 10.1016/j.jphs.2015.02.003
   Lonardo E, 2011, CELL STEM CELL, V9, P433, DOI 10.1016/j.stem.2011.10.001
   Madiraju AK, 2014, NATURE, V510, P542, DOI 10.1038/nature13270
   Magee JA, 2012, CANCER CELL, V21, P283, DOI 10.1016/j.ccr.2012.03.003
   Mani SA, 2008, CELL, V133, P704, DOI 10.1016/j.cell.2008.03.027
   Meijer L, 2003, CHEM BIOL, V10, P1255, DOI 10.1016/j.chembiol.2003.11.010
   Mini E, 2006, ANN ONCOL, V17, pV7, DOI 10.1093/annonc/mdj941
   Moriyama T, 2010, CANCER-AM CANCER SOC, V116, P3357, DOI 10.1002/cncr.25121
   Moustakas A, 2012, SEMIN CANCER BIOL, V22, P446, DOI 10.1016/j.semcancer.2012.04.002
   Nakada D, 2010, NATURE, V468, P653, DOI 10.1038/nature09571
   Niida H, 2006, MUTAGENESIS, V21, P3, DOI 10.1093/mutage/gei063
   Ozdemir BC, 2014, CANCER CELL, V25, P719, DOI 10.1016/j.ccr.2014.04.005
   Rhim AD, 2014, CANCER CELL, V25, P735, DOI 10.1016/j.ccr.2014.04.021
   Ribas J, 2006, ONCOGENE, V25, P6304, DOI 10.1038/sj.onc.1209648
   Shackelford DB, 2009, NAT REV CANCER, V9, P563, DOI 10.1038/nrc2676
   Shaw RJ, 2004, P NATL ACAD SCI USA, V101, P3329, DOI 10.1073/pnas.0308061100
   Siegel R, 2014, CA-CANCER J CLIN, V64, P9, DOI [10.3322/caac.21254, 10.3322/caac.21208, 10.1001/jamaoto.2014.2530, 10.1136/bmj.g1502]
   Skrtic M, 2011, CANCER CELL, V20, P674, DOI 10.1016/j.ccr.2011.10.015
   Stahmann N, 2006, MOL CELL BIOL, V26, P5933, DOI 10.1128/MCB.00383-06
   Stolle R, 1930, J PRAKTISCHE CHEMIE, V128, P1, DOI 10.1002/prac.19301280101
   Vincent EE, 2015, ONCOGENE, V34, P3627, DOI 10.1038/onc.2014.301
   Vougogiannopoulou K, 2008, J MED CHEM, V51, P6421, DOI 10.1021/jm800648y
   Wahl A, 1913, CR HEBD ACAD SCI, V156, P898
   Ward PS, 2012, CANCER CELL, V21, P297, DOI 10.1016/j.ccr.2012.02.014
   Wee XK, 2009, BIOORGAN MED CHEM, V17, P7562, DOI 10.1016/j.bmc.2009.09.008
   Wellner U, 2009, NAT CELL BIOL, V11, P1487, DOI 10.1038/ncb1998
   Wong HH, 2009, NAT REV GASTRO HEPAT, V6, P412, DOI 10.1038/nrgastro.2009.89
   Xiao Z., 2002, LEUKEMIA RES, V30, P54
   Xiao ZJ, 2006, LEUKEMIA RES, V30, P54, DOI 10.1016/j.leukres.2005.05.012
   Yang JY, 2015, SCI REP-UK, V5, DOI 10.1038/srep10575
   Yip KW, 2008, ONCOGENE, V27, P6398, DOI 10.1038/onc.2008.307
   Zheng XF, 2015, NATURE, V527, P525, DOI 10.1038/nature16064
NR 75
TC 26
Z9 30
U1 0
U2 19
PU WILEY
PI HOBOKEN
PA 111 RIVER ST, HOBOKEN 07030-5774, NJ USA
SN 1574-7891
EI 1878-0261
J9 MOL ONCOL
JI Mol. Oncol.
PD JUN
PY 2016
VL 10
IS 6
BP 806
EP 824
DI 10.1016/j.molonc.2016.01.008
PG 19
WC Oncology
WE Science Citation Index Expanded (SCI-EXPANDED)
SC Oncology
GA DQ7FJ
UT WOS:000379372000003
PM 26887594
OA hybrid, Green Published
DA 2022-07-19
ER

PT J
AU Liu, ZY
   Liu, TJ
   Li, W
   Li, JN
   Wang, CZ
   Zhang, K
AF Liu, Zongyu
   Liu, Tongjun
   Li, Wei
   Li, Jiannan
   Wang, Cuizhu
   Zhang, Kai
TI Insights into the antitumor mechanism of ginsenosides Rg3
SO MOLECULAR BIOLOGY REPORTS
LA English
DT Review
DE Ginsenoside Rg3; Antitumor activities; Molecular mechanism; Tumor
   invasion and metastasis; Tumor proliferation and angiogenesis
ID EPITHELIAL-MESENCHYMAL TRANSITION; LUNG-CANCER MIGRATION; NF-KAPPA-B;
   PANAX-GINSENG; DOWN-REGULATION; PANCREATIC-CANCER; SIGNALING PATHWAY;
   CELL-DEATH; 20(S)-GINSENOSIDE RG(3); AMERICAN GINSENG
AB Panax ginseng, an ancient herb, belonging to Chinese traditional medicine, is an important herb that has a remarkable impact on various diseases. Ginsenoside Rg3, one of the most abundant ginsenosides, exerts significant functions in the prevention of various types of cancers with few side effects. In the present review, its functional molecular mechanisms are explored, including the improvement of antioxidant and anti-inflammation properties, immune regulation, induction of tumor apoptosis, prevention of tumor invasion and metastasis, tumor proliferation and angiogenesis, and reduction of chemoresistance and radioresistance. On the other hand, metabolism, pharmacokinetics and clinical indications of Rg3 are also discussed. The biological functional role of ginsenoside Rg3 may be associated with that it is a steroid glycoside with diverse biological activities and many signaling pathway can be regulated. Many clinical trials are highly needed to confirm the functions of ginsenoside Rg3.
C1 [Liu, Zongyu; Liu, Tongjun; Li, Wei; Li, Jiannan; Zhang, Kai] Second Hosp Jilin Univ, Dept Gen Surg, 218 Ziqiang St, Changchun 130000, Peoples R China.
   [Wang, Cuizhu] Jilin Univ, Coll Pharm, Dept New Drug Res Off, Changchun 130000, Peoples R China.
RP Zhang, K (通讯作者)，Second Hosp Jilin Univ, Dept Gen Surg, 218 Ziqiang St, Changchun 130000, Peoples R China.
EM zhang_kai@jlu.edu.cn
RI li, jn/ABH-3120-2021
OI Li, Jiannan/0000-0001-9744-7666
CR Akbari A, 2019, INT J CANCER MANAG, V12, DOI 10.5812/ijcm.94145
   Amrutkar M, 2017, CANCERS, V9, DOI 10.3390/cancers9110157
   [Anonymous], 2008, CHIN J INTEGR MED, V14, P33, DOI [10.1007/s11655-007-9002, 10.1007/s11655-007-9002-6]
   Aziz F, 2016, TOXICOL IN VITRO, V31, P158, DOI 10.1016/j.tiv.2015.09.025
   Bae PJ, 2014, STEREOSELECTIVE INHI, P304
   Bessler H, 2017, NUTR CANCER, V69, P14, DOI 10.1080/01635581.2017.1247893
   Cai ZW, 2003, ANAL CHIM ACTA, V492, P283, DOI 10.1016/S0003-2670(03)00719-0
   Carneiro BA, 2020, NAT REV CLIN ONCOL, V17, P395, DOI 10.1038/s41571-020-0341-y
   Chang L, 2014, MOL CLIN ONCOL, V2, P1043, DOI 10.3892/mco.2014.355
   Chen JX, 2008, MELANOMA RES, V18, P322, DOI 10.1097/CMR.0b013e32830b3536
   Chen XP, 2011, INT J CLIN ONCOL, V16, P519, DOI 10.1007/s10147-011-0222-6
   Cheong JH, 2015, BIOL PHARM BULL, V38, P102, DOI 10.1248/bpb.b14-00603
   Choi YJ, 2013, ONCOL REP, V30, P1362, DOI 10.3892/or.2013.2555
   Choudhary MI, 2020, ARXIV200304538
   Chu Y, 2020, EVID-BASED COMPL ALT, V2020, DOI 10.1155/2020/8886955
   Fu LQ, 2020, CELL IMMUNOL, V353, DOI 10.1016/j.cellimm.2020.104119
   Gambhir L, 2015, TOXICOL APPL PHARM, V289, P297, DOI 10.1016/j.taap.2015.09.014
   Guo J, 2016, TUMOR BIOL, V37, P6371, DOI 10.1007/s13277-015-4504-x
   Guo JQ, 2014, INT J ONCOL, V45, P1065, DOI 10.3892/ijo.2014.2500
   Hayes JD, 2020, CANCER CELL, V38, P167, DOI 10.1016/j.ccell.2020.06.001
   He BC, 2011, INT J ONCOL, V38, P437, DOI 10.3892/ijo.2010.858
   He KJ, 2005, CHEM PHARM BULL, V53, P177, DOI 10.1248/cpb.53.177
   Heerboth S, 2015, CLIN TRANSL MED, V4, DOI 10.1186/s40169-015-0048-3
   Hodge G, 2016, RESP RES, V17, DOI 10.1186/s12931-016-0450-4
   Hong SZ, 2020, ONCOL REP, V44, P1333, DOI 10.3892/or.2020.7728
   Hu Y, 2019, J CANCER, V10, P547, DOI 10.7150/jca.27748
   Imaizumi H, 2018, ONCOL LETT, V15, P6450, DOI 10.3892/ol.2018.8170
   Jeong D, 2017, J GINSENG RES, V41, P548, DOI 10.1016/j.jgr.2016.11.003
   Jiang JW, 2011, WORLD J GASTROENTERO, V17, P3605, DOI 10.3748/wjg.v17.i31.3605
   Jiang J, 2017, BIOMED PHARMACOTHER, V96, P619, DOI 10.1016/j.biopha.2017.10.043
   Jiang S, 2020, BIOCHEM BIOPH RES CO, V526, P98, DOI 10.1016/j.bbrc.2020.03.054
   Jiang ZS, 2017, BIOMED PHARMACOTHER, V96, P378, DOI 10.1016/j.biopha.2017.09.129
   Joo EJ, 2015, CHEM-BIOL INTERACT, V233, P25, DOI 10.1016/j.cbi.2015.03.016
   Kang KS, 2007, FREE RADICAL RES, V41, P1181, DOI 10.1080/10715760701581740
   Kiang KMY, 2020, CANCER LETT, V474, P118, DOI 10.1016/j.canlet.2020.01.007
   Kim Bo-Min, 2014, J Cancer Prev, V19, P23
   Kim Bo-Min, 2013, J Cancer Prev, V18, P177
   Kim BJ, 2011, BASIC CLIN PHARMACOL, V109, P233, DOI 10.1111/j.1742-7843.2011.00706.x
   Kim SK, 2014, INT NEUROUROL J, V18, P179, DOI 10.5213/inj.2014.18.4.179
   Kim SM, 2009, ARCH PHARM RES, V32, P755, DOI 10.1007/s12272-009-1515-4
   Kim YJ, 2014, TOXICOLOGY, V322, P23, DOI 10.1016/j.tox.2014.04.002
   Ko H, 2015, BIOORG MED CHEM LETT, V25, P3529, DOI 10.1016/j.bmcl.2015.06.093
   Lee DY, 2019, FRONT PHARMACOL, V10, DOI 10.3389/fphar.2019.01411
   Lee HL, 2019, SCI REP-UK, V9, DOI 10.1038/s41598-019-40078-8
   Lee H, 2012, J GINSENG RES, V36, P248, DOI 10.5142/jgr.2012.36.3.248
   Lee JH, 2018, BIOL PHARM BULL, V41, P1701, DOI 10.1248/bpb.b18-00447
   Lee JY, 2013, MOL CANCER THER, V12, P274, DOI 10.1158/1535-7163.MCT-12-0054
   Lee SG, 2015, J MICROBIOL BIOTECHN, V25, P1997, DOI 10.4014/jmb.1506.06002
   Lee SY., 2009, BIOSCI BIOTECH BIOCH, V56
   Leung CS, 2018, J CLIN INVEST, V128, P589, DOI 10.1172/JCI95200
   Li JL, 2019, EXP MOL PATHOL, V106, P131, DOI 10.1016/j.yexmp.2019.01.003
   Li Y, 2016, ONCOTARGET, V7, P70535, DOI 10.18632/oncotarget.12059
   Li Y, 2016, MOL MED REP, V14, P2222, DOI 10.3892/mmr.2016.5475
   Li Y, 2018, BIOMED RES INT, V2018, DOI 10.1155/2018/4306579
   Liu TG, 2018, EVID-BASED COMPL ALT, V2018, DOI 10.1155/2018/1580427
   Liu TH, 2019, BIOMED PHARMACOTHER, V120, DOI 10.1016/j.biopha.2019.109483
   Liu X, 2019, INT IMMUNOPHARMACOL, V72, P98, DOI 10.1016/j.intimp.2019.04.003
   Luo XJ, 2008, INT J ONCOL, V32, P975, DOI 10.1007/978-3-540-77385-6
   Luo Y, 2015, MOL MED REP, V12, P3557, DOI 10.3892/mmr.2015.3802
   Lv LL, 2013, FOOD CHEM TOXICOL, V59, P657, DOI 10.1016/j.fct.2013.07.012
   Martens B, 2019, J STEROID BIOCHEM, V188, P147, DOI 10.1016/j.jsbmb.2019.01.009
   Martoni AA, 2018, J NATL COMPR CANC NE, V16, P342, DOI 10.6004/jnccn.2018.7006
   Mijatovic T, 2012, CURR MED CHEM, V19, P627, DOI 10.2174/092986712798992075
   Misra P, 2020, HOM OPATHIC LINKS
   Morrell CN, 2008, CIRC RES, V103, P571, DOI 10.1161/CIRCRESAHA.108.184325
   Mwaheb M., 2017, J DRUG METAB TOXICOL, V8, P1
   Nakhjavani M, 2020, MOLECULES, V25, DOI 10.3390/molecules25214905
   Nakhjavani M, 2019, PHARMACEUTICALS-BASE, V12, DOI 10.3390/ph12030117
   Nakhjavani Maryam, 2019, Medicines (Basel), V6, DOI 10.3390/medicines6010017
   Nuevo-Tapioles C, 2020, NAT COMMUN, V11, DOI 10.1038/s41467-020-17384-1
   Owen KL, 2019, CANCERS, V11, DOI 10.3390/cancers11122002
   Pan C, 2016, TRADIT CHIN DRUG RES, V6, P17
   Pan LL, 2020, FRONT PHARMACOL, V11, DOI 10.3389/fphar.2020.00649
   Pan XY, 2012, EUR J PHARMACOL, V683, P27, DOI 10.1016/j.ejphar.2012.02.040
   Park EH, 2014, J GINSENG RES, V38, P22, DOI 10.1016/j.jgr.2013.11.007
   Park HM, 2012, FOOD CHEM TOXICOL, V50, P2736, DOI 10.1016/j.fct.2012.05.027
   Park YJ, 2020, BIOMOLECULES, V10, DOI 10.3390/biom10010122
   Peng YF, 2019, ONCOL LETT, V17, P1139, DOI 10.3892/ol.2018.9691
   Qian TX, 2005, J CHROMATOGR B, V816, P223, DOI 10.1016/j.jchromb.2004.11.036
   Qiu RN, 2019, BIOMED MICRODEVICES, V21, DOI 10.1007/s10544-019-0374-0
   Qiu XM, 2014, ANTI-CANCER DRUG, V25, P1072, DOI 10.1097/CAD.0000000000000147
   Ren TT, 2017, AM J TRANSL RES, V9, P2824
   Ryken TC, 2019, NEUROSURGERY, V84, pE189, DOI 10.1093/neuros/nyy546
   Shan KZ, 2019, BIOL PHARM BULL, V42, P900, DOI 10.1248/bpb.b18-00852
   Shan X, 2015, INT J ONCOL, V47, P701, DOI 10.3892/ijo.2015.3057
   Shan X, 2015, INT J ONCOL, V46, P1667, DOI 10.3892/ijo.2015.2886
   Shan X, 2014, PLOS ONE, V9, DOI 10.1371/journal.pone.0115401
   Sheikhpour E, 2018, REP BIOCHEM MOL BIOL, V7, P30
   Sheng LX, 2019, MAR DRUGS, V17, DOI 10.3390/md17050267
   Shi JJ, 2019, CHIN CLIN ONCOL, V8, DOI 10.21037/cco.2019.04.02
   Shin YM, 2013, MOL BIOL REP, V40, P269, DOI 10.1007/s11033-012-2058-1
   Sin S, 2012, INT J ONCOL, V41, P1669, DOI 10.3892/ijo.2012.1604
   Son KJ, 2016, IMMUNE NETW, V16, P75, DOI 10.4110/in.2016.16.1.75
   Song JH, 2020, PLOS ONE, V15, DOI 10.1371/journal.pone.0240533
   Song JM, 2015, J TRADIT CHIN MED, V35, P440, DOI 10.1016/S0254-6272(15)30122-9
   Sun HY, 2016, ANTICANCER RES, V36, P4647, DOI 10.21873/anticanres.11015
   Sun MY, 2019, ONCOL LETT, V17, P965, DOI 10.3892/ol.2018.9701
   Sun MY, 2017, INT J MOL MED, V39, P507, DOI 10.3892/ijmm.2017.2857
   Tang M., 2020, WORLD J TRADITION CH, V6, P440, DOI [10.4103/wjtcm.wjtcm_14_20, DOI 10.4103/WJTCM.WJTCM_14_20]
   Tang MY, 2018, INT J MOL MED, V41, P1487, DOI 10.3892/ijmm.2018.3362
   Tian LL, 2016, ONCOTARGET, V7, P1619, DOI 10.18632/oncotarget.6451
   Tu CC, 2020, EXP THER MED, V20, DOI 10.3892/etm.2020.9368
   Wang DK, 2019, BIOMED RES INT, V2019, DOI 10.1155/2019/8407683
   Wang HY, 2019, J CELL BIOCHEM, V120, P3323, DOI 10.1002/jcb.27601
   Wang JH, 2014, TUMOR BIOL, V35, P11985, DOI 10.1007/s13277-014-2497-5
   Wang X., 2010, LIAONING J TRADITION, V2, P64
   Wang ZL, 2021, CLIN PHARM DRUG DEV, V10, P669, DOI 10.1002/cpdd.877
   Wei XJ, 2012, FITOTERAPIA, V83, P636, DOI 10.1016/j.fitote.2012.01.006
   Whiteside TL, 2017, FUTURE ONCOL, V13, P2583, DOI 10.2217/fon-2017-0343
   Wu KR, 2015, BIOCHEM BIOPH RES CO, V466, P369, DOI 10.1016/j.bbrc.2015.09.030
   Wu Q, 2018, BIOCHEM PHARMACOL, V148, P64, DOI 10.1016/j.bcp.2017.12.004
   Wu RH, 2014, J FOOD SCI, V79, pH1430, DOI 10.1111/1750-3841.12518
   Wu WS, 2018, J MED FOOD, V21, P849, DOI 10.1089/jmf.2017.4144
   Xie QP, 2017, BIOMED PHARMACOTHER, V85, P16, DOI 10.1016/j.biopha.2016.11.096
   Xin C, 2019, INT IMMUNOPHARMACOL, V77, DOI 10.1016/j.intimp.2019.105945
   Xu T, 2016, EVID-BASED COMPL ALT, V2016, DOI 10.1155/2016/7826753
   Yang J, 2018, FRONT PHARMACOL, V9, DOI 10.3389/fphar.2018.00850
   Yogosawa S, 2018, CANCER SCI, V109, P3376, DOI 10.1111/cas.13792
   Yuan HD, 2010, MOL MED REP, V3, P825, DOI 10.3892/mmr.2010.328
   Zeng DF, 2014, INT J CLIN EXP PATHO, V7, P2172
   Zeng TT, 2020, MOL ONCOL, V14, P3184, DOI 10.1002/1878-0261.12826
   Zhang CL, 2012, MOL MED REP, V5, P1295, DOI 10.3892/mmr.2012.808
   Zhang F, 2015, DRUG DES DEV THER, V9, P3969, DOI 10.2147/DDDT.S84527
   Zhang H, 2018, CELL DEATH DIS, V9, DOI 10.1038/s41419-018-0976-0
   Zhang S, 2016, ONCOL REP, V35, P2373, DOI 10.3892/or.2016.4615
   Zhang YZ, 2019, CANCER CELL INT, V19, DOI 10.1186/s12935-019-0910-2
   Zhang YH, 2014, ONCOL REP, V31, P919, DOI 10.3892/or.2013.2914
   Zhao LQ, 2019, ONCOL REP, V41, P3209, DOI 10.3892/or.2019.7115
   Zheng X, 2018, CELL PHYSIOL BIOCHEM, V51, P1340, DOI 10.1159/000495552
   Zheng X, 2017, BIOMED PHARMACOTHER, V85, P620, DOI 10.1016/j.biopha.2016.11.072
   Zhou B, 2016, RADIOLOGY, V280, P630, DOI 10.1148/radiol.2016150719
   Zhou T, 2020, J DIABETES RES, V2020, DOI 10.1155/2020/7152176
NR 132
TC 5
Z9 5
U1 14
U2 31
PU SPRINGER
PI DORDRECHT
PA VAN GODEWIJCKSTRAAT 30, 3311 GZ DORDRECHT, NETHERLANDS
SN 0301-4851
EI 1573-4978
J9 MOL BIOL REP
JI Mol. Biol. Rep.
PD MAR
PY 2021
VL 48
IS 3
BP 2639
EP 2652
DI 10.1007/s11033-021-06187-2
EA MAR 2021
PG 14
WC Biochemistry & Molecular Biology
WE Science Citation Index Expanded (SCI-EXPANDED)
SC Biochemistry & Molecular Biology
GA RQ2VW
UT WOS:000625786600001
PM 33661439
DA 2022-07-19
ER

PT J
AU Kamceva, T
   Radisavljevic, M
   Vukicevic, I
   Arnhold, J
   Petkovic, M
AF Kamceva, Tina
   Radisavljevic, Maja
   Vukicevic, Iva
   Arnhold, Juergen
   Petkovic, Marijana
TI Interactions of Platinum and Ruthenium Coordination Complexes with
   Pancreatic Phospholipase A(2) and Phospholipids Investigated by MALDI
   TOF Mass Spectrometry
SO CHEMISTRY & BIODIVERSITY
LA English
DT Article
DE Platinum complexes; Ruthenium complexes; Inhibitors; Phospholipids; Mass
   spectrometry; Phospholipase A
ID MODULATES ACTIVITIES; INTERFACIAL BINDING; BREAST-CANCER; INHIBITORS;
   LIPOPROTEIN; EXPRESSION; DISCOVERY; HISTIDINE; AGENTS; MODE
AB Phospholipase A(2) is involved in propagation of inflammatory processes and carcinogenesis through its role in phospholipid metabolism, and release of arachidonic acid and lysophospholipids. Recent findings on correlation between elevated PLA(2) activity and metastatic cancer render this enzyme an attractive target for cancer therapy. On the other hand, due to a broad range of oxidation states under physiological conditions and a high affinity for protein binding, platinum and ruthenium coordination complexes are promising candidates for PLA(2) inhibitors. In this article, we discuss the interactions of Pt and Ru coordination complexes with PLA(2) and phospholipids, as well as the application of MALDI-TOF mass spectrometry for screening PLA(2) inhibitors. Owing to the ability of this technique to simultaneously detect and monitor changes in substrate and product concentrations, the inhibitor mechanisms of both Pt and Ru complexes with various ligands were determined.
C1 [Kamceva, Tina; Radisavljevic, Maja; Vukicevic, Iva; Petkovic, Marijana] Univ Belgrade, Dept Phys Chem, Vinca Inst Nucl Sci, RS-11001 Belgrade, Serbia.
   [Kamceva, Tina] Haukeland Hosp, Lab Clin Biochem, Clin Pharmacol Sect, NO-5020 Bergen, Norway.
   [Arnhold, Juergen] Univ Leipzig, Fac Med, Inst Med Phys & Biophys, D-04109 Leipzig, Germany.
RP Kamceva, T (通讯作者)，Univ Belgrade, Dept Phys Chem, Vinca Inst Nucl Sci, Mike Petrovica Alasa 12-14, RS-11001 Belgrade, Serbia.
EM tina@vinca.rs; maki@vinca.rs; ivavukicevic@vinca.rs;
   juergen.arnhold@medizin.uni-leipzig.de; marijanapetkovic@vinca.rs
RI Petkovic, Marijana/C-5257-2008; Petkovic, Marijana/AAD-5772-2019; Nešić,
   Maja/J-6403-2015
OI Petkovic, Marijana/0000-0002-8354-995X; Popovic, Iva/0000-0003-1120-8985
FU Ministry of Sciences and Technological Development of the Republic of
   Serbia [127011]; German Academic Exchange Service
FX The authors are grateful to the Ministry of Sciences and Technological
   Development of the Republic of Serbia (Grant No. 127011) and the German
   Academic Exchange Service for the support of bilateral cooperation
   between the INN 'Vinca' and the Institute for Medical Physics and
   Biophysics of the University of Leipzig. Special thanks are due Prof.
   Dr. Zivadin Bugarcic and his co-workers from the Department of
   Chemistry, University of Kragujevac, for Pt and Ru complexes.
CR Aoki J, 2004, SEMIN CELL DEV BIOL, V15, P477, DOI 10.1016/j.semcdb.2004.05.001
   Atanasov V, 2009, ANAL LETT, V42, P1341, DOI 10.1080/00032710902954425
   Balsinde J, 1999, ANNU REV PHARMACOL, V39, P175, DOI 10.1146/annurev.pharmtox.39.1.175
   Chiou YL, 2012, J BIOSCIENCES, V37, P277, DOI 10.1007/s12038-012-9198-2
   Chiou YL, 2011, CHEM PHYS LIPIDS, V164, P378, DOI 10.1016/j.chemphyslip.2011.04.012
   Chiou YL, 2010, TOXICON, V56, P1362, DOI 10.1016/j.toxicon.2010.08.001
   Cuendet M, 2000, Drug Metabol Drug Interact, V17, P109
   Cummings BS, 2007, BIOCHEM PHARMACOL, V74, P949, DOI 10.1016/j.bcp.2007.04.021
   Cummings BS, 2000, J PHARMACOL EXP THER, V294, P793
   Damnjanovic B, 2011, ANAL METHODS-UK, V3, P400, DOI 10.1039/c0ay00517g
   Davis B, 2008, J BIOL CHEM, V283, P6428, DOI 10.1074/jbc.M709970200
   Denizot Y, 2005, EUR J ENDOCRINOL, V153, P31, DOI 10.1530/eje.1.01947
   Dong ZY, 2010, CARCINOGENESIS, V31, P1948, DOI 10.1093/carcin/bgq188
   EGGLESTON DS, 1985, INORG CHEM, V24, P4573, DOI 10.1021/ic00220a029
   Fuchs B, 2010, PROG LIPID RES, V49, P450, DOI 10.1016/j.plipres.2010.07.001
   Gelb MH, 1999, CURR OPIN STRUC BIOL, V9, P428, DOI 10.1016/S0959-440X(99)80059-1
   Graff JR, 2001, CLIN CANCER RES, V7, P3857
   Jain M. K., 1992, MEDIAT INFLAMM, V1, P85
   JAIN MK, 1992, J MED CHEM, V35, P3584, DOI 10.1021/jm00097a018
   JAIN MK, 1995, PHYTOCHEMISTRY, V39, P537, DOI 10.1016/0031-9422(94)00960-2
   Janssen MJW, 1999, PROTEIN ENG, V12, P497, DOI 10.1093/protein/12.6.497
   Jeong WC, 2010, ANTICANCER RES, V30, P3421
   Jovanovic S, 2010, J COORD CHEM, V63, P2419, DOI 10.1080/00958972.2010.490296
   Kamceva T, 2011, METALLOMICS, V3, P1056, DOI 10.1039/c1mt00088h
   Kao PH, 2009, TOXICON, V54, P321, DOI 10.1016/j.toxicon.2009.04.024
   Klapisz E, 2000, J LIPID RES, V41, P1680
   Lasch J, 2003, CLIN CHEM LAB MED, V41, P908, DOI 10.1515/CCLM.2003.138
   Lattanzio R, 2013, INT J CANCER, V132, P1022, DOI 10.1002/ijc.27751
   Laye JP, 2003, DRUG DISCOV TODAY, V8, P710, DOI 10.1016/S1359-6446(03)02754-5
   Magrioti V, 2010, EXPERT OPIN THER PAT, V20, P1, DOI 10.1517/13543770903463905
   Man D, 2007, Z NATURFORSCH C, V62, P427
   Meyer MC, 2005, CURR PHARM DESIGN, V11, P1301, DOI 10.2174/1381612053507521
   Murthy N, 1999, J CONTROL RELEASE, V61, P137, DOI 10.1016/S0168-3659(99)00114-5
   Panaiotov I, 1997, CURR OPIN COLLOID IN, V2, P517, DOI 10.1016/S1359-0294(97)80101-X
   Radisavljevic M, 2012, RAPID COMMUN MASS SP, V26, P2041, DOI 10.1002/rcm.6320
   SU MJ, 1984, TOXICON, V22, P631, DOI 10.1016/0041-0101(84)90003-5
   Taketo MM, 2002, BBA-MOL CELL BIOL L, V1585, P72, DOI 10.1016/S1388-1981(02)00326-8
   Waring MJ, 2010, EXPERT OPIN DRUG DIS, V5, P235, DOI 10.1517/17460441003605098
   Wilensky RL, 2008, NAT MED, V14, P1059, DOI 10.1038/nm.1870
   YAMASHITA J, 1995, SURGERY, V117, P601, DOI 10.1016/S0039-6060(95)80001-8
   YAMASHITA S, 1994, CLIN CHIM ACTA, V228, P91, DOI 10.1016/0009-8981(94)90280-1
NR 41
TC 3
Z9 4
U1 0
U2 10
PU WILEY-V C H VERLAG GMBH
PI WEINHEIM
PA BOSCHSTRASSE 12, D-69469 WEINHEIM, GERMANY
SN 1612-1872
EI 1612-1880
J9 CHEM BIODIVERS
JI Chem. Biodivers.
PD NOV
PY 2013
VL 10
IS 11
BP 1972
EP 1986
DI 10.1002/cbdv.201300141
PG 15
WC Biochemistry & Molecular Biology; Chemistry, Multidisciplinary
WE Science Citation Index Expanded (SCI-EXPANDED)
SC Biochemistry & Molecular Biology; Chemistry
GA 270MG
UT WOS:000328321900003
PM 24243606
DA 2022-07-19
ER

PT J
AU van Norren, K
   Kegler, D
   Argiles, JM
   Luiking, Y
   Gorselink, M
   Laviano, A
   Arts, K
   Faber, J
   Jansen, H
   van der Beek, EM
   van Helvoort, A
AF van Norren, K.
   Kegler, D.
   Argiles, J. M.
   Luiking, Y.
   Gorselink, M.
   Laviano, A.
   Arts, K.
   Faber, J.
   Jansen, H.
   van der Beek, E. M.
   van Helvoort, A.
TI Dietary supplementation with a specific combination of high protein,
   leucine, and fish oil improves muscle function and daily activity in
   tumour-bearing cachectic mice
SO BRITISH JOURNAL OF CANCER
LA English
DT Article
DE muscle; wasting; nutrition; cachexia; leucine; fish oil
ID CHAIN AMINO-ACIDS; POLYUNSATURATED FATTY-ACIDS; LEUKEMIA GROUP-B; CANCER
   CACHEXIA; SKELETAL-MUSCLE; PANCREATIC-CANCER; HEPATOCELLULAR-CARCINOMA;
   RANDOMIZED-TRIAL; DOUBLE-BLIND; WEIGHT-LOSS
AB Cancer cachexia is characterised by metabolic alterations leading to loss of adipose tissue and lean body mass and directly compromises physical performance and the quality of life of cancer patients. In a murine cancer cachectic model, the effects of dietary supplementation with a specific combination of high protein, leucine and fish oil on weight loss, muscle function and physical activity were investigated. Male CD2F1 mice, 6-7 weeks old, were divided into body weight-matched groups: (1) control, (2) tumour-bearing, and (3) tumour-bearing receiving experimental diets. Tumours were induced by s.c. inoculation with murine colon adenocarcinoma (C26) cells. Food intake, body mass, tumour size and 24 h-activity were monitored. Then, 20 days after tumour/vehicle inoculation, the animals were killed and muscle function was tested ex vivo. Tumour-bearing mice showed reduced carcass, muscle and fat mass compared with controls. EDL muscle performance and total daily activity were impaired in the tumour-bearing mice. Addition of single nutrients resulted in no or modest effects. However, supplementation of the diet with the all-in combination of high protein, leucine and fish oil significantly reduced loss of carcass, muscle and fat mass (loss in mass 45, 52 and 65% of TB-con, respectively (P < 0.02)) and improved muscle performance (loss of max force reduced to 55-64% of TB-con (P < 0.05)). Moreover, total daily activity normalised after intervention with the specific nutritional combination (50% of the reduction in activity of TB-con (P < 0.05)). In conclusion, a nutritional combination of high protein, leucine and fish oil reduced cachectic symptoms and improved functional performance in cancer cachectic mice. Comparison of the nutritional combination with its individual modules revealed additive effects of the single components provided.
C1 [van Norren, K.; Kegler, D.; Luiking, Y.; Faber, J.; Jansen, H.; van der Beek, E. M.; van Helvoort, A.] Wageningen Univ, Nutr & Pharmacol Grp, Div Human Nutr, Wageningen, Netherlands.
   [Argiles, J. M.] Univ Barcelona, Canc Res Grp, Dept Bioquim & Biol Mol, Fac Biol, E-08007 Barcelona, Spain.
   [Gorselink, M.] Ctr Innovat Consumer Studies, Wageningen Ur, Netherlands.
   [Laviano, A.] Univ Roma La Sapienza, Dept Clin Med, Rome, Italy.
   [van Norren, K.; Arts, K.] Univ Wageningen, Dept Food & Pharmacol, Wageningen, Netherlands.
RP van Norren, K (通讯作者)，Wageningen Univ, Nutr & Pharmacol Grp, Div Human Nutr, Wageningen, Netherlands.
EM Klaske.vanNorren@Danone.com
RI van Helvoort, Ardy/U-7549-2019; van Norren, Klaske/ABH-8842-2020;
   Argiles, Josep M/L-5741-2014
OI van Helvoort, Ardy/0000-0002-3585-0676; van Norren,
   Klaske/0000-0002-6281-9455; Argiles, Josep M./0000-0003-4683-5428
CR Andreyev HJN, 1998, EUR J CANCER, V34, P503, DOI 10.1016/S0959-8049(97)10090-9
   Anthony JC, 2002, DIABETES, V51, P928, DOI 10.2337/diabetes.51.4.928
   Anthony JC, 2002, AM J PHYSIOL-ENDOC M, V282, pE1092, DOI 10.1152/ajpendo.00208.2001
   Argiles J M, 2005, Eur J Oncol Nurs, V9 Suppl 2, pS39, DOI 10.1016/j.ejon.2005.09.006
   Baracos VE, 2006, J NUTR, V136, p237S, DOI 10.1093/jn/136.1.237S
   Barber MD, 1999, BRIT J CANCER, V81, P80, DOI 10.1038/sj.bjc.6690654
   Barber MD, 2001, NUTR CANCER, V40, P118, DOI 10.1207/S15327914NC402_7
   Biolo G, 2006, NUTRITION, V22, P475, DOI 10.1016/j.nut.2005.11.003
   Bruera E, 2003, J CLIN ONCOL, V21, P129, DOI 10.1200/JCO.2003.01.101
   Burns CP, 2004, CANCER, V101, P370, DOI 10.1002/cncr.20362
   Burns CP, 1999, CLIN CANCER RES, V5, P3942
   Cangiano C, 1996, JNCI-J NATL CANCER I, V88, P550, DOI 10.1093/jnci/88.8.550
   Chevalier V, 2003, ONCOL REP, V10, P733
   Choudry HA, 2006, J NUTR, V136, p314S, DOI 10.1093/jn/136.1.314S
   Colomer R, 2007, BRIT J NUTR, V97, P823, DOI 10.1017/S000711450765795X
   Cota D, 2006, SCIENCE, V312, P927, DOI 10.1126/science.1124147
   Diffee GM, 2002, AM J PHYSIOL-CELL PH, V283, pC1376, DOI 10.1152/ajpcell.00154.2002
   EVANS WJ, 2008, CLIN NUTR, V21, P21
   Fearon KCH, 2003, GUT, V52, P1479, DOI 10.1136/gut.52.10.1479
   FUJIMOTOOUCHI K, 2006, CANCER CHEMOTH PHARM, V29, P29
   GarciadeLorenzo A, 1997, CRIT CARE MED, V25, P418, DOI 10.1097/00003246-199703000-00008
   Gogos CA, 1998, CANCER, V82, P395, DOI 10.1002/(SICI)1097-0142(19980115)82:2&lt;403::AID-CNCR21&gt;3.0.CO;2-1
   Gomes-Marcondes MCC, 2003, BRAZ J MED BIOL RES, V36, P1589, DOI 10.1590/S0100-879X2003001100017
   Gorselink M, 2006, MUSCLE NERVE, V33, P691, DOI 10.1002/mus.20467
   Hiroshige K, 2001, NEPHROL DIAL TRANSPL, V16, P1856, DOI 10.1093/ndt/16.9.1856
   Jatoi A, 2004, J CLIN ONCOL, V22, P2469, DOI [10.1200/JCO.2004.06.024, 10.1200/jco.2004.06.024]
   JIMENEZ FJJ, 1991, JPEN-PARENTER ENTER, V15, P252, DOI 10.1177/0148607191015003252
   Kalantar-Zadeh K, 2007, NAT CLIN PRACT NEPHR, V3, P493, DOI 10.1038/ncpneph0570
   Katsanos CS, 2006, AM J PHYSIOL-ENDOC M, V291, pE381, DOI 10.1152/ajpendo.00488.2005
   Kenler AS, 1996, ANN SURG, V223, P316, DOI 10.1097/00000658-199603000-00013
   Kimball SR, 2006, J NUTR, V136, p227S, DOI 10.1093/jn/136.1.227S
   Kobayashi H, 2006, J NUTR, V136, p234S, DOI 10.1093/jn/136.1.234S
   Koopman R, 2005, AM J PHYSIOL-ENDOC M, V288, pE645, DOI 10.1152/ajpendo.00413.2004
   Koopman R, 2006, AM J CLIN NUTR, V84, P623, DOI 10.1093/ajcn/84.3.623
   Laviano A, 2005, CURR OPIN CLIN NUTR, V8, P408, DOI 10.1097/01.mco.0000172581.79266.19
   Laviano A, 2006, SCIENCE, V313, P1236
   Lazarus DD, 1996, CANCER LETT, V103, P71, DOI 10.1016/0304-3835(96)04197-3
   Marchesini G, 2003, GASTROENTEROLOGY, V124, P1792, DOI 10.1016/S0016-5085(03)00323-8
   Matsumoto T, 1999, BRIT J CANCER, V79, P764, DOI 10.1038/sj.bjc.6690123
   Meng WCS, 1999, AUST NZ J SURG, V69, P811, DOI 10.1046/j.1440-1622.1999.01701.x
   Mormont MC, 1997, INT J CANCER, V70, P241, DOI 10.1002/(SICI)1097-0215(19970117)70:2<241::AID-IJC16>3.0.CO;2-L
   Mormont MC, 2000, CLIN CANCER RES, V6, P3038
   Morrow GR, 2002, SUPPORT CARE CANCER, V10, P389, DOI 10.1007/s005200100293
   Moses AWG, 2004, BRIT J CANCER, V90, P996, DOI 10.1038/sj.bjc.6601620
   Muscaritoli M, 2004, CURR OPIN CLIN NUTR, V7, P459, DOI 10.1097/01.mco.0000134366.07148.2e
   Poon RTP, 2004, ALIMENT PHARM THERAP, V19, P779, DOI 10.1111/j.1365-2036.2004.01920.x
   Rennie MJ, 2006, J NUTR, V136, p264S, DOI 10.1093/jn/136.1.264S
   Rieu I, 2006, J PHYSIOL-LONDON, V575, P305, DOI 10.1113/jphysiol.2006.110742
   Rooyackers OE, 1997, ANNU REV NUTR, V17, P457, DOI 10.1146/annurev.nutr.17.1.457
   Samuels SE, 2000, CANCER RES, V60, P4968
   TANAKA Y, 1990, CANCER RES, V50, P2290
   Ventrucci G, 2004, ENDOCR-RELAT CANCER, V11, P887, DOI 10.1677/erc.1.00828
   Weber MA, 2008, ACTA ONCOL, V19, P1
   Wigmore SJ, 1996, NUTRITION, V12, pS27
   Wigmore SJ, 2000, NUTR CANCER, V36, P177, DOI 10.1207/S15327914NC3602_6
   YuChung C, 1997, BRIT J SURG, V84, P1525
   Zaouali-Ajina M, 1999, J NUTR, V129, P2074, DOI 10.1093/jn/129.11.2074
NR 57
TC 83
Z9 84
U1 0
U2 7
PU NATURE PUBLISHING GROUP
PI LONDON
PA MACMILLAN BUILDING, 4 CRINAN ST, LONDON N1 9XW, ENGLAND
SN 0007-0920
J9 BRIT J CANCER
JI Br. J. Cancer
PD MAR 3
PY 2009
VL 100
IS 5
BP 713
EP 722
DI 10.1038/sj.bjc.6604905
PG 10
WC Oncology
WE Science Citation Index Expanded (SCI-EXPANDED)
SC Oncology
GA 415AE
UT WOS:000263905900008
PM 19259092
OA Green Published, hybrid
DA 2022-07-19
ER

PT J
AU Massari, NA
   Nicoud, MB
   Medina, VA
AF Massari, Noelia A.
   Nicoud, Melisa B.
   Medina, Vanina A.
TI Histamine receptors and cancer pharmacology: an update
SO BRITISH JOURNAL OF PHARMACOLOGY
LA English
DT Review
ID ACUTE MYELOID-LEUKEMIA; HISTIDINE-DECARBOXYLASE EXPRESSION; MESENCHYMAL
   TRANSITION PROGRESS; TUMOR-ASSOCIATED MICROVESSELS; MELANOMA
   CELL-PROLIFERATION; NEGATIVE BREAST-CANCER; HUMAN COLON-CANCER;
   MAST-CELLS; GASTRIC-CANCER; COLORECTAL-CANCER
AB In the present review, we will discuss the recent advances in the understanding of the role of histamine and histamine receptors in cancer biology. The controversial role of the histaminergic system in different neoplasias including gastric, colorectal, oesophageal, oral, pancreatic, liver, lung, skin, blood and breast cancers will be reviewed. The expression of histamine receptor subtypes, with special emphasis on the histamine H-4 receptor, in different cell lines and human tumours, the signal transduction pathways and the associated biological responses as well as the in vivo treatment of experimental tumours with pharmacological ligands will be described. The presented evidence demonstrates that histamine regulates cancer-associated biological processes during cancer development in multiple cell types, including neoplastic cells and cells in the tumour micro-environment. The outcome will depend on tumour cell type, the level of expression of histamine receptors, signal transduction associated with these receptors, tumour micro-environment and histamine metabolism, reinforcing the complexity of cancer disease. Findings show the pivotal role of H-4 receptors in the development and progression of many types of cancers, and considering its immunomodulatory properties, the H-4 receptor appears to be the most promising molecular therapeutic target for cancer treatment within the histamine receptor family. Furthermore, the H-4 receptor is differentially expressed in tumours compared with normal tissues, and in most cancer types in which data are available, H-4 receptor expression is associated with clinicopathological characteristics, suggesting that H-4 receptors might represent a novel cancer biomarker.
   Linked Articles This article is part of a themed section on New Uses for 21st Century. To view the other articles in this section visit http://onlinelibrary.wiley.com/doi/10.1111/bph.v177.3/issuetoc
C1 [Massari, Noelia A.] Natl Univ Patagonia San Juan Bosco, Dept Immunol, Sch Nat & Hlth Sci, Comodoro Rivadavia, Argentina.
   [Nicoud, Melisa B.; Medina, Vanina A.] Pontifical Catholic Univ Argentina UCA, Natl Sci & Tech Res Council, Lab Tumor Biol & Inflammat, CONICET,Inst Biomed Res BIOMED,Sch Med Sci, Buenos Aires, DF, Argentina.
   [Medina, Vanina A.] Univ Buenos Aires, Sch Pharm & Biochem, Lab Radioisotopes, Buenos Aires, DF, Argentina.
RP Medina, VA (通讯作者)，Pontifical Catholic Univ Argentina UCA, Natl Sci & Tech Res Council, Lab Tumor Biol & Inflammat, CONICET,Inst Biomed Res BIOMED,Sch Med Sci, Buenos Aires, DF, Argentina.
EM vanina_medina@uca.edu.ar
OI Medina, Vanina/0000-0002-7767-0729
FU Agencia Nacional de Promoción Científica y Tecnológica [CYTUNPSJB
   80020170200043UP, PICT 2015-0863] Funding Source: Medline; Instituto
   Nacional del Cáncer Funding Source: Medline
CR Abrighach H, 2010, AMINO ACIDS, V38, P561, DOI 10.1007/s00726-009-0417-6
   ADAMS WJ, 1994, GUT, V35, P1632, DOI 10.1136/gut.35.11.1632
   Ahn JS, 2013, WORLD J GASTROENTERO, V19, P2560, DOI 10.3748/wjg.v19.i16.2560
   Alexander SPH, 2017, BRIT J PHARMACOL, V174, pS1, DOI 10.1111/bph.13882
   Alexander SPH, 2017, BRIT J PHARMACOL, V174, pS225, DOI 10.1111/bph.13876
   Alexander SPH, 2017, BRIT J PHARMACOL, V174, pS272, DOI 10.1111/bph.13877
   Alexander SPH, 2017, BRIT J PHARMACOL, V174, pS208, DOI 10.1111/bph.13880
   Alexander SPH, 2017, BRIT J PHARMACOL, V174, pS17, DOI 10.1111/bph.13878
   Amini A, 2015, J INT ADV OTOL, V11, P138, DOI 10.5152/iao.2015.1169
   [Anonymous], 2012, CANC FACTS FIG 2012
   Aponte-Lopez A, 2018, J IMMUNOL RES, V2018, DOI 10.1155/2018/2584243
   Arisawa T, 2012, INT J ONCOL, V41, P497, DOI 10.3892/ijo.2012.1482
   Asemissen AM, 2015, CLIN CANCER RES, V11, P290
   Asuaje A, 2018, CHANNELS, V12, P58, DOI 10.1080/19336950.2017.1331799
   Aurelius J, 2012, HAEMATOL-HEMATOL J, V97, P1904, DOI 10.3324/haematol.2012.066399
   Aydin E, 2017, CANCER IMMUNOL RES, V5, P804, DOI 10.1158/2326-6066.CIR-16-0382
   Belcheva A, 1995, Inflamm Res, V44 Suppl 1, pS86, DOI 10.1007/BF01674409
   Bernatchez C, 2016, CANCER TREAT RES, V167, P371, DOI 10.1007/978-3-319-22539-5_16
   Berry SM, 2011, CANCER INVEST, V29, P293, DOI 10.3109/07357907.2011.568563
   Bertaccini G, 1992, HISTAMINE RECEPTOR, P193
   Blaya Bruno, 2010, Inflammation & Allergy Drug Targets, V9, P146
   Blechacz B, 2008, HEPATOLOGY, V48, P308, DOI 10.1002/hep.22310
   Block KI, 2015, SEMIN CANCER BIOL, V35, pS276, DOI 10.1016/j.semcancer.2015.09.007
   Boer K, 2008, EUR J CELL BIOL, V87, P227, DOI 10.1016/j.ejcb.2007.12.003
   Bowrey PF, 2000, BRIT J CANCER, V82, P167, DOI 10.1054/bjoc.1999.0895
   Brouckaert O, 2012, INT J WOMENS HEALTH, V4, P511, DOI 10.2147/IJWH.S18541
   Brune M, 2006, BLOOD, V108, P88, DOI 10.1182/blood-2005-10-4073
   BURTIN C, 1983, BRIT J CANCER, V47, P367, DOI 10.1038/bjc.1983.55
   BURTIN C, 1988, EUR J CANCER CLIN ON, V24, P161, DOI 10.1016/0277-5379(88)90247-7
   Buyse M, 2011, BLOOD, V117, P7007, DOI 10.1182/blood-2011-02-337725
   BYRON JW, 1977, AGENTS ACTIONS, V7, P209, DOI 10.1007/BF01969974
   Cai WK, 2017, BBA-MOL BASIS DIS, V1863, P2954, DOI 10.1016/j.bbadis.2017.08.018
   Cai Wen-Ke, 2015, ScientificWorldJournal, V2015, P545292, DOI 10.1155/2015/545292
   Cai WK, 2014, EUR J CANCER, V50, P1195, DOI 10.1016/j.ejca.2013.12.025
   Carabajal E, 2012, EUR J HISTOCHEM, V56, P302, DOI 10.4081/ejh.2012.e48
   Caro-Astorga J, 2014, BIOCHEM BIOPH RES CO, V451, P580, DOI 10.1016/j.bbrc.2014.08.022
   Cervelli M, 2014, AMINO ACIDS, V46, P521, DOI 10.1007/s00726-013-1572-3
   Ch'ng S, 2006, MODERN PATHOL, V19, P149, DOI 10.1038/modpathol.3800474
   CHANDA R, 1987, CANCER LETT, V34, P207, DOI 10.1016/0304-3835(87)90012-7
   Chandrashekar DS, 2017, NEOPLASIA, V19, P649, DOI 10.1016/j.neo.2017.05.002
   Chen JS, 2006, MOL CARCINOGEN, V45, P461, DOI 10.1002/mc.20165
   Cianchi F, 2005, CLIN CANCER RES, V11, P6807, DOI 10.1158/1078-0432.CCR-05-0675
   Cleator S, 2007, LANCET ONCOL, V8, P235, DOI 10.1016/S1470-2045(07)70074-8
   Copsel S, 2011, J BIOL CHEM, V286, P6979, DOI 10.1074/jbc.M110.166868
   Coruzzi Gabriella, 2012, Front Biosci (Schol Ed), V4, P226
   Cricco G, 2004, INFLAMM RES, V53, pS65, DOI 10.1007/s00011-003-0331-4
   Cricco GP, 2008, INFLAMM RES, V57, pS23, DOI 10.1007/s00011-007-0611-5
   Cui J, 2013, PATHOL ONCOL RES, V19, P311, DOI 10.1007/s12253-012-9584-y
   Darvas Z, 2003, MELANOMA RES, V13, P239, DOI 10.1097/00008390-200306000-00003
   Dauvilliers Y, 2013, LANCET NEUROL, V12, P1068, DOI 10.1016/S1474-4422(13)70225-4
   Davenas E, 2008, J PHARMACOL EXP THER, V326, P406, DOI 10.1124/jpet.107.135368
   Davio C, 2002, INFLAMM RES, V51, P1, DOI 10.1007/PL00000276
   DAVIO CA, 1993, AGENTS ACTIONS, V38, pC172, DOI 10.1007/BF01996450
   DAVIO CA, 1995, BIOCHEM PHARMACOL, V50, P91, DOI 10.1016/0006-2952(95)00108-C
   DAVIO CA, 1994, AGENTS ACTIONS, V41, pC115, DOI 10.1007/BF02007792
   Davis SC, 2011, INFLAMM RES, V60, P55, DOI 10.1007/s00011-010-0234-0
   De Benedetto A, 2015, J CLIN MED, V4, P741, DOI 10.3390/jcm4040741
   Chavez-Lopez MD, 2017, ONCOTARGETS THER, V10, P5795, DOI 10.2147/OTT.S144506
   Deiteren A, 2015, BRIT J PHARMACOL, V172, P1165, DOI 10.1111/bph.12989
   Della Rovere F, 2006, ANTICANCER RES, V26, P2937
   Deng WS, 2008, ACTA BIOCH BIOPH SIN, V40, P235, DOI 10.1111/j.1745-7270.2008.00397.x
   Deva S, 2012, COCHRANE DB SYST REV, DOI 10.1002/14651858.CD007814.pub2
   DIMITRIADOU V, 1994, CLIN SCI, V87, P151, DOI 10.1042/cs0870151
   Dy M, 2004, CYTOKINE GROWTH F R, V15, P393, DOI 10.1016/j.cytogfr.2004.06.003
   Ellegaard AM, 2016, EBIOMEDICINE, V9, P130, DOI 10.1016/j.ebiom.2016.06.013
   Elpek GO, 2001, J CLIN PATHOL, V54, P940, DOI 10.1136/jcp.54.12.940
   EMAMI S, 1983, LIFE SCI, V33, P415, DOI 10.1016/0024-3205(83)90789-0
   Engkilde K, 2011, BMJ OPEN, V1, DOI 10.1136/bmjopen-2011-000084
   Ennis M, 2013, HISTAMINE H4 RECEPTO
   Fang ZY, 2011, BMC CANCER, V11, DOI 10.1186/1471-2407-11-195
   Faustino-Rocha AI, 2017, LIFE SCI, V172, P27, DOI 10.1016/j.lfs.2016.12.008
   Feng YM, 2015, BMC CANCER, V15, DOI 10.1186/s12885-015-1137-9
   Ferlay J, 2015, INT J CANCER, V136, pE359, DOI 10.1002/ijc.29210
   Fernandez N, 2002, MOL PHARMACOL, V62, P1506, DOI 10.1124/mol.62.6.1506
   Fernandez-Nogueira P, 2018, CANCER LETT, V424, P70, DOI 10.1016/j.canlet.2018.03.014
   Fernandez-Reina A, 2018, FOODS, V7, DOI 10.3390/foods7090145
   Fort M, 2016, CRIT REV ONCOL HEMAT, V99, P362, DOI 10.1016/j.critrevonc.2016.01.016
   Francis H, 2012, GUT, V61, P753, DOI 10.1136/gutjnl-2011-300007
   Francis H, 2009, MOL CANCER RES, V7, P1704, DOI 10.1158/1541-7786.MCR-09-0261
   Fujikawa T, 2007, J GASTROEN HEPATOL, V22, P436, DOI 10.1111/j.1440-1746.2006.04541.x
   Galarza TE, 2016, PHARMACOL RES, V111, P731, DOI 10.1016/j.phrs.2016.07.039
   Gao CX, 2017, AM J PATHOL, V187, P2323, DOI 10.1016/j.ajpath.2017.06.011
   Garcia-Faroldi G, 2009, CURR OPIN CLIN NUTR, V12, P59, DOI 10.1097/MCO.0b013e328314b9ac
   GARCIACABALLERO M, 1988, AGENTS ACTIONS, V23, P357, DOI 10.1007/BF02142587
   Grimm M, 2013, CLIN ORAL INVEST, V17, P949, DOI 10.1007/s00784-012-0784-3
   Gutting T., 2018, SEMIN CANC BIOL
   Gutzmer Ralf, 2011, Front Biosci (Schol Ed), V3, P985
   Haak-Frendscho M, 2000, J INVEST DERMATOL, V115, P345, DOI 10.1046/j.1523-1747.2000.00054.x
   Hahm KB, 1996, INT J IMMUNOPHARMACO, V18, P393, DOI 10.1016/S0192-0561(96)00044-6
   Hajdarbegovic E, 2014, INT J CLIN ONCOL, V19, P708, DOI 10.1007/s10147-013-0589-7
   Harding SD, 2018, NUCLEIC ACIDS RES, V46, pD1091, DOI 10.1093/nar/gkx1121
   He GH, 2018, J MOL MED, V96, P951, DOI 10.1007/s00109-018-1676-z
   He GH, 2014, PLOS ONE, V9, DOI 10.1371/journal.pone.0097728
   He GH, 2013, GENE, V519, P260, DOI 10.1016/j.gene.2013.02.020
   Hegyesi H, 2005, FEBS LETT, V579, P2475, DOI 10.1016/j.febslet.2005.03.053
   Hegyesi H, 2001, J INVEST DERMATOL, V117, P151, DOI 10.1046/j.0022-202x.2001.01406.x
   Hegyesi H, 2007, J PHARMACOL SCI, V105, P66, DOI 10.1254/jphs.FP0070636
   Hellstrand K, 2000, CANCER INVEST, V18, P347, DOI 10.3109/07357900009012178
   Hill SJ, 1997, PHARMACOL REV, V49, P253
   Hocker M, 1996, YALE J BIOL MED, V69, P21
   Ingraffea A, 2013, FACIAL PLAST SURG CL, V21, P33, DOI 10.1016/j.fsc.2012.11.007
   Jakhar R, 2016, CANCER LETT, V372, P89, DOI 10.1016/j.canlet.2015.12.024
   Jangi SM, 2006, CARCINOGENESIS, V27, P1787, DOI 10.1093/carcin/bgl021
   Jiang CG, 2010, ONCOL REP, V23, P693, DOI 10.3892/or_00000686
   Johnson CL., 1982, PHARM HISTAMINE RECE, P146
   Kantor Ireneusz, 2006, Pol Merkur Lekarski, V20, P318
   Kapoor S, 2005, J SURG RES, V129, P172, DOI 10.1016/j.jss.2005.02.030
   Kato H, 2013, GEN THORAC CARDIOVAS, V61, P330, DOI 10.1007/s11748-013-0246-0
   Kennedy L., 2012, TRANSL GASTROINTEST, V1, P215
   Khan MK, 2011, ONCOTARGETS THER, V4, P137, DOI 10.2147/OTT.S20257
   Kiffin R, 2018, FRONT ONCOL, V8, DOI 10.3389/fonc.2018.00218
   Kollmeier AP, 2018, ANN ALLERGY ASTHMA I
   Kozar K, 2002, ONCOL REP, V9, P427
   Kubecova M, 2011, EUR J PHARM SCI, V42, P439, DOI 10.1016/j.ejps.2011.02.004
   Kuefner MA, 2008, DIGEST DIS SCI, V53, P436, DOI 10.1007/s10620-007-9861-x
   Lamas DJM, 2015, CELL DEATH DISCOV, V1, DOI 10.1038/cddiscovery.2015.59
   Lamplasi N, 2007, EXP MOL MED, V39, P284, DOI 10.1038/emm.2007.32
   Lazar-Molnar E, 2002, EUR J CLIN INVEST, V32, P743, DOI 10.1046/j.1365-2362.2002.01020.x
   Lee HJ, 2012, INT J BIOCHEM CELL B, V44, P2124, DOI 10.1016/j.biocel.2012.08.020
   Lemos B, 1995, Inflamm Res, V44 Suppl 1, pS68, DOI 10.1007/BF01674400
   Li JP, 2015, CLIN THER, V37, P2352, DOI 10.1016/j.clinthera.2015.07.017
   Li ZF, 2008, APMIS, V116, P1034, DOI 10.1111/j.1600-0463.2008.01048.x
   Lin JC, 2007, FOOD CHEM TOXICOL, V45, P935, DOI 10.1016/j.fct.2006.11.016
   Linares MA, 2015, PRIMARY CARE, V42, P645, DOI 10.1016/j.pop.2015.07.006
   Linsalata M, 2014, INT J ONCOL, V45, P1802, DOI 10.3892/ijo.2014.2597
   Malaviya R, 1996, J INVEST DERMATOL, V106, P785, DOI 10.1111/1523-1747.ep12346356
   Lamas DJM, 2015, CELL DEATH DIS, V6, DOI 10.1038/cddis.2015.378
   Lamas DJM, 2017, METHOD PHARMACOL TOX, P353, DOI 10.1007/978-1-4939-6843-5_12
   Martinel Lamas DJ, 2015, CANCER BIOL THER, V16, P137, DOI 10.4161/15384047.2014.987091
   Lamas DJM, 2013, BRIT J PHARMACOL, V170, P188, DOI 10.1111/bph.12137
   Martner A, 2015, J IMMUNOL, V194, P5014, DOI 10.4049/jimmunol.1402991
   Martner A, 2010, EXPERT REV HEMATOL, V3, P381, DOI [10.1586/ehm.10.30, 10.1586/EHM.10.30]
   Marzuka A, 2015, J CELL PHYSIOL, V230, P2626, DOI 10.1002/jcp.25019
   Masini M, 2005, DIABETES CARE, V28, P940, DOI 10.2337/diacare.28.4.940
   Massari NA, 2017, ONCOTARGET, V8, P26471, DOI 10.18632/oncotarget.15594
   Massari NA, 2013, J DERMATOL SCI, V72, P252, DOI 10.1016/j.jdermsci.2013.07.012
   Massari NA, 2011, MELANOMA RES, V21, P395, DOI 10.1097/CMR.0b013e328347ee53
   Mathes RW, 2008, CANCER EPIDEM BIOMAR, V17, P67, DOI 10.1158/1055-9965.EPI-07-0765
   Medina MA, 1999, BIOCHEM PHARMACOL, V57, P1341, DOI 10.1016/S0006-2952(99)00005-2
   Medina MA, 2003, CRIT REV BIOCHEM MOL, V38, P23, DOI 10.1080/713609209
   Medina V, 2013, HISTAMINE H4 RECEPTO
   Medina V, 2008, CANCER BIOL THER, V7, P28, DOI 10.4161/cbt.7.1.5123
   Medina V, 2006, CANCER BIOL THER, V5, P1462, DOI 10.4161/cbt.5.11.3273
   Medina VA, 2007, INT J RADIAT BIOL, V83, P653, DOI 10.1080/09553000701570238
   Medina Vanina A, 2011, Front Biosci (Elite Ed), V3, P1042
   Medina VA, 2011, INT J RADIAT BIOL, V87, P284, DOI 10.3109/09553002.2010.533247
   Medina VA, 2010, BRIT J PHARMACOL, V161, P755, DOI 10.1111/j.1476-5381.2010.00961.x
   Medina VA, 2010, INT J RADIAT BIOL, V86, P283, DOI 10.3109/09553000903564067
   Meng FY, 2011, HEPATOLOGY, V54, P1718, DOI 10.1002/hep.24573
   Mohammad S., 2009, OPEN IMMUNOLOGY J, V2, P9
   Mommert S, 2016, ALLERGY, V71, P1264, DOI 10.1111/all.12875
   Hughes AM, 2015, ORAL DIS, V21, P770, DOI 10.1111/odi.12346
   Murata Y, 2015, J DERMATOL, V42, P129, DOI 10.1111/1346-8138.12726
   Murray-Stewart TR, 2016, BIOCHEM J, V473, P2937, DOI 10.1042/BCJ20160383
   Nagano H, 2012, GYNECOL ONCOL, V127, P172, DOI 10.1016/j.ygyno.2012.06.029
   Namikawa T, 2014, ANTICANCER RES, V34, P7297
   Natori T, 2005, BIOMED PHARMACOTHER, V59, P56, DOI 10.1016/j.biopha.2004.05.018
   Nielsen HJ, 2002, BRIT J SURG, V89, P1416, DOI 10.1046/j.1365-2168.2002.02223.x
   Nowotarski SL, 2013, EXPERT REV MOL MED, V15, DOI 10.1017/erm.2013.3
   Ohsawa Y, 2014, ALLERGOL INT, V63, P533, DOI 10.2332/allergolint.13-RA-0675
   Onori Paolo, 2010, World J Gastrointest Pathophysiol, V1, P38, DOI 10.4291/wjgp.v1.i2.38
   Or CHR, 2016, ONCOL REP, V36, P3465, DOI 10.3892/or.2016.5201
   Paik WH, 2014, WORLD J GASTROENTERO, V20, P8545, DOI 10.3748/wjg.v20.i26.8545
   Panula P, 2015, PHARMACOL REV, V67, P601, DOI 10.1124/pr.114.010249
   Paoluzzi L, 2009, BRIT J HAEMATOL, V146, P656, DOI 10.1111/j.1365-2141.2009.07797.x
   Papagerakis S, 2014, CANCER PREV RES, V7, P1258, DOI 10.1158/1940-6207.CAPR-14-0002
   Parihar A, 2013, PHOTODIAGN PHOTODYN, V10, P79, DOI 10.1016/j.pdpdt.2012.05.005
   Parihar A, 2011, CANCER CHEMOTH PHARM, V68, P359, DOI 10.1007/s00280-010-1492-9
   Parshad R, 2005, Indian J Cancer, V42, P185
   Pegg AE, 2011, METHODS MOL BIOL, V720, P3, DOI 10.1007/978-1-61779-034-8_1
   Perz JB, 2008, FUTURE ONCOL, V4, P169, DOI 10.2217/14796694.4.2.169
   Porretti JC, 2014, INT J BIOCHEM CELL B, V51, P29, DOI 10.1016/j.biocel.2014.03.016
   Pos Z, 2004, HISTAMINE: BIOLOGY AND MEDICAL ASPECTS, P199
   Pos Z, 2005, CANCER RES, V65, P4458, DOI 10.1158/0008-5472.CAN-05-0011
   Pos Z, 2008, CANCER RES, V68, P1997, DOI 10.1158/0008-5472.CAN-07-2816
   Previati M, 2002, J CHROMATOGR B, V780, P331, DOI 10.1016/S1570-0232(02)00541-X
   PREVOO MLL, 1995, ARTHRITIS RHEUM, V38, P44, DOI 10.1002/art.1780380107
   Prieto PA, 2016, CANCER J, V22, P138, DOI 10.1097/PPO.0000000000000182
   Ramani D, 2014, CLIN NUTR, V33, P14, DOI 10.1016/j.clnu.2013.09.019
   Ratnapradipa KL, 2017, DIS COLON RECTUM, V60, P905, DOI 10.1097/DCR.0000000000000874
   Reynolds JL, 1997, EUR J SURG ONCOL, V23, P224, DOI 10.1016/S0748-7983(97)92388-X
   Ribatti D, 2012, BBA-MOL BASIS DIS, V1822, P2, DOI 10.1016/j.bbadis.2010.11.010
   Rigoni A, 2015, CANCER MICROENVIRON, V8, P167, DOI 10.1007/s12307-014-0152-8
   Rivera E, 1993, ADV BIOSCIENCE
   Rivera ES, 2000, SEMIN CANCER BIOL, V10, P15, DOI 10.1006/scbi.2000.0303
   Rogers D, 2018, FRONT IMMUNOL, V9, DOI 10.3389/fimmu.2018.01894
   Rothhammer T, 2004, CELL MOL LIFE SCI, V61, P118, DOI 10.1007/s00018-003-3337-8
   Rydstrom A, 2017, J LEUKOCYTE BIOL, V102, P467, DOI 10.1189/jlb.5VMA1116-455R
   Sahid M., 2009, OPEN IMMUNOL J, V2, P9, DOI 10.2174/1874226200902010009
   Sakurada T, 2012, DIGEST ENDOSC, V24, P93, DOI 10.1111/j.1443-1661.2011.01176.x
   Salem A, 2017, BRIT J DERMATOL, V176, P1213, DOI 10.1111/bjd.14995
   Salem A, 2015, ORAL DIS, V21, P378, DOI 10.1111/odi.12290
   Salem A, 2017, CELL ONCOL, V40, P621, DOI 10.1007/s13402-017-0336-6
   Sander FE, 2017, CANCER IMMUNOL IMMUN, V66, P1473, DOI 10.1007/s00262-017-2040-9
   Shankaran V, 2001, NATURE, V410, P1107, DOI 10.1038/35074122
   Sieja K, 2005, BREAST, V14, P236, DOI 10.1016/j.breast.2004.06.012
   Sitarz R, 2018, CANCER MANAG RES, V10, P239, DOI 10.2147/CMAR.S149619
   Sotiriou C, 2003, P NATL ACAD SCI USA, V100, P10393, DOI 10.1073/pnas.1732912100
   Soule BP, 2010, RADIAT ONCOL, V5, DOI 10.1186/1748-717X-5-8
   Sterle HA, 2019, BRIT J CANCER, V120, P128, DOI 10.1038/s41416-018-0173-z
   Stoyanov E, 2012, LUNG CANCER, V75, P38, DOI 10.1016/j.lungcan.2011.05.029
   Szakacs Z, 2017, LANCET NEUROL, V16, P200, DOI 10.1016/S1474-4422(16)30333-7
   Takahashi K, 2001, BIOCHEM BIOPH RES CO, V281, P1113, DOI 10.1006/bbrc.2001.4487
   Tamas K, 2015, CANCER TREAT REV, V41, P671, DOI 10.1016/j.ctrv.2015.06.007
   Tanaka S, 2016, BIOCHEM BIOPH RES CO, V480, P479, DOI 10.1016/j.bbrc.2016.10.077
   Tanaka T, 2016, CANCERS, V8, DOI 10.3390/cancers8020025
   Tanimoto A, 2004, PATHOL INT, V54, P408, DOI 10.1111/j.1440-1827.2004.01641.x
   Thomas T, 2001, CELL MOL LIFE SCI, V58, P244, DOI 10.1007/PL00000852
   Thomas T, 2003, J CELL MOL MED, V7, P113, DOI 10.1111/j.1582-4934.2003.tb00210.x
   Thurmond RL, 2016, J RHEUMATOL, V43, P1637, DOI 10.3899/jrheum.160164
   Tomita K, 2005, J PHARMACOL SCI, V97, P116, DOI 10.1254/jphs.FP0040691
   Tomita K, 2003, J PHARMACOL SCI, V93, P321, DOI 10.1254/jphs.93.321
   Torre LA, 2015, CA-CANCER J CLIN, V65, P87, DOI 10.3322/caac.21262
   Trenite DKN, 2013, EPILEPSY BEHAV, V28, P66, DOI 10.1016/j.yebeh.2013.03.018
   Valent P, 2018, EUR J CLIN INVEST, V48, DOI 10.1111/eci.13000
   Varricchi G, 2018, IMMUNOL REV, V282, P8, DOI 10.1111/imr.12627
   Vila-Leahey A, 2016, ONCOIMMUNOLOGY, V5, DOI 10.1080/2162402X.2016.1151591
   Vila-Leahey A, 2016, ONCOTARGET, V7, P10891, DOI 10.18632/oncotarget.7211
   von Mach-Szczypinski J, 2009, METABOLISM, V58, P867, DOI 10.1016/j.metabol.2009.02.011
   Wang KY, 2000, FEBS LETT, V473, P345, DOI 10.1016/S0014-5793(00)01560-X
   Yang LPH, 2011, DRUGS, V71, P109, DOI 10.2165/11206410-000000000-00000
   Yang XD, 2011, NAT MED, V17, P87, DOI 10.1038/nm.2278
   Zhang C, 2012, PLOS ONE, V7, DOI 10.1371/journal.pone.0031207
   Zheng YS, 2013, MOL IMMUNOL, V54, P74, DOI 10.1016/j.molimm.2012.10.035
NR 225
TC 37
Z9 38
U1 1
U2 31
PU WILEY
PI HOBOKEN
PA 111 RIVER ST, HOBOKEN 07030-5774, NJ USA
SN 0007-1188
EI 1476-5381
J9 BRIT J PHARMACOL
JI Br. J. Pharmacol.
PD FEB
PY 2020
VL 177
IS 3
SI SI
BP 516
EP 538
DI 10.1111/bph.14535
PG 23
WC Pharmacology & Pharmacy
WE Science Citation Index Expanded (SCI-EXPANDED)
SC Pharmacology & Pharmacy
GA KK2VW
UT WOS:000512606900005
PM 30414378
OA Bronze, Green Published
DA 2022-07-19
ER

PT J
AU Li, XZ
   Yang, AM
   Wen, PH
   Yuan, Y
   Xiao, ZH
   Shi, HW
   Wang, R
AF Li, Xianzhe
   Yang, Aimin
   Wen, Penghao
   Yuan, Yan
   Xiao, Zhenghong
   Shi, Hengwei
   Wang, Ren
TI Nuclear receptor subfamily 3 group c member 2 (NR3C2) is downregulated
   due to hypermethylation and plays a tumor-suppressive role in colon
   cancer
SO MOLECULAR AND CELLULAR BIOCHEMISTRY
LA English
DT Article; Early Access
DE Diagnosis; Prognosis; Immune cell infiltration; Promoter
   hypermethylation; Colon cancer
ID COLORECTAL-CANCER; PANCREATIC-CANCER; GENE-EXPRESSION; STATISTICS;
   CELLS; PROGNOSIS; WORLDWIDE
AB Nuclear receptor subfamily 3 group c member 2 (NR3C2) has been reported to function as a tumor suppressor in several tumors. However, the clinical significance and potential action mechanisms of NR3C2 in colon cancer (COAD) remain unclear. NR3C2 expression and its correlation with clinicopathological features in COAD were analyzed based on the Cancer Genome Atlas (TCGA) and Gene Expression Omnibus (GEO) databases. Receiver operating characteristic (ROC) curves and Human Protein Atlas (HPA) database were used to evaluate the diagnostic and prognostic values of NR3C2 in COAD. Immune infiltration and DNA methylation analyses were performed by Gene Set Cancer Analysis (GSCA) database. NR3C2-correlated genes were identified by UALCAN database and subjected to gene ontology (GO) and Kyoto Encyclopedia of Genes and Genomes (KEGG) enrichment pathway analyses. Cell apoptosis and proliferation were evaluated using TUNEL and CCK-8 assays, respectively. NR3C2 was downregulated in COAD based on TCGA and GEO databases, which may be due to promoter hypermethylation. NR3C2 expression was correlated with prognosis and immune infiltration of COAD. High NR3C2 expression displayed good diagnostic value in COAD. KEGG pathway analysis presented that NR3C2-correlated genes were mainly clustered in choline metabolism in cancer and apoptosis. In vitro experiments confirmed that NR3C2 overexpression induced apoptosis and suppressed proliferation in COAD cells. In conclusion, our study revealed the potential prognostic and diagnostic values of NR3C2 and provided insights into understanding the tumor-suppressive role of NR3C2 in COAD progression.
C1 [Li, Xianzhe; Shi, Hengwei] Nanshi Hosp Nanyang, Dept Gen Surg, Nanyang 473000, Peoples R China.
   [Yang, Aimin] Xuzhou Med Univ, Huaian Peoples Hosp 2, Dept Radiotherapy, Affiliated Huaian Hosp, Huaian 223002, Peoples R China.
   [Wen, Penghao; Xiao, Zhenghong] Nanshi Hosp Nanyang, Dept Med Oncol, Nanyang 473000, Peoples R China.
   [Yuan, Yan] Nanshi Hosp Nanyang, Dept Radiotherapy, Nanyang 473000, Peoples R China.
   [Wang, Ren] Huaian Women & Childrens Hosp, Dept Pediat Surg, 104 Renmin South Rd, Huaian 223001, Peoples R China.
RP Wang, R (通讯作者)，Huaian Women & Childrens Hosp, Dept Pediat Surg, 104 Renmin South Rd, Huaian 223001, Peoples R China.
EM wangren0817@163.com
CR Cao W, 2021, CHINESE MED J-PEKING, V134, P783, DOI 10.1097/CM9.0000000000001474
   Chandrashekar DS, 2017, NEOPLASIA, V19, P649, DOI 10.1016/j.neo.2017.05.002
   Clough E, 2016, METHODS MOL BIOL, V1418, P93, DOI 10.1007/978-1-4939-3578-9_5
   Ferlay J, 2015, INT J CANCER, V136, pE359, DOI 10.1002/ijc.29210
   Fernandez R, 2020, MOL BIOL EVOL, V37, P2601, DOI 10.1093/molbev/msaa110
   Figueredo A, 2008, COCHRANE DB SYST REV, DOI 10.1002/14651858.CD005390.pub2
   Goldman MJ, 2020, NAT BIOTECHNOL, V38, P675, DOI 10.1038/s41587-020-0546-8
   Grivennikov SI, 2010, CELL, V140, P883, DOI 10.1016/j.cell.2010.01.025
   Guo JY, 2020, J ORAL PATHOL MED, V49, P286, DOI 10.1111/jop.13015
   HORISBERGER JD, 1992, HYPERTENSION, V19, P221, DOI 10.1161/01.HYP.19.3.221
   Huang DW, 2009, NAT PROTOC, V4, P44, DOI 10.1038/nprot.2008.211
   Igarashi K, 2017, PLOS ONE, V12, DOI 10.1371/journal.pone.0188178
   Issa IA, 2017, WORLD J GASTROENTERO, V23, P5086, DOI 10.3748/wjg.v23.i28.5086
   Klaver CEL, 2019, LANCET GASTROENTEROL, V4, P761, DOI 10.1016/S2468-1253(19)30239-0
   Laird PW, 2003, NAT REV CANCER, V3, P253, DOI 10.1038/nrc1045
   Liu CJ, 2018, BIOINFORMATICS, V34, P3771, DOI 10.1093/bioinformatics/bty411
   Meyerhardt JA, 2005, NEW ENGL J MED, V352, P476, DOI 10.1056/NEJMra040958
   Moghaddam AA, 2007, CANCER EPIDEM BIOMAR, V16, P2533, DOI 10.1158/1055-9965.EPI-07-0708
   Peng Y, 2021, J BIOCHEM MOL TOXIC, V35, DOI 10.1002/jbt.22650
   Perez MF, 2021, GENOME BIOL, V22, DOI 10.1186/s13059-021-02541-6
   Siegel RL, 2018, CA-CANCER J CLIN, V68, P7, DOI 10.3322/caac.21442
   Sung HH, 2022, CLIN EXP HYPERTENS, V44, P146, DOI 10.1080/10641963.2021.2007943
   Tiberio L, 2013, PLOS ONE, V8, DOI 10.1371/journal.pone.0059410
   Uhlen M, 2015, SCIENCE, V347, DOI 10.1126/science.1260419
   Waniczek D, 2017, ARCH IMMUNOL THER EX, V65, P445, DOI 10.1007/s00005-017-0463-9
   Wu DJ, 2020, ONCOTARGETS THER, V13, P4581, DOI 10.2147/OTT.S250416
   Wu H, 2014, CELL, V156, P45, DOI 10.1016/j.cell.2013.12.019
   Yang SH, 2016, CANCER RES, V76, P3838, DOI 10.1158/0008-5472.CAN-15-2841
   Yu M, 2019, J BIOCHEM MOL TOXIC, V33, DOI 10.1002/jbt.22411
   Zhang DL, 2018, CANCER LETT, V434, P132, DOI 10.1016/j.canlet.2018.07.020
   Zhang ZL, 2017, BIOMED PHARMACOTHER, V96, P1341, DOI 10.1016/j.biopha.2017.11.074
   Zhao ZJ, 2018, J CELL PHYSIOL, V233, P6825, DOI 10.1002/jcp.26550
   Zhou R, 2019, CANCER IMMUNOL IMMUN, V68, P433, DOI 10.1007/s00262-018-2289-7
NR 33
TC 0
Z9 0
U1 0
U2 0
PU SPRINGER
PI DORDRECHT
PA VAN GODEWIJCKSTRAAT 30, 3311 GZ DORDRECHT, NETHERLANDS
SN 0300-8177
EI 1573-4919
J9 MOL CELL BIOCHEM
JI Mol. Cell. Biochem.
DI 10.1007/s11010-022-04449-6
EA MAY 2022
PG 11
WC Cell Biology
WE Science Citation Index Expanded (SCI-EXPANDED)
SC Cell Biology
GA 1N9UQ
UT WOS:000800991600004
PM 35604518
DA 2022-07-19
ER

PT J
AU Ludwig, B
   Ziegler, CG
   Schally, AV
   Richter, C
   Steffen, A
   Jabs, N
   Funk, RH
   Brendel, MD
   Block, NL
   Ehrhart-Bornstein, M
   Bornstein, SR
AF Ludwig, Barbara
   Ziegler, Christian G.
   Schally, Andrew V.
   Richter, Claudius
   Steffen, Anja
   Jabs, Normund
   Funk, Richard H.
   Brendel, Mathias D.
   Block, Norman L.
   Ehrhart-Bornstein, Monika
   Bornstein, Stefan R.
TI Agonist of growth hormone-releasing hormone as a potential effector for
   survival and proliferation of pancreatic islets
SO PROCEEDINGS OF THE NATIONAL ACADEMY OF SCIENCES OF THE UNITED STATES OF
   AMERICA
LA English
DT Article
DE diabetes; islet proliferation; regenerative therapies
ID BETA-CELL PROLIFERATION; PROMOTES SURVIVAL; INSULIN-SECRETION; SPLICE
   VARIANTS; IN-VITRO; EXPRESSION; RECEPTORS; TRANSPLANTATION; CANCERS
AB Therapeutic strategies for transplantation of pancreatic islet cells are urgently needed to expand beta-cell mass by stimulating islet cell proliferation and/or prolonging islet cell survival. Control of the islets by different growth factors provides a potential venue for augmenting beta-cell mass. In the present study, we show the expression of the biologically active splice variant-1 (SV-1) of growth hormone-releasing hormone (GHRH) receptor in rat insulinoma (INS-1) cells as well as in rat and human pancreatic islets. In studies in vitro of INS-1 cells, the GHRH agonist JI-36 caused a significant increase in cell proliferation and a reduction of cell apoptosis. JI-36 increased islet size and glucose-stimulated insulin secretion in isolated rat islets after 48-72 h. At the ultrastructural level, INS-1 cells treated with agonist JI-36 revealed a metabolic active stimulation state with increased cytoplasm. Coincubation with the GHRH antagonist MIA-602 reversed the actions of the agonist JI-36, indicating the specificity of this agonist. In vivo, the function of pancreatic islets was assessed by transplantation of rat islets under the kidney capsule of streptozotocin-induced diabetic non-obese diabetic-severe combined immunodeficiency (NOD-SCID) mice. Islets treated with GHR Hagonist JI-36 were able to achieve normoglycemia earlier and more consistently than untreated islets. Furthermore, in contrast to diabetic animals transplanted with untreated islets, insulin response to an i.p. glucose tolerance test (IPGTT) in animals receiving islets treated with agonist JI-36 was comparable to that of normal healthy mice. In conclusion, our study provides evidence that agonists of GHRH represent a promising pharmacological therapy aimed at promoting islet graft growth and proliferation in diabetic patients.
C1 [Schally, Andrew V.; Block, Norman L.] Univ Miami, Miller Sch Med, Vet Adm Med Ctr, Dept Pathol,Div Endocrinol, Miami, FL 33136 USA.
   [Schally, Andrew V.; Block, Norman L.] Univ Miami, Miller Sch Med, Vet Adm Med Ctr, Dept Med,Div Endocrinol, Miami, FL 33136 USA.
   [Schally, Andrew V.; Block, Norman L.] Univ Miami, Miller Sch Med, Vet Adm Med Ctr, Dept Med,Div Hematol Oncol, Miami, FL 33136 USA.
   [Schally, Andrew V.; Block, Norman L.] Univ Miami, Miller Sch Med, Vet Adm Med Ctr, Dept Pathol,Div Hematol Oncol, Miami, FL 33136 USA.
   [Ludwig, Barbara; Ziegler, Christian G.; Richter, Claudius; Steffen, Anja; Jabs, Normund; Brendel, Mathias D.; Ehrhart-Bornstein, Monika; Bornstein, Stefan R.] Univ Hosp Carl Gustav Carus, Dept Med 3, D-01307 Dresden, Germany.
   [Ludwig, Barbara; Brendel, Mathias D.] Paul Langerhans Inst, D-01307 Dresden, Germany.
   [Funk, Richard H.] Univ Hosp Carl Gustav Carus, Inst Anat, D-01307 Dresden, Germany.
RP Schally, AV (通讯作者)，Univ Miami, Miller Sch Med, Vet Adm Med Ctr, Dept Pathol,Div Endocrinol, Miami, FL 33136 USA.
EM andrew.schally@va.gov
RI Funk, Richard HW/I-1780-2013
OI Schally, Andrew/0000-0003-1273-6747; Wiesner,
   Normund/0000-0001-6814-4260
FU Deutsche Forschungsgemeinschaft [SFB 655]; Dresden Tumor Centre of
   Excellence; Centre for Regenerative Therapies Dresden; Paul Langerhans
   Institute Dresden; Veterans Affairs Department and University of Miami
   Miller School of Medicine Departments of Pathology and Medicine,
   Division of Hematology/Oncology; Austin Weeks Family Endowment for
   Urologic Research
FX We thank Linda Gebauer for technical help, Silke Langer for her
   assistance with immunohistochemistry, and Doreen Streichert for help
   with electron microscopy. We thank Kathleen Eisenhofer and Martina
   Haberland for help in the preparation of the manuscript. This work was
   supported by the Deutsche Forschungsgemeinschaft Grant SFB 655 "From
   Cells to Tissues" (to M.E.B. and S.R.B.), the Dresden Tumor Centre of
   Excellence, the Centre for Regenerative Therapies Dresden, and the Paul
   Langerhans Institute Dresden. Studies in Miami were supported by the
   Medical Research Service of the Veterans Affairs Department and
   University of Miami Miller School of Medicine Departments of Pathology
   and Medicine, Division of Hematology/Oncology (A.V.S.) and the Austin
   Weeks Family Endowment for Urologic Research (N.L.B.).
CR Armann B, 2007, AM J TRANSPLANT, V7, P38, DOI 10.1111/j.1600-6143.2006.01577.x
   Bonner-Weir S, 2000, P NATL ACAD SCI USA, V97, P7999, DOI 10.1073/pnas.97.14.7999
   Dor Y, 2004, NATURE, V429, P41, DOI 10.1038/nature02520
   Fiaschi-Taesch NM, 2008, DIABETES, V57, P2745, DOI 10.2337/db08-1085
   Granata R, 2008, DIABETES, V57, P967, DOI 10.2337/db07-1104
   Granata R, 2009, CARDIOVASC RES, V83, P303, DOI 10.1093/cvr/cvp090
   GUARCELLO V, 1991, CELL IMMUNOL, V136, P291, DOI 10.1016/0008-8749(91)90353-D
   Havt A, 2005, P NATL ACAD SCI USA, V102, P17424, DOI 10.1073/pnas.0506844102
   Hoglund E, 2009, J PANCREAS, V10, P242
   Holst JJ, 2010, RESULTS PROBL CELL D, V50, P121, DOI 10.1007/400_2009_35
   HOUSSAY B A, 1950, Folia Endocrinol Mens Incretologia Incretoterapia, V3, P127
   Huising MO, 2010, P NATL ACAD SCI USA, V107, P912, DOI 10.1073/pnas.0913610107
   IZDEBSKI J, 1995, P NATL ACAD SCI USA, V92, P4872, DOI 10.1073/pnas.92.11.4872
   Jabs N, 2008, EXP CLIN ENDOCR DIAB, V116, pS46, DOI 10.1055/s-2008-1081486
   Kanashiro-Takeuchi RM, 2010, P NATL ACAD SCI USA, V107, P2604, DOI 10.1073/pnas.0914138107
   Khorram O, 1997, J CLIN ENDOCR METAB, V82, P3590, DOI 10.1210/jc.82.11.3590
   LATIF ZA, 1988, TRANSPLANTATION, V45, P827
   Lehmann R, 2008, AM J TRANSPLANT, V8, P1096, DOI 10.1111/j.1600-6143.2008.02214.x
   Letsch M, 2003, P NATL ACAD SCI USA, V100, P1250, DOI 10.1073/pnas.0337496100
   LING N, 1984, P NATL ACAD SCI-BIOL, V81, P4302, DOI 10.1073/pnas.81.14.4302
   Lingohr MK, 2002, TRENDS MOL MED, V8, P375, DOI 10.1016/S1471-4914(02)02377-8
   LONDON NJM, 1989, DIABETES RES CLIN EX, V12, P141
   Nielsen JH, 1999, J MOL MED-JMM, V77, P62
   Nikolova G, 2006, DEV CELL, V10, P397, DOI 10.1016/j.devcel.2006.01.015
   Reimann M, 2009, PHARMACOL THERAPEUT, V121, P317, DOI 10.1016/j.pharmthera.2008.11.009
   Rekasi Z, 2000, P NATL ACAD SCI USA, V97, P10561, DOI 10.1073/pnas.180313297
   RICORDI C, 1988, DIABETES, V37, P413, DOI 10.2337/diabetes.37.4.413
   RIVIER J, 1982, NATURE, V300, P276, DOI 10.1038/300276a0
   Schally AV, 1998, GROWTH HORMONE SECRETAGOGUES IN CLINICAL PRACTICE, P131
   Shapiro AMJ, 2006, NEW ENGL J MED, V355, P1318, DOI 10.1056/NEJMoa061267
   VANCE ML, 1990, CLIN CHEM, V36, P415
   Vasavada RC, 2006, INT J BIOCHEM CELL B, V38, P931, DOI 10.1016/j.biocel.2005.08.003
   Ziegler CG, 2009, P NATL ACAD SCI USA, V106, P15879, DOI 10.1073/pnas.0907843106
   Ziegler CG, 2008, ENDOCRINOLOGY, V149, P320, DOI 10.1210/en.2007-0645
NR 34
TC 48
Z9 50
U1 0
U2 7
PU NATL ACAD SCIENCES
PI WASHINGTON
PA 2101 CONSTITUTION AVE NW, WASHINGTON, DC 20418 USA
SN 0027-8424
J9 P NATL ACAD SCI USA
JI Proc. Natl. Acad. Sci. U. S. A.
PD JUL 13
PY 2010
VL 107
IS 28
BP 12623
EP 12628
DI 10.1073/pnas.1005098107
PG 6
WC Multidisciplinary Sciences
WE Science Citation Index Expanded (SCI-EXPANDED)
SC Science & Technology - Other Topics
GA 624TD
UT WOS:000279843200042
PM 20616039
OA Bronze, Green Published
DA 2022-07-19
ER

PT J
AU Lee, JW
   Lee, SM
   Chung, YA
AF Lee, J. W.
   Lee, S. M.
   Chung, Y. A.
TI Prognostic value of CT attenuation and FDG uptake of adipose tissue in
   patients with pancreatic adenocarcinoma
SO CLINICAL RADIOLOGY
LA English
DT Article
ID PREDICTING MORTALITY; VISCERAL ADIPOSITY; F-18-FDG PET/CT; CANCER;
   SURVIVAL; OBESITY; FAT; MUSCLE; PANCREATICODUODENECTOMY; HETEROGENEITY
AB AIM: To investigate the prognostic significance of computed tomography (CT) attenuation and 2[F-18]-fluoro-2-deoxy-n-glucose (FDG) uptake in subcutaneous adipose tissue (SAT) and visceral adipose tissue (VAT) for predicting overall survival (OS) in patients with pancreatic adenocarcinoma.
   MATERIALS AND METHODS: Data were collected retrospectively from 66 patients with pancreatic adenocarcinoma who had undergone pretreatment combined FDG positron-emission tomography (PET)/CT imaging and subsequent curative or palliative treatment. Metabolic parameters of primary tumour including total lesion glycolysis (TLG) and heterogeneity factor were measured. Volume, CT attenuation (attenuation), and FDG uptake of SAT and VAT were derived from PET/CT acquisitions. Survival analysis using Cox proportional hazard modelling was performed to assess the relationship between both attenuation and FDG uptake of fat tissue and OS.
   RESULTS: During follow-up, 33 patients (50%) died and the median OS was 12 months. There were significant positive correlations between attenuation and mean standardised uptake values of both SAT (p<0.001, r=0.697) and VAT (p<0.001, r=0.742). Attenuation and FDG uptake of adipose tissue were significantly associated with heterogeneity factor and T stage. Patients with high FDG uptake and attenuation of SAT and VAT had significantly worse OS than those with low values. On multivariate analysis, attenuation of SAT (p=0.047) and VAT (p=0.021), and FDG uptake of VAT (p=0.005) were correlated significantly with OS after adjusting for age, sex, body mass index, TNM stage, and TLG.
   CONCLUSIONS: CT attenuation of SAT and VAT, and FDG uptake of VAT significantly correlated with OS in patients with pancreatic adenocarcinoma, independent of TNM staging and TLG. (C) 2018 The Royal College of Radiologists. Published by Elsevier Ltd. All rights reserved.
C1 [Lee, J. W.] Catholic Kwandong Univ, Coll Med, Int St Marys Hosp, Dept Nucl Med, Simgokro 100 Gil 25, Incheon 22711, South Korea.
   [Lee, J. W.] Catholic Univ Korea, Grad Sch, Dept Radiol, 222 Banpo Daero, Seoul 06591, South Korea.
   [Lee, S. M.] Soonchunhyang Univ, Cheonan Hosp, Dept Nucl Med, 23-20 Byeongmyeong Dong, Cheonan 31151, Chungcheongnam, South Korea.
   [Chung, Y. A.] Catholic Univ Korea, Coll Med, Incheon St Marys Hosp, Dept Radiol, 59 Dongsu Ro, Incheon 21431, South Korea.
RP Chung, YA (通讯作者)，Incheon St Marys Hosp, 59 Dongsu Ro, Incheon 21431, South Korea.
EM nucmedkr@gmail.com
RI Lee, Jeong Won/AAC-4169-2022
FU Global Frontier R&D Program on "Human-centered Interaction for
   Coexistence" - National Research Foundation of Korea - Korean Government
   (MSIP) [2012M3A6A3055707]
FX This work was supported by the Global Frontier R&D Program on
   "Human-centered Interaction for Coexistence" funded by the National
   Research Foundation of Korea grant funded by the Korean Government
   (MSIP; grant no. 2012M3A6A3055707].
CR Aziz MH, 2019, ANN SURG, V270, P139, DOI 10.1097/SLA.0000000000002660
   Barba C, 2004, LANCET, V363, P157, DOI 10.1016/S0140-6736(03)15268-3
   Deng T, 2016, ANNU REV PATHOL-MECH, V11, P421, DOI 10.1146/annurev-pathol-012615-044359
   Di Sebastiano KM, 2013, BRIT J NUTR, V109, P302, DOI 10.1017/S0007114512001067
   Dirat B, 2011, CANCER RES, V71, P2455, DOI 10.1158/0008-5472.CAN-10-3323
   Gaujoux S, 2012, ANN SURG ONCOL, V19, P2908, DOI 10.1245/s10434-012-2301-y
   Ho LC, 2015, SCI REP-UK, V5, DOI 10.1038/srep12811
   Incio J, 2016, CANCER DISCOV, V6, P852, DOI 10.1158/2159-8290.CD-15-1177
   Kasenda B, 2014, BMC CANCER, V14, DOI 10.1186/1471-2407-14-728
   Kim YI, 2017, EUR J NUCL MED MOL I, V44, P1995, DOI 10.1007/s00259-017-3755-8
   Kwon HW, 2017, OBES RES CLIN PRACT, V11, P133, DOI 10.1016/j.orcp.2016.12.007
   Kwon SH, 2014, J SURG ONCOL, V110, P702, DOI 10.1002/jso.23703
   Lau SC, 2017, WORLD J GASTRO ONCOL, V9, P281, DOI 10.4251/wjgo.v9.i7.281
   Lee JW, 2018, NUCL MED MOLEC IMAG, V52, P170, DOI 10.1007/s13139-017-0500-y
   Lee JW, 2014, J NUCL MED, V55, P898, DOI 10.2967/jnumed.113.131847
   Li XG, 2018, PANCREATOLOGY, V18, P133, DOI 10.1016/j.pan.2017.11.008
   Mathur A, 2015, AM J SURG, V209, P969, DOI 10.1016/j.amjsurg.2014.12.037
   McDonald AM, 2017, UROL ONCOL, V35, P663
   Duong MN, 2017, ONCOTARGET, V8, P57622, DOI 10.18632/oncotarget.18038
   Murphy RA, 2014, J GERONTOL A-BIOL, V69, P109, DOI 10.1093/gerona/glt070
   Okumura S, 2017, ANN SURG ONCOL, V24, P3732, DOI 10.1245/s10434-017-6077-y
   Okumura T, 2017, ONCOTARGET, V8, P18280, DOI 10.18632/oncotarget.15430
   Oliveira AL, 2015, OBESITY, V23, P286, DOI 10.1002/oby.20957
   Pahk K, 2016, PLOS ONE, V11, DOI 10.1371/journal.pone.0148776
   Riondino S, 2014, WORLD J GASTROENTERO, V20, P5177, DOI 10.3748/wjg.v20.i18.5177
   Rosenquist KJ, 2015, J CLIN ENDOCR METAB, V100, P227, DOI 10.1210/jc.2013-4296
   Schlitter AM, 2017, EUR J CANCER, V84, P121, DOI 10.1016/j.ejca.2017.06.034
   Siegel RL, 2018, CA-CANCER J CLIN, V68, P7, DOI 10.3322/caac.21442
   Van de Wiele C, 2017, EUR J NUCL MED MOL I, V44, P110, DOI 10.1007/s00259-016-3525-z
   van Dijk DPJ, 2017, J CACHEXIA SARCOPENI, V8, P317, DOI 10.1002/jcsm.12155
   Veld J, 2016, EUR RADIOL, V26, P4649, DOI 10.1007/s00330-016-4306-6
   Yoo ID, 2018, ABDOM RADIOL, V43, P2052, DOI 10.1007/s00261-017-1418-7
NR 32
TC 16
Z9 16
U1 0
U2 6
PU W B SAUNDERS CO LTD
PI LONDON
PA 32 JAMESTOWN RD, LONDON NW1 7BY, ENGLAND
SN 0009-9260
EI 1365-229X
J9 CLIN RADIOL
JI Clin. Radiol.
PD DEC
PY 2018
VL 73
IS 12
AR 1056.e1
DI 10.1016/j.crad.2018.07.094
PG 10
WC Radiology, Nuclear Medicine & Medical Imaging
WE Science Citation Index Expanded (SCI-EXPANDED)
SC Radiology, Nuclear Medicine & Medical Imaging
GA GZ9LZ
UT WOS:000449822200009
PM 30077337
DA 2022-07-19
ER

PT J
AU Wu, SJ
   Ai, Y
   Huang, HM
   Wu, GY
   Zhou, SP
   Hong, WL
   Akuetteh, PDP
   Jin, GH
   Zhao, XL
   Zhang, YH
   Zhang, XL
   Lan, LH
AF Wu, Shijia
   Ai, Yong
   Huang, Huimin
   Wu, Guangyu
   Zhou, Shipeng
   Hong, Weilong
   Akuetteh, Percy David Papa
   Jin, Guihua
   Zhao, Xingling
   Zhang, Yihua
   Zhang, Xiaolong
   Lan, Linhua
TI A synthesized olean-28,13 beta-lactam targets YTHDF1-GLS1 axis to induce
   ROS-dependent metabolic crisis and cell death in pancreatic
   adenocarcinoma
SO CANCER CELL INTERNATIONAL
LA English
DT Article
DE Oleanolic acid; Metabolic crisis; Glutaminolysis; YTHDF1; Redox
   homeostasis
ID C-MYC; BARDOXOLONE METHYL; CANCER; TRITERPENOIDS; EPIDEMIOLOGY;
   PREVENTION; CDDO
AB Background Pancreatic adenocarcinoma (PAAD) is a severe malignant with a 5-year survival rate of approximately 9%. Oleanolic acid is a well-known natural triterpenoid which exhibits pharmacological activities. We previously synthesized a series of oleanolic acid derivatives and evaluated the tumor-suppressive activity of olean-28,13 beta-lactam (B28) in prostate cancer. However, the detailed mechanism remains to be understood. Methods The anti-tumor activity of B28 in PAAD was confirmed by RTCA, colony formation assay and flow cytometry. GO and KEGG enrichment analyses were performed to analyze the differentially expressed genes (DEGs) obtained by RNA sequencing. The effects of B28 on cell bioenergetics were evaluated by seahorse analyzer. Lenti-virus packaged plasmids were performed to knockdown or overexpress target genes. Alteration of mitochondrial membrane potential, ROS and GSH/GSSG were measured by corresponding detection kits according to the manufacturer's protocol. Results We evaluated and confirmed the promising anti-tumor activity of B28 in vitro. RNA-seq profile indicated that multiple metabolic pathways were interrupted in B28 treated PAAD cells. Next, we demonstrated that B28 induces cellular bioenergetics crisis to inhibit PAAD cells growth and induce cell death. We further validated that cell cycle arrest, inhibition of cell growth, cell apoptosis and cell bioenergetics disruption were functionally rescued by ROS scavenger NAC. Mechanistically, we found glutamine metabolism was inhibited due to B28 administration. Moreover, we validated that down-regulation of GLS1 contributes to ROS generation and bioenergetics interruption induced by B28. Furthermore, we elucidated that YTHDF1-GLS1 axis is the potential downstream target of B28 to induce PAAD cell metabolic crisis and cell death. Finally, we also confirmed the anti-tumor activity of B28 in vivo. Conclusions Current study demonstrates B28 disrupts YTDFH1-GLS1 axis to induce ROS-dependent cell bioenergetics crisis and cell death which finally suppress PAAD cell growth, indicating that this synthesized olean-28,13 beta-lactam maybe a potent agent for PAAD intervention.
C1 [Wu, Shijia; Zhou, Shipeng; Hong, Weilong; Akuetteh, Percy David Papa; Jin, Guihua; Zhao, Xingling; Lan, Linhua] Wenzhou Med Univ, Key Lab Diag & Treatment Severe Hepatopancreat Di, Affiliated Hosp 1, Wenzhou 325000, Peoples R China.
   [Ai, Yong] Univ Maryland, Dept Pharmacol, Baltimore, MD 21201 USA.
   [Ai, Yong; Zhang, Yihua] China Pharmaceut Univ, State Key Lab Nat Med, Nanjing 210009, Peoples R China.
   [Ai, Yong; Zhang, Yihua] China Pharmaceut Univ, Jiangsu Key Lab Drug Discovery Metab Dis, Nanjing 210009, Peoples R China.
   [Huang, Huimin] Wenzhou Med Univ, Sch Lab Med & Life Sci, Wenzhou 325000, Peoples R China.
   [Wu, Guangyu] Wenzhou Med Univ, Dept Trauma Surg, Affiliated Hosp 1, Wenzhou 325000, Peoples R China.
   [Zhang, Xiaolong] WenZhou Med Univ, Affiliated Hosp & Yuying Childrens Hosp 2, Dept Anesthesiol Crit Care & Pain Med, 109 Xueyuan Western Rd, Wenzhou 325027, Zhejiang, Peoples R China.
RP Lan, LH (通讯作者)，Wenzhou Med Univ, Key Lab Diag & Treatment Severe Hepatopancreat Di, Affiliated Hosp 1, Wenzhou 325000, Peoples R China.; Zhang, YH (通讯作者)，China Pharmaceut Univ, State Key Lab Nat Med, Nanjing 210009, Peoples R China.; Zhang, YH (通讯作者)，China Pharmaceut Univ, Jiangsu Key Lab Drug Discovery Metab Dis, Nanjing 210009, Peoples R China.; Zhang, XL (通讯作者)，WenZhou Med Univ, Affiliated Hosp & Yuying Childrens Hosp 2, Dept Anesthesiol Crit Care & Pain Med, 109 Xueyuan Western Rd, Wenzhou 325027, Zhejiang, Peoples R China.
EM zyhtgd@163.com; zxl307@126.com; paullee90@wmu.edu.cn
FU National Natural Science Foundation Youth Fund Project [81902803];
   Natural Science Foundation of Zhejiang Province [LY21H160057,
   LQ21H160043]; Wenzhou Municipal SciTech Bureau [Y20190069, 2021Y1012]
FX This study was supported by the National Natural Science Foundation
   Youth Fund Project (No. 81902803), Natural Science Foundation of
   Zhejiang Province (LY21H160057, LQ21H160043), and grants from the
   Wenzhou Municipal SciTech Bureau (Y20190069, 2021Y1012).
CR Ai Y, 2015, J MED CHEM, V58, P4506, DOI 10.1021/jm5020023
   Casadio M, 2021, NAT CELL BIOL, V23, P1051, DOI 10.1038/s41556-021-00771-1
   Chen KY, 2021, FRONT PHARMACOL, V12, DOI 10.3389/fphar.2021.617714
   Chen P, 2021, MOL THER-ONCOLYTICS, V20, P228, DOI 10.1016/j.omto.2021.01.001
   Deplanque G, 2017, LANCET, V389, P985, DOI 10.1016/S0140-6736(17)30126-5
   Guo XL, 2021, ADV MATER, V33, DOI 10.1002/adma.202007778
   He TL, 2015, MED ONCOL, V32, DOI 10.1007/s12032-015-0633-8
   Heiden MGV, 2009, SCIENCE, V324, P1029, DOI 10.1126/science.1160809
   Honda T, 2002, BIOORG MED CHEM LETT, V12, P1027, DOI 10.1016/S0960-894X(02)00105-1
   Hong DS, 2012, CLIN CANCER RES, V18, P3396, DOI 10.1158/1078-0432.CCR-11-2703
   Liao CY, 2017, NEUROLOGY, V88, P131, DOI 10.1212/WNL.0000000000003491
   Liby KT, 2007, NAT REV CANCER, V7, P357, DOI 10.1038/nrc2129
   Liby KT, 2012, PHARMACOL REV, V64, P972, DOI 10.1124/pr.111.004846
   Mathis BJ, 2016, ADV EXP MED BIOL, V929, P291, DOI 10.1007/978-3-319-41342-6_13
   Mattiuzzi C, 2019, J EPIDEMIOL GLOB HEA, V9, P217, DOI 10.2991/jegh.k.191008.001
   McGuigan A, 2018, WORLD J GASTROENTERO, V24, P4846, DOI 10.3748/wjg.v24.i43.4846
   Miller DM, 2012, CLIN CANCER RES, V18, P5546, DOI 10.1158/1078-0432.CCR-12-0977
   Pavlova NN, 2016, CELL METAB, V23, P27, DOI 10.1016/j.cmet.2015.12.006
   Peterson QP, 2010, NAT PROTOC, V5, P294, DOI 10.1038/nprot.2009.223
   Pham TD, 2016, SCI REP-UK, V6, DOI 10.1038/srep35907
   Rawla P, 2019, WORLD J ONCOL, V10, P10, DOI 10.14740/wjon1166
   Renault TT, 2015, MOL CELL, V57, P69, DOI 10.1016/j.molcel.2014.10.028
   Sabharwal SS, 2014, NAT REV CANCER, V14, P709, DOI 10.1038/nrc3803
   Schmidt DR, 2021, CA-CANCER J CLIN, V71, P333, DOI 10.3322/caac.21670
   Siegel RL, 2019, CA-CANCER J CLIN, V69, P7, DOI 10.3322/caac.21551
   Soares IN, 2020, PHARMACOL REP, V72, P631, DOI 10.1007/s43440-019-00045-6
   Sullivan LB, 2016, NAT REV CANCER, V16, P680, DOI 10.1038/nrc.2016.85
   Sung H, 2021, CA-CANCER J CLIN, V71, P209, DOI 10.3322/caac.21660
   Tang JY, 2019, NAT COMMUN, V10, DOI 10.1038/s41467-019-11447-8
   Tong YY, 2021, MOL CELL, V81, P2303, DOI 10.1016/j.molcel.2021.04.002
   Vasan K, 2020, CELL METAB, V32, P341, DOI 10.1016/j.cmet.2020.06.019
   Villar VH, 2015, AUTOPHAGY, V11, P1198, DOI 10.1080/15548627.2015.1053680
   Wallace DC, 2012, NAT REV CANCER, V12, P685, DOI 10.1038/nrc3365
   Wang YY, 2014, DRUG DES DEV THER, V8, P2075, DOI 10.2147/DDDT.S68872
   Wu W, 2019, CELL DEATH DIS, V10, DOI 10.1038/s41419-019-1953-y
   Xu FS, 2021, CANCER INVEST, V39, P39, DOI 10.1080/07357907.2020.1834576
   Yang HB, 2021, PHYTOTHER RES, V35, P2200, DOI 10.1002/ptr.6971
   Yang XY, 2021, CELL DEATH DIS, V12, DOI 10.1038/s41419-021-03739-z
   Zhao W, 2020, MOL THER-NUCL ACIDS, V20, P1, DOI 10.1016/j.omtn.2020.01.033
NR 39
TC 0
Z9 0
U1 6
U2 6
PU BMC
PI LONDON
PA CAMPUS, 4 CRINAN ST, LONDON N1 9XW, ENGLAND
EI 1475-2867
J9 CANCER CELL INT
JI Cancer Cell Int.
PD APR 2
PY 2022
VL 22
IS 1
AR 143
DI 10.1186/s12935-022-02562-6
PG 18
WC Oncology
WE Science Citation Index Expanded (SCI-EXPANDED)
SC Oncology
GA 0F5LZ
UT WOS:000777402300002
PM 35366902
OA gold, Green Published
DA 2022-07-19
ER

PT J
AU Schab, M
   Skoczen, S
AF Schab, Magdalena
   Skoczen, Szymon
TI The Role of Nutritional Status, Gastrointestinal Peptides, and
   Endocannabinoids in the Prognosis and Treatment of Children with Cancer
SO INTERNATIONAL JOURNAL OF MOLECULAR SCIENCES
LA English
DT Review
DE cancer; children; nutritional status; endocannabinoid system;
   gastrointestinal peptides
ID BODY-MASS INDEX; ACUTE LYMPHOBLASTIC-LEUKEMIA; BONE-MINERAL DENSITY;
   LONG-TERM SURVIVORS; NEWLY-DIAGNOSED CHILDREN; CANNABINOID RECEPTOR 1;
   PEDIATRIC CANCER; VERTEBRAL FRACTURES; INDUCTION THERAPY; EWING SARCOMA
AB Neoplastic diseases in children are the second most frequent cause of death among the young. It is estimated that 400,000 children worldwide will be diagnosed with cancer each year. The nutritional status at diagnosis is a prognostic indicator and influences the treatment tolerance. Both malnutrition and obesity increase the risk of mortality and complications during treatment. It is necessary to constantly search for new factors that impair the nutritional status. The endocannabinoid system (ECS) is a signaling system whose best-known function is regulating energy balance and food intake, but it also plays a role in pain control, embryogenesis, neurogenesis, learning, and the regulation of lipid and glucose metabolism. Its action is multidirectional, and its role is being discovered in an increasing number of diseases. In adults, cannabinoids have been shown to have anti-cancer properties against breast and pancreatic cancer, melanoma, lymphoma, and brain tumors. Data on the importance of both the endocannabinoid system and synthetic cannabinoids are lacking in children with cancer. This review highlights the role of nutritional status in the oncological treatment process, and describes the role of ECS and gastrointestinal peptides in regulating appetite. We also point to the need for research to evaluate the role of the endocannabinoid system in children with cancer, together with a prospective assessment of nutritional status during oncological treatment.
C1 [Schab, Magdalena; Skoczen, Szymon] Univ Childrens Hosp Krakow, Dept Pediat Oncol & Hematol, PL-30663 Krakow, Poland.
   [Skoczen, Szymon] Jagiellonian Univ Med Coll, Fac Med, Dept Pediat Oncol & Hematol, PL-30663 Krakow, Poland.
RP Skoczen, S (通讯作者)，Univ Childrens Hosp Krakow, Dept Pediat Oncol & Hematol, PL-30663 Krakow, Poland.; Skoczen, S (通讯作者)，Jagiellonian Univ Med Coll, Fac Med, Dept Pediat Oncol & Hematol, PL-30663 Krakow, Poland.
EM magdalenaschab@interia.pl; szymon.skoczen@uj.edu.pl
OI Skoczen, Szymon/0000-0001-6867-2717
CR Aarnivala H, 2020, EUR J PEDIATR, V179, P91, DOI 10.1007/s00431-019-03482-w
   Abdalla M M I, 2017, Endocr Regul, V51, P52, DOI 10.1515/enr-2017-0006
   Ahn Ju Hyun, 2015, Ann Pediatr Endocrinol Metab, V20, P150, DOI 10.6065/apem.2015.20.3.150
   Aldhafiri FK, 2014, J PEDIAT HEMATOL ONC, V36, P234, DOI 10.1097/MPH.0000000000000056
   Alos N, 2012, J CLIN ONCOL, V30, P2760, DOI 10.1200/JCO.2011.40.4830
   Altaf S, 2013, PEDIATR BLOOD CANCER, V60, P2042, DOI 10.1002/pbc.24580
   Amankwah EK, 2016, LEUKEMIA LYMPHOMA, V57, P1140, DOI 10.3109/10428194.2015.1076815
   Andradas C, 2021, CANCERS, V13, DOI 10.3390/cancers13010157
   Argenziano M, 2019, INT J MOL SCI, V20, DOI 10.3390/ijms20235875
   Argyrou C, 2019, LEUKEMIA LYMPHOMA, V60, P2158, DOI 10.1080/10428194.2019.1569230
   Arikoski P, 1999, J CLIN ENDOCR METAB, V84, P3174, DOI 10.1210/jc.84.9.3174
   Austin J, 2009, INT J PEDIATR ENDOCR, DOI 10.1155/2009/141753
   Barbosa-Cortes L, 2019, NUTRITION, V57, P46, DOI 10.1016/j.nut.2018.05.032
   Barr RD, 2020, PEDIATR BLOOD CANCER, V67, DOI 10.1002/pbc.28117
   Barr RD, 2020, EXPERT REV ANTICANC, V20, P109, DOI 10.1080/14737140.2020.1719834
   Blankman JL, 2013, PHARMACOL REV, V65, P849, DOI 10.1124/pr.112.006387
   Borowska M, 2018, ENDOKRYNOL POL, V69, P705, DOI 10.5603/EP.a2018.0072
   Brinksma A, 2015, CLIN NUTR, V34, P66, DOI 10.1016/j.clnu.2014.01.013
   Brinksma A, 2012, CRIT REV ONCOL HEMAT, V83, P249, DOI 10.1016/j.critrevonc.2011.12.003
   Burke ME, 2013, PEDIATR BLOOD CANCER, V60, P748, DOI 10.1002/pbc.24322
   Butturini AM, 2007, J CLIN ONCOL, V25, P2063, DOI 10.1200/JCO.2006.07.7792
   Caballero FJ, 2015, EUR J PHARMACOL, V746, P221, DOI 10.1016/j.ejphar.2014.11.023
   Camilleri M, 2015, GASTROENTEROLOGY, V148, P1219, DOI 10.1053/j.gastro.2014.09.016
   Cardinal P, 2012, ENDOCRINOLOGY, V153, P4136, DOI 10.1210/en.2012-1405
   Co-Reyes E, 2012, PEDIATR BLOOD CANCER, V59, P1160, DOI 10.1002/pbc.24272
   Cummings EA, 2015, J CLIN ENDOCR METAB, V100, P3408, DOI 10.1210/JC.2015-2176
   Czogala W, 2021, NUTRIENTS, V13, DOI 10.3390/nu13103585
   Date Y, 2000, ENDOCRINOLOGY, V141, P4255, DOI 10.1210/en.141.11.4255
   Davis MP, 2004, J CLIN ONCOL, V22, P1510, DOI 10.1200/JCO.2004.03.103
   DEVANE WA, 1992, SCIENCE, V258, P1946, DOI 10.1126/science.1470919
   Di Marzo V, 2001, NATURE, V410, P822, DOI 10.1038/35071088
   Diakatou V, 2020, CHILDREN-BASEL, V7, DOI 10.3390/children7110218
   Donmez AD, 2019, EURASIAN J MED, V51, P38, DOI 10.5152/eurasianjmed.2018.18196
   Dos Maia Lemos P.S., 2016, PEDIAT THER, V6, P389, DOI [10.4172/2161-0665.1000295, DOI 10.4172/2161-0665.1000295]
   Eissa HM, 2017, BLOOD CANCER J, V7, DOI 10.1038/bcj.2017.11
   Ezeoke CC, 2015, J CACHEXIA SARCOPENI, V6, P287, DOI 10.1002/jcsm.12059
   Fernandez CV, 2009, PEDIATR BLOOD CANCER, V52, P254, DOI 10.1002/pbc.21809
   Fisher T, 2016, CURR ONCOL, V23, pS15, DOI 10.3747/co.23.2893
   Fride E, 2003, EUR J PHARMACOL, V461, P27, DOI 10.1016/S0014-2999(03)01295-0
   Garófolo Adriana, 2005, Sao Paulo Med. J., V123, P277, DOI 10.1590/S1516-31802005000600005
   Gatta-Cherifi B, 2016, INT J OBESITY, V40, P210, DOI 10.1038/ijo.2015.179
   Goldstein G, 2015, PEDIATR BLOOD CANCER, V62, P1892, DOI 10.1002/pbc.25589
   Gomes CD, 2020, SAO PAULO MED J, V138, P118, DOI [10.1590/1516-3180.2019.0307.r1.19112019, 10.1590/1516-3180.2019.0307.R1.19112019]
   Halton J, 2009, J BONE MINER RES, V24, P1326, DOI [10.1359/JBMR.090202, 10.1359/jbmr.090202]
   Hariyanto Timotius Ivan, 2021, Cancer Treat Res Commun, V27, P100336, DOI 10.1016/j.ctarc.2021.100336
   Hijiya N, 2006, BLOOD, V108, P3997, DOI 10.1182/blood-2006-05-024414
   Hingorani P, 2011, PEDIATR BLOOD CANCER, V57, P939, DOI 10.1002/pbc.23129
   Holzer G, 2003, J BONE JOINT SURG BR, V85B, P231, DOI 10.1302/0301-620X.85B2.13257
   Horn H, 2018, PHARMACEUTICALS-BASE, V11, DOI 10.3390/ph11020055
   Iannotti FA, 2021, J ENDOCRINOL, V248, pR83, DOI 10.1530/JOE-20-0444
   Iniesta RR, 2019, CLIN NUTR ESPEN, V32, P96, DOI 10.1016/j.clnesp.2019.04.006
   Iniesta RR, 2015, NUTR REV, V73, P276, DOI 10.1093/nutrit/nuu062
   Izzo AA, 2010, PHARMACOL THERAPEUT, V126, P21, DOI 10.1016/j.pharmthera.2009.12.005
   Jaime-Perez JC, 2022, NUTR CANCER, V74, P889, DOI 10.1080/01635581.2021.1934042
   Joffe L, 2021, CANCER MED-US, V10, P15, DOI 10.1002/cam4.3584
   Joffe L, 2019, SEMIN ONCOL, V46, P48, DOI 10.1053/j.seminoncol.2018.11.005
   Kerem M, 2008, WORLD J GASTROENTERO, V14, P3633, DOI 10.3748/wjg.14.3633
   Kola B, 2008, PLOS ONE, V3, DOI 10.1371/journal.pone.0001797
   Komorowski Jan, 2007, Postepy Hig Med Dosw (Online), V61, P99
   Lam CG, 2019, SCIENCE, V363, P1182, DOI 10.1126/science.aaw4892
   Lange BJ, 2005, JAMA-J AM MED ASSOC, V293, P203, DOI 10.1001/jama.293.2.203
   Lemos Priscila dos Santos Maia, 2014, Rev. Bras. Hematol. Hemoter., V36, P420, DOI 10.1016/j.bjhh.2014.06.001
   Lifson LF, 2017, PEDIATR BLOOD CANCER, V64, DOI 10.1002/pbc.26382
   Lim JS, 2013, J PEDIAT HEMATOL ONC, V35, P54, DOI 10.1097/MPH.0b013e318275193b
   Little TJ, 2005, OBES REV, V6, P297, DOI 10.1111/j.1467-789X.2005.00212.x
   Liu WM, 2008, LEUKEMIA LYMPHOMA, V49, P1800, DOI 10.1080/10428190802239188
   Lu HC, 2021, BIOL PSYCHIAT-COGN N, V6, P607, DOI 10.1016/j.bpsc.2020.07.016
   Marcucci G, 2019, ANN ONCOL, V30, P908, DOI 10.1093/annonc/mdz120
   Meccariello R, 2020, INT J MOL SCI, V21, DOI 10.3390/ijms21031113
   MECHOULAM R, 1995, BIOCHEM PHARMACOL, V50, P83, DOI 10.1016/0006-2952(95)00109-D
   Minor RK, 2009, MOL CELL ENDOCRINOL, V299, P79, DOI 10.1016/j.mce.2008.10.044
   Musiol K, 2014, CHILD NERV SYST, V30, P131, DOI 10.1007/s00381-013-2183-8
   Notaro A, 2014, INT J BIOL SCI, V10, P466, DOI 10.7150/ijbs.8337
   Nysom K, 2000, BONE MARROW TRANSPL, V25, P191, DOI 10.1038/sj.bmt.1702131
   Oesch S, 2009, MOL CANCER THER, V8, P1838, DOI 10.1158/1535-7163.MCT-08-1147
   Orgel E, 2016, AM J CLIN NUTR, V103, P808, DOI 10.3945/ajcn.115.124586
   Orgel E, 2014, BLOOD, V124, P3932, DOI 10.1182/blood-2014-08-595389
   Orgel E, 2014, J CLIN ONCOL, V32, P1331, DOI 10.1200/JCO.2013.52.6962
   Paciarotti I., 2015, EC NUTR, V3, P528
   Park S.H., 2007, KOREAN J PEDIAT, V50, P90511, DOI [10.3345/kjp.2007.50.9.905, DOI 10.3345/KJP.2007.50.9.905]
   Perry B, 2012, NUTR DIABETES, V2, DOI 10.1038/nutd.2011.21
   Pirker-Fruhauf UM, 2012, CLIN ORTHOP RELAT R, V470, P2874, DOI 10.1007/s11999-012-2448-7
   Pribnow AK, 2017, PEDIATR BLOOD CANCER, V64, DOI 10.1002/pbc.26590
   Price SL, 2014, FRONT HORM RES, V42, P147, DOI 10.1159/000358343
   Radhakrishnan V, 2015, INDIAN J CANCER, V52, P207, DOI 10.4103/0019-509X.175841
   Rahaman O, 2021, IMMUNOLOGY, V164, P242, DOI 10.1111/imm.13378
   Rayar MS, 2012, PEDIATR BLOOD CANCER, V59, P77, DOI 10.1002/pbc.24040
   Rehfeld JF, 2017, FRONT ENDOCRINOL, V8, DOI 10.3389/fendo.2017.00047
   Remes TM, 2018, ACTA ONCOL, V57, P665, DOI 10.1080/0284186X.2018.1431401
   Rios M, 2013, TRENDS NEUROSCI, V36, P83, DOI 10.1016/j.tins.2012.12.009
   Rogers PCJ, 2014, J CLIN ONCOL, V32, P1293, DOI 10.1200/JCO.2014.55.0616
   Rohani Farzaneh, 2017, Asian Pac J Cancer Prev, V18, P535
   Rutkowska M., 2005, ADV CLIN EXP MED, V14, P1011
   Saenz AM, 2018, J OBES, V2018, DOI 10.1155/2018/7048078
   Salehi M, 2019, METAB SYNDR RELAT D, V17, P183, DOI 10.1089/met.2018.0088
   Schundeln MM, 2020, FRONT PEDIATR, V8, DOI 10.3389/fped.2020.00509
   Schulz P, 2021, NUTRIENTS, V13, DOI 10.3390/nu13020373
   Scott KA, 2017, INT J ONCOL, V51, P369, DOI 10.3892/ijo.2017.4022
   Shah P, 2015, INDIAN J CANCER, V52, P210, DOI 10.4103/0019-509X.175838
   Sharib JM, 2012, PEDIATR BLOOD CANCER, V59, P611, DOI 10.1002/pbc.24031
   Skipworth RJE, 2007, CLIN NUTR, V26, P667, DOI 10.1016/j.clnu.2007.03.011
   Skoczen S, 2020, BMC CANCER, V20, DOI 10.1186/s12885-020-06790-9
   Small AG, 2015, MEDICINE, V94, DOI 10.1097/MD.0000000000000713
   Soto-Mercado V, 2020, LEUKEMIA RES, V95, DOI 10.1016/j.leukres.2020.106389
   Sovetkina A, 2020, CUREUS, V12, DOI 10.7759/cureus.7941
   Sredni ST, 2016, CHILD NERV SYST, V32, P2061, DOI 10.1007/s00381-016-3243-7
   Suzuki D, 2018, INT J HEMATOL, V107, P486, DOI 10.1007/s12185-017-2388-9
   Suzuki H, 2013, J GASTROENTEROL, V48, P574, DOI 10.1007/s00535-013-0787-0
   Suzuki K, 2010, ENDOCR J, V57, P359, DOI 10.1507/endocrj.K10E-077
   Tagliamonte S, 2021, EUR J NUTR, V60, P3703, DOI 10.1007/s00394-021-02538-8
   Tagliamonte S, 2021, EUR J NUTR, V60, P2203, DOI 10.1007/s00394-020-02398-8
   Tah PC, 2012, J SPEC PEDIATR NURS, V17, P301, DOI 10.1111/j.1744-6155.2012.00341.x
   Tarragon E, 2019, CHEM SENSES, V44, P73, DOI 10.1093/chemse/bjy068
   Tazi I, 2008, PEDIATR BLOOD CANCER, V51, P495, DOI 10.1002/pbc.21689
   Tenardi RD, 2012, PEDIATR BLOOD CANCER, V59, P621, DOI 10.1002/pbc.24001
   Tillmann V, 2002, J BONE MINER RES, V17, P1073, DOI 10.1359/jbmr.2002.17.6.1073
   Triarico S, 2019, EUR REV MED PHARMACO, V23, P1165, DOI 10.26355/eurrev_201901_17009
   Trillou CR, 2004, INT J OBESITY, V28, P640, DOI 10.1038/sj.ijo.0802583
   Fayh APT, 2018, NUTR HOSP, V35, P201, DOI 10.20960/nh.1221
   Tsutsumi R. C., 2021, Semina: Ciencias Biologicas e da Saude (Londrina), V42, P51, DOI 10.5433/1679-0367.2021v42n1p51
   Utriainen P, 2017, BONE MARROW TRANSPL, V52, P711, DOI 10.1038/bmt.2016.345
   Viani K, 2021, HEMATOL TRANSF CELL, V43, P389, DOI 10.1016/j.htct.2020.04.008
   Viani K, 2020, PEDIATR BLOOD CANCER, V67, DOI 10.1002/pbc.28211
   Watkins BA, 2019, NUTR RES, V70, P32, DOI 10.1016/j.nutres.2019.06.003
   Wolf I, 2006, CANCER-AM CANCER SOC, V106, P966, DOI 10.1002/cncr.21690
   Woodward ORM, 2022, J PHYSIOL-LONDON, V600, P1053, DOI 10.1113/JP280581
   World Health Organization CureAll Framework, WHO GLOB IN CHILDH C
   Yoruk MA, 2019, J PEDIAT HEMATOL ONC, V41, pE308, DOI 10.1097/MPH.0000000000001350
   Zou SL, 2018, INT J MOL SCI, V19, DOI 10.3390/ijms19030833
NR 130
TC 0
Z9 0
U1 1
U2 1
PU MDPI
PI BASEL
PA ST ALBAN-ANLAGE 66, CH-4052 BASEL, SWITZERLAND
EI 1422-0067
J9 INT J MOL SCI
JI Int. J. Mol. Sci.
PD MAY
PY 2022
VL 23
IS 9
AR 5159
DI 10.3390/ijms23095159
PG 28
WC Biochemistry & Molecular Biology; Chemistry, Multidisciplinary
WE Science Citation Index Expanded (SCI-EXPANDED)
SC Biochemistry & Molecular Biology; Chemistry
GA 1E7JL
UT WOS:000794659900001
PM 35563548
OA Green Published, gold
DA 2022-07-19
ER

PT J
AU Rozanov, D
   Cheltsov, A
   Nilsen, A
   Boniface, C
   Forquer, I
   Korkola, J
   Gray, J
   Tyner, J
   Tognon, CE
   Mills, GB
   Spellman, P
AF Rozanov, Dmitri
   Cheltsov, Anton
   Nilsen, Aaron
   Boniface, Christopher
   Forquer, Isaac
   Korkola, James
   Gray, Joe
   Tyner, Jeffrey
   Tognon, Cristina E.
   Mills, Gordon B.
   Spellman, Paul
TI Targeting mitochondria in cancer therapy could provide a basis for the
   selective anticancer activity
SO PLOS ONE
LA English
DT Article
ID OXIDATIVE STRESS; THIOREDOXIN REDUCTASE; GLUTATHIONE-REDUCTASE;
   DRUG-RESISTANCE; CELL-GROWTH; IN-VITRO; APOPTOSIS; 1,4-NAPHTHOQUINONE;
   METABOLISM; PHENFORMIN
AB To determine the target of the recently identified lead compound NSC130362 that is responsible for its selective anti-cancer efficacy and safety in normal cells, structure-activity relationship (SAR) studies were conducted. First, NSC13062 was validated as a starting compound for the described SAR studies in a variety of cell-based viability assays. Then, a small library of 1,4-naphthoquinines (1,4-NQs) and quinoline-5,8-diones was tested in cell viability assays using pancreatic cancer MIA PaCa-2 cells and normal human hepatocytes. The obtained data allowed us to select a set of both non-toxic compounds that preferentially induced apoptosis in cancer cells and toxic compounds that induced apoptosis in both cancer and normal cells. Anti-cancer activity of the selected non-toxic compounds was confirmed in viability assays using breast cancer HCC1187 cells. Consequently, the two sets of compounds were tested in multiple cell-based and in vitro activity assays to identify key factors responsible for the observed activity. Inhibition of the mitochondrial electron transfer chain (ETC) is a key distinguishing activity between the non-toxic and toxic compounds. Finally, we developed a mathematical model that was able to distinguish these two sets of compounds. The development of this model supports our conclusion that appropriate quantitative SAR (QSAR) models have the potential to be employed to develop anti-cancer compounds with improved potency while maintaining non-toxicity to normal cells.
C1 [Rozanov, Dmitri; Boniface, Christopher; Spellman, Paul] Oregon Hlth & Sci Univ, Knight Canc Inst, Dept Mol & Med Genet, Portland, OR 97201 USA.
   [Cheltsov, Anton] Q MOL LLC, San Diego, CA USA.
   [Nilsen, Aaron] Oregon Hlth & Sci Univ, Med Chem Core, Portland, OR 97201 USA.
   [Forquer, Isaac] Portland State Univ, Dept Chem, Portland, OR 97207 USA.
   [Korkola, James; Gray, Joe] Oregon Hlth & Sci Univ, Dept Biomed Engn, Portland, OR 97201 USA.
   [Tyner, Jeffrey; Tognon, Cristina E.; Mills, Gordon B.] Oregon Hlth & Sci Univ, Dept Cell Dev & Canc Biol, Portland, OR 97201 USA.
   [Tognon, Cristina E.] Howard Hughes Med Inst, Portland, OR USA.
   [Tognon, Cristina E.] Oregon Hlth & Sci Univ, Div Hematol & Med Oncol, Portland, OR 97201 USA.
RP Rozanov, D (通讯作者)，Oregon Hlth & Sci Univ, Knight Canc Inst, Dept Mol & Med Genet, Portland, OR 97201 USA.
EM rozanov@ohsu.edu
RI Gray, Joe/AAX-9549-2020; Nilsen, Aaron/U-6094-2019
OI Mills, Gordon/0000-0002-0144-9614
FU Q-MOL LLC
FX The authors received no specific funding for this work. The funder Q-MOL
   LLC provided support in the form of salaries for authors [AC], and has
   an additional role in the study in data collection and analysis and
   preparation of the manuscript. The specific roles of these authors are
   articulated in the 'author contributions' section.
CR Barbini L, 2007, MOL CELL BIOCHEM, V300, P19, DOI 10.1007/s11010-006-9341-1
   Bender RP, 2007, BIOCHEMISTRY-US, V46, P2856, DOI 10.1021/bi062017l
   Benites J, 2010, EUR J MED CHEM, V45, P6052, DOI 10.1016/j.ejmech.2010.10.006
   Bhasin D, 2013, BIOORG MED CHEM LETT, V23, P6864, DOI 10.1016/j.bmcl.2013.09.098
   Bin Hafeez B, 2013, MOL ONCOL, V7, P428, DOI 10.1016/j.molonc.2012.12.001
   BUFFINTON GD, 1989, BIOCHEM J, V257, P561, DOI 10.1042/bj2570561
   Chen F, 2015, PROTEIN CELL, V6, P654, DOI 10.1007/s13238-015-0178-9
   Cheng G, 2012, CANCER RES, V72, P2634, DOI 10.1158/0008-5472.CAN-11-3928
   Ciriaci N, 2015, FASEB J S, V29
   Couto N, 2016, FREE RADICAL BIO MED, V95, P27, DOI 10.1016/j.freeradbiomed.2016.02.028
   Couzin J, 2002, SCIENCE, V298, P522, DOI 10.1126/science.298.5593.522
   Criddle DN, 2006, J BIOL CHEM, V281, P40485, DOI 10.1074/jbc.M607704200
   Das SK, 2018, J MED CHEM, V61, P804, DOI 10.1021/acs.jmedchem.7b01297
   Donadelli M, 2007, BBA-MOL CELL RES, V1773, P1095, DOI 10.1016/j.bbamcr.2007.05.002
   Engelman JA, 2008, NAT MED, V14, P1351, DOI 10.1038/nm.1890
   Fernando MR, 2006, FASEB J, V20, P2645, DOI 10.1096/fj.06-5919fje
   Frantz S, 2005, NATURE, V437, P942, DOI 10.1038/437942a
   Geisbrecht BV, 1999, J BIOL CHEM, V274, P30527, DOI 10.1074/jbc.274.43.30527
   Han WD, 2007, MOL CANCER THER, V6, P1641, DOI 10.1158/1535-7163.MCT-06-0511
   Hidalgo M, 2010, NEW ENGL J MED, V362, P1605, DOI 10.1056/NEJMra0901557
   Hughes JP, 2011, BRIT J PHARMACOL, V162, P1239, DOI 10.1111/j.1476-5381.2010.01127.x
   Jackson AL, 2017, ONCOTARGET, V8, P100113, DOI 10.18632/oncotarget.22012
   Janzer A, 2014, P NATL ACAD SCI USA, V111, P10574, DOI 10.1073/pnas.1409844111
   Kalyanaraman B, 2018, REDOX BIOL, V14, P316, DOI 10.1016/j.redox.2017.09.020
   Kamada K, 2004, FREE RADICAL BIO MED, V37, P1875, DOI 10.1016/j.freeradbiomed.2004.09.002
   Kayashima T, 2009, CANCER LETT, V278, P34, DOI 10.1016/j.canlet.2008.12.020
   Liu KKC, 2004, MINI-REV MED CHEM, V4, P1105
   Lu J, 2012, ANTIOXID REDOX SIGN, V17, P1738, DOI 10.1089/ars.2012.4650
   Maeda H, 2004, CELL DEATH DIFFER, V11, P737, DOI 10.1038/sj.cdd.4401389
   Maiti AK, 2012, INT J CANCER, V130, P1, DOI 10.1002/ijc.26306
   MCCORD JM, 1988, FREE RADICAL BIO MED, V5, P363, DOI 10.1016/0891-5849(88)90109-8
   Miller WH, 2002, CANCER RES, V62, P3893
   Morin C, 2008, ORG BIOMOL CHEM, V6, P2731, DOI 10.1039/b802649c
   NICOTERA P, 1990, ARCH BIOCHEM BIOPHYS, V283, P200, DOI 10.1016/0003-9861(90)90631-8
   NORDHOFF A, 1993, BIOCHEMISTRY-US, V32, P4060, DOI 10.1021/bi00066a029
   OBRIEN PJ, 1991, CHEM-BIOL INTERACT, V80, P1, DOI 10.1016/0009-2797(91)90029-7
   Pelicano H, 2004, DRUG RESIST UPDATE, V7, P97, DOI 10.1016/j.drup.2004.01.004
   Pervaiz S, 2004, CURR PHARM DESIGN, V10, P1969, DOI 10.2174/1381612043384411
   Prachayasittikul V, 2014, EUR J MED CHEM, V84, P247, DOI 10.1016/j.ejmech.2014.07.024
   Prati F, 2015, J MED CHEM, V58, P6422, DOI 10.1021/acs.jmedchem.5b00748
   Ramadori G, 2010, ANN HEPATOL, V9, P133, DOI 10.1016/S1665-2681(19)31651-5
   Ramzan R, 2013, BIOCHEM SOC T, V41, P1294, DOI 10.1042/BST20130067
   Reuter S, 2010, FREE RADICAL BIO MED, V49, P1603, DOI 10.1016/j.freeradbiomed.2010.09.006
   Rozanov D, 2015, PLOS ONE, V10, DOI 10.1371/journal.pone.0129566
   RUMSEY WL, 1990, J BIOL CHEM, V265, P15392
   Sandur SK, 2006, J BIOL CHEM, V281, P17023, DOI 10.1074/jbc.M601595200
   Saso L, 2014, CURR DRUG TARGETS, V15, P1177, DOI 10.2174/1389450115666141024113925
   Shahabuddin MS, 2007, TOXICOL MECH METHOD, V17, P135, DOI 10.1080/15376510600899605
   SHAIKH IA, 1986, J MED CHEM, V29, P1329, DOI 10.1021/jm00158a002
   Shiryaev SA, 2011, ASSAY DRUG DEV TECHN, V9, P69, DOI 10.1089/adt.2010.0309
   Song Y, 2010, FREE RADICAL BIO MED, V49, P919, DOI 10.1016/j.freeradbiomed.2010.05.009
   Sosa V, 2013, AGEING RES REV, V12, P376, DOI 10.1016/j.arr.2012.10.004
   Sunassee SN, 2013, EUR J MED CHEM, V62, P98, DOI 10.1016/j.ejmech.2012.12.048
   Trachootham D, 2006, CANCER CELL, V10, P241, DOI 10.1016/j.ccr.2006.08.009
   Tyner JW, 2013, CANCER RES, V73, P285, DOI 10.1158/0008-5472.CAN-12-1906
   Wallace DC, 2005, ANNU REV GENET, V39, P359, DOI 10.1146/annurev.genet.39.110304.095751
   Ward PS, 2012, CANCER CELL, V21, P297, DOI 10.1016/j.ccr.2012.02.014
   Weinberg SE, 2015, NAT CHEM BIOL, V11, P9, DOI 10.1038/nchembio.1712
   Xu K, 2001, BIOCHEM PHARMACOL, V61, P165, DOI 10.1016/S0006-2952(00)00526-8
   Yan C, 2012, MOL PHARMACOL, V81, P401, DOI 10.1124/mol.111.076091
   Yang M, 2013, J CLIN INVEST, V123, P3652, DOI 10.1172/JCI67228
   Yuan P, 2013, P NATL ACAD SCI USA, V110, P18226, DOI 10.1073/pnas.1317577110
   Zhang R, 2008, APOPTOSIS, V13, P1465, DOI 10.1007/s10495-008-0278-6
   Zheng ZD, 2018, ONCOL LETT, V15, P5952, DOI 10.3892/ol.2018.7999
   Zhou SY, 2001, TOXICOL LETT, V121, P151, DOI 10.1016/S0378-4274(01)00329-0
NR 65
TC 17
Z9 18
U1 0
U2 2
PU PUBLIC LIBRARY SCIENCE
PI SAN FRANCISCO
PA 1160 BATTERY STREET, STE 100, SAN FRANCISCO, CA 94111 USA
SN 1932-6203
J9 PLOS ONE
JI PLoS One
PD MAR 25
PY 2019
VL 14
IS 3
AR e0205623
DI 10.1371/journal.pone.0205623
PG 26
WC Multidisciplinary Sciences
WE Science Citation Index Expanded (SCI-EXPANDED)
SC Science & Technology - Other Topics
GA HQ1KV
UT WOS:000462157600001
PM 30908483
OA Green Published, gold, Green Submitted
DA 2022-07-19
ER

PT J
AU Takagi, A
   Hawke, P
   Tokuda, S
   Toda, T
   Higashizono, K
   Nagai, E
   Watanabe, M
   Nakatani, E
   Kanemoto, H
   Oba, N
AF Takagi, Akihiko
   Hawke, Philip
   Tokuda, Satoshi
   Toda, Takeo
   Higashizono, Kazuya
   Nagai, Erina
   Watanabe, Masaya
   Nakatani, Eiji
   Kanemoto, Hideyuki
   Oba, Noriyuki
TI Serum carnitine as a biomarker of sarcopenia and nutritional status in
   preoperative gastrointestinal cancer patients
SO JOURNAL OF CACHEXIA SARCOPENIA AND MUSCLE
LA English
DT Article
DE Carnitine; Sarcopenia; Metabolism; Prognostic nutritional index;
   Postoperative complication
ID POSTOPERATIVE COMPLICATIONS; TERM OUTCOMES; MUSCLE MASS;
   SUPPLEMENTATION; GUIDELINES; FATIGUE; SURGERY; MARKER
AB Background Sarcopenia is an important factor in the postoperative outcome of gastrointestinal cancer patients. However, little research has been carried out on potential biomarkers of sarcopenia. Carnitine is an amino acid derivative that is stored in skeletal muscle and is essential for muscle energy metabolism. The primary purpose of this study was to investigate whether serum carnitine level is a biomarker of sarcopenia in preoperative patients with gastrointestinal cancer. The secondary purposes were (i) to examine the associations between carnitine, nutritional status, and albumin level, and (ii) to determine whether carnitine is a prognostic factor for postoperative complications. Methods One hundred fourteen patients scheduled to undergo gastroenterological surgery between August 2016 and January 2017 were enrolled. Their mean age was 68.4 +/- 10.5, and 64.9% were male. Serum carnitine fractions [total carnitine (TC), free l-carnitine (FC), and acylcarnitine (AC)] were measured prior to surgery. The correlation between carnitine level and a variety of clinical features was analysed, including skeletal muscle index (SMI), sarcopenia, prognostic nutritional index (PNI), and postoperative complications. Results Tumour locations included the oesophagus (n = 17), stomach (n = 16), pancreas (n = 20), bile duct (n = 9), liver [n = 33; primary liver cancer (n = 18), liver metastasis (n = 15)], and colorectal region (n = 19). TC and FC levels varied significantly by tumour location. TC and FC showed significant positive correlations with SMI [TC (r = 0.295, P = 0.0014), FC (r = 0.286, P = 0.0020)] and PNI [TC (P = 0.0178, r = 0.222), FC (P = 0.0067, r = 0.2526)]. These levels were significantly lower in the sarcopenia group (TC, P = 0.0124; FC, P = 0.0243). In addition, TC and FC showed significant positive correlations with ALB level [TC (P = 0.038 r = 0.19), FC (P = 0.016 r = 0.23)]. When patients were divided into high ALB (>= 3.5 g/dL, 96 patients) and low ALB (<3.5 g/dL, 18 patients) groups, these correlations were no longer significant, but in the low ALB group there was a tendency towards a negative relationship between ALB level and both TC and FC. No significant relationship was found between postoperative complications and carnitine level. Conclusions This study suggests that carnitine level is a biomarker of sarcopenia and nutritional status. However, it did not find an association between carnitine level and postoperative complications.
C1 [Takagi, Akihiko; Tokuda, Satoshi; Toda, Takeo; Higashizono, Kazuya; Nagai, Erina; Watanabe, Masaya; Kanemoto, Hideyuki; Oba, Noriyuki] Shizuoka Prefectural Gen Hosp, Dept Surg Gastroenterol, Shizuoka, Japan.
   [Hawke, Philip] Univ Shizuoka, Sch Pharmaceut Sci, Shizuoka, Japan.
   [Nakatani, Eiji] Shizuoka Prefectural Gen Hosp, Div Stat Anal, Res Support Ctr, Shizuoka, Japan.
RP Takagi, A (通讯作者)，Shizuoka Prefectural Gen Hosp, Dept Surg Gastroenterol, Aoi Ku, 4-27-1 Kita-ando,Shizuoka shi, Shizuoka 4208527, Japan.
EM akihiko-takagi@i.shizuoka-pho.jp
RI Nakatani, Eiji/O-2782-2013
OI Nakatani, Eiji/0000-0002-4876-446X; Takagi, Akihiko/0000-0002-1357-7437
FU Shizuoka Prefectural Hospital Organization
FX This work was supported in part by a Grant-in-Aid for Medical Research
   from the Shizuoka Prefectural Hospital Organization.
CR Bailon-Cuadrado M, 2019, CIR ESPAN, V97, P71, DOI 10.1016/j.ciresp.2018.08.015
   Bian XJ, 2018, MEDICINE, V97, DOI 10.1097/MD.0000000000010988
   Boshier PR, 2018, DIS ESOPHAGUS, V31, DOI 10.1093/dote/dox134
   Bundred JR, 2020, PANCREATOLOGY, V20, P1243, DOI 10.1016/j.pan.2020.07.411
   Caso G, 2000, J NUTR, V130, P528, DOI 10.1093/jn/130.3.528
   Cruciani RA, 2012, J CLIN ONCOL, V30, P3864, DOI 10.1200/JCO.2011.40.2180
   Cruz-Jentoft AJ, 2010, AGE AGEING, V39, P412, DOI 10.1093/ageing/afq034
   Dindo D, 2004, ANN SURG, V240, P205, DOI 10.1097/01.sla.0000133083.54934.ae
   Evans DC, 2021, NUTR CLIN PRACT, V36, P504, DOI 10.1002/ncp.10648
   Filip B, 2015, EJSO-EUR J SURG ONC, V41, P787, DOI 10.1016/j.ejso.2015.02.014
   Flanagan JL, 2010, NUTR METAB, V7, DOI 10.1186/1743-7075-7-30
   Fujiwara N, 2015, J HEPATOL, V63, P131, DOI 10.1016/j.jhep.2015.02.031
   Gnoni A, 2020, MOLECULES, V25, DOI 10.3390/molecules25010182
   Grarnignano G, 2006, NUTRITION, V22, P136, DOI 10.1016/j.nut.2005.06.003
   Hamaguchi Y, 2015, J HEPATO-BIL-PAN SCI, V22, P475, DOI 10.1002/jhbp.236
   Hiatt WR, 2001, AM J MED, V110, P616, DOI 10.1016/S0002-9343(01)00704-5
   Jiang N, 2014, WORLD J GASTROENTERO, V20, P10537, DOI 10.3748/wjg.v20.i30.10537
   Kamarajah SK, 2019, GASTRIC CANCER, V22, P10, DOI 10.1007/s10120-018-0882-2
   Kanda M, 2011, BRIT J SURG, V98, P268, DOI 10.1002/bjs.7305
   Ke MY, 2016, ONCOTARGET, V7, P81611, DOI 10.18632/oncotarget.13151
   Kemp PR, 2020, J CACHEXIA SARCOPENI, V11, P1321, DOI 10.1002/jcsm.12597
   Levolger S, 2015, BRIT J SURG, V102, P1448, DOI 10.1002/bjs.9893
   Lin TJ, 2019, NUTRITION, V66, P29, DOI [10.1016/j.nut.2019.03.019, 10.1016/j.inut.2019.03.019]
   Miyoshi K, 2020, NUTRITION, V79-80, DOI 10.1016/j.nut.2020.110957
   Mohri Y, 2013, WORLD J SURG, V37, P2688, DOI 10.1007/s00268-013-2156-9
   Nakajima H, 2019, ANN SURG ONCOL, V26, P264, DOI 10.1245/s10434-018-6943-2
   Nishikawa H, 2016, HEPATOL RES, V46, P951, DOI 10.1111/hepr.12774
   Nozoe T, 2002, EUR J SURG ONCOL, V28, P396, DOI 10.1053/ejso.2002.1257
   Patel SS, 2013, J CACHEXIA SARCOPENI, V4, P19, DOI 10.1007/s13539-012-0079-1
   Primassin S, 2008, PEDIATR RES, V63, P632, DOI 10.1203/PDR.0b013e31816ff6f0
   Rinninella E, 2020, CLIN NUTR, V39, P2045, DOI 10.1016/j.clnu.2019.10.021
   Ritterhoff J, 2021, J MOL CELL CARDIOL, V158, P1, DOI 10.1016/j.yjmcc.2021.05.004
   Ruiz M, 2017, AM J PHYSIOL-HEART C, V313, pH768, DOI 10.1152/ajpheart.00820.2016
   Silverio R, 2011, J CACHEXIA SARCOPENI, V2, P37, DOI 10.1007/s13539-011-0017-7
   Simonsen C, 2018, ANN SURG, V268, P58, DOI 10.1097/SLA.0000000000002679
   Sun GW, 2018, INT J COLORECTAL DIS, V33, P1419, DOI 10.1007/s00384-018-3128-1
   TANPHAICHITR V, 1993, NUTRITION, V9, P246
   Trepanier M, 2019, ANN SURG, V270, P493, DOI 10.1097/SLA.0000000000003465
   von Haehling S, 2019, J CACHEXIA SARCOPENI, V10, P1143, DOI 10.1002/jcsm.12501
   Waki Y, 2019, WORLD J SURG, V43, P3083, DOI 10.1007/s00268-019-05145-1
NR 40
TC 0
Z9 0
U1 3
U2 4
PU WILEY
PI HOBOKEN
PA 111 RIVER ST, HOBOKEN 07030-5774, NJ USA
SN 2190-5991
EI 2190-6009
J9 J CACHEXIA SARCOPENI
JI J. Cachexia Sarcopenia Muscle
PD FEB
PY 2022
VL 13
IS 1
BP 287
EP 295
DI 10.1002/jcsm.12906
EA DEC 2021
PG 9
WC Geriatrics & Gerontology; Medicine, General & Internal
WE Science Citation Index Expanded (SCI-EXPANDED)
SC Geriatrics & Gerontology; General & Internal Medicine
GA 2O3QI
UT WOS:000733285600001
PM 34939358
OA Green Published
DA 2022-07-19
ER

PT J
AU Rouse, M
   Younes, A
   Egan, JM
AF Rouse, Michael
   Younes, Antoine
   Egan, Josephine M.
TI Resveratrol and curcumin enhance pancreatic beta-cell function by
   inhibiting phosphodiesterase activity
SO JOURNAL OF ENDOCRINOLOGY
LA English
DT Article
DE type 2 diabetes; resveratrol; curcumin; phosphodiesterase; beta-cell
ID INSULIN-RESISTANCE; GLUCOSE-INTOLERANCE; METABOLIC SYNDROME; OXIDATIVE
   STRESS; MICE; CAMP; DIET; SUPPLEMENTATION; DYSFUNCTION; ANTIOXIDANT
AB Resveratrol (RES) and curcumin (CUR) are polyphenols that are found in fruits and turmeric, and possess medicinal properties that are beneficial in various diseases, such as heart disease, cancer, and type 2 diabetes mellitus (T2DM). Results from recent studies have indicated that their therapeutic properties can be attributed to their anti-inflammatory effects. Owing to reports stating that they protect against beta-cell dysfunction, we studied their mechanism(s) of action in beta-cells. In T2DM, cAMP plays a critical role in glucose- and incretin-stimulated insulin secretion as well as overall pancreatic beta-cell health. A potential therapeutic target in the management of T2DM lies in regulating the activity of phosphodiesterases (PDEs), which degrade cAMP. Both RES and CUR have been reported to act as PDE inhibitors in various cell types, but it remains unknown if they do so in pancreatic beta-cells. In our current study, we found that both RES (0.1-10 mu mol/l) and CUR (1-100 pmol/l)-regulated insulin secretion under glucose- stimulated conditions. Additionally, treating beta-cell lines and human islets with these polyphenols led to increased intracellular cAMP levels in a manner similar to 3-isobutyl-1-methylxanthine, a classic PDE inhibitor. When we investigated the effects of RES and CUR on PDEs, we found that treatment significantly downregulated the mRNA expression of most of the 11 PDE isozymes, including PDE3B, PDE8A, and PDE10A, which have been linked previously to regulation of insulin secretion in islets. Furthermore, RES and CUR inhibited PDE activity in a dose-dependent manner in beta-cell lines and human islets. Collectively, we demonstrate a novel role for natural-occurring polyphenols as PDE inhibitors that enhance pancreatic beta-cell function.
C1 [Rouse, Michael; Egan, Josephine M.] NIA, Clin Invest Lab, Intramural Res Program, NIH, Baltimore, MD 21224 USA.
   [Younes, Antoine] NIA, Lab Cardiovasc Sci, Intramural Res Program, NIH, Baltimore, MD 21224 USA.
RP Egan, JM (通讯作者)，NIA, Clin Invest Lab, Intramural Res Program, NIH, 251 Bayview Blvd, Baltimore, MD 21224 USA.
EM eganj@grc.nia.nih.gov
FU Intramural Research Program of the National Institute on Aging; NATIONAL
   INSTITUTE ON AGING [ZIAAG000214] Funding Source: NIH RePORTER
FX This work was supported by the Intramural Research Program of the
   National Institute on Aging.
CR Abusnina A, 2011, MOL NUTR FOOD RES, V55, P1677, DOI 10.1002/mnfr.201100307
   Aggarwal BB, 2003, ANTICANCER RES, V23, P363
   Arun N, 2002, PLANT FOOD HUM NUTR, V57, P41, DOI 10.1023/A:1013106527829
   Balamurugan AN, 2009, PANCREAS, V38, P454, DOI 10.1097/MPA.0b013e318196c3e7
   Baur JA, 2006, NATURE, V444, P337, DOI 10.1038/nature05354
   Beaudeux JL, 2010, CURR OPIN CLIN NUTR, V13, P729, DOI 10.1097/MCO.0b013e32833ef291
   Bhatt JK, 2012, NUTR RES, V32, P537, DOI 10.1016/j.nutres.2012.06.003
   Brasnyo P, 2011, BRIT J NUTR, V106, P383, DOI 10.1017/S0007114511000316
   Cantin LD, 2007, BIOORG MED CHEM LETT, V17, P2869, DOI 10.1016/j.bmcl.2007.02.061
   Carrizzo A, 2013, FOOD CHEM TOXICOL, V61, P215, DOI 10.1016/j.fct.2013.07.021
   Chuengsamarn S, 2012, DIABETES CARE, V35, P2121, DOI 10.2337/dc12-0116
   Cote RH, 2007, CYCLIC NUCLEOTIDE PH, P165
   Dov A, 2008, ENDOCRINOLOGY, V149, P741, DOI 10.1210/en.2007-0968
   El-Azab MF, 2011, EUR J PHARMACOL, V658, P41, DOI 10.1016/j.ejphar.2011.02.010
   El-Mowafy AM, 2003, CARCINOGENESIS, V24, P869, DOI 10.1093/carcin/bgg015
   El-Mowafy AM, 2002, BIOCHEM BIOPH RES CO, V291, P1218, DOI 10.1006/bbrc.2002.6598
   Fan X, 2013, CURR PHARM DESIGN, V19, P2011
   Fiori JL, 2013, DIABETES, V62, P3500, DOI 10.2337/db13-0266
   Gerhart-Hines Z, 2011, MOL CELL, V44, P851, DOI 10.1016/j.molcel.2011.12.005
   Guariguata L, 2014, DIABETES RES CLIN PR, V103, P137, DOI 10.1016/j.diabres.2013.11.002
   Harndahl L, 2004, J BIOL CHEM, V279, P15214, DOI 10.1074/jbc.M308952200
   Harndahl L, 2002, J BIOL CHEM, V277, P37446, DOI 10.1074/jbc.M205401200
   Holt PR, 2005, DIGEST DIS SCI, V50, P2191, DOI 10.1007/s10620-005-3032-8
   HUSSAIN HEM, 2002, INDIAN J CLIN BIOCH, V17, P33, DOI DOI 10.1007/BF02867969
   Kahn SE, 2003, DIABETOLOGIA, V46, P3, DOI 10.1007/s00125-002-1009-0
   Kar P, 2009, DIABETIC MED, V26, P526, DOI 10.1111/j.1464-5491.2009.02727.x
   Lagouge M, 2006, CELL, V127, P1109, DOI 10.1016/j.cell.2006.11.013
   Lao Christopher D, 2006, BMC Complement Altern Med, V6, P10, DOI 10.1186/1472-6882-6-10
   Marchal J, 2012, PLOS ONE, V7, DOI 10.1371/journal.pone.0034289
   Marshak S, 1999, DIABETES, V48, P1230, DOI 10.2337/diabetes.48.6.1230
   Mehats C, 2002, TRENDS ENDOCRIN MET, V13, P29, DOI 10.1016/S1043-2760(01)00523-9
   Meng B, 2013, CURR PHARM DESIGN, V19, P2101
   Mokdad AH, 2003, JAMA-J AM MED ASSOC, V289, P76, DOI 10.1001/jama.289.1.76
   Movahed A, 2013, EVID-BASED COMPL ALT, V2013, DOI 10.1155/2013/851267
   Nanjan M.J., 2013, INT RES J PHARM, V4, P45, DOI [10.7897/2230-8407.04849, DOI 10.7897/2230-8407.04849]
   Nawrocki AR, 2014, DIABETES, V63, P300, DOI 10.2337/db13-0247
   Pari Leelavinothan, 2005, J Basic Clin Physiol Pharmacol, V16, P257
   Park SJ, 2012, CELL, V148, P421, DOI 10.1016/j.cell.2012.01.017
   Poulsen MM, 2013, DIABETES, V62, P1186, DOI 10.2337/db12-0975
   Rotella DP, 2002, NAT REV DRUG DISCOV, V1, P674, DOI 10.1038/nrd893
   Samson SL, 2014, ENDOCRIN METAB CLIN, V43, P1, DOI 10.1016/j.ecl.2013.09.009
   Shao WJ, 2012, PLOS ONE, V7, DOI 10.1371/journal.pone.0028784
   Shoba G, 1998, PLANTA MED, V64, P353, DOI 10.1055/s-2006-957450
   Soderling SH, 2000, CURR OPIN CELL BIOL, V12, P174, DOI 10.1016/S0955-0674(99)00073-3
   SOLDEVILA G, 1991, J AUTOIMMUN, V4, P381, DOI 10.1016/0896-8411(91)90154-5
   Soufi F G, 2012, Endocr Regul, V46, P83
   Su HC, 2006, ENDOCRINOL METAB, V290, P1339, DOI [10.1152/ajpendo.00487.2005, DOI 10.1152/AJPENDO.00487.2005]
   Szkudelski T, 2011, ANN NY ACAD SCI, V1215, P34, DOI 10.1111/j.1749-6632.2010.05844.x
   Trimmers S, 2013, ANN NY ACAD SCI, V1290, P83, DOI [10.1111/nyas.12185, DOI 10.1111/NYAS.12185]
   Waddleton D, 2008, BIOCHEM PHARMACOL, V76, P884, DOI 10.1016/j.bcp.2008.07.025
   Walz HA, 2007, CELL SIGNAL, V19, P1505, DOI 10.1016/j.cellsig.2007.01.030
   Walz HA, 2006, J ENDOCRINOL, V189, P629, DOI 10.1677/joe.1.06522
   Yoshino J, 2012, CELL METAB, V16, P658, DOI 10.1016/j.cmet.2012.09.015
   Younes A, 2011, ANAL BIOCHEM, V417, P36, DOI 10.1016/j.ab.2011.05.036
NR 54
TC 71
Z9 72
U1 0
U2 27
PU BIOSCIENTIFICA LTD
PI BRISTOL
PA EURO HOUSE, 22 APEX COURT WOODLANDS, BRADLEY STOKE, BRISTOL BS32 4JT,
   ENGLAND
SN 0022-0795
EI 1479-6805
J9 J ENDOCRINOL
JI J. Endocrinol.
PD NOV
PY 2014
VL 223
IS 2
BP 107
EP 117
DI 10.1530/JOE-14-0335
PG 11
WC Endocrinology & Metabolism
WE Science Citation Index Expanded (SCI-EXPANDED)
SC Endocrinology & Metabolism
GA AR5YT
UT WOS:000343659000005
PM 25297556
OA hybrid, Green Published, Green Submitted, Green Accepted
DA 2022-07-19
ER

PT J
AU Morad, SAF
   Levin, JC
   Tan, SF
   Fox, TE
   Feith, DB
   Cabot, MC
AF Morad, Samy A. F.
   Levin, Jonathan C.
   Tan, Su-Fern
   Fox, Todd E.
   Feith, David B.
   Cabot, Myles C.
TI Novel off-target effect of tamoxifen - Inhibition of acid ceramidase
   activity in cancer cells
SO BIOCHIMICA ET BIOPHYSICA ACTA-MOLECULAR AND CELL BIOLOGY OF LIPIDS
LA English
DT Article
DE Acid ceramidase; Tamoxifen; Ceramide; Antiestrogen; Lysosomal protease
ID REVERSE MULTIDRUG-RESISTANCE; HIGH-DOSE TOREMIFENE; PROSTATE-CANCER;
   BREAST-CANCER; UP-REGULATION; GLYCOSPHINGOLIPID METABOLISM; CONFERS
   RESISTANCE; COLON-CANCER; PHASE-II; IN-VIVO
AB Acid ceramidase (AC), EC 3.5.1.23, a lysosomal enzyme, catalyzes the hydrolysis of ceramide to constituent sphingoid base, sphingosine, and fatty acid. Because AC regulates the levels of pro-apoptotic ceramide and mitogenic sphingosine-l-phosphate, it is considered an apt target in cancer therapy. The present study reveals, for the first time, that the prominent antiestrogen, tamoxifen, is a pan-effective AC inhibitor in the low, single digit micromolar range, as demonstrated in a wide spectrum of cancer cell types, prostate, pancreatic, colorectal, and breast. Prostate cancer cells were chosen for the detailed investigations. Treatment of intact PC-3 cells with tamoxifen produced time- and dose-dependent inhibition of AC activity. Tamoxifen did not impact cell viability nor did it inhibit AC activity in cell-free assays. In pursuit of mechanism of action, we demonstrate that tamoxifen induced time-, as early as 5 min, and dose-dependent, as low as 5 mu M, increases in lysosomal membrane permeability (LMP), and time- and dose-dependent downregulation of AC protein expression. Assessing various protease inhibitors revealed that a cathepsin B inhibitor blocked tamoxifen-elicited downregulation of AC protein; however, this action failed to restore AC activity unless assayed in a cell-free system at pH 4.5. In addition, pretreatment with tamoxifen inhibited PC-3 cell migration. Toremifene, an antiestrogen structurally similar to tamoxifen, was also a potent inhibitor of AC activity. This study reveals a new, off-target action of tamoxifen that may be of benefit to enhance anticancer therapies that either incorporate ceramide or target ceramide metabolism. (C) 2013 Elsevier B.V. All rights reserved.
C1 [Morad, Samy A. F.; Levin, Jonathan C.; Cabot, Myles C.] St Johns Hlth Ctr, John Wayne Canc Inst, Dept Expt Therapeut, Santa Monica, CA 90404 USA.
   [Tan, Su-Fern; Feith, David B.] Penn State Univ, Penn State Hershey Canc Inst, Coll Med, Hershey, PA USA.
   [Fox, Todd E.] Penn State Univ, Dept Pharmacol, Coll Med, Hershey, PA USA.
RP Cabot, MC (通讯作者)，St Johns Hlth Ctr, John Wayne Canc Inst, Dept Expt Therapeut, 2200 Santa Monica Blvd, Santa Monica, CA 90404 USA.
EM cabot@jwci.org
RI Morad, Samy A.F./L-2739-2015; Morad, Samy A. F./I-4034-2019
OI Morad, Samy A.F./0000-0002-0563-3144; Morad, Samy A.
   F./0000-0002-6932-9440
FU Associates for Breast and Prostate Cancer Studies (ABC's, Los Angeles);
   Fashion Footwear Association of New York Charitable Foundation (FANNY
   Shoes on Sale, New York); Buehrle Family Foundation (St. Louis)
FX This work was supported by the Associates for Breast and Prostate Cancer
   Studies (ABC's, Los Angeles), the Fashion Footwear Association of New
   York Charitable Foundation (FANNY Shoes on Sale, New York), and the
   Buehrle Family Foundation (St. Louis).
CR Akao Y, 2006, BIOCHEM BIOPH RES CO, V342, P1284, DOI 10.1016/j.bbrc.2006.02.070
   Barth Brian M., 2013, Critical Reviews in Oncogenesis, V18, P221
   Beckham TH, 2012, INT J CANCER, V131, P2034, DOI 10.1002/ijc.27480
   Bedia C, 2007, CHEMBIOCHEM, V8, P642, DOI 10.1002/cbic.200600533
   Bedia C, 2011, J BIOL CHEM, V286, P28200, DOI 10.1074/jbc.M110.216382
   Bedia C, 2008, CHEM PHYS LIPIDS, V156, P33, DOI 10.1016/j.chemphyslip.2008.07.012
   BLIGH EG, 1959, CAN J BIOCHEM PHYS, V37, P911
   Brocklyn James R Van, 2010, World J Biol Chem, V1, P307, DOI 10.4331/wjbc.v1.i10.307
   Cabot MC, 1996, FEBS LETT, V394, P129, DOI 10.1016/0014-5793(96)00942-8
   Canals D, 2011, BRIT J PHARMACOL, V163, P694, DOI 10.1111/j.1476-5381.2011.01279.x
   Chapman JV, 2010, INT J ONCOL, V37, P1591, DOI 10.3892/ijo_00000813
   Dayon A, 2009, PLOS ONE, V4, DOI 10.1371/journal.pone.0008048
   de Medina P, 2004, J PHARMACOL EXP THER, V308, P1165, DOI 10.1124/jpet.103.060426
   de Medina Philippe, 2004, Current Medicinal Chemistry - Anti-Cancer Agents, V4, P491
   Delgado A, 2012, ANTI-CANCER AGENT ME, V12, P285, DOI 10.2174/187152012800228643
   Dorchies OM, 2013, AM J PATHOL, V182, P485, DOI 10.1016/j.ajpath.2012.10.018
   Flowers M, 2012, BREAST CANCER RES TR, V133, P447, DOI 10.1007/s10549-011-1768-8
   Fox TE, 2011, J LIPID RES, V52, P509, DOI 10.1194/jlr.M010595
   GATT S, 1963, J BIOL CHEM, V238, P3131
   Gouaze-Andersson V, 2011, PROSTATE, V71, P1064, DOI 10.1002/pros.21321
   He XX, 2003, J BIOL CHEM, V278, P32978, DOI 10.1074/jbc.M301936200
   Holman DH, 2008, CANCER CHEMOTH PHARM, V61, P231, DOI 10.1007/s00280-007-0465-0
   Hu W, 2010, J BIOL CHEM, V285, P7964, DOI 10.1074/jbc.M109.063586
   Kirkegaard T, 2010, NATURE, V463, P549, DOI 10.1038/nature08710
   Lara PN, 2001, CANCER CHEMOTH PHARM, V48, P22, DOI 10.1007/s002800100293
   Larsen SD, 2012, J LIPID RES, V53, P282, DOI 10.1194/jlr.M021261
   Lavie Y, 1997, J BIOL CHEM, V272, P1682, DOI 10.1074/jbc.272.3.1682
   Lindner DJ, 1997, J INTERF CYTOK RES, V17, P681, DOI 10.1089/jir.1997.17.681
   Liu X, 2008, FRONT BIOSCI-LANDMRK, V13, P2293, DOI 10.2741/2843
   LOINTIER P, 1992, ANTICANCER RES, V12, P1523
   Lucki NC, 2011, J BIOL CHEM, V286, P19399, DOI 10.1074/jbc.M110.195826
   Mahdy AEM, 2009, MOL THER, V17, P430, DOI 10.1038/mt.2008.281
   Mandlekar S, 2001, APOPTOSIS, V6, P469, DOI 10.1023/A:1012437607881
   Matsuoka H, 2009, EXP CELL RES, V315, P2022, DOI 10.1016/j.yexcr.2009.04.009
   Morad SAF, 2013, BIOCHEM PHARMACOL, V85, P1057, DOI 10.1016/j.bcp.2013.01.015
   Morad SAF, 2013, CANCER CHEMOTH PHARM, V71, P635, DOI 10.1007/s00280-012-2050-4
   Morad SAF, 2013, NAT REV CANCER, V13, P51, DOI 10.1038/nrc3398
   Morad SAF, 2012, MOL CANCER THER, V11, P2352, DOI 10.1158/1535-7163.MCT-12-0594
   Musumarra G, 2003, BIOL CHEM, V384, P321, DOI 10.1515/BC.2003.037
   Nakayama Y, 2000, CANCER LETT, V161, P63, DOI 10.1016/S0304-3835(00)00600-5
   NILSSON A, 1969, BIOCHIM BIOPHYS ACTA, V176, P339, DOI 10.1016/0005-2760(69)90192-1
   Park JH, 2006, BBA-BIOMEMBRANES, V1758, P2133, DOI 10.1016/j.bbamem.2006.08.019
   Price D, 2006, J UROLOGY, V176, P965, DOI 10.1016/j.juro.2006.04.011
   Raghow S, 2002, CANCER RES, V62, P1370
   Rosell J, 2013, BREAST CANCER RES TR, V138, P467, DOI 10.1007/s10549-013-2457-6
   Saad AF, 2007, CANCER BIOL THER, V6, P1455
   Sanchenkov A, 2001, JNCI-J NATL CANCER I, V93, P347, DOI 10.1093/jnci/93.5.347
   Sawaki M, 2012, ONCOL LETT, V3, P61, DOI 10.3892/ol.2011.449
   Seelan RS, 2000, GENE CHROMOSOME CANC, V29, P137, DOI 10.1002/1098-2264(2000)9999:9999<::AID-GCC1018>3.0.CO;2-E
   Selzner M, 2001, CANCER RES, V61, P1233
   Shida D, 2008, CURR DRUG TARGETS, V9, P662, DOI 10.2174/138945008785132402
   Taneja SS, 2006, EXPERT OPIN INV DRUG, V15, P293, DOI 10.1517/13543784.15.3.293
   VERGER R, 1976, ANNU REV BIOPHYS BIO, V5, P77, DOI 10.1146/annurev.bb.05.060176.000453
NR 54
TC 42
Z9 44
U1 0
U2 25
PU ELSEVIER SCIENCE BV
PI AMSTERDAM
PA PO BOX 211, 1000 AE AMSTERDAM, NETHERLANDS
SN 1388-1981
EI 0006-3002
J9 BBA-MOL CELL BIOL L
JI Biochim. Biophys. Acta Mol. Cell Biol. Lipids
PD DEC
PY 2013
VL 1831
IS 12
BP 1657
EP 1664
DI 10.1016/j.bbalip.2013.07.016
PG 8
WC Biochemistry & Molecular Biology; Biophysics; Cell Biology
WE Science Citation Index Expanded (SCI-EXPANDED)
SC Biochemistry & Molecular Biology; Biophysics; Cell Biology
GA 245BM
UT WOS:000326433900001
PM 23939396
DA 2022-07-19
ER

PT J
AU Taiyoh, H
   Kubota, T
   Fujiwara, H
   Matsumura, A
   Murayama, Y
   Okamoto, K
   Ichikawa, D
   Ochiai, T
   Nakamura, T
   Matsumoto, K
   Nakamura, T
   Otsuji, E
AF Taiyoh, Hiroaki
   Kubota, Takeshi
   Fujiwara, Hitoshi
   Matsumura, Atsushi
   Murayama, Yasutoshi
   Okamoto, Kazuma
   Ichikawa, Daisuke
   Ochiai, Toshiya
   Nakamura, Takahiro
   Matsumoto, Kunio
   Nakamura, Toshikazu
   Otsuji, Eigo
TI NK4 Gene Expression Enhances 5-Fluorouracil-induced Apoptosis of Murine
   Colon Cancer Cells
SO ANTICANCER RESEARCH
LA English
DT Article
DE HGF; c-Met; NK4; CT26; 5-fluorouracil; Akt; Erk1/2; thymidylate synthase
ID HEPATOCYTE GROWTH-FACTOR; PANCREATIC-CANCER; COLORECTAL-CANCER;
   PERITONEAL IMPLANTATION; 4-KRINGLE ANTAGONIST; MOLECULAR-CLONING;
   GASTRIC-CANCER; SECRETE NK4; C-MET; METASTASIS
AB Background: The hepatocyte growth factor (HGF)-Met pathway plays a role in progression to malignant characteristics in tumors, including that of resistance to anticancer drugs. The purpose of this study was to elucidate the possibility of the combination therapy of NK4, a competitive antagonist for HGF. Materials and Methods: We established a genetically modified murine colon cancer cell, CT26, to produce abundant NK4 (CT26/NK4). Cell proliferation, apoptosis, cell cycle, intracellular signaling, and 5-fluorouracil (5-FU) metabolism of this cell line were examined. Results: There was no difference in thymidylate synthase mRNA level between mock-transfected control CT26 cells and CT26/NK4 cells, suggesting that NK4 expression does not change 5-FU metabolism. NK4 gene expression enhanced 5-FU-induced caspase-3 and -7 activation of CT26. Cell cycle analysis showed that NK4 gene expression and 5-FU treatment caused an increase in the proportion of sub-G(1) cells. On 5-FU treatment, phosphorylation of Akt and Erk1/2 was suppressed in CT26/NK4 less than in mock-transfected cells. 5-FU showed a stronger cytotoxic activity towards CT26/NK4 cells than control CT26 cells. Conclusion: 5-FU exerts an additional effect on apoptosis of NK4-expressing CT26 cells by down-regulating intracellular signaling of the HGF/c-Met pathway.
C1 [Taiyoh, Hiroaki; Kubota, Takeshi; Fujiwara, Hitoshi; Matsumura, Atsushi; Murayama, Yasutoshi; Okamoto, Kazuma; Ichikawa, Daisuke; Ochiai, Toshiya; Otsuji, Eigo] Kyoto Prefectural Univ Med, Dept Digest Surg, Kamigyo Ku, Kyoto 6028566, Japan.
   [Nakamura, Takahiro; Matsumoto, Kunio] Kanazawa Univ, Canc Res Inst, Div Tumor Dynam & Regulat, Kanazawa, Ishikawa 920, Japan.
   [Nakamura, Toshikazu] Osaka Univ, Ctr Adv Sci & Innovat, Kringle Pharma Joint Res Div Regenerat Drug Disco, Osaka, Japan.
RP Taiyoh, H (通讯作者)，Kyoto Prefectural Univ Med, Dept Digest Surg, Kamigyo Ku, 465 Kajii Cho, Kyoto 6028566, Japan.
EM taiyoh@koto.kpu-m.ac.jp
RI Matsumoto, Kunio/D-8441-2015; Ochiai, Toshiya/AFO-6491-2022
OI Matsumoto, Kunio/0000-0002-6532-4482; 
FU Ministry of Education, Culture, Sports, Science and Technology of Japan
FX This study was supported by a Grant-in-Aid for Young Scientists and a
   Grant-in-Aid for Scientific Research from the Ministry of Education,
   Culture, Sports, Science and Technology of Japan.
CR Akao Y, 2011, CANCER LETT, V300, P197, DOI 10.1016/j.canlet.2010.10.006
   Birchmeier C, 2003, NAT REV MOL CELL BIO, V4, P915, DOI 10.1038/nrm1261
   Bowers DC, 2000, CANCER RES, V60, P4277
   Caraglia M, 2005, CANCER BIOL THER, V4, P1159, DOI 10.4161/cbt.4.10.2206
   CARBONARI M, 1995, CYTOMETRY, V22, P161, DOI 10.1002/cyto.990220302
   Date K, 1997, FEBS LETT, V420, P1, DOI 10.1016/S0014-5793(97)01475-0
   DIRENZO MF, 1995, CLIN CANCER RES, V1, P147
   Egami T, 2009, CANCER SCI, V100, P722, DOI 10.1111/j.1349-7006.2009.01101.x
   Fujiwara H, 2005, CANCER GENE THER, V12, P206, DOI 10.1038/sj.cgt.7700782
   Fukuura T, 1998, BRIT J CANCER, V78, P454, DOI 10.1038/bjc.1998.514
   GAVRIELI Y, 1992, J CELL BIOL, V119, P493, DOI 10.1083/jcb.119.3.493
   Hiscox SE, 1997, CANCER INVEST, V15, P513, DOI 10.3109/07357909709047592
   Huang L, 2010, BRIT J DERMATOL, V163, P1181, DOI 10.1111/j.1365-2133.2010.09939.x
   Jiang WG, 2005, CRIT REV ONCOL HEMAT, V53, P35, DOI 10.1016/j.critrevonc.2004.09.004
   Jie JZ, 2006, WORLD J GASTROENTERO, V12, P3983, DOI 10.3748/wjg.v12.i25.3983
   Kang MH, 2009, ONCOL REP, V22, P525, DOI 10.3892/or_00000467
   Kuba K, 2000, CANCER RES, V60, P6737
   Kubota T, 2004, CANCER SCI, V95, P321, DOI 10.1111/j.1349-7006.2004.tb03210.x
   Kubota T, 2009, CLIN EXP METASTAS, V26, P447, DOI 10.1007/s10585-009-9244-0
   Lasagna N, 2006, CANCER RES, V66, P2673, DOI 10.1158/0008-5472.CAN-05-2290
   Maehara N, 2001, BRIT J CANCER, V84, P864, DOI 10.1054/bjoc.2000.1682
   Meng RD, 2009, CANCER RES, V69, P573, DOI 10.1158/0008-5472.CAN-08-2088
   MIYAZAWA K, 1989, BIOCHEM BIOPH RES CO, V163, P967, DOI 10.1016/0006-291X(89)92316-4
   NAKAMURA T, 1989, NATURE, V342, P440, DOI 10.1038/342440a0
   Namiki Y, 2006, INT J CANCER, V118, P1545, DOI 10.1002/ijc.21531
   Okamoto S, 1996, ANTICANCER RES, V16, P2699
   Onimaru M, 2010, CANCER GENE THER, V17, P541, DOI 10.1038/cgt.2010.9
   Osada S, 2010, HEPATO-GASTROENTEROL, V57, P76
   Pozzi A, 2004, J BIOL CHEM, V279, P29797, DOI 10.1074/jbc.M313989200
   Saimura M, 2002, CLIN CANCER RES, V8, P3243
   SEKI T, 1990, BIOCHEM BIOPH RES CO, V172, P321, DOI 10.1016/S0006-291X(05)80212-8
   Tomioka D, 2001, CANCER RES, V61, P7518
   Umeki K, 1999, ONCOLOGY-BASEL, V56, P314, DOI 10.1159/000011985
   Yoshimura M, 2005, ANTICANCER RES, V25, P3847
NR 34
TC 6
Z9 9
U1 0
U2 4
PU INT INST ANTICANCER RESEARCH
PI ATHENS
PA EDITORIAL OFFICE 1ST KM KAPANDRITIOU-KALAMOU RD KAPANDRITI, PO BOX 22,
   ATHENS 19014, GREECE
SN 0250-7005
J9 ANTICANCER RES
JI Anticancer Res.
PD JUN
PY 2011
VL 31
IS 6
BP 2217
EP 2224
PG 8
WC Oncology
WE Science Citation Index Expanded (SCI-EXPANDED)
SC Oncology
GA 791AE
UT WOS:000292631300028
PM 21737644
DA 2022-07-19
ER

PT J
AU Botticelli, A
   Onesti, CE
   Strigari, L
   Occhipinti, M
   Di Pietro, FR
   Cerbelli, B
   Petremolo, A
   Anselmi, E
   Macrini, S
   Roberto, M
   Falcone, R
   Lionetto, L
   Borro, M
   Milano, A
   Gentile, G
   Simmaco, M
   Marchetti, P
   Mazzuca, F
AF Botticelli, Andrea
   Onesti, Concetta E.
   Strigari, Lidia
   Occhipinti, Mario
   Di Pietro, Francesca R.
   Cerbelli, Bruna
   Petremolo, Antonella
   Anselmi, Elisabetta
   Macrini, Serena
   Roberto, Michela
   Falcone, Rosa
   Lionetto, Luana
   Borro, Marina
   Milano, Annalisa
   Gentile, Giovanna
   Simmaco, Maurizio
   Marchetti, Paolo
   Mazzuca, Federica
TI A nomogram to predict 5-fluorouracil toxicity: when pharmacogenomics
   meets the patient
SO ANTI-CANCER DRUGS
LA English
DT Article
DE 5-fluorouracil degradation rate; gastrointestinal cancer; nomogram;
   toxicity
ID COLORECTAL-CANCER PATIENTS; FLUOROPYRIMIDINE-BASED CHEMOTHERAPY;
   REDUCTASE GENE POLYMORPHISMS; ADJUVANT CHEMOTHERAPY; DEGRADATION RATE;
   COLON-CANCER; THYMIDYLATE SYNTHASE; FLUOROURACIL; SURVIVAL; THERAPY
AB Fluoropyrimidines combined with other agents are commonly used for gastrointestinal cancer treatment. Considering that severe toxicities occur in 30% of patients, we aimed to structure a nomogram to predict toxicity, based on metabolic parameter and patients' characteristics. We retrospectively enrolled patients affected by gastrointestinal tract cancers. Pretreatment 5-fluorouracil (5-FU) degradation rate and DPYD, TSER, MTHFR A1298T, and C677T gene polymorphisms were characterized. Data on toxicities were collected according to CTCAE v3.0. Multivariate logistic regression analysis was used to structure a nomogram. 642 patients were enrolled (384 men; 258 female; median age: 67 years, range: 27-87): 449 (69.9%) patients were affected by colorectal cancer; 118 (18.4%) by gastroesophageal cancer; 66 (10.3%) by pancreatic cancer; and nine (1.4%) by other cancers. Grade 3-4 toxicities were observed in 118 (18.4%) patients and were most frequently observed in patients with altered 5-FU degradation rate (43.5 and 26.7% of the patients in the poor metabolizer and in the ultrarapid metabolizer group respectively, vs. 17% in the normal metabolizer group) and in DPYD heterozygous mutated patients (83.3% of the patients). Age, DPYD status, the number of drugs administered, and 5-FU degradation rate value were associated to severe toxicities. On the basis of these findings, we structured a nomogram to assess a score to predict the risk of developing severe toxicity. Compared with the available pharmacogenetic tests, this approach can be applied to the whole population, predicting the risk for severe toxicity, with an easy, low-cost, and not invasive technique.
C1 [Botticelli, Andrea; Onesti, Concetta E.; Occhipinti, Mario; Di Pietro, Francesca R.; Petremolo, Antonella; Anselmi, Elisabetta; Macrini, Serena; Roberto, Michela; Falcone, Rosa; Marchetti, Paolo; Mazzuca, Federica] Sapienza Univ Rome, Dept Clin & Mol Med, Rome, Italy.
   [Cerbelli, Bruna] Sapienza Univ Rome, Dept Radiol Oncol & Pathol Sci, Rome, Italy.
   [Borro, Marina; Gentile, Giovanna; Simmaco, Maurizio] Sapienza Univ Rome, Dept Neurosci Mental Hlth & Sensory Organs NESMOS, Rome, Italy.
   [Onesti, Concetta E.; Occhipinti, Mario; Di Pietro, Francesca R.; Petremolo, Antonella; Anselmi, Elisabetta; Macrini, Serena; Roberto, Michela; Falcone, Rosa; Milano, Annalisa; Marchetti, Paolo; Mazzuca, Federica] St Andrea Hosp, Dept Med Oncol, Via Grottarossa 1035, I-00189 Rome, Italy.
   [Strigari, Lidia] Regina Elena Inst Canc Res, Lab Med Phys & Expert Syst, Rome, Italy.
   [Lionetto, Luana; Borro, Marina; Gentile, Giovanna; Marchetti, Paolo] Ist Dermopat Immacolata IRCCS, Rome, Italy.
RP Onesti, CE (通讯作者)，St Andrea Hosp, Dept Med Oncol, Via Grottarossa 1035, I-00189 Rome, Italy.
EM elisaonesti@gmail.com
RI Simmaco, Maurizio/AAC-2870-2019; Marchetti, Paolo/J-9890-2018; Onesti,
   Concetta Elisa/N-1027-2019; Botticelli, Andrea/J-9926-2018; Strigari,
   Lidia/B-9352-2017; Di Pietro, Francesca Romana/AAB-8300-2022; Roberto,
   Michela/AAC-2552-2022
OI Simmaco, Maurizio/0000-0003-4164-1472; Marchetti,
   Paolo/0000-0002-9064-8761; Onesti, Concetta Elisa/0000-0002-8360-5026;
   Botticelli, Andrea/0000-0002-6425-9893; Strigari,
   Lidia/0000-0003-4293-2298; Occhipinti, Mario/0000-0002-7169-5343;
   Onesti, Emanuela/0000-0003-4041-2248; Di Pietro, Francesca
   Romana/0000-0002-6779-8753
CR Ahmed S, 2010, DIS COLON RECTUM, V53, P1432, DOI 10.1007/DCR.0b013e3181e78815
   Amstutz U, 2015, CLIN CANCER RES, V21, P2038, DOI 10.1158/1078-0432.CCR-14-2817
   Aspinall SL, 2015, BMC CANCER, V15, DOI 10.1186/s12885-015-1038-y
   Borro M, 2016, ONCOTARGET, DOI 10.18632/oncotarget.12571
   Botticelli A, 2016, PLOS ONE, V11, DOI 10.1371/journal.pone.0163105
   Deenen MJ, 2016, J CLIN ONCOL, V34, P227, DOI 10.1200/JCO.2015.63.1325
   Etienne-Grimaldi MC, 2007, PHARMACOGENOMICS, V8, P1561, DOI 10.2217/14622416.8.11.1561
   Gentile G, 2016, PHARMACOGENOMICS J, V16, P320, DOI 10.1038/tpj.2015.56
   Gustavsson B, 2015, CLIN COLORECTAL CANC, V14, P1, DOI 10.1016/j.clcc.2014.11.002
   Ho J, 2010, J CLIN ONCOL, V28, DOI 10.1200/jco.2010.28.15_suppl.3624
   Jakobsen A, 2005, J CLIN ONCOL, V23, P1365, DOI 10.1200/JCO.2005.06.219
   Levy E, 1998, J CLIN ONCOL, V16, P3537, DOI 10.1200/JCO.1998.16.11.3537
   Lostia AM, 2009, THER DRUG MONIT, V31, P482, DOI 10.1097/FTD.0b013e3181ae4516
   Lunenburg CATC, 2016, EUR J CANCER, V54, P40, DOI 10.1016/j.ejca.2015.11.008
   Marcuello E, 2006, CANCER CHEMOTH PHARM, V57, P835, DOI 10.1007/s00280-005-0089-1
   Mazzuca F, 2016, ONCOTARGET, V7, P20612, DOI 10.18632/oncotarget.7991
   Meulendijks D, 2016, CANCER TREAT REV, V50, P23, DOI 10.1016/j.ctrv.2016.08.002
   Meulendijks D, 2016, INT J CANCER, V138, P2752, DOI 10.1002/ijc.30014
   Morris M, 2007, BRIT J CANCER, V96, P701, DOI 10.1038/sj.bjc.6603627
   Neugut AI, 2006, J CLIN ONCOL, V24, P2368, DOI 10.1200/JCO.2005.04.5005
   Onesti CE, 2017, ANTI-CANCER DRUG, V28, P322, DOI 10.1097/CAD.0000000000000453
   Rich TA, 2004, J CLIN ONCOL, V22, P2214, DOI 10.1200/JCO.2004.08.009
   Roberto M, 2017, EUR J CLIN PHARMACOL, V73, P157, DOI 10.1007/s00228-016-2160-8
   Romiti A, 2016, ANTI-CANCER DRUG, V27, P1044, DOI 10.1097/CAD.0000000000000429
   Saif MW, 2013, CANCER GENOM PROTEOM, V10, P89
   Schwab M, 2008, J CLIN ONCOL, V26, P2131, DOI 10.1200/JCO.2006.10.4182
   Schwartzberg LS, 2014, ASCO POST S, V5
   Seck K, 2005, CLIN CANCER RES, V11, P5886, DOI 10.1158/1078-0432.CCR-04-1784
   Sharma R, 2008, CLIN CANCER RES, V14, P817, DOI 10.1158/1078-0432.CCR-07-0425
   Trotti A, 2003, SEMIN RADIAT ONCOL, V13, P176, DOI 10.1016/S1053-4296(03)00031-6
   van Kuilenburg ABP, 2016, BBA-MOL BASIS DIS, V1862, P754, DOI 10.1016/j.bbadis.2016.01.009
   Wilson PM, 2014, NAT REV CLIN ONCOL, V11, P282, DOI 10.1038/nrclinonc.2014.51
NR 32
TC 7
Z9 8
U1 0
U2 6
PU LIPPINCOTT WILLIAMS & WILKINS
PI PHILADELPHIA
PA TWO COMMERCE SQ, 2001 MARKET ST, PHILADELPHIA, PA 19103 USA
SN 0959-4973
EI 1473-5741
J9 ANTI-CANCER DRUG
JI Anti-Cancer Drugs
PD JUN
PY 2017
VL 28
IS 5
BP 551
EP 556
DI 10.1097/CAD.0000000000000492
PG 6
WC Oncology; Pharmacology & Pharmacy
WE Science Citation Index Expanded (SCI-EXPANDED)
SC Oncology; Pharmacology & Pharmacy
GA ER5LM
UT WOS:000398843400010
PM 28296649
DA 2022-07-19
ER

PT J
AU von Guggenberg, E
   Dietrich, H
   Skvortsova, I
   Gabriel, M
   Virgolini, IJ
   Decristoforo, C
AF von Guggenberg, E.
   Dietrich, H.
   Skvortsova, I.
   Gabriel, M.
   Virgolini, I. J.
   Decristoforo, C.
TI Tc-99-labelled HYNIC-minigastrin with reduced kidney uptake for
   targeting of CCK-2 receptor-positive tumours
SO EUROPEAN JOURNAL OF NUCLEAR MEDICINE AND MOLECULAR IMAGING
LA English
DT Article; Proceedings Paper
CT 7th International Symposium on Technetium in Chemistry and Nuclear
   Medicine
CY SEP, 2006
CL Bressanone, ITALY
DE technetium-99m; minigastrin; CCK-2 receptors; medullary thyroid
   carcinoma; peptide
ID INITIAL CLINICAL-EVALUATION; RADIOMETAL-LABELED MINIGASTRIN;
   MEDULLARY-THYROID CANCER; EXPRESSING MALIGNANCIES; IN-VIVO; PEPTIDES;
   THERAPY; GASTRIN
AB Purpose Different attempts have been made to develop a suitable radioligand for targeting CCK- 2 receptors in vivo, for staging of medullary thyroid carcinoma ( MTC) and other receptor- expressing tumours. After initial successful clinical studies with [ DTPA(0), DGlu(1)] minigastrin ( DTPAMG0) radiolabelled with In-111 and Y-90, our group developed a Tc-99m- labelled radioligand, based on HYNIC- MG0. A major drawback observed with these derivatives is their high uptake by the kidneys. In this study we describe the preclinical evaluation of the optimised shortened peptide analogue, [ HYNIC0, DGlu(1), desGlu(2-6)] minigastrin ( HYNIC- MG11).
   Methods Tc-99m labelling of HYNIC- MG11 was performed using tricine and EDDA as coligands. Stability experiments were carried out by reversed phase HPLC analysis in PBS, PBS/ cysteine and plasma as well as rat liver and kidney homogenates. Receptor binding and cell uptake experiments were performed using AR4- 2J rat pancreatic tumour cells. Animal biodistribution was studied in AR4- 2J tumour- bearing nude mice.
   Results Radiolabelling was performed at high specific activities and radiochemical purity was > 90%. Tc-99m- EDDA-HYNIC-MG11 showed high affinity for the CCK- 2 receptor and cell internalisation comparable to that of Tc-99m- EDDA-HYNIC-MG0. Despite high stability in solution, a low metabolic stability in rat tissue homogenates was found. In a nude mouse tumour model, very low unspecific retention in most organs, rapid renal excretion with reduced renal retention and high tumour uptake were observed.
   Conclusion Tc-99m- EDDA- HYNIC- MG11 shows advantages over Tc-99m- EDDA- HYNIC- MG0 in terms of lower kidney retention with unchanged uptake in tumours and CCK- 2 receptor- positive tissue. However, the lower metabolic stability and impurities formed in the labelling process still leave room for further improvement.
C1 Innsbruck Med Univ, Clin Dept Nucl Med, A-6020 Innsbruck, Austria.
   Innsbruck Med Univ, Cent Lab Anim Facil, Innsbruck, Austria.
   Innsbruck Med Univ, Clin Dept Radiotherapy & Radiooncol, Innsbruck, Austria.
RP von Guggenberg, E (通讯作者)，Innsbruck Med Univ, Clin Dept Nucl Med, Anichstr 35, A-6020 Innsbruck, Austria.
EM elisabeth.vonguggenberg@uki.at
RI Decristoforo, Clemens/AAR-4868-2020; Skvortsova, Ira-Ida/H-3595-2017;
   von Guggenberg, Elisabeth/L-8088-2019
OI Decristoforo, Clemens/0000-0003-0566-4036; Skvortsova,
   Ira-Ida/0000-0001-8993-611X; von Guggenberg,
   Elisabeth/0000-0003-4944-4705
CR Aloj L, 2002, BIOPOLYMERS, V66, P370, DOI 10.1002/bip.10347
   Behe M, 2005, EUR J NUCL MED MOL I, V32, pS78
   Behe M, 2005, J NUCL MED, V46, P1012
   Behe M, 2002, BIOPOLYMERS, V66, P399, DOI 10.1002/bip.10356
   Behe M, 2003, EUR J NUCL MED MOL I, V30, P1140, DOI 10.1007/s00259-003-1178-1
   BEHE M, 2003, EUR J NUCL MED MOL I, V30, pS199
   Behr TM, 1999, J NUCL MED, V40, P1029
   Behr TM, 2002, SEMIN NUCL MED, V32, P97, DOI 10.1053/snuc.2002.31028
   Behr TM, 1998, EUR J NUCL MED, V25, P424, DOI 10.1007/s002590050241
   BREEMAN WAP, 2006, TECHNETIUM RHENIUM O, P231
   de Jong M, 1999, J NUCL MED, V40, P2081
   Decristoforo C, 2000, J NUCL MED, V41, P1114
   Gotthardt Martin, 2003, Clin Lung Cancer, V5, P119, DOI 10.3816/CLC.2003.n.026
   GOTTHART M, 2003, EUR J NUCL MED MOL I, V30, pS181
   Kwekkeboom D, 2000, J NUCL MED, V41, P1704
   Laverman P, 2004, BIOCONJUGATE CHEM, V15, P561, DOI 10.1021/bc034208w
   Nock BA, 2005, J NUCL MED, V46, P1727
   Oberg K, 1996, ANN ONCOL, V7, P453
   Reubi JC, 2005, J NUCL MED, V46, p67S
   Reubi JC, 2004, EUR J NUCL MED MOL I, V31, P803, DOI 10.1007/s00259-004-1476-2
   Reubi JC, 1997, CANCER RES, V57, P1377
   von Guggenberg E, 2004, BIOCONJUGATE CHEM, V15, P864, DOI 10.1021/bc0300807
   von Guggenberg E, 2003, J LABELLED COMPD RAD, V46, P307, DOI 10.1002/jlcr.672
NR 23
TC 32
Z9 32
U1 0
U2 3
PU SPRINGER
PI NEW YORK
PA 233 SPRING STREET, NEW YORK, NY 10013 USA
SN 1619-7070
J9 EUR J NUCL MED MOL I
JI Eur. J. Nucl. Med. Mol. Imaging
PD AUG
PY 2007
VL 34
IS 8
BP 1209
EP 1218
DI 10.1007/s00259-006-0348-3
PG 10
WC Radiology, Nuclear Medicine & Medical Imaging
WE Conference Proceedings Citation Index - Science (CPCI-S); Science Citation Index Expanded (SCI-EXPANDED)
SC Radiology, Nuclear Medicine & Medical Imaging
GA 202OB
UT WOS:000248911800010
PM 17308920
DA 2022-07-19
ER

PT J
AU Tanaka, Y
   Takahashi, K
   Kato, J
   Sawazaki, A
   Akasaka, T
   Fujita, N
   Kumamaru, T
   Saito, Y
   Shirouchi, B
   Sato, M
AF Tanaka, Yasutake
   Takahashi, Kiyomi
   Kato, Jun-ichi
   Sawazaki, Ai
   Akasaka, Taiki
   Fujita, Naoko
   Kumamaru, Toshihide
   Saito, Yuhi
   Shirouchi, Bungo
   Sato, Masao
TI Starch synthase IIIa and starch branching enzyme IIb-deficient mutant
   rice line ameliorates pancreatic insulin secretion in rats: screening
   and evaluating mutant rice lines with antidiabetic functionalities
SO BRITISH JOURNAL OF NUTRITION
LA English
DT Article
DE Mutant rice lines; Antidiabetic rice; Insulin secretion; C-peptide
ID LOW-CARBOHYDRATE DIET; RESISTANT STARCH; NUTRITION EDUCATION; GLUCOSE;
   JAPANESE; AMYLOSE; CELL; SPECTROMETRY; CONSUMPTION; ENDOSPERM
AB Diabetes mellitus is a metabolic disease spreading worldwide that has been reported to worsen the development and progression of other diseases (cancer, vascular diseases and dementia). To establish functional rice lines with anti-postprandial hyperglycaemic effects, we developed mutant rice lines, which lack one or two gene(s) related to starch synthesis, and evaluated their effects. Powder of mutant rice lines or other grains was loaded to rats fasted overnight (oral grain powder loading test). Incremental area under time-concentration curves (iAUC) were calculated with monitored blood glucose levels. Rice lines with anti-postprandial hyperglycaemic effects were separated by cluster analysis with calculated iAUC. A double mutant rice #4019 (starch synthase IIIa (ss3a)/branching enzyme IIb (be2b)), one of the screened mutant rice lines, was fed to Goto-Kakizaki (GK) rats, an animal model for type 2 diabetes, for 5 weeks. Plasma levels of C-peptide, a marker of pancreatic insulin secretion, were measured with ELISA. For in vitro study, a rat pancreatic cell line was cultured with a medium containing rat serum which was sampled from rats fed #4019 diet for 2 d. After 24-h of incubation, an insulin secretion test was performed. Through the oral rice powder loading test, seven rice lines were identified as antidiabetic rice lines. The intake of #4019 diet increased plasma C-peptide levels of GK rats. This result was also observed in vitro. In rat serum added to cell medium, ornithine was significantly increased by the intake of #4019. In conclusion, the mutant rice # 4019 promoted pancreatic insulin secretion via elevation of serum ornithine levels.
C1 [Tanaka, Yasutake; Takahashi, Kiyomi; Kato, Jun-ichi; Sawazaki, Ai; Shirouchi, Bungo; Sato, Masao] Kyushu Univ, Grad Sch, Fac Agr, Dept Biosci & Biotechnol,Lab Nutr Chem,Higashi Ku, 6-10-1 Hakozaki, Fukuoka 8128581, Japan.
   [Akasaka, Taiki] Kyushu Univ, Fac Agr, Ctr Adv Instrumental & Educ Supports, Higashi Ku, 6-10-1 Hakozaki, Fukuoka 8128581, Japan.
   [Fujita, Naoko] Akita Prefectural Univ, Fac Bioresource Sci, Dept Biol Prod, Lab Plant Physiol, Akita 0100195, Japan.
   [Kumamaru, Toshihide] Kyushu Univ, Inst Genet Resources, Lab Plant Genet Resources, Higashi Ku, 6-10-1 Hakozaki, Fukuoka 8128581, Japan.
   [Saito, Yuhi] KAMEDA SEIKA CO LTD, Rice Res Ctr, Konan Ku, 3-1-1 Kameda Kogyodanchi, Niigata 9500198, Japan.
RP Sato, M (通讯作者)，Kyushu Univ, Grad Sch, Fac Agr, Dept Biosci & Biotechnol,Lab Nutr Chem,Higashi Ku, 6-10-1 Hakozaki, Fukuoka 8128581, Japan.
EM masaos@agr.kyushu-u.ac.jp
RI Tanaka, Yasutake/L-5573-2019; Shirouchi, Bungo/J-4849-2019
OI Shirouchi, Bungo/0000-0003-4237-5081; Tanaka,
   Yasutake/0000-0001-7938-7380
FU Ministry of Agriculture, Forestry and Fisheries, MAFF, Tokyo, Japan
   [25033AB]
FX This study was supported by the Ministry of Agriculture, Forestry and
   Fisheries, MAFF, Tokyo, Japan (grant no. 25033AB).
CR Abe N, 2014, BMC PLANT BIOL, V14, DOI 10.1186/1471-2229-14-80
   Adachi M, 2008, ASIA PAC J CLIN NUTR, V17, P180
   Ando R., 2013, B APPL GLYCOSCIENCE, V3, P213
   Asai H, 2014, J EXP BOT, V65, P5497, DOI 10.1093/jxb/eru310
   Bonora E, 2001, DIABETOLOGIA, V44, P2107, DOI 10.1007/s001250100020
   Brites CM, 2011, NUTR RES, V31, P302, DOI 10.1016/j.nutres.2011.02.001
   Ceriello A, 2008, DIABETES RES CLIN PR, V82, P262, DOI 10.1016/j.diabres.2008.07.015
   CLARKE J, 1995, DIABETOLOGIA, V38, pA108
   Czyzewska-Majchrzak L, 2014, ANN AGR ENV MED, V21, P320, DOI 10.5604/1232-1966.1108597
   Eshak ES, 2011, J NUTR, V141, P595, DOI 10.3945/jn.110.132167
   FOLCH J, 1957, J BIOL CHEM, V226, P497
   Foster GD, 2003, NEW ENGL J MED, V348, P2082, DOI 10.1056/NEJMoa022207
   Fujita N, 2007, PLANT PHYSIOL, V144, P2009, DOI 10.1104/pp.107.102533
   Funatsu S, 2015, NUTR NEUROSCI, V18, P256, DOI 10.1179/1476830514Y.0000000124
   Golozar A, 2017, BMC PUBLIC HEALTH, V17, DOI 10.1186/s12889-016-3999-4
   GOTO Y, 1976, TOHOKU J EXP MED, V119, P85, DOI 10.1620/tjem.119.85
   Hamajima H, 2016, SPRINGERPLUS, V5, DOI 10.1186/s40064-016-2950-6
   Hayashi M., 2015, Journal of Applied Glycoscience, V62, P81
   Hickey JT, 2003, METAB SYNDR RELAT D, V1, P227, DOI 10.1089/154041903322716705
   Jeng TL, 2011, J SCI FOOD AGR, V91, P1459, DOI 10.1002/jsfa.4333
   Jung EH, 2007, J AGR FOOD CHEM, V55, P9800, DOI 10.1021/jf0714463
   Klosterbuer AS, 2012, J AGR FOOD CHEM, V60, P11928, DOI 10.1021/jf303083r
   Leiss V, 2014, AM J PHYSIOL-ENDOC M, V307, pE800, DOI 10.1152/ajpendo.00337.2014
   Maeda H, 2001, BREEDING SCI, V51, P211, DOI 10.1270/jsbbs.51.211
   Matsumoto T, 2005, NATURE, V436, P793, DOI 10.1038/nature03895
   MATTHEWS DR, 1985, CLIN ENDOCRINOL, V23, P71, DOI 10.1111/j.1365-2265.1985.tb00185.x
   McClenaghan NH, 1996, J ENDOCRINOL, V148, P409, DOI 10.1677/joe.0.1480409
   Melby MK, 2014, APPETITE, V72, P37, DOI 10.1016/j.appet.2013.09.013
   Ministry of Education Culture Sports Science and Technology Tokyo Japan, 2015, STAND TABL FOOD COMP
   Mizuno H., 2012, Journal of the Japanese Society of Agricultural Machinery, V74, P226
   Mizuno H., 2012, Journal of the Japanese Society of Agricultural Machinery, V74, P234
   Moran BM, 2014, DIABETES OBES METAB, V16, P1128, DOI 10.1111/dom.12330
   Nakamura S, 2010, BIOSCI BIOTECH BIOCH, V74, P1164, DOI 10.1271/bbb.90850
   Nakamura Y, 2002, PLANT CELL PHYSIOL, V43, P718, DOI 10.1093/pcp/pcf091
   Nishi A, 2001, PLANT PHYSIOL, V127, P459, DOI 10.1104/pp.010127
   Nishimura M, 2005, BREEDING SCI, V55, P103, DOI 10.1270/jsbbs.55.103
   Ogo Y, 2014, RICE, V7, DOI 10.1186/s12284-014-0019-0
   Okamoto K, 2015, B IBARAKI PLANT BIOT, V15, P33
   OKUNO K, 1983, JPN J BREED, V33, P387
   Redestig H, 2011, BMC SYST BIOL, V5, DOI 10.1186/1752-0509-5-176
   Saneei P, 2017, PUBLIC HEALTH NUTR, V20, P233, DOI [10.1017/S1368980016002172, 10.1017/s1368980016002172]
   SATOH H, 1979, J FAC AGR KYUSHU U, V24, P165
   Toyosawa Y, 2016, PLANT PHYSIOL, V170, P1255, DOI 10.1104/pp.15.01232
   Tsugawa H, 2011, J BIOSCI BIOENG, V112, P292, DOI 10.1016/j.jbiosc.2011.05.001
   Tsuiki K, 2016, J CEREAL SCI, V68, P88, DOI 10.1016/j.jcs.2016.01.002
   Vadivel A, 2010, PEDIATR RES, V68, P519, DOI 10.1203/PDR.0b013e3181f90278
   Wada T., 2010, B FUKUOKA AGR RES CT, V29, P1
   WU XW, 1989, P NATL ACAD SCI USA, V86, P9412, DOI 10.1073/pnas.86.23.9412
   Yu SG, 2007, J AGR FOOD CHEM, V55, P7308, DOI 10.1021/jf071957p
   Zaima N, 2010, RAPID COMMUN MASS SP, V24, P2723, DOI 10.1002/rcm.4693
   Zajac A, 2010, J STRENGTH COND RES, V24, P1082, DOI 10.1519/JSC.0b013e3181d321ff
NR 51
TC 4
Z9 4
U1 1
U2 10
PU CAMBRIDGE UNIV PRESS
PI CAMBRIDGE
PA EDINBURGH BLDG, SHAFTESBURY RD, CB2 8RU CAMBRIDGE, ENGLAND
SN 0007-1145
EI 1475-2662
J9 BRIT J NUTR
JI Br. J. Nutr.
PD MAY 14
PY 2018
VL 119
IS 9
BP 970
EP 980
DI 10.1017/S0007114518000314
PG 11
WC Nutrition & Dietetics
WE Science Citation Index Expanded (SCI-EXPANDED)
SC Nutrition & Dietetics
GA GN6IV
UT WOS:000439185100002
PM 29532765
OA Bronze
DA 2022-07-19
ER

PT J
AU Lindner, I
   Helwig, U
   Rubin, D
   Li, Y
   Fisher, E
   Boeing, H
   Mohlig, M
   Spranger, J
   Pfeiffer, A
   Hampe, J
   Schreiber, S
   Doring, F
   Schrezenmeir, J
AF Lindner, I
   Helwig, U
   Rubin, D
   Li, Y
   Fisher, E
   Boeing, H
   Mohlig, M
   Spranger, J
   Pfeiffer, A
   Hampe, J
   Schreiber, S
   Doring, F
   Schrezenmeir, J
TI Putative association between a new polymorphism in exon 3 (Arg109Cys) of
   the pancreatic colipase gene and type 2 diabetes mellitus in two
   independent Caucasian study populations
SO MOLECULAR NUTRITION & FOOD RESEARCH
LA English
DT Article
DE pancreatic colipase; polymorphism; type 2 diabetes mellitus
ID OBESE-PATIENTS; RECEPTOR GENE; LIPASE; SUSCEPTIBILITY; METAANALYSIS;
   VARIANTS; ORLISTAT; CLONING; CDNA; DIET
AB The protein encoded by the pancreatic colipase (CLPS) gene is an essential cofactor needed by pancreatic triglyceride lipase (PNLIP) for efficient dietary lipid hydrolysis. Since the inhibition of lipase activity was shown to reduce the incidence of type 2 diabetes mellitus, we tested the hypothesis that genetic variations in the CLPS and PNLIP genes are associated with type 2 diabetes; 47 unrelated subjects were screened for polymorphisms of the CLPS and PNLIP genes. A nested-case control study of 192 incident type 2 diabetes subjects and 384 sex- and age-matched controls taken from the European Prospective Investigation into Cancer and Nutrition Potsdam Cohort (EPIC) was employed for association studies. The Metabolic Intervention Cohort Kiel (MICK) consisting of 716 males was used for verification. A novel putative functional polymorphism (Arg109Cys) was identified in the CLPS gene. The frequencies of the Arg/Cys genotype were 2.6% in EPIC and 2.2% in MICK study subjects. No homozygotes for the Cys/Cys genotype were found in either study population. Logistic regression analysis showed a statistically significant association of the Arg/Cys genotype with an increased risk of type 2 diabetes. The odds ratios estimated by the model were 3.75 (95%CI = 1.13-12.49, p = 0.03) in EPIC and 4.86 (95%Cl = 1.13-20.95, p = 0.03) in MICK. No comparable associations were found with other traits of the insultin-resistance syndrome (e.g.; body mass index, waist to hip ratio). In conclusion, we obtained evidence in two German Caucasian study populations that the variant of the rare CLPS Arg109Cys polymorphism might contribute to increased susceptibility of type 2 diabetes.
C1 Fed Res Ctr Nutr & Food, Inst Physiol & Biochem Nutr, D-24103 Kiel, Germany.
   Univ Kiel, Res Grp Mol Nutr, Kiel, Germany.
   German Inst Human Nutr Potsdam Rehbrucke, Dept Epidemiol, Nuthetal, Germany.
   German Inst Human Nutr Potsdam Rehbrucke, Dept Clin Nutr, Nuthetal, Germany.
   Univ Kiel, Inst Clin Mol Biol, Kiel, Germany.
RP Schrezenmeir, J (通讯作者)，Fed Res Ctr Nutr & Food, Inst Physiol & Biochem Nutr, Hermann Weigmann Str 1, D-24103 Kiel, Germany.
EM Schrezenmeir@bafm.de
RI Döring, Frank/E-9483-2010; Hampe, Jochen/A-2555-2010; Pfeiffer, Andreas
   F.H./AAJ-2311-2020
OI Hampe, Jochen/0000-0002-2421-6127; Pfeiffer, Andreas
   F.H./0000-0002-6887-0016
CR Alberti KGMM, 1998, DIABETIC MED, V15, P539, DOI 10.1002/(SICI)1096-9136(199807)15:7<539::AID-DIA668>3.0.CO;2-S
   Boeing H, 1999, ANN NUTR METAB, V43, P205, DOI 10.1159/000012787
   Cao HN, 2003, J HUM GENET, V48, P443, DOI 10.1007/s10038-003-0051-1
   Chakravarti A, 1999, NAT GENET, V21, P56, DOI 10.1038/4482
   Fujisawa T, 1998, J CLIN ENDOCR METAB, V83, P2441, DOI 10.1210/jc.83.7.2441
   Geller F, 2004, AM J HUM GENET, V74, P572, DOI 10.1086/382490
   Hegele RA, 2001, J HUM GENET, V46, P320, DOI 10.1007/s100380170066
   HEYMANN E, 1986, BIOMED BIOCHIM ACTA, V45, P575
   Hollander PA, 1998, DIABETES CARE, V21, P1288, DOI 10.2337/diacare.21.8.1288
   Kroke A, 1999, ANN NUTR METAB, V43, P216, DOI 10.1159/000012788
   Lander ES, 1996, SCIENCE, V274, P536, DOI 10.1126/science.274.5287.536
   Lohmueller KE, 2003, NAT GENET, V33, P177, DOI 10.1038/ng1071
   LOWE ME, 1989, J BIOL CHEM, V264, P20042
   LOWE ME, 1990, BIOCHEMISTRY-US, V29, P823, DOI 10.1021/bi00455a032
   Maciejewski R, 2001, J PHYSIOL PHARMACOL, V52, P823
   Pritchard JK, 2001, AM J HUM GENET, V69, P124, DOI 10.1086/321272
   Schrezenmeier J, 1997, ANN NY ACAD SCI, V827, P353, DOI 10.1111/j.1749-6632.1997.tb51847.x
   Sjostrom L, 1998, LANCET, V352, P167, DOI 10.1016/S0140-6736(97)11509-4
   Temelkova-Kurktschiev T, 2004, EXP CLIN ENDOCR DIAB, V112, P75, DOI 10.1055/s-2004-815753
   van Tilbeurgh H, 1999, BBA-MOL CELL BIOL L, V1441, P173, DOI 10.1016/S1388-1981(99)00149-3
   WICKER C, 1989, EUR J BIOCHEM, V180, P563, DOI 10.1111/j.1432-1033.1989.tb14682.x
   WICKER C, 1990, BIOCHEM BIOPH RES CO, V166, P358, DOI 10.1016/0006-291X(90)91953-P
NR 22
TC 13
Z9 15
U1 0
U2 3
PU WILEY-BLACKWELL
PI HOBOKEN
PA 111 RIVER ST, HOBOKEN 07030-5774, NJ USA
SN 1613-4125
EI 1613-4133
J9 MOL NUTR FOOD RES
JI Mol. Nutr. Food Res.
PD OCT
PY 2005
VL 49
IS 10
BP 972
EP 976
DI 10.1002/mnfr.200500087
PG 5
WC Food Science & Technology
WE Science Citation Index Expanded (SCI-EXPANDED)
SC Food Science & Technology
GA 980SU
UT WOS:000233039300010
PM 16189801
DA 2022-07-19
ER

PT J
AU Park, E
   Kim, HK
   Jee, J
   Hahn, S
   Jeong, S
   Yoo, J
AF Park, Enoch
   Kim, Han Kyung
   Jee, JooHyun
   Hahn, Soojung
   Jeong, Sukin
   Yoo, Jongman
TI Development of organoid-based drug metabolism model
SO TOXICOLOGY AND APPLIED PHARMACOLOGY
LA English
DT Article
DE Organoid; CYP; Drug metabolism; Toxicological model
ID IN-VITRO; CYTOCHROME-P450 ENZYMES; SPECIES-DIFFERENCES; HUMAN
   HEPATOCYTES; STEM-CELLS; INDUCTION; LIVER; MOUSE; EXPRESSION; GENE
AB Cytochrome P450 (CYP) gene superfamily catalyzes oxidative metabolism of a wide variety of drugs, carcinogens, and endogenous biomolecules in the liver and intestinal organs. In vitro assay platforms such as primary hepatocyte and immortalized liver-derived cell lines have been developed to evaluate drug effects. However, several limitations have been suggested regarding discrepancies between in vitro and in vivo assays. In this study, we aimed to investigate drug metabolism and toxicity based on mouse small intestinal and liver organoids derived from resident stem cells. At first, expressions and activities of CYP subfamilies (CYPs) in intestinal and liver organoids were investigated. Organoids treated with three CYPs-inducers dexamethasone (Dex), beta-naphthoflavone (BNF), and 1,4-bis-2-(3, 5-dichloropyridyloxy)-benzene (TCPOBOP) were evaluated for CYPs activities. The CYPs-induced intestinal and liver organoids were confirmed to digest more docetaxel, as colon cancer cell-line survived more in CYPs-induced organoid's medium than in non-induced organoid's medium. Then, the activity of docetaxel in a co-culture platform of mouse liver organoids and human pancreatic tumoroids was measured. We obtained significant statistical values on CYPs-induced metabolic activities: cell survival rates of pancreatic tumoroids co-cultured with docetaxel-treated undifferentiated, differentiated, and CYPs-induced differentiated organoids were 66.05 +/- 2.14%, 89.20 +/- 2.67%, and 101.90 +/- 0.94%, respectively. To sum up, gene expression modification and drug metabolism evaluation were able to be done with organoids as done with tissues. In vivo-like in vitro investigation on drug toxicity may potentially be done with organoids as a stepping bridge to the clinical trial.
C1 [Park, Enoch; Kim, Han Kyung; Jee, JooHyun; Hahn, Soojung; Jeong, Sukin; Yoo, Jongman] CHA Univ, Sch Med, Dept Microbiol, 719 CHA Bio Complex,335 Pangyo Ro, Seongnam Si 463400, Gyeonggi Do, South Korea.
   [Park, Enoch; Kim, Han Kyung; Jee, JooHyun; Hahn, Soojung; Jeong, Sukin; Yoo, Jongman] CHA Univ, Sch Med, CHA Organoid Res Ctr, 719 CHA Bio Complex,335 Pangyo Ro, Seongnam Si 463400, Gyeonggi Do, South Korea.
RP Yoo, J (通讯作者)，CHA Univ, Sch Med, Dept Microbiol, 719 CHA Bio Complex,335 Pangyo Ro, Seongnam Si 463400, Gyeonggi Do, South Korea.; Yoo, J (通讯作者)，CHA Univ, Sch Med, CHA Organoid Res Ctr, 719 CHA Bio Complex,335 Pangyo Ro, Seongnam Si 463400, Gyeonggi Do, South Korea.
EM jongmanyoo@cha.ac.kr
FU Basic Science Research Program through the National Research Foundation
   of Korea - Ministry of Science, ICT AMP; future Planning, Republic of
   Korea [NRF-2018R1D1A102050030]; Bio AMP; Medical Technology Development
   Program - Ministry of Science, ICT and Future Planning, Republic of
   Korea [NRF-2017M3A9E4047243]; Korea Health Technology RAMP;D Project
   through the Korea Health Industry Development Institute - Ministry of
   Health AMP; Welfare, Republic of Korea [HI16C0002, HI17C2094, HI18C2458]
FX This work was supported by the Basic Science Research Program through
   the National Research Foundation of Korea funded by the Ministry of
   Science, ICT & future Planning, Republic of Korea
   (NRF-2018R1D1A102050030), by the Bio & Medical Technology Development
   Program (NRF-2017M3A9E4047243) funded by the Ministry of Science, ICT
   and Future Planning, Republic of Korea, and by a grant of the Korea
   Health Technology R&D Project through the Korea Health Industry
   Development Institute, funded by the Ministry of Health & Welfare,
   Republic of Korea (HI16C0002, HI17C2094, HI18C2458).
CR Antherieu S, 2010, DRUG METAB DISPOS, V38, P516, DOI 10.1124/dmd.109.030197
   Bale SS, 2016, TISSUE ENG PART B-RE, V22, P383, DOI 10.1089/ten.teb.2016.0031
   Berchem GJ, 1999, ANTICANCER RES, V19, P535
   Chang SY, 2017, TOXICOL IN VITRO, V40, P170, DOI 10.1016/j.tiv.2017.01.007
   Chen Y, 2017, PLOS ONE, V12, DOI 10.1371/journal.pone.0187880
   Cooper BW, 2008, TOXICOL SCI, V103, P268, DOI 10.1093/toxsci/kfn047
   Down MJ, 2007, ARCH BIOCHEM BIOPHYS, V457, P105, DOI 10.1016/j.abb.2006.09.017
   Fang Y, 2017, SLAS DISCOV, V22, P456, DOI 10.1177/1087057117696795
   Fatehullah A, 2016, NAT CELL BIOL, V18, P246, DOI 10.1038/ncb3312
   Galetin A, 2006, J PHARMACOL EXP THER, V318, P1220, DOI 10.1124/jpet.106.106013
   Gerets HHJ, 2012, CELL BIOL TOXICOL, V28, P69, DOI 10.1007/s10565-011-9208-4
   Godoy P, 2013, ARCH TOXICOL, V87, P1315, DOI 10.1007/s00204-013-1078-5
   Graham MJ, 2008, TOXICOLOGY, V254, P184, DOI 10.1016/j.tox.2008.09.002
   Guo L, 2011, DRUG METAB DISPOS, V39, P528, DOI 10.1124/dmd.110.035873
   Hrycay EG, 2009, CURR DRUG METAB, V10, P1151, DOI 10.2174/138920009790820138
   Huch M, 2015, CELL, V160, P299, DOI 10.1016/j.cell.2014.11.050
   Iida S, 2013, IN VIVO, V27, P321
   Jackson JP, 2006, DRUG METAB DISPOS, V34, P2003, DOI 10.1124/dmd.106.012005
   Lnenickova K, 2018, ACTA PHARMACEUT, V68, P75, DOI 10.2478/acph-2018-0005
   Maher JM, 2005, DRUG METAB DISPOS, V33, P956, DOI 10.1124/dmd.105.003798
   Martignoni M, 2006, TOXICOL IN VITRO, V20, P125, DOI 10.1016/j.tiv.2005.06.040
   Martignoni M, 2006, EXPERT OPIN DRUG MET, V2, P875, DOI 10.1517/17425255.2.6.875
   Maruyama M, 2007, BIOL PHARM BULL, V30, P2091, DOI 10.1248/bpb.30.2091
   Miyamoto S, 2005, J GASTROEN HEPATOL, V20, P865, DOI 10.1111/j.1400-1746.2005.03804.x
   Nam K.-H., 2015, J LAB AUTOM, V20, P201, DOI [10.1177/2211068214557813, DOI 10.1177/2211068214557813]
   Nantasanti S, 2016, STEM CELL TRANSL MED, V5, P325, DOI 10.5966/sctm.2015-0152
   Ogu C C, 2000, Proc (Bayl Univ Med Cent), V13, P421
   Olson H, 2000, REGUL TOXICOL PHARM, V32, P56, DOI 10.1006/rtph.2000.1399
   Ramachandran SD, 2015, PLOS ONE, V10, DOI 10.1371/journal.pone.0139345
   Ramboer E, 2015, METHODS MOL BIOL, V1250, P53, DOI 10.1007/978-1-4939-2074-7_4
   Sato T, 2009, NATURE, V459, P262, DOI 10.1038/nature07935
   Siller R, 2015, STEM CELL REP, V4, P939, DOI 10.1016/j.stemcr.2015.04.001
   SMITH G, 1993, BIOCHEM J, V289, P807, DOI 10.1042/bj2890807
   Soldatow VY, 2013, TOXICOL RES-UK, V2, P23, DOI 10.1039/c2tx20051a
   van Waterschoot RAB, 2008, MOL PHARMACOL, V73, P1029, DOI 10.1124/mol.107.043869
   van Waterschoot RAB, 2009, FASEB J, V23, P224, DOI 10.1096/fj.08-114876
   WATKINS PB, 1992, GASTROENTEROL CLIN N, V21, P511
   Wienkers LC, 2005, NAT REV DRUG DISCOV, V4, P825, DOI 10.1038/nrd1851
   Yin XL, 2016, CELL STEM CELL, V18, P25, DOI 10.1016/j.stem.2015.12.005
   Zanger UM, 2013, PHARMACOL THERAPEUT, V138, P103, DOI 10.1016/j.pharmthera.2012.12.007
   Zeilinger K, 2016, EXP BIOL MED, V241, P1684, DOI 10.1177/1535370216657448
   Zhang QY, 2003, DRUG METAB DISPOS, V31, P1346, DOI 10.1124/dmd.31.11.1346
NR 42
TC 9
Z9 10
U1 7
U2 36
PU ACADEMIC PRESS INC ELSEVIER SCIENCE
PI SAN DIEGO
PA 525 B ST, STE 1900, SAN DIEGO, CA 92101-4495 USA
SN 0041-008X
EI 1096-0333
J9 TOXICOL APPL PHARM
JI Toxicol. Appl. Pharmacol.
PD DEC 15
PY 2019
VL 385
AR 114790
DI 10.1016/j.taap.2019.114790
PG 10
WC Pharmacology & Pharmacy; Toxicology
WE Science Citation Index Expanded (SCI-EXPANDED)
SC Pharmacology & Pharmacy; Toxicology
GA JU8SN
UT WOS:000501939900006
PM 31678242
DA 2022-07-19
ER

PT J
AU Bass, LA
   Lanahan, MV
   Duncan, JR
   Erion, JL
   Srinivasan, A
   Schmidt, MA
   Anderson, CJ
AF Bass, LA
   Lanahan, MV
   Duncan, JR
   Erion, JL
   Srinivasan, A
   Schmidt, MA
   Anderson, CJ
TI Identification of the soluble in vivo metabolites of
   indium-111-diethylenetriaminepentaacetic acid-D-Phe-octreotide
SO BIOCONJUGATE CHEMISTRY
LA English
DT Article
ID SOMATOSTATIN RECEPTOR SCINTIGRAPHY; MONOCLONAL-ANTIBODY; POSITIVE
   TUMORS; BIOPSY SAMPLES; BREAST-CANCER; EGF-RECEPTORS; IN-VITRO; TISSUE;
   ANALOG; RADIOTHERAPY
AB Indium-111-diethylenetriaminepentaacetic Acid-D-phenylalanine(1)-octreotide (In-111-DTPA-octreotide) is a cyclic eight amino acid somatostatin analogue which is approved for gamma scintigraphy of neuroendocrine tumors. To address the factors that contribute to liver and kidney retention of this radiopharmaceutical, its metabolism was evaluated in normal and tumor-bearing rats. The soluble fractions from nontarget Giver and kidney) and target (tumor, pancreas, adrenals) organ homogenates were analyzed out to 21 h postinjection, and urine was analyzed out to 12 h postinjection. The blood was analyzed at shorter time intervals due to the rapid clearance of In-111-DTPA-octreotide. Radio-TLC and HPLC were used to analyze organ homogenates, blood, and urine. By TLC, intact In-111-DTPA-octreotide was resolved from the soluble metabolites, and a similar apparent rate of metabolism was observed in the liver, kidney, tumor, and pancreas with similar to 30% intact In-111-DTPA-octreotide at 4 h postinjection. In the adrenals, metabolism occurred more slowly with similar to 60% intact In-111-DTPA-octreotide at 4 h postinjection. At 4 h postinjection, the activity excreted in the urine consisted of 85% intact In-111-DTPA-octreotide. HPLC provided resolution of the individual extractable metabolites. In an attempt to identify these metabolites, two DTPA-amino acid sequences were synthesized: DTPA-D-Phe-Cys and DTPA-D-Phe. Under the conditions used for metabolite analysis, In-111-DTPA-D-Phe-Cys-OH eluted at 14.6 min and In-111-DTPA-D-Phe-OH eluted at 7.0 min. Each of these standard sequences was combined with the soluble portion of the organ homogenate and was shown by HPLC to coelute with the metabolites. These data suggest that In-111-DTPA-octreotide was initially degraded to In-111-DTPA-D-Phe-Cys-OH and In-111-DTPA-D-Phe-OH. The In-111-DTPA-D-Phe-Cys-OH was further degraded to In-111-DTPA-D-Phe-OH, which appeared to be the final metabolite that was extracted from the organs. From these results, it can be concluded that at longer time points (>2 h postinjection) a significant amount of In-111 was retained in nontarget organs as In-111-DTPA-D-Phe-OH and In-111-DTPA-Phe-Cys-OH and not as intact In-111-DTPA-octreotide.
C1 Washington Univ, Sch Med, Div Radiol Sci, St Louis, MO 63110 USA.
   Mallinckrodt Inc, St Louis, MO 63134 USA.
RP Anderson, CJ (通讯作者)，Washington Univ, Sch Med, Div Radiol Sci, 510 S Kingshighway,Box 8225, St Louis, MO 63110 USA.
EM andersoncj@mirlink.wustl.edu
RI Duncan, James/A-7504-2009
OI Anderson, Carolyn/0000-0002-5663-282X; Duncan, James/0000-0002-0337-8805
FU NATIONAL CANCER INSTITUTE [F32CA068699, R29CA064475, R01CA064475]
   Funding Source: NIH RePORTER; NCI NIH HHS [R01 CA064475, CA68699,
   CA64475] Funding Source: Medline
CR AHLMAN H, 1994, BRIT J SURG, V81, P1144, DOI 10.1002/bjs.1800810820
   ANDERSON CJ, 1995, J NUCL MED, V36, P2315
   Andersson P, 1996, J NUCL MED, V37, P2002
   ARANO Y, 1994, J NUCL MED, V35, P890
   ATHERTON E, 1989, FLUORENEMETHOXYCARBO
   BAKKER WH, 1991, LIFE SCI, V49, P1583, DOI 10.1016/0024-3205(91)90052-D
   BAUER W, 1982, LIFE SCI, V31, P1133, DOI 10.1016/0024-3205(82)90087-X
   BREEMAN WAP, 1995, J NUCL MED, V36, P623
   DESHPANDE SV, 1990, J NUCL MED, V31, P218
   DUNCAN JR, 1993, J NUCL MED, V34, P1728
   Duncan JR, 1997, CANCER RES, V57, P659
   FEKETE M, 1989, J CLIN LAB ANAL, V3, P137, DOI 10.1002/jcla.1860030302
   FRANANO FN, 1994, NUCL MED BIOL, V21, P1023, DOI 10.1016/0969-8051(94)90174-0
   GEISSLER F, 1991, CELL IMMUNOL, V137, P96, DOI 10.1016/0008-8749(91)90060-O
   GEISSLER F, 1982, CANCER RES, V52, P2907
   GUILLEMIN R, 1978, SCIENCE, V202, P390, DOI 10.1126/science.212832
   HOPKINS CR, 1983, J CELL BIOL, V97, P508, DOI 10.1083/jcb.97.2.508
   JONES PL, 1990, CANCER RES, V50, pS852
   KRENNING EP, 1993, EUR J NUCL MED, V20, P716, DOI 10.1007/BF00181765
   KRENNING EP, 1994, ANN NY ACAD SCI, V733, P496, DOI 10.1111/j.1749-6632.1994.tb17300.x
   KRENNING EP, 1992, J NUCL MED, V33, P652
   KWEKKEBOOM DJ, 1993, J NUCL MED, V34, P873
   MAINI CL, 1993, NUCL MED COMMUN, V14, P550, DOI 10.1097/00006231-199307000-00006
   MOTTAHENNESSY C, 1990, J NUCL MED, V31, P1510
   PAIK CH, 1992, NUCL MED BIOL, V19, P517, DOI 10.1016/0883-2897(92)90146-P
   PRESS OW, 1990, CANCER RES, V50, P1243
   REICHLIN S, 1983, NEW ENGL J MED, V309, P1495, DOI 10.1056/NEJM198312153092406
   REICHLIN S, 1983, NEW ENGL J MED, V309, P1556, DOI 10.1056/NEJM198312223092506
   REUBI JC, 1987, J CLIN ENDOCR METAB, V65, P65, DOI 10.1210/jcem-65-1-65
   REUBI JC, 1986, J CLIN ENDOCR METAB, V63, P433, DOI 10.1210/jcem-63-2-433
   REUBI JC, 1990, INT J CANCER, V45, P269, DOI 10.1002/ijc.2910450211
   REUBI JC, 1990, METABOLISM, V39, P78, DOI 10.1016/0026-0495(90)90217-Z
   REUBI JC, 1990, CANCER RES, V50, P5969
   REUBI JC, 1990, INT J CANCER, V46, P416, DOI 10.1002/ijc.2910460315
   ROGERS BE, 1995, CANCER RES, V55, pS5714
   Smith-Jones P., 1993, Journal of Labelled Compounds and Radiopharmaceuticals, V32, P422
   Smith-Jones P. M., 1995, Journal of Labelled Compounds and Radiopharmaceuticals, V37, P499
   SMITHJONES PM, 1994, J NUCL MED, V35, P317
   SRINIVASAN A, 1997, AM PEPT S NASHV
   Wu CC, 1997, BIOCONJUGATE CHEM, V8, P365, DOI 10.1021/bc970032k
   Zamora PO, 1996, INT J CANCER, V65, P214
NR 41
TC 39
Z9 39
U1 1
U2 5
PU AMER CHEMICAL SOC
PI WASHINGTON
PA 1155 16TH ST, NW, WASHINGTON, DC 20036 USA
SN 1043-1802
J9 BIOCONJUGATE CHEM
JI Bioconjugate Chem.
PD MAR-APR
PY 1998
VL 9
IS 2
BP 192
EP 200
DI 10.1021/bc970158h
PG 9
WC Biochemical Research Methods; Biochemistry & Molecular Biology;
   Chemistry, Multidisciplinary; Chemistry, Organic
WE Science Citation Index Expanded (SCI-EXPANDED)
SC Biochemistry & Molecular Biology; Chemistry
GA ZD130
UT WOS:000072654400007
PM 9548534
DA 2022-07-19
ER

PT J
AU Li, Y
   Jing, CW
   Tang, XY
   Chen, YY
   Han, X
   Zhu, YX
AF Li, Yating
   Jing, Changwen
   Tang, Xinyi
   Chen, Yuanyuan
   Han, Xiao
   Zhu, Yunxia
TI LXR activation causes G1/S arrest through inhibiting SKP2 expression in
   MIN6 pancreatic beta cells
SO ENDOCRINE
LA English
DT Article
DE Pancreatic beta cell; Cell cycle arrest; Liver X receptors; SKP2; Type 2
   diabetes
ID LIVER-X-RECEPTORS; UBIQUITIN-MEDIATED DEGRADATION; PROSTATE-CANCER
   CELLS; BOX PROTEIN SKP2; GENE-TRANSCRIPTION; INSULIN-SECRETION;
   LIPID-METABOLISM; ADIPOSE-TISSUE; CYCLE ARREST; PROLIFERATION
AB Liver X receptors (LXRs) are nuclear hormone receptors with central roles in lipid homeostasis. We previously showed that LXR activation induced aberrant lipid metabolism and G1 cell cycle arrest in pancreatic beta cells. In this study, we aimed to identify the molecular target of LXR causing G1 arrest. LXR activation was induced by its agonist, T0901317. A series of luciferase reporters of truncated Skp2 promoter were analyzed in MIN6 cells. mRNA and protein levels of SKP2 and P27 were detected. Flow cytometry assay was used to determine the cell cycle distribution. MTT assay was used to evaluate cell viability. LXR activation increased cell distribution in G1 phase and lipid accumulation. Since dominant-negative Srebp1c could clear the deposited lipid rather than recover the G1 arrest, we identified S-phase kinase-associated protein 2 (Skp2) as a potential target gene of LXR. In deed, LXR activation significantly inhibited Skp2 gene expression and protein amount. We also observed that the luciferase activity of Skp2 promoter was suppressed by T0901317 and the potential LXR regulatory site was narrowed down to a region of nt -289 to -38. Silencing Lxr alpha and Lxr beta rescued SKP2 protein level and recovered the cellular growth repressed by LXR activation. Moreover, SKP2 overabundance reduced P27 protein level by promoting its degradation, consequently overcame the G1 arrest caused by T0901317. Our findings demonstrate that transrepressing Skp2 expression by LXR activation resulted in defective SKP2-mediated P27 degradation and inhibitory cell growth in beta cells.
C1 [Li, Yating; Jing, Changwen; Tang, Xinyi; Chen, Yuanyuan; Han, Xiao; Zhu, Yunxia] Nanjing Med Univ, Dept Biochem & Mol Biol, Key Lab Human Funct Genom Jiangsu Prov, 140 Hanzhong Rd, Nanjing 210029, Jiangsu, Peoples R China.
RP Zhu, YX (通讯作者)，Nanjing Med Univ, Dept Biochem & Mol Biol, Key Lab Human Funct Genom Jiangsu Prov, 140 Hanzhong Rd, Nanjing 210029, Jiangsu, Peoples R China.
EM zhuyx@njmu.edu.cn
RI Zhu, Yunxia/G-6273-2014
FU National Key Basic Research Program of China (973 program)
   [2012CB524901]; National Natural Science Foundation of China [81200559,
   31101011]
FX This work was supported by grants from the National Key Basic Research
   Program of China (973 program), (No. 2012CB524901) to X. Han, and the
   National Natural Science Foundation of China (Nos. 81200559 and
   31101011).
CR Ackermann AM, 2007, J MOL ENDOCRINOL, V38, P193, DOI 10.1677/JME-06-0053
   Blaschke F, 2004, CIRC RES, V95, pE110, DOI 10.1161/01.RES.0000150368.56660.4f
   Bouwens L, 2005, PHYSIOL REV, V85, P1255, DOI 10.1152/physrev.00025.2004
   Carrano AC, 1999, NAT CELL BIOL, V1, P193, DOI 10.1038/12013
   Chuu CP, 2007, BIOCHEM BIOPH RES CO, V357, P341, DOI 10.1016/j.bbrc.2007.03.116
   Efanov AM, 2004, DIABETES, V53, pS75, DOI 10.2337/diabetes.53.suppl_3.S75
   Georgia S, 2004, J CLIN INVEST, V114, P963, DOI 10.1172/JCI200422098
   Gerin I, 2005, J BIOL CHEM, V280, P23024, DOI 10.1074/jbc.M412564200
   Ghisletti S, 2007, MOL CELL, V25, P57, DOI 10.1016/j.molcel.2006.11.022
   Hengst L, 1996, SCIENCE, V271, P1861, DOI 10.1126/science.271.5257.1861
   Jacovetti C, 2012, J CLIN INVEST, V122, P3541, DOI 10.1172/JCI64151
   Joseph SB, 2003, NAT MED, V9, P213, DOI 10.1038/nm820
   Korach-Andre M, 2011, AM J PHYSIOL-ENDOC M, V301, pE210, DOI 10.1152/ajpendo.00541.2010
   Korach-Andre M, 2011, P NATL ACAD SCI USA, V108, P403, DOI 10.1073/pnas.1017884108
   Lee JH, 2009, MOL CELL, V35, P806, DOI 10.1016/j.molcel.2009.07.021
   Lu LF, 2002, BMC CELL BIOL, V3, DOI 10.1186/1471-2121-3-22
   Meng ZX, 2006, DIABETOLOGIA, V49, P2959, DOI 10.1007/s00125-006-0447-5
   Meng ZX, 2012, DIABETOLOGIA, V55, P1733, DOI 10.1007/s00125-012-2516-2
   Meng ZX, 2009, DIABETOLOGIA, V52, P125, DOI 10.1007/s00125-008-1174-x
   Mitro N, 2007, FEBS LETT, V581, P1721, DOI 10.1016/j.febslet.2007.03.047
   Mitro N, 2007, NATURE, V445, P219, DOI 10.1038/nature05449
   MIYAZAKI JI, 1990, ENDOCRINOLOGY, V127, P126, DOI 10.1210/endo-127-1-126
   Nakakuki M, 2007, FEBS J, V274, P4440, DOI 10.1111/j.1742-4658.2007.05973.x
   Pascual-Garcia M, 2013, J IMMUNOL, V190, P6520, DOI 10.4049/jimmunol.1201393
   Prentki M, 2006, J CLIN INVEST, V116, P1802, DOI 10.1172/JCI29103
   Rodgers JT, 2007, NAT MED, V13, P128, DOI 10.1038/nm0207-128
   SANTERRE RF, 1981, P NATL ACAD SCI-BIOL, V78, P4339, DOI 10.1073/pnas.78.7.4339
   Sarmento LM, 2005, J EXP MED, V202, P157, DOI 10.1084/jem.20050559
   Schneider G, 2006, EMBO J, V25, P3801, DOI 10.1038/sj.emboj.7601259
   Shirane M, 1999, J BIOL CHEM, V274, P13886, DOI 10.1074/jbc.274.20.13886
   Steffensen KR, 2004, DIABETES, V53, pS36, DOI 10.2337/diabetes.53.2007.S36
   Takahashi A, 2005, DIABETES, V54, P492, DOI 10.2337/diabetes.54.2.492
   Talukdar S, 2006, J LIPID RES, V47, P2451, DOI 10.1194/jlr.M600276-JLR200
   Tschen SI, 2011, MOL ENDOCRINOL, V25, P2134, DOI 10.1210/me.2011-1119
   Uchida T, 2005, NAT MED, V11, P175, DOI 10.1038/nm1187
   Unger RH, 2001, DIABETES, V50, pS118, DOI 10.2337/diabetes.50.2007.S118
   van Herpen NA, 2008, PHYSIOL BEHAV, V94, P231, DOI 10.1016/j.physbeh.2007.11.049
   Vedin LL, 2009, CARCINOGENESIS, V30, P575, DOI 10.1093/carcin/bgp029
   Wang IC, 2005, MOL CELL BIOL, V25, P10875, DOI 10.1128/MCB.25.24.10875-10894.2005
   Wang S, 2010, MOL CANCER RES, V8, P798, DOI 10.1158/1541-7786.MCR-10-0027
   Weir GC, 2004, DIABETES, V53, pS16, DOI 10.2337/diabetes.53.suppl_3.S16
   Weir GC, 2001, DIABETES, V50, pS154, DOI 10.2337/diabetes.50.2007.S154
   Wu J, 2013, ONCOGENE, V32, P78, DOI 10.1038/onc.2012.26
   Yesil P, 2008, HISTOL HISTOPATHOL, V23, P883, DOI 10.14670/HH-23.883
   Zhang L, 2006, ONCOGENE, V25, P2615, DOI 10.1038/sj.onc.1209286
   Zhang YL, 2012, J BIOL CHEM, V287, DOI 10.1074/jbc.M112.403139
   Zhang Z, 2014, J DIABETES RES, V2014, DOI 10.1155/2014/712781
   Zhong LW, 2007, J CLIN INVEST, V117, P2869, DOI 10.1172/JCI32198
   Zuo T, 2007, J CLIN INVEST, V117, P3765, DOI 10.1172/JCI32538
NR 49
TC 2
Z9 2
U1 0
U2 12
PU SPRINGER
PI NEW YORK
PA 233 SPRING ST, NEW YORK, NY 10013 USA
SN 1355-008X
EI 1559-0100
J9 ENDOCRINE
JI Endocrine
PD SEP
PY 2016
VL 53
IS 3
BP 689
EP 700
DI 10.1007/s12020-016-0915-8
PG 12
WC Endocrinology & Metabolism
WE Science Citation Index Expanded (SCI-EXPANDED)
SC Endocrinology & Metabolism
GA DV6DY
UT WOS:000383022600011
PM 27071658
DA 2022-07-19
ER

PT J
AU Biernacka, KM
   Persad, RA
   Bahl, A
   Gillatt, D
   Holly, JMP
   Perks, CM
AF Biernacka, K. M.
   Persad, R. A.
   Bahl, A.
   Gillatt, D.
   Holly, J. M. P.
   Perks, C. M.
TI Hyperglycaemia-induced resistance to Docetaxel is negated by metformin:
   a role for IGFBP-2
SO ENDOCRINE-RELATED CANCER
LA English
DT Article
DE hyperglycaemia; metformin; chemotherapy; prostate cancer; Docetaxel
ID PROSTATE-CANCER CELLS; ACTIVATED PROTEIN-KINASE; FACTOR-BINDING
   PROTEIN-2; FATTY-ACID SYNTHASE; DIABETES-MELLITUS; BREAST-CANCER;
   PANCREATIC-CANCER; INCIDENT CANCER; DOWN-REGULATION; IN-VIVO
AB The incidence of many common cancers varies between different populations and appears to be affected by a Western lifestyle. Highly proliferative malignant cells require sufficient levels of nutrients for their anabolic activity. Therefore, targeting genes and pathways involved in metabolic pathways could yield future therapeutics. A common pathway implicated in energetic and nutritional requirements of a cell is the LKB1/AMPK pathway. Metformin is a widely studied anti-diabetic drug, which improves glycaemia in patients with type 2 diabetes by targeting this pathway. We investigated the effect of metformin on prostate cancer cell lines and evaluated its mechanism of action using DU145, LNCaP, PC3 and VCaP prostate cancer cell lines. Trypan blue dye-exclusion assay was used to assess levels of cell death. Western immunoblotting was used to determine the abundance of proteins. Insulin-like growth factor-binding protein-2 (IGFBP-2) and AMPK genes were silenced using siRNA. Effects on cell morphology were visualised using microscopy. IGFBP-2 gene expression was assessed using real-time RT-PCR. With DU145 and LNCaP cells metformin alone induced cell death, but this was reduced in hyperglycaemic conditions. Hyperglycaemia also reduced the sensitivity to Docetaxel, but this was countered by co-treatment with metformin. LKB1 was required for the activation of AMPK but was not essential to mediate the induction of cell death. An alternative pathway by which metformin exerted its action was through downregulation of IGFBP-2 in DU145 and LNCaP cells, independently of AMPK. This finding could have important implications in relation to therapeutic strategies in prostate cancer patients presenting with diabetes.
C1 [Biernacka, K. M.; Holly, J. M. P.; Perks, C. M.] Southmead Hosp, IGFs & Metab Endocrinol Grp, Sch Clin Sci, Learning & Res Bldg, Bristol, Avon, England.
   [Persad, R. A.; Gillatt, D.] Southmead Hosp, Dept Urol, Bristol, Avon, England.
   [Bahl, A.] Univ Hosp Bristol, Bristol Haematol & Oncol Ctr, Dept Clin Oncol, Bristol, Avon, England.
RP Biernacka, KM (通讯作者)，Southmead Hosp, IGFs & Metab Endocrinol Grp, Sch Clin Sci, Learning & Res Bldg, Bristol, Avon, England.
EM mdxkz@bristol.ac.uk
OI Perks, Claire/0000-0003-1562-891X
FU European Foundation for the Study of Diabetes (EFSD); Bristol Urological
   Institute (BUI); Cancer Research UK Programme Grant (Integrative Cancer
   Epidemiology Programme) [C18281/A19169]; National Institute for Health
   Research (NIHR) Bristol Nutritional Biomedical Research Unit at
   University Hospitals Bristol NHS Foundation Trust; University of
   Bristol; Cancer Research UK [19169] Funding Source: researchfish
FX The authors thank the European Foundation for the Study of Diabetes
   (EFSD) and Bristol Urological Institute (BUI) for supporting the work.
   In addition, J M P H is supported by Cancer Research UK (C18281/A19169)
   Programme Grant (the Integrative Cancer Epidemiology Programme) and by
   the National Institute for Health Research (NIHR) Bristol Nutritional
   Biomedical Research Unit based at University Hospitals Bristol NHS
   Foundation Trust and the University of Bristol.
CR Algire C, 2011, ONCOGENE, V30, P1174, DOI 10.1038/onc.2010.483
   Algire C, 2010, ENDOCR-RELAT CANCER, V17, P351, DOI 10.1677/ERC-09-0252
   Bailey CJ, 1996, NEW ENGL J MED, V334, P574, DOI 10.1056/NEJM199602293340906
   Ben Sahra I, 2008, ONCOGENE, V27, P3576, DOI 10.1038/sj.onc.1211024
   Biernacka KM, 2013, ENDOCR-RELAT CANCER, V20, P741, DOI 10.1530/ERC-13-0077
   Bonovas S, 2004, DIABETOLOGIA, V47, P1071, DOI 10.1007/s00125-004-1415-6
   Capitanio U, 2012, BJU INT, V109, P678, DOI 10.1111/j.1464-410X.2011.10453.x
   Chatterjee S, 2004, INT J UROL, V11, P876, DOI 10.1111/j.1442-2042.2004.00898.x
   Colquhoun AJ, 2012, PROSTATE CANCER P D, V15, P346, DOI 10.1038/pcan.2012.16
   Currie CJ, 2009, DIABETOLOGIA, V52, P1766, DOI 10.1007/s00125-009-1440-6
   Dowling RJO, 2007, CANCER RES, V67, P10804, DOI 10.1158/0008-5472.CAN-07-2310
   EVERHART J, 1995, JAMA-J AM MED ASSOC, V273, P1605, DOI 10.1001/jama.273.20.1605
   Foretz M, 1998, J BIOL CHEM, V273, P14767, DOI 10.1074/jbc.273.24.14767
   Frid A, 2010, DIABETES CARE, V33, P1291, DOI 10.2337/dc09-1284
   Gann PH, 1996, J NATL CANCER I, V88, P1118, DOI 10.1093/jnci/88.16.1118
   He XX, 2011, ANN ONCOL, V22, P2640, DOI 10.1093/annonc/mdr020
   Huxley R, 2005, BRIT J CANCER, V92, P2076, DOI 10.1038/sj.bjc.6602619
   Hwang YP, 2010, BRIT J PHARMACOL, V160, P1195, DOI 10.1111/j.1476-5381.2010.00762.x
   Kasper JS, 2006, CANCER EPIDEM BIOMAR, V15, P2056, DOI 10.1158/1055-9965.EPI-06-0410
   Kato H, 2015, BIOCHEM BIOPH RES CO, V461, P115, DOI 10.1016/j.bbrc.2015.03.178
   KOLATA GB, 1979, SCIENCE, V203, P1094, DOI 10.1126/science.424735
   Larsson SC, 2011, DIABETOLOGIA, V54, P1013, DOI 10.1007/s00125-011-2051-6
   Larsson SC, 2005, JNCI-J NATL CANCER I, V97, P1679, DOI 10.1093/jnci/dji375
   Larsson SC, 2007, INT J CANCER, V121, P856, DOI 10.1002/ijc.22717
   Lau YKI, 2014, ONCOTARGET, V5, P10503, DOI 10.18632/oncotarget.2391
   Libby G, 2009, DIABETES CARE, V32, P1620, DOI 10.2337/dc08-2175
   Malaguarnera R, 2014, ENDOCRINOLOGY, V155, P1207, DOI 10.1210/en.2013-1925
   Meyer TE, 2010, CANCER EPIDEM BIOMAR, V19, P558, DOI 10.1158/1055-9965.EPI-09-0902
   Morden NE, 2011, DIABETES CARE, V34, P1965, DOI 10.2337/dc11-0699
   Murtola TJ, 2008, AM J EPIDEMIOL, V168, P925, DOI 10.1093/aje/kwn190
   Nies AT, 2011, PLOS ONE, V6, DOI 10.1371/journal.pone.0022163
   Owen MR, 2000, BIOCHEM J, V348, P607, DOI 10.1042/0264-6021:3480607
   Robles LD, 2002, J BIOL CHEM, V277, P25431, DOI 10.1074/jbc.M201199200
   Rodriguez C, 2007, CANCER EPIDEM BIOMAR, V16, P63, DOI 10.1158/1055-9965.EPI-06-0754
   Shackelford DB, 2009, NAT REV CANCER, V9, P563, DOI 10.1038/nrc2676
   Shu Y, 2007, J CLIN INVEST, V117, P1422, DOI 10.1172/JCI30558
   Siegel R, 2012, CA-CANCER J CLIN, V62, P10, DOI 10.3322/caac.20138
   Spratt DE, 2013, EUR UROL, V63, P709, DOI 10.1016/j.eururo.2012.12.004
   Su LJ, 2011, CANCER EPIDEM BIOMAR, V20, P844, DOI 10.1158/1055-9965.EPI-10-0684
   Tan MH, 2012, BREAST CANCER RES TR, V131, P849, DOI 10.1007/s10549-011-1500-8
   Thomas F, 2010, PROSTATE, V70, P856, DOI 10.1002/pros.21119
   Tseng CH, 2012, EUR J ENDOCRINOL, V167, P409, DOI 10.1530/EJE-12-0369
   Uzoh CC, 2011, BRIT J CANCER, V104, P1587, DOI 10.1038/bjc.2011.127
   WILCOCK C, 1994, XENOBIOTICA, V24, P49, DOI 10.3109/00498259409043220
   Winters B, 2015, PROSTATE, V75, P1694, DOI 10.1002/pros.23049
   Witters LA, 2001, J CLIN INVEST, V108, P1105, DOI 10.1172/JCI14178
   Wright JL, 2009, CANCER CAUSE CONTROL, V20, P1617, DOI 10.1007/s10552-009-9407-y
   Wullschleger S, 2006, CELL, V124, P471, DOI 10.1016/j.cell.2006.01.016
   Zakikhani M, 2006, CANCER RES, V66, P10269, DOI 10.1158/0008-5472.CAN-06-1500
   Zakikhani M, 2008, CANCER PREV RES, V1, P369, DOI 10.1158/1940-6207.CAPR-08-0081
   Zhou MY, 2007, DRUG METAB DISPOS, V35, P1956, DOI 10.1124/dmd.107.015495
   Zhuang Yongxian, 2008, J Mol Signal, V3, P18, DOI 10.1186/1750-2187-3-18
NR 52
TC 13
Z9 15
U1 0
U2 8
PU BIOSCIENTIFICA LTD
PI BRISTOL
PA EURO HOUSE, 22 APEX COURT WOODLANDS, BRADLEY STOKE, BRISTOL BS32 4JT,
   ENGLAND
SN 1351-0088
EI 1479-6821
J9 ENDOCR-RELAT CANCER
JI Endocr.-Relat. Cancer
PD JAN
PY 2017
VL 24
IS 1
BP 17
EP 30
DI 10.1530/ERC-16-0095
PG 14
WC Oncology; Endocrinology & Metabolism
WE Science Citation Index Expanded (SCI-EXPANDED)
SC Oncology; Endocrinology & Metabolism
GA EI1BC
UT WOS:000392209000005
PM 27754854
OA Green Published, hybrid, Green Submitted
DA 2022-07-19
ER

PT J
AU Feng, XC
   Li, Y
   Oppong, MB
   Qiu, F
AF Feng, Xinchi
   Li, Yang
   Oppong, Mahmood Brobbey
   Qiu, Feng
TI Insights into the intestinal bacterial metabolism of flavonoids and the
   bioactivities of their microbe-derived ring cleavage metabolites
SO DRUG METABOLISM REVIEWS
LA English
DT Review
DE Flavonoids; intestinal bacterial metabolism; microbe-derived
   metabolites; phenolic acids; antioxidant; anti-inflammatory
ID PANCREATIC BETA-CELLS; HOPS HUMULUS-LUPULUS; FORMATION IN-VIVO; DIETARY
   POLYPHENOLS; ANAEROBIC DEGRADATION; COLONIC METABOLISM; S-EQUOL;
   3,4-DIHYDROXYPHENYLACETIC ACID; ANTIOXIDANT ACTIVITY; PROTOCATECHUIC
   ACID
AB Flavonoids are a group of phytochemicals widely distributed in plants, fruits, and vegetables that possess numerous bioactivities. After oral administration, flavonoids can be metabolized by the intestinal bacteria into a wide range of low-molecular-weight phenolic acids. In this review, the intestinal bacterial metabolic pathways of different flavonoids (flavones, isoflavones, flavonols, flavanones, and chalcones) and the bioactivities of their microbe-derived ring cleavage metabolites are summarized. Flavonoids undergo different intestinal bacterial metabolic reactions, depending on the characteristics of their structure. Free hydroxyl groups, especially 5 and 4' free hydroxyl groups play significant roles in fission metabolism. Microbe-derived ring cleavage metabolites such as 3,4-dihydroxyphenylacetic acid (3,4-DHPAA) and 3,4-dihydroxytoluene (3,4-DHT) possess various bioactivities including antioxidant, anti-inflammatory, antidiabetic, neuroprotective, and anti-colon cancer effects. Also, the intestinal bacteria associated with the bacterial metabolism of flavonoids are covered in this review.
C1 [Feng, Xinchi; Li, Yang; Oppong, Mahmood Brobbey; Qiu, Feng] Tianjin Univ Tradit Chinese Med, Sch Tradit Chinese Med, 312 Anshanxi Rd, Tianjin 300193, Peoples R China.
   [Li, Yang; Oppong, Mahmood Brobbey; Qiu, Feng] Tianjin Univ Tradit Chinese Med, Tianjin State Key Lab Modern Chinese Med, Tianjin, Peoples R China.
RP Qiu, F (通讯作者)，Tianjin Univ Tradit Chinese Med, Sch Tradit Chinese Med, 312 Anshanxi Rd, Tianjin 300193, Peoples R China.
EM fengqiu20070118@163.com
FU National Natural Science Foundation of China [81503337, 81430095];
   program of 131 Talents of Tianjin [ZX170416]
FX This study was supported by National Natural Science Foundation of China
   under Grant 81503337 and 81430095; and the program of 131 Talents of
   Tianjin under Grant ZX170416.
CR An LJ, 2006, FOOD CHEM TOXICOL, V44, P436, DOI 10.1016/j.fct.2005.08.017
   Aura AM, 2005, EUR J NUTR, V44, P133, DOI 10.1007/s00394-004-0502-2
   Beekmann K, 2012, FOOD FUNCT, V3, P1008, DOI 10.1039/c2fo30065f
   Blair RM, 2003, J NUTR, V133, P2262, DOI 10.1093/jn/133.7.2262
   BOOTH AN, 1956, J BIOL CHEM, V223, P251
   BOOTH AN, 1958, J BIOL CHEM, V230, P661
   Braune A, 2005, J AGR FOOD CHEM, V53, P1782, DOI 10.1021/jf0484982
   Braune A, 2001, APPL ENVIRON MICROB, V67, P5558, DOI 10.1128/AEM.67.12.5558-5567.2001
   Carrasco-Pozo C, 2015, EXP CELL RES, V334, P270, DOI 10.1016/j.yexcr.2015.03.021
   Cassidy A, 2017, AM J CLIN NUTR, V105, P10, DOI 10.3945/ajcn.116.136051
   Chang YC, 1995, J NAT PROD, V58, P1892, DOI 10.1021/np50126a014
   Chen Y, 2017, FOOD CHEM, V237, P887, DOI 10.1016/j.foodchem.2017.06.054
   Choi EJ, 2014, MOL MED REP, V9, P328, DOI 10.3892/mmr.2013.1752
   Coldham NG, 1999, J STEROID BIOCHEM, V70, P169, DOI 10.1016/S0960-0760(99)00104-1
   Das S, 2006, J NAT PROD, V69, P499, DOI 10.1021/np0504659
   Duda-Chodak A, 2015, EUR J NUTR, V54, P325, DOI 10.1007/s00394-015-0852-y
   Faria A, 2014, J AGR FOOD CHEM, V62, P6898, DOI 10.1021/jf501808a
   Fernandez-Millan E, 2014, FOOD CHEM TOXICOL, V66, P245, DOI 10.1016/j.fct.2014.01.044
   Flint HJ, 2012, NAT REV GASTRO HEPAT, V9, P577, DOI 10.1038/nrgastro.2012.156
   Forester SC, 2014, MOL CARCINOGEN, V53, P432, DOI 10.1002/mc.21974
   Forester SC, 2010, J AGR FOOD CHEM, V58, P5320, DOI 10.1021/jf9040172
   Gasperotti M, 2015, ACS CHEM NEUROSCI, V6, P1341, DOI 10.1021/acschemneuro.5b00051
   Gasperotti M, 2014, TALANTA, V128, P221, DOI 10.1016/j.talanta.2014.04.058
   Glasser G, 2002, PHYTOMEDICINE, V9, P33, DOI 10.1078/0944-7113-00080
   Gonzalez-Barrio R, 2011, DRUG METAB DISPOS, V39, P1680, DOI 10.1124/dmd.111.039651
   GRIFFITHS LA, 1972, BIOCHEM J, V130, P1161, DOI 10.1042/bj1301161
   GRIFFITHS LA, 1972, BIOCHEM J, V128, P901, DOI 10.1042/bj1280901
   GRIFFITHS LA, 1972, BIOCHEM J, V130, P141, DOI 10.1042/bj1300141
   Gross G, 2010, J AGR FOOD CHEM, V58, P10236, DOI 10.1021/jf101475m
   Gross M, 1996, CANCER EPIDEM BIOMAR, V5, P711
   Hanske L, 2010, MOL NUTR FOOD RES, V54, P1405, DOI 10.1002/mnfr.200900517
   Herath W, 2003, CHEM PHARM BULL, V51, P1237, DOI 10.1248/cpb.51.1237
   Hur HG, 2000, ARCH MICROBIOL, V174, P422, DOI 10.1007/s002030000222
   Hur HG, 2002, ARCH MICROBIOL, V178, P75, DOI 10.1007/s00203-002-0437-z
   JOANNOU GE, 1995, J STEROID BIOCHEM, V54, P167, DOI 10.1016/0960-0760(95)00131-I
   KELLY GE, 1995, P SOC EXP BIOL MED, V208, P40, DOI 10.3181/00379727-208-43829
   KELLY GE, 1993, CLIN CHIM ACTA, V223, P9, DOI 10.1016/0009-8981(93)90058-C
   Kim DH, 1996, ARCH PHARM RES, V19, P41, DOI 10.1007/BF02976818
   Kim M, 2014, J AGR FOOD CHEM, V62, P12377, DOI 10.1021/jf504074n
   Kong JM, 2003, PHYTOCHEMISTRY, V64, P923, DOI 10.1016/S0031-9422(03)00438-2
   Kozlowska Aleksandra, 2014, Rocz Panstw Zakl Hig, V65, P79
   KRISHNAMURTY HG, 1970, CAN J MICROBIOL, V16, P759, DOI 10.1139/m70-129
   Krumholz L R, 1986, Prog Clin Biol Res, V213, P211
   Kumar S, 2013, SCI WORLD J, DOI 10.1155/2013/162750
   Labib S, 2004, MOL NUTR FOOD RES, V48, P326, DOI 10.1002/mnfr.200400022
   Larrosa M, 2009, MOL NUTR FOOD RES, V53, P1044, DOI 10.1002/mnfr.200800446
   de Las Hazas MCL, 2017, J AGR FOOD CHEM, V65, P6477, DOI 10.1021/acs.jafc.6b04096
   Ludwig IA, 2015, FREE RADICAL BIO MED, V89, P758, DOI 10.1016/j.freeradbiomed.2015.10.400
   Manigandan K, 2015, BIOCHIMIE, V119, P103, DOI 10.1016/j.biochi.2015.10.014
   Matthies A, 2012, J NUTR, V142, P40, DOI 10.3945/jn.111.148247
   Merfort I, 1996, PLANTA MED, V62, P289, DOI 10.1055/s-2006-957886
   Monagas M, 2009, BRIT J NUTR, V102, P201, DOI 10.1017/S0007114508162110
   Nikolic D, 2005, J MASS SPECTROM, V40, P289, DOI 10.1002/jms.753
   Nookandeh A, 2004, PHYTOCHEMISTRY, V65, P561, DOI 10.1016/j.phytochem.2003.11.016
   O'Toole PW, 2012, CLIN MICROBIOL INFEC, V18, P44, DOI 10.1111/j.1469-0691.2012.03867.x
   Orrego-Lagaron N, 2015, BRIT J NUTR, V114, P169, DOI 10.1017/S0007114515001671
   Pavlica S, 2010, LIFE SCI, V86, P79, DOI 10.1016/j.lfs.2009.10.017
   Rafii F, 2015, METABOLITES, V5, P56, DOI 10.3390/metabo5010056
   Rechner AR, 2005, THROMB RES, V116, P327, DOI 10.1016/j.thromres.2005.01.002
   Rechner AR, 2004, FREE RADICAL BIO MED, V36, P212, DOI 10.1016/j.freeradbiomed.2003.09.022
   Rechner AR, 2002, FREE RADICAL BIO MED, V33, P220, DOI 10.1016/S0891-5849(02)00877-8
   Rowland IR, 2000, NUTR CANCER, V36, P27, DOI 10.1207/S15327914NC3601_5
   Rufer CE, 2006, J AGR FOOD CHEM, V54, P2926, DOI 10.1021/jf053112o
   Sakakibara H, 2004, BIOFACTORS, V22, P237, DOI 10.1002/biof.5520220147
   Schneider H, 1999, ARCH MICROBIOL, V171, P81, DOI 10.1007/s002030050682
   Schneider H, 2000, ARCH MICROBIOL, V173, P71, DOI 10.1007/s002030050010
   Schoefer L, 2002, FEMS MICROBIOL LETT, V208, P197, DOI 10.1111/j.1574-6968.2002.tb11081.x
   Schoefer L, 2003, APPL ENVIRON MICROB, V69, P5849, DOI 10.1128/AEM.69.10.5849-5854.2003
   Serafini M, 2010, P NUTR SOC, V69, P273, DOI 10.1017/S002966511000162X
   Serra A, 2012, FOOD CHEM, V130, P383, DOI 10.1016/j.foodchem.2011.07.055
   Setchell KDR, 2005, AM J CLIN NUTR, V81, P1072
   Setchell KDR, 2010, J NUTR, V140, p1355S, DOI 10.3945/jn.109.119776
   Shi GF, 2006, NEUROSCI LETT, V403, P206, DOI 10.1016/j.neulet.2006.02.057
   Shin NR, 2016, LETT APPL MICROBIOL, V62, P68, DOI 10.1111/lam.12512
   Su KY, 2014, BMC COMPLEM ALTERN M, V14, DOI 10.1186/1472-6882-14-21
   Sutherland JB, 2012, CURR MICROBIOL, V64, P60, DOI 10.1007/s00284-011-0020-4
   Takagaki A, 2015, J AGR FOOD CHEM, V63, P8262, DOI 10.1021/acs.jafc.5b03676
   Tamura M, 2007, ANAEROBE, V13, P32, DOI 10.1016/j.anaerobe.2006.10.001
   Tanaka T, 2014, CURR PHARM DESIGN, V20, P879, DOI 10.2174/13816128113199990060
   Thilakarathna SH, 2013, NUTRIENTS, V5, P3367, DOI 10.3390/nu5093367
   Thursby E, 2017, BIOCHEM J, V474, P1823, DOI 10.1042/BCJ20160510
   Tsuchihashi R, 2008, J NAT MED-TOKYO, V62, P456, DOI 10.1007/s11418-008-0271-y
   Waldecker M, 2008, J NUTR BIOCHEM, V19, P587, DOI 10.1016/j.jnutbio.2007.08.002
   Wang XL, 2007, ARCH MICROBIOL, V187, P155, DOI 10.1007/s00203-006-0183-8
   Wang XL, 2005, APPL ENVIRON MICROB, V71, P214, DOI 10.1128/AEM.71.1.214-219.2005
   Wang XL, 2004, J MICROBIOL BIOTECHN, V14, P766
   Weidmann AE, 2012, EUR J PHARMACOL, V684, P19, DOI 10.1016/j.ejphar.2012.03.035
   Winter J, 1991, INT J SYST EVOL MICR, V41, P459
   Xiao JB, 2013, CURR DRUG METAB, V14, P381, DOI 10.2174/1389200211314040003
   Xie YX, 2015, CURR MED CHEM, V22, P132
   Xue HT, 2016, XENOBIOTICA, V46, P931, DOI 10.3109/00498254.2016.1140847
   Yasuda T, 2001, CHEM PHARM BULL, V49, P1495, DOI 10.1248/cpb.49.1495
   Yilmazer M, 2001, DRUG METAB DISPOS, V29, P223
   Zhang HN, 2010, NEUROSCI LETT, V474, P99, DOI 10.1016/j.neulet.2010.03.016
   Zhang L, 2007, MOL PHARMACEUT, V4, P833, DOI 10.1021/mp700077z
   Zhang X, 2016, J AGR FOOD CHEM, V64, P2582, DOI 10.1021/acs.jafc.6b00586
   Zou W, 2015, EUR J DRUG METAB PH, V40, P363, DOI 10.1007/s13318-014-0193-x
NR 97
TC 23
Z9 24
U1 8
U2 58
PU TAYLOR & FRANCIS LTD
PI ABINGDON
PA 2-4 PARK SQUARE, MILTON PARK, ABINGDON OR14 4RN, OXON, ENGLAND
SN 0360-2532
EI 1097-9883
J9 DRUG METAB REV
JI Drug Metab. Rev.
PY 2018
VL 50
IS 3
BP 343
EP 356
DI 10.1080/03602532.2018.1485691
PG 14
WC Pharmacology & Pharmacy
WE Science Citation Index Expanded (SCI-EXPANDED)
SC Pharmacology & Pharmacy
GA HE6PZ
UT WOS:000453533500003
PM 30010437
DA 2022-07-19
ER

PT J
AU Liolios, CC
   Xanthopoulos, S
   Loudos, G
   Varvarigou, AD
   Sivolapenko, GB
AF Liolios, Christos C.
   Xanthopoulos, Stavros
   Loudos, George
   Varvarigou, Alexandra D.
   Sivolapenko, Gregory B.
TI Co-administration of succinylated gelatine with a Tc-99m-bombesin
   analogue, effects on pharmacokinetics and tumor uptake
SO NUCLEAR MEDICINE AND BIOLOGY
LA English
DT Article
DE Bombesin; Tc-99m; Prostate cancer imaging; Succinylated gelatin; Kidney
   clearance
ID RADIOLABELED SOMATOSTATIN ANALOGS; RENAL UPTAKE; PROSTATE-CANCER;
   DISEASE STATES; KIDNEY UPTAKE; IN-VIVO; BOMBESIN; PEPTIDES; THERAPY;
   BIODISTRIBUTION
AB The bombesin analogue, [Tc-99m-GGC]-(Ornithine)(3)-BN(2-14), Tc-99m-BN-O, targeting gastrin releasing peptide receptors (GRPrs) on the surface of tumors, was pre-clinically investigated as potential imaging agent for single photon emission computed tomography (SPECT). In addition, the improvement of its pharmacokinetic profile (PK) was investigated through the co-administration of a succinylated gelatin plasma expander (Gelofusine), aiming to reduce its kidney accumulation and enhance its tumor-to-normal tissue contrast ratios. Biodistribution data were collected from normal mice and rats, and PC-3 tumor bearing mice, in reference to its PK, metabolism and tumor uptake. Imaging data were also collected from PC-3 tumor bearing mice. Biodistribution and imaging experiments showed that Tc-99m-BN-O was able to efficiently localize the tumor (5.23 and 7.00% ID/g at 30 and 60 min post injection, respectively), while at the same time it was rapidly cleared from the circulation through the kidneys. HPLC analysis of kidney samples, collected at 60 min p.i. from normal mice and rats, showed that the majority of radioactivity detected was due to intact peptide i.e. 56% for mice and 73% for rats. Co-administration of Tc-99m-BN-0 with Gelo resulted in the reduction of kidney uptake in both animal models. The integrated area under the curve (AUC(30-60) (min)) from the concentration-time plots of kidneys was decreased in both mice and rats by 25 and 50%, respectively. In PC-3 tumor bearing mice, an increase of tumor uptake (AUC(tumor) increased by 69%) was also observed with Gelo. An improvement in tumor-to-blood and tumor-to-normal tissue ratios was noted in all cases with the exception of the pancreas, which normally expresses GRPr. The results of this preclinical study may also be extended to other similar peptides, which are utilized in prostate cancer imaging and present similar PK profile. (C) 2016 Elsevier Inc. All rights reserved.
C1 [Liolios, Christos C.; Xanthopoulos, Stavros; Varvarigou, Alexandra D.] NCSR Demokritos, Inst Nucl & Radiol Sci & Technol Energy & Safety, Athens 15310, Greece.
   [Liolios, Christos C.; Sivolapenko, Gregory B.] Univ Patras, Dept Pharm, Pharmacokinet Lab, Patras 26504, Greece.
   [Loudos, George] Inst Educ Technol, Dept Med Instruments Technol, Athens 12210, Greece.
   [Liolios, Christos C.] German Canc Res Ctr, Dept Radiopharmaceut Chem, D-69120 Heidelberg, Germany.
RP Liolios, CC (通讯作者)，Dept Radiopharmaceut Chem, Neuenheimer Feld 280, D-69120 Heidelberg, Germany.
EM c.liolios@dkfz-heidelberg.de
OI Sivolapenko, Gregory/0000-0003-2388-362X
CR Akizawa H, 2001, NUCL MED BIOL, V28, P761, DOI 10.1016/S0969-8051(01)00241-4
   Akizawa H, 2008, ADV DRUG DELIVER REV, V60, P1319, DOI 10.1016/j.addr.2008.04.005
   Ambrosini V, 2011, J NUCL MED, V52, p42S, DOI 10.2967/jnumed.110.085753
   Ananias HJK, 2011, MOL PHARMACEUT, V8, P1165, DOI 10.1021/mp200014h
   Ansquer C, 2009, CURR PHARM DESIGN, V15, P2453, DOI 10.2174/138161209788682262
   Barone R, 2004, NEPHROL DIAL TRANSPL, V19, P2275, DOI 10.1093/ndt/gfh362
   Bernard BF, 1997, J NUCL MED, V38, P1929
   Cheng CX, 2011, EJNMMI RES, V1, DOI 10.1186/2191-219X-1-34
   de Jong M, 2005, J NUCL MED, V46, P1696
   De Vincentis G, 2004, CANCER BIOTHER RADIO, V19, P81, DOI 10.1089/108497804773391711
   Decristoforo C, 2002, Q J NUCL MED, V46, P195
   deJong M, 1996, J NUCL MED, V37, P1388
   Fani M, 2012, THERANOSTICS, V2, P481, DOI 10.7150/thno.4024
   Fragogeorgi EA, 2009, BIOCONJUGATE CHEM, V20, P856, DOI 10.1021/bc800475k
   Gonzalez N, 2008, CURR OPIN ENDOCRINOL, V15, P58, DOI 10.1097/MED.0b013e3282f3709b
   Gotthardt M, 2007, J NUCL MED, V48, P596, DOI 10.2967/jnumed.106.036020
   Graham MM, 2011, J NUCL MED, V52, p56S, DOI 10.2967/jnumed.110.085746
   Jamar F, 2003, EUR J NUCL MED MOL I, V30, P510, DOI 10.1007/s00259-003-1117-1
   Jensen RT, 2008, PHARMACOL REV, V60, P1, DOI 10.1124/pr.107.07108
   Knor S, 2008, EUR J NUCL MED MOL I, V35, P53, DOI 10.1007/s00259-007-0582-3
   Lane SR, 2010, NUCL MED BIOL, V37, P751, DOI 10.1016/j.nucmedbio.2010.04.016
   Laverman P, 2012, EUR J NUCL MED MOL I, V39, P78, DOI 10.1007/s00259-011-2014-7
   Lee S, 2010, CHEM REV, V110, P3087, DOI 10.1021/cr900361p
   Liolios C, 2016, BIOCONJUG CHEM
   Liolios CC, 2012, INT J PHARMACEUT, V430, P1, DOI 10.1016/j.ijpharm.2012.02.049
   Mahmood I, 1996, J PHARM SCI, V85, P411, DOI 10.1021/js950400y
   Mansi R, 2011, EUR J NUCL MED MOL I, V38, P97, DOI 10.1007/s00259-010-1596-9
   Melis M, 2005, EUR J NUCL MED MOL I, V32, P1136, DOI 10.1007/s00259-005-1793-0
   Melis M, 2007, NUCL MED BIOL, V34, P633, DOI 10.1016/j.nucmedbio.2007.05.002
   Melis M, 2009, EUR J NUCL MED MOL I, V36, P1968, DOI 10.1007/s00259-009-1196-8
   MORDENTI J, 1985, J PHARM SCI, V74, P1097, DOI 10.1002/jps.2600741017
   Okarvi SM, 2004, MED RES REV, V24, P357, DOI 10.1002/med.20002
   Rolleman EJ, 2006, J NUCL MED, V47, P1730
   Rolleman EJ, 2003, EUR J NUCL MED MOL I, V30, P9, DOI 10.1007/s00259-002-0982-3
   Sancho V, 2011, CURR DRUG DELIV, V8, P79, DOI 10.2174/156720111793663624
   Schroeder RPJ, 2009, METHODS, V48, P200, DOI 10.1016/j.ymeth.2009.04.002
   Scopinaro F, 2005, J CLIN ONCOL, V23, P3170, DOI 10.1200/JCO.2005.05.363
   Scopinaro F, 2004, CANCER BIOTHER RADIO, V19, P245, DOI 10.1089/108497804323072020
   Scopinaro F, 2003, EUR J NUCL MED MOL I, V30, P1378, DOI 10.1007/s00259-003-1261-7
   Scopinaro F, 2002, CANCER BIOTHER RADIO, V17, P327, DOI 10.1089/10849780260179297
   Smith CJ, 2003, BIOCONJUGATE CHEM, V14, P93, DOI 10.1021/bc020034r
   Soluri A, 2003, ANTICANCER RES, V23, P2139
   ten Dam MAGJ, 2001, J CRIT CARE, V16, P115, DOI 10.1053/jcrc.2001.28787
   Theodoropoulou M, 2013, FRONT NEUROENDOCRIN, V34, P228, DOI 10.1016/j.yfrne.2013.07.005
   Thundimadathil Jyothi, 2012, J Amino Acids, V2012, P967347, DOI 10.1155/2012/967347
   Van de Wiele CV, 2001, J NUCL MED, V42, P1722
   van Eerd JEM, 2006, J NUCL MED, V47, P528
   Varasteh Z, 2015, NUCL MED BIOL, V42, P446, DOI 10.1016/j.nucmedbio.2014.12.009
   Varvarigou A, 2004, CANCER BIOTHER RADIO, V19, P219, DOI 10.1089/108497804323072002
   Vegt E, 2008, J NUCL MED, V49, P1506, DOI 10.2967/jnumed.108.053249
   Vegt E, 2006, J NUCL MED, V47, P432
   Xu J, 2013, MOL PHARMACEUT, V10, P2031, DOI 10.1021/mp400054e
NR 52
TC 2
Z9 2
U1 0
U2 8
PU ELSEVIER SCIENCE INC
PI NEW YORK
PA 360 PARK AVE SOUTH, NEW YORK, NY 10010-1710 USA
SN 0969-8051
EI 1872-9614
J9 NUCL MED BIOL
JI Nucl. Med. Biol.
PD OCT
PY 2016
VL 43
IS 10
BP 625
EP 634
DI 10.1016/j.nucmedbio.2016.07.005
PG 10
WC Radiology, Nuclear Medicine & Medical Imaging
WE Science Citation Index Expanded (SCI-EXPANDED)
SC Radiology, Nuclear Medicine & Medical Imaging
GA DY0KA
UT WOS:000384784500005
PM 27497631
DA 2022-07-19
ER

PT J
AU Li, HN
   Yang, AL
   Chung, YT
   Zhang, WY
   Liao, J
   Yang, GY
AF Li, Haonan
   Yang, Allison L.
   Chung, Yeon Tae
   Zhang, Wanying
   Liao, Jie
   Yang, Guang-Yu
TI Sulindac inhibits pancreatic carcinogenesis in
   LSL-Kras(G12D)-LSL-Trp53(R172H)-Pdx-1-Cre mice via suppressing aldo-keto
   reductase family 1B10 (AKR1B10)
SO CARCINOGENESIS
LA English
DT Article
ID NONSTEROIDAL ANTIINFLAMMATORY DRUGS; K-RAS; COLORECTAL-CANCER; MOUSE
   MODELS; EXPRESSION; COLON; GENE; CHEMOPREVENTION; IDENTIFICATION;
   PROTEIN
AB Sulindac has been identified as a competitive inhibitor of aldoketo reductase 1B10 (AKR1B10), an enzyme that plays a key role in carcinogenesis. AKR1B10 is overexpressed in pancreatic ductal adenocarcinoma (PDAC) and exhibits lipid substrate specificity, especially for farnesyl and geranylgeranyl. There have been no studies though showing that the inhibition of PDAC by sulindac is via inhibition of AKR1B10, particularly the metabolism of farnesyl/geranylgeranyl and Kras protein prenylation. To determine the chemopreventive effects of sulindac on pancreatic carcinogenesis, 5-week-old LSL-Kras(G12D)-LSL-Trp53(R172H)-Pdx-1-Cre mice (Pan(kras/p53) mice) were fed an AIN93M diet with or without 200 p. p. m. sulindac (n = 20/group). Kaplan-Meier survival analysis showed that average animal survival in Pan(kras/p53) mice was 143.7 +/- 8.8 days, and average survival with sulindac was increased to 168.0 +/- 8.8 days (P < 0.005). Histopathological analyses revealed that 90% of mice developed PDAC, 10% with metastasis to the liver and lymph nodes. With sulindac, the incidence of PDAC was reduced to 56% (P < 0.01) and only one mouse had lymph node metastasis. Immunochemical analysis showed that sulindac significantly decreased Ki-67-labeled cell proliferation and markedly reduced the expression of phosphorylated extracellular signal-regulated kinases 1 and 2 (ERK1/2), c-Raf and mitogen-activated protein kinase kinase 1 and 2. In in vitro experiments with PDAC cells from Pan(kras/p53) mice, sulindac exhibited dose-dependent inhibition of AKR1B10 activity. By silencing AKR1B10 expression through small interfering RNA or by sulindac treatment, these in vitro models showed a reduction in Kras and human DNA-J homolog 2 protein prenylation, and downregulation of phosphorylated C-raf, ERK1/2 and MEK1/2 expression. Our results demonstrate that sulindac inhibits pancreatic carcinogenesis by the inhibition of Kras protein prenylation by targeting AKR1B10.
C1 [Li, Haonan; Yang, Allison L.; Chung, Yeon Tae; Zhang, Wanying; Liao, Jie; Yang, Guang-Yu] Northwestern Univ, Feinberg Sch Med, Dept Pathol, Chicago, IL 60611 USA.
RP Yang, GY (通讯作者)，Northwestern Univ, Feinberg Sch Med, Dept Pathol, 303 East Chicago Ave,Ward 6-118, Chicago, IL 60611 USA.
EM g-yang@northwestern.edu
FU National Institutes of Health R01 grant [CA164041]; NATIONAL CANCER
   INSTITUTE [P30CA060553, R01CA164041] Funding Source: NIH RePORTER
FX National Institutes of Health R01 grant (CA164041).
CR Bai H, 2011, CARCINOGENESIS, V32, P1689, DOI 10.1093/carcin/bgr191
   Cao DF, 2004, CANCER BIOL THER, V3, P1081, DOI 10.4161/cbt.3.11.1175
   Cao DL, 1998, J BIOL CHEM, V273, P11429, DOI 10.1074/jbc.273.19.11429
   Chung YT, 2012, MODERN PATHOL, V25, P758, DOI 10.1038/modpathol.2011.191
   Ciolino HP, 2008, INT J CANCER, V122, P990, DOI 10.1002/ijc.23218
   Crosas B, 2003, BIOCHEM J, V373, P973, DOI 10.1042/BJ20021818
   Cuzick J, 2009, LANCET ONCOL, V10, P501, DOI 10.1016/S1470-2045(09)70035-X
   Duell EJ, 2012, MOL CARCINOGEN, V51, P40, DOI 10.1002/mc.20786
   Endo S, 2011, CHEM-BIOL INTERACT, V191, P261, DOI 10.1016/j.cbi.2010.12.017
   Fischer SM, 2011, CANCER PREV RES, V4, P1728, DOI 10.1158/1940-6207.CAPR-11-0166
   Fukumoto S, 2005, CLIN CANCER RES, V11, P1776, DOI 10.1158/1078-0432.CCR-04-1238
   Gao JH, 2009, AM J TRANSL RES, V1, P312
   Grippo PJ, 2005, METH MOLEC MED, V103, P217
   Guerra C, 2007, CANCER CELL, V11, P291, DOI 10.1016/j.ccr.2007.01.012
   Heringlake S, 2010, J HEPATOL, V52, P220, DOI 10.1016/j.jhep.2009.11.005
   Hingorani SR, 2005, CANCER CELL, V7, P469, DOI 10.1016/j.ccr.2005.04.023
   Hruban RH, 2006, CANCER RES, V66, P95, DOI 10.1158/0008-5472.CAN-05-2168
   Jackson EL, 2001, GENE DEV, V15, P3243, DOI 10.1101/gad.943001
   Johnson L, 2001, NATURE, V410, P1111, DOI 10.1038/35074129
   Kim J.L., 2007, MOD PATHOL S2, V20, p284A
   Koornstra JJ, 2005, CANCER EPIDEM BIOMAR, V14, P1608, DOI 10.1158/1055-9965.EPI-05-0112
   Leach SD, 2004, CANCER CELL, V5, P7, DOI 10.1016/S1535-6108(03)00337-4
   Liao J., 2012, MOL CARCINOG
   Martin HJ, 2009, CHEM-BIOL INTERACT, V178, P145, DOI 10.1016/j.cbi.2008.10.021
   Penning TM, 2005, CLIN CANCER RES, V11, P1687, DOI 10.1158/1078-0432.CCR-05-0071
   PIAZZA GA, 1995, CANCER RES, V55, P3110
   Qiu W, 2010, P NATL ACAD SCI USA, V107, P20027, DOI 10.1073/pnas.1010430107
   Quinn AM, 2008, CHEM RES TOXICOL, V21, P2207, DOI 10.1021/tx8002005
   RAO CV, 1995, CANCER RES, V55, P1464
   Reagan-Shaw S, 2008, FASEB J, V22, P659, DOI 10.1096/fj.07-9574LSF
   Reddy BS, 1999, CANCER RES, V59, P3387
   Rijcken FEM, 2007, EUR J CANCER, V43, P1251, DOI 10.1016/j.ejca.2007.03.001
   Seril DN, 2002, CARCINOGENESIS, V23, P993, DOI 10.1093/carcin/23.6.993
   Stanger BZ, 2005, CANCER CELL, V8, P185, DOI 10.1016/j.ccr.2005.07.015
   Su AI, 2004, P NATL ACAD SCI USA, V101, P6062, DOI 10.1073/pnas.0400782101
   Tegeder I, 2001, FASEB J, V15, P2057, DOI 10.1096/fj.01-0390rev
   Woenckhaus M, 2006, J PATHOL, V210, P192, DOI 10.1002/path.2039
   Youssef S, 2002, NATURE, V420, P78, DOI 10.1038/nature01158
NR 38
TC 26
Z9 27
U1 0
U2 7
PU OXFORD UNIV PRESS
PI OXFORD
PA GREAT CLARENDON ST, OXFORD OX2 6DP, ENGLAND
SN 0143-3334
EI 1460-2180
J9 CARCINOGENESIS
JI Carcinogenesis
PD SEP
PY 2013
VL 34
IS 9
BP 2090
EP 2098
DI 10.1093/carcin/bgt170
PG 9
WC Oncology
WE Science Citation Index Expanded (SCI-EXPANDED)
SC Oncology
GA 233ED
UT WOS:000325547900017
PM 23689354
OA Green Published, Bronze
DA 2022-07-19
ER

PT J
AU Bae, EJ
AF Bae, Eun Ju
TI Sirtuin 6, a possible therapeutic target for type 2 diabetes
SO ARCHIVES OF PHARMACAL RESEARCH
LA English
DT Review
DE Sirtuins; Deacetylase; Type 2 diabetes mellitus; Glucose homeostasis;
   SIRT6 activator; SIRT6 inhibitor
ID PANCREATIC BETA-CELLS; STIMULATED INSULIN-SECRETION; HISTONE DEACETYLASE
   SIRT6; DIET-INDUCED OBESITY; LIFE-SPAN; CARDIOVASCULAR-DISEASE; NUTRIENT
   AVAILABILITY; GENE-EXPRESSION; ADIPOSE-TISSUE; STEM-CELLS
AB Sirtuin 6 (SIRT6), one of the seven members of mammalian sirtuin family, localizes in the nucleus and primarily regulates chromatin signaling and genomic integrity. Recent studies established the critical role of SIRT6 in the pathophysiology of metabolic disease, as well as its roles in longevity and cancer. These roles that were determined by genetic studies include promoting pancreatic insulin secretion, inhibiting hepatic gluconeogenesis and triglyceride synthesis, and suppressing adiposity, suggesting that SIRT6 activators are promising molecules for treating obesity and diabetes. In contrast, a recent study showed that a synthetic inhibitor of SIRT6 improved glucose tolerance in a type 2 diabetes mouse model, associated with increased glycolysis and the expression of glucose transporter GLUT-1 and 4 in skeletal muscle, providing proof-of-concept evidence of SIRT6 inhibition as a treatment for diabetes. This review summarizes the confounding findings on the role of SIRT6 in metabolic homeostasis and discusses the possible relationships of these findings as they relate to the use of SIRT6 as a therapeutic target for type 2 diabetes and related diseases.
C1 [Bae, Eun Ju] Woosuk Univ, Coll Pharm, 443 Samnye Ro, Wonju 55338, Jeonbuk, South Korea.
RP Bae, EJ (通讯作者)，Woosuk Univ, Coll Pharm, 443 Samnye Ro, Wonju 55338, Jeonbuk, South Korea.
EM ejbae@woosuk.ac.kr
CR Anderson JG, 2015, MOL METAB, V4, P846, DOI 10.1016/j.molmet.2015.09.003
   Anstee QM, 2013, NAT REV GASTRO HEPAT, V10, P330, DOI 10.1038/nrgastro.2013.41
   Bae JC, 2011, DIABETES CARE, V34, P727, DOI 10.2337/dc10-1991
   Benner C, 2014, BMC GENOMICS, V15, DOI 10.1186/1471-2164-15-620
   Burnett C, 2011, NATURE, V477, P482, DOI 10.1038/nature10296
   Canto C, 2009, TRENDS ENDOCRIN MET, V20, P325, DOI 10.1016/j.tem.2009.03.008
   Chen Q, 2017, CELL REP, V18, P3155, DOI 10.1016/j.celrep.2017.03.006
   Coppari R, 2012, NAT REV DRUG DISCOV, V11, P692, DOI 10.1038/nrd3757
   Cui XN, 2017, AM J PHYSIOL-ENDOC M, V313, pE493, DOI 10.1152/ajpendo.00122.2017
   de Kreutzenberg SV, 2010, DIABETES, V59, P1006, DOI 10.2337/db09-1187
   Dominy JE, 2012, MOL CELL, V48, P900, DOI 10.1016/j.molcel.2012.09.030
   Etchegaray JP, 2013, CURR TOP MED CHEM, V13, P2991, DOI 10.2174/15680266113136660213
   Feldman JL, 2013, J BIOL CHEM, V288, P31350, DOI 10.1074/jbc.C113.511261
   GOTTLIEB S, 1989, CELL, V56, P771, DOI 10.1016/0092-8674(89)90681-8
   He B, 2014, ORG BIOMOL CHEM, V12, P7498, DOI 10.1039/c4ob00860j
   Jiang H, 2013, NATURE, V496, P110, DOI 10.1038/nature12038
   Ka SO, 2017, FASEB J, V31, P3999, DOI 10.1096/fj.201700098RR
   Kaeberlein M, 1999, GENE DEV, V13, P2570, DOI 10.1101/gad.13.19.2570
   Kanfi Y, 2008, FEBS LETT, V582, P543, DOI [10.1016/j.febslet.2008.01.019, 10.1016/j.febslet.2008.06.005]
   Kanfi Y, 2012, NATURE, V483, P218, DOI 10.1038/nature10815
   Kanfi Y, 2010, AGING CELL, V9, P162, DOI 10.1111/j.1474-9726.2009.00544.x
   Kawahara TLA, 2009, CELL, V136, P62, DOI 10.1016/j.cell.2008.10.052
   KEMNITZ JW, 1994, AM J PHYSIOL, V266, pE540, DOI 10.1152/ajpendo.1994.266.4.E540
   Kim HS, 2010, CELL METAB, V12, P224, DOI 10.1016/j.cmet.2010.06.009
   KLAR AJS, 1981, NATURE, V289, P239, DOI 10.1038/289239a0
   Koltai E, 2010, MECH AGEING DEV, V131, P21, DOI 10.1016/j.mad.2009.11.002
   Kuang JY, 2017, DIABETES, V66, P1159, DOI 10.2337/db16-1225
   Kugel S, 2014, TRENDS BIOCHEM SCI, V39, P72, DOI 10.1016/j.tibs.2013.12.002
   Lane MA, 1999, TOXICOL SCI, V52, P41, DOI 10.1093/toxsci/52.suppl_1.41
   Lee Y, 2017, DIABETES, V66, P2659, DOI 10.2337/db16-1446
   Liszt G, 2005, J BIOL CHEM, V280, P21313, DOI 10.1074/jbc.M413296200
   Luu L, 2013, DIABETOLOGIA, V56, P2010, DOI 10.1007/s00125-013-2946-5
   Michishita E, 2005, MOL BIOL CELL, V16, P4623, DOI 10.1091/mbc.E05-01-0033
   Michishita E, 2008, NATURE, V452, P492, DOI 10.1038/nature06736
   Michishita E, 2009, CELL CYCLE, V8, P2664, DOI 10.4161/cc.8.16.9367
   Moschen AR, 2013, J HEPATOL, V59, P1315, DOI 10.1016/j.jhep.2013.07.027
   Mostoslavsky R, 2006, CELL, V124, P315, DOI [10.1016/j.cell.2005.11.044, 10.1016/J.CEL.2005.11.044]
   Moynihan KA, 2005, CELL METAB, V2, P105, DOI 10.1016/j.cmet.2005.07.001
   Nemoto S, 2004, SCIENCE, V306, P2105, DOI 10.1126/science.1101731
   Pan HZ, 2016, CELL RES, V26, P190, DOI 10.1038/cr.2016.4
   Parenti MD, 2014, J MED CHEM, V57, P4796, DOI 10.1021/jm500487d
   Rahnasto-Rilla M, 2016, CHEMBIOCHEM, V17, P77, DOI 10.1002/cbic.201500482
   Rahnasto-Rilla MK, 2017, MAR DRUGS, V15, DOI 10.3390/md15060190
   Satoh A, 2013, CELL METAB, V18, P416, DOI 10.1016/j.cmet.2013.07.013
   Schwer B, 2010, P NATL ACAD SCI USA, V107, P21790, DOI 10.1073/pnas.1016306107
   Sharma A, 2013, J BIOL CHEM, V288, P18439, DOI 10.1074/jbc.M112.405928
   Sociali G, 2017, FASEB J, V31, P3138, DOI 10.1096/fj.201601294R
   Sociali G, 2015, EUR J MED CHEM, V102, P530, DOI 10.1016/j.ejmech.2015.08.024
   Song MY, 2016, SCI REP-UK, V6, DOI 10.1038/srep30321
   Steffes MW, 2003, DIABETES CARE, V26, P832, DOI 10.2337/diacare.26.3.832
   Tao RY, 2013, J BIOL CHEM, V288, P29252, DOI 10.1074/jbc.M113.481473
   Tao RY, 2013, J LIPID RES, V54, P2745, DOI 10.1194/jlr.M039339
   Tasselli L, 2017, TRENDS ENDOCRIN MET, V28, P168, DOI 10.1016/j.tem.2016.10.002
   Tasselli L, 2016, NAT STRUCT MOL BIOL, V23, P434, DOI 10.1038/nsmb.3202
   Weir GC, 2004, DIABETES, V53, pS16, DOI 10.2337/diabetes.53.suppl_3.S16
   Xiao CY, 2010, J BIOL CHEM, V285, P36776, DOI 10.1074/jbc.M110.168039
   Xiong XW, 2017, J ENDOCRINOL, V233, P307, DOI 10.1530/JOE-17-0033
   Xiong XW, 2016, DIABETOLOGIA, V59, P151, DOI 10.1007/s00125-015-3778-2
   Yang B, 2009, CELL CYCLE, V8, P2662, DOI 10.4161/cc.8.16.9329
   Ye X, 2017, ONCOTARGET, V8, P1845, DOI 10.18632/oncotarget.12157
   You WJ, 2017, ANGEW CHEM INT EDIT, V56, P1007, DOI 10.1002/anie.201610082
   You ZQ, 2014, PLOS ONE, V9, DOI [10.1371/journal.pone.0086672, 10.1371/journal.pone.0105456]
   Zhang P, 2014, P NATL ACAD SCI USA, V111, P10684, DOI 10.1073/pnas.1411026111
   Zhang XY, 2016, NAT CHEM BIOL, V12, P614, DOI [10.1038/nchembio.2106, 10.1038/NCHEMBIO.2106]
   Zhong L, 2010, CELL, V140, P280, DOI 10.1016/j.cell.2009.12.041
NR 65
TC 23
Z9 24
U1 0
U2 11
PU PHARMACEUTICAL SOC KOREA
PI SEOUL
PA 1489-3 SUHCHO-DONG, SUHCHO-KU, SEOUL 137-071, SOUTH KOREA
SN 0253-6269
EI 1976-3786
J9 ARCH PHARM RES
JI Arch. Pharm. Res.
PD DEC
PY 2017
VL 40
IS 12
BP 1380
EP 1389
DI 10.1007/s12272-017-0989-8
PG 10
WC Chemistry, Medicinal; Pharmacology & Pharmacy
WE Science Citation Index Expanded (SCI-EXPANDED)
SC Pharmacology & Pharmacy
GA FO9CU
UT WOS:000417186400003
PM 29177584
DA 2022-07-19
ER

PT J
AU Hawkins, LJ
   Al-attar, R
   Storey, KB
AF Hawkins, Liam J.
   Al-attar, Rasha
   Storey, Kenneth B.
TI Transcriptional regulation of metabolism in disease: From transcription
   factors to epigenetics
SO PEERJ
LA English
DT Article
DE Epigenetics; Cancer; Diabetes; Metabolism; Metabolic syndrome;
   Transcriptional control; Transcription factors
ID GESTATIONAL DIABETES-MELLITUS; PULMONARY ARTERIAL-HYPERTENSION;
   STIMULATED INSULIN-SECRETION; PANCREATIC BETA-CELLS; DIET-INDUCED
   OBESITY; THRIFTY PHENOTYPE HYPOTHESIS; RECEPTOR-GAMMA COACTIVATOR-1;
   GENOME-WIDE ASSOCIATION; FED METHYL-DEFICIENT; TOLERANT WOOD FROG
AB Every cell in an individual has largely the same genomic sequence and yet cells in different tissues can present widely different phenotypes. This variation arises because each cell expresses a specific subset of genomic instructions. Control over which instructions, or genes, are expressed is largely controlled by transcriptional regulatory pathways. Each cell must assimilate a huge amount of environmental input, and thus it is of no surprise that transcription is regulated by many intertwining mechanisms. This large regulatory landscape means there are ample possibilities for problems to arise, which in a medical context means the development of disease states. Metabolism within the cell, and more broadly, affects and is affected by transcriptional regulation. Metabolism can therefore contribute to improper transcriptional programming, or pathogenic metabolism can be the result of transcriptional dysregulation. Here, we discuss the established and emerging mechanisms for controling transcription and how they affect metabolism in the context of pathogenesis. Cis- and trans-regulatory elements, microRNA and epigenetic mechanisms such as DNA and histone methylation, all have input into what genes are transcribed. Each has also been implicated in diseases such as metabolic syndrome, various forms of diabetes, and cancer. In this review, we discuss the current understanding of these areas and highlight some natural models that may inspire future therapeutics.
C1 [Hawkins, Liam J.; Al-attar, Rasha; Storey, Kenneth B.] Carleton Univ, Inst Biochem, Dept Biol, Ottawa, ON, Canada.
RP Storey, KB (通讯作者)，Carleton Univ, Inst Biochem, Dept Biol, Ottawa, ON, Canada.
EM Kenneth_Storey@carleton.ca
OI Storey, Kenneth/0000-0002-7363-1853; Hawkins, Liam/0000-0001-7052-7287;
   Al-attar, Rasha/0000-0002-5663-047X
FU Natural Sciences and Engineering Research Council (NSERC) of Canada
   [6793]
FX This work was supported by a Discovery grant (Grant # 6793) from the
   Natural Sciences and Engineering Research Council (NSERC) of Canada.
   Kenneth B. Storey holds the Canada Research Chair in Molecular
   Physiology. The funders had no role in study design, data collection and
   analysis, decision to publish, or preparation of the manuscript.
CR Aguilar M, 2015, JAMA-J AM MED ASSOC, V313, P1973, DOI 10.1001/jama.2015.4260
   Akbari ME, 2018, NUTR CANCER, V70, P30, DOI 10.1080/01635581.2018.1397709
   Alberti KGMM, 2009, CIRCULATION, V120, P1640, DOI 10.1161/CIRCULATIONAHA.109.192644
   Allard C, 2015, EPIGENETICS-US, V10, P342, DOI 10.1080/15592294.2015.1029700
   Alvarado S, 2015, J EXP BIOL, V218, P1787, DOI 10.1242/jeb.116046
   Amed S, 2016, CAN J DIABETES, V40, P449, DOI 10.1016/j.jcjd.2016.03.002
   Arand J, 2012, PLOS GENET, V8, DOI 10.1371/journal.pgen.1002750
   Ardekani Ali M., 2010, Avicenna Journal of Medical Biotechnology, V2, P161
   Arner E, 2012, DIABETES, V61, P1986, DOI 10.2337/db11-1508
   Aude YW, 2004, CURR OPIN CARDIOL, V19, P473, DOI 10.1097/01.hco.0000134610.68815.05
   Babitt JL, 2006, NAT GENET, V38, P531, DOI 10.1038/ng1777
   Bannister AJ, 2011, CELL RES, V21, P381, DOI 10.1038/cr.2011.22
   Bardella C, 2011, BBA-BIOENERGETICS, V1807, P1432, DOI 10.1016/j.bbabio.2011.07.003
   Barski A, 2007, CELL, V129, P823, DOI 10.1016/j.cell.2007.05.009
   Bastidas-Ponce A, 2017, DEVELOPMENT, V144, P2873, DOI 10.1242/dev.140756
   Bentley DL, 2014, NAT REV GENET, V15, P163, DOI 10.1038/nrg3662
   Berger SL, 2007, NATURE, V447, P407, DOI 10.1038/nature05915
   BHAVE MR, 1988, CARCINOGENESIS, V9, P343, DOI 10.1093/carcin/9.3.343
   Biggar Y, 2014, CRYOBIOLOGY, V69, P333, DOI 10.1016/j.cryobiol.2014.08.008
   Bjorkhaug L, 2003, J CLIN ENDOCR METAB, V88, P920, DOI 10.1210/jc.2002-020945
   Boney CM, 2005, PEDIATRICS, V115, pE290, DOI 10.1542/peds.2004-1808
   Borok MJ, 2010, DEVELOPMENT, V137, P5, DOI 10.1242/dev.036160
   Borowiec M, 2009, P NATL ACAD SCI USA, V106, P14460, DOI 10.1073/pnas.0906474106
   Bowman GD, 2017, BIOESSAYS, V39, DOI 10.1002/bies.201600183
   Bradner JE, 2017, CELL, V168, P629, DOI 10.1016/j.cell.2016.12.013
   Bravard A, 2011, DIABETES, V60, P258, DOI 10.2337/db10-0281
   Brosh R, 2009, NAT REV CANCER, V9, P701, DOI 10.1038/nrc2693
   Brown AS, 2000, AM J PSYCHIAT, V157, P190, DOI 10.1176/appi.ajp.157.2.190
   Buffenstein R, 2005, J GERONTOL A-BIOL, V60, P1369, DOI 10.1093/gerona/60.11.1369
   Butler JEF, 2002, GENE DEV, V16, P2583, DOI 10.1101/gad.1026202
   Cantone I, 2013, NAT STRUCT MOL BIOL, V20, P282, DOI 10.1038/nsmb.2489
   Carey HV, 2003, PHYSIOL REV, V83, P1153, DOI 10.1152/physrev.00008.2003
   Cervera AM, 2009, MOL CANCER, V8, DOI 10.1186/1476-4598-8-89
   Chakravarthi BVSK, 2016, ONCOGENE, V35, P6330, DOI 10.1038/onc.2016.164
   Chen L, 2017, BIOCHEM BIOPH RES CO, V490, P117, DOI 10.1016/j.bbrc.2017.05.184
   Chen YN, 2018, EMBO J, V37, DOI 10.15252/embj.201797953
   Chen ZT, 2001, HUM MOL GENET, V10, P433, DOI 10.1093/hmg/10.5.433
   Clausen TD, 2008, DIABETES CARE, V31, P340, DOI 10.2337/dc07-1596
   Clausen TD, 2009, J CLIN ENDOCR METAB, V94, P2464, DOI 10.1210/jc.2009-0305
   Cohen AL, 2013, CURR NEUROL NEUROSCI, V13, DOI 10.1007/s11910-013-0345-4
   Conesa C, 2010, RNA BIOL, V7, P287, DOI 10.4161/rna.7.3.11491
   Cooney CA, 2002, J NUTR, V132, p2393S
   Corradin O, 2014, GENOME MED, V6, DOI 10.1186/s13073-014-0085-3
   Cropley JE, 2006, P NATL ACAD SCI USA, V103, P17308, DOI 10.1073/pnas.0607090103
   Dabelea D, 2008, DIABETES CARE, V31, P1422, DOI 10.2337/dc07-2417
   Dawson MA, 2012, CELL, V150, P12, DOI 10.1016/j.cell.2012.06.013
   Day FR, 2011, J NUTRIGENET NUTRIGE, V4, P222, DOI 10.1159/000332158
   Ding GL, 2012, DIABETES, V61, P1133, DOI 10.2337/db11-1314
   Dolinoy DC, 2008, NUTR REV, V66, pS7, DOI 10.1111/j.1753-4887.2008.00056.x
   Dolinoy DC, 2007, P NATL ACAD SCI USA, V104, P13056, DOI 10.1073/pnas.0703739104
   Dong Z, 2016, CELL DEATH DIFFER, V23, P1602, DOI 10.1038/cdd.2016.47
   Donzelli S, 2012, CELL DEATH DIFFER, V19, P1038, DOI 10.1038/cdd.2011.190
   Du YP, 2009, BMC CANCER, V9, DOI 10.1186/1471-2407-9-261
   Dukes ID, 1998, J BIOL CHEM, V273, P24457, DOI 10.1074/jbc.273.38.24457
   Dunham I, 2012, NATURE, V489, P57, DOI 10.1038/nature11247
   Ek J, 2001, DIABETOLOGIA, V44, P2220, DOI 10.1007/s001250100032
   El Hajj N, 2013, DIABETES, V62, P1320, DOI 10.2337/db12-0289
   Enriori PJ, 2006, OBESITY, V14, P254
   Escamilla-Powers JR, 2010, J BIOL CHEM, V285, P4847, DOI 10.1074/jbc.M109.074856
   Esteller M, 2008, NEW ENGL J MED, V358, P1148, DOI 10.1056/NEJMra072067
   Esteller M, 2007, NAT REV GENET, V8, P286, DOI 10.1038/nrg2005
   Esteller M, 2011, NAT REV GENET, V12, P861, DOI 10.1038/nrg3074
   Ezkurdia I, 2014, HUM MOL GENET, V23, P5866, DOI 10.1093/hmg/ddu309
   Fajans SS, 2001, NEW ENGL J MED, V345, P971, DOI 10.1056/NEJMra002168
   Faulk C, 2016, EPIGENETICS-US, V11, P489, DOI 10.1080/15592294.2016.1183856
   Federici M, 2001, DIABETES, V50, P1290, DOI 10.2337/diabetes.50.6.1290
   FEINBERG AP, 1983, BIOCHEM BIOPH RES CO, V111, P47, DOI 10.1016/S0006-291X(83)80115-6
   Feng J, 2016, INT J MOL SCI, V17, DOI 10.3390/ijms17101729
   Figueroa ME, 2010, CANCER CELL, V18, P553, DOI 10.1016/j.ccr.2010.11.015
   Finer S, 2015, HUM MOL GENET, V24, P3021, DOI 10.1093/hmg/ddv013
   FROGUEL P, 1993, NEW ENGL J MED, V328, P697, DOI 10.1056/NEJM199303113281005
   Gage SH, 2016, ANNU REV PSYCHOL, V67, P567, DOI 10.1146/annurev-psych-122414-033352
   Gasco M, 2002, BREAST CANCER RES, V4, P70, DOI 10.1186/bcr426
   Gatto F, 2016, CELL REP, V16, P878, DOI 10.1016/j.celrep.2016.06.038
   Gaudet F, 2003, SCIENCE, V300, P489, DOI 10.1126/science.1083558
   Gauld SB, 2004, ONCOGENE, V23, P8001, DOI 10.1038/sj.onc.1208075
   Gillman MW, 2003, PEDIATRICS, V111, DOI 10.1542/peds.111.3.e221
   Girnun GD, 2012, SEMIN CELL DEV BIOL, V23, P381, DOI 10.1016/j.semcdb.2012.01.007
   Goda C, 2006, INT IMMUNOL, V18, P233, DOI 10.1093/intimm/dxh339
   Gonc EN, 2015, HORM RES PAEDIAT, V84, P206, DOI 10.1159/000435782
   Grundy SM, 2005, CIRCULATION, V112, P2735, DOI 10.1161/CIRCULATIONAHA.105.169404
   Guhaniyogi J, 2001, GENE, V265, P11, DOI 10.1016/S0378-1119(01)00350-X
   Guo JJ, 2012, PLOS ONE, V7, DOI 10.1371/journal.pone.0051082
   Hahn WC, 2001, ANN MED, V33, P123, DOI 10.3109/07853890109002067
   HALES CN, 1992, DIABETOLOGIA, V35, P595, DOI 10.1007/BF00400248
   Hales CN, 2001, BRIT MED BULL, V60, P5, DOI 10.1093/bmb/60.1.5
   Hani EH, 1999, J CLIN INVEST, V104, pR41, DOI 10.1172/JCI7469
   Hara K, 2002, DIABETOLOGIA, V45, P740, DOI 10.1007/s00125-002-0803-z
   Harder T, 2007, AM J EPIDEMIOL, V165, P849, DOI 10.1093/aje/kwk071
   Hawkins LJ, 2018, J COMP PHYSIOL B, V188, P113, DOI 10.1007/s00360-017-1112-7
   He L, 2004, NAT REV GENET, V5, P522, DOI 10.1038/nrg1379
   Heijmans BT, 2008, P NATL ACAD SCI USA, V105, P17046, DOI 10.1073/pnas.0806560105
   HEIMBURGER DC, 1988, JAMA-J AM MED ASSOC, V259, P1525
   Holt M. V., 2017, CURR MOL BIO REP, V3, P11, DOI 10.1007/s40610-017-0050-1
   Horn S, 2013, SCIENCE, V339, P959, DOI 10.1126/science.1230062
   Huarte M, 2015, NAT MED, V21, P1253, DOI 10.1038/nm.3981
   Hui WS, 2010, EUR J EPIDEMIOL, V25, P375, DOI 10.1007/s10654-010-9459-z
   Hulshoff HE, 2000, AM J PSYCHIAT, V157, P1170, DOI 10.1176/appi.ajp.157.7.1170
   Inagaki T, 2009, GENES CELLS, V14, P991, DOI 10.1111/j.1365-2443.2009.01326.x
   Itahana Y, 2018, INT J MOL SCI, V19, DOI 10.3390/ijms19030776
   Jaenisch R, 2003, NAT GENET, V33, P245, DOI 10.1038/ng1089
   James SJ, 2002, J NUTR, V132, p2361S, DOI 10.1093/jn/132.8.2361S
   Jo SH, 2016, ONCOTARGET, V7, P58717, DOI 10.18632/oncotarget.11227
   Jones PA, 2012, NAT REV GENET, V13, P484, DOI 10.1038/nrg3230
   Jura M, 2016, BIOCHIMIE, V124, P124, DOI 10.1016/j.biochi.2015.05.006
   Katada S, 2012, CELL, V148, P24, DOI 10.1016/j.cell.2012.01.001
   Kaur J, 2014, CARDIOL RES PRACT, V2014, DOI 10.1155/2014/943162
   Keating ST, 2015, CIRC RES, V116, P715, DOI 10.1161/CIRCRESAHA.116.303936
   Kim JW, 2006, CANCER RES, V66, P8927, DOI 10.1158/0008-5472.CAN-06-1501
   Kim LJ, 2001, MOL CELL BIOL, V21, P3503, DOI 10.1128/MCB.21.10.3503-3513.2001
   Kim SY, 2011, EXP DIABETES RES, DOI 10.1155/2011/541308
   Kim YI, 2001, AM J GASTROENTEROL, V96, P184, DOI 10.1111/j.1572-0241.2001.03474.x
   Kim YI, 2007, MOL NUTR FOOD RES, V51, P267, DOI 10.1002/mnfr.200600191
   Kohler A, 2007, NAT REV MOL CELL BIO, V8, P761, DOI 10.1038/nrm2255
   Kosaki K, 2000, AM J HUM GENET, V66, P309, DOI 10.1086/302712
   Kouzarides T, 2007, CELL, V128, P693, DOI 10.1016/j.cell.2007.02.005
   Kowalczyk MS, 2012, NATURE, V482, P310, DOI 10.1038/482310a
   Koza RA, 2006, PLOS GENET, V2, P769, DOI 10.1371/journal.pgen.0020081
   Krasnov AN, 2016, CELL BIOSCI, V6, DOI 10.1186/s13578-016-0081-y
[truncated: 4,229,978 more chars]
