# Supplementary material for: Emerging current trends and research focus related to pancreatic cancer metabolism: A bibliometric and visualized analysis
Source: Front Oncol. 2022 Nov 25;12:1009700. doi: 10.3389/fonc.2022.1009700 (PMC9732726; doi:10.3389/fonc.2022.1009700)
Supplement: Supplementary file 1 [file DataSheet_1.zip › The plain text format/download_4501-5000.txt]

FN Clarivate Analytics Web of Science
VR 1.0
PT J
AU Gilbert, ER
   Liu, DM
AF Gilbert, Elizabeth R.
   Liu, Dongmin
TI Anti-diabetic functions of soy isoflavone genistein: mechanisms
   underlying its effects on pancreatic beta-cell function
SO FOOD & FUNCTION
LA English
DT Review
ID GLUCAGON-LIKE PEPTIDE-1; CARDIOVASCULAR RISK-FACTORS; TYROSINE KINASE
   INHIBITORS; BREAST-CANCER CELLS; PROTEIN-COUPLED RECEPTOR;
   EPIDERMAL-GROWTH-FACTOR; AMINO-ACID-METABOLISM; INDUCED DIABETIC-RATS;
   INSULIN-SECRETION; POSTMENOPAUSAL WOMEN
AB Type 2 diabetes is a result of chronic insulin resistance and loss of functional pancreatic beta-cell mass. Strategies to preserve beta-cell mass and a greater understanding of the mechanisms underlying beta-cell turnover are needed to prevent and treat this devastating disease. Genistein, a naturally occurring soy isoflavone, is reported to have numerous health benefits attributed to multiple biological functions. Over the past 10 years, numerous studies have demonstrated that genistein has anti-diabetic effects, in particular, direct effects on beta-cell proliferation, glucose-stimulated insulin secretion and protection against apoptosis, independent of its functions as an estrogen receptor agonist, antioxidant, or tyrosine kinase inhibitor. Effects are structure-specific and not common to all flavonoids. While there are limited data on the effects of genistein consumption in humans with diabetes, there are a plethora of animal and cell-culture studies that demonstrate a direct effect of genistein on beta-cells at physiologically relevant concentrations (<10 mu M). The effects appear to involve cAMP/PKA signaling and there are some studies that suggest an effect on epigenetic regulation of gene expression. This review focuses on the antidiabetic effects of genistein in both in vitro and in vivo models and potential mechanisms underlying its direct effects on beta-cells.
C1 [Gilbert, Elizabeth R.] Virginia Tech, Dept Anim, Blacksburg, VA 24061 USA.
   [Gilbert, Elizabeth R.] Virginia Tech, Dept Poultry Sci, Blacksburg, VA 24061 USA.
   [Liu, Dongmin] Virginia Polytech Inst & State Univ, Blacksburg, VA 24061 USA.
RP Gilbert, ER (通讯作者)，Virginia Tech, Dept Anim, Blacksburg, VA 24061 USA.
EM doliu@vt.edu
FU National Center for Complementary and Alternative Medicine of National
   Institute of Health [1R01AT007077-01]; American Diabetes Association
   research award [7-11-BS-84]; National Center for Complementary &
   Integrative Health [R01AT007077] Funding Source: NIH RePORTER
FX This work was supported by grants from National Center for Complementary
   and Alternative Medicine of National Institute of Health
   (1R01AT007077-01 to DL) and the American Diabetes Association research
   award (7-11-BS-84 to DL).
CR Adlercreutz H, 1999, AM J OBSTET GYNECOL, V180, P737, DOI 10.1016/S0002-9378(99)70281-4
   ADLERCREUTZ H, 1993, LANCET, V342, P1209, DOI 10.1016/0140-6736(93)92188-Y
   AKIYAMA T, 1991, METHOD ENZYMOL, V201, P362
   AKIYAMA T, 1987, J BIOL CHEM, V262, P5592
   Anthony MS, 1996, J NUTR, V126, P43, DOI 10.1093/jn/126.1.43
   Assmann A, 2009, MOL CELL BIOL, V29, P3219, DOI 10.1128/MCB.01489-08
   Babu PVA, 2012, J NUTR, V142, P724, DOI 10.3945/jn.111.152322
   Bernard C, 1999, FASEB J, V13, P1195, DOI 10.1096/fasebj.13.10.1195
   Bhathena SJ, 2002, AM J CLIN NUTR, V76, P1191, DOI 10.1093/ajcn/76.6.1191
   Bloedon LT, 2002, AM J CLIN NUTR, V76, P1126, DOI 10.1093/ajcn/76.5.1126
   Bonner-Weir S, 2005, NAT BIOTECHNOL, V23, P857, DOI 10.1038/nbt1115
   Busby MG, 2002, AM J CLIN NUTR, V75, P126, DOI 10.1093/ajcn/75.1.126
   Buteau J, 1999, DIABETOLOGIA, V42, P856, DOI 10.1007/s001250051238
   Butler AE, 2003, DIABETES, V52, P102, DOI 10.2337/diabetes.52.1.102
   Butler AE, 2004, DIABETES, V53, P1509, DOI 10.2337/diabetes.53.6.1509
   Cavaghan MK, 2000, J CLIN INVEST, V106, P329, DOI 10.1172/JCI10761
   Chacko BK, 2005, AM J PHYSIOL-HEART C, V289, pH908, DOI 10.1152/ajpheart.00781.2004
   Cheng SY, 2004, J WOMENS HEALTH, V13, P1080, DOI 10.1089/jwh.2004.13.1080
   Choi MS, 2008, DIABETES-METAB RES, V24, P74, DOI 10.1002/dmrr.780
   CORBETT JA, 1992, DIABETES, V41, P897, DOI 10.2337/diabetes.41.8.897
   Cozar-Castellano I, 2006, ENDOCR REV, V27, P356, DOI 10.1210/er.2006-0004
   Curtis PJ, 2012, DIABETES CARE, V35, P226, DOI 10.2337/dc11-1443
   Dolinoy DC, 2007, P NATL ACAD SCI USA, V104, P13056, DOI 10.1073/pnas.0703739104
   Dolinoy DC, 2006, ENVIRON HEALTH PERSP, V114, P567, DOI 10.1289/ehp.8700
   Donath MY, 2005, DIABETES, V54, pS108, DOI 10.2337/diabetes.54.suppl_2.S108
   Doyle ME, 2003, PHARMACOL REV, V55, P105, DOI 10.1124/pr.55.1.7
   Drucker DJ, 1998, DIABETES, V47, P159, DOI 10.2337/diabetes.47.2.159
   Elliott J, 2002, J ENDOCRINOL, V172, P137, DOI 10.1677/joe.0.1720137
   Elmarakby AA, 2011, VASC PHARMACOL, V55, P149, DOI 10.1016/j.vph.2011.07.007
   Erdman JW, 2000, CIRCULATION, V102, P2555, DOI 10.1161/01.CIR.102.20.2555
   Fang MZ, 2007, J NUTR, V137, p223S, DOI 10.1093/jn/137.1.223S
   Filardo EJ, 2002, MOL ENDOCRINOL, V16, P70, DOI 10.1210/me.16.1.70
   Fu Z, 2012, APPL PHYSIOL NUTR ME, V37, P480, DOI [10.1139/H2012-005, 10.1139/h2012-005]
   Fu Z, 2010, ENDOCRINOLOGY, V151, P3026, DOI 10.1210/en.2009-1294
   Fu Z, 2009, EUR J PHARMACOL, V616, P321, DOI 10.1016/j.ejphar.2009.06.005
   Galsgaard ED, 2001, DIABETES, V50, pS40
   Gilbert ER, 2010, CURR MED CHEM, V17, P1756, DOI 10.2174/092986710791111161
   Gonzalez S, 2007, DIABETES CARE, V30, P1871, DOI 10.2337/dc06-1814
   Goodman-Gruen D, 2001, J NUTR, V131, P1202, DOI 10.1093/jn/131.4.1202
   Hermansen K, 2001, DIABETES CARE, V24, P228, DOI 10.2337/diacare.24.2.228
   HOLST JJ, 1994, GASTROENTEROLOGY, V107, P1848, DOI 10.1016/0016-5085(94)90831-1
   Hugl SR, 2007, J PANCREAS, V8, P739
   Hwang CS, 2006, J STEROID BIOCHEM, V101, P246, DOI 10.1016/j.jsbmb.2006.06.020
   Jayagopal V, 2002, DIABETES CARE, V25, P1709, DOI 10.2337/diacare.25.10.1709
   Jhala US, 2003, GENE DEV, V17, P1575, DOI 10.1101/gad.1097103
   JONAS JC, 1995, BRIT J PHARMACOL, V114, P872, DOI 10.1111/j.1476-5381.1995.tb13285.x
   JONES PM, 1994, BIOCHEM SOC T, V22, pS209, DOI 10.1042/bst022209s
   Karnik SK, 2007, SCIENCE, V318, P806, DOI 10.1126/science.1146812
   KELLY GE, 1993, CLIN CHIM ACTA, V223, P9, DOI 10.1016/0009-8981(93)90058-C
   Kerry N, 1998, ATHEROSCLEROSIS, V140, P341, DOI 10.1016/S0021-9150(98)00138-5
   Khalaileh A, 2008, DIABETES OBES METAB, V10, P128, DOI 10.1111/j.1463-1326.2008.00948.x
   Kim EK, 2007, MOL CELL ENDOCRINOL, V278, P18, DOI 10.1016/j.mce.2007.08.003
   Kim H, 2010, NAT MED, V16, P804, DOI 10.1038/nm.2173
   KING DL, 1978, ENDOCRINOLOGY, V103, P1321, DOI 10.1210/endo-103-4-1321
   King RA, 1998, AM J CLIN NUTR, V67, P867, DOI 10.1093/ajcn/67.5.867
   Kitamura T, 2002, J CLIN INVEST, V110, P1839, DOI 10.1172/JCI200216857
   Klein SL, 2002, MOL MED, V8, P742, DOI 10.1007/BF03402038
   Kruk I, 2005, LUMINESCENCE, V20, P81, DOI 10.1002/bio.808
   Kuiper GGJM, 1998, ENDOCRINOLOGY, V139, P4252, DOI 10.1210/en.139.10.4252
   Lamartiniere CA, 1998, AM J CLIN NUTR, V68, p1400S, DOI 10.1093/ajcn/68.6.1400S
   Lee DS, 2001, FEBS LETT, V501, P84, DOI 10.1016/S0014-5793(01)02631-X
   Lee JS, 2006, LIFE SCI, V79, P1578, DOI 10.1016/j.lfs.2006.06.030
   Lee SJ, 2009, MOL CELLS, V28, P167, DOI 10.1007/s10059-009-0119-7
   LINASSIER C, 1990, BIOCHEM PHARMACOL, V39, P187, DOI 10.1016/0006-2952(90)90664-7
   Liu DM, 2006, DIABETES, V55, P1043, DOI 10.2337/diabetes.55.04.06.db05-1089
   Liu SH, 2009, DIABETES, V58, P2292, DOI 10.2337/db09-0257
   Liu ZM, 2011, AM J CLIN NUTR, V93, P1092, DOI 10.3945/ajcn.110.007187
   Liu ZM, 2010, AM J CLIN NUTR, V91, P1394, DOI 10.3945/ajcn.2009.28813
   Lu MP, 2008, NUTR RES, V28, P464, DOI 10.1016/j.nutres.2008.03.009
   Luo J, 1998, METABOLISM, V47, P663, DOI 10.1016/S0026-0495(98)90027-0
   Makela S, 1999, P NATL ACAD SCI USA, V96, P7077, DOI 10.1073/pnas.96.12.7077
   Marchetti P, 2004, J CLIN ENDOCR METAB, V89, P5535, DOI 10.1210/jc.2004-0150
   MARKOVITS J, 1989, CANCER RES, V49, P5111
   Martensson UEA, 2009, ENDOCRINOLOGY, V150, P687, DOI 10.1210/en.2008-0623
   McCall JL, 2010, LEUKEMIA RES, V34, P69, DOI 10.1016/j.leukres.2009.03.025
   Mezei O, 2003, J NUTR, V133, P1238
   Milligan SR, 1998, ENVIRON HEALTH PERSP, V106, P23
   MORTON MS, 1994, J ENDOCRINOL, V142, P251, DOI 10.1677/joe.0.1420251
   Mu J, 2006, DIABETES, V55, P1695, DOI 10.2337/db05-1602
   Naaz A, 2003, ENDOCRINOLOGY, V144, P3315, DOI 10.1210/en.2003-0076
   Nanri A, 2010, J NUTR, V140, P580, DOI 10.3945/jn.109.116020
   Newsholme P, 2007, BIOCHEM SOC T, V35, P1180, DOI 10.1042/BST0351180
   Newsholme P, 2005, CLIN SCI, V108, P185, DOI 10.1042/CS20040290
   Neye H, 1998, EXP CLIN ENDOCR DIAB, V106, P292, DOI 10.1055/s-0029-1211988
   OHNO T, 1993, ENDOCR RES, V19, P273, DOI 10.1080/07435809309026682
   Park SA, 2006, LIFE SCI, V79, P1207, DOI 10.1016/j.lfs.2006.03.022
   Patel RP, 2000, FREE RADICAL BIO MED, V28, P1780, DOI 10.1016/S0891-5849(00)00235-5
   Patel RP, 2001, FREE RADICAL BIO MED, V31, P1570, DOI 10.1016/S0891-5849(01)00737-7
   Persaud SJ, 1999, J MOL ENDOCRINOL, V22, P19, DOI 10.1677/jme.0.0220019
   Peterson G, 1996, CELL GROWTH DIFFER, V7, P1345
   Pike ACW, 1999, EMBO J, V18, P4608, DOI 10.1093/emboj/18.17.4608
   Qi WT, 2011, BMC CANCER, V11, DOI 10.1186/1471-2407-11-219
   Rajah TT, 2009, PHARMACOLOGY, V84, P68, DOI 10.1159/000226123
   Rankin MM, 2009, DIABETES, V58, P1365, DOI 10.2337/db08-1198
   Rieck S, 2010, TRENDS ENDOCRIN MET, V21, P151, DOI 10.1016/j.tem.2009.11.001
   Roberts D, 2000, ENDOCRINE, V13, P281, DOI 10.1385/ENDO:13:3:281
   RuizLarrea MB, 1997, FREE RADICAL RES, V26, P63, DOI 10.3109/10715769709097785
   Rutter GA, 2008, FRONT HORM RES, V36, P118, DOI 10.1159/000115360
   Sacks FM, 2006, CIRCULATION, V113, P1034, DOI 10.1161/CIRCULATIONAHA.106.171052
   Sakuraba H, 2002, DIABETOLOGIA, V45, P85, DOI 10.1007/s125-002-8248-z
   Santell RC, 1997, J NUTR, V127, P263, DOI 10.1093/jn/127.2.263
   Santibanez JF, 1997, ANTICANCER RES, V17, P1199
   SERREZE DV, 1993, P NATL ACAD SCI USA, V90, P9625, DOI 10.1073/pnas.90.20.9625
   Setchell KDR, 1997, LANCET, V350, P23, DOI 10.1016/S0140-6736(96)09480-9
   Setchell KDR, 2001, J NUTR, V131, p1362S, DOI 10.1093/jn/131.4.1362S
   SEVER CE, 1992, ACTA DIABETOL, V28, P233, DOI 10.1007/BF00779005
   Shao ZM, 1998, J CELL BIOCHEM, V69, P44, DOI 10.1002/(SICI)1097-4644(19980401)69:1<44::AID-JCB5>3.0.CO;2-V
   Shaw JE, 2010, DIABETES RES CLIN PR, V87, P4, DOI 10.1016/j.diabres.2009.10.007
   Si HW, 2008, J NUTR, V138, P297, DOI 10.1093/jn/138.2.297
   Singletary K, 2006, ANTICANCER RES, V26, P1039
   Sorenson RL, 1997, HORM METAB RES, V29, P301, DOI 10.1055/s-2007-979040
   SORENSON RL, 1994, ENDOCRINOLOGY, V134, P1975, DOI 10.1210/en.134.4.1975
   Steinberg FM, 2003, AM J CLIN NUTR, V78, P123, DOI 10.1093/ajcn/78.1.123
   Stoffers DA, 2004, HORM METAB RES, V36, P811, DOI 10.1055/s-2004-826168
   Strowski MZ, 2004, ENDOCRINOLOGY, V145, P5259, DOI 10.1210/en.2004-0610
   Su Y, 2009, J NUTR, V139, P945, DOI 10.3945/jn.108.103820
   SWENNE I, 1987, J ENDOCRINOL, V113, P297, DOI 10.1677/joe.0.1130297
   Tarabra E, 2012, INT J ENDOCRINOL, V2012, DOI 10.1155/2012/516718
   Thomas P, 2005, ENDOCRINOLOGY, V146, P624, DOI 10.1210/en.2004-1064
   Thomas P, 2006, J STEROID BIOCHEM, V102, P175, DOI 10.1016/j.jsbmb.2006.09.017
   THORENS B, 1992, P NATL ACAD SCI USA, V89, P8641, DOI 10.1073/pnas.89.18.8641
   Tolleson WH, 2002, J AGR FOOD CHEM, V50, P4783, DOI 10.1021/jf025549r
   Tong JS, 2010, PLOS ONE, V5, DOI 10.1371/journal.pone.0015408
   Tourrel C, 2002, DIABETES, V51, P1443, DOI 10.2337/diabetes.51.5.1443
   Tschen SI, 2009, DIABETES, V58, P1312, DOI 10.2337/db08-1651
   VERSPOHL EJ, 1995, CELL SIGNAL, V7, P505, DOI 10.1016/0898-6568(95)00020-P
   Villa P, 2009, J CLIN ENDOCR METAB, V94, P552, DOI 10.1210/jc.2008-0735
   Villegas R, 2008, AM J CLIN NUTR, V87, P162, DOI 10.1093/ajcn/87.1.162
   Wang Q, 2002, DIABETOLOGIA, V45, P1263, DOI 10.1007/s00125-002-0828-3
   WEI HC, 1993, NUTR CANCER, V20, P1, DOI 10.1080/01635589309514265
   XU X, 1995, J NUTR, V125, P2307, DOI 10.1093/jn/125.9.2307
   Yang WX, 2011, PANCREAS, V40, P396, DOI 10.1097/MPA.0b013e318204e74d
   Zhang HL, 2012, ENDOCRINOLOGY, V153, P602, DOI 10.1210/en.2011-1460
   Zhang Y, 2003, J NUTR, V133, P399, DOI 10.1093/jn/133.2.399
   Zhang YK, 2011, EPIGENETICS-US, V6, P888, DOI 10.4161/epi.6.7.16315
   Zhong WW, 2011, INTERNAL MED, V50, P2129, DOI 10.2169/internalmedicine.50.5320
NR 136
TC 128
Z9 131
U1 1
U2 64
PU ROYAL SOC CHEMISTRY
PI CAMBRIDGE
PA THOMAS GRAHAM HOUSE, SCIENCE PARK, MILTON RD, CAMBRIDGE CB4 0WF, CAMBS,
   ENGLAND
SN 2042-6496
EI 2042-650X
J9 FOOD FUNCT
JI Food Funct.
PD FEB
PY 2013
VL 4
IS 2
BP 200
EP 212
DI 10.1039/c2fo30199g
PG 13
WC Biochemistry & Molecular Biology; Food Science & Technology
WE Science Citation Index Expanded (SCI-EXPANDED)
SC Biochemistry & Molecular Biology; Food Science & Technology
GA 082BP
UT WOS:000314367000002
PM 23160185
OA Green Accepted
DA 2022-07-19
ER

PT J
AU Kniess, T
   Bergmann, R
   Kuchar, M
   Steinbach, J
   Wuest, F
AF Kniess, Torsten
   Bergmann, Ralf
   Kuchar, Manuela
   Steinbach, Joerg
   Wuest, Frank
TI Synthesis and radiopharmacological investigation of 3-[4
   '-[F-18]fluorobenzylidene]indolin-2-one as possible tyrosine kinase
   inhibitor
SO BIOORGANIC & MEDICINAL CHEMISTRY
LA English
DT Article
DE Positron emission tomography (PET); 4-[F-18]fluorobenzaldehyde; Tyrosine
   kinase inhibitor; Knoevenagel condensation; SU5416
ID POSITRON-EMISSION-TOMOGRAPHY; GROWTH-FACTOR RECEPTOR; CANCER-THERAPY;
   ANGIOGENESIS; SU5416; EGFR; DERIVATIVES; AGENT
AB The radiosynthesis and radiopharmacological evaluation of 3-[4'-[F-18] fluorobenzylidene]indolin-2-one, a derivative of tyrosine kinase inhibitor SU5416, is described. The radiosynthesis was accomplished by Knoevenagel condensation of 4-[F-18]fluorobenzaldehyde with oxindole in a remotely controlled synthesis module. The reaction conditions were optimized through screening the influence of different bases on the radiochemical yield. The radiotracer was obtained after a two-step labelling procedure in 4% decay-corrected radiochemical yield at a specific activity of 48-61 GBq/mu mol within 90 min. The radiochemical purity after semi-preparative HPLC purification exceeded 98%.
   The biodistribution was studied in Wistar rats. After distribution the radiotracer was rapidly accumulated in the adrenals, liver and kidneys, however, it was cleared from these and the most other organs. Only the adipose tissue remained the activity over 60 min. Unexpected high transient uptake was observed in the brain, pancreas, heart and lung. The fast clearance of 3-[4'-[F-18] fluorobenzylidene] indolin-2-one was caused by excretion, approximately one half each was renal and biliary excreted and the other part cleared by metabolic processes. In arterial blood plasma two more polar metabolites were found by radio-HPLC. After 20 min post-injection, only 12% of intact radiotracer has been detected. Consequently, in small animal PET studies with FaDu tumour bearing mice no specific uptake in the tumours could be observed. (C) 2009 Elsevier Ltd. All rights reserved.
C1 [Kniess, Torsten; Bergmann, Ralf; Kuchar, Manuela; Steinbach, Joerg] Forschungszentrum Dresden Rossendorf eV, Inst Radiopharm, D-01314 Dresden, Germany.
   [Wuest, Frank] Univ Alberta, Cross Canc Inst, Dept Oncol Imaging, Edmonton, AB T6G 1Z2, Canada.
RP Kniess, T (通讯作者)，Forschungszentrum Dresden Rossendorf eV, Inst Radiopharm, POB 510119, D-01314 Dresden, Germany.
EM t.kniess@fzd.de
RI Steinbach, Joerg/B-5940-2015
OI Steinbach, Joerg/0000-0002-1708-6440; Kniess,
   Torsten/0000-0002-4107-3455
CR Antonian L, 2000, DRUG METAB DISPOS, V28, P1505
   Arora A, 2005, J PHARMACOL EXP THER, V315, P971, DOI 10.1124/jpet.105.084145
   Ben-David I, 2003, APPL RADIAT ISOTOPES, V58, P209, DOI 10.1016/S0969-8043(02)00301-9
   Choe YS, 2007, CURR PHARM DESIGN, V13, P17
   Coenen HH, 2007, E SCHERING RES FDN W, V62, P15
   DeJesus O. T., 2003, Journal of Labelled Compounds and Radiopharmaceuticals, V46, pS1
   Dissoki S, 2006, J LABELLED COMPD RAD, V49, P533, DOI 10.1002/jlcr.1071
   Eskens FALM, 2004, BRIT J CANCER, V90, P1, DOI 10.1038/sj.bjc.6601401
   Fredriksson A, 1999, LIFE SCI, V65, P165, DOI 10.1016/S0024-3205(99)00233-7
   Haubner R, 2004, CURR PHARM DESIGN, V10, P1439, DOI 10.2174/1381612043384745
   Holt DP, 2006, J LABELLED COMPD RAD, V49, P883, DOI 10.1002/jlcr.1104
   Iwata R, 2000, APPL RADIAT ISOTOPES, V52, P87, DOI 10.1016/S0969-8043(99)00117-7
   Kil KE, 2007, NUCL MED BIOL, V34, P153, DOI 10.1016/j.nucmedbio.2006.11.004
   Kniess T, 2008, SYNTHETIC COMMUN, V38, P3017, DOI 10.1080/00397910802044256
   Langer O, 2000, NUCL MED BIOL, V27, P233, DOI 10.1016/S0969-8051(00)00082-2
   LEMAIRE C, 1987, APPL RADIAT ISOTOPES, V38, P1033
   Levitzki A, 2002, EUR J CANCER, V38, pS11, DOI 10.1016/S0959-8049(02)80598-6
   Mendel DB, 2000, ANTI-CANCER DRUG DES, V15, P29
   MINISCI F, 1966, CHIM IND-MILAN, V48, P1324
   Mishani E, 2004, NUCL MED BIOL, V31, P469, DOI 10.1016/j.nucmedbio.2003.12.005
   Pajouhesh Hassan, 2005, NeuroRx, V2, P541, DOI 10.1602/neurorx.2.4.541
   Rosen Lee S, 2002, Cancer Control, V9, P36
   Seimbille Y, 2005, J LABELLED COMPD RAD, V48, P829, DOI 10.1002/jlcr.998
   TANG PC, 1998, Patent No. 5834504
   Vasdev N, 2005, J LABELLED COMPD RAD, V48, P109, DOI 10.1002/jlcr.903
   Wang JQ, 2006, BIOORG MED CHEM LETT, V16, P4102, DOI 10.1016/j.bmcl.2006.04.080
   Wang JQ, 2005, BIOORG MED CHEM LETT, V15, P4380, DOI 10.1016/j.bmcl.2005.06.038
   WILSON AA, 1990, J LABELLED COMPD RAD, V28, P1189, DOI 10.1002/jlcr.2580281012
   Zips D, 2005, CANCER RES, V65, P5374, DOI 10.1158/0008-5472.CAN-04-3379
NR 29
TC 17
Z9 18
U1 0
U2 14
PU PERGAMON-ELSEVIER SCIENCE LTD
PI OXFORD
PA THE BOULEVARD, LANGFORD LANE, KIDLINGTON, OXFORD OX5 1GB, ENGLAND
SN 0968-0896
J9 BIOORGAN MED CHEM
JI Bioorg. Med. Chem.
PD NOV 15
PY 2009
VL 17
IS 22
BP 7732
EP 7742
DI 10.1016/j.bmc.2009.09.038
PG 11
WC Biochemistry & Molecular Biology; Chemistry, Medicinal; Chemistry,
   Organic
WE Science Citation Index Expanded (SCI-EXPANDED)
SC Biochemistry & Molecular Biology; Pharmacology & Pharmacy; Chemistry
GA 513RD
UT WOS:000271340000012
PM 19822433
DA 2022-07-19
ER

PT J
AU Veluthakal, R
   Arora, DK
   Goalstone, ML
   Kowluru, RA
   Kowluru, A
AF Veluthakal, Rajakrishnan
   Arora, Daleep K.
   Goalstone, Marc L.
   Kowluru, Renu A.
   Kowluru, Anjaneyulu
TI Metabolic Stress Induces Caspase-3 Mediated Degradation and Inactivation
   of Farnesyl and Geranylgeranyl Transferase Activities in Pancreatic
   beta-Cells
SO CELLULAR PHYSIOLOGY AND BIOCHEMISTRY
LA English
DT Article
DE Metabolic stress; Islet beta-cell; Farnesylation; Geranylgeranylation;
   G-proteins
ID INDUCED INSULIN-SECRETION; GTP-BINDING PROTEINS; NADPH OXIDASE NOX2;
   ALPHA-SUBUNIT; HUMAN ISLETS; ACTIVATION; FARNESYLTRANSFERASE;
   PRENYLATION; RAC1; RAT
AB Background/Aims: At least 300 prenylated proteins are identified in the human genome; the majority of which partake in a variety of cellular processes including growth, differentiation, cytoskeletal organization/dynamics and vesicle trafficking. Aberrant prenylation of proteins is implicated in human pathologies including cancer; neurodegenerative diseases, retinitis pigmentosa, and premature ageing syndromes. Original observations from our laboratory have demonstrated that prenylation of proteins [small G-proteins and gamma-subunits of trimeric G-proteins] is requisite for physiological insulin secretion. Herein, we assessed the impact of metabolic stress [gluco-, lipotoxicity and ER-stress] on the functional status of protein prenylation pathway in pancreatic beta-cells. Methods: Farnesyltransferase [FTase] and geranylgeranyltransferase [GGTase] activities were quantified by radioisotopic methods. Caspase-3 activation and FTase/GGTase-alpha subunit degradation were determined by Western blotting. Results: We observed that metabolic stress activates caspase-3 and induces degradation of the common a-subunit of FTase and GGTase-I in INS-1 832/13 cells, normal rodent islets and human islets leading to functional defects [inactivation] in FTase and GGTase activities. Caspase-3 activation and FTase/GGTase-alpha degradation were also seen in islets from the Zucker diabetic fatty [ZDF] rat, a model for Type 2 diabetes. Consequential to defects in FTase/GGTase-alpha signaling, we observed significant accumulation of unprenylated proteins [Rap1] in beta-cells exposed to glucotoxic conditions. These findings were replicated in beta-cells following pharmacological inhibition of generation of prenylpyrophosphate substrates [Simvastatin] or catalytic activity of prenylating enzymes [GGTI-2147]. Conclusions: Our findings provide the first evidence to suggest that metabolic stress induced dysfunction of the islet beta-cell may, in part, be due to defective protein prenylation signaling pathway. (C) 2016 The Author(s) Published by S. Karger AG, Basel.
C1 [Veluthakal, Rajakrishnan] City Hope BRI, Diabet & Metab Res Inst, Dept Mol & Cellular Endocrinol, Duarte, CA USA.
   [Arora, Daleep K.] Univ Oklahoma, Hlth Sci Ctr, Dept Microbiol & Immunol, Oklahoma City, OK 73190 USA.
   [Goalstone, Marc L.] VA Med Ctr, Res Serv, Denver, CO USA.
   [Goalstone, Marc L.] Univ Colorado, Sch Med, Div Endocrinol Metab & Diabet, Denver, CO USA.
   [Kowluru, Renu A.] Wayne State Univ, Dept Anat & Cell Biol & Ophthalmol, Detroit, MI USA.
   [Kowluru, Renu A.] Wayne State Univ, Dept Pharmaceut Sci, Detroit, MI USA.
   [Kowluru, Anjaneyulu] John D Dingell VA Med Ctr, Cell Biochem Lab B, Detroit, MI USA.
RP Kowluru, A (通讯作者)，John D Dingell VA Med Ctr, Res Serv B 4237, 4646 John R, Detroit, MI 48201 USA.
EM akowluru@med.wayne.edu
OI Kowluru, Anjaneyulu/0000-0003-1700-0077
FU Department of Veterans Affairs [1I01BX002801, 13S-RCS-006]; National
   Institutes of Health [EY014370, EY017313, EY022230, DK74921]; Juvenile
   Diabetes Research Foundation [5-2012-313, 5-2012-257]; Research to
   Prevent Blindness; Department of VA [1 I01 BX002019-01A2]; NATIONAL EYE
   INSTITUTE [R01EY022230, R01EY017313, R01EY014370] Funding Source: NIH
   RePORTER; Veterans Affairs [I01BX002801] Funding Source: NIH RePORTER
FX This study was supported in part by grants from the Department of
   Veterans Affairs (1I01BX002801 to AK), the National Institutes of Health
   (EY014370, EY017313 and EY022230 to RAK; DK74921 and EY022230 to AK),
   the Juvenile Diabetes Research Foundation (5-2012-313 to RAK; and
   5-2012-257 to AK), and an unrestricted grant to the Ophthalmology
   Department from Research to Prevent Blindness. AK is the recipient of a
   Senior Research Career Scientist Award from the Department of Veterans
   Affairs (13S-RCS-006). MLG is supported by a Merit grant from the
   Department of VA [1 I01 BX002019-01A2]. The authors thank Prof. Chris
   Newgard for INS-1 832/13 cells. Also, the authors would like to express
   their sincere thanks to Drs. Vaibhav Sidarala and Anil Chekuri for
   assistance in these studies.
CR Arora DK, 2013, APOPTOSIS, V18, P1, DOI 10.1007/s10495-012-0763-9
   Arora DK, 2012, ISLETS, V4, P354, DOI 10.4161/isl.22538
   Blum R, 2005, DRUG RESIST UPDATE, V8, P369, DOI 10.1016/j.drup.2005.11.002
   Dunford JE, 2006, J BONE MINER RES, V21, P684, DOI 10.1359/JBMR.060118
   Gehrmann W, 2015, CELL PHYSIOL BIOCHEM, V36, P852, DOI 10.1159/000430261
   Ishikawa M, 2006, J ATHEROSCLER THROMB, V13, P329, DOI 10.5551/jat.13.329
   Jiang S, 2016, J PATHOL, V238, P109, DOI 10.1002/path.4652
   Khadija S, 2014, APOPTOSIS, V19, P1691, DOI 10.1007/s10495-014-1038-4
   Khan OM, 2011, J CLIN INVEST, V121, P628, DOI 10.1172/JCI43758
   Kim KW, 2001, ONCOGENE, V20, P358, DOI 10.1038/sj.onc.1204099
   Kowluru A, 1996, J CLIN INVEST, V98, P540, DOI 10.1172/JCI118822
   Kowluru A, 1997, BIOCHEM PHARMACOL, V54, P1097, DOI 10.1016/S0006-2952(97)00314-6
   Kowluru A, 2008, J CELL MOL MED, V12, P164, DOI 10.1111/j.1582-4934.2007.00168.x
   Kowluru A, 2016, J PATHOL, V238, P375, DOI 10.1002/path.4671
   Kowluru A, 2014, BIOCHEM PHARMACOL, V88, P275, DOI 10.1016/j.bcp.2014.01.017
   Kowluru A, 2011, BIOCHEM PHARMACOL, V81, P965, DOI 10.1016/j.bcp.2011.01.013
   Kowluru A, 2010, DIABETES, V59, P967, DOI 10.2337/db09-1334
   Kowluru A, 2010, ENDOCR REV, V31, P52, DOI 10.1210/er.2009-0022
   Kowluru RA, 2014, DIABETOLOGIA, V57, P1047, DOI 10.1007/s00125-014-3194-z
   Lane KT, 2006, J LIPID RES, V47, P681, DOI 10.1194/jlr.R600002-JLR200
   Matti A, 2012, ISLETS, V4, DOI 10.4161/isl.19121
   McTaggart SJ, 2006, CELL MOL LIFE SCI, V63, P255, DOI 10.1007/s00018-005-5298-6
   METZ SA, 1993, BIOCHEM J, V295, P31, DOI 10.1042/bj2950031
   Novelli G, 2012, J INHERIT METAB DIS, V35, P917, DOI 10.1007/s10545-011-9445-y
   Philips MR, 2011, J CLIN INVEST, V121, P510, DOI 10.1172/JCI45952
   Sidarala V, 2015, BIOCHEM PHARMACOL, V95, P301, DOI 10.1016/j.bcp.2015.04.001
   Syed I, 2011, DIABETES, V60, P2843, DOI 10.2337/db11-0809
   Syed I, 2010, BIOCHEM PHARMACOL, V80, P874, DOI 10.1016/j.bcp.2010.05.006
   Veluthakal R, 2007, DIABETES, V56, P204, DOI 10.2337/db06-0668
   Wang M, 2016, NAT REV MOL CELL BIO, V17, P110, DOI 10.1038/nrm.2015.11
   Yada T, 1999, BRIT J PHARMACOL, V126, P1205, DOI 10.1038/sj.bjp.0702397
   Yaluri N, 2015, PLOS ONE, V10, DOI 10.1371/journal.pone.0142902
   Zhou ST, 2015, CELL PHYSIOL BIOCHEM, V35, P2135, DOI 10.1159/000374019
NR 33
TC 22
Z9 23
U1 0
U2 6
PU KARGER
PI BASEL
PA ALLSCHWILERSTRASSE 10, CH-4009 BASEL, SWITZERLAND
SN 1015-8987
EI 1421-9778
J9 CELL PHYSIOL BIOCHEM
JI Cell. Physiol. Biochem.
PY 2016
VL 39
IS 6
BP 2110
EP 2120
DI 10.1159/000447907
PG 11
WC Cell Biology; Physiology
WE Science Citation Index Expanded (SCI-EXPANDED)
SC Cell Biology; Physiology
GA ED3EG
UT WOS:000388731600002
PM 27802439
OA Green Accepted, gold
DA 2022-07-19
ER

PT J
AU Ye, HL
   Zhou, QB
   Zheng, SY
   Li, GL
   Lin, Q
   Ye, LT
   Wang, YX
   Wei, LS
   Zhao, XH
   Li, WZ
   Fu, ZQ
   Liu, YM
   Li, ZH
   Chen, RF
AF Ye, Huilin
   Zhou, Quanbo
   Zheng, Shangyou
   Li, Guolin
   Lin, Qing
   Ye, Liangtao
   Wang, Yingxue
   Wei, Lusheng
   Zhao, Xiaohui
   Li, Wenzhu
   Fu, Zhiqiang
   Liu, Yimin
   Li, Zhihua
   Chen, Rufu
TI FEZF1-AS1/miR-107/ZNF312B axis facilitates progression and Warburg
   effect in pancreatic ductal adenocarcinoma
SO CELL DEATH & DISEASE
LA English
DT Article
ID LONG NONCODING RNAS; CANCER; EXPRESSION; PROMOTES; PROLIFERATION;
   METABOLISM
AB Long non-coding RNAs (lncRNAs) play a pivotal role in pathological processes. However, little information has been published regarding the underlying functions and mechanisms of lncRNAs in pancreatic ductal adenocarcinoma (PDAC). A novel lncRNA FEZF1-AS1 and its sense-cognate gene ZNF312B were found to be highly expressed in human PDAC tissues and cell lines, which is associated with disease progression and predicts clinical outcome in PDAC patients. Of note, bioinformatics analysis, luciferase assays and RNA immunoprecipitation assays indicated that FEZF1-AS1 may act as an endogenous sponge by competing for miR-107, thereby modulating the derepression of ZNF312B. Downregulation of FEZF1-AS1 or ZNF312B significantly inhibited proliferation, colony formation, migration, and invasion of PDAC cells in vitro, whereas the miR-107 inhibitor abrogated the effect of dow-regulation of FEZF1-AS1 or ZNF312B in reducing oncogenic capacities of PDAC cells. In addition, FEZF1-AS1/miR-107/ZNF312B axis-induced promotion of PDAC cells proliferation appeared to be mediated by modulation of the apoptosis and the G1-S checkpoint. Furthermore, downregulation of FEZF1-AS1 repressed tumor growth in mouse xenograft models. In particular, our results highlight the contribution of FEZF1-AS1/miR-107/ZNF312B axis to Warburg effect maintenance of PDAC cells. Collectively, our findings demonstrate that the FEZF1-AS1/miR-107/ZNF312B axis regulatory network might provide a potential new therapeutic strategy for PDAC.
C1 [Ye, Huilin; Zhou, Quanbo; Zheng, Shangyou; Li, Guolin; Lin, Qing; Ye, Liangtao; Wang, Yingxue; Wei, Lusheng; Fu, Zhiqiang; Chen, Rufu] Sun Yat Sen Univ, Sun Yat Sen Mem Hosp, Dept Hepatopancreatobiliary Surg, Guangzhou, Guangdong, Peoples R China.
   [Ye, Huilin; Zhou, Quanbo; Zheng, Shangyou; Li, Guolin; Lin, Qing; Ye, Liangtao; Wang, Yingxue; Wei, Lusheng; Zhao, Xiaohui; Li, Wenzhu; Fu, Zhiqiang; Liu, Yimin; Li, Zhihua; Chen, Rufu] Sun Yat Sen Univ, Sun Yat Sen Mem Hosp, Guangdong Prov Key Lab Malignant Tumor Epigenet &, Guangzhou, Guangdong, Peoples R China.
   [Zhao, Xiaohui; Li, Wenzhu; Li, Zhihua] Sun Yat Sen Univ, Sun Yat Sen Mem Hosp, Dept Med Oncol, Guangzhou, Guangdong, Peoples R China.
   [Liu, Yimin] Sun Yat Sen Univ, Sun Yat Sen Mem Hosp, Dept Radiotherapy, Guangzhou, Guangdong, Peoples R China.
RP Chen, RF (通讯作者)，Sun Yat Sen Univ, Sun Yat Sen Mem Hosp, Dept Hepatopancreatobiliary Surg, Guangzhou, Guangdong, Peoples R China.; Li, ZH; Chen, RF (通讯作者)，Sun Yat Sen Univ, Sun Yat Sen Mem Hosp, Guangdong Prov Key Lab Malignant Tumor Epigenet &, Guangzhou, Guangdong, Peoples R China.
EM zhihuali_sysu@163.com; Chenrufu63@163.com
FU National Natural Science Foundation of China [81370059, 81672807,
   81402213]; National Natural Science Foundation of Guangdong Province
   [2014A030311047]; Sun Yatsen University Clinical Research 5010 Program
   [2012007]; Guangdong Science and Technology Department [2015B050501004];
   Key Laboratory of Malignant Tumor Molecular Mechanism and Translational
   Medicine of Guangzhou Bureau of Science and Information Technology
   [[2013] 163]; Key Laboratory of Malignant Tumor Gene Regulation and
   Target Therapy of Guangdong Higher Education Institutes [KLB09001]
FX This study was supported by grants from the National Natural Science
   Foundation of China (grant number 81370059, 81672807, and 81402213,
   www.nsfc.gov.cn), the National Natural Science Foundation of Guangdong
   Province (grant number 2014A030311047, http://pro.gdstc.gov.cn), the Sun
   Yatsen University Clinical Research 5010 Program (grant number 2012007).
   Grant from Guangdong Science and Technology Department (2015B050501004);
   Grant [2013] 163 from Key Laboratory of Malignant Tumor Molecular
   Mechanism and Translational Medicine of Guangzhou Bureau of Science and
   Information Technology; Grant KLB09001 from the Key Laboratory of
   Malignant Tumor Gene Regulation and Target Therapy of Guangdong Higher
   Education Institutes.
CR Batista PJ, 2013, CELL, V152, P1298, DOI 10.1016/j.cell.2013.02.012
   Chen N, 2016, ONCOTARGET, V7, P11271, DOI 10.18632/oncotarget.7168
   DeBerardinis RJ, 2012, CELL, V148, P1132, DOI 10.1016/j.cell.2012.02.032
   Gagnon KT, 2014, CELL REP, V6, P211, DOI 10.1016/j.celrep.2013.12.013
   Gibb EA, 2011, MOL CANCER, V10, DOI 10.1186/1476-4598-10-38
   Glover AR, 2015, ENDOCR-RELAT CANCER, V22, P99, DOI 10.1530/ERC-14-0457
   Hanahan D, 2011, CELL, V144, P646, DOI 10.1016/j.cell.2011.02.013
   Hashimoto H, 2000, MECH DEVELOP, V97, P191, DOI 10.1016/S0925-4773(00)00418-4
   Heiden MGV, 2009, SCIENCE, V324, P1029, DOI 10.1126/science.1160809
   Hidalgo M, 2010, NEW ENGL J MED, V362, P1605, DOI 10.1056/NEJMra0901557
   Jiang HJ, 2017, CELL DEATH DIS, V8, DOI 10.1038/cddis.2017.258
   Li ZH, 2015, J TRANSL MED, V13, DOI 10.1186/s12967-015-0442-z
   Liang C, 2017, CANCER LETT, V388, P303, DOI 10.1016/j.canlet.2016.12.014
   Liang C, 2016, ACTA BIOCH BIOPH SIN, V48, P969, DOI 10.1093/abbs/gmw097
   Liu XH, 2014, MOL CANCER, V13, DOI 10.1186/1476-4598-13-92
   Mercer TR, 2013, NAT STRUCT MOL BIOL, V20, P300, DOI 10.1038/nsmb.2480
   Ohara Y, 2013, CANCER SCI, V104, P1127, DOI 10.1111/cas.12198
   Ota T, 2004, NAT GENET, V36, P40, DOI 10.1038/ng1285
   Prensner JR, 2011, CANCER DISCOV, V1, P391, DOI 10.1158/2159-8290.CD-11-0209
   Shimizu T, 2010, DEVELOPMENT, V137, P1875, DOI 10.1242/dev.047167
   Siegel RL, 2017, CA-CANCER J CLIN, V67, P7, DOI 10.3322/caac.21387
   Song IS, 2011, INT J CANCER, V129, P2124, DOI 10.1002/ijc.25871
   Song IS, 2009, CANCER RES, V69, P3131, DOI 10.1158/0008-5472.CAN-08-2240
   Tsai MC, 2011, CANCER RES, V71, P3, DOI 10.1158/0008-5472.CAN-10-2483
   Wang KC, 2011, MOL CELL, V43, P904, DOI 10.1016/j.molcel.2011.08.018
   WARBURG O, 1956, SCIENCE, V123, P309, DOI 10.1126/science.123.3191.309
   Wilusz JE, 2009, GENE DEV, V23, P1494, DOI 10.1101/gad.1800909
   Wolfgang CL, 2013, CA-CANCER J CLIN, V63, P318, DOI 10.3322/caac.21190
   Zu XL, 2004, BIOCHEM BIOPH RES CO, V313, P459, DOI 10.1016/j.bbrc.2003.11.136
NR 29
TC 38
Z9 39
U1 4
U2 6
PU NATURE PUBLISHING GROUP
PI LONDON
PA MACMILLAN BUILDING, 4 CRINAN ST, LONDON N1 9XW, ENGLAND
SN 2041-4889
J9 CELL DEATH DIS
JI Cell Death Dis.
PD JAN 18
PY 2018
VL 9
AR 34
DI 10.1038/s41419-017-0052-1
PG 19
WC Cell Biology
WE Science Citation Index Expanded (SCI-EXPANDED)
SC Cell Biology
GA FZ1PA
UT WOS:000427348000004
PM 29348628
OA Green Published, gold
DA 2022-07-19
ER

PT J
AU Jiang, T
   Zhou, ML
   Fan, J
AF Jiang, Tao
   Zhou, Min-Li
   Fan, Jun
TI Inhibition of GLUT-I expression and the PI3K/Akt pathway to enhance the
   chemosensitivity of laryngeal carcinoma cells in vitro
SO ONCOTARGETS AND THERAPY
LA English
DT Article
DE laryngeal carcinoma; RNA interference; glucose transporter-1; PI3K/Akt
   pathway; cisplatin; chemosensitivity
ID CANCER-CELLS; SIGNALING PATHWAY; ANTISENSE OLIGODEOXYNUCLEOTIDES;
   PROMOTES RADIORESISTANCE; THERAPEUTIC TARGET; GLUCOSE-METABOLISM;
   PANCREATIC-CANCER; HEXOKINASE 2; GLUCOSE-TRANSPORTER-1; CISPLATIN
AB Background: The mechanism of chemoresistance remains unknown. Here, we investigated if glucose transporter-1 (GLUT-1) and PI3K/Akt pathways are associated with the sensitivity to cisplatin in Hep-2 laryngeal carcinoma cells and whether the inhibition of GLUT-1 and the PI3K/Akt pathways enhances the chemosensitivity of Hep-2 cells.
   Method: The effects of inhibiting GLUT-1 by a GLUT-1 siRNA, and PI3K/Akt by Ly294002, on cisplatin-induced effects were assessed in vitro.
   Results: GLUT-1 siRNA and cisplatin showed a synergistic effect in inhibiting the proliferation of Hep-2. LY294002 and cisplatin also showed a synergistic effect in inhibiting the proliferation of Hep-2. GLUT-1 siRNA, LY294002 and cisplatin effectively inhibited the mRNA expressions and protein expressions of GLUT-1, Akt, PI3k and HIF-1 alpha in Hep-2 cells. Furthermore, GLUT-1 siRNA and cisplatin demonstrated a synergism to inhibit the mRNA expression of HIF-1 alpha. Moreover, it was found in this study that GLUT-1 siRNA, LY294002 and cisplatin induced the suppression of the cell cycle at G1/G2 and the increasing of apoptosis in Hep-2 cells.
   Condusion: This study showed that inhibiting GLUT-1, by a GLUT-1 siRNA and inhibiting PI3K/Akt by Ly294002, could suppress the proliferation of Hep-2 alone and together with cisplatin synergistically, which demonstrated the potentials to treat laryngeal carcinoma in the future therapy. Additionally, the synergistic effect between LY294002 and cisplatin to suppress the proliferation of Hep-2 might not be from GLUT-1, Akt, PI3k and HIF-1 alpha; the synergistic effect between GLUT-1 siRNA and cisplatin to suppress the proliferation of Hep-2 might not be from GLUT-1, Akt and PI3k and might be more or less related to HIF-1 alpha.
C1 [Jiang, Tao] Yinzhou Peoples Hosp Ningbo City, Dept Otolaryngol, 251 Baizhang East Rd, Ningbo 315040, Zhejiang, Peoples R China.
   [Zhou, Min-Li] Zhejiang Univ, Dept Otolaryngol, Hangzhou, Zhejiang, Peoples R China.
   [Fan, Jun] Zhejiang Univ, State Key Lab Diag & Treatment Infect Dis, Affiliated Hosp 1, Coll Med, Hangzhou, Zhejiang, Peoples R China.
RP Jiang, T (通讯作者)，Yinzhou Peoples Hosp Ningbo City, Dept Otolaryngol, 251 Baizhang East Rd, Ningbo 315040, Zhejiang, Peoples R China.
EM jiangtaoningbo@163.com
FU Technology Department of Yinzhou, Ningbo City, Zhejiang Province, China
   [2014-99]
FX This study was funded by Technology Department of Yinzhou, Ningbo City,
   Zhejiang Province, China (grant no 2014-99).
CR Pereira KMA, 2013, ONCOL LETT, V6, P311, DOI 10.3892/ol.2013.1371
   Ao QL, 2015, SCI REP-UK, V5, DOI 10.1038/srep16396
   Bao YY, 2015, ONCOL REP, V34, P1805, DOI 10.3892/or.2015.4158
   Chang L, 2015, CRIT REV ONCOL HEMAT, V96, P507, DOI 10.1016/j.critrevonc.2015.07.005
   Chen B, 2017, ONCOL LETT, V13, P423, DOI 10.3892/ol.2016.5430
   Chen X, 2017, ONCOTARGET, V8, P13206, DOI 10.18632/oncotarget.14570
   Chikamoto A, 2017, ANN SURG ONCOL, V24, P2040, DOI 10.1245/s10434-017-5799-1
   de Jong MC, 2015, CLIN CANCER RES, V21, P5630, DOI 10.1158/1078-0432.CCR-15-0454
   Evans A, 2008, CANCER CHEMOTH PHARM, V61, P377, DOI 10.1007/s00280-007-0480-1
   Li DW, 2016, ONCOL LETT, V12, P1569, DOI 10.3892/ol.2016.4749
   Lin QY, 2017, ONCOL LETT, V13, P3567, DOI 10.3892/ol.2017.5894
   Liu T, 2016, ONCOTARGET, V7, P66851, DOI 10.18632/oncotarget.11694
   Luo XM, 2010, J INT MED RES, V38, P1885, DOI 10.1177/147323001003800601
   Luo XM, 2015, PLOS ONE, V10, DOI 10.1371/journal.pone.0143306
   Mao ZP, 2015, ONCOL LETT, V9, P806, DOI 10.3892/ol.2014.2752
   Melstrom LG, 2008, PANCREAS, V37, P426, DOI 10.1097/MPA.0b013e3181735ccb
   Min JW, 2013, BIOCHEM BIOPH RES CO, V440, P137, DOI 10.1016/j.bbrc.2013.09.041
   Pan F, 2017, ONCOTARGET, V8, P5735, DOI 10.18632/oncotarget.13902
   Shen LF, 2017, ONCOTARGET, V8, P34709, DOI 10.18632/oncotarget.16671
   Shi H, 2017, TUMOR BIOL, V39, DOI 10.1177/1010428317697568
   Shimanishi M, 2013, J ORAL PATHOL MED, V42, P382, DOI 10.1111/jop.12028
   Siegel RL, 2017, CA-CANCER J CLIN, V67, P7, DOI 10.3322/caac.21387
   Wang HJ, 2014, P NATL ACAD SCI USA, V111, P279, DOI 10.1073/pnas.1311249111
   Wang J, 2017, J CANCER, V8, P497, DOI 10.7150/jca.17444
   Wang MX, 2013, INT J ONCOL, V43, P131, DOI 10.3892/ijo.2013.1929
   Wang YD, 2013, TECHNOL CANCER RES T, V12, P525, DOI 10.7785/tcrt.2012.500343
   Wu XH, 2013, ONCOL LETT, V5, P261, DOI 10.3892/ol.2012.941
   Xu YY, 2014, INT J CLIN EXP PATHO, V7, P3938
   Yan SX, 2013, INT J MED SCI, V10, P1375, DOI 10.7150/ijms.6855
   Yoon SO, 2015, CLIN NUCL MED, V40, pE178, DOI 10.1097/RLU.0000000000000640
   Zhang W, 2016, J ANESTH, V30, P826, DOI 10.1007/s00540-016-2214-1
   Zhou SH, 2008, ORL-J OTO-RHIN-LARYN, V70, P189, DOI 10.1159/000124293
NR 32
TC 13
Z9 15
U1 0
U2 3
PU DOVE MEDICAL PRESS LTD
PI ALBANY
PA PO BOX 300-008, ALBANY, AUCKLAND 0752, NEW ZEALAND
SN 1178-6930
J9 ONCOTARGETS THER
JI OncoTargets Ther.
PY 2018
VL 11
BP 7865
EP 7872
DI 10.2147/OTT.S176818
PG 8
WC Biotechnology & Applied Microbiology; Oncology
WE Science Citation Index Expanded (SCI-EXPANDED)
SC Biotechnology & Applied Microbiology; Oncology
GA HA5YM
UT WOS:000450355800001
PM 30464533
OA Green Published, gold, Green Submitted
DA 2022-07-19
ER

PT J
AU Katz, SC
   Moody, AE
   Guha, P
   Hardaway, JC
   Prince, E
   LaPorte, J
   Stancu, M
   Slansky, JE
   Jordan, KR
   Schulick, RD
   Knight, R
   Saied, A
   Armenio, V
   Junghans, RP
AF Katz, Steven C.
   Moody, Ashley E.
   Guha, Prajna
   Hardaway, John C.
   Prince, Ethan
   LaPorte, Jason
   Stancu, Mirela
   Slansky, Jill E.
   Jordan, Kimberly R.
   Schulick, Richard D.
   Knight, Robert
   Saied, Abdul
   Armenio, Vincent
   Junghans, Richard P.
TI HITM-SURE: Hepatic immunotherapy for metastases phase Ib anti-CEA CAR-T
   study utilizing pressure enabled drug delivery
SO JOURNAL FOR IMMUNOTHERAPY OF CANCER
LA English
DT Article
DE cytokines; immunotherapy; myeloid-derived suppressor cells; receptors;
   chimeric antigen; tumor microenvironment
AB In recent years, cell therapy technologies have resulted in impressive results in hematologic malignancies. Treatment of solid tumors with chimeric antigen receptor T-cells (CAR-T) has been less successful. Solid tumors present challenges not encountered with hematologic cancers, including high intra-tumoral pressure and ineffective CAR-T trafficking to the site of disease. Novel delivery methods may enable CAR-T therapies for solid tumor malignancies. A patient with liver metastases secondary to pancreatic adenocarcinoma received CAR-T targeting carcinoembryonic antigen (CEA). Previously we reported that Pressure-Enabled Drug Delivery (PEDD) enhanced CAR-T delivery to liver metastases 5.2-fold. Three doses of anti-CEA CAR-T were regionally delivered via hepatic artery infusion (HAI) using PEDD technology to optimize the therapeutic index. Interleukin-2 was systemically delivered by continuous intravenous infusion to support CAR-T in vivo. HAI of anti-CEA CAR-T was not associated with any serious adverse events (SAEs) above grade 3 and there were no on-target/off-tumor SAEs. Following CAR-T treatment, positron emission tomography-CT demonstrated a complete metabolic response within the liver, which was durable and sustained for 13 months. The response was accompanied by normalization of serum tumor markers and an abundance of CAR+ cells found within post-treatment tumor specimens. The findings from this report exhibit biologic activity and safety of regionally infused CAR-T for an indication with limited immune-oncology success to date. Further studies will determine how HAI of CAR-T may be included in multidisciplinary treatment plans for patients with liver metastases. ClinicalTrials.gov number, NCT02850536.
C1 [Katz, Steven C.; Moody, Ashley E.; Guha, Prajna; Hardaway, John C.; LaPorte, Jason; Saied, Abdul] Roger Williams Med Ctr, Surg, Providence, RI 02908 USA.
   [Katz, Steven C.; Armenio, Vincent] Roger Williams Med Ctr, Med, Providence, RI 02908 USA.
   [Katz, Steven C.] Boston Univ, Sch Med, Surg, Boston, MA 02118 USA.
   [Prince, Ethan] Roger Williams Med Ctr, Radiol, Providence, RI USA.
   [Stancu, Mirela] Roger Williams Med Ctr, Pathol, Providence, RI USA.
   [Slansky, Jill E.; Jordan, Kimberly R.; Schulick, Richard D.] Univ Colorado Denver, Sch Med, Res, Aurora, CO USA.
   [Knight, Robert] Sorrento Therapeut Inc, San Diego, CA USA.
   [Junghans, Richard P.] IT Bio LLC, Boston, MA USA.
RP Katz, SC (通讯作者)，Roger Williams Med Ctr, Surg, Providence, RI 02908 USA.; Katz, SC (通讯作者)，Roger Williams Med Ctr, Med, Providence, RI 02908 USA.; Katz, SC (通讯作者)，Boston Univ, Sch Med, Surg, Boston, MA 02118 USA.
EM skatz@chartercare.org
FU TriSalus; Sorrento/TNK therapeutics; State of Colorado Office of
   Economic Development; Clinigen Group PLC
FX TriSalus, Sorrento/TNK therapeutics, The State of Colorado Office of
   Economic Development and Clinigen Group PLC.
CR Ali AI, 2019, FRONT ONCOL, V9, DOI 10.3389/fonc.2019.00056
   Guha P, 2019, ONCOGENE, V38, P533, DOI 10.1038/s41388-018-0449-z
   Hardaway JC, 2018, J VASC INTERV RADIOL, V29, P1017, DOI 10.1016/j.jvir.2018.03.001
   Katz SC GP, 2018, HITM SURE PHASE IB C
   Katz SC, 2020, CANCER GENE THER, V27, P341, DOI 10.1038/s41417-019-0104-z
   Katz SC, 2015, CLIN CANCER RES, V21, P3149, DOI 10.1158/1078-0432.CCR-14-1421
   Katz SC, 2013, ANN SURG ONCOL, V20, P946, DOI 10.1245/s10434-012-2668-9
   Zarour LR, 2017, CELL MOL GASTROENTER, V3, P163, DOI 10.1016/j.jcmgh.2017.01.006
NR 8
TC 10
Z9 11
U1 2
U2 5
PU BMJ PUBLISHING GROUP
PI LONDON
PA BRITISH MED ASSOC HOUSE, TAVISTOCK SQUARE, LONDON WC1H 9JR, ENGLAND
EI 2051-1426
J9 J IMMUNOTHER CANCER
JI J. Immunother. Cancer
PY 2020
VL 8
IS 2
AR e001097
DI 10.1136/jitc-2020-001097
PG 7
WC Oncology; Immunology
WE Science Citation Index Expanded (SCI-EXPANDED)
SC Oncology; Immunology
GA NU8NZ
UT WOS:000573896000006
PM 32843493
OA gold, Green Published
DA 2022-07-19
ER

PT J
AU Makkar, R
   Behl, T
   Arora, S
AF Makkar, Rashita
   Behl, Tapan
   Arora, Sandeep
TI Role of HDAC inhibitors in diabetes mellitus
SO CURRENT RESEARCH IN TRANSLATIONAL MEDICINE
LA English
DT Review
DE Histone deacetylases; Insulin resistance; Acetylation; Transcription;
   beta-cell destruction; Gene expression
ID HISTONE DEACETYLASE 3; BETA-CELL PROLIFERATION; EPIGENETIC
   MODIFICATIONS; GLUCOSE-HOMEOSTASIS; ACETYLATION; EPIDEMIOLOGY;
   APOPTOSIS; ETIOLOGY
AB Objective: The role of histone deacetylases has come out as an emerging remedy in control and treatment of various metabolic disorders and cancers. This review highlights their intricate role in diabetes mellitus as well as its associated complications.
   Key findings: Through recent studies and reports the role of various epigenetic markers in treatment of diabetes mellitus has been revealed. HDAC enzyme regulates the structure of chromatin and transcripts genes in the nucleus synthesizing various proteins that control metabolic activities in the body. It mainly acts by removing an acetyl group from its precursor protein thereby modulating gene expression and regulates the metabolic enzyme acetylation in mitochondria and cytosol.
   Summary: The present review focus on the intrinsic role of HDAC inhibitors as an emerging remedy for diabetes and its complications demonstrating their use in preventing resistance of beta-cells towards insulin, destruction of beta-cells and provide protection against cytokine mediated attack on pancreatic cells. (C) 2019 Elsevier Masson SAS. All rights reserved.
C1 [Makkar, Rashita; Behl, Tapan] Chitkara Univ, Chitkara Coll Pharm, Dept Pharmacol, Rajpura 140401, Punjab, India.
   [Arora, Sandeep] Chitkara Univ, Chitkara Coll Pharm, Dept Pharm, Rajpura 140401, Punjab, India.
RP Behl, T (通讯作者)，Chitkara Univ, Chitkara Coll Pharm, Dept Pharmacol, Rajpura 140401, Punjab, India.
EM tapanbehl31@gmail.com
OI Behl, Tapan/0000-0003-0993-7708
CR Abe T, 2008, CURR OPIN PHARMACOL, V8, P57, DOI 10.1016/j.coph.2007.12.002
   Adeghate E, 2006, ANN NY ACAD SCI, V1084, P1, DOI 10.1196/annals.1372.029
   Allis CD, 2016, NAT REV GENET, V17, P487, DOI 10.1038/nrg.2016.59
   Alonso-Magdalena P, 2011, NAT REV ENDOCRINOL, V7, P346, DOI 10.1038/nrendo.2011.56
   [Anonymous], [No title captured]
   [Anonymous], [No title captured]
   [Anonymous], [No title captured]
   [Anonymous], [No title captured]
   [Anonymous], [No title captured]
   Anuradha R, 2014, DNA CELL BIOL, V33, P743, DOI 10.1089/dna.2014.2352
   Baynest HW, 2015, J DIABETES METAB, V6, DOI 10.4172/2155-6156.1000541
   Chen L, 2012, NAT REV ENDOCRINOL, V8, P228, DOI 10.1038/nrendo.2011.183
   Chou DHC, 2012, CHEM BIOL, V19, P669, DOI 10.1016/j.chembiol.2012.05.010
   Frier BM, 2014, NAT REV ENDOCRINOL, V10, P711, DOI 10.1038/nrendo.2014.170
   Gray ST, 2005, DIABETES-METAB RES, V21, P416, DOI 10.1002/dmrr.559
   Grunstein M, 1997, NATURE, V389, P349, DOI 10.1038/38664
   Hull EE, 2016, BIOMED RES INT, V2016, DOI 10.1155/2016/8797206
   Kaiser AB, 2018, DIABETES, V67, DOI 10.2337/db18-202-LB
   Kanwal R, 2012, CLIN GENET, V81, P303, DOI 10.1111/j.1399-0004.2011.01809.x
   Kawada Y, 2017, PLOS ONE, V12, DOI 10.1371/journal.pone.0184435
   Kelly RDW, 2013, BIOCHEM SOC T, V41, P741, DOI 10.1042/BST20130010
   Kelly TK, 2010, NAT BIOTECHNOL, V28, P1069, DOI 10.1038/nbt.1678
   Khan S, 2014, CHEM-BIOL INTERACT, V213, P1, DOI 10.1016/j.cbi.2014.02.001
   Khan S, 2016, J BIOCHEM MOL TOXIC, V30, P438, DOI 10.1002/jbt.21807
   Larsen L, 2007, DIABETOLOGIA, V50, P779, DOI 10.1007/s00125-006-0562-3
   Lundh M, 2015, DIABETES OBES METAB, V17, P703, DOI 10.1111/dom.12470
   Mathias RA, 2015, MOL CELL PROTEOMICS, V14, P456, DOI 10.1074/mcp.O114.046565
   McGee-Lawrence ME, 2018, J CELL PHYSIOL, V233, P2671, DOI 10.1002/jcp.26148
   Patel MM, 2018, EUR J PHARM SCI, V121, P188, DOI 10.1016/j.ejps.2018.05.026
   Pirola L, 2010, NAT REV ENDOCRINOL, V6, P665, DOI 10.1038/nrendo.2010.188
   Portela A, 2010, NAT BIOTECHNOL, V28, P1057, DOI 10.1038/nbt.1685
   Rafehi H, 2017, EPIGENETICS-US, V12, P991, DOI 10.1080/15592294.2017.1371892
   Remsberg JR, 2017, MOL METAB, V6, P30, DOI 10.1016/j.molmet.2016.11.007
   Sathishkumar C, 2016, CLIN EPIGENETICS, V8, DOI 10.1186/s13148-016-0293-3
   Sengupta N, 2004, J CELL BIOCHEM, V93, P57, DOI 10.1002/jcb.20179
   Sharma S, 2016, PHARMACOL RES, V113, P320, DOI 10.1016/j.phrs.2016.09.009
   Shen Y, 2015, TRENDS PLANT SCI, V20, P614, DOI 10.1016/j.tplants.2015.07.005
   Sun C, 2008, BIOCHEM PHARMACOL, V76, P120, DOI 10.1016/j.bcp.2008.04.004
   Vestergaard AL, 2018, PLOS ONE, V13, DOI 10.1371/journal.pone.0203713
   Yang XJ, 2007, ONCOGENE, V26, P5310, DOI 10.1038/sj.onc.1210599
   Ye JP, 2013, DIABETES, V62, P685, DOI 10.2337/db12-1354
NR 41
TC 12
Z9 12
U1 2
U2 8
PU ELSEVIER FRANCE-EDITIONS SCIENTIFIQUES MEDICALES ELSEVIER
PI ISSY-LES-MOULINEAUX
PA 65 RUE CAMILLE DESMOULINS, CS50083, 92442 ISSY-LES-MOULINEAUX, FRANCE
SN 2452-3186
J9 CURR RES TRANSL MED
JI Curr. Res. Transl. Med.
PD APR
PY 2020
VL 68
IS 2
BP 45
EP 50
DI 10.1016/j.retram.2019.08.001
PG 6
WC Medicine, Research & Experimental
WE Science Citation Index Expanded (SCI-EXPANDED)
SC Research & Experimental Medicine
GA LL5XM
UT WOS:000531632000001
PM 31477543
DA 2022-07-19
ER

PT J
AU Arshad, A
   Chung, WY
   Isherwood, J
   Mann, CD
   Al-Leswas, D
   Steward, WP
   Metcalfe, MS
   Dennison, AR
AF Arshad, A.
   Chung, W. Y.
   Isherwood, J.
   Mann, C. D.
   Al-Leswas, D.
   Steward, W. P.
   Metcalfe, M. S.
   Dennison, A. R.
TI Cellular and plasma uptake of parenteral omega-3 rich lipid emulsion
   fatty acids in patients with advanced pancreatic cancer
SO CLINICAL NUTRITION
LA English
DT Article
DE n-3FA; Cancer; Parenteral; Uptake
ID FISH-OIL; HEALTHY-VOLUNTEERS; N-3; SUPPLEMENTATION; FRACTIONS; PROTEIN;
   CELLS; MEN
AB Background & aims: Omega-3 rich fatty acids (n-3FA) have powerful anti-inflammatory and antineoplastic properties. Previous studies have investigated plasma and cellular uptake of oral and parenteral n-3FA regimens. These have shown that n-3FA undergo rapid uptake into cells which is sustained for the length of the treatment course. The aim of this study was to investigate long-term uptake of prolonged, regular treatment courses of parenteral n-3FA which has not been previously reported.
   Methods: As part of a phase 11 single-arm trial, patients with advanced pancreatic cancer were treated with gemcitabine plus parenteral n-3FA rich lipid emulsion (up to 100 g) each week for three consecutive weeks with a subsequent rest week. This was repeated for up to six months in total for each patient. Pretreatment serum and erythrocyte cell membrane (ECM) pellet samples were obtained each week for the entire treatment course of each patient. Post-treatment samples were obtained for the first two cycles only to assess rapid uptake. Fatty acid methyl esters (FAME) were produced and analysed using gas chromatography. FAME proportions as a total of sample lipid composition for each class were plotted and the results analysed using a linear regression coefficient model.
   Results: There was rapid and significant uptake of EPA and DHA FAME into plasma Non-Esterified Fatty Acids (NEFA) and EPA into ECM pellets in post-treatment samples (median increase of 1.06%, 0.65% and 0.05% respectively). There was significant reduction in n-6 fatty acid FAMEs and DHA in ECM pellets (decrease of 0.31% and 0.8% respectively- p = 0.031 for all). There was significant sustained uptake of EPA and DHA FAME into ECM pellets over the cohort's pooled treatment course with corresponding reduction in the n-6:n-3 ratio.
   Conclusions: Prolonged regular parenteral n-3FA administration results in rapid and sustained cellular uptake. This regimen is appropriate for therapies aimed at increasing n-3FA content of cellular membranes and reduction of the n-6:n-3 ratio. (C) 2013 Elsevier Ltd and European Society for Clinical Nutrition and Metabolism. All rights reserved.
C1 [Arshad, A.; Chung, W. Y.; Isherwood, J.; Mann, C. D.; Al-Leswas, D.; Metcalfe, M. S.; Dennison, A. R.] Leicester Gen Hosp, Dept Hepatobiliary & Pancreat Surg, Leicester LE5 4PW, Leics, England.
   [Steward, W. P.] Univ Hosp Leicester, Dept Med Oncol, Leicester, Leics, England.
RP Arshad, A (通讯作者)，Leicester Gen Hosp, Dept Hepatobiliary & Pancreat Surg, Gwendolen Rd, Leicester LE5 4PW, Leics, England.
EM ali.arshad@doctors.org.uk
OI Chung, Wen Yuan/0000-0003-0970-0639; Dennison,
   Ashley/0000-0003-0090-503X
CR Arshad A, 2011, BRIT J NUTR, V106, P795, DOI 10.1017/S0007114511003060
   Bonatto SJR, 2012, LIPIDS, V47, P383, DOI 10.1007/s11745-011-3643-0
   Faber J, 2011, J NUTR, V141, P964, DOI 10.3945/jn.110.132985
   Fearon KCH, 2003, GUT, V52, P1479, DOI 10.1136/gut.52.10.1479
   GIBNEY MJ, 1994, EUR J CLIN NUTR, V48, P866
   GIBNEY MJ, 1993, EUR J CLIN NUTR, V47, P255
   GRIMM H, 1994, JPEN-PARENTER ENTER, V18, P417, DOI 10.1177/0148607194018005417
   Grimm H, 2001, LANGENBECK ARCH SURG, V386, P369, DOI 10.1007/s004230100241
   Pittet YK, 2010, INTENS CARE MED, V36, P289, DOI 10.1007/s00134-009-1689-8
   Rabe Hasketh S., 2005, MULTILEVEL LONGITUDI
   Senkal M, 2007, JPEN-PARENTER ENTER, V31, P12, DOI 10.1177/014860710703100112
   Simoens CM, 2008, AM J CLIN NUTR, V88, P282, DOI 10.1093/ajcn/88.2.282
   Spencer L, 2009, EUR J CANCER, V45, P2077, DOI 10.1016/j.ejca.2009.04.026
   Vidgren HM, 1997, LIPIDS, V32, P697, DOI 10.1007/s11745-997-0089-x
NR 14
TC 13
Z9 14
U1 0
U2 11
PU CHURCHILL LIVINGSTONE
PI EDINBURGH
PA JOURNAL PRODUCTION DEPT, ROBERT STEVENSON HOUSE, 1-3 BAXTERS PLACE,
   LEITH WALK, EDINBURGH EH1 3AF, MIDLOTHIAN, SCOTLAND
SN 0261-5614
EI 1532-1983
J9 CLIN NUTR
JI Clin. Nutr.
PD OCT
PY 2014
VL 33
IS 5
BP 895
EP 899
DI 10.1016/j.clnu.2013.09.017
PG 5
WC Nutrition & Dietetics
WE Science Citation Index Expanded (SCI-EXPANDED)
SC Nutrition & Dietetics
GA AY7NC
UT WOS:000347745700022
PM 24140233
DA 2022-07-19
ER

PT J
AU Sheil, AGR
AF Sheil, AGR
TI The new age of liver transplantation
SO AUSTRALIAN AND NEW ZEALAND JOURNAL OF SURGERY
LA English
DT Article
DE Australia; costs; donors; indications; liver transplantation;
   malignancy; outcomes; results
ID FULMINANT HEPATIC-FAILURE; VANISHING-BILEDUCT SYNDROME;
   KIDNEY-TRANSPLANTATION; ISLET TRANSPLANTATION; LIFESAVING PROCEDURE;
   TOTAL HEPATECTOMY; CROSS-MATCHES; DONOR; PATIENT; HEART
AB The advent of cyclosporin A for immunosuppression (IS) in liver transplantation (LTx) in the early 1980s heralded a new age for LTx, resulting in widespread application, rapidly expanding indications, relaxation of restrictions in donor selection and advances in the preservation of liver grafts and management of LTx operations. Liver transplantation, together with the transplantation of other organs (kidney, pancreas, heart, heart-lung, intestine), became possible. In Australia, around 125 LTx (22% in children) are performed each year. Indications are: primary sclerosing cholangitis; primary biliary cirrhosis; auto-immune hepatitis; chronic viral hepatitis; biliary atresia; metabolic disorders; fulminant hepatic failure (FHF); alcoholic cirrhosis; and malignancy (cancer, CA). Since 1965, 810 patients underwent LTx and 70 (9%) re-Tx. Patient survivals at 1, 5 and 9 years post-Tx are 80, 74 and 66%, respectively. Patients with primary diseases that recur in the LTx (hepatitis B and CA) do less well following LTx, with 5-year survival rates of 55 and 40%, respectively). Recent developments include: increasing the availability of donor organs by the use of living donors, 'split' cadaveric donor (CD) grafts, 'marginal' and non-heart-beating CD grafts and xenografts; expanding the indications for LTx; development of effective liver support systems for patients with FHF: the treatment of diabetics with liver failure with islet Tx (at the time of LTx); more effective immunosuppression; and methods to diminish recurrent disease in LTx. Some understanding of the unique 'tolerogenic' capabilities of the liver has come with the recognition of 'two-way microchimerism'. The satisfactory 5-9 year outcomes for patients underline the cost-effectiveness of LTx.
C1 UNIV SYDNEY, ROYAL ALEXANDRA HOSP CHILDREN, ROYAL PRINCE ALFRED HOSP, SYDNEY, NSW 2006, AUSTRALIA.
CR ALESSIANI M, 1995, J AM COLL SURGEONS, V180, P1
   ALEXANDER JW, 1991, TRANSPLANTATION, V51, P135, DOI 10.1097/00007890-199101000-00021
   BERNUAU J, 1986, SEMIN LIVER DIS, V6, P97, DOI 10.1055/s-2008-1040593
   BOUDJEMA K, 1995, TRANSPLANTATION, V59, P218, DOI 10.1097/00007890-199501270-00011
   BROELSCH CE, 1990, ANN SURG, V212, P368, DOI 10.1097/00000658-199009000-00015
   CALNE RY, 1969, NATURE, V223, P472, DOI 10.1038/223472a0
   CALNE RY, 1979, LANCET, V2, P1033
   CALNE RY, 1979, CURR PROB SURG, V16, P3
   CAMPBELL DA, 1988, SURG GYNECOL OBSTET, V166, P511
   CARDONA J, 1995, TRANSPLANTATION, V60, P339, DOI 10.1097/00007890-199508270-00007
   CHARI RS, 1994, NEW ENGL J MED, V331, P234, DOI 10.1056/NEJM199407283310404
   Chui PKK, 1996, AUST NZ J SURG, V66, P122, DOI 10.1111/j.1445-2197.1996.tb01132.x
   COLLINS RH, 1992, ANN INTERN MED, V116, P391, DOI 10.7326/0003-4819-116-5-391
   COLONNA JO, 1992, ANN SURG, V216, P344
   DEGOYET JD, 1995, TRANSPLANTATION, V59, P1371, DOI 10.1097/00007890-199505270-00002
   DONALDSON PT, 1995, TRANSPLANTATION, V60, P1016, DOI 10.1097/00007890-199511150-00024
   DONALDSON PT, 1987, LANCET, V1, P945
   ESQUIVEL CO, 1987, SURGERY, V101, P430
   FARGES O, 1995, TRANSPLANTATION, V59, P1124, DOI 10.1097/00007890-199504270-00009
   FONTES P, 1994, LANCET, V344, P151, DOI 10.1016/S0140-6736(94)92756-1
   HAUG CE, 1992, TRANSPLANTATION, V53, P376, DOI 10.1097/00007890-199202010-00021
   HOLMGREN G, 1991, CLIN GENET, V40, P242
   KALAYOGLU M, 1988, LANCET, V1, P617
   KALAYOGLU M, 1989, J PEDIATR SURG, V24, P70, DOI 10.1016/S0022-3468(89)80305-7
   KATZ SM, 1994, TRANSPLANTATION, V57, P616
   LEBEAU G, 1990, SURG GYNECOL OBSTET, V170, P317
   LEVY MF, 1995, TRANSPLANTATION, V59, P515
   MAKOWKA L, 1995, TRANSPLANTATION, V59, P1654, DOI 10.1097/00007890-199506270-00002
   MAKOWKA L, 1989, SURG GYNECOL OBSTET, V168, P107
   MARGREITER R, 1984, LANCET, V1, P1077
   MARINO IR, 1988, CANCER, V62, P2079, DOI 10.1002/1097-0142(19881115)62:10<2079::AID-CNCR2820621002>3.0.CO;2-J
   MCCAUGHAN GW, 1993, J GASTROEN HEPATOL, V8, P569, DOI 10.1111/j.1440-1746.1993.tb01654.x
   NIKAEIN A, 1994, TRANSPLANTATION, V58, P786, DOI 10.1097/00007890-199410150-00006
   OGRADY JG, 1988, LANCET, V2, P302
   OGRADY JG, 1989, GASTROENTEROLOGY, V97, P439, DOI 10.1016/0016-5085(89)90081-4
   OLIVIERI NF, 1994, NEW ENGL J MED, V330, P1125, DOI 10.1056/NEJM199404213301605
   RAYNOR SC, 1988, TRANSPLANTATION, V45, P661, DOI 10.1097/00007890-198803000-00034
   RINGE B, 1993, ANN SURG, V218, P3, DOI 10.1097/00000658-199307000-00002
   RINGE B, 1995, BRIT J SURG, V82, P837, DOI 10.1002/bjs.1800820637
   ROSENGARD AM, 1995, TRANSPLANTATION, V59, P1325, DOI 10.1097/00007890-199505150-00018
   ROZGA J, 1994, ANN SURG, V219, P538, DOI 10.1097/00000658-199405000-00012
   SAMUEL D, 1993, NEW ENGL J MED, V329, P1842, DOI 10.1056/NEJM199312163292503
   SHEIL AGR, 1991, MED J AUSTRALIA, V154, P724, DOI 10.5694/j.1326-5377.1991.tb121308.x
   SHEIL AGR, 1995, TRANSPLANT P, V27, P1247
   Sheil R, 1987, CLIN TRANSPLANT, V1, P18
   STARZL TE, 1994, IMMUNOL REV, V141, P213, DOI 10.1111/j.1600-065X.1994.tb00879.x
   STARZL TE, 1995, JAMA-J AM MED ASSOC, V273, P876
   STARZL TE, 1984, LANCET, V1, P1382
   STARZL TE, 1989, NEW ENGL J MED, V321, P1014, DOI 10.1056/NEJM198910123211505
   STARZL TE, 1989, NEW ENGL J MED, V321, P1092, DOI 10.1056/NEJM198910193211606
   STARZL TE, 1992, LANCET, V339, P1579, DOI 10.1016/0140-6736(92)91840-5
   STARZL TE, 1980, SURG GYNECOL OBSTET, V151, P17
   STARZL TE, 1990, LIVER TRANSPLANT, P137
   STARZL TE, 1990, LIVER TRANSPLANT, P121
   STARZL TE, 1990, LIVER TRANSPLANT, P141
   STRONG RW, 1990, NEW ENGL J MED, V322, P1505, DOI 10.1056/NEJM199005243222106
   SUSSMAN NL, 1993, ARTIF ORGANS, V17, P27
   TAKAYA S, 1992, TRANSPLANTATION, V53, P400, DOI 10.1097/00007890-199202010-00026
   TANAKA K, 1993, ANN SURG, V217, P82, DOI 10.1097/00000658-199301000-00014
   TERPSTRA OT, 1988, TRANSPLANTATION, V45, P1003, DOI 10.1097/00007890-198806000-00001
   TODO S, 1989, TRANSPLANTATION, V47, P903, DOI 10.1097/00007890-198905000-00034
   TZAKIS A, 1989, TRANSPLANTATION, V48, P530, DOI 10.1097/00007890-198909000-00040
   TZAKIS AG, 1990, LANCET, V336, P402, DOI 10.1016/0140-6736(90)91946-8
   WALLWORK J, 1987, LANCET, V2, P182
   1984, HEPATOLOGY S, V4, P107
NR 65
TC 2
Z9 2
U1 0
U2 1
PU BLACKWELL PUBLISHING ASIA
PI CARLTON
PA 54 UNIVERSITY ST, P O BOX 378, CARLTON, VICTORIA 3053, AUSTRALIA
SN 0004-8682
J9 AUST NZ J SURG
JI Aust. N. Z. J. Surg.
PD OCT
PY 1996
VL 66
IS 10
BP 698
EP 706
DI 10.1111/j.1445-2197.1996.tb00721.x
PG 9
WC Surgery
WE Science Citation Index Expanded (SCI-EXPANDED)
SC Surgery
GA VU508
UT WOS:A1996VU50800011
PM 8855927
DA 2022-07-19
ER

PT J
AU Mirzaee, S
   Eriksson, S
   Albertioni, F
AF Mirzaee, Saeedeh
   Eriksson, Staffan
   Albertioni, Freidoun
TI Differences in cytosolic and mitochondrial 5 '-nucleotidase and
   deoxynucleoside kinase activities in Sprague-Dawley rat and CD-1 mouse
   tissues: Implication for the toxicity of nucleoside analogs in animal
   models
SO TOXICOLOGY
LA English
DT Article
DE Deoxy nucleoside kinase; 5 '-Nucleotidases; Nucleoside analogs;
   Toxicity; Metabolism
ID REVERSE-TRANSCRIPTASE INHIBITORS; THYMIDINE KINASE;
   ANTIRETROVIRAL-THERAPY; DEOXYCYTIDINE KINASE; DNA DEPLETION;
   DEOXYRIBONUCLEOSIDE KINASES; NUCLEOTIDE-METABOLISM; RESISTANCE;
   MYOPATHY; CLADRIBINE
AB Cytosolic and mitochondrial deoxynucleoside kinases (dNKs), as well as 5'deoxynucleotidases (5'-dNTs), control intracellular and intramitochondrial phosphorylation of natural nucleotides and nucleoside analogs used in antiviral and cancer chemotherapy. The balance in the activities of these two groups of enzymes to a large extent determines both the efficacy and side effects of these drugs. Because of the broad and overlapping substrate specificities of the nucleoside kinases and 5'-NTs, their tissue distribution and roles in the metabolism of both natural nucleosides and their analogs are still not fully elucidated. Here, the activity of dNKs: dCK and TK (TK1 and TK2) as well as 5'-dNTs: CN1, CN2 and dNT (dNT1 and dNT2) were determined in 14 different adult mouse and rat tissues. In most cases tissue activities of TK1, TK2 and dCK were 2-3-fold higher in the mouse, a similar pattern was found with CN1 and dNTs although with several exceptions, e.g., TK2 activities in muscle extracts from rats were 2-10-fold higher than in the mouse. Furthermore CN1 activities in hepatic, renal and adipose extracts were 2-3-fold higher in the rat. CN2 had higher levels in the testis, spleen, pancreas and diaphragm and lower level in the lung of mouse compared to rat tissues. The result suggests that a major difference in these activity profiles between mouse and rat may account for discrepancies in pharmacological response of the two animals to certain nucleoside compounds, and may help to improve the usefulness of animal models in future efforts of drug discovery. (C) 2009 Elsevier Ireland Ltd. All rights reserved.
C1 [Mirzaee, Saeedeh; Albertioni, Freidoun] Karolinska Univ Hosp, Canc Ctr Karolinska, Dept Pathol & Oncol, SE-17176 Stockholm, Sweden.
   [Eriksson, Staffan] Swedish Univ Agr Sci, Dept Anat Physiol & Biochem, BMC, SE-75123 Uppsala, Sweden.
RP Albertioni, F (通讯作者)，Karolinska Univ Hosp, Canc Ctr Karolinska, Dept Pathol & Oncol, SE-17176 Stockholm, Sweden.
EM freidoun.albertioni@ki.se
FU Bristol-Myers Squibb Inc.; The Children Cancer Foundation; The Cancer
   and Allergy Foundation; The Cancer Society in Stockholm; The King Gustaf
   V jubilee Fund; Swedish Medical Society; Swedish Cancer foundation;
   Karolinska Institute Foundations; Swedish Research Council
FX This work was supported by Bristol-Myers Squibb Inc., by grants to FA
   from The Children Cancer Foundation, The Cancer and Allergy Foundation,
   The Cancer Society in Stockholm, The King Gustaf V jubilee Fund, Swedish
   Medical Society, Swedish Cancer foundation and the Karolinska Institute
   Foundations, and to SE from the Swedish Research Council.
CR Anderson PL, 2004, CLIN INFECT DIS, V38, P743, DOI 10.1086/381678
   ARNAUDO E, 1991, LANCET, V337, P508, DOI 10.1016/0140-6736(91)91294-5
   ARNER ESJ, 1995, PHARMACOL THERAPEUT, V67, P155, DOI 10.1016/0163-7258(95)00015-9
   Beutler E, 1996, P NATL ACAD SCI USA, V93, P1716, DOI 10.1073/pnas.93.4.1716
   BRADFORD MM, 1976, ANAL BIOCHEM, V72, P248, DOI 10.1016/0003-2697(76)90527-3
   Brinkman K, 1999, LANCET, V354, P1112, DOI 10.1016/S0140-6736(99)06102-4
   Carr A, 2000, LANCET, V356, P1423, DOI 10.1016/S0140-6736(00)02854-3
   CHAN TS, 1983, BIOCHEM J, V210, P367, DOI 10.1042/bj2100367
   Chandra J, 2002, BLOOD, V99, P655, DOI 10.1182/blood.V99.2.655
   Chariot P, 1999, J HEPATOL, V30, P156, DOI 10.1016/S0168-8278(99)80020-8
   Dumontet C, 1999, BRIT J HAEMATOL, V106, P78, DOI 10.1046/j.1365-2141.1999.01509.x
   Eriksson S, 2002, CELL MOL LIFE SCI, V59, P1327, DOI 10.1007/s00018-002-8511-x
   ERIKSSON S, 1991, BIOCHEM BIOPH RES CO, V176, P586, DOI 10.1016/S0006-291X(05)80224-4
   Galmarini CM, 2001, LEUKEMIA, V15, P875, DOI 10.1038/sj.leu.2402114
   Gazziola C, 2001, J BIOL CHEM, V276, P6185, DOI 10.1074/jbc.M007623200
   HARDONK MJ, 1968, HISTOCHEMISTRY, V12, P1, DOI 10.1007/BF00306343
   HO DHW, 1980, CANCER TREAT REP, V64, P629
   HO DHW, 1973, CANCER RES, V33, P2816
   Hunsucker SA, 2005, PHARMACOL THERAPEUT, V107, P1, DOI 10.1016/j.pharmthera.2005.01.003
   ITOH R, 1992, COMP BIOCHEM PHYS B, V103, P153, DOI 10.1016/0305-0491(92)90427-S
   IVES DH, 1969, ANAL BIOCHEM, V28, P192, DOI 10.1016/0003-2697(69)90170-5
   Johnson S A, 2001, Expert Opin Pharmacother, V2, P929, DOI 10.1517/14656566.2.6.929
   Johnson SA, 2000, CLIN PHARMACOKINET, V39, P5, DOI 10.2165/00003088-200039010-00002
   KAWASAKI H, 1993, BLOOD, V81, P597
   Khalpey Z, 2007, MOL CELL BIOCHEM, V304, P109, DOI 10.1007/s11010-007-9491-9
   Lewis W, 2003, NAT REV DRUG DISCOV, V2, P812, DOI 10.1038/nrd1201
   Mandel H, 2001, NAT GENET, V29, P337, DOI 10.1038/ng746
   Mansson E, 2003, BIOCHEM PHARMACOL, V65, P237, DOI 10.1016/S0006-2952(02)01484-3
   Mansson E, 1999, CANCER RES, V59, P5956
   Mazzon C, 2003, BIOCHEM PHARMACOL, V66, P471, DOI 10.1016/S0006-2952(03)00290-9
   Nolan D, 2003, AIDS, V17, P1329, DOI 10.1097/00002030-200306130-00007
   Rampazzo C, 2002, BIOCHEM BIOPH RES CO, V293, P258, DOI 10.1016/S0006-291X(02)00206-1
   Rampazzo C, 2000, P NATL ACAD SCI USA, V97, P8239, DOI 10.1073/pnas.97.15.8239
   Rampazzo C, 1999, EUR J BIOCHEM, V261, P689, DOI 10.1046/j.1432-1327.1999.00320.x
   Rylova SN, 2005, BIOCHEM PHARMACOL, V69, P951, DOI 10.1016/j.bcp.2004.12.010
   Rylova SN, 2007, BIOCHEM PHARMACOL, V74, P169, DOI 10.1016/j.bcp.2007.03.029
   Saada A, 2003, MOL GENET METAB, V79, P1, DOI 10.1016/S1096-7192(03)00063-5
   Saada A, 2001, NAT GENET, V29, P342, DOI 10.1038/ng751
   Sala-Newby GB, 2001, BBA-GENE STRUCT EXPR, V1521, P12, DOI 10.1016/S0167-4781(01)00278-0
   Vigouroux C, 1999, DIABETES METAB, V25, P225
   Wang LY, 2008, NUCLEOS NUCLEOT NUCL, V27, P858, DOI 10.1080/15257770802146510
   Wang LY, 2000, BIOCHEM J, V351, P469, DOI 10.1042/0264-6021:3510469
   White AJ, 2001, SEX TRANSM INFECT, V77, P158, DOI 10.1136/sti.77.3.158
NR 43
TC 8
Z9 8
U1 0
U2 0
PU ELSEVIER IRELAND LTD
PI CLARE
PA ELSEVIER HOUSE, BROOKVALE PLAZA, EAST PARK SHANNON, CO, CLARE, 00000,
   IRELAND
SN 0300-483X
J9 TOXICOLOGY
JI Toxicology
PD JAN 12
PY 2010
VL 267
IS 1-3
BP 159
EP 164
DI 10.1016/j.tox.2009.11.009
PG 6
WC Pharmacology & Pharmacy; Toxicology
WE Science Citation Index Expanded (SCI-EXPANDED)
SC Pharmacology & Pharmacy; Toxicology
GA 556KD
UT WOS:000274588700021
PM 19913594
DA 2022-07-19
ER

PT J
AU O'Leary, BR
   Houwen, FK
   Johnson, CL
   Allen, BG
   Mezhir, JJ
   Berg, DJ
   Cullen, JJ
   Spitz, DR
AF O'Leary, Brianne R.
   Houwen, Frederick K.
   Johnson, Chase L.
   Allen, Bryan G.
   Mezhir, James J.
   Berg, Daniel J.
   Cullen, Joseph J.
   Spitz, Douglas R.
TI Pharmacological Ascorbate as an Adjuvant for Enhancing
   Radiation-Chemotherapy Responses in Gastric Adenocarcinoma
SO RADIATION RESEARCH
LA English
DT Article
ID DOSE VITAMIN-C; PANCREATIC-CANCER; HYDROGEN-PEROXIDE; INDUCED
   CYTOTOXICITY; TUMOR-CELLS; LABILE IRON; METABOLISM; GEMCITABINE;
   CHELATION; ESOPHAGUS
AB Gastric adenocarcinoma most often presents at an advanced stage and overall five-year survival of; similar to 30%. Pharmacological ascorbate (high-dose IV ascorbate) has been proposed as a promising nontoxic adjuvant to standard radio-chemotherapies in several cancer types. In the current study, pharmacological ascorbate (0.5-2 mM) caused a dose-dependent decrease (70-85% at 2 mM) in clonogenic survival of gastric adenocarcinoma cells (AGS and MNK-45), but was relatively nontoxic to a small intestinal epithelial non-immortalized human cell isolate (FHs 74 Int). The addition of pharmacological ascorbate (1 mM) to standard radio-chemotherapies [i.e., 5-FU (5 mu M); cisplatin (0.5 mu M); irinotecan (2.5 mu M); carboplatin (5 mu M); paclitaxel (2-4 nM); and X rays (1.8 Gy)] also potentiated gastric cancer clonogenic cell killing [additional decreases were noted with: ascorbate plus 5-FU/radiation (1%); ascorbate plus cisplatin/irinotecan (9-19%); and ascorbate plus paclitaxel/carboplatin (6-7%)]. The gastric cancer cell toxicity and chemo-sensitization seen with pharmacological ascorbate was dependent on H2O2 and the presence of catalytic metal ions. In addition, pharmacological ascorbate dosing resulted in a concentration-dependent decrease (64% at 20 mM, P <= 0.0001) in cancer cell invasion and migration that was inhibited by catalase. Finally, pharmacological ascorbate significantly increased the overall survival of mice with gastric cancer xenografts when used in combination with paclitaxel, carboplatin and radiation (P = 0.019). These results demonstrate that pharmacological ascorbate is selectively cytotoxic to gastric adenocarcinoma cells (relative to normal intestinal epithelial cells) by a mechanism involving H2O2 and redox active metal ions. Furthermore, pharmacological ascorbate significantly enhances gastric cancer xenograft responses to radio-chemotherapy as well as inhibiting tumor cell migration and invasiveness. Overall, these results support the hypothesis that pharmacological ascorbate can be used as an adjuvant with standard-of-care radio-chemotherapies for the treatment of gastric adenocarcinomas. (C) 2018 by Radiation Research Society.
C1 [O'Leary, Brianne R.; Houwen, Frederick K.; Johnson, Chase L.; Mezhir, James J.; Cullen, Joseph J.] Univ Iowa, Coll Med, Holden Comprehens Canc Ctr, Dept Surg,Free Radical & Radiat Biol Program, Iowa City, IA 52242 USA.
   [Allen, Bryan G.; Mezhir, James J.; Cullen, Joseph J.; Spitz, Douglas R.] Univ Iowa, Coll Med, Holden Comprehens Canc Ctr, Dept Radiat Oncol,Free Radical & Radiat Biol, Iowa City, IA 52242 USA.
   [Berg, Daniel J.] Univ Iowa, Coll Med, Holden Comprehens Canc Ctr, Dept Internal Med,Free Radical & Radiat Biol Prog, Iowa City, IA 52242 USA.
   [Cullen, Joseph J.] Vet Affairs Med Ctr, Iowa City, IA 52242 USA.
RP Spitz, DR (通讯作者)，Univ Iowa, Radiat Oncol, B180 ML,100 Newton Rd, Iowa City, IA 52242 USA.
EM douglas-spitz@uiowa.edu
OI Cullen, Joseph/0000-0002-2222-1328; O'Leary,
   Brianne/0000-0001-7431-1141; Spitz, Douglas/0000-0002-1254-8765; Berg,
   Daniel/0000-0002-9181-8902; Allen, Bryan/0000-0002-4893-7105
FU National Institutes of Health [R01 CA184051, R01 CA182804, 5T32
   CA148062-06, P30 CA086862]; NATIONAL CANCER INSTITUTE [P01CA217797,
   T32CA148062, R01CA184051, R01CA182804, P30CA086862] Funding Source: NIH
   RePORTER; NATIONAL HEART, LUNG, AND BLOOD INSTITUTE [T35HL007485]
   Funding Source: NIH RePORTER; NATIONAL INSTITUTE OF ENVIRONMENTAL HEALTH
   SCIENCES [P30ES005605] Funding Source: NIH RePORTER; Veterans Affairs
   [I01BX001318] Funding Source: NIH RePORTER
FX We acknowledge the hard work and dedication put forth in this
   publication by Dr. James J. Mezhir, who consistently provided guidance
   and encouragement throughout its creation. His contributions to both the
   medical and scientific fields were meaningful and immense in his short
   time as a physician scientist. He will be greatly missed. We acknowledge
   the staff at the University of Iowa College of Medicine and Holden
   Comprehensive Cancer Center RFRR Core for radiation services. We
   acknowledge the invaluable support of the Electron Spin Resonance
   Facility. This work was supported by the National Institutes of Health
   (grant nos. R01 CA184051, R01 CA182804, 5T32 CA148062-06 and P30
   CA086862).
CR [Anonymous], 2014, SEER CANC STAT REV
   BLOT WJ, 1991, JAMA-J AM MED ASSOC, V265, P1287, DOI 10.1001/jama.265.10.1287
   BUETTNER GR, 1993, ARCH BIOCHEM BIOPHYS, V300, P535, DOI 10.1006/abbi.1993.1074
   CAMERON E, 1976, P NATL ACAD SCI USA, V73, P3685, DOI 10.1073/pnas.73.10.3685
   Castro ML, 2014, FREE RADICAL BIO MED, V74, P200, DOI 10.1016/j.freeradbiomed.2014.06.022
   Cervantes A, 2013, CANCER TREAT REV, V39, P60, DOI 10.1016/j.ctrv.2012.09.007
   Chen Q, 2005, P NATL ACAD SCI USA, V102, P13604, DOI 10.1073/pnas.0506390102
   Chen Q, 2008, P NATL ACAD SCI USA, V105, P11105, DOI 10.1073/pnas.0804226105
   Chen Q, 2007, P NATL ACAD SCI USA, V104, P8749, DOI 10.1073/pnas.0702854104
   Chen Q, 2015, CAN J PHYSIOL PHARM, V93, P1055, DOI 10.1139/cjpp-2014-0509
   Cieslak JA, 2015, FREE RADICAL BIO MED, V83, P227, DOI 10.1016/j.freeradbiomed.2015.02.018
   Conklin Kenneth A, 2004, Integr Cancer Ther, V3, P294, DOI 10.1177/1534735404270335
   CREAGAN ET, 1979, NEW ENGL J MED, V301, P687, DOI 10.1056/NEJM197909273011303
   Devesa SS, 1998, CANCER, V83, P2049, DOI 10.1002/(SICI)1097-0142(19981115)83:10<2049::AID-CNCR1>3.0.CO;2-2
   Digklia A, 2016, WORLD J GASTROENTERO, V22, P2403, DOI 10.3748/wjg.v22.i8.2403
   Doskey CM, 2016, REDOX BIOL, V10, P274, DOI 10.1016/j.redox.2016.10.010
   Doskey CM, 2015, PLOS ONE, V10, DOI 10.1371/journal.pone.0132572
   Du J, 2015, CANCER RES, V75, P3314, DOI 10.1158/0008-5472.CAN-14-1707
   Du J, 2015, FREE RADICAL BIO MED, V84, P289, DOI 10.1016/j.freeradbiomed.2015.03.033
   Du JA, 2010, CLIN CANCER RES, V16, P509, DOI 10.1158/1078-0432.CCR-09-1713
   Forman D, 2006, BEST PRACT RES CL GA, V20, P633, DOI 10.1016/j.bpg.2006.04.008
   Herst PM, 2012, FREE RADICAL BIO MED, V52, P1486, DOI 10.1016/j.freeradbiomed.2012.01.021
   Huang X, 2002, FREE RADICAL BIO MED, V32, P84, DOI 10.1016/S0891-5849(01)00770-5
   Ma Y, 2014, SCI TRANSL MED, V6, DOI 10.1126/scitranslmed.3007154
   Ma YM, 2006, BIOCHEM J, V395, P49, DOI 10.1042/BJ20051496
   Macdonald JS, 2001, NEW ENGL J MED, V345, P725, DOI 10.1056/NEJMoa010187
   MOERTEL CG, 1985, NEW ENGL J MED, V312, P137, DOI 10.1056/NEJM198501173120301
   Monti DA, 2012, PLOS ONE, V7, DOI 10.1371/journal.pone.0029794
   Munshi A, 2005, METH MOLEC MED, V110, P21
   O'Leary BR, 2015, CLIN CANCER RES, V21, P1741, DOI 10.1158/1078-0432.CCR-14-1959
   Olney KE, 2013, FREE RADICAL RES, V47, P154, DOI 10.3109/10715762.2012.755263
   Padayatty SJ, 2010, PLOS ONE, V5, DOI [10.1371/journal.pone.0011414, 10.1371/journal.pone.0015288]
   Padayatty SJ, 2004, ANN INTERN MED, V140, P533, DOI 10.7326/0003-4819-140-7-200404060-00010
   PERA M, 1993, GASTROENTEROLOGY, V104, P510, DOI 10.1016/0016-5085(93)90420-H
   Pollard HB, 2010, IN VIVO, V24, P249
   Riss TL, 2013, CELL VIABILITY ASSAY
   Schoenfeld JD, 2018, REDOX BIOL, V14, P417, DOI 10.1016/j.redox.2017.09.012
   Schoenfeld JD, 2017, CANCER CELL, V31, P487, DOI 10.1016/j.ccell.2017.02.018
   SPITZ DR, 1987, J CELL PHYSIOL, V131, P364, DOI 10.1002/jcp.1041310308
   Spitz DR, 2000, ANN NY ACAD SCI, V899, P349, DOI 10.1111/j.1749-6632.2000.tb06199.x
   Verrax J, 2009, FREE RADICAL BIO MED, V47, P32, DOI 10.1016/j.freeradbiomed.2009.02.016
   Welsh JL, 2013, CANCER CHEMOTH PHARM, V71, P765, DOI 10.1007/s00280-013-2070-8
NR 42
TC 18
Z9 18
U1 0
U2 6
PU RADIATION RESEARCH SOC
PI LAWRENCE
PA 810 E TENTH STREET, LAWRENCE, KS 66044 USA
SN 0033-7587
EI 1938-5404
J9 RADIAT RES
JI Radiat. Res.
PD MAY
PY 2018
VL 189
IS 5
BP 456
EP 465
DI 10.1667/RR14978.1
PG 10
WC Biology; Biophysics; Radiology, Nuclear Medicine & Medical Imaging
WE Science Citation Index Expanded (SCI-EXPANDED)
SC Life Sciences & Biomedicine - Other Topics; Biophysics; Radiology,
   Nuclear Medicine & Medical Imaging
GA GD5US
UT WOS:000430572800002
PM 29547353
OA Green Accepted
DA 2022-07-19
ER

PT J
AU Brito, WAS
   Freund, E
   do Nascimento, TDH
   Pasqual-Melo, G
   Sanches, LJ
   Dionisio, JHR
   Fumegali, WC
   Miebach, L
   Cecchini, AL
   Bekeschus, S
AF Silva Brito, Walison Augusto
   Freund, Eric
   Henrique do Nascimento, Thiago Daniel
   Pasqual-Melo, Gabriella
   Sanches, Larissa Juliani
   Ribeiro Dionisio, Joyce Hellen
   Fumegali, William Capellari
   Miebach, Lea
   Cecchini, Alessandra Lourenco
   Bekeschus, Sander
TI The Anticancer Efficacy of Plasma-Oxidized Saline (POS) in the Ehrlich
   Ascites Carcinoma Model In Vitro and In Vivo
SO BIOMEDICINES
LA English
DT Article
DE cold physical plasma; EAC; kINPen; oncology; plasma medicine; ROS
ID PERITONEAL CARCINOMATOSIS; OXIDATIVE STRESS; GASTRIC-CANCER; A549 CELLS;
   TRIAL
AB Cold physical plasma, a partially ionized gas rich in reactive oxygen species (ROS), is receiving increasing interest as a novel anticancer agent via two modes. The first involves its application to cells and tissues directly, while the second uses physical plasma-derived ROS to oxidize liquids. Saline is a clinically accepted liquid, and here we explored the suitability of plasma-oxidized saline (POS) as anticancer agent technology in vitro and in vivo using the Ehrlich Ascites Carcinoma (EAC) model. EAC mainly grows as a suspension in the peritoneal cavity of mice, making this model ideally suited to test POS as a putative agent against peritoneal carcinomatosis frequently observed with colon, pancreas, and ovarium metastasis. Five POS injections led to a reduction of the tumor burden in vivo as well as in a decline of EAC cell growth and an arrest in metabolic activity ex vivo. The treatment was accompanied by a decreased antioxidant capacity of Ehrlich tumor cells and increased lipid oxidation in the ascites supernatants, while no other side effects were observed. Oxaliplatin and hydrogen peroxide were used as controls and mediated better and worse outcomes, respectively, with the former but not the latter inducing profound changes in the inflammatory milieu among 13 different cytokines investigated in ascites fluid. Modulation of inflammation in the POS group was modest but significant. These results promote POS as a promising candidate for targeting peritoneal carcinomatosis and malignant ascites and suggest EAC to be a suitable and convenient model for analyzing innovative POS approaches and combination therapies.
C1 [Silva Brito, Walison Augusto; Freund, Eric; Pasqual-Melo, Gabriella; Miebach, Lea; Bekeschus, Sander] Leibniz Inst Plasma Sci & Technol INP, ZIK Plasmat, Felix Hausdorff Str 2, D-17489 Greifswald, Germany.
   [Silva Brito, Walison Augusto; Henrique do Nascimento, Thiago Daniel; Sanches, Larissa Juliani; Ribeiro Dionisio, Joyce Hellen; Fumegali, William Capellari; Cecchini, Alessandra Lourenco] Univ Estadual Londrina, Dept Gen Pathol, Rodovia Celso Garcia Cid, BR-86051990 Londrina, Parana, Brazil.
   [Freund, Eric; Miebach, Lea] Greifswald Univ, Dept Gen Visceral Thorac & Vasc Surg, Med Ctr, Sauerbruchstr DZ7, D-17475 Greifswald, Germany.
RP Bekeschus, S (通讯作者)，Leibniz Inst Plasma Sci & Technol INP, ZIK Plasmat, Felix Hausdorff Str 2, D-17489 Greifswald, Germany.
EM walison.brito@inp-greifswald.de; ericireund@inp-greifswald.de;
   thiagohenrique_d_n@hotmail.com;
   gabriella.pasqual-melo@inp-greifswald.de; larisanches_89@hotmail.com;
   joyce.ribeirod@gmail.com; william.capellari@hotmail.com;
   lea.miebach@inp-greifswald.de; alcecchini@uel.br;
   sander.bekeschus@inp-greifswald.de
OI Bekeschus, Sander/0000-0002-8773-8862; Freund, Eric/0000-0003-2950-0984
FU German Federal Ministry of Education and Research [03Z22DN11, 03Z22Di1,
   03Z22D511]
FX Funding was received by the German Federal Ministry of Education and
   Research (grant numbers 03Z22DN11, 03Z22Di1, and 03Z22D511).
CR Adachi T, 2016, ARCH BIOCHEM BIOPHYS, V606, P120, DOI 10.1016/j.abb.2016.07.019
   Adachi T, 2015, FREE RADICAL BIO MED, V79, P28, DOI 10.1016/j.freeradbiomed.2014.11.014
   Attri P, 2018, ANTI-CANCER AGENT ME, V18, P805, DOI 10.2174/1871520618666180406121734
   Bauer G, 2019, SCI REP-UK, V9, DOI 10.1038/s41598-019-50291-0
   Bauer G, 2019, REDOX BIOL, V26, DOI 10.1016/j.redox.2019.101301
   Bauer G, 2018, ANTI-CANCER AGENT ME, V18, P784, DOI 10.2174/1871520617666170801103708
   Bekeschus S, 2020, APPL SCI-BASEL, V10, DOI 10.3390/app10061971
   Bekeschus S, 2020, ADV SCI, V7, DOI 10.1002/advs.201903438
   Bekeschus S, 2018, CLIN PLASMA MED, V12, P17, DOI 10.1016/j.cpme.2018.10.001
   Bekeschus S, 2018, PLASMA CHEM PLASMA P, V38, P1, DOI 10.1007/s11090-017-9845-3
   Bekeschus S, 2017, JOVE-J VIS EXP, DOI 10.3791/56331
   Bekeschus S, 2017, SCI REP-UK, V7, DOI 10.1038/s41598-017-03131-y
   Bekeschus S, 2016, CLIN PLASMA MED, V4, P19, DOI 10.1016/j.cpme.2016.01.001
   Bisag A, 2020, CANCERS, V12, DOI 10.3390/cancers12020476
   Carvalho FS, 2014, MED RES REV, V34, P106, DOI 10.1002/med.21280
   Charbouillot T, 2011, J PHOTOCH PHOTOBIO A, V222, P70, DOI 10.1016/j.jphotochem.2011.05.003
   Conlon KC, 2019, J INTERF CYTOK RES, V39, P6, DOI 10.1089/jir.2018.0019
   Duan J, 2017, J APPL PHYS, V121, DOI 10.1063/1.4973484
   FLECHA BG, 1991, FREE RADICAL BIO MED, V10, P93
   Freund E, 2019, IEEE T RADIAT PLASMA, V3, P588, DOI 10.1109/TRPMS.2019.2902015
   Freund E, 2019, SCI REP-UK, V9, DOI 10.1038/s41598-018-37169-3
   Gandhirajan RK, 2018, SCI REP-UK, V8, DOI 10.1038/s41598-018-31031-2
   Gaschler MM, 2017, BIOCHEM BIOPH RES CO, V482, P419, DOI 10.1016/j.bbrc.2016.10.086
   Gill RS, 2011, J SURG ONCOL, V104, P692, DOI 10.1002/jso.22017
   Hara H, 2019, J CLIN BIOCHEM NUTR, V65, P16, DOI 10.3164/jcbn.19-17
   Hawrylowicz CM, 2005, J EXP MED, V202, P1459, DOI 10.1084/jem.20052211
   Ishikawa K, 2020, ARCH BIOCHEM BIOPHYS, V688, DOI 10.1016/j.abb.2020.108414
   Iuchi K, 2018, ARCH BIOCHEM BIOPHYS, V654, P136, DOI 10.1016/j.abb.2018.07.015
   Jacquet P, 1996, Cancer Treat Res, V82, P359
   Judee F, 2016, SCI REP-UK, V6, DOI 10.1038/srep21421
   Liao YC, 2002, J IMMUNOL, V169, P4288, DOI 10.4049/jimmunol.169.8.4288
   Liedtke KR, 2017, SCI REP-UK, V7, DOI 10.1038/s41598-017-08560-3
   Lin CF, 2017, J BIOMED SCI, V24, DOI 10.1186/s12929-017-0317-0
   Liu Y, 2021, PLASMA SOURCES SCI T, V30, DOI 10.1088/1361-6595/abbbd4
   LOWRY OH, 1951, J BIOL CHEM, V193, P265
   Ma YH, 2014, PLOS ONE, V9, DOI 10.1371/journal.pone.0091947
   MARKLUND S, 1974, European Journal of Biochemistry, V47, P469, DOI 10.1111/j.1432-1033.1974.tb03714.x
   Masur K, 2015, PLASMA PROCESS POLYM, V12, P1377, DOI 10.1002/ppap.201500123
   Matsuzaki T, 2018, ARCH BIOCHEM BIOPHYS, V656, P19, DOI 10.1016/j.abb.2018.08.011
   MILLER GL, 1959, ANAL CHEM, V31, P964, DOI 10.1021/ac60149a611
   Privat-Maldonado A, 2018, CANCERS, V10, DOI 10.3390/cancers10110394
   Repetto M, 1996, CLIN CHIM ACTA, V255, P107, DOI 10.1016/0009-8981(96)06394-2
   Reuter S, 2018, J PHYS D APPL PHYS, V51, DOI 10.1088/1361-6463/aab3ad
   Sagwal SK, 2018, CELL DEATH DIS, V9, DOI 10.1038/s41419-018-1221-6
   Senovilla L, 2012, ONCOIMMUNOLOGY, V1, P1323, DOI 10.4161/onci.22009
   Setsukinai K, 2003, J BIOL CHEM, V278, P3170, DOI 10.1074/jbc.M209264200
   Shi L, 2017, PEERJ, V5, DOI 10.7717/peerj.3751
   Sommer A, 2015, PLOS ONE, V10, DOI 10.1371/journal.pone.0130395
   Tanaka H, 2021, CANCERS, V13, DOI 10.3390/cancers13071737
   Tanaka H, 2019, SCI REP-UK, V9, DOI 10.1038/s41598-019-50136-w
   Tanaka H, 2016, SCI REP-UK, V6, DOI 10.1038/srep36282
   Tanaka H, 2014, IEEE T PLASMA SCI, V42, P3760, DOI 10.1109/TPS.2014.2353659
   Tentes AAK, 2012, GASTROENT RES PRACT, V2012, DOI 10.1155/2012/506571
   Torii K, 2015, GASTRIC CANCER, V18, P635, DOI 10.1007/s10120-014-0395-6
   Trachootham D, 2009, NAT REV DRUG DISCOV, V8, P579, DOI 10.1038/nrd2803
   Van Boxem W, 2017, SCI REP-UK, V7, DOI 10.1038/s41598-017-16758-8
   Van Loenhout J, 2019, CANCERS, V11, DOI 10.3390/cancers11101597
   Vegran F, 2014, NAT IMMUNOL, V15, P758, DOI 10.1038/ni.2925
   Verwaal VJ, 2008, ANN SURG ONCOL, V15, P2426, DOI 10.1245/s10434-008-9966-2
   Vijayarangan V, 2020, INT J PHARMACEUT, V589, DOI 10.1016/j.ijpharm.2020.119874
NR 60
TC 1
Z9 1
U1 0
U2 3
PU MDPI
PI BASEL
PA ST ALBAN-ANLAGE 66, CH-4052 BASEL, SWITZERLAND
EI 2227-9059
J9 BIOMEDICINES
JI Biomedicines
PD AUG
PY 2021
VL 9
IS 8
AR 932
DI 10.3390/biomedicines9080932
PG 13
WC Biochemistry & Molecular Biology; Medicine, Research & Experimental;
   Pharmacology & Pharmacy
WE Science Citation Index Expanded (SCI-EXPANDED)
SC Biochemistry & Molecular Biology; Research & Experimental Medicine;
   Pharmacology & Pharmacy
GA UF9RB
UT WOS:000688902100001
PM 34440136
OA Green Published, gold
DA 2022-07-19
ER

PT J
AU Kane, MA
   Bright, FV
   Napoli, JL
AF Kane, Maureen A.
   Bright, Frank V.
   Napoli, Joseph L.
TI Binding affinities of CRBPI and CRBPII for 9-cis-retinoids
SO BIOCHIMICA ET BIOPHYSICA ACTA-GENERAL SUBJECTS
LA English
DT Article
DE Cellular retinol binding-protein; Retinol; Retinal; Retinoic acid;
   Vitamin A; Retinoid binding affinities
ID SHORT-CHAIN DEHYDROGENASES/REDUCTASES; LIGAND-BINDING; RETINOIC ACID;
   ESCHERICHIA-COLI; PROTEINS; RECEPTORS; METABOLISM; SPECIFICITY;
   SUBSTRATE
AB Background: Cellular retinol binding-protein I (CRBPI) and cellular retinol binding-protein II (CRBPII) serve as intracellular retinoid chaperones that bind retinol and retinal with high affinity and facilitate substrate delivery to select enzymes that catalyze retinoic acid (RA) and retinyl ester biosynthesis. Recently, 9-cis-RA has been identified in vivo in the pancreas, where it contributes to regulating glucose-stimulated insulin secretion. In vitro, 9-cis-RA activates RXR (retinoid x receptors), which serve as therapeutic targets for treating cancer and metabolic diseases. Binding affinities and structure-function relationships have been well characterized for CRBPI and CRBPII with all-trans-retinoids, but not for 9-cis-retinoids. This study extended current knowledge by establishing binding affinities for CRBPI and CRBPII with 9-cis-retinoids.
   Methods: We have determined apparent dissociation constants, K'(d) through monitoring binding of 9-cis-retinol, 9-cis-retinal, and 9-cis-RA with CRBPI and CRBPII by fluorescence spectroscopy, and analyzing the data with non-linear regression. We compared these data to the data we obtained for all-trans- and 13-cis-retinoids under identical conditions.
   Results: CRBPI and CRBPII, respectively, bind 9-cis-retinol (k'(d), 11 nM and 68 nM) and 9-cis-retinal (k'(d), 8 nM and 5 nM) with high affinity. No significant 9-cis-RA binding was observed with CRBPI or CRBPII.
   Conclusions: CRBPI and CRBPII bind 9-cis-retinol and 9-cis-retinal with high affinities, albeit with affinities somewhat lower than for all-trans-retinol and all-trans-retinal.
   General significance: These data provide further insight into structure-binding relationships of cellular retinol binding-proteins and are consistent with a model of 9-cis-RA biosynthesis that involves chaperoned delivery of 9-cis-retinoids to enzymes that recognize retinoid binding-proteins. (C) 2011 Published by Elsevier B.V.
C1 [Kane, Maureen A.; Napoli, Joseph L.] Univ Calif Berkeley, Dept Nutr Sci & Toxicol, Berkeley, CA 94720 USA.
   [Bright, Frank V.] SUNY Buffalo, Dept Chem, Buffalo, NY 14620 USA.
RP Napoli, JL (通讯作者)，Univ Calif Berkeley, Dept Nutr Sci & Toxicol, Berkeley, CA 94720 USA.
EM jna@berkeley.edu
OI Bright, Frank/0000-0002-1500-5969
FU NIH [DK36870, DK46839, AG13566, F32 DK066924]; NATIONAL INSTITUTE OF
   DIABETES AND DIGESTIVE AND KIDNEY DISEASES [R01DK090522, R01DK047839,
   F32DK066924, R01DK036870] Funding Source: NIH RePORTER; NATIONAL
   INSTITUTE ON AGING [R01AG013566] Funding Source: NIH RePORTER
FX This work was supported by NIH Grants DK36870, DK46839, AG13566 (JLN)
   and an NIH Kirschstein Individual Fellowship F32 DK066924 (MAK). Thanks
   to Charles Krois and James Chithalen for assistance with the CRBPI/II
   preparation. We also thank Marc Levin for sharing the vectors pMONCRBP
   and pMONCRBPII.
CR Ahuja HS, 2001, MOL PHARMACOL, V59, P765, DOI 10.1124/mol.59.4.765
   Altucci L, 2007, NAT REV DRUG DISCOV, V6, P793, DOI 10.1038/nrd2397
   Belyaeva OV, 2006, GENOMICS, V88, P820, DOI 10.1016/j.ygeno.2006.06.004
   COGAN U, 1976, EUR J BIOCHEM, V65, P71, DOI 10.1111/j.1432-1033.1976.tb10390.x
   Germain P, 2006, PHARMACOL REV, V58, P760, DOI 10.1124/pr.58.4.7
   Ghyselinck NB, 1999, EMBO J, V18, P4903, DOI 10.1093/emboj/18.18.4903
   GIGUERE V, 1994, ENDOCR REV, V15, P61, DOI 10.1210/er.15.1.61
   HARRISON EH, 1987, J LIPID RES, V28, P973
   JAMISON RS, 1994, BIOCHEMISTRY-US, V33, P2873, DOI 10.1021/bi00176a017
   Kane MA, 2008, ANAL BIOCHEM, V378, P71, DOI 10.1016/j.ab.2008.03.038
   Kane MA, 2010, P NATL ACAD SCI USA, V107, P21884, DOI 10.1073/pnas.1008859107
   LEVIN MS, 1988, J BIOL CHEM, V263, P17715
   LI E, 1991, J BIOL CHEM, V266, P3622
   LI E, 1987, J BIOL CHEM, V262, P13773
   Li E, 1999, MOL CELL BIOCHEM, V192, P105, DOI 10.1023/A:1006882622898
   Lu JY, 2003, J MOL BIOL, V330, P799, DOI 10.1016/S0022-2836(03)00629-6
   MACDONALD PN, 1987, J BIOL CHEM, V262, P10550
   Mark M, 2006, ANNU REV PHARMACOL, V46, P451, DOI 10.1146/annurev.pharmtox.46.120604.141156
   NAGAO A, 1994, FASEB J, V8, P968, DOI 10.1096/fasebj.8.12.8088462
   Napoli J. L., 2000, P17
   Napoli JL, 1999, BBA-MOL CELL BIOL L, V1440, P139, DOI 10.1016/S1388-1981(99)00117-1
   Napoli JL, 2001, MOL CELL ENDOCRINOL, V171, P103, DOI 10.1016/S0303-7207(00)00392-0
   Napoli JL, 2000, NUTR REV, V58, P230, DOI 10.1111/j.1753-4887.2000.tb01870.x
   Newcomer ME, 1998, SUB CELL BIOCHEM, V30, P53
   NORRIS AW, 1994, BBA-PROTEIN STRUCT M, V1209, P10, DOI 10.1016/0167-4838(94)90130-9
   Noy N, 2007, BIOCHEMISTRY-US, V46, P13461, DOI 10.1021/bi7018699
   ONG DE, 1994, NUTR REV, V52, P24, DOI 10.1111/j.1753-4887.1994.tb01383.x
   Penzes P, 1999, BIOCHEMISTRY-US, V38, P2088, DOI 10.1021/bi982228t
   Rochette-Egly Cecile, 2009, Nucl Recept Signal, V7, pe005, DOI 10.1621/nrs.07005
   2002, J BIOL CHEM, V277
NR 30
TC 22
Z9 22
U1 0
U2 12
PU ELSEVIER SCIENCE BV
PI AMSTERDAM
PA PO BOX 211, 1000 AE AMSTERDAM, NETHERLANDS
SN 0304-4165
EI 1872-8006
J9 BBA-GEN SUBJECTS
JI Biochim. Biophys. Acta-Gen. Subj.
PD MAY
PY 2011
VL 1810
IS 5
BP 514
EP 518
DI 10.1016/j.bbagen.2011.02.009
PG 5
WC Biochemistry & Molecular Biology; Biophysics
WE Science Citation Index Expanded (SCI-EXPANDED)
SC Biochemistry & Molecular Biology; Biophysics
GA 757EL
UT WOS:000290067900003
PM 21382444
OA Green Accepted
DA 2022-07-19
ER

PT J
AU Kubota, K
   Watanabe, H
   Murata, Y
   Yukihiro, M
   Ito, K
   Morooka, M
   Minamimoto, R
   Hori, A
   Shibuya, H
AF Kubota, Kazuo
   Watanabe, Hiroshige
   Murata, Yuji
   Yukihiro, Masashi
   Ito, Kimiteru
   Morooka, Miyako
   Minamimoto, Ryogo
   Hori, Ai
   Shibuya, Hitoshi
TI Effects of blood glucose level on FDG uptake by liver: a FDG-PET/CT
   study
SO NUCLEAR MEDICINE AND BIOLOGY
LA English
DT Article
DE FDG-PET; Dual-point imaging; Liver; Glucose metabolism; Hyperglycemia
ID STANDARDIZED UPTAKE VALUES; F-18-FDG PET; NORMAL-TISSUES; METABOLISM;
   CANCER; INDEX; TIME
AB In FDG-PET for abdominal malignancy, the liver may be assumed as an internal standard for grading abnormal FDG uptake both in early images and in delayed images. However, physiological variables of FDG uptake by the liver, especially the effects of blood glucose level, have not yet been elucidated.
   Methods: FDG-PET studies of 70 patients examined at 50 to 70 min after injection (60 +/- 10 min: early images) and of 68 patients examined at 80 to 100 min after injection (90 +/- 1)) min: delayed images) were analyzed for liver FDG uptake. Patients having lesions in the liver, spleen and pancreas; patients having bulk tumor in other areas; and patients early after chemotherapy or radiotherapy were excluded; also, patients with blood glucose level over 125 mg/dl were excluded.
   Results: Mean standardized uptake value (SUV) of the liver, blood glucose level and sex showed no significant differences between early images and delayed images. However, liver SUV in the delayed image showed a larger variation than that in the early image and showed significant correlation to blood glucose level. The partial correlation coefficient between liver SUV and blood glucose level in the delayed image with adjustment for sex and age was 0.73 (P<.0001). Multivariate regression coefficient (95% confidence interval) of blood glucose was 0.017 (0.013-0.021).
   Conclusion: Blood glucose level is an important factor affecting the normal liver FDG uptake in nondiabetic patients. In the case of higher glucose level, liver FDG uptake is elevated especially in the delayed image. This may be due to the fact that the liver is the key organ responsible for glucose metabolism through gluconeogenesis and glycogen storage. (C) 2011 Elsevier Inc. All rights reserved.
C1 [Kubota, Kazuo; Yukihiro, Masashi; Ito, Kimiteru; Morooka, Miyako; Minamimoto, Ryogo] Natl Ctr Global Hlth & Med, Dept Radiol, Div Nucl Med, Tokyo 1628655, Japan.
   [Hori, Ai] Natl Ctr Global Hlth & Med, Res Inst, Dept Epidemiol & Int Hlth, Tokyo 1628655, Japan.
   [Watanabe, Hiroshige; Murata, Yuji; Shibuya, Hitoshi] Tokyo Med & Dent Univ, Fac Med, Dept Radiol, Tokyo 1138519, Japan.
RP Kubota, K (通讯作者)，Natl Ctr Global Hlth & Med, Dept Radiol, Div Nucl Med, Tokyo 1628655, Japan.
EM kkubota@cpost.plala.or.jp
RI Hori, Ai/G-5277-2019
OI Hori, Ai/0000-0002-0191-5996
FU Ministry of Health, Labor and Welfare [21A126]
FX A part of this study was supported by Grant for International Health
   Research (21A126) from the Ministry of Health, Labor and Welfare.
CR Arena V, 2008, RADIOL MED, V113, P875, DOI 10.1007/s11547-008-0287-0
   Boellaard R, 2010, EUR J NUCL MED MOL I, V37, P181, DOI 10.1007/s00259-009-1297-4
   Chin B, 2009, MOL IMAGING BIOL, V11, P118, DOI 10.1007/s11307-008-0177-9
   CHOI Y, 1994, J NUCL MED, V35, P818
   Diederichs CG, 1998, J NUCL MED, V39, P1030
   Dirisamer A, 2008, MOL IMAGING BIOL, V10, P335, DOI 10.1007/s11307-008-0159-y
   Fletcher JW, 2008, J NUCL MED, V49, P480, DOI 10.2967/jnumed.107.047787
   HAMBERG LM, 1994, J NUCL MED, V35, P1308
   Higashi T, 2002, J NUCL MED, V43, P173
   Iozzo P, 2006, J NUCL MED, V47, P1016
   Iozzo P, 2003, J NUCL MED, V44, P682
   Kelley DE, 1996, J CLIN INVEST, V97, P2705, DOI 10.1172/JCI118724
   Kubota K, 1996, J NUCL MED, V37, P1713
   Kubota K, 2001, EUR J NUCL MED, V28, P696, DOI 10.1007/s002590100537
   Lin WY, 2005, NUCL MED COMMUN, V26, P315, DOI 10.1097/00006231-200504000-00003
   LINDHOLM P, 1993, J NUCL MED, V34, P1
   LOWE VJ, 1995, J NUCL MED, V36, P883
   Minamimoto R, 2007, ANN NUCL MED, V21, P217, DOI 10.1007/s12149-007-0012-4
   Nakamoto Y, 2000, CANCER-AM CANCER SOC, V89, P2547, DOI 10.1002/1097-0142(20001215)89:12<2547::AID-CNCR5>3.0.CO;2-V
   YAMADA K, 1985, EUR J NUCL MED, V10, P341
NR 20
TC 52
Z9 55
U1 0
U2 5
PU ELSEVIER SCIENCE INC
PI NEW YORK
PA 360 PARK AVE SOUTH, NEW YORK, NY 10010-1710 USA
SN 0969-8051
J9 NUCL MED BIOL
JI Nucl. Med. Biol.
PD APR
PY 2011
VL 38
IS 3
BP 347
EP 351
DI 10.1016/j.nucmedbio.2010.09.004
PG 5
WC Radiology, Nuclear Medicine & Medical Imaging
WE Science Citation Index Expanded (SCI-EXPANDED)
SC Radiology, Nuclear Medicine & Medical Imaging
GA 754BG
UT WOS:000289825500006
PM 21492783
DA 2022-07-19
ER

PT J
AU Peng, M
   Darko, KO
   Tao, T
   Huang, YJ
   Su, QL
   He, CM
   Yin, T
   Liu, ZQ
   Yang, XP
AF Peng, Mei
   Darko, Kwame Oteng
   Tao, Ting
   Huang, Yanjun
   Su, Qiongli
   He, Caimei
   Yin, Tao
   Liu, Zhaoqian
   Yang, Xiaoping
TI Combination of metformin with chemotherapeutic drugs via different
   molecular mechanisms
SO CANCER TREATMENT REVIEWS
LA English
DT Review
DE Combination; Mechanisms; Metformin; Chemotherapeutic drugs
ID DOXORUBICIN-INDUCED CARDIOTOXICITY; ACTIVATED PROTEIN-KINASE;
   BREAST-CANCER CELLS; PANCREATIC-CANCER; DOUBLE-BLIND;
   ACQUIRED-RESISTANCE; BLADDER-CANCER; STEM-CELLS; DNA-REPAIR; THERAPY
AB Metformin, a widely prescribed drug for treating type II diabetes, is one of the most extensively recognized metabolic modulators which has shown an important anti-cancer property. However, fairly amount of clinical trials on its single administration have not demonstrated a convincing efficiency yet. Thus, recent studies tend to combine metformin with clinical commonly used chemotherapeutic drugs to decrease their toxicity and attenuate their tumor resistance. These strategies have displayed promising clinical benefits. Interestingly, metformin experiences a diversity of molecular mechanisms when it combines different chemotherapeutic drugs. For example, AMPK/mTOR signaling pathway activation plays a major role when it combines with hormone modulating drugs. In contrast, suppression of HIF-1, p-gp and MRP1 protein expression is its main mechanism when metformin combines with anti metabolites. Furthermore, when combining of metformin with antibiotics, inhibition of oxidative stress and inflammatory signaling pathway becomes a novel pharmaceutical mechanism for its cardio-protective effect. Induction of apoptotic mitochondria and nucleus could be the major player for the synergistic effect of its combination with cisplatin. In contrast, down-regulation of lipoprotein or cholesterol synthesis might be the undefined molecular base when metformin combines with taxane. Thus, deep exploration of molecular mechanisms of metformin with these different drugs is critical to understand its synergistic effect and help for personalized administration. In this mini-review, detailed molecular mechanisms of these combinations are discussed and summarized. This work will promote better understanding of molecular mechanisms of metformin and provide precise targets to identify specific patient groups to achieve satisfactory treatment efficacy. (C) 2017 Elsevier Ltd. All rights reserved.
C1 [Peng, Mei; Yin, Tao; Liu, Zhaoqian] Cent S Univ, Xiangya Hosp, Dept Pharm, Changsha 410008, Hunan, Peoples R China.
   [Peng, Mei; Darko, Kwame Oteng; Tao, Ting; Huang, Yanjun; Su, Qiongli; He, Caimei; Yang, Xiaoping] Hunan Normal Univ, Sch Med, Dept Pharm, Changsha 410013, Hunan, Peoples R China.
   [Peng, Mei; Darko, Kwame Oteng; Tao, Ting; Huang, Yanjun; Su, Qiongli; He, Caimei; Yang, Xiaoping] Hunan Normal Univ, Anim Nutr & Human Hlth Lab, Changsha 410013, Hunan, Peoples R China.
RP Peng, M (通讯作者)，Cent S Univ, Xiangya Hosp, Dept Pharm, Changsha 410008, Hunan, Peoples R China.; Yang, XP (通讯作者)，Hunan Normal Univ, Sch Med, Dept Pharm, Changsha 410013, Hunan, Peoples R China.
EM pmaichixj@163.com; Xiaoping.Yang@hunnu.edu.cn
OI Liu, Zhaoqian/0000-0003-0428-3928
FU Key Project of Hunan Province [2016JC2036]; Advanced Fund of Hunan
   Provincial Education Department [15A117]; Xiaoxiang Endowed University
   Professor Fund of Hunan Normal University [840140-008]; Institutional
   Fund of Xiangya Hospital Central South University [2016Q02]
FX This work is in part supported by Key Project of Hunan Province 2016
   (2016JC2036), Advanced Fund of Hunan Provincial Education Department
   (No. 15A117), Xiaoxiang Endowed University Professor Fund of Hunan
   Normal University (No. 840140-008) to X.Y. and Institutional Fund of
   Xiangya Hospital Central South University (No. 2016Q02) to M.P.
CR Amable L, 2016, PHARMACOL RES, V106, P27, DOI 10.1016/j.phrs.2016.01.001
   Asensio-Lopez MC, 2013, FREE RADICAL BIO MED, V57, P188, DOI 10.1016/j.freeradbiomed.2012.09.009
   Asensio-Lopez MC, 2011, FREE RADICAL BIO MED, V51, P1861, DOI 10.1016/j.freeradbiomed.2011.08.015
   Ashour AE, 2012, OXID MED CELL LONGEV, V2012, DOI 10.1155/2012/434195
   Babcook MA, 2014, MOL CANCER THER, V13, P2288, DOI 10.1158/1535-7163.MCT-14-0451
   Bacci M, 2016, CANCER RES, V76, P1615, DOI 10.1158/0008-5472.CAN-15-2038
   Bansal N, 2015, ONCOTARGET, V6, P15321, DOI 10.18632/oncotarget.4148
   Bao B, 2012, CANCER PREV RES, V5, P355, DOI 10.1158/1940-6207.CAPR-11-0299
   Berstein LM, 2011, BREAST CANCER RES TR, V128, P109, DOI 10.1007/s10549-010-1072-z
   Bohme D, 2016, J MED CHEM, V59, P3409, DOI 10.1021/acs.jmedchem.6b00043
   Burris HA, 1997, J CLIN ONCOL, V15, P2403, DOI 10.1200/JCO.1997.15.6.2403
   Chai XQ, 2015, SCI REP-UK, V5, DOI 10.1038/srep14404
   Chen GF, 2012, J CLIN ENDOCR METAB, V97, pE510, DOI 10.1210/jc.2011-1754
   Chiappinelli KB, 2016, CANCER RES, V76, P1683, DOI 10.1158/0008-5472.CAN-15-2125
   Corominas-Faja B, 2012, AGING-US, V4, P480, DOI 10.18632/aging.100472
   Currie CJ, 2012, DIABETES CARE, V35, P299, DOI 10.2337/dc11-1313
   Cuzick J, 2010, LANCET ONCOL, V11, P1135, DOI 10.1016/S1470-2045(10)70257-6
   Dalva-Aydemir S, 2015, CLIN CANCER RES, V21, P1161, DOI 10.1158/1078-0432.CCR-14-1088
   Davies C, 2011, LANCET, V378, P771, DOI 10.1016/S0140-6736(11)60993-8
   Davies C, 2013, LANCET, V381, P805, DOI 10.1016/S0140-6736(12)61963-1
   DIASIO RB, 1989, CLIN PHARMACOKINET, V16, P215, DOI 10.2165/00003088-198916040-00002
   Dieudonne AS, 2014, ANN ONCOL, V25, P90, DOI 10.1093/annonc/mdt399
   Dowsett M, 2010, J CLIN ONCOL, V28, P509, DOI 10.1200/JCO.2009.23.1274
   Elgogary A, 2016, P NATL ACAD SCI USA, V113, pE5328, DOI 10.1073/pnas.1611406113
   Engels CC, 2016, MOL ONCOL, V10, P509, DOI 10.1016/j.molonc.2015.10.010
   Evans JMM, 2005, BMJ-BRIT MED J, V330, P1304, DOI 10.1136/bmj.38415.708634.F7
   Foretz M, 2014, CELL METAB, V20, P953, DOI 10.1016/j.cmet.2014.09.018
   Gamble JM, 2016, LANCET DIABETES ENDO
   Garg NK, 2016, NANOMED-NANOTECHNOL, V12, P2043, DOI 10.1016/j.nano.2016.05.008
   Gonen N, 2012, DRUG RESIST UPDATE, V15, P183, DOI 10.1016/j.drup.2012.07.002
   Hamilton RJ, 2014, EUR UROL, V66, P475, DOI 10.1016/j.eururo.2014.01.013
   Hanahan D, 2000, CELL, V100, P57, DOI 10.1016/S0092-8674(00)81683-9
   Hanahan D, 2011, CELL, V144, P646, DOI 10.1016/j.cell.2011.02.013
   Heiden MGV, 2009, SCIENCE, V324, P1029, DOI 10.1126/science.1160809
   Higurashi T, 2016, LANCET ONCOL, V17, P475, DOI 10.1016/S1470-2045(15)00565-3
   Hirsch HA, 2013, P NATL ACAD SCI USA, V110, P972, DOI 10.1073/pnas.1221055110
   Hirsch HA, 2009, CANCER RES, V69, P7507, DOI 10.1158/0008-5472.CAN-09-2994
   Honjo S, 2014, INT J ONCOL, V45, P567, DOI 10.3892/ijo.2014.2450
   HORWITZ SB, 1992, TRENDS PHARMACOL SCI, V13, P134
   Iliopoulos D, 2011, CANCER RES, V71, P3196, DOI 10.1158/0008-5472.CAN-10-3471
   Janzer A, 2014, P NATL ACAD SCI USA, V111, P10574, DOI 10.1073/pnas.1409844111
   Kelleni MT, 2015, J TOXICOL-US, V2015, DOI 10.1155/2015/424813
   Kim J, 2014, BMC CANCER, V14, DOI 10.1186/1471-2407-14-170
   Kim NY, 2015, INT J ONCOL, V47, P353, DOI 10.3892/ijo.2015.3004
   Ko KP, 2015, BREAST CANCER RES TR, V153, P361, DOI 10.1007/s10549-015-3519-8
   Kobashigawa LC, 2014, PLOS ONE, V9, DOI 10.1371/journal.pone.0104888
   Kordes S, 2015, LANCET ONCOL, V16, P839, DOI 10.1016/S1470-2045(15)00027-3
   Lee KM, 2016, ONCOTARGET, V7, P38500, DOI 10.18632/oncotarget.9522
   Lengyel E, 2015, AM J OBSTET GYNECOL, V212, DOI 10.1016/j.ajog.2014.10.026
   Lewis JD, 2010, CANCER-AM CANCER SOC, V116, P2307, DOI 10.1002/cncr.24940
   Lin CC, 2013, AM J RESP CELL MOL, V49, P241, DOI 10.1165/rcmb.2012-0244OC
   Liu YS, 2015, EXP THER MED, V9, P1401, DOI 10.3892/etm.2015.2220
   Liu ZB, 2016, MOL CANCER THER, V15, P430, DOI 10.1158/1535-7163.MCT-15-0714-T
   Mackay HJ, 2014, CANCER-AM CANCER SOC, V120, P603, DOI 10.1002/cncr.28414
   Marin JJG, 2012, DRUG METAB REV, V44, P148, DOI 10.3109/03602532.2011.638303
   Monteagudo S, 2012, NANOMEDICINE-UK, V7, P493, DOI [10.2217/NNM.11.61, 10.2217/nnm.11.61]
   Nangia-Makker P, 2014, PLOS ONE, V9, DOI 10.1371/journal.pone.0084369
   Nguyen HG, 2014, ONCOGENE, V33, P4521, DOI 10.1038/onc.2014.25
   Peng M, 2016, SCI REP-UK, V6, DOI 10.1038/srep28611
   Peng M, 2016, ONCOTARGET, V7, P9102, DOI 10.18632/oncotarget.6933
   Petrelli F, 2013, BREAST CANCER RES TR, V140, P233, DOI 10.1007/s10549-013-2629-4
   Pierotti MA, 2013, ONCOGENE, V32, P1475, DOI 10.1038/onc.2012.181
   Pusceddu S, 2016, FUTURE ONCOL, V12, P1251, DOI 10.2217/fon-2015-0077
   Qi XF, 2016, SCI REP-UK, V6, DOI 10.1038/srep35788
   Rasanen M, 2016, P NATL ACAD SCI USA, V113, P13144, DOI 10.1073/pnas.1616168113
   Reni M., 2015, CLIN CANC RES
   Ruiter R, 2012, DIABETES CARE, V35, P119, DOI 10.2337/dc11-0857
   Sartore-Bianchi A, 2016, CANCER TREAT REV, V51, P54, DOI 10.1016/j.ctrv.2016.10.006
   Scherbakov AM, 2016, IUBMB LIFE, V68, P281, DOI 10.1002/iub.1481
   Seow HF, 2016, ONCOTARGETS THER, V9, P1899, DOI 10.2147/OTT.S95101
   Shastri BR, 2011, PROSTATE CANCER, V2011, DOI 10.1155/2011/391576
   Shen M, 2014, J CELL PHYSIOL, V229, P688, DOI 10.1002/jcp.24494
   Skinner HD, 2013, CANCER MED-US, V2, P99, DOI 10.1002/cam4.54
   Smith TAD, 2016, ANTICANCER RES, V36, P87
   Soo JSS, 2015, APOPTOSIS, V20, P1373, DOI 10.1007/s10495-015-1158-5
   Sui XB, 2014, PLOS ONE, V9, DOI 10.1371/journal.pone.0097781
   Tan TC, 2015, COMPR PHYSIOL, V5, P1517, DOI 10.1002/cphy.c140059
   Tandon M, 2016, ONCOGENE, V35, P4730, DOI 10.1038/onc.2015.518
   Tempero MA, 2012, J NATL COMPR CANC NE, V10, P703, DOI 10.6004/jnccn.2012.0073
   Tian Y, 2016, ONCOTARGET, DOI 10.18632/oncotarget.10079
   Tseng SC, 2013, BIOCHEM PHARMACOL, V85, P583, DOI 10.1016/j.bcp.2012.12.001
   WARBURG O, 1956, SCIENCE, V123, P309, DOI 10.1126/science.123.3191.309
   Ward PS, 2012, CANCER CELL, V21, P297, DOI 10.1016/j.ccr.2012.02.014
   Wicki A, 2016, PHYSIOL REV, V96, P805, DOI 10.1152/physrev.00024.2015
   Wu XL, 2016, BIOMATERIALS, V75, P148, DOI 10.1016/j.biomaterials.2015.10.016
   Wurth R, 2013, CELL CYCLE, V12, P145, DOI 10.4161/cc.23050
   Yang Q, 2014, EUR J PHARM BIOPHARM, V88, P737, DOI 10.1016/j.ejpb.2014.10.006
   Yao JC, 2011, NEW ENGL J MED, V364, P514, DOI 10.1056/NEJMoa1009290
   Yasmeen A, 2011, GYNECOL ONCOL, V121, P492, DOI 10.1016/j.ygyno.2011.02.021
   Ye JB, 2012, P NATL ACAD SCI USA, V109, P6904, DOI 10.1073/pnas.1204176109
   Yu GZ, 2015, ONCOTARGET, V6, P12748, DOI 10.18632/oncotarget.3327
   Zakikhani M, 2010, BREAST CANCER RES TR, V123, P271, DOI 10.1007/s10549-010-0763-9
   Zhang H, 2013, PLOS ONE, V8, DOI 10.1371/journal.pone.0073871
   Zhang RR, 2015, STEM CELL RES THER, V6, DOI 10.1186/s13287-015-0249-0
   Zheng LY, 2013, CLIN CANCER RES, V19, P5372, DOI 10.1158/1078-0432.CCR-13-0203
   Zhou WJ, 2016, PLOS ONE, V11, DOI 10.1371/journal.pone.0151890
NR 96
TC 65
Z9 66
U1 3
U2 75
PU ELSEVIER SCI LTD
PI OXFORD
PA THE BOULEVARD, LANGFORD LANE, KIDLINGTON, OXFORD OX5 1GB, OXON, ENGLAND
SN 0305-7372
EI 1532-1967
J9 CANCER TREAT REV
JI Cancer Treat. Rev.
PD MAR
PY 2017
VL 54
BP 24
EP 33
DI 10.1016/j.ctrv.2017.01.005
PG 10
WC Oncology
WE Science Citation Index Expanded (SCI-EXPANDED)
SC Oncology
GA EP4OW
UT WOS:000397360800003
PM 28161619
DA 2022-07-19
ER

PT J
AU Belfiore, A
   Frasca, F
   Pandini, G
   Sciacca, L
   Vigneri, R
AF Belfiore, Antonino
   Frasca, Francesco
   Pandini, Giusepe
   Sciacca, Laura
   Vigneri, Riccardo
TI Insulin Receptor Isoforms and Insulin Receptor/Insulin-Like Growth
   Factor Receptor Hybrids in Physiology and Disease
SO ENDOCRINE REVIEWS
LA English
DT Review
ID FACTOR-I-RECEPTOR; DEPENDENT DIABETES-MELLITUS; HUMAN BREAST-CANCER;
   CENTRAL-NERVOUS-SYSTEM; HAMSTER OVARY CELLS; HOMOZYGOUS NONSENSE
   MUTATION; PANCREATIC BETA-CELLS; TYROSINE AUTOPHOSPHORYLATION SITES;
   ANTAGONISTIC SPLICING FACTORS; DIFFERENTIAL GENE-EXPRESSION
AB In mammals, the insulin receptor (IR) gene has acquired an additional exon, exon 11. This exon may be skipped in a developmental and tissue-specific manner. The IR, therefore, occurs in two isoforms (exon 11 minus IR-A and exon 11 plus IR-B). The most relevant functional difference between these two isoforms is the high affinity of IR-A for IGF-II.
   IR-A is predominantly expressed during prenatal life. It enhances the effects of IGF-II during embryogenesis and fetal development. It is also significantly expressed in adult tissues, especially in the brain. Conversely, IR-B is predominantly expressed in adult, well-differentiated tissues, including the liver, where it enhances the metabolic effects of insulin.
   Dysregulation of IR splicing in insulin target tissues may occur in patients with insulin resistance; however, its role in type 2 diabetes is unclear.
   IR-A is often aberrantly expressed in cancer cells, thus increasing their responsiveness to IGF-II and to insulin and explaining the cancer-promoting effect of hyperinsulinemia observed in obese and type 2 diabetic patients. Aberrant IR-A expression may favor cancer resistance to both conventional and targeted therapies by a variety of mechanisms.
   Finally, IR isoforms form heterodimers, IR-A/IR-B, and hybrid IR/IGF-IR receptors (HR-A and HR-B). The functional characteristics of such hybrid receptors and their role in physiology, in diabetes, and in malignant cells are not yet fully understood. These receptors seem to enhance cell responsiveness to IGFs. (Endocrine Reviews 30: 586-623, 2009)
C1 [Belfiore, Antonino] Univ Catanzaro, Dept Clin & Expt Med, I-88100 Catanzaro, Italy.
   [Frasca, Francesco; Pandini, Giusepe; Sciacca, Laura; Vigneri, Riccardo] Univ Catania, Osped Garibaldi Nesima, Dept Internal Med, I-95122 Catania, Italy.
RP Belfiore, A (通讯作者)，Univ Catanzaro, Dept Clin & Expt Med, Campus Univ,Viale Europa, I-88100 Catanzaro, Italy.
EM belfiore@unicz.it
RI Frasca, Francesco/J-1332-2018; SCIACCA, Laura/AAS-2896-2020; Belfiore,
   Antonino/B-4652-2011; Sciacca, Laura/B-9368-2014; Vigneri,
   Riccardo/M-3968-2017
OI Frasca, Francesco/0000-0002-5556-3201; SCIACCA,
   Laura/0000-0002-3258-7200; Belfiore, Antonino/0000-0002-6181-4193;
   Sciacca, Laura/0000-0002-3258-7200; Vigneri,
   Riccardo/0000-0002-4401-3140
FU Associazione Italiana per la Ricerca sul Cancro; PRIN-MIUR
FX This work was supported by grants from the Associazione Italiana per la
   Ricerca sul Cancro (to A. B. and R.V.) and PRIN-MIUR 2005 (Ministero
   Italiano Universita e Ricerca; to A.B.).
CR ACCILI D, 1991, P NATL ACAD SCI USA, V88, P4708, DOI 10.1073/pnas.88.11.4708
   Altieri A, 2003, LANCET ONCOL, V4, P670, DOI 10.1016/S1470-2045(03)01245-2
   ANDERSON CM, 1993, J CLIN ENDOCR METAB, V76, P1380, DOI 10.1210/jc.76.5.1380
   ANDO A, 1992, J BIOL CHEM, V267, P12788
   ARAKI E, 1991, J BIOL CHEM, V266, P3944
   Arcaro A, 2007, BIOCHEM J, V406, P57, DOI 10.1042/BJ20070309
   Avnet S, 2009, CANCER RES, V69, P2443, DOI 10.1158/0008-5472.CAN-08-2645
   BACKER JM, 1992, J BIOL CHEM, V267, P1367
   BACKER JM, 1990, J BIOL CHEM, V265, P16450
   Bailyes EM, 1997, BIOCHEM J, V327, P209, DOI 10.1042/bj3270209
   Banks WA, 2004, EUR J PHARMACOL, V490, P5, DOI 10.1016/j.ejphar.2004.02.040
   Barbieri M, 2003, AM J PHYSIOL-ENDOC M, V285, pE1064, DOI 10.1152/ajpendo.00296.2003
   Barthel A, 2005, TRENDS ENDOCRIN MET, V16, P183, DOI 10.1016/j.tem.2005.03.010
   Bartke A, 2003, BIOGERONTOLOGY, V4, P1, DOI 10.1023/A:1022448532248
   Bartke A, 2002, NEUROPEPTIDES, V36, P201, DOI 10.1054/npep.2002.0889
   Baserga R, 2003, INT J CANCER, V107, P873, DOI 10.1002/ijc.11487
   BECKNIELSEN H, 1979, J CLIN ENDOCR METAB, V49, P810, DOI 10.1210/jcem-49-6-810
   Belfiore A, 1999, BIOCHIMIE, V81, P403, DOI 10.1016/S0300-9084(99)80088-1
   Belfiore A, 2007, CURR PHARM DESIGN, V13, P671, DOI 10.2174/138161207780249173
   BENECKE H, 1992, J CLIN INVEST, V89, P2066, DOI 10.1172/JCI115819
   Biessels GJ, 2005, NEUROBIOL AGING, V26, pS36, DOI 10.1016/j.neurobiolaging.2005.08.015
   Blanquart C, 2008, BIOCHEM PHARMACOL, V76, P873, DOI 10.1016/j.bcp.2008.07.027
   Bonkowski MS, 2006, J GERONTOL A-BIOL, V61, P562, DOI 10.1093/gerona/61.6.562
   Bowker SL, 2006, DIABETES CARE, V29, P254, DOI 10.2337/diacare.29.02.06.dc05-1558
   Brands AMA, 2005, DIABETES CARE, V28, P726, DOI 10.2337/diacare.28.3.726
   Brandt J, 2001, J BIOL CHEM, V276, P12378, DOI 10.1074/jbc.M009402200
   Brogiolo W, 2001, CURR BIOL, V11, P213, DOI 10.1016/S0960-9822(01)00068-9
   BROOK JD, 1992, CELL, V68, P799, DOI 10.1016/0092-8674(92)90154-5
   Brown-Borg HM, 2002, EXP BIOL MED, V227, P94, DOI 10.1177/153537020222700203
   Brunetti A, 2001, FASEB J, V15, P492, DOI 10.1096/fj.00-0190com
   BRUNETTI A, 1993, J CLIN INVEST, V92, P1288, DOI 10.1172/JCI116702
   BRUNING PF, 1992, INT J CANCER, V52, P511, DOI 10.1002/ijc.2910520402
   CACERES JF, 1994, SCIENCE, V265, P1706, DOI 10.1126/science.8085156
   CAMERON KE, 1992, J BIOL CHEM, V267, P17375
   Camirand A, 2005, BREAST CANCER RES, V7, pR570, DOI 10.1186/bcr1028
   Canman CE, 1998, ONCOGENE, V17, P3301, DOI 10.1038/sj.onc.1202577
   Carter CS, 2002, TRENDS GENET, V18, P295, DOI 10.1016/S0168-9525(02)02696-3
   Ceresa BP, 1998, MOL CELL BIOCHEM, V182, P23, DOI 10.1023/A:1006819008507
   Chakravarti A, 2002, CANCER RES, V62, P200
   Chang SG, 1998, BIOCHEM J, V329, P631, DOI 10.1042/bj3290631
   CHEN WJ, 1990, J BIOL CHEM, V265, P3116
   Cheng I, 2006, JNCI-J NATL CANCER I, V98, P123, DOI 10.1093/jnci/djj013
   Choo AY, 2006, CANCER CELL, V9, P77, DOI 10.1016/j.ccr.2006.01.021
   Ciaraldi TP, 2001, J CLIN ENDOCR METAB, V86, P5838, DOI 10.1210/jc.86.12.5838
   Claeys I, 2002, PEPTIDES, V23, P807, DOI 10.1016/S0196-9781(01)00666-0
   Clancy DJ, 2001, SCIENCE, V292, P104, DOI 10.1126/science.1057991
   Cleynen I, 2008, INT J ONCOL, V32, P289
   Cohen P, 2006, NAT REV MOL CELL BIO, V7, P867, DOI 10.1038/nrm2043
   Cole GM, 2007, EXP GERONTOL, V42, P10, DOI 10.1016/j.exger.2006.08.009
   Colhoun HM, 2009, DIABETOLOGIA, V52, P1755, DOI 10.1007/s00125-009-1453-1
   Constancia M, 2005, P NATL ACAD SCI USA, V102, P19219, DOI 10.1073/pnas.0504468103
   Coughlin SS, 2004, AM J EPIDEMIOL, V159, P1160, DOI 10.1093/aje/kwh161
   Cox ME, 2009, PROSTATE, V69, P33, DOI 10.1002/pros.20852
   CULLEN KJ, 1991, CANCER RES, V51, P4978
   Currie CJ, 2009, DIABETOLOGIA, V52, P1766, DOI 10.1007/s00125-009-1440-6
   CZECH MP, 1982, CELL, V31, P8, DOI 10.1016/0092-8674(82)90399-3
   DANAN C, 1994, ARCH PEDIATRIE, V1, P268
   Datta SR, 1997, CELL, V91, P231, DOI 10.1016/S0092-8674(00)80405-5
   De Meyts P, 2004, BIOESSAYS, V26, P1351, DOI 10.1002/bies.20151
   De Meyts P, 2008, TRENDS BIOCHEM SCI, V33, P376, DOI 10.1016/j.tibs.2008.06.003
   DECHIARA TM, 1990, NATURE, V345, P78, DOI 10.1038/345078a0
   DEMEYTS P, 1994, DIABETOLOGIA, V37, pS135, DOI 10.1007/BF00400837
   Denley A, 2004, MOL ENDOCRINOL, V18, P2502, DOI 10.1210/me.2004-0183
   Denley A, 2003, HORM METAB RES, V35, P778
   Denley A, 2005, CYTOKINE GROWTH F R, V16, P421, DOI 10.1016/j.cytogfr.2005.04.004
   Denley A, 2007, MOL CELL BIOL, V27, P3569, DOI 10.1128/MCB.01447-06
   DEPIRRO R, 1981, J CLIN ENDOCR METAB, V52, P29, DOI 10.1210/jcem-52-1-29
   Diaz B, 1999, EUR J NEUROSCI, V11, P1624, DOI 10.1046/j.1460-9568.1999.00577.x
   Diaz LE, 2007, MOL HUM REPROD, V13, P567, DOI 10.1093/molehr/gam039
   Dideriksen LH, 1992, DIABETES S1, V41, p143A
   Dou TH, 2006, FRONT BIOSCI-LANDMRK, V11, P380, DOI 10.2741/1805
   Drakas R, 2004, P NATL ACAD SCI USA, V101, P9272, DOI 10.1073/pnas.0403328101
   DREJER K, 1991, DIABETES, V40, P1488, DOI 10.2337/diabetes.40.11.1488
   DREJER K, 1992, DIABETES METAB REV, V8, P259, DOI 10.1002/dmr.5610080305
   EBINA Y, 1985, CELL, V40, P747, DOI 10.1016/0092-8674(85)90334-4
   EBINA Y, 1985, P NATL ACAD SCI USA, V82, P8014, DOI 10.1073/pnas.82.23.8014
   Efstratiadis A, 1998, INT J DEV BIOL, V42, P955
   Entingh AJ, 2003, J BIOL CHEM, V278, P33377, DOI 10.1074/jbc.M303056200
   Fardaei M, 2002, HUM MOL GENET, V11, P805, DOI 10.1093/hmg/11.7.805
   Feng Y, 2006, MOL CANCER THER, V5, P114, DOI 10.1158/1535-7163.MCT-05-0252
   FOLSOM AR, 1990, AM J EPIDEMIOL, V131, P794, DOI 10.1093/oxfordjournals.aje.a115570
   Foti D, 2003, MOL CELL BIOL, V23, P2720, DOI 10.1128/MCB.23.8.2720-2732.2003
   Frasca F, 2006, CANCER RES, V66, P2980, DOI 10.1158/0008-5472.CAN-05-2637
   Frasca F, 1999, MOL CELL BIOL, V19, P3278, DOI 10.1128/mcb.19.5.3278
   Frasca Francesco, 2008, Archives of Physiology and Biochemistry, V114, P23, DOI [10.1080/13813450801969715, 10.1080/13813450801969715 ]
   Frasca F, 2007, J BIOL CHEM, V282, P26077, DOI 10.1074/jbc.M705008200
   FRATTALI AL, 1992, J CELL BIOCHEM, V48, P43, DOI 10.1002/jcb.240480108
   Frittitta L, 1997, BREAST CANCER RES TR, V45, P141, DOI 10.1023/A:1005801713713
   FRITTITTA L, 1995, J CELL BIOCHEM, V57, P666, DOI 10.1002/jcb.240570411
   FRITTITTA L, 1993, BREAST CANCER RES TR, V25, P73, DOI 10.1007/BF00662403
   Fulzele K, 2007, J BIOL CHEM, V282, P25649, DOI 10.1074/jbc.M700651200
   Gammeltoft S, 1999, Expert Opin Investig Drugs, V8, P1431, DOI 10.1517/13543784.8.9.1431
   Garcia-Arencibia M, 2005, LEUKEMIA RES, V29, P79, DOI 10.1016/j.leukres.2004.05.012
   Garcia-de Lacoba M, 1999, ENDOCRINOLOGY, V140, P233, DOI 10.1210/en.140.1.233
   Garofalo RS, 2002, TRENDS ENDOCRIN MET, V13, P156, DOI 10.1016/S1043-2760(01)00548-3
   GAROFALO RS, 1992, J BIOL CHEM, V267, P11470
   Garrett TPJ, 1998, NATURE, V394, P395, DOI 10.1038/28668
   GIORGINO F, 1991, MOL ENDOCRINOL, V5, P452, DOI 10.1210/mend-5-3-452
   Giovannucci E, 2001, J NUTR, V131, p3109S, DOI 10.1093/jn/131.11.3109S
   GIRBAU M, 1989, P NATL ACAD SCI USA, V86, P5868, DOI 10.1073/pnas.86.15.5868
   Girnita A, 2004, CANCER RES, V64, P236, DOI 10.1158/0008-5472.CAN-03-2522
   Goya M, 2004, CANCER RES, V64, P6252, DOI 10.1158/0008-5472.CAN-04-0919
   Grabowski PJ, 2001, PROG NEUROBIOL, V65, P289, DOI 10.1016/S0301-0082(01)00007-7
   Haluska P, 2006, CANCER RES, V66, P362, DOI 10.1158/0008-5472.CAN-05-1107
   Hamelers IHL, 2003, ENDOCR-RELAT CANCER, V10, P331, DOI 10.1677/erc.0.0100331
   Han VKM, 2000, PLACENTA, V21, P289, DOI 10.1053/plac.1999.0498
   HAN VKM, 1987, SCIENCE, V236, P193, DOI 10.1126/science.3563497
   Hansen BF, 1996, BIOCHEM J, V315, P271
   HANSEN T, 1993, J CLIN ENDOCR METAB, V77, P1500, DOI 10.1210/jc.77.6.1500
   HAVRANKOVA J, 1978, NATURE, V272, P827, DOI 10.1038/272827a0
   HAVRANKOVA J, 1979, J CLIN INVEST, V64, P636, DOI 10.1172/JCI109504
   Hay N, 2004, GENE DEV, V18, P1926, DOI 10.1101/gad.1212704
   Hemkens LG, 2009, DIABETOLOGIA, V52, P1732, DOI 10.1007/s00125-009-1418-4
   Hennige AM, 2005, DIABETES, V54, P361, DOI 10.2337/diabetes.54.2.361
   Hernandez-Sanchez C, 2008, MOL BIOL EVOL, V25, P1043, DOI 10.1093/molbev/msn036
   HERNANDEZSANCHEZ C, 1995, P NATL ACAD SCI USA, V92, P9834, DOI 10.1073/pnas.92.21.9834
   Hofmann F, 2005, DRUG DISCOV TODAY, V10, P1041, DOI 10.1016/S1359-6446(05)03512-9
   Holzenberger M, 2003, NATURE, V421, P182, DOI 10.1038/nature01298
   HUANG Z, 1994, J CLIN INVEST, V94, P1289, DOI 10.1172/JCI117447
   Huang Z, 1996, J CLIN ENDOCR METAB, V81, P1552, DOI 10.1210/jc.81.4.1552
   Hubbard SR, 2000, ANNU REV BIOCHEM, V69, P373, DOI 10.1146/annurev.biochem.69.1.373
   Janssen JAMJL, 2004, HORM RES, V62, P104, DOI 10.1159/000080508
   JONAS HA, 1990, ENDOCRINOLOGY, V127, P1301, DOI 10.1210/endo-127-3-1301
   Jonasson JM, 2009, DIABETOLOGIA, V52, P1745, DOI 10.1007/s00125-009-1444-2
   Jones HE, 2006, BRIT J CANCER, V95, P172, DOI 10.1038/sj.bjc.6603237
   Jones HE, 2005, ENDOCR-RELAT CANCER, V12, pS173, DOI 10.1677/erc.1.01004
   Jones HE, 2004, ENDOCR-RELAT CANCER, V11, P793, DOI 10.1677/erc.1.00799
   Jospe N, 1996, CLIN ENDOCRINOL, V45, P229
   Juul A, 2003, GROWTH HORM IGF RES, V13, P113, DOI 10.1016/S1096-6374(03)00038-8
   Kaaks R, 2001, P NUTR SOC, V60, P91, DOI 10.1079/PNS200070
   Kaaks R, 2002, ANN NY ACAD SCI, V963, P268
   Kalli KR, 2002, ENDOCRINOLOGY, V143, P3259, DOI 10.1210/en.2001-211408
   Kanzaki M, 2006, ENDOCR J, V53, P267, DOI 10.1507/endocrj.KR-65
   KAPLAN SA, 1984, J PEDIATR-US, V104, P327, DOI 10.1016/S0022-3476(84)81090-2
   KASUGA M, 1983, J BIOL CHEM, V258, P973
   KASUYA J, 1993, BIOCHEMISTRY-US, V32, P13531, DOI 10.1021/bi00212a019
   KELLERER M, 1993, DIABETOLOGIA, V36, P628, DOI 10.1007/BF00404072
   KELLERER M, 1992, BIOCHEMISTRY-US, V31, P4588, DOI 10.1021/bi00134a008
   Kelly K, 2004, SEMIN ONCOL, V31, P93, DOI 10.1053/j.seminoncol.2003.12.020
   KENYON C, 1993, NATURE, V366, P461, DOI 10.1038/366461a0
   Kimura KD, 1997, SCIENCE, V277, P942, DOI 10.1126/science.277.5328.942
   Knowlden JM, 2005, ENDOCRINOLOGY, V146, P4609, DOI 10.1210/en.2005-0247
   KOHANSKI RA, 1993, BIOCHEMISTRY-US, V32, P5773, DOI 10.1021/bi00073a008
   Kosaki A, 1998, J BIOL CHEM, V273, P10331, DOI 10.1074/jbc.273.17.10331
   KOSAKI A, 1993, J BIOL CHEM, V268, P21990
   KOSAKI A, 1995, J BIOL CHEM, V270, P20816, DOI 10.1074/jbc.270.35.20816
   Koval AP, 1998, BIOCHEM J, V330, P923
   Kricker JA, 2003, ENDOCRINOLOGY, V144, P2807, DOI 10.1210/en.2002-221086
   KROOK A, 1993, LANCET, V342, P277, DOI 10.1016/0140-6736(93)91820-C
   Kulkarni RN, 2002, BIOCHEM SOC T, V30, P317, DOI 10.1042/bst0300317
   Kulkarni RN, 1999, CELL, V96, P329, DOI 10.1016/S0092-8674(00)80546-2
   Kurtzhals P, 2000, DIABETES, V49, P999, DOI 10.2337/diabetes.49.6.999
   Lacey Helen, 2002, BMC Dev Biol, V2, P5, DOI 10.1186/1471-213X-2-5
   Ladd AN, 2001, MOL CELL BIOL, V21, P1285, DOI 10.1128/MCB.21.4.1285-1296.2001
   LANGLOIS WJ, 1995, ENDOCRINOLOGY, V136, P1978, DOI 10.1210/en.136.5.1978
   Lawrence MC, 2007, CURR OPIN STRUC BIOL, V17, P699, DOI 10.1016/j.sbi.2007.07.007
   LEAHY JL, 1990, ENDOCRINOLOGY, V126, P1593, DOI 10.1210/endo-126-3-1593
   LEE JK, 1992, J BIOL CHEM, V267, P4638
   LEE JS, 1993, J BIOL CHEM, V268, P4092
   Leibiger B, 2001, MOL CELL, V7, P559, DOI 10.1016/S1097-2765(01)00203-9
   Leibiger IB, 1998, MOL CELL, V1, P933, DOI 10.1016/S1097-2765(00)80093-3
   Lev-Ran A, 1998, MECH AGEING DEV, V102, P95, DOI 10.1016/S0047-6374(98)00027-X
   Levine AJ, 2006, GENE DEV, V20, P267, DOI 10.1101/gad.1363206
   Li Y, 2007, J PATHOL, V211, P550, DOI 10.1002/path.2136
   LiCalzi S, 1997, AM J PHYSIOL-ENDOC M, V273, pE801, DOI 10.1152/ajpendo.1997.273.4.E801
   Liquori CL, 2001, SCIENCE, V293, P864, DOI 10.1126/science.1062125
   Liu BL, 2001, ONCOGENE, V20, P1913, DOI 10.1038/sj.onc.1204277
   Liu J, 2002, MOL CELL BIOL, V22, P3599, DOI 10.1128/MCB.22.11.3599-3609.2002
   LIU JP, 1993, CELL, V75, P59, DOI 10.1016/S0092-8674(05)80084-4
   Longo VD, 2003, SCIENCE, V299, P1342, DOI 10.1126/science.1077991
   Lou MZ, 2006, P NATL ACAD SCI USA, V103, P12429, DOI 10.1073/pnas.0605395103
   Louvi A, 1997, DEV BIOL, V189, P33, DOI 10.1006/dbio.1997.8666
   Lu YH, 2001, JNCI-J NATL CANCER I, V93, P1852, DOI 10.1093/jnci/93.24.1852
   Ma J, 2004, JNCI-J NATL CANCER I, V96, P546, DOI 10.1093/jnci/djh082
   Machuca-Tzili L, 2005, MUSCLE NERVE, V32, P1, DOI 10.1002/mus.20301
   MAEGAWA H, 1988, J BIOL CHEM, V263, P12629
   MAEGAWA H, 1988, J BIOL CHEM, V263, P8912
   MAGGI D, 1994, BIOCHEM BIOPH RES CO, V205, P693, DOI 10.1006/bbrc.1994.2721
   MAMULA PW, 1990, DIABETES CARE, V13, P288, DOI 10.2337/diacare.13.3.288
   MARINCOLA F, 1983, DIABETES, V32, P1162, DOI 10.2337/diabetes.32.12.1162
   MAYEDA A, 1993, MOL CELL BIOL, V13, P2993, DOI 10.1128/MCB.13.5.2993
   Mayer Doris, 2008, Archives of Physiology and Biochemistry, V114, P38, DOI [10.1080/13813450801900645, 10.1080/13813450801900645 ]
   McKern NM, 2006, NATURE, V443, P218, DOI 10.1038/nature05106
   Messier Claude, 2005, Neural Plasticity, V12, P311, DOI 10.1155/NP.2005.311
   Milazzo G, 1997, MOL CARCINOGEN, V18, P19, DOI 10.1002/(SICI)1098-2744(199701)18:1<19::AID-MC3>3.0.CO;2-M
   MILIO LA, 1994, PLACENTA, V15, P641, DOI 10.1016/S0143-4004(05)80410-2
   Miller JW, 2000, EMBO J, V19, P4439, DOI 10.1093/emboj/19.17.4439
   Miyamoto S, 2005, CLIN CANCER RES, V11, P3494, DOI 10.1158/1078-0432.CCR-04-1701
   Modan-Moses D, 1998, BIOCHEM J, V333, P825, DOI 10.1042/bj3330825
   MOLLER DE, 1989, MOL ENDOCRINOL, V3, P1263, DOI 10.1210/mend-3-8-1263
   Moore GE, 2001, DIABETES, V50, P199, DOI 10.2337/diabetes.50.1.199
   Mora A, 2004, SEMIN CELL DEV BIOL, V15, P161, DOI 10.1016/j.semcdb.2003.12.022
   Morales AV, 1997, ENDOCRINOLOGY, V138, P3967, DOI 10.1210/en.138.9.3967
   Morrione A, 1997, P NATL ACAD SCI USA, V94, P3777, DOI 10.1073/pnas.94.8.3777
   MOSTHAF L, 1990, EMBO J, V9, P2409, DOI 10.1002/j.1460-2075.1990.tb07416.x
   MOSTHAF L, 1991, P NATL ACAD SCI USA, V88, P4728, DOI 10.1073/pnas.88.11.4728
   MOXHAM CP, 1989, J BIOL CHEM, V264, P13238
   MOXLEY RT, 1984, ANN NEUROL, V15, P157, DOI 10.1002/ana.410150208
   Muller D, 2007, DIABETOLOGIA, V50, P1239, DOI 10.1007/s00125-007-0671-7
   Mur C, 2002, DIABETES, V51, P743, DOI 10.2337/diabetes.51.3.743
   Myatt SS, 2007, NAT REV CANCER, V7, P847, DOI 10.1038/nrc2223
   MYERS MG, 1991, J BIOL CHEM, V266, P10616
   Nakae J, 2001, ENDOCR REV, V22, P818, DOI 10.1210/edrv.22.6.0452
   Nef S, 2003, NATURE, V426, P291, DOI 10.1038/nature02059
   Nevado C, 2008, MOL BIOL CELL, V19, P1185, DOI 10.1091/mbc.E07-05-0473
   Nevado C, 2006, ENDOCRINOLOGY, V147, P3709, DOI 10.1210/en.2005-1663
   NORGREN S, 1994, P NATL ACAD SCI USA, V91, P1465, DOI 10.1073/pnas.91.4.1465
   NORGREN S, 1993, DIABETES, V42, P675, DOI 10.2337/diabetes.42.5.675
   Okada T, 2007, P NATL ACAD SCI USA, V104, P8977, DOI 10.1073/pnas.0608703104
   OLSON TS, 1988, J BIOL CHEM, V263, P7342
   Pandey V, 2008, ENDOCRINOLOGY, V149, P3909, DOI 10.1210/en.2008-0286
   Pandini G, 2005, CANCER RES, V65, P1849, DOI 10.1158/0008-5472.CAN-04-1837
   Pandini G, 1999, CLIN CANCER RES, V5, P1935
   Pandini G, 2003, J BIOL CHEM, V278, P42178, DOI 10.1074/jbc.M304980200
   Pandini G, 2002, J BIOL CHEM, V277, P39684, DOI 10.1074/jbc.M202766200
   Pandini G, 2007, EUR J CANCER, V43, P1318, DOI 10.1016/j.ejca.2007.03.009
   Pandini G, 2009, ANN NY ACAD SCI, V1155, P263, DOI 10.1111/j.1749-6632.2009.04361.x
   Paolisso G, 1996, AM J PHYSIOL-ENDOC M, V270, pE890, DOI 10.1152/ajpendo.1996.270.5.E890
   Papa V, 1997, J ENDOCRINOL INVEST, V20, P531, DOI 10.1007/BF03348015
   PAPA V, 1993, CANCER RES, V53, P3736
   PAPA V, 1990, J CLIN INVEST, V86, P1503, DOI 10.1172/JCI114868
   Park CR, 2001, NEUROSCI BIOBEHAV R, V25, P311, DOI 10.1016/S0149-7634(01)00016-1
   Parr T, 1996, MECH AGEING DEV, V88, P75, DOI 10.1016/0047-6374(96)01723-X
   Paul S, 2006, EMBO J, V25, P4271, DOI 10.1038/sj.emboj.7601296
   PEDERSEN O, 1980, NEW ENGL J MED, V302, P886, DOI 10.1056/NEJM198004173021603
   Peretz S, 2001, P NATL ACAD SCI USA, V98, P1676, DOI 10.1073/pnas.041416598
   Peruzzi F, 1999, MOL CELL BIOL, V19, P7203, DOI 10.1128/mcb.19.10.7203
   PEZZINO V, 1989, AM J PHYSIOL, V257, pE451, DOI 10.1152/ajpendo.1989.257.3.E451
   Philips AV, 1998, SCIENCE, V280, P737, DOI 10.1126/science.280.5364.737
   Phy JL, 2004, J CLIN ENDOCR METAB, V89, P3561, DOI 10.1210/jc.2003-031888
   Pisani Paola, 2008, Archives of Physiology and Biochemistry, V114, P63, DOI 10.1080/13813450801954451 
   Plum L, 2005, TRENDS ENDOCRIN MET, V16, P59, DOI 10.1016/j.tem.2005.01.008
   Plum L, 2006, J CLIN INVEST, V116, P1761, DOI 10.1172/JCI29063
   Pomeroy SL, 2002, NATURE, V415, P436, DOI 10.1038/415436a
   Porksen N, 1997, AM J PHYSIOL-ENDOC M, V272, pE352, DOI 10.1152/ajpendo.1997.272.3.E352
   PSIACHOU H, 1993, LANCET, V342, P924, DOI 10.1016/0140-6736(93)91970-W
   RAJAGOPALAN M, 1991, J BIOL CHEM, V266, P23068
   Ranum Laura P W, 2002, Curr Neurol Neurosci Rep, V2, P465, DOI 10.1007/s11910-002-0074-6
   Rosenstock J, 2009, DIABETOLOGIA, V52, P1971, DOI 10.1007/s00125-009-1452-2
   Rousseau MC, 2006, INT J CANCER, V118, P2105, DOI 10.1002/ijc.21600
   Roux PP, 2004, MICROBIOL MOL BIOL R, V68, P320, DOI 10.1128/MMBR.68.2.320-344.2004
   Rulifson EJ, 2002, SCIENCE, V296, P1118, DOI 10.1126/science.1070058
   Ruvkun G, 1998, SCIENCE, V282, P2033, DOI 10.1126/science.282.5396.2033
   Sacco A, 2009, ENDOCRINOLOGY, V150, P3594, DOI 10.1210/en.2009-0377
   Samani AA, 2007, ENDOCR REV, V28, P20, DOI 10.1210/er.2006-0001
   Savkur RS, 2001, NAT GENET, V29, P40, DOI 10.1038/ng704
   Sbraccia P, 1998, METABOLISM, V47, P129, DOI 10.1016/S0026-0495(98)90207-4
   Sbraccia P, 1996, DIABETOLOGIA, V39, P220, DOI 10.1007/BF00403966
   SCAVO LM, 1991, BIOCHEM BIOPH RES CO, V176, P1393, DOI 10.1016/0006-291X(91)90441-9
   Sciacca L, 1999, ONCOGENE, V18, P2471, DOI 10.1038/sj.onc.1202600
   Sciacca L, 2003, ENDOCRINOLOGY, V144, P2650, DOI 10.1210/en.2002-0136
   Sciacca L, 2002, ONCOGENE, V21, P8240, DOI 10.1038/sj.onc.1206058
   SEINO S, 1989, P NATL ACAD SCI USA, V86, P114, DOI 10.1073/pnas.86.1.114
   Sekulic A, 2000, CANCER RES, V60, P3504
   SELL SM, 1994, J BIOL CHEM, V269, P30769
   SERRANO J, 1989, DEV BIOL, V132, P410, DOI 10.1016/0012-1606(89)90237-6
   Serrano ML, 2008, HORM METAB RES, V40, P661, DOI 10.1055/s-0028-1082080
   Serrano R, 2005, J MOL ENDOCRINOL, V34, P153, DOI 10.1677/jme.1.01635
   SESTI G, 1991, BIOCHEM BIOPH RES CO, V181, P1419, DOI 10.1016/0006-291X(91)92097-4
   Sgarra R, 2004, FEBS LETT, V574, P1, DOI 10.1016/j.febslet.2004.08.013
   Shahrabani-Gargir L, 2004, ENDOCRINOLOGY, V145, P5679, DOI 10.1210/en.2004-0613
   SHIER P, 1989, J BIOL CHEM, V264, P14605
   Sibley CP, 2005, PEDIATR RES, V58, P827, DOI 10.1203/01.PDR.0000181381.82856.23
   Slaaby R, 2006, J BIOL CHEM, V281, P25869, DOI 10.1074/jbc.M605189200
   Slieker LJ, 1997, DIABETOLOGIA, V40, pS54, DOI 10.1007/s001250051402
   SMITH FE, 1991, P NATL ACAD SCI USA, V88, P6152, DOI 10.1073/pnas.88.14.6152
   Smith Martin L., 1995, Current Opinion in Oncology, V7, P69
   Sonntag WE, 1999, J GERONTOL A-BIOL, V54, pB521, DOI 10.1093/gerona/54.12.B521
   SOOS MA, 1989, BIOCHEM J, V263, P553, DOI 10.1042/bj2630553
   SOOS MA, 1990, BIOCHEM J, V270, P383, DOI 10.1042/bj2700383
   SOOS MA, 1993, ADV EXP MED BIOL, V343, P145
   SOOS MA, 1993, BIOCHEM J, V290, P419, DOI 10.1042/bj2900419
   Sparrow LG, 2007, PROTEINS, V66, P261, DOI 10.1002/prot.21261
   STAGNER J, 1986, J CLIN INVEST, V78, P1193, DOI 10.1172/JCI112702
   Staiger K, 2007, HORM METAB RES, V39, P65, DOI 10.1055/s-2007-957352
   Stammberger I, 2006, INT J TOXICOL, V25, P25, DOI 10.1080/10915810500488379
   STANDAERT ML, 1984, J BIOL CHEM, V259, P2337
   Stewart CEH, 1996, PHYSIOL REV, V76, P1005, DOI 10.1152/physrev.1996.76.4.1005
   Stockhorst U, 2004, PHYSIOL BEHAV, V83, P47, DOI 10.1016/j.physbeh.2004.07.022
   Strickler H D, 2001, Diabetes Technol Ther, V3, P263, DOI 10.1089/152091501300209633
   Suh Y, 2008, P NATL ACAD SCI USA, V105, P3438, DOI 10.1073/pnas.0705467105
   Surmacz E, 2004, J EXP CLIN CANC RES, V23, P385
   Taguchi A, 2008, ANNU REV PHYSIOL, V70, P191, DOI 10.1146/annurev.physiol.70.113006.100533
   Taguchi A, 2007, SCIENCE, V317, P369, DOI 10.1126/science.1142179
   TAKATA Y, 1992, J BIOL CHEM, V267, P9065
   Tamburini J, 2008, BLOOD, V111, P379, DOI 10.1182/blood-2007-03-080796
   TANEJA KL, 1995, J CELL BIOL, V128, P995, DOI 10.1083/jcb.128.6.995
   Taniguchi CM, 2006, NAT REV MOL CELL BIO, V7, P85, DOI 10.1038/nrm1837
   Tatar M, 2001, EXP GERONTOL, V36, P723, DOI 10.1016/S0531-5565(00)00238-2
   TAYLOR SI, 1981, P NATL ACAD SCI-BIOL, V78, P7157, DOI 10.1073/pnas.78.11.7157
   THIES RS, 1989, J BIOL CHEM, V264, P12820
   Timchenko NA, 2001, J BIOL CHEM, V276, P7820, DOI 10.1074/jbc.M005960200
   Turner BC, 1997, CANCER RES, V57, P3079
   Uhles S, 2003, J CELL BIOL, V163, P1327, DOI 10.1083/jcb.200306093
   ULLRICH A, 1986, EMBO J, V5, P2503, DOI 10.1002/j.1460-2075.1986.tb04528.x
   ULLRICH A, 1985, NATURE, V313, P756, DOI 10.1038/313756a0
   Vainio H, 2002, EUR J CANCER PREV, V11, pS94
   Vajo Z, 2001, ENDOCR REV, V22, P706, DOI 10.1210/er.22.5.706
   VALTIERI M, 1987, J IMMUNOL, V138, P3829
   van der Heide LP, 2006, PROG NEUROBIOL, V79, P205, DOI 10.1016/j.pneurobio.2006.06.003
   VANSCHRAVENDIJK CFH, 1987, ENDOCRINOLOGY, V121, P1784, DOI 10.1210/endo-121-5-1784
   VANSCHRAVENDIJK CFH, 1985, ENDOCRINOLOGY, V117, P841
   Vella V, 2002, J CLIN ENDOCR METAB, V87, P245, DOI 10.1210/jc.87.1.245
   Vella V, 2001, J CLIN PATHOL-MOL PA, V54, P121, DOI 10.1136/mp.54.3.121
   Venables JP, 2004, CANCER RES, V64, P7647, DOI 10.1158/0008-5472.CAN-04-1910
   VIDAL H, 1995, DIABETES, V44, P1196, DOI 10.2337/diabetes.44.10.1196
   Vigneri P, 2006, NUTR METAB CARDIOVAS, V16, P1, DOI 10.1016/j.numecd.2005.10.013
   VINCENT MT, 1995, P NATL ACAD SCI USA, V92, P6239, DOI 10.1073/pnas.92.14.6239
   VOGT B, 1991, BIOCHEM BIOPH RES CO, V177, P1013, DOI 10.1016/0006-291X(91)90639-O
   Wan X, 2007, ONCOGENE, V26, P1932, DOI 10.1038/sj.onc.1209990
   Wan ZL, 2005, BIOCHEMISTRY-US, V44, P5000, DOI 10.1021/bi047585k
   Wang XM, 2006, PHYSIOLOGY, V21, P362, DOI 10.1152/physiol.00024.2006
   Watson GS, 2006, J NEUROL SCI, V245, P21, DOI 10.1016/j.jns.2005.08.017
   Webster NJG, 2004, BMC MOL BIOL, V5, DOI 10.1186/1471-2199-5-7
   Webster NJG, 1996, CANCER RES, V56, P2781
   WERTHEIMER E, 1993, NAT GENET, V5, P71, DOI 10.1038/ng0993-71
   WHITE MF, 1988, CELL, V54, P641, DOI 10.1016/S0092-8674(88)80008-4
   WHITE MF, 1988, J BIOL CHEM, V263, P2969
   WHITTAKER J, 1990, DIABETES CARE, V13, P576, DOI 10.2337/diacare.13.6.576
   Whittaker J, 2002, J BIOL CHEM, V277, P47380, DOI 10.1074/jbc.M208371200
   Whittaker J, 2001, J BIOL CHEM, V276, P43980, DOI 10.1074/jbc.M102863200
   Wiersma MML, 1997, AM J PHYSIOL-ENDOC M, V272, pE607, DOI 10.1152/ajpendo.1997.272.4.E607
   WIGAND JP, 1979, AM J CLIN NUTR, V32, P6, DOI 10.1093/ajcn/32.1.6
   Wu YP, 2003, CANCER RES, V63, P4384
   Xu GG, 2000, BIOCHEMISTRY-US, V39, P14912, DOI 10.1021/bi001260w
   Xuan SH, 2002, J CLIN INVEST, V110, P1011, DOI 10.1172/JCI200215276
   YAMAGUCHI Y, 1991, ENDOCRINOLOGY, V129, P2058, DOI 10.1210/endo-129-4-2058
   YAMAGUCHI Y, 1993, ENDOCRINOLOGY, V132, P1132, DOI 10.1210/en.132.3.1132
   Yoshizato K, 2001, BIOCHEM BIOPH RES CO, V280, P428, DOI 10.1006/bbrc.2000.4140
   Yu D, 2003, J BIOL CHEM, V278, P6702, DOI 10.1074/jbc.M209809200
   Zaid H, 2008, BIOCHEM J, V413, P201, DOI 10.1042/BJ20080723
   Zecevic M, 2006, JNCI-J NATL CANCER I, V98, P139, DOI 10.1093/jnci/djj016
   Zerbe LK, 2004, MOL CARCINOGEN, V41, P187, DOI 10.1002/mc.20053
   Zhang H, 2007, CANCER RES, V67, P391, DOI 10.1158/0008-5472.CAN-06-1712
   Zou YY, 2008, BREAST CANCER RES, V10, DOI 10.1186/bcr1872
NR 335
TC 690
Z9 713
U1 1
U2 59
PU ENDOCRINE SOC
PI WASHINGTON
PA 2055 L ST NW, SUITE 600, WASHINGTON, DC 20036 USA
SN 0163-769X
EI 1945-7189
J9 ENDOCR REV
JI Endocr. Rev.
PD OCT
PY 2009
VL 30
IS 6
BP 586
EP 623
DI 10.1210/er.2008-0047
PG 38
WC Endocrinology & Metabolism
WE Science Citation Index Expanded (SCI-EXPANDED)
SC Endocrinology & Metabolism
GA 505QB
UT WOS:000270708100002
PM 19752219
OA Bronze
DA 2022-07-19
ER

PT J
AU Kawaguchi, K
   Higuchi, T
   Li, SK
   Han, QH
   Tan, YY
   Igarashi, K
   Zhao, M
   Miyake, K
   Kiyuna, T
   Miyake, M
   Ohshiro, H
   Sugisawa, N
   Zhang, ZY
   Razmjooei, S
   Wangsiricharoen, S
   Chmielowski, B
   Nelson, SD
   Russell, TA
   Dry, SM
   Li, YF
   Eckardt, MA
   Singh, AS
   Singh, SR
   Eilber, FC
   Unno, M
   Hoffman, RM
AF Kawaguchi, Kei
   Higuchi, Takashi
   Li, Shukuan
   Han, Qinghong
   Tan, Yuying
   Igarashi, Kentaro
   Zhao, Ming
   Miyake, Kentaro
   Kiyuna, Tasuku
   Miyake, Masuyo
   Ohshiro, Hiromichi
   Sugisawa, Norihiko
   Zhang, Zhiying
   Razmjooei, Sahar
   Wangsiricharoen, Sintawat
   Chmielowski, Bartosz
   Nelson, Scott D.
   Russell, Tara A.
   Dry, Sarah M.
   Li, Yunfeng
   Eckardt, Mark A.
   Singh, Arun S.
   Singh, Shree Ram
   Eilber, Fritz C.
   Unno, Michiaki
   Hoffman, Robert M.
TI Combination therapy of tumor-targeting Salmonella typhimurium A1-R and
   oral recombinant methioninase regresses a BRAF-V600E-negative melanoma
SO BIOCHEMICAL AND BIOPHYSICAL RESEARCH COMMUNICATIONS
LA English
DT Article
DE Salmonella typhimurium A1-R; Recombinant methioninase; Methionine
   dependence; BRAF-V600E-negative melanoma; PDOX; Nude mice; Precision
   therapy
ID ORTHOTOPIC XENOGRAFT PDOX; NUDE-MOUSE MODEL; HUMAN COLON-CANCER;
   ANTI-CEA ANTIBODY; PANCREATIC-CANCER; GAMMA-LYASE; METABOLIC DEFECT;
   POLYETHYLENE-GLYCOL; SELECTIVE EFFICACY; CELL-LINES
AB Melanoma is a recalcitrant cancer. To improve and individualize treatment for this disease, we previously developed a patient-derived orthotopic xenograft (PDOX) model for melanoma. We previously reported the individual efficacy of tumor-targeting Salmonella typhimurium A1-R (S. typhimurium A1-R) and recombinant methioninase (rMETase) for melanoma in the PDOX models of this disease. In the present study, we evaluated the efficacy of the combination of S. typhimurium A1-R with orally-administered rMETase (o-rMETase) for BRAF-V600E-negative melanoma in a PDOX model. Three weeks after implantation, 60 PDOX mouse models were randomized into six groups of 10 mice each: untreated control, temozolomide (TEM); o-rMETase; S. typhimurium A1-R; TEM + rMETase, S. typhimurium A1-R + rMETase. All treatments inhibited tumor growth compared to untreated control (TEM: p < 0.0001, rMETase: p < 0.0001, S. typhimurium A1-R: p < 0.0001, TEM + rMETase: p < 0.0001, S. typhimurium A1-R + rMETase: p < 0.0001). The most effective was the combination of S. typhimurium A1-R + o-rMETase which regressed this melanoma PDOX, thereby indicating a new paradigm for treatment of metastatic melanoma. Published by Elsevier Inc.
C1 [Kawaguchi, Kei; Higuchi, Takashi; Li, Shukuan; Han, Qinghong; Tan, Yuying; Igarashi, Kentaro; Zhao, Ming; Miyake, Kentaro; Kiyuna, Tasuku; Miyake, Masuyo; Ohshiro, Hiromichi; Sugisawa, Norihiko; Zhang, Zhiying; Razmjooei, Sahar; Wangsiricharoen, Sintawat; Hoffman, Robert M.] AntiCancer Inc, San Diego, CA 92111 USA.
   [Kawaguchi, Kei; Higuchi, Takashi; Igarashi, Kentaro; Miyake, Kentaro; Kiyuna, Tasuku; Miyake, Masuyo; Ohshiro, Hiromichi; Sugisawa, Norihiko; Zhang, Zhiying; Hoffman, Robert M.] Univ Calif San Diego, Dept Surg, San Diego, CA 92103 USA.
   [Kawaguchi, Kei; Sugisawa, Norihiko; Unno, Michiaki] Tohoku Univ, Grad Sch Med, Dept Surg, Sendai, Miyagi, Japan.
   [Chmielowski, Bartosz; Singh, Arun S.] Univ Calif Los Angeles, Div Hematol Oncol, Los Angeles, CA USA.
   [Nelson, Scott D.; Dry, Sarah M.; Li, Yunfeng] Univ Calif Los Angeles, Dept Pathol, Los Angeles, CA 90024 USA.
   [Russell, Tara A.; Eilber, Fritz C.] Univ Calif Los Angeles, Div Surg Oncol, Los Angeles, CA USA.
   [Eckardt, Mark A.] Yale Sch Med, Dept Surg, New Haven, CT USA.
   [Singh, Shree Ram] NCI, Basic Res Lab, Frederick, MD 21701 USA.
RP Hoffman, RM (通讯作者)，AntiCancer Inc, San Diego, CA 92111 USA.; Singh, SR (通讯作者)，NCI, Frederick, MD 21701 USA.; Unno, M (通讯作者)，Tohoku Univ, Sendai, Miyagi, Japan.; Eilber, FC (通讯作者)，Univ Calif Los Angeles, Los Angeles, CA USA.
EM singhshr@mail.nih.gov; fceilber@mednet.ucla.edu;
   m_unno@surgl.med.tohoku.ac.jp; all@anticancer.com
RI Miyake, Kentaro/A-2996-2019; Miyake, Kentaro/AAE-3060-2019;
   Singh/B-7614-2008; Unno, Michiaki/AAX-5246-2020
OI Miyake, Kentaro/0000-0002-4680-4317; Miyake,
   Kentaro/0000-0002-4680-4317; Singh/0000-0001-6545-583X; Unno,
   Michiaki/0000-0002-2145-6416; Igarashi, Kentaro/0000-0003-2278-1736
CR Akbani R, 2015, CELL, V161, P1681, DOI 10.1016/j.cell.2015.05.044
   Bollag G, 2010, NATURE, V467, P596, DOI 10.1038/nature09454
   Brozyna AA, 2016, ONCOTARGET, V7, P17844, DOI 10.18632/oncotarget.7528
   Chapman PB, 2011, NEW ENGL J MED, V364, P2507, DOI 10.1056/NEJMoa1103782
   Chong Lisa D, 2017, Science, V355, P1036, DOI 10.1126/science.355.6329.1036-b
   COALSON DW, 1982, P NATL ACAD SCI-BIOL, V79, P4248, DOI 10.1073/pnas.79.14.4248
   Coleman WB, 2017, PATIENT DERIVED MOUS
   Flaherty LE, 2014, J CLIN ONCOL, V32, P3771, DOI 10.1200/JCO.2013.53.1590
   FU XY, 1991, P NATL ACAD SCI USA, V88, P9345, DOI 10.1073/pnas.88.20.9345
   FURUKAWA T, 1993, INT J CANCER, V53, P608, DOI 10.1002/ijc.2910530414
   GUO HY, 1993, CANCER RES, V53, P5676
   GUO HY, 1993, IN VITRO CELL DEV-AN, V29A, P359, DOI 10.1007/BF02633982
   Hiroshima Y, 2015, PLOS ONE, V10, DOI 10.1371/journal.pone.0134324
   Hiroshima Y, 2015, J SURG ONCOL, V111, P311, DOI 10.1002/jso.23816
   Hiroshima Y, 2014, J CELL BIOCHEM, V115, P1254, DOI 10.1002/jcb.24769
   Hiroshima Y, 2014, J LAPAROENDOSC ADV S, V24, P241, DOI 10.1089/lap.2013.0418
   HOFFMAN RM, 1976, P NATL ACAD SCI USA, V73, P1523, DOI 10.1073/pnas.73.5.1523
   HOFFMAN RM, 1980, P NATL ACAD SCI-BIOL, V77, P7306, DOI 10.1073/pnas.77.12.7306
   HOFFMAN RM, 1983, BIOCHIM BIOPHYS ACTA, V738, P49, DOI 10.1016/0304-419X(84)90019-2
   Hoffman RM, 2017, INT J MOL SCI, V18, DOI 10.3390/ijms18091875
   Hoffman RM, 2015, NAT REV CANCER, V15, P451, DOI 10.1038/nrc3972
   Hoffman RM, 2015, EXPERT OPIN BIOL TH, V15, P21, DOI 10.1517/14712598.2015.963050
   Igarashi K, ONCOTARGET, V9, P19263
   Igarashi K, 2018, CELL CYCLE, V17, P801, DOI 10.1080/15384101.2018.1431596
   Igarashi K, 2018, BIOCHEM BIOPH RES CO, V497, P1055, DOI 10.1016/j.bbrc.2018.02.174
   Igarashi K, 2018, CANCER LETT, V417, P168, DOI 10.1016/j.canlet.2017.12.028
   Igarashi K, 2017, ANTICANCER RES, V37, P4807, DOI 10.21873/anticanres.11887
   Kawaguchi K, 2018, CANCER LETT, V432, P251, DOI 10.1016/j.canlet.2018.06.016
   Kawaguchi K, 2018, TISSUE CELL, V52, P124, DOI 10.1016/j.tice.2018.05.003
   Kawaguchi K, 2018, CELL CYCLE, V17, P868, DOI 10.1080/15384101.2018.1445907
   Kawaguchi K, 2018, CELL CYCLE, V17, P356, DOI 10.1080/15384101.2017.1405195
   Kawaguchi K, 2018, ONCOTARGET, V9, P915, DOI [10.18632/oncotarget.23185, 10.18632/oncotarget.24996]
   Kawaguchi K, 2017, ONCOTARGET, V8, P85516, DOI 10.18632/oncotarget.20231
   Kawaguchi K, 2017, CELL CYCLE, V16, P1288, DOI 10.1080/15384101.2017.1314420
   Kawaguchi K, 2017, J CELL BIOCHEM, V118, P2314, DOI 10.1002/jcb.25886
   Kawaguchi K, 2016, ONCOTARGET, V7, P85929, DOI 10.18632/oncotarget.13231
   Kawaguchi K, 2016, ONCOTARGET, V7, P71737, DOI 10.18632/oncotarget.12328
   Kudou D, 2007, J BIOCHEM, V141, P535, DOI 10.1093/jb/mvm055
   lgarashi K., 2018, J CELL BIOCHEM, V119, P3537
   Long GV, 2016, J CLIN ONCOL, V34, P871, DOI 10.1200/JCO.2015.62.9345
   MCSA, 2018, FACTS FIG 2018
   MECHAM JO, 1983, BIOCHEM BIOPH RES CO, V117, P429, DOI 10.1016/0006-291X(83)91218-4
   Metildi CA, 2014, J SURG ONCOL, V109, P451, DOI 10.1002/jso.23507
   Miyake K, 2018, HELIYON, V4, DOI 10.1016/j.heliyon.2018.e00643
   Miyake K, 2017, ONCOTARGET, V8, P103129, DOI 10.18632/oncotarget.20789
   Murakami T, 2017, ONCOTARGET, V8, P35630, DOI 10.18632/oncotarget.15823
   Slominski AT, 2014, MAYO CLIN PROC, V89, P429, DOI 10.1016/j.mayocp.2014.02.009
   STERN PH, 1986, J NATL CANCER I, V76, P629, DOI 10.1093/jnci/76.4.629
   STERN PH, 1984, IN VITRO CELL DEV B, V20, P663
   Takakura T, 2006, CANCER RES, V66, P2807, DOI 10.1158/0008-5472.CAN-05-3910
   Takakura T, 2006, APPL MICROBIOL BIOT, V70, P183, DOI 10.1007/s00253-005-0038-2
   Takakura T, 2004, ANAL BIOCHEM, V327, P233, DOI 10.1016/j.ab.2004.01.024
   Tan YY, 2010, ANTICANCER RES, V30, P1041
   Tan YY, 1997, PROTEIN EXPRES PURIF, V9, P233, DOI 10.1006/prep.1996.0700
   Tang HD, 2016, CANCER CELL, V29, P285, DOI 10.1016/j.ccell.2016.02.004
   Uchugonova A, 2011, J CELL BIOCHEM, V112, P2046, DOI 10.1002/jcb.23122
   Yamamoto M, 2016, PLOS ONE, V11, DOI 10.1371/journal.pone.0160882
   Yano S, 2016, CELL CYCLE, V15, P1715, DOI 10.1080/15384101.2016.1181240
   Yano S, 2014, ONCOTARGET, V5, P8729, DOI 10.18632/oncotarget.2369
   Yoshioka T, 1998, CANCER RES, V58, P2583
   Zhao M, 2001, P NATL ACAD SCI USA, V98, P9814, DOI 10.1073/pnas.161275798
   Zhao M, 2005, P NATL ACAD SCI USA, V102, P755, DOI 10.1073/pnas.0408422102
   Zhao M, 2006, CANCER RES, V66, P7647, DOI 10.1158/0008-5472.CAN-06-0716
NR 63
TC 22
Z9 22
U1 0
U2 3
PU ACADEMIC PRESS INC ELSEVIER SCIENCE
PI SAN DIEGO
PA 525 B ST, STE 1900, SAN DIEGO, CA 92101-4495 USA
SN 0006-291X
EI 1090-2104
J9 BIOCHEM BIOPH RES CO
JI Biochem. Biophys. Res. Commun.
PD SEP 18
PY 2018
VL 503
IS 4
BP 3086
EP 3092
DI 10.1016/j.bbrc.2018.08.097
PG 7
WC Biochemistry & Molecular Biology; Biophysics
WE Science Citation Index Expanded (SCI-EXPANDED)
SC Biochemistry & Molecular Biology; Biophysics
GA GT8MM
UT WOS:000444791600132
PM 30166061
DA 2022-07-19
ER

PT J
AU Nakamura, M
   Suetsugu, A
   Hasegawa, K
   Matsumoto, T
   Aoki, H
   Kunisada, T
   Shimizu, M
   Saji, S
   Moriwaki, H
   Hoffman, RM
AF Nakamura, Miki
   Suetsugu, Atsushi
   Hasegawa, Kosuke
   Matsumoto, Takuro
   Aoki, Hitomi
   Kunisada, Takahiro
   Shimizu, Masahito
   Saji, Shigetoyo
   Moriwaki, Hisataka
   Hoffman, Robert M.
TI Choline-Deficient-Diet-Induced Fatty Liver Is a Metastasis-Resistant
   Microenvironment
SO ANTICANCER RESEARCH
LA English
DT Article
ID VIRUS 40-TRANSFORMED HUMAN; PANCREATIC-CANCER SPECIMENS; TUMOR
   CELL-LINES; FLUORESCENT PROTEINS; HUMAN-FIBROBLASTS; METABOLIC DEFECT;
   IN-VIVO; METHIONINE DEPENDENCE; COLORECTAL-CANCER; STROMAL CELLS
AB Background/Aim: Fatty liver disease is increasing in the developed and developing world. Liver metastasis from malignant lymphoma in the fatty liver is poorly understood. In a previous report, we developed color-coded imaging of the tumor microenvironment (TME) of the murine EL4-RFP malignant lymphoma during metastasis, including the lung. In the present report, we investigated the potential and microenvironment of the fatty liver induced by a choline-deficient diet as a metastatic site in this mouse lymphoma model. Materials and Methods: C57BL/6-GFP transgenic mice were fed with a choline-deficient diet in order to establish a fatty liver model. EL4-RFP cells were injected in the spleen of normal mice and fatty-liver mice. Metastases in mice with fatty liver or normal liver were imaged with the Olympus SZX7 microscope and the Olympus FV1000 confocal microscope. Results: Metastases of EL4-RFP were observed in the liver, ascites and bone marrow. Primary tumors were imaged in the spleen at the injection site. The fewest metastases were observed in the fatty liver. In addition, the fewest cancer-associated fibroblasts (CAFs) were observed in the fatty liver. Conclusion: The relative metastatic resistance of the fatty liver may be due to the reduced number of CAFs in the fatty livers. The mechanism of the effect of the choline-deficient diet is discussed.
C1 [Nakamura, Miki; Suetsugu, Atsushi; Hasegawa, Kosuke; Matsumoto, Takuro; Aoki, Hitomi; Kunisada, Takahiro; Shimizu, Masahito; Saji, Shigetoyo; Moriwaki, Hisataka] Gifu Univ, Grad Sch Med, Gifu, Japan.
   [Suetsugu, Atsushi; Hoffman, Robert M.] AntiCancer Inc, 7917 Ostrow St, San Diego, CA 92111 USA.
   [Suetsugu, Atsushi; Hoffman, Robert M.] Univ Calif San Diego, Dept Surg, San Diego, CA 92103 USA.
RP Hoffman, RM (通讯作者)，AntiCancer Inc, 7917 Ostrow St, San Diego, CA 92111 USA.; Suetsugu, A (通讯作者)，Gifu Univ, Dept Gastroenterol, Grad Sch Med, 1-1 Yanagido, Gifu 5011194, Japan.
EM asue@gifu-u.ac.jp; all@anticancer.com
CR Amoh Y, 2005, CANCER RES, V65, P5352, DOI 10.1158/0008-5472.CAN-05-0821
   Angulo P, 2007, ALIMENT PHARM THER, V25, P883, DOI 10.1111/j.1365-2036.2007.03246.x
   Bae JC, 2010, AM J GASTROENTEROL, V105, P2389, DOI 10.1038/ajg.2010.275
   Bouvet M, 2006, CANCER RES, V66, P11293, DOI 10.1158/0008-5472.CAN-06-2662
   Chen ZW, 2008, J ZHEJIANG UNIV-SC B, V9, P616, DOI 10.1631/jzus.B0720016
   COALSON DW, 1982, P NATL ACAD SCI-BIOL, V79, P4248, DOI 10.1073/pnas.79.14.4248
   COPELAND DH, 1946, AM J PATHOL, V22, P1059
   Das K, 2010, HEPATOLOGY, V51, P1593, DOI 10.1002/hep.23567
   DIALA ES, 1982, BIOCHEM BIOPH RES CO, V107, P19, DOI 10.1016/0006-291X(82)91663-1
   GUO HY, 1993, CANCER RES, V53, P5676
   Hayashi S, 1997, HEPATO-GASTROENTEROL, V44, P1069
   HOFFMAN RM, 1976, P NATL ACAD SCI USA, V73, P1523, DOI 10.1073/pnas.73.5.1523
   HOFFMAN RM, 1980, P NATL ACAD SCI-BIOL, V77, P7306, DOI 10.1073/pnas.77.12.7306
   Hoffman RM, 2005, NAT REV CANCER, V5, P796, DOI 10.1038/nrc1717
   HOFFMAN RM, 1983, BIOCHIM BIOPHYS ACTA, V738, P49, DOI 10.1016/0304-419X(84)90019-2
   HOFFMAN RM, 1979, P NATL ACAD SCI USA, V76, P1313, DOI 10.1073/pnas.76.3.1313
   Hoffman RM, 2006, NAT PROTOC, V1, P1429, DOI 10.1038/nprot.2006.223
   Hoffman RM, 2006, NAT PROTOC, V1, P775, DOI 10.1038/nprot.2006.109
   Hoffman RM, 2006, NAT PROTOC, V1, P928, DOI 10.1038/nprot.2006.119
   Hoffman RM, 2017, CELL CYCLE, V16, P825, DOI 10.1080/15384101.2017.1304330
   Hoffman RM, 2017, MOL CYTOGENET, V10, DOI 10.1186/s13039-017-0314-8
   Hoffman RM, 2015, EXPERT OPIN BIOL TH, V15, P21, DOI 10.1517/14712598.2015.963050
   Hoffman RM, 2014, METHODS MOL BIOL, V1194, P353, DOI 10.1007/978-1-4939-1215-5_20
   Hou XH, 2011, J GASTROEN HEPATOL, V26, P722, DOI 10.1111/j.1440-1746.2010.06509.x
   Igarashi K, 2017, CELL CYCLE, V16, P91, DOI 10.1080/15384101.2016.1252885
   JACOBSEN SJ, 1980, J NATL CANCER I, V65, P1237
   Karube H, 2000, HEPATO-GASTROENTEROL, V47, P1541
   Matsumoto T, 2016, ANTICANCER RES, V36, P1473
   Matsumoto T, 2015, ANTICANCER RES, V35, P4647
   MECHAM JO, 1983, BIOCHEM BIOPH RES CO, V117, P429, DOI 10.1016/0006-291X(83)91218-4
   Murono K, 2013, INT J COLORECTAL DIS, V28, P1065, DOI 10.1007/s00384-013-1656-2
   Okabe M, 1997, FEBS LETT, V407, P313, DOI 10.1016/S0014-5793(97)00313-X
   Radu C, 2008, J GASTROINTEST LIVER, V17, P255
   Starley BQ, 2010, HEPATOLOGY, V51, P1820, DOI 10.1002/hep.23594
   STERN PH, 1984, J CELL PHYSIOL, V119, P29, DOI 10.1002/jcp.1041190106
   STERN PH, 1986, J NATL CANCER I, V76, P629, DOI 10.1093/jnci/76.4.629
   STERN PH, 1983, J CELL PHYSIOL, V117, P9, DOI 10.1002/jcp.1041170103
   STERN PH, 1984, IN VITRO CELL DEV B, V20, P663
   Suetsugu A, 2012, ANTICANCER RES, V32, P3063
   Suetsugu A, 2012, J CELL BIOCHEM, V113, P2290, DOI 10.1002/jcb.24099
   Suetsugu A, 2012, ANTICANCER RES, V32, P1175
   Suetsugu A, 2011, J CELL BIOCHEM, V112, P949, DOI 10.1002/jcb.23011
   Tamura R, 1999, HEPATO-GASTROENTEROL, V46, P167
   Vernon G, 2011, ALIMENT PHARM THER, V34, P274, DOI 10.1111/j.1365-2036.2011.04724.x
   Williams CD, 2011, GASTROENTEROLOGY, V140, P124, DOI 10.1053/j.gastro.2010.09.038
   Yang M, 2003, P NATL ACAD SCI USA, V100, P14259, DOI 10.1073/pnas.2436101100
NR 46
TC 7
Z9 7
U1 0
U2 1
PU INT INST ANTICANCER RESEARCH
PI ATHENS
PA EDITORIAL OFFICE 1ST KM KAPANDRITIOU-KALAMOU RD KAPANDRITI, PO BOX 22,
   ATHENS 19014, GREECE
SN 0250-7005
EI 1791-7530
J9 ANTICANCER RES
JI Anticancer Res.
PD JUL
PY 2017
VL 37
IS 7
BP 3429
EP 3434
DI 10.21873/anticanres.11710
PG 6
WC Oncology
WE Science Citation Index Expanded (SCI-EXPANDED)
SC Oncology
GA FJ2OV
UT WOS:000412569900009
PM 28668831
OA Bronze
DA 2022-07-19
ER

PT J
AU Igarashi, K
   Kawaguchi, K
   Li, SK
   Han, QH
   Tan, YY
   Murakami, T
   Kiyuna, T
   Miyake, K
   Miyake, M
   Singh, AS
   Eckardt, MA
   Nelson, SD
   Russell, TA
   Dry, SM
   Li, YF
   Yamamoto, N
   Hayashi, K
   Kimura, H
   Miwa, S
   Tsuchiya, H
   Singh, SR
   Eilber, FC
   Hoffman, RM
AF Igarashi, Kentaro
   Kawaguchi, Kei
   Li, Shukuan
   Han, Qinghong
   Tan, Yuying
   Murakami, Takashi
   Kiyuna, Tasuku
   Miyake, Kentaro
   Miyake, Masuyo
   Singh, Arun S.
   Eckardt, Mark A.
   Nelson, Scott D.
   Russell, Tara A.
   Dry, Sarah M.
   Li, Yunfeng
   Yamamoto, Norio
   Hayashi, Katsuhiro
   Kimura, Hiroaki
   Miwa, Shinji
   Tsuchiya, Hiroyuki
   Singh, Shree Ram
   Eilber, Fritz C.
   Hoffman, Robert M.
TI Recombinant methioninase in combination with doxorubicin (DOX) overcomes
   first-line DOX resistance in a patient-derived orthotopic xenograft
   nude-mouse model of undifferentiated spindle-cell sarcoma
SO CANCER LETTERS
LA English
DT Article
DE Spindle-cell sarcoma; PDOX; Nude mice; Recombinant methioninase;
   Doxorubicin; Precision medicine
ID SOFT-TISSUE SARCOMA; SALMONELLA-TYPHIMURIUM A1-R; HUMAN
   PANCREATIC-CANCER; HUMAN COLON-CANCER; ANTI-CEA ANTIBODY;
   HUMAN-FIBROBLASTS; METABOLIC DEFECT; EWINGS-SARCOMA; PDOX; MICE
AB We have previously established a patient-derived orthotopic xenograft (PDOX) model of undifferentiated spindle cell sarcoma (USCS). Recombinant methioninase (rMETase) has previously demonstrated efficacy in PDOX mouse models of human cancers. In the present study, we determined if rMETase in combination with doxorubicin (DOX) can overcome first-line DOX resistance in a PDOX models of USCS. The USCS PDOX mouse models were randomized into the following groups when tumor volume reached 100 mm(3): G1, control without treatment; G2, doxorubicin (DOX) (3 mg/kg, intraperitoneal [i.p.] injection, weekly, for 2 weeks); G3, rMETase (100 units/mouse, i.p., daily, for 2 weeks); G4, DOX (3 mg/kg, i.p., weekly, for 2 weeks) combined with rMETase (100 units/mouse, i.p., daily, for 2 weeks). Tumor size and body weight were measured twice a week. On day 14 after initiation, the USCS PDOX tumor sizes were (G1): 360 +/- 85 mm(3); DOX (G2): 355 +/- 111 mm(3), p=.927; rMETase (G3): 182 +/- 57 mm(3), p=.0003; DOX rMETase (G4): 134 +/- 29 mm(3), p=.00001. These results indicate that rMETase can overcome USCS resistance to DOX, which is first line therapy for this disease. The body weight of treated mice was not significantly different in any group. The present results demonstrate the power of the PDOX model to identify effective therapy for recalcitrant cancer and the potential of rMETase to overcome DOX resistance. Published by Elsevier B.V.
C1 [Igarashi, Kentaro; Kawaguchi, Kei; Li, Shukuan; Han, Qinghong; Tan, Yuying; Murakami, Takashi; Kiyuna, Tasuku; Miyake, Kentaro; Miyake, Masuyo; Hoffman, Robert M.] AntiCancer Inc, 7917 Ostrow St, San Diego, CA 92111 USA.
   [Igarashi, Kentaro; Kawaguchi, Kei; Murakami, Takashi; Kiyuna, Tasuku; Miyake, Kentaro; Miyake, Masuyo; Hoffman, Robert M.] Univ Calif San Diego, Dept Surg, San Diego, CA 92103 USA.
   [Igarashi, Kentaro; Yamamoto, Norio; Hayashi, Katsuhiro; Kimura, Hiroaki; Miwa, Shinji; Tsuchiya, Hiroyuki] Kanazawa Univ, Dept Orthopaed Surg, Kanazawa, Ishikawa, Japan.
   [Singh, Arun S.] Univ Calif Los Angeles, Div Hematol Oncol, Los Angeles, CA USA.
   [Eckardt, Mark A.] Yale Sch Med, Dept Surg, New Haven, CT USA.
   [Nelson, Scott D.; Dry, Sarah M.; Li, Yunfeng] Univ Calif Los Angeles, Dept Pathol, Los Angeles, CA 90024 USA.
   [Russell, Tara A.; Eilber, Fritz C.] Univ Calif Los Angeles, Div Surg Oncol, Los Angeles, CA 90095 USA.
   [Dry, Sarah M.; Li, Yunfeng; Singh, Shree Ram] NCI, Basic Res Lab, Frederick, MD 21701 USA.
RP Hoffman, RM (通讯作者)，AntiCancer Inc, 7917 Ostrow St, San Diego, CA 92111 USA.; Eilber, FC (通讯作者)，Univ Calif Los Angeles, Div Surg Oncol, Los Angeles, CA 90095 USA.; Singh, SR (通讯作者)，NCI, Basic Res Lab, Frederick, MD 21701 USA.
EM singhshr@mail.nih.gov; fceilber@mednet.ucla.edu; all@anticancer.com
RI Miwa, Shinji/AAI-9309-2020; Miyake, Kentaro/AAE-3060-2019; Hayashi,
   K/C-4685-2015; Miyake, Kentaro/A-2996-2019; Singh/B-7614-2008
OI Miwa, Shinji/0000-0002-5962-8287; Miyake, Kentaro/0000-0002-4680-4317;
   Hayashi, K/0000-0001-8665-2154; Miyake, Kentaro/0000-0002-4680-4317;
   Singh/0000-0001-6545-583X; Murakami, Takashi/0000-0002-9429-5705;
   Igarashi, Kentaro/0000-0003-2278-1736
CR COALSON DW, 1982, P NATL ACAD SCI-BIOL, V79, P4248, DOI 10.1073/pnas.79.14.4248
   FU XY, 1993, ANTICANCER RES, V13, P901
   FU XY, 1992, P NATL ACAD SCI USA, V89, P5645, DOI 10.1073/pnas.89.12.5645
   FU XY, 1993, ANTICANCER RES, V13, P283
   FU XY, 1991, P NATL ACAD SCI USA, V88, P9345, DOI 10.1073/pnas.88.20.9345
   FURUKAWA T, 1993, INT J CANCER, V53, P608, DOI 10.1002/ijc.2910530414
   Gulia A, 2015, INDIAN J CANCER, V52, P254, DOI 10.4103/0019-509X.175839
   GUO HY, 1993, CANCER RES, V53, P5676
   Hiroshima Y, 2015, PLOS ONE, V10, DOI 10.1371/journal.pone.0134324
   Hiroshima Y, 2015, PLOS ONE, V10, DOI 10.1371/journal.pone.0117417
   Hiroshima Y, 2015, ANTICANCER RES, V35, P697
   Hiroshima Y, 2015, J SURG ONCOL, V111, P311, DOI 10.1002/jso.23816
   Hiroshima Y, 2014, ONCOTARGET, V5, P12346, DOI 10.18632/oncotarget.2641
   Hiroshima Y, 2014, PLOS ONE, V9, DOI 10.1371/journal.pone.0114310
   Hiroshima Y, 2014, J LAPAROENDOSC ADV S, V24, P241, DOI 10.1089/lap.2013.0418
   HOFFMAN RM, 1976, P NATL ACAD SCI USA, V73, P1523, DOI 10.1073/pnas.73.5.1523
   HOFFMAN RM, 1980, P NATL ACAD SCI-BIOL, V77, P7306, DOI 10.1073/pnas.77.12.7306
   HOFFMAN RM, 1983, BIOCHIM BIOPHYS ACTA, V738, P49, DOI 10.1016/0304-419X(84)90019-2
   Hoffman RM, 2017, CELL CYCLE, V16, P825, DOI 10.1080/15384101.2017.1304330
   Hoffman RM, 2015, EXPERT OPIN BIOL TH, V15, P21, DOI 10.1517/14712598.2015.963050
   Igarashi K, 2017, J CELL BIOCHEM, V118, P2739, DOI 10.1002/jcb.25923
   Iyoda A, 2000, SURG TODAY, V30, P831, DOI 10.1007/s005950070067
   Kawaguchi K, 2017, ONCOTARGET, V8, P85516, DOI 10.18632/oncotarget.20231
   Kawaguchi K, 2017, J CELL BIOCHEM, V118, P2314, DOI 10.1002/jcb.25886
   Kawaguchi K, 2016, ONCOTARGET, V7, P85929, DOI 10.18632/oncotarget.13231
   Kawaguchi K, 2016, ONCOTARGET, V7, P71737, DOI 10.18632/oncotarget.12328
   Kiyuna T, 2016, ONCOTARGET, V7, P33046, DOI 10.18632/oncotarget.8848
   Kokkinakis DM, 1997, NUTR CANCER, V29, P195, DOI 10.1080/01635589709514624
   Kokkinakis DM, 1997, BRIT J CANCER, V75, P779, DOI 10.1038/bjc.1997.141
   Metildi CA, 2014, J SURG ONCOL, V109, P451, DOI 10.1002/jso.23507
   Murakami T, 2017, ONCOTARGET, V8, P35630, DOI 10.18632/oncotarget.15823
   Murakami T, 2016, ONCOTARGET, V7, P47556, DOI 10.18632/oncotarget.9879
   Murakami T, 2016, ONCOTARGET, V7, P12783, DOI 10.18632/oncotarget.7226
   Palanichamy K, 2017, FRONT ONCOL, V7, DOI 10.3389/fonc.2017.00257
   Schoffski P, 2012, EXPERT REV ANTICANC, V12, P711, DOI [10.1586/era.12.41, 10.1586/ERA.12.41]
   Shaikh S, 2014, J CASE REPORTS, V4, P232
   STERN PH, 1984, J CELL PHYSIOL, V119, P29, DOI 10.1002/jcp.1041190106
   STERN PH, 1986, J NATL CANCER I, V76, P629, DOI 10.1093/jnci/76.4.629
   STERN PH, 1983, J CELL PHYSIOL, V117, P9, DOI 10.1002/jcp.1041170103
   STERN PH, 1984, IN VITRO CELL DEV B, V20, P663
   Tan YY, 1997, PROTEIN EXPRES PURIF, V9, P233, DOI 10.1006/prep.1996.0700
   Treglia G, 2015, CLIN NUCL MED, V40, pE208, DOI 10.1097/RLU.0000000000000552
   van der Graaf WTA, 2012, LANCET, V379, P1879, DOI 10.1016/S0140-6736(12)60651-5
   WANG XO, 1992, INT J CANCER, V51, P992
   Yamamoto M, 2016, PLOS ONE, V11, DOI 10.1371/journal.pone.0160882
   Yang ZJ, 2004, CANCER RES, V64, P6673, DOI 10.1158/0008-5472.CAN-04-1822
   Yang ZJ, 2004, CLIN CANCER RES, V10, P2131, DOI 10.1158/1078-0432.CCR-03-0068
   Yano S, 2016, CELL CYCLE, V15, P1715, DOI 10.1080/15384101.2016.1181240
   Yano S, 2014, ONCOTARGET, V5, P8729, DOI 10.18632/oncotarget.2369
   Zitvogel L, 2016, NAT REV CANCER, V16, P759, DOI 10.1038/nrc.2016.91
NR 50
TC 46
Z9 46
U1 0
U2 10
PU ELSEVIER IRELAND LTD
PI CLARE
PA ELSEVIER HOUSE, BROOKVALE PLAZA, EAST PARK SHANNON, CO, CLARE, 00000,
   IRELAND
SN 0304-3835
EI 1872-7980
J9 CANCER LETT
JI Cancer Lett.
PD MAR 28
PY 2018
VL 417
BP 168
EP 173
DI 10.1016/j.canlet.2017.12.028
PG 6
WC Oncology
WE Science Citation Index Expanded (SCI-EXPANDED)
SC Oncology
GA FW1PD
UT WOS:000425071000017
PM 29306021
DA 2022-07-19
ER

PT J
AU Balzano, G
   Nano, R
   Maffi, P
   Mercalli, A
   Melzi, R
   Aleotti, F
   Gavazzi, F
   Berra, C
   De Cobelli, F
   Venturini, M
   Magistretti, P
   Scavini, M
   Capretti, G
   Del Maschio, A
   Secchi, A
   Zerbi, A
   Falconi, M
   Piemonti, L
AF Balzano, Gianpaolo
   Nano, Rita
   Maffi, Paola
   Mercalli, Alessia
   Melzi, Raffaelli
   Aleotti, Francesca
   Gavazzi, Francesca
   Berra, Cesare
   De Cobelli, Francesco
   Venturini, Massimo
   Magistretti, Paola
   Scavini, Marina
   Capretti, Giovanni
   Del Maschio, Alessandro
   Secchi, Antonio
   Zerbi, Alessandro
   Falconi, Massimo
   Piemonti, Lorenzo
TI Salvage Islet Auto Transplantation After Relaparatomy
SO TRANSPLANTATION
LA English
DT Article
ID POSTOPERATIVE PANCREATIC FISTULA; INTERNATIONAL STUDY-GROUP; DISTAL
   PANCREATECTOMY; DIABETIC CONTROL; AUTOTRANSPLANTATION;
   PANCREATICODUODENECTOMY; RESECTION; OUTCOMES; MANAGEMENT; CANCER
AB Background. To assess feasibility, safety, and metabolic outcome of islet auto transplantation (IAT) in patients undergoing completion pancreatectomy because of sepsis or bleeding after pancreatic surgery. Methods. From November 2008 to October 2016, approximately 22 patients were candidates to salvage IAT during emergency relaparotomy because of postpancreatectomy sepsis (n = 11) or bleeding (n = 11). Feasibility, efficacy, and safety of salvage IATwere compared with those documented in a cohort of 36 patients who were candidate to simultaneous IAT during nonemergency preemptive completion pancreatectomy through the pancreaticoduodenectomy. Results. The percentage of candidates that received the infusion of islets was significantly lower in salvage IAT than simultaneous IAT (59.1% vs 88.9%, P = 0.008), mainly because of a higher rate of inadequate islet preparations. Even ifmicrobial contamination of islet preparation was significantly higher in candidates to salvage IAT than in those to simultaneous IAT (78.9% vs 20%, P < 0.001), there was no evidence of a higher rate of complications related to the procedure. Median follow-up was 5.45 +/- 0.52 years. Four (36%) of 11 patients reached insulin independence, 6 patients (56%) had partial graft function, and 1 patient (9%) had primary graft nonfunction. At the last follow-up visit, median fasting C-peptide was 0.43 (0.19-0.93) ng/mL; median insulin requirement was 0.38 (0.04-0.5) U/kg per day, and median HbA1c was 6.6% (5.9%-8.1%). Overallmortality, in-hospitalmortality, metabolic outcome, graft survival, and insulin-free survival after salvage IATwere not different from those documented after simultaneous IAT. Conclusions. Our data demonstrate the feasibility, efficacy, and safety of salvage IAT after relaparotomy.
C1 [Balzano, Gianpaolo; Aleotti, Francesca; Falconi, Massimo] IRCCS San Raffaele Sci Inst, Pancreat Surg Unit, Pancreas Translat & Clin Res Ctr, Milan, Italy.
   [Nano, Rita; Maffi, Paola; Mercalli, Alessia; Melzi, Raffaelli; Magistretti, Paola; Scavini, Marina; Piemonti, Lorenzo] IRCCS San Raffaele Sci Inst, Diabet Res Inst, Via Olgettina 60, I-20132 Milan, Italy.
   [Maffi, Paola; Secchi, Antonio] IRCCS San Raffaele Sci Inst, Clin Transplant Unit, Div Immunol Transplantat & Infect Dis, Milan, Italy.
   [Gavazzi, Francesca; Capretti, Giovanni; Zerbi, Alessandro] Humanitas Clin & Res Ctr, Pancreat Surg, Rozzano, Italy.
   [Berra, Cesare] Humanitas Clin & Res Ctr, Diabetol, Rozzano, Italy.
   [De Cobelli, Francesco; Venturini, Massimo; Del Maschio, Alessandro] IRCCS San Raffaele Sci Inst, Dept Radiol, Milan, Italy.
   [De Cobelli, Francesco; Del Maschio, Alessandro; Secchi, Antonio; Falconi, Massimo; Piemonti, Lorenzo] Univ Vita Salute San Raffaele, Milan, Italy.
   [Zerbi, Alessandro] Humanitas Univ, Dept Biomed Sci, Rozzano, Italy.
RP Piemonti, L (通讯作者)，IRCCS San Raffaele Sci Inst, Diabet Res Inst, Via Olgettina 60, I-20132 Milan, Italy.
EM piemonti.lorenzo@hsr.it
RI Capretti, Giovanni L/K-2162-2018; Magistretti, Paola/AAN-4932-2020;
   Piemonti, Lorenzo/P-7605-2017; DE COBELLI, Francesco/AAC-6488-2022;
   Melzi, Raffaella/AAN-3825-2020; Nano, Rita/AAC-1934-2019; Balzano,
   Gianpaolo/ABG-9920-2020; Scavini, Marina/AAN-1892-2020; Falconi,
   Massimo/K-2194-2016; Mercalli, Alessia/AAN-3811-2020
OI Capretti, Giovanni L/0000-0001-9429-3008; Piemonti,
   Lorenzo/0000-0002-2172-2198; DE COBELLI, Francesco/0000-0003-4014-3711;
   Nano, Rita/0000-0003-4520-8481; Balzano, Gianpaolo/0000-0003-4636-4566;
   Falconi, Massimo/0000-0001-9654-7243; MAGISTRETTI,
   PAOLA/0000-0002-9880-7691; zerbi, alessandro/0000-0002-9176-0448;
   Scavini, Marina/0000-0002-7983-6905; Aleotti,
   Francesca/0000-0001-7474-0325; Gavazzi, Francesca/0000-0003-3207-0292
FU Italian Ministry of Health [RF-2009-1483387]; Ministry of Education,
   University and Research (PRIN) [2008AFA7LC]; Associazione Italiana per
   la Ricerca sul Cancro (AIRC) [5 x 1,000 N_12182, Progetto IGN_11783]
FX This study was supported by the Italian Ministry of Health (Ricerca
   Finalizzata RF-2009-1483387), Ministry of Education, University and
   Research (PRIN 2008, prot. 2008AFA7LC), and Associazione Italiana per la
   Ricerca sul Cancro (AIRC, bando 5 x 1,000 N_12182 and Progetto
   IGN_11783).
CR Adam U, 2004, AM J SURG, V187, P201, DOI 10.1016/j.amjsurg.2003.11.004
   Balzano G, 2016, AM J TRANSPLANT, V16, P1812, DOI 10.1111/ajt.13656
   Balzano G, 2014, CURR DIABETES REP, V14, DOI 10.1007/s11892-014-0512-2
   Balzano G, 2014, HPB, V16, P40, DOI 10.1111/hpb.12062
   Balzano G, 2013, ANN SURG, V258, P210, DOI 10.1097/SLA.0b013e31829c790d
   Bassi C, 2005, SURGERY, V138, P8, DOI 10.1016/j.surg.2005.05.001
   Bellin MD, 2015, ANN SURG, V261, P21, DOI 10.1097/SLA.0000000000001059
   Berger MG, 2016, PANCREATOLOGY, V16, P555, DOI 10.1016/j.pan.2016.03.019
   Bouras AF, 2016, LANGENBECK ARCH SURG, V401, P141, DOI 10.1007/s00423-015-1357-0
   Bramis K, 2012, BRIT J SURG, V99, P761, DOI 10.1002/bjs.8713
   Buchler MW, 2003, ARCH SURG-CHICAGO, V138, P1310, DOI 10.1001/archsurg.138.12.1310
   Cameron JL, 2006, ANN SURG, V244, P10, DOI 10.1097/01.sla.0000217673.04165.ea
   Caumo A, 2011, TRANSPLANTATION, V92, P815, DOI 10.1097/TP.0b013e31822ca79b
   Chinnakotla S, 2014, ANN SURG, V260, P56, DOI 10.1097/SLA.0000000000000569
   Colling KP, 2015, SURG INFECT, V16, P115, DOI 10.1089/sur.2013.224
   Cui YF, 2011, PANCREATOLOGY, V11, P279, DOI 10.1159/000329188
   Dellaportas D, 2010, WORLD J GASTRO SURG, V2, P381, DOI 10.4240/wjgs.v2.i11.381
   Derogar M, 2015, BRIT J SURG, V102, P548, DOI 10.1002/bjs.9754
   Dong M, 2011, CLIN ENDOCRINOL, V75, P771, DOI 10.1111/j.1365-2265.2011.04121.x
   DRESLER CM, 1991, ANN SURG, V214, P131, DOI 10.1097/00000658-199108000-00007
   Dudeja V, 2013, ANN SURG, V258, P219, DOI 10.1097/SLA.0b013e31829c4a1b
   Fuks D, 2009, AM J SURG, V197, P702, DOI 10.1016/j.amjsurg.2008.03.004
   Gebauer F, 2012, ANN SURG, V256, P130, DOI 10.1097/SLA.0b013e31824f24e4
   Jethwa P, 2006, DIGEST LIVER DIS, V38, P415, DOI 10.1016/j.dld.2006.01.022
   Jin SM, 2013, TRANSPLANTATION, V95, P1396, DOI 10.1097/TP.0b013e31828c0c29
   Johnson CN, 2014, HPB, V16, P665, DOI 10.1111/hpb.12198
   Jolissaint JS, 2016, CLIN TRANSPLANT, V30, P1473, DOI 10.1111/ctr.12842
   Lemmens VEPP, 2011, BRIT J SURG, V98, P1455, DOI 10.1002/bjs.7581
   Maeda H, 2011, PANCREATOLOGY, V11, P268, DOI 10.1159/000328785
   Maffi P, 2013, DIABETES, V62, P3523, DOI 10.2337/db13-0465
   Muller MW, 2007, ANN SURG, V246, P966, DOI 10.1097/SLA.0b013e31815c2ca3
   Parsaik AK, 2010, CLIN ENDOCRINOL, V73, P723, DOI 10.1111/j.1365-2265.2010.03860.x
   Paye F, 2015, BRIT J SURG, V102, P229, DOI 10.1002/bjs.9708
   Pezzilli R, 2006, DIGEST LIVER DIS, V38, P420, DOI 10.1016/j.dld.2006.02.007
   Ris F, 2011, TRANSPLANTATION, V91, P895, DOI 10.1097/TP.0b013e31820f0892
   Scavini M, 2015, CURR DIABETES REP, V15, DOI 10.1007/s11892-015-0589-2
   Serrano PE, 2015, ANN SURG ONCOL, V22, P1160, DOI 10.1245/s10434-014-4196-2
   Shi N, 2016, ANN SURG ONCOL, V23, P365, DOI 10.1245/s10434-015-4870-z
   Standop J, 2009, J GASTROINTEST SURG, V13, P1503, DOI 10.1007/s11605-009-0905-8
   Stauffer JA, 2009, HPB, V11, P483, DOI 10.1111/j.1477-2574.2009.00077.x
   Sutherland DER, 2012, J AM COLL SURGEONS, V214, P409, DOI 10.1016/j.jamcollsurg.2011.12.040
NR 41
TC 2
Z9 2
U1 0
U2 6
PU LIPPINCOTT WILLIAMS & WILKINS
PI PHILADELPHIA
PA TWO COMMERCE SQ, 2001 MARKET ST, PHILADELPHIA, PA 19103 USA
SN 0041-1337
EI 1534-6080
J9 TRANSPLANTATION
JI Transplantation
PD OCT
PY 2017
VL 101
IS 10
BP 2492
EP 2500
DI 10.1097/TP.0000000000001750
PG 9
WC Immunology; Surgery; Transplantation
WE Science Citation Index Expanded (SCI-EXPANDED)
SC Immunology; Surgery; Transplantation
GA FH6FT
UT WOS:000411270000038
PM 28358727
DA 2022-07-19
ER

PT S
AU Aggarwal, BB
AF Aggarwal, Bharat B.
BE Cousins, RJ
TI Targeting Inflammation-Induced Obesity and Metabolic Diseases by
   Curcumin and Other Nutraceuticals
SO ANNUAL REVIEW OF NUTRITION, VOL 30
SE Annual Review of Nutrition
LA English
DT Review; Book Chapter
DE inflammation; obesity; diabetes; insulin; cancer; NF-kappa B; curcumin;
   nutraceuticals
ID TUMOR-NECROSIS-FACTOR; FACTOR-KAPPA-B; LOW-DENSITY-LIPOPROTEIN; MONOCYTE
   CHEMOATTRACTANT PROTEIN-1; INDUCED INSULIN-RESISTANCE;
   EXTRACELLULAR-MATRIX GENES; HEPATIC STELLATE CELLS; RETRACTED ARTICLE.
   SEE; ADIPOSE-TISSUE; HIGH-FAT
AB Extensive research within the past two decades has revealed that obesity, a major risk factor for type 2 diabetes, atherosclerosis, cancer, and other chronic diseases, is a proinflammatory disease. Several spices have been shown to exhibit activity against obesity through antioxidant and anti-inflammatory mechanisms. Among them, curcumin, a yellow pigment derived from the spice turmeric (an essential component of curry powder), has been investigated most extensively as a treatment for obesity and obesity-related metabolic diseases. Curcumin directly interacts with adipocytes, pancreatic cells, hepatic stellate cells, macrophages, and muscle cells. There, it suppresses the proinflammatory transcription factors nuclear factor-kappa B, signal transducer and activators of transcription-3, and Wnt/beta-catenin, and it activates peroxisome proliferator-activated receptor-gamma and Nrf2 cell-signaling pathways, thus leading to the downregulation of adipokines, including tumor necrosis factor, interleukin-6, resistin, leptin, and monocyte chemotactic protein-1, and the upregulation of adiponectin and other gene products. These curcumin-induced alterations reverse insulin resistance, hyperglycemia, hyperlipidemia, and other symptoms linked to obesity. Other structurally homologous nutraceuticals, derived from red chili, cinnamon, cloves, black pepper, and ginger, also exhibit effects against obesity and insulin resistance.
C1 Univ Texas MD Anderson Canc Ctr, Cytokine Res Lab, Dept Expt Therapeut, Houston, TX 77030 USA.
RP Aggarwal, BB (通讯作者)，Univ Texas MD Anderson Canc Ctr, Cytokine Res Lab, Dept Expt Therapeut, Houston, TX 77030 USA.
EM aggarwal@mdanderson.org
RI Aggarwal, Bharat B/G-3388-2013
FU NATIONAL CANCER INSTITUTE [P30CA016672, P01CA124787] Funding Source: NIH
   RePORTER; NCI NIH HHS [CA-124787-01A2, P01 CA124787, P01 CA124787-01A2,
   CA-16 672] Funding Source: Medline
CR Agbor GA, 2005, J AGR FOOD CHEM, V53, P6819, DOI 10.1021/jf050445c
   Aggarwal BB, 2006, BIOCHEM PHARMACOL, V71, P1397, DOI 10.1016/j.bcp.2006.02.009
   Aggarwal BB, 2003, NAT REV IMMUNOL, V3, P745, DOI 10.1038/nri1184
   AGGARWAL BB, 2009, BIOL MED MAYWOOD, V234, P825
   Aggarwal BB, 2006, BIOCHEM PHARMACOL, V72, P1605, DOI 10.1016/j.bcp.2006.06.029
   Ahn J, 2010, AM J PHYSIOL-CELL PH, V298, pC1510, DOI 10.1152/ajpcell.00369.2009
   Ahn KS, 2008, BIOCHEM PHARMACOL, V75, P907, DOI 10.1016/j.bcp.2007.10.010
   Ajuwon KM, 2005, AM J PHYSIOL-REG I, V288, pR1220, DOI 10.1152/ajpregu.00397.2004
   Ali R, 2009, ANN MED, V41, P265, DOI 10.1080/07853890802552437
   Aljada A, 2004, AM J CLIN NUTR, V79, P682
   Aljada A, 2001, J CLIN ENDOCR METAB, V86, P3250, DOI 10.1210/jc.86.7.3250
   Anand P, 2008, PHARM RES-DORDR, V25, P2097, DOI 10.1007/s11095-008-9661-9
   Anderson RA, 2004, J AGR FOOD CHEM, V52, P65, DOI 10.1021/jf034916b
   Andreadi CK, 2006, MOL PHARMACOL, V69, P1033, DOI 10.1124/mol.105.018374
   Arafa HMM, 2005, MED SCI MONITOR, V11, pBR228
   Arkan MC, 2005, NAT MED, V11, P191, DOI 10.1038/nm1185
   Arun N, 2002, PLANT FOOD HUM NUTR, V57, P41, DOI 10.1023/A:1013106527829
   Asai A, 1999, BIOSCI BIOTECH BIOCH, V63, P2118, DOI 10.1271/bbb.63.2118
   Asai A, 2001, J NUTR, V131, P2932, DOI 10.1093/jn/131.11.2932
   Babu PS, 2007, PHYTOMEDICINE, V14, P15, DOI 10.1016/j.phymed.2006.11.005
   BABU PS, 1995, MOL CELL BIOCHEM, V152, P13
   Babu PS, 1997, MOL CELL BIOCHEM, V166, P169, DOI 10.1023/A:1006819605211
   Bagchi D., 2007, OBESITY EPIDEMIOLOGY
   Balamurugan AN, 2009, PANCREAS, V38, P454, DOI 10.1097/MPA.0b013e318196c3e7
   Bastard JP, 2002, LANCET, V359, P1026, DOI 10.1016/S0140-6736(02)08094-7
   Belza A, 2007, INT J OBESITY, V31, P121, DOI 10.1038/sj.ijo.0803351
   Berg AH, 2001, NAT MED, V7, P947, DOI 10.1038/90992
   Best L, 2007, BIOCHEM PHARMACOL, V73, P1768, DOI 10.1016/j.bcp.2007.02.006
   Bhutani M, 2007, CLIN CANCER RES, V13, P3024, DOI 10.1158/1078-0432.CCR-06-2575
   Bokarewa M, 2005, J IMMUNOL, V174, P5789, DOI 10.4049/jimmunol.174.9.5789
   Bosca AR, 2000, MECH AGEING DEV, V114, P207, DOI 10.1016/S0047-6374(00)00089-0
   Broadhurst CL, 2000, J AGR FOOD CHEM, V48, P849, DOI 10.1021/jf9904517
   Bullo M, 2003, OBES RES, V11, P525, DOI 10.1038/oby.2003.74
   Bustanji Y, 2009, J ENZYM INHIB MED CH, V24, P771, DOI 10.1080/14756360802364377
   Cai DS, 2005, NAT MED, V11, P183, DOI 10.1038/nm1166
   Cao HP, 2007, ARCH BIOCHEM BIOPHYS, V459, P214, DOI 10.1016/j.abb.2006.12.034
   CHAN MMY, 1995, BIOCHEM PHARMACOL, V49, P1551, DOI 10.1016/0006-2952(95)00171-U
   Chen H, 2003, J BIOL CHEM, V278, P45021, DOI 10.1074/jbc.M307878200
   Chen HW, 1998, BRIT J PHARMACOL, V124, P1029, DOI 10.1038/sj.bjp.0701914
   Chiu J, 2009, NUTRITION, V25, P964, DOI 10.1016/j.nut.2008.12.007
   Christiansen T, 2005, INT J OBESITY, V29, P146, DOI 10.1038/sj.ijo.0802839
   Crawford P, 2009, J AM BOARD FAM MED, V22, P507, DOI 10.3122/jabfm.2009.05.080093
   Crawford TN, 2009, CURR DIABETES REV, V5, P8, DOI 10.2174/157339909787314149
   CUI JY, 1992, AM J PHYSIOL, V262, pR562, DOI 10.1152/ajpregu.1992.262.4.R562
   Dandona P, 2001, J CLIN ENDOCR METAB, V86, P3257, DOI 10.1210/jc.86.7.3257
   Davis JE, 2008, OBESITY, V16, P1248, DOI 10.1038/oby.2008.210
   De Souza CT, 2005, ENDOCRINOLOGY, V146, P4192, DOI 10.1210/en.2004-1520
   Dickinson S, 2008, AM J CLIN NUTR, V87, P1188
   Dugoua JJ, 2007, CAN J PHYSIOL PHARM, V85, P837, DOI 10.1139/Y07-080
   Ejaz A, 2009, J NUTR, V139, P919, DOI 10.3945/jn.108.100966
   Emanuelli B, 2001, J BIOL CHEM, V276, P47944, DOI 10.1074/jbc.M104602200
   Emanuelli B, 2008, P NATL ACAD SCI USA, V105, P3545, DOI 10.1073/pnas.0712275105
   FONTANA L, 2009, AGE DORDR
   Ghanim H, 2001, J CLIN ENDOCR METAB, V86, P1306, DOI 10.1210/jc.86.3.1306
   Ghanim H, 2004, CIRCULATION, V110, P1564, DOI 10.1161/01.CIR.0000142055.53122.FA
   Gonzales AM, 2008, NUTR METAB, V5, DOI 10.1186/1743-7075-5-17
   Gonzalez F, 2006, J CLIN ENDOCR METAB, V91, P1508, DOI 10.1210/jc.2005-2327
   Gosling J, 1999, J CLIN INVEST, V103, P773, DOI 10.1172/JCI5624
   Gu L, 1998, MOL CELL, V2, P275, DOI 10.1016/S1097-2765(00)80139-2
   Gulcin I, 2005, ACTA VET HUNG, V53, P425, DOI 10.1556/AVet.53.2005.4.3
   Hashimoto I, 2006, OBESITY, V14, P799, DOI 10.1038/oby.2006.93
   Hattori Y, 2000, CARDIOVASC RES, V46, P188, DOI 10.1016/S0008-6363(99)00425-3
   Hlebowicz J, 2007, AM J CLIN NUTR, V85, P1552, DOI 10.1093/ajcn/85.6.1552
   Hotamisligil GS, 1996, SCIENCE, V271, P665, DOI 10.1126/science.271.5249.665
   HOTAMISLIGIL GS, 1993, SCIENCE, V259, P87, DOI 10.1126/science.7678183
   Hsu CL, 2007, J AGR FOOD CHEM, V55, P1730, DOI 10.1021/jf062912b
   IMPARLRADOSEVIC.D, 1998, REGULATION, V50, P177
   Ishii T, 2000, DIABETES, V49, pA398
   Isoda K, 2006, ARTERIOSCL THROM VAS, V26, P611, DOI 10.1161/01.ATV.0000201938.78044.75
   Iwasaki H, 2008, ATHEROSCLEROSIS, V196, P22, DOI 10.1016/j.atherosclerosis.2006.12.025
   Jain SK, 2009, ANTIOXID REDOX SIGN, V11, P241, DOI 10.1089/ars.2008.2140
   Jaiswal AS, 2002, ONCOGENE, V21, P8414, DOI 10.1038/sj.onc.1205947
   Jang EM, 2008, METABOLISM, V57, P1576, DOI 10.1016/j.metabol.2008.06.014
   Jia Q, 2009, PHYTOMEDICINE, V16, P744, DOI 10.1016/j.phymed.2008.12.012
   Jitomir J, 2009, J MED FOOD, V12, P467, DOI 10.1089/jmf.2008.0128
   Josifova T., 2008, Infectious Disorders - Drug Targets, V8, P70
   Jou J, 2008, SEMIN LIVER DIS, V28, P370, DOI 10.1055/s-0028-1091981
   Kadnur Sanjay V., 2005, Indian Journal of Experimental Biology, V43, P1161
   Kanda H, 2006, J CLIN INVEST, V116, P1494, DOI 10.1172/JCI26498
   Kang JH, 2007, FEBS LETT, V581, P4389, DOI 10.1016/j.febslet.2007.07.082
   Kang QH, 2009, BRIT J PHARMACOL, V157, P1354, DOI 10.1111/j.1476-5381.2009.00261.x
   Kanitkar M, 2008, BRIT J PHARMACOL, V155, P702, DOI 10.1038/bjp.2008.311
   Kanitkar M, 2008, LIFE SCI, V82, P182, DOI 10.1016/j.lfs.2007.10.026
   KAWADA T, 1986, J NUTR, V116, P1272, DOI 10.1093/jn/116.7.1272
   Kempaiah RK, 2006, J NUTR BIOCHEM, V17, P471, DOI 10.1016/j.jnutbio.2005.09.005
   Kempaiah RK, 2005, BRIT J NUTR, V93, P81, DOI 10.1079/BJN20041317
   Kempaiah RK, 2004, ANN NUTR METAB, V48, P314, DOI 10.1159/000081198
   Kempaiah RK, 2002, MOL CELL BIOCHEM, V236, P155, DOI 10.1023/A:1016199000149
   KERN PA, 1995, J CLIN INVEST, V95, P2111, DOI 10.1172/JCI117899
   Khan A, 2003, DIABETES CARE, V26, P3215, DOI 10.2337/diacare.26.12.3215
   Kim SH, 2006, J ETHNOPHARMACOL, V104, P119, DOI 10.1016/j.jep.2005.08.059
   Kirchgessner TG, 1997, J CLIN INVEST, V100, P2777, DOI 10.1172/JCI119824
   Kuhad A, 2007, EUR J PHARMACOL, V576, P34, DOI 10.1016/j.ejphar.2007.08.001
   Kuroda M, 2005, BIOL PHARM BULL, V28, P937, DOI 10.1248/bpb.28.937
   Lamas O, 2003, BIOCHEM BIOPH RES CO, V311, P533, DOI 10.1016/j.bbrc.2003.10.028
   Lee YK, 2009, J AGR FOOD CHEM, V57, P305, DOI 10.1021/jf802737z
   Li HL, 2008, J CLIN INVEST, V118, P879, DOI 10.1172/JCI32865
   Liang HF, 2008, ENDOCRINOLOGY, V149, P2943, DOI 10.1210/en.2007-0978
   Maachi M, 2004, INT J OBESITY, V28, P993, DOI 10.1038/sj.ijo.0802718
   Madsen-Bouterse SA, 2008, REV ENDOCR METAB DIS, V9, P315, DOI 10.1007/s11154-008-9090-4
   Mang B, 2006, EUR J CLIN INVEST, V36, P340, DOI 10.1111/j.1365-2362.2006.01629.x
   Manjunatha H, 2007, CAN J PHYSIOL PHARM, V85, P588, DOI 10.1139/Y07-044
   Manjunatha H, 2006, FEBS J, V273, P4528, DOI 10.1111/j.1742-4658.2006.05458.x
   Marra F, 2008, TRENDS MOL MED, V14, P72, DOI 10.1016/j.molmed.2007.12.003
   Masuda T, 1999, J AGR FOOD CHEM, V47, P71, DOI 10.1021/jf9805348
   Meghana K, 2007, EUR J PHARMACOL, V577, P183, DOI 10.1016/j.ejphar.2007.09.002
   Mesa MD, 2003, NUTRITION, V19, P800, DOI 10.1016/S0899-9007(03)00093-5
   Mohanty Ipseeta, 2006, BMC Complement Altern Med, V6, P3, DOI 10.1186/1472-6882-6-3
   Moller DE, 2001, NATURE, V414, P821, DOI 10.1038/414821a
   Morimoto T, 2008, J CLIN INVEST, V118, P868, DOI 10.1172/JCI33160
   Morin CL, 1997, ENDOCRINOLOGY, V138, P4665, DOI 10.1210/en.138.11.4665
   Motter AL, 2008, FEBS LETT, V582, P2257, DOI 10.1016/j.febslet.2008.05.021
   Motterlini R, 2000, FREE RADICAL BIO MED, V28, P1303, DOI 10.1016/S0891-5849(00)00294-X
   MUKERJI B, 1961, FED PROC, V20, P247
   Naidu KA, 2002, MOL CELL BIOCHEM, V229, P19, DOI 10.1023/A:1017930708099
   NAKAYAMA R, 1993, PHYTOCHEMISTRY, V33, P501, DOI 10.1016/0031-9422(93)85548-6
   Navab M, 2008, CURR OPIN CLIN NUTR, V11, P459, DOI 10.1097/MCO.0b013e32830460c2
   Nieto-Vazquez Iria, 2008, Archives of Physiology and Biochemistry, V114, P183, DOI [10.1080/13813450802181047, 10.1080/13813450802181047 ]
   Nishiyama T, 2005, J AGR FOOD CHEM, V53, P959, DOI 10.1021/jf0483873
   Nisoli E, 2000, P NATL ACAD SCI USA, V97, P8033, DOI 10.1073/pnas.97.14.8033
   O'Connell MA, 2008, BRIT J PHARMACOL, V153, P403, DOI 10.1038/sj.bjp.0707580
   Ohara K, 2009, PHYTOMEDICINE, V16, P130, DOI 10.1016/j.phymed.2008.09.012
   OHGA S, 2001, AM J PHYSIOL-RENAL, V292, pF1141
   OHSHIRO M, 1990, PHYTOCHEMISTRY, V29, P2201, DOI 10.1016/0031-9422(90)83038-3
   Onderoglu S, 1999, J PHARM PHARMACOL, V51, P1305, DOI 10.1211/0022357991776886
   Ouchi N, 2000, CIRCULATION, V102, P1296, DOI 10.1161/01.CIR.102.11.1296
   Ouchi N, 1999, CIRCULATION, V100, P2473, DOI 10.1161/01.CIR.100.25.2473
   Pandya U, 2000, TOXICOL LETT, V115, P195, DOI 10.1016/S0378-4274(00)00191-0
   Patel C, 2007, J CLIN ENDOCR METAB, V92, P4476, DOI 10.1210/jc.2007-0778
   PATIL TN, 1971, INDIAN J EXP BIOL, V9, P167
   PATTON JS, 1986, P NATL ACAD SCI USA, V83, P8313, DOI 10.1073/pnas.83.21.8313
   Pavon FJ, 2008, J NEUROENDOCRINOL, V20, P116, DOI 10.1111/j.1365-2826.2008.01693.x
   Pendurthi UR, 2000, THROMB RES, V97, P179, DOI 10.1016/S0049-3848(99)00148-6
   Peng XF, 2008, J AGR FOOD CHEM, V56, P1907, DOI 10.1021/jf073065v
   Peraldi P, 1997, J CLIN INVEST, V100, P1863, DOI 10.1172/JCI119715
   Peschel D, 2007, J NUTR BIOCHEM, V18, P113, DOI 10.1016/j.jnutbio.2006.03.007
   Pongchaidecha A, 2009, NUTRITION, V25, P870, DOI 10.1016/j.nut.2009.02.001
   Prasad NS, 2004, PROSTAG LEUKOTR ESS, V70, P521, DOI 10.1016/j.plefa.2003.11.006
   Pugazhenthi S, 2007, AM J PHYSIOL-ENDOC M, V293, pE645, DOI 10.1152/ajpendo.00111.2007
   Qin B, 2009, HORM METAB RES, V41, P516, DOI 10.1055/s-0029-1202813
   Quiles JL, 1998, BIOFACTORS, V8, P51, DOI 10.1002/biof.5520080110
   Quiles JL, 2002, ARTERIOSCL THROM VAS, V22, P1225, DOI 10.1161/01.ATV.0000020676.11586.F2
   Raghavendra RH, 2009, PROSTAG LEUKOTR ESS, V81, P73, DOI 10.1016/j.plefa.2009.04.009
   Rajala MW, 2003, ENDOCRINOLOGY, V144, P3765, DOI 10.1210/en.2003-0580
   Ramirez-Bosca A, 2000, MECH AGEING DEV, V119, P41, DOI 10.1016/S0047-6374(00)00169-X
   Ramirez-Tortosa MC, 1998, BIOFACTORS, V8, P79, DOI 10.1002/biof.5520080114
   Ramirez-Tortosa MC, 1999, ATHEROSCLEROSIS, V147, P371, DOI 10.1016/S0021-9150(99)00207-5
   RAO DS, 1970, J NUTR, V100, P1307, DOI 10.1093/jn/100.11.1307
   Rauscher FM, 2000, J BIOCHEM MOL TOXIC, V14, P329, DOI 10.1002/1099-0461(2000)14:6<329::AID-JBT5>3.0.CO;2-G
   RAVINDRANATH V, 1980, PHYTOCHEMISTRY, V19, P2031, DOI 10.1016/0031-9422(80)83033-0
   REDDY ACP, 1994, MOL CELL BIOCHEM, V137, P1, DOI 10.1007/BF00926033
   Reeds DN, 2009, CURR OPIN GASTROEN, V25, P151, DOI 10.1097/MOG.0b013e32831ef1e4
   Reyna SM, 2008, DIABETES, V57, P2595, DOI 10.2337/db08-0038
   Ross R, 1999, NEW ENGL J MED, V340, P115, DOI 10.1056/NEJM199901143400207
   Roussel AM, 2009, J AM COLL NUTR, V28, P16, DOI 10.1080/07315724.2009.10719756
   Ruan H, 2003, J BIOL CHEM, V278, P28181, DOI 10.1074/jbc.M303141200
   Ruan H, 2002, DIABETES, V51, P1319, DOI 10.2337/diabetes.51.5.1319
   Ryu MJ, 2008, BIOCHEM BIOPH RES CO, V377, P1304, DOI 10.1016/j.bbrc.2008.10.171
   Saraswat M, 2009, BRIT J NUTR, V101, P1714, DOI 10.1017/S0007114508116270
   Seely KA, 2009, J PHARMACOL EXP THER, V330, P31, DOI 10.1124/jpet.109.151654
   Sekiya K, 2004, BIOFACTORS, V22, P153, DOI 10.1002/biof.5520220130
   Seo KI, 2008, MOL NUTR FOOD RES, V52, P995, DOI 10.1002/mnfr.200700184
   Shan B, 2005, J AGR FOOD CHEM, V53, P7749, DOI 10.1021/jf051513y
   SHARMA RD, 1986, LIPIDS, V21, P715, DOI 10.1007/BF02537246
   Sharma S, 2006, CLIN EXP PHARMACOL P, V33, P940, DOI 10.1111/j.1440-1681.2006.04468.x
   Sheng XY, 2008, PPAR RES, V2008, DOI 10.1155/2008/581348
   Shi H, 2006, J CLIN INVEST, V116, P3015, DOI 10.1172/JCI28898
   Shimomura I, 1996, NAT MED, V2, P800, DOI 10.1038/nm0796-800
   Shoba G, 1998, PLANTA MED, V64, P353, DOI 10.1055/s-2006-957450
   SINGH S, 1995, J BIOL CHEM, V270, P24995, DOI 10.1074/jbc.270.42.24995
   Singh S, 1996, J IMMUNOL, V157, P4412
   Snitker S, 2009, AM J CLIN NUTR, V89, P45, DOI 10.3945/ajcn.2008.26561
   Solomon TPJ, 2007, DIABETES OBES METAB, V9, P895, DOI 10.1111/j.1463-1326.2006.00694.x
   Solomon TPJ, 2009, EUR J APPL PHYSIOL, V105, P969, DOI 10.1007/s00421-009-0986-9
   Song MJ, 2006, BIOCHEM BIOPH RES CO, V346, P739, DOI 10.1016/j.bbrc.2006.05.170
   Srinivasan K, 2007, CRIT REV FOOD SCI, V47, P735, DOI 10.1080/10408390601062054
   Srinivasan K, 2004, METHOD FIND EXP CLIN, V26, P327, DOI 10.1358/mf.2004.26.5.831322
   Srinivasan M, 1972, Indian J Med Sci, V26, P269
   SRINIVASAN SR, 1970, DIABETES, V19, P171, DOI 10.2337/diab.19.3.171
   Suganami T, 2007, ARTERIOSCL THROM VAS, V27, P84, DOI 10.1161/01.ATV.0000251608.09329.9a
   Sung CK, 2004, AM J PHYSIOL-GASTR L, V286, pG722, DOI 10.1152/ajpgi.00411.2003
   Suri A, 2008, TRENDS PHARMACOL SCI, V29, P29, DOI 10.1016/j.tips.2007.10.016
   Suryanarayana P, 2005, INVEST OPHTH VIS SCI, V46, P2092, DOI 10.1167/iovs.04-1304
   Suryanarayana P, 2007, MED SCI MONITOR, V13, pBR286
   Suzawa M, 2003, NAT CELL BIOL, V5, P224, DOI 10.1038/ncb942
   Talpur N, 2005, DIABETES OBES METAB, V7, P193, DOI 10.1111/j.1463-1326.2004.00386.x
   Tang YC, 2009, ENDOCRINOLOGY, V150, P3011, DOI 10.1210/en.2008-1601
   Uysal KT, 1997, NATURE, V389, P610, DOI 10.1038/39335
   VANCLEAVE J, JAMA, V303, P623
   Varady KA, 2008, NUTR REV, V66, P333, DOI 10.1111/j.1753-4887.2008.00041.x
   Verspohl EJ, 2005, PHYTOTHER RES, V19, P203, DOI 10.1002/ptr.1643
   VIJAYAKUMAR MV, 2009, OBESITY SILVER SPRIN
   Wang SL, 2009, BIOMED ENVIRON SCI, V22, P32, DOI 10.1016/S0895-3988(09)60019-2
   Weigert C, 2004, J BIOL CHEM, V279, P23942, DOI 10.1074/jbc.M312692200
   Weisberg SP, 2003, J CLIN INVEST, V112, P1796, DOI 10.1172/JCI200319246
   Weisberg SP, 2008, ENDOCRINOLOGY, V149, P3549, DOI 10.1210/en.2008-0262
   Woo HM, 2007, LIFE SCI, V80, P926, DOI 10.1016/j.lfs.2006.11.030
   Wunderlich FT, 2008, P NATL ACAD SCI USA, V105, P1297, DOI 10.1073/pnas.0707849104
   Xia YQ, 2007, LIFE SCI, V80, P2161, DOI 10.1016/j.lfs.2007.04.008
   Xu HY, 2002, ENDOCRINOLOGY, V143, P1502, DOI 10.1210/en.143.4.1502
   Xu HY, 2003, J CLIN INVEST, V112, P1821, DOI 10.1172/JCI200319451
   Xu JY, 2003, AM J PHYSIOL-GASTR L, V285, pG20, DOI 10.1152/ajpgi.00474.2002
   Yamauchi T, 2001, NAT MED, V7, P941, DOI 10.1038/90984
   Yang WS, 2008, AM J PHYSIOL-RENAL, V294, pF1065, DOI 10.1152/ajprenal.00381.2007
   YEMENI KK, 1999, DIABETES, V48, P855
   Yuan MS, 2001, SCIENCE, V293, P1673, DOI 10.1126/science.1061620
   Zhang B, 1996, J BIOL CHEM, V271, P31771, DOI 10.1074/jbc.271.50.31771
   Zhang LL, 2007, CIRC RES, V100, P1063, DOI 10.1161/01.RES.0000262653.84850.8b
   Zhang XQ, 2008, CELL, V135, P61, DOI 10.1016/j.cell.2008.07.043
   Zheng SZ, 2007, FREE RADICAL BIO MED, V43, P444, DOI 10.1016/j.freeradbiomed.2007.04.016
   Zheng SZ, 2006, AM J PHYSIOL-GASTR L, V290, pG883, DOI 10.1152/ajpgi.00450.2005
   Zheng SZ, 2004, BIOCHEM J, V384, P149, DOI 10.1042/BJ20040928
   Zhou YJ, 2007, LAB INVEST, V87, P488, DOI 10.1038/labinvest.3700532
   Ziegenfuss TN, 2006, J INT SOC SPORT NUTR, V3, DOI 10.1186/1550-2783-3-2-45
NR 214
TC 295
Z9 307
U1 1
U2 108
PU ANNUAL REVIEWS
PI PALO ALTO
PA 4139 EL CAMINO WAY, PO BOX 10139, PALO ALTO, CA 94303-0897 USA
SN 0199-9885
EI 1545-4312
BN 978-0-8243-2830-6
J9 ANNU REV NUTR
JI Annu. Rev. Nutr.
PY 2010
VL 30
BP 173
EP 199
DI 10.1146/annurev.nutr.012809.104755
PG 27
WC Nutrition & Dietetics
WE Book Citation Index– Science (BKCI-S); Science Citation Index Expanded (SCI-EXPANDED)
SC Nutrition & Dietetics
GA BRN63
UT WOS:000283182500009
PM 20420526
OA Green Accepted
DA 2022-07-19
ER

PT J
AU Colquhoun, A
   Schumacher, RI
AF Colquhoun, A
   Schumacher, RI
TI Modifications in mitochondrial metabolism and ultrastructure and their
   relationship to tumour growth inhibition by gamma-linolenic acid
SO MOLECULAR AND CELLULAR BIOCHEMISTRY
LA English
DT Article
DE gamma-linolenic acid; mitochondrial ultrastructure; apoptosis; acyl CoA
   synthetase; tumour
ID POLYUNSATURATED FATTY-ACIDS; CARNITINE PALMITOYLTRANSFERASE-I; HUMAN
   CANCER-CELLS; DIETARY FISH-OIL; LIPID-PEROXIDATION; LITHIUM
   GAMMALINOLENATE; PANCREATIC-CANCER; BREAST-CANCER; EXPRESSION; CARCINOMA
AB Walker 256 tumour-bearing rats were fed pelleted chow containing low-gamma-linolenic acid (GLA) (2.98%) or high-GLA (5.55%) during the twelve-day period after subcutaneous implantation of the tumour. The presence of n-6, polyunsaturated GLA in the diet caused a concentration-dependent decrease in tumour growth, reaching an almost 50% reduction in final tumour weight in the high-GLA group. The eicosatrienoic acid content of the whole tumour homogenate and of the Percoll-purified mitochondrial fraction was increased by the GLA-rich diets. Changes in the fatty acid composition of the cytoplasmic acyl CoA pool were also found, with increases in GLA content in both the low- and high-GLA groups. Additionally, increases in eicosatrienoic acid and arachidonic acid were found in the high-GLA group. Both the cytoplasmic acyl CoA content and the mitochondrial acyl CoA synthetase activity were increased by GLA in the diet and lipid peroxidation was also increased as determined by an increase in TBARS content. Changes in mitochondrial fatty acid composition were accompanied by a decrease in the mitochondrial membrane potential in the high-GLA group. Tumours from the control and GLA groups were examined by transmission electron microscopy. This revealed an increase in mitochondrial area and volume in the high-GLA group, in comparison with the control group, as well as a change in general cell ultrastructure, with many cells found in an apoptotic state or in a necrotic state, possibly secondary to apoptosis. The data presented show that the addition of GLA to the diet of Walker 256 tumour-bearing rats can greatly decrease the rate of development of the tumour burden. This may be, in part, due to the accumulation of poorly metabolised acyl CoA's within the tumour cell cytoplasm which, when coupled with altered mitochondrial composition, membrane potential and ultrastructure, may be a signal for cell death.
C1 Univ Sao Paulo, Inst Ciencias Biomed, Dept Histol & Embriol, BR-05508900 Sao Paulo, Brazil.
   Univ Sao Paulo, Inst Quim, Dept Bioquim, BR-05508900 Sao Paulo, Brazil.
RP Colquhoun, A (通讯作者)，Univ Sao Paulo, Inst Ciencias Biomed, Dept Histol & Embriol, BR-05508900 Sao Paulo, Brazil.
RI Colquhoun, Alison/C-4031-2012
OI Colquhoun, Alison/0000-0002-0691-2364
CR BEGIN ME, 1986, JNCI-J NATL CANCER I, V77, P1053
   BEGIN ME, 1988, J NATL CANCER I, V80, P188, DOI 10.1093/jnci/80.3.188
   BORGESON CE, 1989, LIPIDS, V24, P290, DOI 10.1007/BF02535165
   COHEN LA, 1993, LIPIDS, V28, P449, DOI 10.1007/BF02535944
   Colquhoun A, 1998, BIOCHEM MOL BIOL INT, V45, P331
   Colquhoun A, 1998, BIOCHEM MOL BIOL INT, V44, P143
   Colquhoun A, 1998, BIOCHEM MOL BIOL INT, V44, P151
   Colquhoun A, 1995, BIOCHEM MOL BIOL INT, V37, P599
   CORKEY BE, 1981, ANAL BIOCHEM, V118, P30, DOI 10.1016/0003-2697(81)90152-4
   DAGNELIE PC, 1994, LIPIDS, V29, P195, DOI 10.1007/BF02536729
   Das UN, 1999, PROSTAG LEUKOTR ESS, V61, P157, DOI 10.1054/plef.1999.0085
   Davies CL, 1999, EUR J CANCER, V35, P1534, DOI 10.1016/S0959-8049(99)00181-1
   Faergeman NJ, 1997, BIOCHEM J, V323, P1
   Fearon KCH, 1996, ANTICANCER RES, V16, P867
   FOLCH J, 1957, J BIOL CHEM, V226, P497
   GONZALEZ MJ, 1993, LIPIDS, V28, P827, DOI 10.1007/BF02536237
   Hrelia S, 1996, BIOCHEM BIOPH RES CO, V225, P441, DOI 10.1006/bbrc.1996.1192
   Jiang WG, 1997, CLIN EXP METASTAS, V15, P593, DOI 10.1023/A:1018435229087
   Jiang WG, 1995, ANTICANCER RES, V15, P2569
   JIANG WG, 1995, CANCER RES, V55, P5043
   Jiang WG, 1997, BIOCHEM BIOPH RES CO, V237, P639, DOI 10.1006/bbrc.1997.7154
   Jump DB, 1996, PROG LIPID RES, V35, P227, DOI 10.1016/S0163-7827(96)00007-0
   JUMP DB, 1994, J LIPID RES, V35, P1076
   Kairemo KJA, 1997, ANTICANCER RES, V17, P3729
   Kenny FS, 2000, INT J CANCER, V85, P643, DOI 10.1002/(SICI)1097-0215(20000301)85:5&lt;643::AID-IJC8&gt;3.0.CO;2-Z
   Kitson G., 1996, GAS CHROMATOGRAPHY M, P337
   LOWRY OH, 1951, J BIOL CHEM, V193, P265
   Paumen MB, 1997, BIOCHEM BIOPH RES CO, V231, P523, DOI 10.1006/bbrc.1997.6089
   Paumen MB, 1997, J BIOL CHEM, V272, P3324, DOI 10.1074/jbc.272.6.3324
   VesLosada A, 1996, MOL CELL BIOCHEM, V159, P1
   WAN JMF, 1991, METABOLISM, V40, P577, DOI 10.1016/0026-0495(91)90047-Z
   Watkins SM, 1998, J LIPID RES, V39, P1583
   WEBER JM, 1994, J NATL CANCER I, V86, P38
   WINTERBOURN CC, 1990, J FREE RAD BIOL MED, V9, P515
NR 34
TC 15
Z9 16
U1 0
U2 1
PU KLUWER ACADEMIC PUBL
PI DORDRECHT
PA SPUIBOULEVARD 50, PO BOX 17, 3300 AA DORDRECHT, NETHERLANDS
SN 0300-8177
J9 MOL CELL BIOCHEM
JI Mol. Cell. Biochem.
PD FEB
PY 2001
VL 218
IS 1-2
BP 13
EP 20
DI 10.1023/A:1007243922393
PG 8
WC Cell Biology
WE Science Citation Index Expanded (SCI-EXPANDED)
SC Cell Biology
GA 409RK
UT WOS:000167397700002
PM 11330827
DA 2022-07-19
ER

PT J
AU Zhai, LJ
   Spranger, S
   Binder, DC
   Gritsina, G
   Lauing, KL
   Giles, FJ
   Wainwright, DA
AF Zhai, Lijie
   Spranger, Stefani
   Binder, David C.
   Gritsina, Galina
   Lauing, Kristen L.
   Giles, Francis J.
   Wainwright, Derek A.
TI Molecular Pathways: Targeting IDO1 and Other Tryptophan Dioxygenases for
   Cancer Immunotherapy
SO CLINICAL CANCER RESEARCH
LA English
DT Article
ID REGULATORY T-CELLS; TUMORAL IMMUNE RESISTANCE; HUMAN DENDRITIC CELLS;
   INDOLEAMINE 2,3 DIOXYGENASE; ARYL-HYDROCARBON RECEPTOR; INFILTRATING
   LYMPHOCYTES; CRYSTAL-STRUCTURE; B7-H1 EXPRESSION; INTERFERON-GAMMA;
   GENE-EXPRESSION
AB Indoleamine 2, 3-dioxygenase 1 (IDO1), IDO2, and tryptophan 2, 3-dioxygenase (TDO) comprise a family of enzymes that catalyze the first-and rate-limiting step associated with the catabolic conversion of tryptophan (Trp) into kynurenine (Kyn). Through subsequent enzymatic and spontaneous reactions, Kyn is further converted into the energetic substrates, NAD and ATP, to fuel cellular metabolic functions. Coincidently, the depletion of Trp and accumulation of Kyn has been demonstrated to induce effector T-cell apoptosis/dysfunction and immunosuppressive regulatory T-cell induction, respectively. Similar to other immune checkpoints, IDO1 and TDO are suggested to be important targets for immunotherapeutic intervention. This is represented by the recent growth of efforts to inhibit the Trp-to-Kyn pathway as a means to control immunosuppression. Inhibitors currently in clinical trials, INCB024360, GDC-0919, indoximod, and an IDO1 peptide-based vaccine, are being evaluated for their efficacy against a wide range of cancers including melanoma, glioblastoma, non-small cell lung, pancreatic, and/or breast cancer, as well as metastatic disease. Despite the rapid development of potent clinical grade inhibitors, strategic questions remain. Here, we review the state of the literature with respect to current therapeutic inhibitors of tryptophan catabolism, evaluation of those efforts preclinically and clinically, compensatory changes that occur with therapeutic targeting, as well as newly recognized signaling features that raise critical questions to the field. Given the rapidly evolving interest in determining how IDO1/TDO, and to an unknown extent, IDO2, can be targeted for increasing cancer immunotherapeutic efficacy, we present a brief but comprehensive analysis that addresses critical questions, while highlighting the mechanics that remain to be explored. (C)2015 AACR.
C1 [Zhai, Lijie; Gritsina, Galina; Lauing, Kristen L.; Wainwright, Derek A.] Northwestern Univ, Dept Neurol Surg, Feinberg Sch Med, Chicago, IL 60611 USA.
   [Spranger, Stefani; Binder, David C.] Univ Chicago, Dept Pathol, Chicago, IL 60637 USA.
   [Binder, David C.] Univ Chicago, Comm Canc Biol, Chicago, IL 60637 USA.
   [Giles, Francis J.] Northwestern Univ, Northwestern Med Dev Therapeut Inst, Chicago, IL 60611 USA.
   [Giles, Francis J.] Northwestern Univ, Div Hematol & Oncol, Chicago, IL 60611 USA.
   [Giles, Francis J.] Northwestern Univ, Robert H Lurie Comprehens Canc Ctr, Chicago, IL 60611 USA.
   [Wainwright, Derek A.] Northwestern Univ, Feinberg Sch Med, Northwestern Brain Tumor Inst, Chicago, IL 60611 USA.
RP Wainwright, DA (通讯作者)，300 E Super St Tarry Bldg 2-703, Chicago, IL 60611 USA.
EM derekwainwright@northwestern.edu
OI Wainwright, Derek/0000-0001-7232-4264
FU Cancer Research Institute Postdoctoral Fellowship; PHS grant - NINDS
   [R00NS082381]; U.S. Department of Health and Human Services;
   Northwestern Brain Tumor Institute; NATIONAL CANCER INSTITUTE
   [P30CA060553] Funding Source: NIH RePORTER; NATIONAL INSTITUTE OF
   NEUROLOGICAL DISORDERS AND STROKE [F32NS073366, K99NS082381,
   R00NS082381] Funding Source: NIH RePORTER
FX S. Spranger is supported by a Cancer Research Institute Postdoctoral
   Fellowship. D.A. Wainwright is supported by PHS grant number
   R00NS082381, awarded by the NINDS, U.S. Department of Health and Human
   Services; a Robert H. Lurie Comprehensive Cancer Center-Zell Scholar
   Program of the Zell Family Foundation Gift; and the Northwestern Brain
   Tumor Institute.
CR Annunziato F, 2002, J EXP MED, V196, P379, DOI 10.1084/jem.20020110
   Balachandran VP, 2011, NAT MED, V17, P1094, DOI 10.1038/nm.2438
   Ball HJ, 2007, GENE, V396, P203, DOI 10.1016/j.gene.2007.04.010
   Beischlag TV, 2008, CRIT REV EUKAR GENE, V18, P207, DOI 10.1615/CritRevEukarGeneExpr.v18.i3.20
   Bloch O, 2013, CLIN CANCER RES, V19, P3165, DOI 10.1158/1078-0432.CCR-12-3314
   Bluestone JA, 2003, NAT REV IMMUNOL, V3, P253, DOI 10.1038/nri1032
   Brahmer JR, 2012, NEW ENGL J MED, V366, P2455, DOI 10.1056/NEJMoa1200694
   COMINGS DE, 1995, GENOMICS, V29, P390, DOI 10.1006/geno.1995.9990
   Curiel TJ, 2004, NAT MED, V10, P942, DOI 10.1038/nm1093
   DAI W, 1990, J BIOL CHEM, V265, P19871
   Dong HD, 2002, NAT MED, V8, P793, DOI 10.1038/nm730
   Duraiswamy J, 2013, CANCER RES, V73, P3591, DOI 10.1158/0008-5472.CAN-12-4100
   El Andaloussi A, 2006, NEURO-ONCOLOGY, V8, P234, DOI 10.1215/15228517-2006-006
   Fallarino F, 2009, J IMMUNOL, V183, P6303, DOI 10.4049/jimmunol.0901577
   Fallarino I, 2002, CELL DEATH DIFFER, V9, P1069, DOI 10.1038/sj.cdd.4401073
   Ferns DM, 2015, ONCOIMMUNOLOGY, V4, DOI 10.4161/2162402X.2014.981457
   Fontenot JD, 2003, NAT IMMUNOL, V4, P330, DOI 10.1038/ni904
   Frumento G, 2002, J EXP MED, V196, P459, DOI 10.1084/jem.20020121
   Fujigaki H, 2006, J BIOCHEM, V139, P655, DOI 10.1093/jb/mvj072
   Gajewski TF, 2013, NAT IMMUNOL, V14, P1014, DOI 10.1038/ni.2703
   Gill BJ, 2014, P NATL ACAD SCI USA, V111, P12550, DOI 10.1073/pnas.1405839111
   Grohmann U, 2003, TRENDS IMMUNOL, V24, P242, DOI 10.1016/S1471-4906(03)00072-3
   HABER R, 1993, J NEUROCHEM, V60, P1159, DOI 10.1111/j.1471-4159.1993.tb03269.x
   Hodi FS, 2010, NEW ENGL J MED, V363, P711, DOI 10.1056/NEJMoa1003466
   Holmgaard RB, 2013, J EXP MED, V210, P1389, DOI 10.1084/jem.20130066
   Holtzhausen A, 2015, CANCER IMMUNOL RES, V3, P1082, DOI 10.1158/2326-6066.CIR-14-0167
   Hwu P, 2000, J IMMUNOL, V164, P3596, DOI 10.4049/jimmunol.164.7.3596
   Iversen TZ, 2014, CLIN CANCER RES, V20, P221, DOI 10.1158/1078-0432.CCR-13-1560
   KNOX W. EUGENE, 1955, JOUR BIOL CHEM, V214, P307
   Konishi J, 2004, CLIN CANCER RES, V10, P5094, DOI 10.1158/1078-0432.CCR-04-0428
   Li DD, 2014, J ENDOCRINOL, V220, P73, DOI 10.1530/JOE-13-0429
   Litzenburger UM, 2014, ONCOTARGET, V5, P1038, DOI 10.18632/oncotarget.1637
   Lob S, 2008, BLOOD, V111, P2152, DOI 10.1182/blood-2007-10-116111
   Lob S, 2009, CANCER IMMUNOL IMMUN, V58, P153, DOI 10.1007/s00262-008-0513-6
   Masaki A, 2015, CLIN CANCER RES, V21, P2830, DOI 10.1158/1078-0432.CCR-14-2275
   Mellor AL, 2005, J IMMUNOL, V175, P5601, DOI 10.4049/jimmunol.175.9.5601
   Metz R, 2007, CANCER RES, V67, P7082, DOI 10.1158/0008-5472.CAN-07-1872
   Metz R, 2014, INT IMMUNOL, V26, P357, DOI 10.1093/intimm/dxt073
   Metz R, 2012, ONCOIMMUNOLOGY, V1, P1460, DOI 10.4161/onci.21716
   Mezrich JD, 2010, J IMMUNOL, V185, P3190, DOI 10.4049/jimmunol.0903670
   Mitsuka K, 2013, NEUROSURGERY, V72, P1031, DOI 10.1227/NEU.0b013e31828cf945
   Muller AJ, 2005, NAT MED, V11, P312, DOI 10.1038/nm1196
   Muller AJ, 2008, P NATL ACAD SCI USA, V105, P17073, DOI 10.1073/pnas.0806173105
   Muller AJ, 2010, CANCER IMMUNOL IMMUN, V59, P1655, DOI 10.1007/s00262-010-0891-4
   Munn DH, 2002, SCIENCE, V297, P1867, DOI 10.1126/science.1073514
   Munn DH, 2005, IMMUNITY, V22, P633, DOI 10.1016/j.immuni.2005.03.013
   Munn DH, 1998, SCIENCE, V281, P1191, DOI 10.1126/science.281.5380.1191
   Munn DH, 1999, J EXP MED, V189, P1363, DOI 10.1084/jem.189.9.1363
   Nagano J, 2013, PLOS ONE, V8, DOI 10.1371/journal.pone.0073404
   Pallotta MT, 2011, NAT IMMUNOL, V12, P870, DOI 10.1038/ni.2077
   Pantouris G, 2014, AMINO ACIDS, V46, P2155, DOI 10.1007/s00726-014-1766-3
   Pilotte L, 2012, P NATL ACAD SCI USA, V109, P2497, DOI 10.1073/pnas.1113873109
   Prins RM, 2011, CLIN CANCER RES, V17, P1603, DOI 10.1158/1078-0432.CCR-10-2563
   Segawa H, 1999, J BIOL CHEM, V274, P19745, DOI 10.1074/jbc.274.28.19745
   Seymour RL, 2006, J LEUKOCYTE BIOL, V80, P1320, DOI 10.1189/jlb.1205727
   Sharma MD, 2007, J CLIN INVEST, V117, P2570, DOI 10.1172/JCI31911
   SHIMIZU T, 1978, J BIOL CHEM, V253, P4700
   Silk JD, 2011, J IMMUNOL, V187, P1617, DOI 10.4049/jimmunol.1000815
   Soliman HH, 2014, ONCOTARGET, V5, P8136, DOI 10.18632/oncotarget.2357
   Spranger S, 2015, NATURE, V523, P231, DOI 10.1038/nature14404
   Spranger S, 2014, J IMMUNOTHER CANCER, V2, DOI 10.1186/2051-1426-2-3
   Spranger S, 2013, SCI TRANSL MED, V5, DOI 10.1126/scitranslmed.3006504
   Sugimoto H, 2006, P NATL ACAD SCI USA, V103, P2611, DOI 10.1073/pnas.0508996103
   TAYLOR MW, 1991, FASEB J, V5, P2516, DOI 10.1096/fasebj.5.11.1907934
   Theate I, 2015, CANCER IMMUNOL RES, V3, P161, DOI 10.1158/2326-6066.CIR-14-0137
   Topalian SL, 2012, NEW ENGL J MED, V366, P2443, DOI 10.1056/NEJMoa1200690
   Tumeh PC, 2014, NATURE, V515, P568, DOI 10.1038/nature13954
   Uyttenhove C, 2003, NAT MED, V9, P1269, DOI 10.1038/nm934
   Valsecchi ME, 2015, NEW ENGL J MED, V373, P1270, DOI [10.1056/NEJMc1509660, 10.1056/NEJMoa1504030]
   van Baren N, 2015, FRONT IMMUNOL, V6, DOI 10.3389/fimmu.2015.00034
   Wainwright DA, 2014, CLIN CANCER RES, V20, P5290, DOI 10.1158/1078-0432.CCR-14-0514
   Weber J, 2010, SEMIN ONCOL, V37, P430, DOI 10.1053/j.seminoncol.2010.09.005
   Wolchok JD, 2013, NEW ENGL J MED, V369, P122, DOI 10.1056/NEJMoa1302369
   Yuasa HJ, 2007, J MOL EVOL, V65, P705, DOI 10.1007/s00239-007-9049-1
   Zhai LJ, 2015, J CLIN NEUROSCI, V22, P1964, DOI 10.1016/j.jocn.2015.06.018
   Zhang Y, 2007, BIOCHEMISTRY-US, V46, P145, DOI 10.1021/bi0620095
NR 76
TC 186
Z9 190
U1 3
U2 73
PU AMER ASSOC CANCER RESEARCH
PI PHILADELPHIA
PA 615 CHESTNUT ST, 17TH FLOOR, PHILADELPHIA, PA 19106-4404 USA
SN 1078-0432
EI 1557-3265
J9 CLIN CANCER RES
JI Clin. Cancer Res.
PD DEC 15
PY 2015
VL 21
IS 24
BP 5427
EP 5433
DI 10.1158/1078-0432.CCR-15-0420
PG 7
WC Oncology
WE Science Citation Index Expanded (SCI-EXPANDED)
SC Oncology
GA DA1HK
UT WOS:000367546700006
PM 26519060
OA Green Accepted
HC Y
HP N
DA 2022-07-19
ER

PT J
AU Lenzo, FL
   Kato, S
   Pabla, S
   DePietro, P
   Nesline, MK
   Conroy, JM
   Burgher, B
   Glenn, ST
   Kuvshinoff, B
   Kurzrock, R
   Morrison, C
AF Lenzo, Felicia L.
   Kato, Shumei
   Pabla, Sarabjot
   DePietro, Paul
   Nesline, Mary K.
   Conroy, Jeffrey M.
   Burgher, Blake
   Glenn, Sean T.
   Kuvshinoff, Boris
   Kurzrock, Razelle
   Morrison, Carl
TI Immune profiling and immunotherapeutic targets in pancreatic cancer
SO ANNALS OF TRANSLATIONAL MEDICINE
LA English
DT Article
DE Precision immunotherapy; PD-L1; immune suppression; immune activation;
   checkpoint inhibitors
ID TUMOR; EXPRESSION; RESPONSES; SUBTYPES; ADENOCARCINOMA; GEMCITABINE;
   FOLFIRINOX; BIOMARKER; ANTIBODY; CELLS
AB Background: Immunotherapeutic approaches for pancreatic ductal adenocarcinoma (PDAC) are less successful as compared to many other tumor types. In this study, comprehensive immune profiling was performed in order to identify novel, potentially actionable targets for immunotherapy.
   Methods: Formalin-fixed paraffin embedded (FFPE) specimens from 68 patients were evaluated for expression of 395 immune-related markers (RNA-seq), mutational burden by complete exon sequencing of 409 genes, PD-L1 expression by immunohistochemistry (IHC), pattern of tumor infiltrating lymphocytes (TILs) infiltration by CD8 IHC, and PD-L1/L2 copy number by fluorescent in situ hybridization (FISH).
   Results: The seven classes of actionable genes capturing myeloid immunosuppression, metabolic immunosuppression, alternative checkpoint blockade, CTLA-4 immune checkpoint, immune infiltrate, and programmed cell death 1 (PD-1) axis immune checkpoint, discerned 5 unique clinically relevant immunosuppression expression profiles (from most to least common): (I) combined myeloid and metabolic immunosuppression [affecting 25 of 68 patients (36.8%)], (II) multiple immunosuppressive mechanisms (29.4%), (III) PD-L1 positive (20.6%), (IV) highly inflamed PD-L1 negative (10.3%); and (V) immune desert (2.9%). The Wilcoxon rank-sum test was used to compare the PDAC cohort with a comparison cohort (n=1,416 patients) for the mean expressions of the 409 genes evaluated. Multiple genes including TIM3, VISTA, CCL2, CCR2, TGFB1, CD73, and CD39 had significantly higher mean expression versus the comparison cohort, while three genes (LAG3, GITR, CD38) had significantly lower mean expression.
   Conclusions: This study demonstrates that a clinically relevant unique profile of immune markers can be identified in PDAC and be used as a roadmap for personalized immunotherapeutic decision-making strategies.
C1 [Lenzo, Felicia L.; Pabla, Sarabjot; DePietro, Paul; Nesline, Mary K.; Conroy, Jeffrey M.; Burgher, Blake; Glenn, Sean T.; Morrison, Carl] OmniSeq Inc, Buffalo, NY USA.
   [Kato, Shumei; Kurzrock, Razelle] Moores Canc Ctr, Ctr Personalized Canc Therapy, La Jolla, CA USA.
   [Conroy, Jeffrey M.; Glenn, Sean T.; Morrison, Carl] Roswell Park Comprehens Canc Ctr, Ctr Personalized Med, Buffalo, NY 14263 USA.
   [Glenn, Sean T.] Roswell Park Comprehens Canc Ctr, Dept Mol & Cellular Biol, Buffalo, NY 14263 USA.
   [Kuvshinoff, Boris] Roswell Park Comprehens Canc Ctr, Dept Surg, Buffalo, NY 14263 USA.
   [Morrison, Carl] Roswell Park Comprehens Canc Ctr, Dept Pathol, Buffalo, NY 14263 USA.
   [Morrison, Carl] Roswell Park Comprehens Canc Ctr, Canc Genet & Genom, Buffalo, NY 14263 USA.
RP Morrison, C (通讯作者)，Roswell Park Comprehens Canc Ctr, Elm & Carlton St, Buffalo, NY 14263 USA.
EM carl.morrison@omniseq.com
FU OmniSeq, Inc. (Buffalo, NY)
FX The research was funded by OmniSeq, Inc. (Buffalo, NY).
CR Aguirre AJ, 2017, CANCER CELL, V32, P185, DOI 10.1016/j.ccell.2017.07.007
   Akhmetzyanova I, 2016, J IMMUNOL, V196, P484, DOI 10.4049/jimmunol.1403039
   [Anonymous], 2016, PD L1 IHC 28 8 PHARM
   Antonioli L, 2013, TRENDS MOL MED, V19, P355, DOI 10.1016/j.molmed.2013.03.005
   Ascierto PA, 2017, ANN ONCOL, V28, P611
   Bailey P, 2016, NATURE, V531, P47, DOI 10.1038/nature16965
   Bantug GR, 2018, NAT REV IMMUNOL, V18, P19, DOI 10.1038/nri.2017.99
   Blando J, 2019, P NATL ACAD SCI USA, V116, P1692, DOI 10.1073/pnas.1811067116
   Brahmer JR, 2012, NEW ENGL J MED, V366, P2455, DOI 10.1056/NEJMoa1200694
   Buque A, 2015, ONCOIMMUNOLOGY, V4, DOI 10.1080/2162402X.2015.1008814
   Byers JT, 2015, ANN SURG ONCOL, V22, pS1574, DOI 10.1245/s10434-014-4293-2
   Cannarile MA, 2017, J IMMUNOTHER CANCER, V5, DOI 10.1186/s40425-017-0257-y
   Cekic C, 2014, CANCER RES, V74, P7250, DOI 10.1158/0008-5472.CAN-13-3583
   Chaudhary R, 2017, J CLIN ONCOL, V35, DOI 10.1200/JCO.2017.35.15_suppl.e14529
   Chen DS, 2017, NATURE, V541, P321, DOI 10.1038/nature21349
   Clark CE, 2009, CANCER LETT, V279, P1, DOI 10.1016/j.canlet.2008.09.037
   Collisson EA, 2011, NAT MED, V17, P500, DOI 10.1038/nm.2344
   Conroy JM, 2019, J IMMUNOTHER CANCER, V7, DOI 10.1186/s40425-018-0489-5
   Conroy JM, 2018, J MOL DIAGN, V20, P95, DOI 10.1016/j.jmoldx.2017.10.001
   Conroy T, 2011, NEW ENGL J MED, V364, P1817, DOI 10.1056/NEJMoa1011923
   Dako, 2019, PD L1 IHC 22C3 PHARM, P1
   Dougan SK, 2017, CANCER J, V23, P321, DOI 10.1097/PPO.0000000000000288
   Feig C, 2013, P NATL ACAD SCI USA, V110, P20212, DOI 10.1073/pnas.1320318110
   Galluzzi L, 2017, EMBO J, V36, P1811, DOI 10.15252/embj.201796697
   Galluzzi L, 2016, CANCER IMMUNOL RES, V4, P895, DOI 10.1158/2326-6066.CIR-16-0197
   Garg AD, 2017, ONCOIMMUNOLOGY, V6, DOI 10.1080/2162402X.2017.1386829
   Haun RS, 2015, CANCER BIOL THER, V16, P1557, DOI 10.1080/15384047.2015.1071740
   He LZ, 2013, J IMMUNOL, V191, P4174, DOI 10.4049/jimmunol.1300409
   Horenstein AL, 2016, MOL MED, V22, P694, DOI 10.2119/molmed.2016.00198
   Hutchinson Lisa, 2016, Nat Rev Clin Oncol, V13, P330, DOI 10.1038/nrclinonc.2016.62
   Iovanna JL, 2017, ONCOIMMUNOLOGY, V6, DOI 10.1080/2162402X.2017.1358840
   Khagi Y, 2017, CANCER METAST REV, V36, P179, DOI 10.1007/s10555-016-9652-y
   Kunzli BM, 2007, AM J PHYSIOL-GASTR L, V292, pG223, DOI 10.1152/ajpgi.00259.2006
   Melisi D, 2018, BRIT J CANCER, V119, P1208, DOI 10.1038/s41416-018-0246-z
   Moffitt RA, 2015, NAT GENET, V47, P1168, DOI 10.1038/ng.3398
   Nywening TM, 2016, LANCET ONCOL, V17, P651, DOI 10.1016/S1470-2045(16)00078-4
   Okudaira K, 2009, INT J ONCOL, V35, P741, DOI 10.3892/ijo_00000387
   Patel SP, 2015, MOL CANCER THER, V14, P847, DOI 10.1158/1535-7163.MCT-14-0983
   Pedroza-Gonzalez A, 2015, ONCOIMMUNOLOGY, V4, DOI 10.1080/2162402X.2015.1051297
   Piconese S, 2008, J EXP MED, V205, P825, DOI 10.1084/jem.20071341
   Royal RE, 2010, J IMMUNOTHER, V33, P828, DOI 10.1097/CJI.0b013e3181eec14c
   Sanford DE, 2013, CLIN CANCER RES, V19, P3404, DOI 10.1158/1078-0432.CCR-13-0525
   Schupp J, 2019, CELL IMMUNOL, V343, DOI 10.1016/j.cellimm.2017.10.013
   Shen H, 2013, ONCOTARGET, V4, P2124, DOI 10.18632/oncotarget.1485
   Singh K, 2016, BREAST CANCER RES TR, V157, P405, DOI 10.1007/s10549-016-3824-x
   Vacchelli E, 2016, ONCOIMMUNOLOGY, V5, DOI 10.1080/2162402X.2016.1214790
   Vonderheide RH, 2013, CURR OPIN IMMUNOL, V25, P200, DOI 10.1016/j.coi.2013.01.006
   Weiss GJ, 2018, INVEST NEW DRUG, V36, P96, DOI 10.1007/s10637-017-0525-1
   Woo SR, 2012, CANCER RES, V72, P917, DOI 10.1158/0008-5472.CAN-11-1620
   Xue CB, 2011, ACS MED CHEM LETT, V2, P913, DOI 10.1021/ml200199c
   Yan L, 2015, SCI REP-UK, V5, DOI 10.1038/srep13718
NR 51
TC 3
Z9 3
U1 1
U2 4
PU AME PUBL CO
PI SHATIN
PA FLAT-RM C 16F, KINGS WING PLAZA 1, NO 3 KWAN ST, SHATIN, HONG KONG
   00000, PEOPLES R CHINA
SN 2305-5839
EI 2305-5847
J9 ANN TRANSL MED
JI ANN. TRANSL. MED.
PD JAN
PY 2021
VL 9
IS 2
AR 119
DI 10.21037/atm-20-1076
PG 15
WC Oncology; Medicine, Research & Experimental
WE Science Citation Index Expanded (SCI-EXPANDED)
SC Oncology; Research & Experimental Medicine
GA QG9EW
UT WOS:000617883600024
PM 33569421
OA Green Published, gold
DA 2022-07-19
ER

PT J
AU El-Sayed, A
   Aleya, L
   Kamel, M
AF El-Sayed, Amr
   Aleya, Lotfi
   Kamel, Mohamed
TI The link among microbiota, epigenetics, and disease development
SO ENVIRONMENTAL SCIENCE AND POLLUTION RESEARCH
LA English
DT Review
DE Cancer; Cardiovascular diseases; DNA methylation; Epigenetic; Histone
   acetylation; Microbiota; Epigenetic drugs
ID CHAIN FATTY-ACIDS; HISTONE DEACETYLASE INHIBITORS; NITRIC-OXIDE
   SYNTHASE; INDUCED DNA HYPERMETHYLATION; TUMOR-SUPPRESSOR GENES;
   PANCREATIC-CANCER RISK; GUT MICROBIOTA; FECAL MICROBIOTA; COLON-CANCER;
   INTESTINAL MICROBIOTA
AB The microbiome is a community of various microorganisms that inhabit or live on the skin of humans/animals, sharing the body space with their hosts. It is a sort of complex ecosystem of trillions of commensals, symbiotic, and pathogenic microorganisms, including trillions of bacteria, archaea, protozoa, fungi, and viruses. The microbiota plays a role in the health and disease status of the host. Their number, species dominance, and viability are dynamic. Their long-term disturbance is usually accompanied by serious diseases such as metabolic disorders, cardiovascular diseases, or even cancer. While epigenetics is a term that refers to different stimuli that induce modifications in gene expression patterns without structural changes in the inherited DNA sequence, these changes can be reversible or even persist for several generations. Epigenetics can be described as cell memory that stores experience against internal and external factors. Results from multiple institutions have contributed to the role and close interaction of both microbiota and epigenetics in disease induction. Understanding the mechanisms of both players enables a better understanding of disease induction and development and also opens the horizon to revolutionary therapeutic approaches. The present review illustrates the roles of diet, microbiome, and epigenetics in the induction of several chronic diseases. In addition, it discusses the application of epigenetic data to develop diagnostic biomarkers and therapeutics and evaluate their safety for patients. Understanding the interaction among all these elements enables the development of innovative preventive/therapeutic approaches for disease control.
C1 [El-Sayed, Amr; Kamel, Mohamed] Cairo Univ, Fac Vet Med, Dept Med & Infect Dis, Giza, Egypt.
   [Aleya, Lotfi] Bourgogne Franche Comte Univ, Chronoenvironm Lab, UMR CNRS 6249, F-25030 Besancon, France.
RP Kamel, M (通讯作者)，Cairo Univ, Fac Vet Med, Dept Med & Infect Dis, Giza, Egypt.
EM m_salah@staff.cu.edu.eg
CR Abdelli LS, 2019, SCI REP-UK, V9, DOI 10.1038/s41598-019-45348-z
   Ai R, 2016, NAT COMMUN, V7, DOI 10.1038/ncomms11849
   Ajslev TA, 2011, INT J OBESITY, V35, P522, DOI 10.1038/ijo.2011.27
   Alang N, 2015, OPEN FORUM INFECT DI, V2, DOI 10.1093/ofid/ofv004
   Alenghat T, 2014, TRENDS IMMUNOL, V35, P518, DOI 10.1016/j.it.2014.09.007
   Alkanani AK, 2015, DIABETES, V64, P3510, DOI 10.2337/db14-1847
   Allavena P, 2008, CURR OPIN GENET DEV, V18, P3, DOI 10.1016/j.gde.2008.01.003
   Amato RJ, 2007, CLIN GENITOURIN CANC, V5, P422, DOI 10.3816/CGC.2007.n.029
   Amir RE, 1999, NAT GENET, V23, P185, DOI 10.1038/13810
   Anand S, 2014, GASTROINTEST ENDOSC, V79, pAB214, DOI [10.1016/j.gie.2014.05.063, DOI 10.1016/S0140-6736(17)32366-8]
   Angelakis E, 2014, ANTIMICROB AGENTS CH, V58, P3342, DOI 10.1128/AAC.02437-14
   [Anonymous], 2014, FRONT GENET, V5, DOI 10.3389/fgene.2014.00364
   ARCHER CB, 1989, CLIN EXP DERMATOL, V14, P319, DOI 10.1111/j.1365-2230.1989.tb01993.x
   Arias I, 2012, SCHIZOPHR RES, V136, P128, DOI 10.1016/j.schres.2011.10.026
   Aron-Wisnewsky J, 2019, CURR DIABETES REP, V19, DOI 10.1007/s11892-019-1180-z
   Arthur JC, 2012, SCIENCE, V338, P120, DOI 10.1126/science.1224820
   Ashrafizadeh M., 2019, REV CLIN MED, V6, P55, DOI [10.22038/rcm.2019.39205.1271, DOI 10.22038/RCM.2019.39205.1271]
   Aslibekyan S, 2017, TRANSLATING EPIGENETICS TO THE CLINIC, P135
   Assao A, 2021, CLIN ORAL INVEST, V25, P4591, DOI 10.1007/s00784-020-03773-9
   Aune Dagfinn, 2011, BMJ, V343, pd6617, DOI 10.1136/bmj.d6617
   Aykan Nuri Faruk, 2015, Oncol Rev, V9, P288, DOI 10.4081/oncol.2015.288
   Baccarelli A, 2010, EPIDEMIOLOGY, V21, P819, DOI 10.1097/EDE.0b013e3181f20457
   Badia E, 1998, BREAST CANCER RES TR, V47, P71, DOI 10.1023/A:1005801005966
   Bae J-W, 2013, ENV MICROBIOL REP, V473, DOI [10.1111/1758-2229, DOI 10.1111/1758-2229]
   Bai ZT, 2018, ONCOL LETT, V15, P2049, DOI 10.3892/ol.2017.7597
   Banerjee S, 2017, ONCOTARGET, V8, P36225, DOI 10.18632/oncotarget.16717
   Barshaik S, 2017, J CLIN EPIGENET, V03, DOI [10.21767/2472-1158, DOI 10.21767/2472-1158]
   Baruch EN, 2021, SCIENCE, V371, P602, DOI 10.1126/science.abb5920
   Behr C, 2017, ARCH TOXICOL, V91, P3439, DOI 10.1007/s00204-017-1949-2
   Bengmark S, 2006, JPEN-PARENTER ENTER, V30, P45, DOI 10.1177/014860710603000145
   Benjamin JS, 2017, P NATL ACAD SCI USA, V114, P125, DOI 10.1073/pnas.1611431114
   Berard A, 2007, BRIT J CLIN PHARMACO, V63, P196, DOI 10.1111/j.1365-2125.2006.02837.x
   Besteher B, 2017, J PSYCHIATR RES, V95, P114, DOI 10.1016/j.jpsychires.2017.08.012
   Bhavsar AP, 2007, NATURE, V449, P827, DOI 10.1038/nature06247
   Bialonska D, 2010, INT J FOOD MICROBIOL, V140, P175, DOI 10.1016/j.ijfoodmicro.2010.03.038
   Bierne H, 2017, EPIGENETICS HUM HLTH, P113, DOI 10.1007/978-3-319-55021-3_6
   Biesalski HK, 2016, ANN NY ACAD SCI, V1372, P53, DOI 10.1111/nyas.13145
   Bishehsari F, 2014, WORLD J GASTROENTERO, V20, P6055, DOI 10.3748/wjg.v20.i20.6055
   Bisle S, 2016, VIRULENCE, V7, P400, DOI 10.1080/21505594.2016.1139280
   Bjornsson HT, 2014, SCI TRANSL MED, V6, DOI 10.1126/scitranslmed.3009278
   Bloching M, 2007, ORAL ONCOL, V43, P933, DOI 10.1016/j.oraloncology.2006.11.006
   Boksa P, 2008, J PSYCHIATR NEUROSCI, V33, P183
   Bolden JE, 2006, NAT REV DRUG DISCOV, V5, P769, DOI 10.1038/nrd2133
   Bonkovsky HL, 2006, ANN INTERN MED, V144, P68, DOI 10.7326/0003-4819-144-1-200601030-00020
   Boonchooduang N, 2020, EUR J NUTR, V59, P3391, DOI 10.1007/s00394-020-02383-1
   Bouskra D, 2008, NATURE, V456, P507, DOI 10.1038/nature07450
   Brasacchio D, 2009, DIABETES, V58, P1229, DOI 10.2337/db08-1666
   Bremner JD, 2005, AM J PSYCHIAT, V162, P983, DOI 10.1176/appi.ajp.162.5.983
   Brueckner B, 2005, CANCER RES, V65, P6305, DOI 10.1158/0008-5472.CAN-04-2957
   Bultman SJ, 2017, MOL NUTR FOOD RES, V61, DOI 10.1002/mnfr.201500902
   Burrell CJ., 2017, FENNER WHITES MEDICA
   Byler S, 2014, ANTICANCER RES, V34, P1071
   Caglar K, 2006, J PEDIAT HEMATOL ONC, V28, P374
   Cani PD, 2008, DIABETES, V57, P1470, DOI 10.2337/db07-1403
   Carvalho AL, 2008, CLIN CANCER RES, V14, P97, DOI 10.1158/1078-0432.CCR-07-0722
   Castillo A, 2016, COLOMB MEDICA, V47, P178
   Castro DJ, 2008, CARCINOGENESIS, V29, P1581, DOI 10.1093/carcin/bgm237
   Castro-Nallar E, 2015, PEERJ, V3, DOI 10.7717/peerj.1140
   Champer M, 2018, BJOG-INT J OBSTET GY, V125, P309, DOI 10.1111/1471-0528.14631
   Chan Y, 2004, J BIOL CHEM, V279, P35087, DOI 10.1074/jbc.M405063200
   Chang HH, 2009, ORAL ONCOL, V45, P610, DOI 10.1016/j.oraloncology.2008.08.011
   Chaput N, 2017, ANN ONCOL, V28, P1368, DOI 10.1093/annonc/mdx108
   Chen BD, 2017, J AUTOIMMUN, V83, P31, DOI 10.1016/j.jaut.2017.03.009
   Chen RZ, 1998, NATURE, V395, P89, DOI 10.1038/25779
   Cheng HY, 2020, FRONT ONCOL, V10, DOI 10.3389/fonc.2020.00163
   Cheng JC, 2003, J NATL CANCER I, V95, P399, DOI 10.1093/jnci/95.5.399
   Cheng YW, 2020, CLIN GASTROENTEROL H, V18, P2234, DOI 10.1016/j.cgh.2019.12.029
   Chiariotti L, 2013, MED MICROBIOL IMMUN, V202, P327, DOI 10.1007/s00430-013-0301-6
   Choudhry H, 2021, MOLECULES, V26, DOI 10.3390/molecules26010206
   Chu DM, 2016, GUT MICROBES, V7, P459, DOI 10.1080/19490976.2016.1241357
   Chung YL, 2009, CARCINOGENESIS, V30, P1387, DOI 10.1093/carcin/bgp079
   Ciarlone SL, 2016, NEUROBIOL DIS, V96, P38, DOI 10.1016/j.nbd.2016.08.002
   Cipollone F, 2011, STROKE, V42, P2556, DOI 10.1161/STROKEAHA.110.597575
   Clark DWJ, 2001, DRUG SAFETY, V24, P1143, DOI 10.2165/00002018-200124150-00005
   Clarke JD, 2008, CANCER LETT, V269, P291, DOI 10.1016/j.canlet.2008.04.018
   Cloos PAC, 2008, GENE DEV, V22, P1115, DOI 10.1101/gad.1652908
   Cogdill AP, 2018, TRENDS IMMUNOL, V39, P900, DOI 10.1016/j.it.2018.09.007
   Cong SY, 2005, MOL CELL NEUROSCI, V30, P560, DOI 10.1016/j.mcn.2005.10.015
   Conteh AR, 2020, TOXICOL RES-UK, V9, P569, DOI 10.1093/toxres/tfaa065
   Cooney Craig A, 2002, J Nutr, V132, p2393S, DOI 10.1093/jn/132.8.2393S
   Copeland RA, 2009, NAT REV DRUG DISCOV, V8, P724, DOI 10.1038/nrd2974
   Coplan J., 2017, REFERENCE MODULE NEU
   Cordova-Palomera A, 2018, PLOS ONE, V13, DOI 10.1371/journal.pone.0207754
   Cortese R, 2016, EPIGENETICS-US, V11, P205, DOI 10.1080/15592294.2016.1155011
   COUSENS LS, 1979, J BIOL CHEM, V254, P1716
   Csoka A, 2008, J SEX MED, V5, P227, DOI 10.1111/j.1743-6109.2007.00630.x
   Csoka AB, 2009, MED HYPOTHESES, V73, P770, DOI 10.1016/j.mehy.2008.10.039
   Cui L, 2017, BIOMED RES INT, V2017, DOI 10.1155/2017/3796359
   Culley DJ, 2006, EUR J PHARMACOL, V549, P71, DOI 10.1016/j.ejphar.2006.08.028
   Cummings NE, 2018, J PHYSIOL-LONDON, V596, P623, DOI 10.1113/JP275075
   Cuyas E, 2020, CANCERS, V12, DOI 10.3390/cancers12071757
   Dai ZJ, 2019, INT J CANCER, V145, P2032, DOI 10.1002/ijc.32017
   Dashwood RH, 2007, SEMIN CANCER BIOL, V17, P363, DOI 10.1016/j.semcancer.2007.04.001
   Davar D, 2021, SCIENCE, V371, P595, DOI 10.1126/science.abf3363
   David LA, 2014, NATURE, V505, P559, DOI 10.1038/nature12820
   Dawson MA, 2012, NEW ENGL J MED, V367, P647, DOI 10.1056/NEJMra1112635
   Dayeh T, 2014, PLOS GENET, V10, DOI 10.1371/journal.pgen.1004160
   De Filippo C, 2010, P NATL ACAD SCI USA, V107, P14691, DOI 10.1073/pnas.1005963107
   de Haas EN, 2018, NEUROSCI BIOBEHAV R, V95, P170, DOI 10.1016/j.neubiorev.2018.07.007
   De Martinis BS, 2001, PHARMACOL RES, V44, P317, DOI 10.1006/phrs.2001.0860
   de Vogel J, 2008, CARCINOGENESIS, V29, P398, DOI 10.1093/carcin/bgm278
   Dedeyne L, 2022, GERONTOLOGY, V68, P252, DOI 10.1159/000516117
   Deiuliis J, 2014, J HUM HYPERTENS, V28, P251, DOI 10.1038/jhh.2013.97
   del Pozo CH, 2018, DIS MODEL MECH, V11, DOI 10.1242/dmm.035048
   den Besten G, 2013, J LIPID RES, V54, P2325, DOI 10.1194/jlr.R036012
   Denes M.I., 2016, ACTA MARISIENSIS SER, V62, P400, DOI [10.1515/amma-2016-0046, DOI 10.1515/AMMA-2016-0046]
   Deplancke B, 2001, AM J CLIN NUTR, V73, p1131S
   Derosa L, 2018, ANN ONCOL, V29, P1437, DOI 10.1093/annonc/mdy103
   Derrien M, 2021, MULTISTRAIN FERMENTE, DOI [10.1101/2021.01.14.21249458, DOI 10.1101/2021.01.14.21249458]
   Desmettre TJ, 2018, J FR OPHTALMOL, V41, pE407, DOI 10.1016/j.jfo.2018.09.001
   Devaux CA, 2018, FRONT MICROBIOL, V9, DOI 10.3389/fmicb.2018.01379
   Dokmanovic M, 2007, MOL CANCER RES, V5, P981, DOI 10.1158/1541-7786.MCR-07-0324
   Dolinoy DC, 2006, ENVIRON HEALTH PERSP, V114, P567, DOI 10.1289/ehp.8700
   Domingo JL, 2016, ENVIRON RES, V145, P109, DOI 10.1016/j.envres.2015.11.031
   Dominguez-Bello MG, 2010, P NATL ACAD SCI USA, V107, P11971, DOI 10.1073/pnas.1002601107
   Dumortier O, 2007, DIABETOLOGIA, V50, P2495, DOI 10.1007/s00125-007-0811-0
   Duncan SH, 2004, BRIT J NUTR, V91, P915, DOI 10.1079/BJN20041150
   Duran-Pinedo AE, 2014, ISME J, V8, P1659, DOI 10.1038/ismej.2014.23
   Duthie SJ, 1999, BRIT MED BULL, V55, P578, DOI 10.1258/0007142991902646
   Egger G, 2004, NATURE, V429, P457, DOI 10.1038/nature02625
   El-Osta A, 2008, J EXP MED, V205, P2409, DOI 10.1084/jem.20081188
   Elhag DA, 2021, INT J MOL SCI, V22, DOI 10.3390/ijms22010125
   Ellies P, 2000, CORNEA, V19, P238, DOI 10.1097/00003226-200003000-00020
   Elsalem L, 2020, CLIN EXP GASTROENTER, V13, P151, DOI 10.2147/CEG.S243337
   Fan XS, 2014, EXP MOL PATHOL, V96, P242, DOI 10.1016/j.yexmp.2014.02.009
   Fang HM, 2021, MICROB CELL FACT, V20, DOI 10.1186/s12934-021-01513-6
   Farivar Shirin, 2018, Iranian Biomedical Journal, V22, P294, DOI 10.29252/ibj.22.5.294
   Faure Celine, 2006, Expert Rev Neurother, V6, P235, DOI 10.1586/14737175.6.2.235
   FEINBERG AP, 1983, NATURE, V301, P89, DOI 10.1038/301089a0
   Feinberg AP, 2006, NAT REV GENET, V7, P21, DOI 10.1038/nrg1748
   Fessler J, 2019, J IMMUNOTHER CANCER, V7, DOI 10.1186/s40425-019-0574-4
   Fichtlscherer S, 2010, CIRC RES, V107, P677, DOI 10.1161/CIRCRESAHA.109.215566
   Finegold SM, 2010, ANAEROBE, V16, P444, DOI 10.1016/j.anaerobe.2010.06.008
   Fish JE, 2010, J BIOL CHEM, V285, P810, DOI 10.1074/jbc.M109.067868
   Fish JE, 2005, J BIOL CHEM, V280, P24824, DOI 10.1074/jbc.M502115200
   Fofanova TY, 2016, J PEDIATR GASTR NUTR, V62, P208, DOI 10.1097/MPG.0000000000000950
   Fraga MF, 2005, NAT GENET, V37, P391, DOI 10.1038/ng1531
   Fraga MF, 2005, P NATL ACAD SCI USA, V102, P10604, DOI 10.1073/pnas.0500398102
   Frye RE, 2013, TRANSL PSYCHIAT, V3, DOI 10.1038/tp.2012.143
   Fu L, 2014, REPROD DOMEST ANIM, V49, pe21, DOI 10.1111/rda.12277
   Funkhouser LJ, 2013, PLOS BIOL, V11, DOI 10.1371/journal.pbio.1001631
   Gabert L, 2011, RAPID COMMUN MASS SP, V25, P2697, DOI 10.1002/rcm.5067
   Gadecka A, 2019, NUTRIENTS, V11, DOI 10.3390/nu11061251
   Gantz VM, 2015, P NATL ACAD SCI USA, V112, pE6736, DOI 10.1073/pnas.1521077112
   Garcia-Villalba R, 2013, J AGR FOOD CHEM, V61, P8797, DOI 10.1021/jf402498b
   Gareau MG, 2007, GUT, V56, P1522, DOI 10.1136/gut.2006.117176
   Gasche JA, 2012, FUTURE ONCOL, V8, P1407, DOI [10.2217/fon.12.138, 10.2217/FON.12.138]
   Geller LT, 2017, SCIENCE, V357, P1156, DOI 10.1126/science.aah5043
   Gemenetzi M, 2014, EYE, V28, P1407, DOI 10.1038/eye.2014.225
   Ghantous Y, 2018, CURR OPIN ONCOL, V30, P152, DOI 10.1097/CCO.0000000000000444
   Gholizadeh P, 2017, BIOMED PHARMACOTHER, V89, P918, DOI 10.1016/j.biopha.2017.02.102
   Ghoshal K, 2006, J NUTR, V136, P1522, DOI 10.1093/jn/136.6.1522
   Giri PS, 2021, SKIN MICROBIOME ITS, DOI [10.1201/9781003037521-11, DOI 10.1201/9781003037521-11]
   Godfrey KM, 2011, DIABETES, V60, P1528, DOI 10.2337/db10-0979
   Gokul S, 2012, ORAL CANC, P227
   Gomez-Diaz E, 2012, PLOS PATHOG, V8, DOI 10.1371/journal.ppat.1003007
   Gonzalo S, 2005, CELL CYCLE, V4, P752, DOI 10.4161/cc.4.6.1720
   Gopinath D, 2020, CANCERS, V12, DOI 10.3390/cancers12071893
   Gorjifard S, 2016, J LEUKOCYTE BIOL, V100, P865, DOI 10.1189/jlb.3RI0516-222R
   Gouvea TS, 2008, PHARMACOL BIOCHEM BE, V90, P416, DOI 10.1016/j.pbb.2008.03.025
   Gouveia C, 2020, GE PORT J GASTROENT, V28, P56, DOI 10.1159/000507263
   Greenbaum S, 2019, AM J OBSTET GYNECOL, V220, P324, DOI 10.1016/j.ajog.2018.11.1089
   Griffiths EA, 2008, SEMIN HEMATOL, V45, P23, DOI 10.1053/j.seminhematol.2007.11.007
   Grimm Christine, 2010, GMS Health Technol Assess, V6, pDoc03, DOI 10.3205/hta000081
   Groeger S, 2011, IMMUNOBIOLOGY, V216, P1302, DOI 10.1016/j.imbio.2011.05.005
   Gueant JL, 2013, TRENDS ENDOCRIN MET, V24, P279, DOI 10.1016/j.tem.2013.01.010
   Gurav A, 2015, BIOCHEM J, V469, P267, DOI 10.1042/BJ20150242
   Guy J, 2007, SCIENCE, V315, P1143, DOI 10.1126/science.1138389
   Halfmann R, 2010, SCIENCE, V330, P629, DOI 10.1126/science.1191081
   Halkidou K, 2004, PROSTATE, V59, P177, DOI 10.1002/pros.20022
   Hamer HM, 2008, ALIMENT PHARM THER, V27, P104, DOI 10.1111/j.1365-2036.2007.03562.x
   Han XS, 2013, CANCER-AM CANCER SOC, V119, P1314, DOI 10.1002/cncr.27936
   Harris, 2016, GLOBAL EPIDEMIOLOGY
   Hassouneh R, 2021, J CLIN MED, V10, DOI 10.3390/jcm10020330
   Haupt DW, 2001, J CLIN PSYCHIAT, V62, P15
   He H, 2018, HUM GENOMICS, V12, DOI 10.1186/s40246-018-0163-5
   Henikoff S, 2016, CURR BIOL, V26, pR644, DOI 10.1016/j.cub.2016.06.011
   Herceg Z, 2007, MOL ONCOL, V1, P26, DOI 10.1016/j.molonc.2007.01.004
   Hernandez DG, 2011, HUM MOL GENET, V20, P1164, DOI 10.1093/hmg/ddq561
   Hinnebusch BF, 2002, J NUTR, V132, P1012, DOI 10.1093/jn/132.5.1012
   Ho E, 2010, WORLD REV NUTR DIET, V101, P95, DOI 10.1159/000314514
   Ho J, 2021, IMMUNOLOGY, V162, P11, DOI 10.1111/imm.13255
   Hoenerhoff MJ, 2013, TOXICOL PATHOL, V41, P826, DOI 10.1177/0192623312467520
   Holliday R, 1998, MUTAT RES-FUND MOL M, V422, P203, DOI 10.1016/S0027-5107(98)00219-X
   Homann N, 2000, CARCINOGENESIS, V21, P663, DOI 10.1093/carcin/21.4.663
   Homann N, 2000, INT J CANCER, V86, P169, DOI 10.1002/(SICI)1097-0215(20000415)86:2&lt;169::AID-IJC4&gt;3.0.CO;2-3
   Hooper SJ, 2009, HEAD NECK-J SCI SPEC, V31, P1228, DOI 10.1002/hed.21140
   Hoque MO, 2006, JNCI-J NATL CANCER I, V98, P996, DOI 10.1093/jnci/djj265
   Houghton CA, 2019, OXID MED CELL LONGEV, V2019, DOI 10.1155/2019/2716870
   Houshdaran S, 2007, PLOS ONE, V2, DOI 10.1371/journal.pone.0001289
   Hu S, 2011, PLOS ONE, V6, DOI 10.1371/journal.pone.0016221
   Huang KY, 2020, J AGR FOOD CHEM, V68, P11128, DOI 10.1021/acs.jafc.0c04253
   Hullar MAJ, 2014, CANCER J, V20, P170, DOI 10.1097/PPO.0000000000000053
   Human Microbiome Project Consortium, 2012, Nature, V486, P207, DOI 10.1038/nature11234
   Hussein AA, 2021, UROL ONCOL-SEMIN ORI, V39, DOI 10.1016/j.urolonc.2020.12.011
   Hwang Joon-Ho, 2015, Prev Nutr Food Sci, V20, P8, DOI 10.3746/pnf.2015.20.1.8
   Iida N, 2013, SCIENCE, V342, P967, DOI 10.1126/science.1240527
   Ijssennagger N, 2015, P NATL ACAD SCI USA, V112, P10038, DOI 10.1073/pnas.1507645112
   Iliopoulos D, 2010, MOL CELL, V39, P493, DOI 10.1016/j.molcel.2010.07.023
   Inaba H, 2014, CELL MICROBIOL, V16, P131, DOI 10.1111/cmi.12211
   Indrio F, 2017, FRONT PEDIATR, V5, DOI 10.3389/fped.2017.00178
   Irimie AI, 2018, INT J MOL SCI, V19, DOI 10.3390/ijms19030670
   Iweala OI, 2006, IMMUNOL REV, V213, P82, DOI 10.1111/j.1600-065X.2006.00431.x
   Jangra A, 2016, ANN NEUROSCI, V23, P246, DOI 10.1159/000449486
   Janket SJ, 2008, ORAL SURG ORAL MED O, V105, P173, DOI 10.1016/j.tripleo.2007.06.027
   Janowitz C, 2019, INVEST OPHTH VIS SCI, V60, P420, DOI 10.1167/iovs.18-24813
   Jansen Rick J, 2013, J Gastrointest Cancer, V44, P152, DOI 10.1007/s12029-012-9441-y
   Jayaraman M, 2012, ANGEW CHEM INT EDIT, V51, P8529, DOI 10.1002/anie.201203263
   Jia W, 2018, NAT REV GASTRO HEPAT, V15, P111, DOI 10.1038/nrgastro.2017.119
   Jimenez-Chillaron JC, 2012, BIOCHIMIE, V94, P2242, DOI 10.1016/j.biochi.2012.06.012
   Jin W, 2011, BIOCHEM BIOPH RES CO, V406, P89, DOI 10.1016/j.bbrc.2011.01.116
   Johnson L, 2016, PERIODONTAL BACTERIA
   Kaczmarek JL, 2019, J NUTR BIOCHEM, V63, P27, DOI 10.1016/j.jnutbio.2018.09.015
   Kang DW, 2019, SCI REP-UK, V9, DOI 10.1038/s41598-019-42183-0
   Kato M, 2019, NAT REV NEPHROL, V15, P327, DOI 10.1038/s41581-019-0135-6
   Keller R, 2017, NEUROL SCI, V38, P1353, DOI 10.1007/s10072-017-2974-x
   Kelly D, 2018, JCI INSIGHT, V3, DOI 10.1172/jci.insight.122104
   Kelly JR, 2017, FRONT NEUROSCI-SWITZ, V11, DOI 10.3389/fnins.2017.00490
   Kim T, 2010, PSYCHIAT RES, V178, P266, DOI 10.1016/j.psychres.2009.05.007
   Kinane DF, 2008, FRONT BIOSCI-LANDMRK, V13, P966, DOI 10.2741/2736
   Knoll RL, 2017, AM J PHYSIOL-GASTR L, V312, pG327, DOI 10.1152/ajpgi.00293.2016
   Koren O, 2011, P NATL ACAD SCI USA, V108, P4592, DOI 10.1073/pnas.1011383107
   Korpela K, 2016, NAT COMMUN, V7, DOI 10.1038/ncomms10410
   Kostic AD, 2013, CELL HOST MICROBE, V14, P207, DOI 10.1016/j.chom.2013.07.007
   Krautkramer KA, 2016, MOL CELL, V64, P982, DOI 10.1016/j.molcel.2016.10.025
   Kruis W, 2004, ALIMENT PHARM THER, V20, P75, DOI 10.1111/j.1365-2036.2004.02051.x
   Kumar Satish, 2015, Natl J Maxillofac Surg, V6, P176, DOI 10.4103/0975-5950.183869
   Kuriyama M, 2008, CLEFT PALATE-CRAN J, V45, P545, DOI 10.1597/07-134.1
   Kuzuhara T, 2007, MOL CARCINOGEN, V46, P640, DOI 10.1002/mc.20332
   La Rosa GRM, 2020, ONCOL LETT, V19, P3045, DOI 10.3892/ol.2020.11441
   Laeger T, 2016, CELL REP, V16, P707, DOI 10.1016/j.celrep.2016.06.044
   Lagiou P, 2007, J INTERN MED, V261, P366, DOI 10.1111/j.1365-2796.2007.01774.x
   Lawrence MS, 2015, NATURE, V517, P576, DOI 10.1038/nature14129
   Lax AJ, 2002, TRENDS MICROBIOL, V10, P293, DOI 10.1016/S0966-842X(02)02360-0
   Le Chatelier E, 2013, NATURE, V500, P541, DOI 10.1038/nature12506
   Lecuyer E, 2014, IMMUNITY, V40, P608, DOI 10.1016/j.immuni.2014.03.009
   Lee E, 2017, J CLIN EPIGENET, VS1, P14, DOI [10.21767/2472-1158.100048, DOI 10.21767/2472-1158.100048]
   Lee HS, 2015, NUTRIENTS, V7, P9492, DOI 10.3390/nu7115467
   Lee PS, 2019, MOL NUTR FOOD RES, V63, DOI [10.1002/mnfr.201800390, 10.1002/mnfr.201970003]
   Lee S, 2018, SCI REP-UK, V8, DOI 10.1038/s41598-018-21960-3
   Leishman Shaneen J, 2010, J Oral Microbiol, V2, DOI 10.3402/jom.v2i0.5781
   Levy M, 2016, GENE DEV, V30, P1589, DOI 10.1101/gad.284091.116
   Lewis JD, 2015, CELL HOST MICROBE, V18, P489, DOI 10.1016/j.chom.2015.09.008
   Li CCY, 2010, EPIGENOMICS-UK, V2, P539, DOI 10.2217/EPI.10.33
   Li YW, 2015, PANCREAS, V44, P1, DOI 10.1097/MPA.0000000000000257
   Li YY, 2018, FRONT GENET, V9, DOI 10.3389/fgene.2018.00342
   Li YY, 2018, CANCER PREV RES, V11, P451, DOI 10.1158/1940-6207.CAPR-17-0423
   Liang LX, 2015, SCI REP-UK, V5, DOI 10.1038/srep11763
   Lin A, 2013, PLOS ONE, V8, DOI 10.1371/journal.pone.0053838
   Lin P, 2015, INVEST OPHTH VIS SCI, V56
   Lingen MW, 2011, ORAL DIS, V17, P7, DOI 10.1111/j.1601-0825.2011.01789.x
   Liu S, 2013, AM J CHINESE MED, V41, P629, DOI 10.1142/S0192415X13500444
   Looft T, 2012, P NATL ACAD SCI USA, V109, P1691, DOI 10.1073/pnas.1120238109
   Lu Louise J., 2016, Yale Journal of Biology and Medicine, V89, P325
   Lui RN, 2019, HONG KONG MED J, V25, P178, DOI 10.12809/hkmj197855
   Lukovac S, 2014, MBIO, V5, DOI 10.1128/mBio.01438-14
   Lunec J, 2004, ANN NY ACAD SCI, V1031, P169, DOI 10.1196/annals.1331.016
   Lurie I, 2015, J CLIN PSYCHIAT, V76, P1522, DOI 10.4088/JCP.15m09961
   Lyte M, 2011, BIOESSAYS, V33, P574, DOI 10.1002/bies.201100024
   Ma DW, 2019, FEMS MICROBIOL LETT, V366, DOI 10.1093/femsle/fnz025
   MacFabe DF, 2011, BEHAV BRAIN RES, V217, P47, DOI 10.1016/j.bbr.2010.10.005
   Macfarlane GT, 2012, J AOAC INT, V95, P50, DOI 10.5740/jaoacint.SGE_Macfarlane
   Macpherson AJ, 2002, CELL MOL LIFE SCI, V59, P2088, DOI 10.1007/s000180200009
   Macpherson AJ, 2001, MICROBES INFECT, V3, P1021, DOI 10.1016/S1286-4579(01)01460-5
   magazine N, FEARFUL MEMORIES PAS
   Mague SD, 2005, BIOL PSYCHIAT, V57, P120, DOI 10.1016/j.biopsych.2004.10.037
   Makarla PB, 2005, CLIN CANCER RES, V11, P5365, DOI 10.1158/1078-0432.CCR-04-2455
   Malaspina D, 2008, BMC PSYCHIATRY, V8, DOI 10.1186/1471-244X-8-71
   Manjrekar J, 2017, J GENET, V96, P445, DOI 10.1007/s12041-017-0798-3
   Manseau MW, 2015, NEUROTHERAPEUTICS, V12, P816, DOI 10.1007/s13311-015-0382-6
   Mantovani A, 2008, NATURE, V454, P436, DOI 10.1038/nature07205
   Marazzi I, 2012, NATURE, V483, P428, DOI 10.1038/nature10892
   Marley AR, 2016, INT J MOL EPIDEMIOL, V7, P105
   Martin OCB, 2018, CANCER PREV RES, V11, P569, DOI 10.1158/1940-6207.CAPR-17-0361
   Maslowski KM, 2009, NATURE, V461, P1282, DOI 10.1038/nature08530
   Massa V, 2005, PHARMACOGENET GENOM, V15, P787, DOI 10.1097/01.fpc.0000170914.11898.3a
   Masuyama H, 2015, ENDOCRINOLOGY, V156, P2482, DOI 10.1210/en.2014-2020
   Mazmanian SK, 2005, CELL, V122, P107, DOI 10.1016/j.cell.2005.05.007
   Mazzanti G, 2009, EUR J CLIN PHARMACOL, V65, P331, DOI 10.1007/s00228-008-0610-7
   Mazzone R, 2019, CLIN EPIGENETICS, V11, DOI 10.1186/s13148-019-0632-2
   MCBRIDE WG, 1963, MED J AUSTRALIA, V2, P689, DOI 10.5694/j.1326-5377.1963.tb17994.x
   Mehta K, 2003, J BIOL REG HOMEOS AG, V17, P1
   Melenotte C, 2016, BLOOD, V127, P113, DOI 10.1182/blood-2015-04-639617
   Messerli FH, 2008, CIRCULATION, V117, P2706, DOI 10.1161/CIRCULATIONAHA.107.695007
   Meurman JH, 2008, ACTA ODONTOL SCAND, V66, P321, DOI 10.1080/00016350802446527
   Meurman Jukka H, 2010, J Oral Microbiol, V2, DOI 10.3402/jom.v2i0.5195
   Meyyappan AC, 2020, BMC PSYCHIATRY, V20, DOI 10.1186/s12888-020-02654-5
   Michaud DS, 2008, LANCET ONCOL, V9, P550, DOI 10.1016/S1470-2045(08)70106-2
   Rodriguez JM, 2015, MICROB ECOL HEALTH D, V26, DOI 10.3402/mehd.v26.26050
   Milagro FI, 2013, MOL ASPECTS MED, V34, P782, DOI 10.1016/j.mam.2012.06.010
   Milenkovic D, 2014, PLOS ONE, V9, DOI 10.1371/journal.pone.0095527
   Million M, 2016, SCI REP-UK, V6, DOI 10.1038/srep26051
   Milstone AM, 2002, ARCH DERMATOL, V138, P1516, DOI 10.1001/archderm.138.11.1516-a
   Milutinovic S, 2007, CARCINOGENESIS, V28, P560, DOI 10.1093/carcin/bgl167
   Miranda TB, 2009, MOL CANCER THER, V8, P1579, DOI 10.1158/1535-7163.MCT-09-0013
   Momeni M, 2021, ARCH ORAL BIOL, V125, DOI 10.1016/j.archoralbio.2021.105076
   MONIER R, 1990, REPROD NUTR DEV, V30, P445, DOI 10.1051/rnd:19900319
   Morrison DJ, 2016, GUT MICROBES, V7, P189, DOI 10.1080/19490976.2015.1134082
   Morse DE, 1996, CANCER EPIDEM BIOMAR, V5, P769
   Mullard A, 2018, NAT REV DRUG DISCOV, V17, P153, DOI 10.1038/nrd.2018.19
   Mullish BH, 2019, GUT, V68, P1791, DOI 10.1136/gutjnl-2018-317842
   Murdock, 2007, OPEN WOMENS HLTH J, V1, P3, DOI DOI 10.2174/1874291200701010001
   Murri M, 2013, BMC MED, V11, DOI 10.1186/1741-7015-11-46
   Mutlu EA, 2012, AM J PHYSIOL-GASTR L, V302, pG966, DOI 10.1152/ajpgi.00380.2011
   Myzak MC, 2007, EXP BIOL MED, V232, P227
   Nagai K, 2008, J BIOSCI BIOENG, V105, P470, DOI 10.1263/jbb.105.470
   Nagata N, 2017, DIABETES, V66, P1222, DOI 10.2337/db16-0662
   Nascimento Marcelle M, 2017, J Calif Dent Assoc, V45, P565
   Naserbakht M, 2011, ANN GEN PSYCHIATR, V10, DOI 10.1186/1744-859X-10-15
   Nayyar A, 2020, HUM GENOMICS, V14, DOI 10.1186/s40246-020-00257-5
   Newman JC, 2017, CELL METAB, V26, P547, DOI 10.1016/j.cmet.2017.08.004
   Niederreiter L, 2018, DIGEST LIVER DIS, V50, P647, DOI 10.1016/j.dld.2018.03.030
   Novakovic B, 2016, CELL, V167, P1354, DOI 10.1016/j.cell.2016.09.034
   NYCE J, 1989, CANCER RES, V49, P5829
   NYCE J, 1993, P NATL ACAD SCI USA, V90, P2960, DOI 10.1073/pnas.90.7.2960
   O'Reilly K, 2008, EXP BIOL MED, V233, P251, DOI 10.3181/0706-MR-158
   Odamaki T, 2012, ANAEROBE, V18, P14, DOI 10.1016/j.anaerobe.2011.11.004
   Ohigashi S, 2013, DIGEST DIS SCI, V58, P1717, DOI 10.1007/s10620-012-2526-4
   Okami J, 1999, CLIN CANCER RES, V5, P2018
   Olszak T, 2012, SCIENCE, V336, P489, DOI 10.1126/science.1219328
   Ordovas JM, 2010, NAT REV CARDIOL, V7, P510, DOI 10.1038/nrcardio.2010.104
   Pabst O, 2005, EUR J IMMUNOL, V35, P98, DOI 10.1002/eji.200425432
   Pabst O, 2006, J IMMUNOL, V177, P6824, DOI 10.4049/jimmunol.177.10.6824
   Pak HH, 2019, SCI REP-UK, V9, DOI 10.1038/s41598-018-37177-3
   Pan JZ, 2008, PROTEOMICS, V8, P2983, DOI 10.1002/pmic.200800057
   Parhi L, 2020, NAT COMMUN, V11, DOI 10.1038/s41467-020-16967-2
   Park SY, 2009, J PATHOL, V219, P410, DOI 10.1002/path.2596
   Parlee SD, 2014, BBA-MOL BASIS DIS, V1842, P495, DOI 10.1016/j.bbadis.2013.07.007
   Paschos K, 2010, TRENDS MICROBIOL, V18, P439, DOI 10.1016/j.tim.2010.07.003
   Patrakka O, 2019, J AM HEART ASSOC, V8, DOI 10.1161/JAHA.119.012330
   Paul B, 2017, PLOS ONE, V12, DOI 10.1371/journal.pone.0189756
   Paul B, 2015, CLIN EPIGENETICS, V7, DOI 10.1186/s13148-015-0144-7
   Pearson, 2016, JAMA PEDIATR, V170, DOI [10.1001/jamapediatrics.2016.0845, DOI 10.1001/JAMAPEDIATRICS.2016.0845]
   Pelucchi C, 2011, NUTR CANCER, V63, P983, DOI 10.1080/01635581.2011.596642
   Pennini ME, 2006, J IMMUNOL, V176, P4323, DOI 10.4049/jimmunol.176.7.4323
   Pinto-Sanchez MI, 2017, GASTROENTEROLOGY, V153, P448, DOI 10.1053/j.gastro.2017.05.003
   Pogribny IP, 2007, TOXICOL APPL PHARM, V225, P61, DOI 10.1016/j.taap.2007.07.001
   Polla D, 2017, J GLAUCOMA, V26, P320, DOI 10.1097/IJG.0000000000000465
   Poller W, 2013, CIRC RES, V113, P588, DOI 10.1161/CIRCRESAHA.113.301056
   Pompei A, 2007, APPL ENVIRON MICROB, V73, P179, DOI 10.1128/AEM.01763-06
   Pool-Zobel BL, 2000, CARCINOGENESIS, V21, P1247, DOI 10.1093/carcin/21.6.1247
   Poolchanuan P, 2020, SCI REP-UK, V10, DOI 10.1038/s41598-020-66251-y
   Prajapati B, 2016, CURR PHARM BIOTECHNO, V17, P173, DOI 10.2174/1389201017666151029110505
   Preston MJ, 2017, NEURO-ONCOLOGY, DOI [10.1093/neuonc/now292.015, DOI 10.1093/NEUONC/NOW292.015]
   Prusiner SB, 2013, ANNU REV GENET, V47, P601, DOI 10.1146/annurev-genet-110711-155524
   Pucar A, 2007, J PERIODONTOL, V78, P677, DOI 10.1902/jop.2007.060062
   Puddu Alessandra, 2014, Mediators Inflamm, V2014, P162021, DOI 10.1155/2014/162021
   Qi CJ, 2016, CHINESE MED J-PEKING, V129, P1298, DOI 10.4103/0366-6999.182841
   Rakyan VK, 2011, NAT REV GENET, V12, P529, DOI 10.1038/nrg3000
   Rashidpour A, 2019, AM J PHYSIOL-REG I, V316, pR265, DOI 10.1152/ajpregu.00216.2018
   Remely M, 2014, BENEF MICROBES, V5, P33, DOI 10.3920/BM2013.006
   Remely M, 2014, GENE, V537, P85, DOI 10.1016/j.gene.2013.11.081
   Ren M, 2004, J NEUROCHEM, V89, P1358, DOI 10.1111/j.1471-4159.2004.02406.x
   Renthal W, 2008, TRENDS MOL MED, V14, P341, DOI 10.1016/j.molmed.2008.06.004
   Renuka, 2015, CURR COLORECT CANC R, V11, P141, DOI 10.1007/s11888-015-0268-3
   Ribet D, 2010, FEBS LETT, V584, P2748, DOI 10.1016/j.febslet.2010.05.012
   Richon VM, 2006, BRIT J CANCER, V95, pS2, DOI 10.1038/sj.bjc.6603463
   RIDEOUT WM, 1990, SCIENCE, V249, P1288, DOI 10.1126/science.1697983
   Rider CV, 2014, TOXICOL PATHOL, V42, P830, DOI 10.1177/0192623313501235
   Rohlke F, 2012, THER ADV GASTROENTER, V5, P403, DOI 10.1177/1756283X12453637
   Rooks MG, 2016, NAT REV IMMUNOL, V16, P341, DOI 10.1038/nri.2016.42
   Rosignoli P, 2001, CARCINOGENESIS, V22, P1675, DOI 10.1093/carcin/22.10.1675
   Rothschild D, 2018, NATURE, V555, P210, DOI 10.1038/nature25973
   Routy B, 2018, SCIENCE, V359, P91, DOI 10.1126/science.aan3706
   Ryan FJ, 2020, NAT COMMUN, V11, DOI 10.1038/s41467-020-15342-5
   Sabit H, 2019, WORLD J CLIN CASES, V7, P3683, DOI 10.12998/wjcc.v7.i22.3683
   Saijo E, 2013, PLOS PATHOG, V9, DOI 10.1371/journal.ppat.1003692
   Salaspuro V, 2004, INT J CANCER, V111, P480, DOI 10.1002/ijc.20293
   Salomone S, 2012, BRIT J CLIN PHARMACO, V73, P504, DOI 10.1111/j.1365-2125.2011.04134.x
   Sano T, 2015, CELL, V163, P381, DOI 10.1016/j.cell.2015.08.061
   Santer FR, 2011, MOL CANCER THER, V10, P1644, DOI 10.1158/1535-7163.MCT-11-0182
   Sarkar S, 2013, INT J MOL SCI, V14, P21087, DOI 10.3390/ijms141021087
   Sarkar S, 2013, EPIGENOMICS-UK, V5, P87, DOI [10.2217/EPI.12.68, 10.2217/epi.12.68]
   Sarkar S, 2011, ANTICANCER RES, V31, P2723
   Scheen AJ, 2007, DIABETES METAB, V33, P169, DOI 10.1016/j.diabet.2007.01.003
   Schernhammer E, 2007, CANCER RES, V67, P5553, DOI 10.1158/0008-5472.CAN-06-4463
   Schroeder M, 2010, CURR OPIN PSYCHIATR, V23, P588, DOI 10.1097/YCO.0b013e32833d16c1
   Schwarz E, 2018, SCHIZOPHR RES, V192, P398, DOI 10.1016/j.schres.2017.04.017
   Sears CL, 2011, J INFECT DIS, V203, P306, DOI 10.1093/jinfdis/jiq061
   Sevelsted A, 2015, OBSTET GYNECOL SURV, V70, P303, DOI 10.1097/01.ogx.0000466336.81671.9f
   Shang FM, 2018, WORLD J GASTRO ONCOL, V10, P71, DOI 10.4251/wjgo.v10.i3.71
   Sharma P, 2008, DNA CELL BIOL, V27, P357, DOI 10.1089/dna.2007.0694
   Sharma S, 2010, CARCINOGENESIS, V31, P27, DOI 10.1093/carcin/bgp220
   Shaw RJ, 2007, BRIT J ORAL MAX SURG, V45, P617, DOI 10.1016/j.bjoms.2007.04.015
   Shen J, 2014, INFLAMM BOWEL DIS, V20, P2526, DOI DOI 10.1097/MIB.0000000000000254
   Shen T, 2015, FRONT IMMUNOL, V6, DOI 10.3389/fimmu.2015.00627
   Shenoy N, 2019, MOL CELL ONCOL, V6, DOI 10.1080/23723556.2019.1595309
   Short AK, 2016, TRANSL PSYCHIAT, V6, DOI 10.1038/tp.2016.109
   Shu Y, 2017, NEURAL PLAST, V2017, DOI 10.1155/2017/6207873
   Shukla SD, 2008, ALCOHOL CLIN EXP RES, V32, P1525, DOI 10.1111/j.1530-0277.2008.00729.x
   Siegmund KD, 2007, PLOS ONE, V2, DOI 10.1371/journal.pone.0000895
   Sinclair KD, 2007, P NATL ACAD SCI USA, V104, P19351, DOI 10.1073/pnas.0707258104
   Singh N, 2012, INT J BIOL SCI, V8, P171, DOI 10.7150/ijbs.8.171
   Sivamaruthi BS, 2020, INT J ENV RES PUB HE, V17, DOI 10.3390/ijerph17082647
   Sivan A, 2015, SCIENCE, V350, P1084, DOI 10.1126/science.aac4255
   Slater-Jefferies JL, 2011, J DEV ORIG HLTH DIS, V2, P250, DOI 10.1017/S2040174410000425
   Sluijs I, 2010, DIABETES CARE, V33, P43, DOI 10.2337/dc09-1321
   Smith K, 2015, NATURE, DOI [10.1038/nature.2015.16955, DOI 10.1038/NATURE.2015.16955]
   Sobhani I, 2019, P NATL ACAD SCI USA, V116, P24285, DOI 10.1073/pnas.1912129116
   Soebadi B., 2017, J INT DENT MED RES, V10, P338
   Solon-Biet SM, 2015, CELL REP, V11, P1529, DOI 10.1016/j.celrep.2015.05.007
   Song J, 2005, APMIS, V113, P264, DOI 10.1111/j.1600-0463.2005.apm_04.x
   St Leger AJ, 2018, BIOESSAYS, V40, DOI 10.1002/bies.201800046
   Stafford P, 2010, NUTR METAB, V7, DOI 10.1186/1743-7075-7-74
   Staibano S., 2013, SHIFTING MORPHOLOGY, DOI [10.1007/978-94-007-7149-9, DOI 10.1007/978-94-007-7149-9]
   Strati F, 2017, MICROBIOME, V5, DOI 10.1186/s40168-017-0242-1
   Sun HS, 2013, NEUROPSYCHOPHARMACOL, V38, P124, DOI 10.1038/npp.2012.73
   Sunkara T, 2018, J INFLAMM RES, V11, P321, DOI 10.2147/JIR.S176190
   Supic G, 2013, NUTR CANCER, V65, P781, DOI 10.1080/01635581.2013.805794
   Supic G, 2009, ORAL ONCOL, V45, P1051, DOI 10.1016/j.oraloncology.2009.07.007
   Sutaria D, 2012, INT J ONCOL, V41, P2260, DOI 10.3892/ijo.2012.1636
   Suzuki T, 2008, BRIT J NUTR, V100, P297, DOI 10.1017/S0007114508888733
   Szyf M, 2014, NAT NEUROSCI, V17, P2, DOI 10.1038/nn.3603
   Takahashi K, 2011, J BIOL CHEM, V286, P35755, DOI 10.1074/jbc.M111.271007
   Tamilarasan AG, 2019, BMJ CASE REP, V12, DOI 10.1136/bcr-2019-231027
   Tang WHW, 2014, J CLIN INVEST, V124, P4204, DOI 10.1172/JCI72331
   Tanrikut C, 2007, UROLOGY, V69, DOI 10.1016/j.urology.2006.10.034
   Tateishi K, 2009, NATURE, V458, P757, DOI 10.1038/nature07777
   Teodoridis JM, 2005, CANCER RES, V65, P8961, DOI 10.1158/0008-5472.CAN-05-1187
   Thomas ML, 2018, CANCERS, V10, DOI 10.3390/cancers10040101
   Toh ZQ, 2012, FRONT PHARMACOL, V3, DOI 10.3389/fphar.2012.00171
   Tollefsbol T, 2011, HANDBOOK OF EPIGENETICS: THE NEW MOLECULAR AND MEDICAL GENETICS, P1
   Tollefsbol TO., 2017, HDB EPIGENETICS
   Tolosa A, 2010, BMC MED GENET, V11, DOI 10.1186/1471-2350-11-114
   Tong X, 2004, BIOCHEM BIOPH RES CO, V317, P463, DOI 10.1016/j.bbrc.2004.03.066
   Tortorella SM, 2015, ANTIOXID REDOX SIGN, V22, P1382, DOI 10.1089/ars.2014.6097
   Tran L, 2021, NUTRIENTS, V13, DOI 10.3390/nu13010261
   Trompette A, 2014, NAT MED, V20, P159, DOI 10.1038/nm.3444
   Tsankova NM, 2006, NAT NEUROSCI, V9, P519, DOI 10.1038/nn1659
   Tsilidis KK, 2008, INT J CANCER, V123, P1133, DOI 10.1002/ijc.23606
   Tuan J, 2016, GASTROINTEST TUMORS, V3, P17, DOI 10.1159/000442831
   Turner ND, 2017, EXP BIOL MED, V242, P813, DOI 10.1177/1535370217693117
   Uygun A, 2017, MEDICINE, V96, DOI [10.1097/MD.0000000000006479, 10.1097/md.0000000000006479]
   Vahamiko S, 2019, EUR J NUTR, V58, P367, DOI 10.1007/s00394-017-1601-1
   Van Dorsten FA, 2006, J AGR FOOD CHEM, V54, P6929, DOI 10.1021/jf061016x
   Vassoler FM, 2014, NEUROSCIENCE, V264, P198, DOI 10.1016/j.neuroscience.2013.07.064
   Venigalla M, 2016, NEUROCHEM INT, V95, P63, DOI 10.1016/j.neuint.2015.10.011
   Verhagen FH, 2018, INVEST OPHTH VIS SCI, V59, P878, DOI 10.1167/iovs.17-23643
   Vetizou M, 2015, SCIENCE, V350, P1079, DOI 10.1126/science.aad1329
   Viaud S, 2013, SCIENCE, V342, P971, DOI 10.1126/science.1240537
   Villeneuve LM, 2010, AM J PHYSIOL-RENAL, V299, pF14, DOI 10.1152/ajprenal.00200.2010
   Volpato M, 2018, CANCER METAST REV, V37, P545, DOI 10.1007/s10555-018-9744-y
   Voth E, 2020, EXPERT REV ANTI-INFE, V18, P669, DOI 10.1080/14787210.2020.1752192
   Wang L, 2018, J FOOD SCI, V83, P864, DOI 10.1111/1750-3841.14058
   Wang LK, 2019, NEUROCHEM RES, V44, P776, DOI 10.1007/s11064-018-02707-y
   Wang TH, 2017, INT J MOL SCI, V18, DOI 10.3390/ijms18061210
   Wang YJ, 2021, GUT PATHOG, V13, DOI 10.1186/s13099-020-00396-z
   Wankhade UD, 2017, PLOS ONE, V12, DOI 10.1371/journal.pone.0175675
   Wanner N, 2019, J AM SOC NEPHROL, V30, P63, DOI 10.1681/ASN.2018070736
   Wanner N, 2017, CELL TISSUE RES, V369, P75, DOI 10.1007/s00441-017-2588-x
   Waterland RA, 2003, MOL CELL BIOL, V23, P5293, DOI 10.1128/MCB.23.15.5293-5300.2003
   Weber MM, 2016, MICROBES INFECT, V18, P336, DOI 10.1016/j.micinf.2016.01.003
   Wei G, 2013, INFLAMMATION, V36, P592, DOI 10.1007/s10753-012-9581-z
   Wen XF, 2018, PROG RETIN EYE RES, V64, P84, DOI 10.1016/j.preteyeres.2018.01.001
   Wickens KL, 2017, BRIT J NUTR, V117, P804, DOI [10.1017/S0007114517000289, 10.1017/s0007114517000289]
   Winklewski PJ, 2021, INTERCONNECTION HIGH, DOI [10.1016/b978-0-12-819547-5.00011-0, DOI 10.1016/B978-0-12-819547-5.00011-0]
   Winter J, 2011, CANCER PREV RES, V4, P1920, DOI 10.1158/1940-6207.CAPR-11-0176
   Witters P, 2016, MOL GENET METAB, V119, P317, DOI 10.1016/j.ymgme.2016.10.009
   Wong TS, 2008, INT J CANCER, V123, P251, DOI 10.1002/ijc.23583
   Worthley DL, 2011, DIGEST DIS SCI, V56, P387, DOI 10.1007/s10620-010-1312-4
   Wren JD, 2005, J BIOMED BIOTECHNOL, P104, DOI 10.1155/JBB.2005.104
   Wu H, 2017, NAT MED, V23, P850, DOI 10.1038/nm.4345
   Wu K, 2006, CANCER EPIDEM BIOMAR, V15, P1120, DOI 10.1158/1055-9965.EPI-05-0782
   Wu X, 2019, CANCER LETT, V452, P144, DOI 10.1016/j.canlet.2019.03.010
   Wu YC, 2017, PLOS ONE, V12, DOI 10.1371/journal.pone.0178868
   Yadav AK, 2021, INDIGENOUS PROBIOTIC, DOI [10.1007/978-981-33-6236-9_9, DOI 10.1007/978-981-33-6236-9_9]
   Yang G, 2007, CANCER EPIDEM BIOMAR, V16, P1219, DOI 10.1158/1055-9965.EPI-07-0097
   Yang J, 2018, PROTEIN CELL, V9, P474, DOI 10.1007/s13238-018-0543-6
   Yang YS, 2017, BIOSCI BIOTECH BIOCH, V81, P1796, DOI 10.1080/09168451.2017.1343117
   Yashiro M, 2014, WORLD J GASTROENTERO, V20, P16389, DOI 10.3748/wjg.v20.i44.16389
   Yatsunenko T, 2012, NATURE, V486, P222, DOI 10.1038/nature11053
   Ye JP, 2013, DIABETES, V62, P685, DOI 10.2337/db12-1354
   Yilmaz Ozlem, 2008, Microbiology (Reading), V154, P2897, DOI 10.1099/mic.0.2008/021220-0
   Yuan TF, 2016, MOL NEUROBIOL, V53, P6367, DOI 10.1007/s12035-015-9526-2
   Zane LT, 2006, ARCH DERMATOL, V142, P1016, DOI 10.1001/archderm.142.8.1016
   Zhang CY, 2013, BIOCHEM PHARMACOL, V85, P1398, DOI 10.1016/j.bcp.2013.02.010
   Zheng J, 2017, NUTRIENTS, V9, DOI 10.3390/nu9030205
   ZHONG J, 2016, AM J OBSTET GYNECOL, DOI DOI 10.1016/J.AJOG.2016.03.009
   Zhou B, 2019, SCI REP-UK, V9, DOI 10.1038/s41598-018-38031-2
   Zhou LY, 2018, BIOSCIENCE REP, V38, DOI 10.1042/BSR20171234
   Zimmer J, 2012, EUR J CLIN NUTR, V66, P53, DOI 10.1038/ejcn.2011.141
   Zoetendal Erwin G, 2004, Curr Issues Intest Microbiol, V5, P31
NR 482
TC 7
Z9 7
U1 3
U2 9
PU SPRINGER HEIDELBERG
PI HEIDELBERG
PA TIERGARTENSTRASSE 17, D-69121 HEIDELBERG, GERMANY
SN 0944-1344
EI 1614-7499
J9 ENVIRON SCI POLLUT R
JI Environ. Sci. Pollut. Res.
PD JUN
PY 2021
VL 28
IS 23
BP 28926
EP 28964
DI 10.1007/s11356-021-13862-1
EA APR 2021
PG 39
WC Environmental Sciences
WE Science Citation Index Expanded (SCI-EXPANDED); Social Science Citation Index (SSCI)
SC Environmental Sciences & Ecology
GA SX7UQ
UT WOS:000640471600001
PM 33860421
DA 2022-07-19
ER

PT J
AU Hanson, EH
   Imperatore, G
   Burke, W
AF Hanson, EH
   Imperatore, G
   Burke, W
TI HFE gene and hereditary hemochromatosis: A HuGE review
SO AMERICAN JOURNAL OF EPIDEMIOLOGY
LA English
DT Review
DE epidemiology; genetics; hemochromatosis; hereditary diseases; HFE gene;
   HLA-H gene; iron overload
ID PRIMARY-CARE PATIENTS; LONG-TERM SURVIVAL; TRANSFERRIN RECEPTOR;
   COST-EFFECTIVENESS; IRON OVERLOAD; HLA-H; H63D POLYMORPHISMS; ITALIAN
   PATIENTS; C282Y MUTATION; POPULATION
AB Hereditary hemochromatosis (HHC) is an autosomal recessive disorder of iron metabolism characterized by increased iron absorption and deposition in the liver, pancreas, heart, joints, and pituitary gland. Without treatment, death may occur from cirrhosis, primary liver cancer, diabetes, or cardiomyopathy. In 1996, HFE, the gene for HHC, was mapped on the short arm of chromosome 6 (6p21.3). Two of the 37 allelic variants of HFE described to date (C282Y and H63D) are significantly correlated with HHC. Homozygosity for the C282Y mutation was found in 52-100% of previous studies on clinically diagnosed probands. In this review, 5% of HHC probands were found to be compound heterozygotes (C282Y/H63D), and 1.5% were homozygous for the H63D mutation; 3.6% were C282Y heterozygotes, and 5.2% were H63D heterozygotes. In 7% of cases, C282Y and H63D mutations were not present. In the general population, the frequency of the C282Y/C282Y genotype is 0.4%. C282Y heterozygosity ranges from 9.2% in Europeans to nil in Asian, Indian subcontinent, African/Middle Eastern, and Australasian populations. The H63D carrier frequency is 22% in European populations. Accurate data on the penetrance of the different HFE genotypes are not available. Extrapolating from limited clinical observations in screening studies, an estimated 40-70% of persons with the C282Y homozygous genotype will develop clinical evidence of iron overload. A smaller proportion will die from complications of iron overload. To date, population screening for HHC is not recommended because of uncertainties about optimal screening strategies, optimal care for susceptible persons, laboratory standardization, and the potential for stigmatization or discrimination.
C1 Ctr Dis Control & Prevent, Div Diabet Translat, Atlanta, GA USA.
   Univ Washington, Dept Med Hist & Eth, Seattle, WA 98195 USA.
   Univ Washington, Dept Med, Seattle, WA 98195 USA.
   USAF, Sch Aerosp Med, San Antonio, TX USA.
RP Hanson, EH (通讯作者)，51st AMDS,PSC 3,Box 2541, APO, AP 96266 USA.
EM erichansonmdmph@yahoo.com
CR Adams P, 2000, J HEPATOL, V33, P487, DOI 10.1016/S0168-8278(01)80874-6
   Adams PC, 1998, CLIN GENET, V53, P176
   ADAMS PC, 1995, GASTROENTEROLOGY, V109, P177, DOI 10.1016/0016-5085(95)90283-X
   Adams PC, 1996, SEMIN LIVER DIS, V16, P47, DOI 10.1055/s-2007-1007218
   Adams PC, 1998, GASTROENTEROLOGY, V114, P319, DOI 10.1016/S0016-5085(98)70483-4
   ADAMS PC, 1991, GASTROENTEROLOGY, V101, P368, DOI 10.1016/0016-5085(91)90013-B
   Adams PC, 1997, HEPATOLOGY, V25, P162, DOI 10.1002/hep.510250130
   Adams PC, 1998, CRIT REV CL LAB SCI, V35, P239, DOI 10.1080/10408369891234200
   Alper J S, 1994, J Public Health Policy, V15, P345, DOI 10.2307/3342910
   Bacon BR, 1997, GASTROENTEROLOGY, V113, P995, DOI 10.1016/S0016-5085(97)70196-3
   BALAN V, 1994, GASTROENTEROLOGY, V107, P453, DOI 10.1016/0016-5085(94)90171-6
   Barton JC, 1997, BLOOD CELL MOL DIS, V23, P135, DOI 10.1006/bcmd.1997.0129
   Barton JC, 1998, ANN INTERN MED, V129, P932, DOI 10.7326/0003-4819-129-11_Part_2-199812011-00003
   BELL H, 1994, J INTERN MED, V236, P315, DOI 10.1111/j.1365-2796.1994.tb00802.x
   Beutler Ernest, 1996, Blood Cells Molecules and Diseases, V22, P187, DOI 10.1006/bcmd.1996.0027
   Bodmer JG, 1997, VOX SANG, V73, P105, DOI 10.1046/j.1423-0410.1997.7320105.x
   BOMFORD A, 1976, Q J MED, V45, P611
   Bonkovsky HL, 1998, HEPATOLOGY, V27, P1661, DOI 10.1002/hep.510270627
   Borot N, 1997, IMMUNOGENETICS, V45, P320, DOI 10.1007/s002510050211
   Bothwell TH, 1998, SEMIN HEMATOL, V35, P55
   Bradley L A, 1996, J Med Screen, V3, P178
   Bradley L A, 1996, J Med Screen, V3, P171
   Bradley LA, 1998, J MED SCREEN, V5, P34, DOI 10.1136/jms.5.1.34
   Brissot P, 1999, J HEPATOL, V30, P588, DOI 10.1016/S0168-8278(99)80188-3
   Burke W, 1998, JAMA-J AM MED ASSOC, V280, P172, DOI 10.1001/jama.280.2.172
   Burke W, 1998, CLIN GENET, V54, P1
   Burke W, 2000, GENET MED, V2, P271, DOI 10.1097/00125817-200009000-00001
   Burt MJ, 1998, GUT, V43, P830, DOI 10.1136/gut.43.6.830
   Camaschella C, 2000, NAT GENET, V25, P14, DOI 10.1038/75534
   Camaschella C, 1999, HEPATOLOGY, V29, P1563, DOI 10.1002/hep.510290509
   Cardoso EMP, 1998, J INTERN MED, V243, P203
   Cartwright G E, 1978, Trans Assoc Am Physicians, V91, P273
   Cogswell ME, 1998, ANN INTERN MED, V129, P971, DOI 10.7326/0003-4819-129-11_Part_2-199812011-00008
   Conte D, 1998, ANN INTERN MED, V128, P370, DOI 10.7326/0003-4819-128-5-199803010-00005
   Crawford DHG, 1998, GASTROENTEROLOGY, V114, P1003, DOI 10.1016/S0016-5085(98)70320-8
   CROSBY WH, 1991, AM J MED SCI, V301, P28, DOI 10.1097/00000441-199101000-00005
   DADONE MM, 1982, AM J CLIN PATHOL, V78, P196, DOI 10.1093/ajcp/78.2.196
   de Villiers JNP, 1999, S AFR MED J, V89, P279
   Distante S, 1999, SCAND J GASTROENTERO, V34, P529, DOI 10.1080/003655299750026290
   Dykes A, 1998, BRIT J HAEMATOL, V102, P1179, DOI 10.1046/j.1365-2141.1998.00918.x
   EDWARDS CQ, 1982, CLIN HAEMATOL, V11, P411
   Edwards CQ, 1998, SEMIN HEMATOL, V35, P72
   El-Serag HB, 2000, ANN INTERN MED, V132, P261, DOI 10.7326/0003-4819-132-4-200002150-00003
   Elsea SH, 2000, BLOOD, V95, P2453, DOI 10.1182/blood.V95.7.2453.007a43b_2453_2455
   FARGION S, 1992, HEPATOLOGY, V15, P655, DOI 10.1002/hep.1840150417
   Feder JN, 1998, P NATL ACAD SCI USA, V95, P1472, DOI 10.1073/pnas.95.4.1472
   Feder JN, 1996, NAT GENET, V13, P399, DOI 10.1038/ng0896-399
   Feder JN, 1997, J BIOL CHEM, V272, P14025, DOI 10.1074/jbc.272.22.14025
   FINCH SC, 1955, MEDICINE, V34, P381, DOI 10.1097/00005792-195512000-00001
   Frayling T, 1998, LANCET, V351, P1933, DOI 10.1016/S0140-6736(05)78618-9
   GEORGE DK, 1995, ANN CLIN BIOCHEM, V32, P521, DOI 10.1177/000456329503200601
   Gottschalk R, 1998, TISSUE ANTIGENS, V51, P270, DOI 10.1111/j.1399-0039.1998.tb03101.x
   Haddow JE, 1999, BRIT MED J, V319, P531, DOI 10.1136/bmj.319.7209.531
   Jazwinska EC, 1996, NAT GENET, V14, P249, DOI 10.1038/ng1196-249
   Jeffrey GP, 1999, NAT GENET, V22, P325, DOI 10.1038/11892
   Jezequel P, 1998, HUM GENET, V102, P332, DOI 10.1007/s004390050701
   Lebron JA, 1998, CELL, V93, P111, DOI 10.1016/S0092-8674(00)81151-4
   Levy JE, 2000, J CLIN INVEST, V105, P1209, DOI 10.1172/JCI9635
   Marshall DS, 1999, INT J MOL MED, V4, P389
   Martinez PA, 1997, BLOOD CELL MOL DIS, V23, P269
   McDonnell SM, 1998, ANN INTERN MED, V129, P962, DOI 10.7326/0003-4819-129-11_Part_2-199812011-00007
   McDonnell SM, 1997, POSTGRAD MED, V102, P83, DOI 10.3810/pgm.1997.12.378
   McDonnell SM, 1999, AM J MED, V107, P30, DOI 10.1016/S0002-9343(99)00163-1
   Merryweather-Clarke AT, 1999, HUM MUTAT, V13, P154, DOI 10.1002/(SICI)1098-1004(1999)13:2<154::AID-HUMU8>3.0.CO;2-E
   MerryweatherClarke AT, 1997, J MED GENET, V34, P275, DOI 10.1136/jmg.34.4.275
   Miedzybrodzka Z, 1999, BRIT J HAEMATOL, V106, P385, DOI 10.1046/j.1365-2141.1999.01554.x
   Moirand R, 1999, GASTROENTEROLOGY, V116, P372, DOI 10.1016/S0016-5085(99)70134-4
   Moirand R, 1997, ANN INTERN MED, V127, P105, DOI 10.7326/0003-4819-127-2-199707150-00002
   Mura C, 1999, BLOOD, V93, P2502, DOI 10.1182/blood.V93.8.2502.408k27_2502_2505
   Murphy S, 1998, TISSUE ANTIGENS, V52, P484, DOI 10.1111/j.1399-0039.1998.tb03076.x
   Niederau C, 1996, GASTROENTEROLOGY, V110, P1107, DOI 10.1053/gast.1996.v110.pm8613000
   Niederau C, 1998, ANN INTERN MED, V128, P337, DOI 10.7326/0003-4819-128-5-199803010-00001
   NIEDERAU C, 1985, NEW ENGL J MED, V313, P1256, DOI 10.1056/NEJM198511143132004
   Noll WW, 1999, NAT GENET, V23, P271, DOI 10.1038/15722
   OBRIEN T, 1990, DIABETES CARE, V13, P532, DOI 10.2337/diacare.13.5.532
   Parkkila S, 1997, P NATL ACAD SCI USA, V94, P2534, DOI 10.1073/pnas.94.6.2534
   PHATAK PD, 1994, ARCH INTERN MED, V154, P769, DOI 10.1001/archinte.154.7.769
   Phatak PD, 1998, ANN INTERN MED, V129, P954, DOI 10.7326/0003-4819-129-11_Part_2-199812011-00006
   Pietrangelo A, 1999, NEW ENGL J MED, V341, P725, DOI 10.1056/NEJM199909023411003
   Piperno A, 1998, GASTROENTEROLOGY, V114, P996, DOI 10.1016/S0016-5085(98)70319-1
   Pointon JJ, 2000, GENET TEST, V4, P151, DOI 10.1089/10906570050114867
   POWELL LW, 1970, AUSTRALAS ANN MED, V19, P54
   Powell LW, 1998, AUST NZ J MED, V28, P159, DOI 10.1111/j.1445-5994.1998.tb02964.x
   Rhodes DA, 1999, IMMUNOGENETICS, V49, P357, DOI 10.1007/s002510050505
   Robson KJH, 1997, GUT, V41, P841
   Roetto A, 1999, AM J HUM GENET, V64, P1388, DOI 10.1086/302379
   Ryan E, 1998, BLOOD CELL MOL DIS, V24, P428, DOI 10.1006/bcmd.1998.0211
   Sampson MJ, 2000, J LAB CLIN MED, V135, P170, DOI 10.1067/mlc.2000.104464
   Sanchez M, 1998, J HEPATOL, V29, P725, DOI 10.1016/S0168-8278(98)80252-3
   Sham RL, 1997, BLOOD CELL MOL DIS, V23, P314, DOI 10.1006/bcmd.1997.0148
   SIMON M, 1976, LANCET, V2, P973
   Sohda T, 1999, BIOCHEM GENET, V37, P63, DOI 10.1023/A:1018718101579
   Somerville MJ, 1999, AM J HUM GENET, V65, P924, DOI 10.1086/302550
   Steffensen R, 1998, TISSUE ANTIGENS, V52, P230, DOI 10.1111/j.1399-0039.1998.tb03037.x
   Tay GK, 1997, IMMUNOGENETICS, V45, P336
   U. S. Census Bureau, 1999, RES POP EST US SEX R
   Waheed A, 1999, P NATL ACAD SCI USA, V96, P1579, DOI 10.1073/pnas.96.4.1579
   Whitfield JB, 2000, AM J HUM GENET, V66, P1246, DOI 10.1086/302862
   Willis G, 1999, LANCET, V354, P221, DOI 10.1016/S0140-6736(99)02195-9
   Witte DL, 1996, CLIN CHIM ACTA, V245, P139, DOI 10.1016/0009-8981(95)06212-2
   Yang QH, 1998, ANN INTERN MED, V129, P946, DOI 10.7326/0003-4819-129-11_Part_2-199812011-00005
   Yip R, 1998, Bull World Health Organ, V76 Suppl 2, P121
   Zhou XY, 1998, P NATL ACAD SCI USA, V95, P2492, DOI 10.1073/pnas.95.5.2492
NR 103
TC 306
Z9 325
U1 1
U2 24
PU OXFORD UNIV PRESS INC
PI CARY
PA JOURNALS DEPT, 2001 EVANS RD, CARY, NC 27513 USA
SN 0002-9262
EI 1476-6256
J9 AM J EPIDEMIOL
JI Am. J. Epidemiol.
PD AUG 1
PY 2001
VL 154
IS 3
BP 193
EP 206
DI 10.1093/aje/154.3.193
PG 14
WC Public, Environmental & Occupational Health
WE Science Citation Index Expanded (SCI-EXPANDED)
SC Public, Environmental & Occupational Health
GA 459WX
UT WOS:000170275400001
PM 11479183
OA Bronze
DA 2022-07-19
ER

PT J
AU Yamaguchi, M
AF Yamaguchi, Masayoshi
TI The botanical molecule p-hydroxycinnamic acid as a new osteogenic agent:
   insight into the treatment of cancer bone metastases
SO MOLECULAR AND CELLULAR BIOCHEMISTRY
LA English
DT Article
DE p-Hydroxycinnamic acid; Osteoblastic bone formation; Osteoclastic bone
   resorption; Osteoporosis; Diabetes; Bone metastasis
ID NF-KAPPA-B; MESENCHYMAL STEM-CELLS; IN-VITRO; OSTEOCLAST
   DIFFERENTIATION; MINERAL HOMEOSTASIS; PANCREATIC-CANCER; FEMORAL
   TISSUES; GROWTH; ACTIVATION; RESORPTION
AB Bone homeostasis is maintained through a balance between osteoblastic bone formation and osteoclastic bone resorption. Bone loss with aging is induced by decreasing in osteoblastic bone formation and increasing in osteoclastic bone resorption, thereby leading to osteoporosis. Osteoporosis with its accompanying decrease in bone mass is widely recognized as a major public heath problem. Pharmacologic and nutritional factors may play a role in the prevention and treatment of bone loss with aging. p-Hydroxycinnamic acid (HCA), which stimulates bone mineralization in mouse bone tissues in vitro, has been found to be present in the leafstalk of wasabi (Wasabi japonica MATSUM) among various food and plants. Other phenolic acids including cinnamic acid, ferulic acid, caffeic acid and 3,4-dimethoxycinnamic acid did not have osteogenic effects. HCA was demonstrated to stimulate osteoblastic bone formation and suppresses osteoclastic bone resorption in vitro by antagonizing activation of the nuclear factor kappa B. Oral administration of HCA was found to exhibit restorative effects on bone loss induced by ovariectomy and diabetic states, supporting a role in the treatment of osteoporosis. Moreover, HCA was demonstrated to prevent the suppressed osteoblastic mineralization and the enhanced osteoclastogenesis in mouse bone marrow cells cocultured with bone metastatic MDA-MB-231 human breast cancer cells in vitro. The botanical molecule HCA, as a new osteogenic agent, is suggested to play a role in the treatment of cancer bone metastases. This review will discuss an advanced recent finding that HCA may be a useful agent to treat bone metabolic disorder.
C1 [Yamaguchi, Masayoshi] Emory Univ, Sch Med, Dept Hematol & Med Oncol, 1365 C Clifton Rd, Atlanta, GA 30322 USA.
RP Yamaguchi, M (通讯作者)，Emory Univ, Sch Med, Dept Hematol & Med Oncol, 1365 C Clifton Rd, Atlanta, GA 30322 USA.
EM yamamasa1155@yahoo.co.jp
FU Sato Memorial Foundation (Japan); Mishima Kaiun Memorial Foundation
   (Japan); Senji Miyata Foundation (Japan)
FX This study of author was partly supported by Awards of the Sato Memorial
   Foundation (Japan), the Mishima Kaiun Memorial Foundation (Japan), and
   the Senji Miyata Foundation (Japan).
CR Ables GP, 2012, PLOS ONE, V7, DOI 10.1371/journal.pone.0051357
   Akhtari M, 2008, CANCER BIOL THER, V7, P3, DOI 10.4161/cbt.7.1.5163
   Boyce BF, 1999, ENDOCR-RELAT CANCER, V6, P333, DOI 10.1677/erc.0.0060333
   Boyce BF, 1999, BONE, V25, P137, DOI 10.1016/S8756-3282(99)00105-2
   CANALIS E, 1988, J CLIN INVEST, V81, P277, DOI 10.1172/JCI113318
   CENTRELLA M, 1990, ENDOCRINOLOGY, V126, P39, DOI 10.1210/endo-126-1-39
   Chen JR, 2010, J BONE MINER RES, V25, P2399, DOI 10.1002/jbmr.137
   Chen YC, 2010, BREAST CANCER RES, V12, DOI 10.1186/bcr2781
   Coleman RE, 2001, CANCER TREAT REV, V27, P165, DOI 10.1053/ctrv.2000.0210
   Eliseev RA, 2006, EXP CELL RES, V312, P40, DOI 10.1016/j.yexcr.2005.09.016
   Fajardo RJ, 2014, J BONE MINER RES, V29, P1025, DOI 10.1002/jbmr.2210
   Franzoso G, 1997, GENE DEV, V11, P3482, DOI 10.1101/gad.11.24.3482
   Gharibi B, 2011, J BONE MINER RES, V26, P2112, DOI 10.1002/jbmr.424
   Gonzalez-Suarez E, 2010, NATURE, V468, P103, DOI 10.1038/nature09495
   Iotsova V, 1997, NAT MED, V3, P1285, DOI 10.1038/nm1197-1285
   Johnell O, 2006, OSTEOPOROSIS INT, V17, P1726, DOI 10.1007/s00198-006-0172-4
   KLEINNULEND J, 1990, ENDOCRINOLOGY, V126, P223, DOI 10.1210/endo-126-1-223
   Lai YL, 2007, INT J MOL MED, V19, P123
   Lai YL, 2006, MOL CELL BIOCHEM, V292, P45, DOI 10.1007/s11010-006-9175-x
   Lai YL, 2006, J HEALTH SCI, V52, P308, DOI 10.1248/jhs.52.308
   Laudes M, 2011, J MOL ENDOCRINOL, V46, pR65, DOI 10.1530/JME-10-0169
   Li Y, 2007, J BONE MINER RES, V22, P646, DOI 10.1359/JBMR.070121
   Meijer L, 1997, EUR J BIOCHEM, V243, P527, DOI 10.1111/j.1432-1033.1997.t01-2-00527.x
   Minguell JJ, 2001, EXP BIOL MED, V226, P507, DOI 10.1177/153537020122600603
   MINKIN C, 1982, CALCIFIED TISSUE INT, V34, P285, DOI 10.1007/BF02411252
   Mundy GR, 2002, NAT REV CANCER, V2, P584, DOI 10.1038/nrc867
   Muruganandan S, 2009, CELL MOL LIFE SCI, V66, P236, DOI 10.1007/s00018-008-8429-z
   Nanes MS, 2003, GENE, V321, P1, DOI 10.1016/S0378-1119(03)00841-2
   Nielson CM, 2012, J BONE MINER RES, V27, P1, DOI 10.1002/jbmr.1486
   NYOMBA BL, 1989, ENDOCRINOLOGY, V124, P565, DOI 10.1210/endo-124-2-565
   Palcy S, 2000, J BONE MINER RES, V15, P2352, DOI 10.1359/jbmr.2000.15.12.2352
   Parfitt A. M., 1990, BONE TREATISE, P351
   Park BK, 2007, NAT MED, V13, P62, DOI 10.1038/nm1519
   Raggatt LJ, 2010, J BIOL CHEM, V285, P25103, DOI 10.1074/jbc.R109.041087
   Roodman GD, 2004, NEW ENGL J MED, V350, P1655, DOI 10.1056/NEJMra030831
   SHIRES R, 1981, J LAB CLIN MED, V97, P231
   Singh SV, 2004, J BIOL CHEM, V279, P25813, DOI 10.1074/jbc.M313538200
   Suzuki T, 2004, J HEALTH SCI, V50, P483, DOI 10.1248/jhs.50.483
   Suzuki T, 1997, FOOD SCI TECHNOL INT, V3, P366
   Suzuki T, 1999, FOOD SCI TECHNOL RES, V5, P304
   TAKAHASHI N, 1988, ENDOCRINOLOGY, V122, P1373, DOI 10.1210/endo-122-4-1373
   Tang SC, 2014, WORLD J GASTROENTERO, V20, P10825, DOI 10.3748/wjg.v20.i31.10825
   TETI A, 1992, AM J PHYSIOL, V263, pC130, DOI 10.1152/ajpcell.1992.263.1.C130
   Vaira S, 2008, J CLIN INVEST, V118, P2088, DOI 10.1172/JCI33392
   Weilbaecher KN, 2011, NAT REV CANCER, V11, P411, DOI 10.1038/nrc3055
   Weitzmann MN, 2006, J CLIN INVEST, V116, P1186, DOI 10.1172/JCI28550
   Yamaguchi M, 2005, J CELL BIOCHEM, V95, P1169, DOI 10.1002/jcb.20490
   Yamaguchi M, 2010, NUTR FACTORS OSTEOPO
   Yamaguchi M, 2013, BIOMEDICAL OSTEOPORO
   Yamaguchi M, 2008, INT J MOL MED, V22, P287, DOI 10.3892/ijmm_00000021
   Yamaguchi M, 2008, MOL CELL BIOCHEM, V311, P31, DOI 10.1007/s11010-007-9689-x
   Yamaguchi M, 2007, INT J MOL MED, V19, P803
   Yamaguchi M, 2015, ONCOL REP, V34, P3304, DOI 10.3892/or.2015.4282
   Yamaguchi M, 2015, INT J ONCOL, V47, P1563, DOI 10.3892/ijo.2015.3106
   Yamaguchi M, 2015, MOL CELL BIOCHEM, V401, P1, DOI 10.1007/s11010-014-2286-x
   Yamaguchi M, 2013, CELL TISSUE RES, V354, P743, DOI 10.1007/s00441-013-1707-6
   Yamaguchi M, 2012, INT J MOL MED, V30, P708, DOI 10.3892/ijmm.2012.1043
   Yamaguchi M, 2010, MOL CELL BIOCHEM, V338, P241, DOI 10.1007/s11010-009-0358-0
   Yamaguchi M, 2009, MOL MED REP, V2, P641, DOI 10.3892/mmr_00000150
   Zaidi M, 2003, J BONE MINER RES, V18, P599, DOI 10.1359/jbmr.2003.18.4.599
NR 60
TC 6
Z9 6
U1 1
U2 13
PU SPRINGER
PI DORDRECHT
PA VAN GODEWIJCKSTRAAT 30, 3311 GZ DORDRECHT, NETHERLANDS
SN 0300-8177
EI 1573-4919
J9 MOL CELL BIOCHEM
JI Mol. Cell. Biochem.
PD OCT
PY 2016
VL 421
IS 1-2
BP 193
EP 203
DI 10.1007/s11010-016-2803-1
PG 11
WC Cell Biology
WE Science Citation Index Expanded (SCI-EXPANDED)
SC Cell Biology
GA DW5EL
UT WOS:000383665000017
PM 27573001
DA 2022-07-19
ER

PT J
AU Jauniaux, E
   Burton, GJ
AF Jauniaux, Eric
   Burton, Graham J.
TI Morphological and biological effects of maternal exposure to tobacco
   smoke on the feto-placental unit
SO EARLY HUMAN DEVELOPMENT
LA English
DT Article
DE placenta; fetus; maternal smoking; anatomy; biology; tobacco
ID UMBILICAL-CORD BLOOD; CIGARETTE-SMOKING; HUMAN PLACENTA; BIRTH-WEIGHT;
   RISK-FACTORS; SPONTANEOUS-ABORTION; INTRAUTERINE GROWTH; AMINO-ACID;
   CADMIUM CONCENTRATION; PREGNANCY OUTCOMES
AB Active and passive maternal smoking has a damaging effect in every trimester of human pregnancy. Cigarette smoke contains scores of toxins which exert a direct effect on the placental and fetal cell proliferation and differentiation and can explain the increased risk of miscarriage, fetal growth restriction (FGR) stillbirth, preterm birth and placental abruption reported by epidemiological studies. In the placenta, smoking is associated from early in pregnancy, with a thickening of the trophobtastic basement membrane, an increase in collagen content of the villous mesenchyme and a decrease in vascularisation. These anatomical changes are associated with changes in placental enzymatic and synthetic functions. In particular, nicotine depresses active amino-acid (AA) uptake by human placental. villi and trophoblast invasion and cadmium decreases the expression and activity of 11 beta-hydroxysteroid dehydrogenase type 2 which is causally linked to FGR. Maternal smoking also dysregulates trophoblast expression of molecules that govern cellular responses to oxygen tension. In the fetus, smoking is associated with a reduction of weight, fat mass and most anthropometric parameters and as in the placenta with alterations in protein metabolism and enzyme activity. These alterations are the results of a direct toxic effect on the fetal cells or an indirect effect through damage to, and/or functional disturbances of the placenta. In particular, smoking interferes strongly with the fetal brain and pancreas biological parameters and induces chromosomal instability, which is associated with an increase in the risk of cancer, especially childhood malignancies. (C) 2007 Elsevier Ireland Ltd. All rights reserved.
C1 Royal Free & UCL, Sch Med, Acad Dept Obstet & Gynaecol, London, England.
   Univ Cambridge, Dept Physiol Dev & Neurosci, Cambridge CB2 1TN, England.
RP Jauniaux, E (通讯作者)，UCL, Sch Med, Dept Obstet & Gynaecol, 86-96 Chenies Mews, London WC1E 6HX, England.
EM e.jauniaux@ucl.ac.uk
CR Albuquerque CA, 2004, EARLY HUM DEV, V80, P31, DOI 10.1016/j.earlhumdev.2004.05.004
   Ananth CV, 2003, AM J OBSTET GYNECOL, V188, P275, DOI 10.1067/mob.2003.10
   ANDERSON HR, 1992, EFFECTS SMOKING FETU, pP89
   Arguelles S, 2006, FREE RADICAL RES, V40, P565, DOI 10.1080/10715760500519834
   ARMSTRONG BG, 1992, AM J PUBLIC HEALTH, V82, P85, DOI 10.2105/AJPH.82.1.85
   Arnould JP, 1997, HUM EXP TOXICOL, V16, P716, DOI 10.1177/096032719701601204
   Ashfaq Muhammad, 2003, J Ayub Med Coll Abbottabad, V15, P12
   ASMUSSEN I, 1977, ACTA OBSTET GYN SCAN, V56, P119, DOI 10.3109/00016347709158353
   ASMUSSEN I, 1980, BRIT J OBSTET GYNAEC, V87, P239, DOI 10.1111/j.1471-0528.1980.tb04527.x
   Bainbridge SA, 2006, AM J PATHOL, V169, P774, DOI 10.2353/ajpath.2006.060184
   BARNEA ER, 1994, HUM REPROD, V9, P1017, DOI 10.1093/oxfordjournals.humrep.a138626
   Becroft DMO, 2002, PLACENTA, V23, P343, DOI 10.1053/plac.2001.0777
   Bernstein IM, 2000, AM J OBSTET GYNECOL, V183, P883, DOI 10.1067/mob.2000.109103
   Bouhours-Nouet N, 2005, AM J PHYSIOL-ENDOC M, V288, pE171, DOI 10.1152/ajpendo.00260.2003
   BURTON GJ, 1989, BRIT J OBSTET GYNAEC, V96, P907, DOI 10.1111/j.1471-0528.1989.tb03344.x
   Burton GJ, 1992, EFFECTS SMOKING FETU, pP60
   Bush PG, 2000, PLACENTA, V21, P247, DOI 10.1053/plac.1999.0470
   Bush PG, 2000, PLACENTA, V21, P824, DOI 10.1053/plac.2000.0571
   Castles A, 1999, AM J PREV MED, V16, P208, DOI 10.1016/S0749-3797(98)00089-0
   Chowdhury P, 1995, INT J PANCREATOL, V18, P257
   CHRISTIANSON RE, 1979, AM J EPIDEMIOL, V110, P178, DOI 10.1093/oxfordjournals.aje.a112802
   Clausen HV, 1999, AM J OBSTET GYNECOL, V180, P476, DOI 10.1016/S0002-9378(99)70235-8
   CLIVER SP, 1995, OBSTET GYNECOL, V85, P625, DOI 10.1016/0029-7844(94)00437-I
   Cnattingius S, 2004, NICOTINE TOB RES, V6, pS125, DOI 10.1080/14622200410001669187
   Colak O, 2002, CLIN BIOCHEM, V35, P247, DOI 10.1016/S0009-9120(02)00301-6
   Conde-Agudelo A, 2000, BRIT J OBSTET GYNAEC, V107, P75, DOI 10.1111/j.1471-0528.2000.tb11582.x
   de la Chica RA, 2005, JAMA-J AM MED ASSOC, V293, P1212, DOI 10.1001/jama.293.10.1212
   de Oliveira AM, 2004, INT J VITAM NUTR RES, V74, P193, DOI 10.1024/0300-9831.74.3.193
   DEMIR R, 1994, PATHOL RES PRACT, V190, P656, DOI 10.1016/S0344-0338(11)80744-2
   ESKENAZI B, 1995, AM J PUBLIC HEALTH, V85, P395, DOI 10.2105/AJPH.85.3.395
   Faiz A S, 2003, J Matern Fetal Neonatal Med, V13, P175, DOI 10.1080/713605832
   GENBACEV O, 1995, REPROD TOXICOL, V9, P245, DOI 10.1016/0890-6238(95)00006-V
   Genbacev O, 2000, REPROD TOXICOL, V14, P495, DOI 10.1016/S0890-6238(00)00107-6
   Genbacev O, 2003, REPROD TOXICOL, V17, P509, DOI 10.1016/S0890-6238(03)00094-7
   Granzier JJM, 2005, J VISION, V5, P20, DOI 10.1167/5.1.2
   Gruslin A, 2001, BIOL REPROD, V65, P1164, DOI 10.1095/biolreprod65.4.1164
   Hanke W, 2004, INT ARCH OCC ENV HEA, V77, P47, DOI 10.1007/s00420-003-0475-0
   HANSEN C, 1992, TERATOGEN CARCIN MUT, V12, P51, DOI 10.1002/tcm.1770120202
   Helland IB, 2001, ACTA PAEDIATR, V90, P282, DOI 10.1080/080352501300067578
   Hellstrom-Lindahl E, 2002, RESPIRATION, V69, P289, DOI 10.1159/000063261
   Horta BL, 1997, PAEDIATR PERINAT EP, V11, P140, DOI 10.1046/j.1365-3016.1997.d01-17.x
   Hruba D, 2000, Cent Eur J Public Health, V8, P249
   Isaksen CV, 2004, PEDIATR DEVEL PATHOL, V7, P433, DOI 10.1007/s10024-004-0105-1
   Iscan A, 1997, JPN HEART J, V38, P497
   Jauniaux E, 1999, OBSTET GYNECOL, V93, P25, DOI 10.1016/S0029-7844(98)00318-4
   JAUNIAUX E, 1992, OBSTET GYNECOL, V79, P645
   Jauniaux E, 2001, OBSTET GYNECOL, V97, P57, DOI 10.1016/S0029-7844(00)01108-X
   Jauniaux E, 1999, OBSTET GYNECOL, V93, P680, DOI 10.1016/S0029-7844(98)00548-1
   Jauniaux E, 2007, AM J OBSTET GYNECOL, V197, DOI 10.1016/j.ajog.2007.02.009
   Jauniaux Eric, 2001, Reprod Biomed Online, V3, P30
   Keohavong P, 2005, MUTAT RES-FUND MOL M, V572, P156, DOI 10.1016/j.mrfmmm.2005.01.014
   Lammer EJ, 2005, EPIDEMIOLOGY, V16, P698, DOI 10.1097/01.ede.0000172136.26733.4b
   Lammer EJ, 2004, EPIDEMIOLOGY, V15, P150, DOI 10.1097/01.ede.0000112214.33432.cc
   Lampl M, 2003, AM J HUM BIOL, V15, P533, DOI 10.1002/ajhb.10140
   Larsen LG, 2002, AM J OBSTET GYNECOL, V186, P531, DOI 10.1067/mob.2002.120481
   Lavezzi AM, 2005, NEUROBIOL DIS, V20, P601, DOI 10.1016/j.nbd.2005.04.015
   Lips KS, 2005, PLACENTA, V26, P735, DOI 10.1016/j.placenta.2004.10.009
   Luciano A, 1998, EUR J CLIN NUTR, V52, P760, DOI 10.1038/sj.ejcn.1600643
   Marana HRC, 1998, INT J GYNECOL OBSTET, V61, P21, DOI 10.1016/S0020-7292(98)00014-9
   Mayhew TM, 2003, PLACENTA, V24, P501, DOI 10.1053/plac.2002.0943
   McAleer Mary Frances, 2004, Birth Defects Res C Embryo Today, V72, P361, DOI 10.1002/bdrc.20024
   MCALEER MF, 2004, MED, V30, P395
   McMahon M J, 1997, J Perinatol, V17, P370
   Mortensen JT, 2001, ACTA OBSTET GYN SCAN, V80, P894
   Ness RB, 1999, NEW ENGL J MED, V340, P333, DOI 10.1056/NEJM199902043400501
   Ohmi H, 2002, PEDIATR INT, V44, P55, DOI 10.1046/j.1442-200X.2002.01495.x
   Oyelese Y, 2006, OBSTET GYNECOL, V107, P927, DOI 10.1097/01.AOG.0000207559.15715.98
   Piasek M, 2001, REPROD TOXICOL, V15, P673, DOI 10.1016/S0890-6238(01)00174-5
   Pringle PJ, 2005, J CLIN ENDOCR METAB, V90, P2556, DOI 10.1210/jc.2004-1674
   Rasch V, 2003, ACTA OBSTET GYN SCAN, V82, P182, DOI 10.1034/j.1600-0412.2003.00078.x
   Ronco AM, 2006, TOXICOLOGY, V223, P46, DOI 10.1016/j.tox.2006.03.002
   Salpietro CD, 2002, J PERINAT MED, V30, P395, DOI 10.1515/JPM.2002.061
   SASTRY BVR, 1989, PLACENTA, V10, P345
   SASTRY BVR, 1991, REPROD FERT DEVELOP, V3, P355, DOI 10.1071/RD9910355
   Silva SSD, 2005, EARLY HUM DEV, V81, P313, DOI 10.1016/j.earthumdev.2004.08.003
   Slotkin TA, 1998, J PHARMACOL EXP THER, V285, P931
   Steyn K, 2006, PAEDIATR PERINAT EP, V20, P90, DOI 10.1111/j.1365-3016.2006.00707.x
   TEASDALE F, 1989, BIOL NEONATE, V55, P251
   Tikkanen M, 2006, ACTA OBSTET GYN SCAN, V85, P700, DOI 10.1080/00016340500449915
   Usta IM, 2005, AM J OBSTET GYNECOL, V193, P1045, DOI 10.1016/j.ajog.2005.06.037
   Yang KP, 2006, AM J PHYSIOL-ENDOC M, V290, pE135, DOI 10.1152/ajpendo.00356.2005
   Zdravkovic T, 2005, PLACENTA, V26, pS81, DOI 10.1016/j.placenta.2005.02.003
   Zdravkovic T, 2006, REPROD TOXICOL, V22, P69, DOI 10.1016/j.reprotox.2006.01.005
   ZHANG J, 1993, AM J PUBLIC HEALTH, V83, P207, DOI 10.2105/AJPH.83.2.207
NR 84
TC 210
Z9 217
U1 0
U2 21
PU ELSEVIER IRELAND LTD
PI CLARE
PA ELSEVIER HOUSE, BROOKVALE PLAZA, EAST PARK SHANNON, CO, CLARE, 00000,
   IRELAND
SN 0378-3782
EI 1872-6232
J9 EARLY HUM DEV
JI Early Hum. Dev.
PD NOV
PY 2007
VL 83
IS 11
BP 699
EP 706
DI 10.1016/j.earlhumdev.2007.07.016
PG 8
WC Obstetrics & Gynecology; Pediatrics
WE Science Citation Index Expanded (SCI-EXPANDED)
SC Obstetrics & Gynecology; Pediatrics
GA 237XZ
UT WOS:000251411000002
PM 17900829
DA 2022-07-19
ER

PT J
AU Yang, Q
   Sun, J
   Chen, YQ
AF Yang, Qin
   Sun, Jia
   Chen, Yong Q.
TI Multi-dimensional, comprehensive sample extraction combined with
   LC-GC/MS analysis for complex biological samples: application in the
   metabolomics study of acute pancreatitis
SO RSC ADVANCES
LA English
DT Article
ID TERT-BUTYL ETHER; MASS-SPECTROMETRY; PROFILING PROCEDURES;
   GAS-CHROMATOGRAPHY; HIGH-THROUGHPUT; SERUM; METABOLISM; PLASMA; CANCER;
   METABONOMICS
AB An analytical strategy employing multi-dimensional sample extraction together with optimal analytical platforms was established. The proposed workflow was based on the fact that most biological samples are complex in terms of molecular species as well as their properties, e.g. hydrophobicity. A few new methods based on methyl tert-butyl ether (MTBE) extraction, which was developed for lipid extraction and used perform a lipidomic study on the upper layer fraction of the MTBE extraction system and a metabolomics analysis by mixing the upper and lower fractions from the same sample, have been developed to acquire more information from samples, and in the present work we established a similar method employing the MTBE procedure to separate samples into polar and apolar fractions, then associated each with an adapted subsequent analysis technique. The polar fraction was silylanized for GC/MS analysis, and apolar lipids were analyzed by reverse phase liquid chromatography (RPLC) on a T3 column. The proposed strategy was applied to investigate acute human pancreatitis and was compared with results obtained by conventional LC/MS-only and GC/MS-only analysis. Features obtained in our LC-GC/MS data outnumbered either the LC/MS-only or GC/MS-only data. Furthermore, with the aid of multivariate analysis, differential metabolites from pancreatitis vs. normal pancreas, mainly amino acids and phospholipids, were identified. This work demonstrates that the proposed analytical strategy is a promising tool to perform metabolomics. In addition, it improved our understanding of the pathogenesis of acute pancreatitis and provided potential biomarkers for AP diagnosis.
C1 [Yang, Qin; Sun, Jia; Chen, Yong Q.] Jiangnan Univ, State Key Lab Food Sci & Technol, Sch Food Sci & Technol, Wuxi 214122, Jiangsu, Peoples R China.
   [Yang, Qin; Chen, Yong Q.] Synerget Innovat Ctr Food Safety & Nutr, Wuxi 214122, Jiangsu, Peoples R China.
   [Chen, Yong Q.] Wake Forest Sch Med, Dept Canc Biol, Winston Salem, NC 27157 USA.
RP Chen, YQ (通讯作者)，Jiangnan Univ, State Key Lab Food Sci & Technol, Sch Food Sci & Technol, Wuxi 214122, Jiangsu, Peoples R China.; Chen, YQ (通讯作者)，Synerget Innovat Ctr Food Safety & Nutr, Wuxi 214122, Jiangsu, Peoples R China.; Chen, YQ (通讯作者)，Wake Forest Sch Med, Dept Canc Biol, Winston Salem, NC 27157 USA.
EM yqchen@jiangnan.edu.cn
RI Chen, Yong Q/AAI-9864-2021
OI Chen, Yong Q/0000-0003-4747-4708
FU National Natural Science Foundation of China [31471128, 21505054];
   Natural Science Foundation of Jiangsu Province [BK20150132]
FX Financial support was provided by the National Natural Science
   Foundation of China (No. 31471128, 21505054) and Natural Science
   Foundation of Jiangsu Province (No. BK20150132).
CR Banks PA, 2013, GUT, V62, P102, DOI 10.1136/gutjnl-2012-302779
   Bijlsma S, 2006, ANAL CHEM, V78, P567, DOI 10.1021/ac051495j
   Chan ECY, 2011, NAT PROTOC, V6, P1483, DOI 10.1038/nprot.2011.375
   Chen J, 2009, ANAL CHIM ACTA, V650, P3, DOI 10.1016/j.aca.2009.03.039
   Chen SL, 2013, J CHROMATOGR A, V1298, P9, DOI 10.1016/j.chroma.2013.05.019
   Chuang HL, 2012, J NUTR BIOCHEM, V23, P752, DOI 10.1016/j.jnutbio.2011.03.019
   Diaz SO, 2011, J PROTEOME RES, V10, P3732, DOI 10.1021/pr200352m
   Dunn WB, 2011, NAT PROTOC, V6, P1060, DOI 10.1038/nprot.2011.335
   Fiehn Oliver, 2007, V358, P3, DOI 10.1007/978-1-59745-244-1_1
   Fukutake N, 2015, PLOS ONE, V10, DOI 10.1371/journal.pone.0132223
   Giesbertz P, 2015, J LIPID RES, V56, P2029, DOI 10.1194/jlr.D061721
   Harper SJF, 2011, ANN CLIN BIOCHEM, V48, P23, DOI 10.1258/acb.2010.010196
   Huang CC, 2010, EUR J APPL PHYSIOL, V108, P557, DOI 10.1007/s00421-009-1247-7
   IDEGAMI K, 1983, JPN J SURG, V13, P227, DOI 10.1007/BF02469482
   Ikeda K, 2009, J CHROMATOGR B, V877, P2639, DOI 10.1016/j.jchromb.2009.03.047
   Jin F, 2013, BMC GASTROENTEROL, V13, DOI [10.1186/1471-230X-13-79, 10.1186/1471-230X-13-73]
   Johnson CD, 2005, GUT, V54, P1, DOI 10.1136/gut.200A.057026
   Kim JK, 2007, J EXP BOT, V58, P415, DOI 10.1093/jxb/erl216
   Kobayashi T, 2013, CANCER EPIDEM BIOMAR, V22, P571, DOI 10.1158/1055-9965.EPI-12-1033
   Leichtle AB, 2013, METABOLOMICS, V9, P677, DOI 10.1007/s11306-012-0476-7
   Li J, 2014, BMC GASTROENTEROL, V14, DOI 10.1186/1471-230X-14-115
   Luan HM, 2014, J PROTEOME RES, V13, P1527, DOI 10.1021/pr401068k
   Lusczek ER, 2011, PANCREAS, V40, P1335
   Lusczek ER, 2013, J PANCREAS, V14, P161, DOI 10.6092/1590-8577/1294
   Matyash V, 2008, J LIPID RES, V49, P1137, DOI 10.1194/jlr.D700041-JLR200
   Michopoulos F, 2009, J PROTEOME RES, V8, P2114, DOI 10.1021/pr801045q
   Ouyang D, 2012, HEPATO-GASTROENTEROL, V59, P2314, DOI 10.5754/hge11839
   Parsons HM, 2009, ANALYST, V134, P478, DOI 10.1039/b808986h
   Patterson RE, 2015, J CHROMATOGR B, V1002, P260, DOI 10.1016/j.jchromb.2015.08.018
   Pesek JJ, 2009, J SEP SCI, V32, P2200, DOI 10.1002/jssc.200900270
   Sakai A, 2012, ARCH BIOCHEM BIOPHYS, V522, P107, DOI 10.1016/j.abb.2012.03.025
   Sandstrom P, 2008, AMINO ACIDS, V35, P225, DOI 10.1007/s00726-007-0557-5
   Sun GF, 2014, MOL BIOSYST, V10, P467, DOI 10.1039/c3mb70406h
   t'Kindt R, 2009, J CHROMATOGR B, V877, P3572, DOI 10.1016/j.jchromb.2009.08.041
   Tenner S, 2014, WORLD J GASTROENTERO, V20, P16529, DOI 10.3748/wjg.v20.i44.16529
   van Minnen LP, 2006, PANCREAS, V32, P369, DOI 10.1097/01.mpa.0000220861.78248.1f
   Villasenor A, 2014, ANAL CHEM, V86, P8245, DOI 10.1021/ac501853d
   Want EJ, 2010, NAT PROTOC, V5, P1005, DOI 10.1038/nprot.2010.50
   Whiley L, 2014, NEUROBIOL AGING, V35, P271, DOI 10.1016/j.neurobiolaging.2013.08.001
   Whiley L, 2012, ANAL CHEM, V84, P5992, DOI 10.1021/ac300716u
   Yuan LW, 2016, WORLD J GASTROENTERO, V22, P2046, DOI 10.3748/wjg.v22.i6.2046
   Yuan M, 2012, NAT PROTOC, V7, P872, DOI 10.1038/nprot.2012.024
   Zhang L, 2012, CLIN BIOCHEM, V45, P1064, DOI 10.1016/j.clinbiochem.2012.05.012
   Zhang YP, 2014, ANALYST, V139, P1697, DOI 10.1039/c3an02130k
   Zhou J, 2012, J PROTEOME RES, V11, P4351, DOI 10.1021/pr300495x
   Zhou LN, 2012, J PROTEOME RES, V11, P5433, DOI 10.1021/pr300683a
   Zhu JJ, 2014, J PROTEOME RES, V13, P4120, DOI 10.1021/pr500494u
   Zuo YY, 2012, J CRIT CARE, V27, P146, DOI 10.1016/j.jcrc.2011.12.004
   Zyromski NJ, 2009, PANCREATOLOGY, V9, P410, DOI 10.1159/000199436
NR 49
TC 15
Z9 15
U1 5
U2 54
PU ROYAL SOC CHEMISTRY
PI CAMBRIDGE
PA THOMAS GRAHAM HOUSE, SCIENCE PARK, MILTON RD, CAMBRIDGE CB4 0WF, CAMBS,
   ENGLAND
EI 2046-2069
J9 RSC ADV
JI RSC Adv.
PY 2016
VL 6
IS 31
BP 25837
EP 25849
DI 10.1039/c5ra26708k
PG 13
WC Chemistry, Multidisciplinary
WE Science Citation Index Expanded (SCI-EXPANDED)
SC Chemistry
GA DH5FV
UT WOS:000372812300026
DA 2022-07-19
ER

PT J
AU Bresciani, E
   Squillace, N
   Orsini, V
   Piolini, R
   Rizzi, L
   Molteni, L
   Meanti, R
   Soria, A
   Lapadula, G
   Bandera, A
   Gori, A
   Bonfanti, P
   Omeljaniuk, RJ
   Locatelli, V
   Torsello, A
AF Bresciani, Elena
   Squillace, Nicola
   Orsini, Valentina
   Piolini, Roberta
   Rizzi, Laura
   Molteni, Laura
   Meanti, Ramona
   Soria, Alessandro
   Lapadula, Giuseppe
   Bandera, Alessandra
   Gori, Andrea
   Bonfanti, Paolo
   Omeljaniuk, Robert John
   Locatelli, Vittorio
   Torsello, Antonio
TI miRNA Expression Profiling in Subcutaneous Adipose Tissue of Monozygotic
   Twins Discordant for HIV Infection: Validation of Differentially
   Expressed miRNA and Bioinformatic Analysis
SO INTERNATIONAL JOURNAL OF MOLECULAR SCIENCES
LA English
DT Article
DE combined highly antiretroviral therapy (cART); HALS (HIV-associate
   lypodistrophy syndrome); miRNA; metabolic disorders
ID SINGLE NUCLEOTIDE POLYMORPHISMS; MICRORNA EXPRESSION; ANTIRETROVIRAL
   THERAPY; GENE-EXPRESSION; DYSLIPIDEMIA; BIOMARKERS; IMPACT; RISK; FAT
AB Combined AntiRetroviral Treatments (cARTs) used for HIV infection may result in varied metabolic complications, which in some cases, may be related to patient genetic factors, particularly microRNAs. The use of monozygotic twins, differing only for HIV infection, presents a unique and powerful model for the controlled analysis of potential alterations of miRNAs regulation consequent to cART treatment. Profiling of 2578 mature miRNA in the subcutaneous (SC) adipose tissue and plasma of monozygotic twins was investigated by the GeneChip(R) miRNA 4.1 array. Real-time PCR and ddPCR experiments were performed in order to validate differentially expressed miRNAs. Target genes of deregulated miRNAs were predicted by the miRDB database (prediction score > 70) and enrichment analysis was carried out with g:Profiler. Processes in SC adipose tissue most greatly affected by miRNA up-regulation included (i) macromolecular metabolic processes, (ii) regulation of neurogenesis, and (iii) protein phosphorylation. Furthermore, KEGG analysis revealed miRNA up-regulation involvement in (i) insulin signaling pathways, (ii) neurotrophin signaling pathways, and (iii) pancreatic cancer. By contrast, miRNA up-regulation in plasma was involved in (i) melanoma, (ii) p53 signaling pathways, and (iii) focal adhesion. Our findings suggest a mechanism that may increase the predisposition of HIV+ patients to insulin resistance and cancer.
C1 [Bresciani, Elena; Rizzi, Laura; Molteni, Laura; Meanti, Ramona; Lapadula, Giuseppe; Bonfanti, Paolo; Locatelli, Vittorio; Torsello, Antonio] Univ Milano Bicocca, Sch Med & Surg, I-20900 Monza, Italy.
   [Squillace, Nicola; Orsini, Valentina; Soria, Alessandro; Lapadula, Giuseppe; Bonfanti, Paolo] San Gerardo Hosp, Infect Dis Unit, Azienda Socio Sanitaria Territoriale Monza, I-20900 Monza, Italy.
   [Piolini, Roberta] Univ Milan, Dept Clin Sci L Sacco, Infect & Trop Dis Sect, I-20157 Milan, Italy.
   [Bandera, Alessandra; Gori, Andrea] IRCCS Ca Granda Osped Maggiore Policlin Milano Fd, Clin Infect Dis, I-20122 Milan, Italy.
   [Bandera, Alessandra; Gori, Andrea] Univ Milan, Dept Pathophysiol & Transplantat, I-20122 Milan, Italy.
   [Omeljaniuk, Robert John] Lakehead Univ, Dept Biol, Thunder Bay, ON P7B 5E1, Canada.
RP Bresciani, E (通讯作者)，Univ Milano Bicocca, Sch Med & Surg, I-20900 Monza, Italy.
EM elena.bresciani@unimib.it; n.squillace@asst-monza.it;
   valentina.orsini@asst-monza.it; roberta.piolini@unimi.it;
   laura.rizzi@unimib.it; laura.molteni@unimib.it; ramona.meanti@unimib.it;
   alessandro.soria@asst-monza.it; giuseppelapadula@unimib.it;
   alessandra.bandera@unimi.it; andrea.gori@unimi.it;
   paolo.bonfanti@unimib.it; romeljan@lakeheadu.ca;
   vittoriolocatelli@unimib.it; antonio.torsello@unimib.it
RI ; rizzi, laura/F-3831-2019; Bresciani, Elena/AAG-3149-2020
OI BANDERA, ALESSANDRA/0000-0001-9440-4601; rizzi,
   laura/0000-0002-3709-6574; Bresciani, Elena/0000-0002-8247-276X; Meanti,
   Ramona/0000-0002-9734-1025
FU University of Milano-Bicocca [2016-ATESP-0594]; ASST-Monza
FX This research was funded by the 2016-ATESP-0594 (Antonio Torsello,
   University of Milano-Bicocca) and the ASST-Monza (3% Research Corporate
   Found).
CR Alteri C, 2019, J CLIN VIROL, V117, P61, DOI 10.1016/j.jcv.2019.06.004
   Anawalt B., 2000, ENDOTEXT
   Arnedo M, 2007, PHARMACOGENET GENOM, V17, P755, DOI 10.1097/FPC.0b013e32814db8b7
   Beheshti A, 2019, SCI REP-UK, V9, DOI 10.1038/s41598-019-52985-x
   Biswas S, 2019, EBIOMEDICINE, V43, P307, DOI 10.1016/j.ebiom.2019.04.023
   Bolmeson C, 2011, BIOCHEM BIOPH RES CO, V404, P16, DOI 10.1016/j.bbrc.2010.11.024
   Bresciani E, 2019, FRONT PHARMACOL, V10, DOI 10.3389/fphar.2019.00461
   Castilhos JK, 2015, HIV MED, V16, P494, DOI 10.1111/hiv.12250
   Chen X, 2013, PLOS ONE, V8, DOI 10.1371/journal.pone.0079652
   Chen Y, 2015, ANN NUTR METAB, V66, P10, DOI 10.1159/000368661
   D'Antona P, 2019, CANCER EPIDEM BIOMAR, V28, P1926, DOI 10.1158/1055-9965.EPI-19-0626
   Duan ZY, 2018, SCI REP-UK, V8, DOI 10.1038/s41598-018-29297-7
   Dunaeva M, 2018, CLIN EXP IMMUNOL, V193, P376, DOI 10.1111/cei.13156
   Egana-Gorrono L, 2014, J ANTIMICROB CHEMOTH, V69, P3076, DOI 10.1093/jac/dku266
   Egana-Gorrono L, 2013, AIDS, V27, P529, DOI 10.1097/QAD.0b013e32835d0da1
   Faraldi M, 2018, ADV CLIN CHEM, V87, P113, DOI 10.1016/bs.acc.2018.07.003
   Frias M, 2019, SCI REP-UK, V9, DOI 10.1038/s41598-019-48966-9
   Giralt M, 2011, BEST PRACT RES CL EN, V25, P487, DOI 10.1016/j.beem.2010.12.001
   Hirschberger S, 2019, SCI REP-UK, V9, DOI 10.1038/s41598-019-51782-w
   Houzet L, 2008, RETROVIROLOGY, V5, DOI 10.1186/1742-4690-5-118
   Jacobsen Kari Stougaard, 2016, BMC Res Notes, V9, P38, DOI 10.1186/s13104-016-1848-2
   Jimenez-Lucena R, 2018, EXP MOL MED, V50, DOI 10.1038/s12276-018-0194-y
   Jones A, 2017, OBESITY, V25, P1734, DOI 10.1002/oby.21950
   Kalpachidou T, 2019, FRONT MOL NEUROSCI, V12, DOI 10.3389/fnmol.2019.00283
   Koethe JR, 2017, COMPR PHYSIOL, V7, P1339, DOI 10.1002/cphy.c160028
   Koshiol J, 2010, CANCER EPIDEM BIOMAR, V19, P907, DOI 10.1158/1055-9965.EPI-10-0071
   Latorre J, 2017, INT J OBESITY, V41, P620, DOI 10.1038/ijo.2017.21
   Li HP, 2018, NAT COMMUN, V9, DOI 10.1038/s41467-018-03537-w
   Liu T, 2019, J CELL PHYSIOL, V234, P5496, DOI 10.1002/jcp.27342
   Lou G, 2015, INT J MOL MED, V36, P1400, DOI 10.3892/ijmm.2015.2338
   Lynn FC, 2009, TRENDS ENDOCRIN MET, V20, P452, DOI 10.1016/j.tem.2009.05.007
   Maciejak A, 2018, SCI REP-UK, V8, DOI 10.1038/s41598-018-28118-1
   Mori MA, 2014, J CLIN INVEST, V124, P3339, DOI 10.1172/JCI73468
   Paruthi J, 2013, METABOLISM, V62, P1199, DOI 10.1016/j.metabol.2013.04.014
   Pla A, 2018, PLOS COMPUT BIOL, V14, DOI 10.1371/journal.pcbi.1006185
   Rotger M, 2010, CLIN INFECT DIS, V51, P1090, DOI 10.1086/656630
   Saucier D, 2019, BRAIN RES, V1708, P100, DOI 10.1016/j.brainres.2018.12.016
   Schwarzenbach H, 2015, CLIN CHEM, V61, P1333, DOI 10.1373/clinchem.2015.239459
   Shen Y, 2019, CANCER EPIDEM BIOMAR, V28, P1212, DOI 10.1158/1055-9965.EPI-18-1199
   Squillace N, 2014, J ANTIMICROB CHEMOTH, V69, P3067, DOI 10.1093/jac/dku264
   Srinivasa S, 2021, JCI INSIGHT, V6, DOI 10.1172/jci.insight.150399
   Tarr PE, 2007, ANTIVIR THER, V12, P999
   Tarr Philip E, 2010, F1000 Med Rep, V2, P83, DOI 10.3410/M2-83
   Thomou T, 2017, NATURE, V542, P450, DOI 10.1038/nature21365
   Torriani M, 2016, J CLIN ENDOCR METAB, V101, P1225, DOI 10.1210/jc.2015-3993
   Valadi H, 2007, NAT CELL BIOL, V9, P654, DOI 10.1038/ncb1596
   Vickers KC, 2011, NAT CELL BIOL, V13, P423, DOI 10.1038/ncb2210
   Vidal F, 2011, EXPERT OPIN DRUG MET, V7, P1365, DOI 10.1517/17425255.2011.621941
   Villarroya F, 2010, BBA-MOL CELL BIOL L, V1801, P392, DOI 10.1016/j.bbalip.2009.09.018
   Wang J, 2016, J CELL PHYSIOL, V231, P25, DOI 10.1002/jcp.25056
   Wang XY, 2018, J THORAC DIS, V10, P2599, DOI 10.21037/jtd.2018.04.128
   Willeit P, 2017, DIABETES, V66, P347, DOI 10.2337/db16-0731
   Wu XJ, 2015, TUMOR BIOL, V36, P437, DOI 10.1007/s13277-014-2626-1
   Xi Y, 2016, BIOCHEM BIOPH RES CO, V472, P617, DOI 10.1016/j.bbrc.2016.03.015
   Zarybnicky T, 2019, GENES-BASEL, V10, DOI 10.3390/genes10100763
   Zhang JP, 2015, THERANOSTICS, V5, P733, DOI 10.7150/thno.10305
NR 56
TC 0
Z9 0
U1 0
U2 0
PU MDPI
PI BASEL
PA ST ALBAN-ANLAGE 66, CH-4052 BASEL, SWITZERLAND
EI 1422-0067
J9 INT J MOL SCI
JI Int. J. Mol. Sci.
PD APR
PY 2022
VL 23
IS 7
AR 3486
DI 10.3390/ijms23073486
PG 15
WC Biochemistry & Molecular Biology; Chemistry, Multidisciplinary
WE Science Citation Index Expanded (SCI-EXPANDED)
SC Biochemistry & Molecular Biology; Chemistry
GA 0K7RD
UT WOS:000780986800001
PM 35408847
OA Green Published, gold
DA 2022-07-19
ER

PT J
AU Cho, HM
   Jun, DY
   Bae, MA
   Ahn, JD
   Kim, YH
AF Cho, HM
   Jun, DY
   Bae, MA
   Ahn, JD
   Kim, YH
TI Nucleotide sequence and differential expression of the human
   3-phosphoglycerate dehydrogenase gene
SO GENE
LA English
DT Article
DE cDNA sequence; human 3-phosphoglycerate dehydrogenase gene; mRNA
   expression; tissue specificity; tumor cells
ID SERINE BIOSYNTHESIS; ENZYMIC IMBALANCE; METABOLISM; DEFICIENCY; CLONING;
   CELLS
AB The nucleotide sequence of Hs 3-PGDH gene, encoding human 3-phosphoglycerate dehydrogenase that catalyzes the initiating step in the phosphorylated pathway of serine biosynthesis, has been determined, The 3-PGDH gene has a predicted 533 amino acid open reading frame, encoding a 56.8 kDa protein that shares 94.0% similarity with rat-liver 3-PGDH, Two different transcripts corresponding to 3-PGDH mRNA were detected in human normal tissues. A dominant 2.1 kb transcript was expressed at high levels in prostate. testis, ovary, brain, liver, kidney, and pancreas, and weakly expressed in thymus, colon, and heart. A 710 bp transcript also appeared as a weaker band where the 2.1 kb mRNA was expressed, and it was more significant than the 2.1 kb mRNA in heart and skeletal muscle. The TPA-induced monocytic differentiation of U937, which also resulted in growth arrest, abruptly downregulated the expression of 3-PGDH. Removal of TPA restored cell growth through the retrodifferentiation process and subsequent expression of 3-PGDH. The 3-PGDH mRNA was markedly expressed in human leukemias, lymphoma Sup-T1, colon adenocarcinoma COLO 320DM, epitheloid carcinoma HeLa S3, and murine lymphoma BW5147.G.1.4, but not in human leukemia K562, This report demonstrates that the human 3-PGDH-gene is regulated at the transcriptional level depending on tissue specificty and cellular proliferative status, and its transcriptional regulation mechanism may be a useful target for diagnosis and therapy of cancer. (C) 2000 Elsevier Science B.V. All rights reserved.
C1 Kyungpook Natl Univ, Coll Nat Sci, Dept Microbiol, Taegu 702701, South Korea.
RP Kim, YH (通讯作者)，Kyungpook Natl Univ, Coll Nat Sci, Dept Microbiol, Taegu 702701, South Korea.
CR Achouri Y, 1997, BIOCHEM J, V323, P365, DOI 10.1042/bj3230365
   FEINBERG AP, 1984, ANAL BIOCHEM, V137, P266
   FELL DA, 1988, BIOCHEM J, V256, P97, DOI 10.1042/bj2560097
   FLEISCHMANN RD, 1995, SCIENCE, V269, P496, DOI 10.1126/science.7542800
   HASS R, 1990, EUR J CELL BIOL, V51, P265
   HORIGUCHIYAMADA J, 1993, MOL CELL BIOCHEM, V119, P29, DOI 10.1007/BF00926850
   Jaeken J, 1996, ARCH DIS CHILD, V74, P542, DOI 10.1136/adc.74.6.542
   Jaeken J, 1996, J INHERIT METAB DIS, V19, P223, DOI 10.1007/BF01799435
   Kim IG, 1997, BBA-MOL CELL RES, V1359, P181, DOI 10.1016/S0167-4889(97)00103-1
   KIM YH, 1992, J IMMUNOL, V149, P17
   KOZAK M, 1991, J CELL BIOL, V115, P887, DOI 10.1083/jcb.115.4.887
   Sambrook J, 1989, MOL CLONING LAB MANU, V2nd
   SANGER F, 1977, P NATL ACAD SCI USA, V74, P5463, DOI 10.1073/pnas.74.12.5463
   SCHULLER DJ, 1995, NAT STRUCT BIOL, V2, P69, DOI 10.1038/nsb0195-69
   Sherr CJ, 1996, SCIENCE, V274, P1672, DOI 10.1126/science.274.5293.1672
   SNELL K, 1988, BRIT J CANCER, V57, P87, DOI 10.1038/bjc.1988.15
   SNELL K, 1986, TRENDS BIOCHEM SCI, V11, P241, DOI 10.1016/0968-0004(86)90184-2
   SNELL K, 1987, BIOCHEM J, V245, P609, DOI 10.1042/bj2450609
   SNELL K, 1986, BIOCHEM J, V233, P617, DOI 10.1042/bj2330617
   SOROKIN A, 1993, MOL MICROBIOL, V10, P385, DOI 10.1111/j.1365-2958.1993.tb02670.x
   TOBEY KL, 1986, J BIOL CHEM, V261, P2179
   WALSH DA, 1966, J BIOL CHEM, V241, P4068
   WIERENGA RK, 1986, J MOL BIOL, V187, P101, DOI 10.1016/0022-2836(86)90409-2
   WILSON R, 1994, NATURE, V368, P32, DOI 10.1038/368032a0
NR 24
TC 41
Z9 45
U1 1
U2 3
PU ELSEVIER SCIENCE BV
PI AMSTERDAM
PA PO BOX 211, 1000 AE AMSTERDAM, NETHERLANDS
SN 0378-1119
J9 GENE
JI Gene
PD MAR 7
PY 2000
VL 245
IS 1
BP 193
EP 201
DI 10.1016/S0378-1119(00)00009-3
PG 9
WC Genetics & Heredity
WE Science Citation Index Expanded (SCI-EXPANDED)
SC Genetics & Heredity
GA 293TP
UT WOS:000085869700022
PM 10713460
DA 2022-07-19
ER

PT J
AU Chiang, KC
   Yeh, CN
   Huang, CC
   Yeh, TS
   Pang, JHS
   Hsu, JT
   Chen, LW
   Kuo, SF
   Kittaka, A
   Chen, TC
   Juang, HH
AF Chiang, Kun-Chun
   Yeh, Chun-Nan
   Huang, Cheng-Cheng
   Yeh, Ta-Sen
   Pang, Jong-Hwei S.
   Hsu, Jun-Te
   Chen, Li-Wei
   Kuo, Sheng-Fong
   Kittaka, Atsushi
   Chen, Tai C.
   Juang, Horng-Heng
TI 25(OH) D Is Effective to Repress Human Cholangiocarcinoma Cell Growth
   through the Conversion of 25(OH) D to 1 alpha,25(OH)(2)D-3
SO INTERNATIONAL JOURNAL OF MOLECULAR SCIENCES
LA English
DT Article
DE cholangiocarcinoma; 25(OH)D; CYP27B1; 1 alpha-OHase; vitamin D
ID MALIGNANT BREAST-TISSUE; VITAMIN-D; PROSTATE-CANCER; LIPOCALIN NGAL;
   25-HYDROXYVITAMIN D-3-1-ALPHA-HYDROXYLASE; PANCREATIC-CANCER;
   EXPRESSION; D-1-ALPHA-HYDROXYLASE; METABOLISM; MECHANISMS
AB Cholangiocarcinoma (CCA) is a devastating disease without effective treatments. 1 alpha,25(OH)(2)D-3, the active form of Vitamin D, has emerged as a new anti-cancer regimen. However, the side effect of hypercalcemia impedes its systemic administration. 25(OH)D is biologically inert and needs hydroxylation by CYP27B1 to form 1 alpha,25(OH) 2D3, which is originally believed to only take place in kidneys. Recently, the extra-renal expression of CYP27B1 has been identified and in vitro conversion of 25(OH)D to 1 alpha,25(OH)(2)D-3 has been found in some cancer cells with CYP27B1 expression. In this study, CYP27B1 expression was demonstrated in CCA cells and human CCA specimens. 25(OH)D effectively represses SNU308 cells growth, which was strengthened or attenuated as CYP27B1 overexpression or knockdown. Lipocalcin-2 (LCN2) was also found to be repressed by 25(OH)D. After treatment with 800 ng/mL 25(OH)D, the intracellular 1 alpha,25(OH) 2D3 concentration was higher in SNU308 cells with CYP27B1 overexpression than wild type SNU308 cells. In a xenograft animal experiment, 25(OH)D, at a dose of 6 mu g/kg or 20 mu g/kg, significantly inhibited SNU308 cells' growth without inducing obvious side effects. Collectively, our results indicated that SNU308 cells were able to convert 25(OH)D to 1 alpha,25(OH)(2)D-3 and 25(OH)D CYP27B1 gene therapy could be deemed as a promising therapeutic direction for CCA.
C1 [Chiang, Kun-Chun] Chang Gung Univ, Dept Gen Surg, Keelung 204, Taiwan.
   [Chiang, Kun-Chun] Chang Gung Univ, Chang Gung Mem Hosp, Zebrafish Ctr, Keelung 204, Taiwan.
   [Yeh, Chun-Nan; Yeh, Ta-Sen; Hsu, Jun-Te] Chang Gung Univ, Chang Gung Mem Hosp, Dept Gen Surg, Taoyuan 244, Taiwan.
   [Huang, Cheng-Cheng] Chang Gung Univ, Chang Gung Mem Hosp, Dept Pathol, Keelung 204, Taiwan.
   [Pang, Jong-Hwei S.] Chang Gung Univ, Coll Med, Grad Inst Clin Med Sci, Taoyuan 244, Taiwan.
   [Chen, Li-Wei] Chang Gung Univ, Chang Gung Mem Hosp, Dept Gastroenterol, Keelung 204, Taiwan.
   [Kuo, Sheng-Fong] Chang Gung Univ, Chang Gung Mem Hosp, Dept Endocrinol & Metab, Keelung 204, Taiwan.
   [Kittaka, Atsushi] Teikyo Univ, Fac Pharmaceut Sci, Itabashi Ku, 2-11-1 Kaga, Tokyo 1738605, Japan.
   [Chen, Tai C.] Boston Univ, Sch Med, Endocrine Core Lab, Boston, MA 02118 USA.
   [Juang, Horng-Heng] Chang Gung Univ, Coll Med, Dept Anat, Taoyuan 244, Taiwan.
RP Chiang, KC (通讯作者)，Chang Gung Univ, Dept Gen Surg, Keelung 204, Taiwan.; Chiang, KC (通讯作者)，Chang Gung Univ, Chang Gung Mem Hosp, Zebrafish Ctr, Keelung 204, Taiwan.; Juang, HH (通讯作者)，Chang Gung Univ, Coll Med, Dept Anat, Taoyuan 244, Taiwan.
EM robertviolet6292@yahoo.com.tw; yehchunnan@gmail.com;
   rrooyyaall@yahoo.com; tsy471027@adm.cgmh.org.tw;
   jonghwei@mail.cgu.edu.tw; hsujt2813@adm.cgmh.org.tw;
   leiwei@adm.cgmh.org.tw; shengfoung@gmail.com;
   akittaka@pharm.teikyo-u.ac.jp; taichen@bu.edu; hhj143@mail.cgu.edu.tw
RI Juang, Horng-Heng/AAG-7683-2020; Juang, Horng-Heng/G-2313-2012; Chen,
   Li-Wei/ABA-5139-2021
OI Juang, Horng-Heng/0000-0002-8524-8253; 
FU ministry of science and technology [103-2314-B-182A-085,
   104-2314-B-182A-017, 105-2320-B-182-020-MY3]; Chang Gung memorial
   hospital [CMRPG2D0191, CMRPG2D0192, CMRPG2D0193]; Chang Gung memorial
   hospital
FX This work is supported by 103-2314-B-182A-085- and
   104-2314-B-182A-017-(belong to ministry of science and technology)
   CMRPG2D0191, 0192, and 0193 (belong to Chang Gung memorial hospital) to
   Kun-Chun Chiang. This work is also supported by
   105-2320-B-182-020-MY3-(belong to ministry of science and technology)
   and CMRPD1F0041 (belong to Chang Gung memorial hospital) to Horng-Heng
   Juang.
CR BIKLE DD, 1986, BIOCHEMISTRY-US, V25, P1545, DOI 10.1021/bi00355a013
   Bolignano D, 2010, CANCER LETT, V288, P10, DOI 10.1016/j.canlet.2009.05.027
   Brozyna AA, 2015, ONCOL REP, V33, P599, DOI 10.3892/or.2014.3666
   Candido S, 2014, ONCOTARGET, V5, P1576, DOI 10.18632/oncotarget.1738
   Carlberg C, 2013, STEROIDS, V78, P127, DOI 10.1016/j.steroids.2012.10.019
   Chakraborty S, 2012, BBA-REV CANCER, V1826, P129, DOI 10.1016/j.bbcan.2012.03.008
   Chiang KC, 2015, J STEROID BIOCHEM, V154, P47, DOI 10.1016/j.jsbmb.2015.06.008
   Chiang KC, 2014, PLOS ONE, V9, DOI 10.1371/journal.pone.0089117
   Chiang KC, 2013, ANTI-CANCER AGENT ME, V13, P126, DOI 10.2174/187152013804487443
   Chiang KC, 2011, STEROIDS, V76, P1513, DOI 10.1016/j.steroids.2011.08.006
   Chiang KC, 2009, WORLD J GASTROENTERO, V15, P3349, DOI 10.3748/wjg.15.3349
   Deeb KK, 2007, NAT REV CANCER, V7, P684, DOI 10.1038/nrc2196
   Flanagan JN, 2006, ANTICANCER RES, V26, P2567
   Garland CF, 2009, ANN EPIDEMIOL, V19, P468, DOI 10.1016/j.annepidem.2009.03.021
   GARLAND CF, 1980, INT J EPIDEMIOL, V9, P227, DOI 10.1093/ije/9.3.227
   Gores GJ, 2003, HEPATOLOGY, V37, P961, DOI 10.1053/jhep.2003.50200
   GORHAM ED, 1990, INT J EPIDEMIOL, V19, P820, DOI 10.1093/ije/19.4.820
   Hewison M, 2007, J STEROID BIOCHEM, V103, P316, DOI 10.1016/j.jsbmb.2006.12.078
   Hewison M, 2012, CLIN ENDOCRINOL, V76, P315, DOI 10.1111/j.1365-2265.2011.04261.x
   Leyssens C, 2014, FRONT PHYSIOL, V5, DOI 10.3389/fphys.2014.00122
   McCarthy K, 2009, ANTICANCER RES, V29, P155
   Schuster I, 2011, BBA-PROTEINS PROTEOM, V1814, P186, DOI 10.1016/j.bbapap.2010.06.022
   SCHWARTZ GG, 1990, ANTICANCER RES, V10, P1307
   Schwartz GG, 2004, CARCINOGENESIS, V25, P1015, DOI 10.1093/carcin/bgh086
   Shaib Y, 2004, SEMIN LIVER DIS, V24, P115, DOI 10.1055/s-2004-828889
   Townsend K, 2005, CLIN CANCER RES, V11, P3579, DOI 10.1158/1078-0432.CCR-04-2359
   TSAI MJ, 1994, ANNU REV BIOCHEM, V63, P451, DOI 10.1146/annurev.biochem.63.1.451
   Wang YZ, 2013, J CLIN ONCOL, V31, P1188, DOI 10.1200/JCO.2012.41.5984
   Whitlatch LW, 2002, J STEROID BIOCHEM, V81, P135, DOI 10.1016/S0960-0760(02)00053-5
   Yang J, 2002, MOL CELL, V10, P1045, DOI 10.1016/S1097-2765(02)00710-4
   Zehnder D, 2001, J CLIN ENDOCR METAB, V86, P888, DOI 10.1210/jc.86.2.888
NR 31
TC 3
Z9 3
U1 0
U2 3
PU MDPI AG
PI BASEL
PA ST ALBAN-ANLAGE 66, CH-4052 BASEL, SWITZERLAND
SN 1422-0067
J9 INT J MOL SCI
JI Int. J. Mol. Sci.
PD AUG
PY 2016
VL 17
IS 8
AR 1326
DI 10.3390/ijms17081326
PG 10
WC Biochemistry & Molecular Biology; Chemistry, Multidisciplinary
WE Science Citation Index Expanded (SCI-EXPANDED)
SC Biochemistry & Molecular Biology; Chemistry
GA DU6PU
UT WOS:000382337900138
PM 27529229
OA Green Published, Green Submitted, gold
DA 2022-07-19
ER

PT J
AU Wei, RY
   Wei, ZW
   Sun, LN
   Zhang, JZ
   Liu, JL
   Ge, XQ
   Shi, LY
AF Wei, Ruoyan
   Wei, Zuwu
   Sun, Lining
   Zhang, Jin Z.
   Liu, Jinliang
   Ge, Xiaoqian
   Shi, Liyi
TI Nile Red Derivative-Modified Nanostructure for Upconversion Luminescence
   Sensing and Intracellular Detection of Fe3+ and MR Imaging
SO ACS APPLIED MATERIALS & INTERFACES
LA English
DT Article
DE Nile red derivative (NRD); Upconversion luminescence nanostructure; Fe3+
   sensing; Bioimaging; MR imaging
ID HIGHLY SELECTIVE DETECTION; IN-VIVO; FLUORESCENT-PROBE; ENERGY-TRANSFER;
   METAL-IONS; AQUEOUS-SOLUTION; CYANIDE ANIONS; DRUG-DELIVERY; LIVING
   CELLS; NANOPARTICLES
AB Iron ion (Fe3+) which is the physiologically most abundant and versatile transition metal in biological systems, has been closely related to many certain cancers, metabolism, and dysfunction of organs, such as the liver, heart, and pancreas. In this Research Article, a novel Nile red derivative (NRD) fluorescent probe was synthesized and, in conjunction with polymer-modified core-shell upconversion nanoparticles (UCNPs), demonstrated in the detection of Fe3+ ion with high sensitivity and selectivity. The core-shell UCNPs were surface modified using a synthesized PEGylated amphiphilic polymer (C18PMH-mPEG), and the resulting mPEG modified core-shell UCNPs (mPEG-UCNPs) show good water solubility. The overall Fe3+-responsive upconversion luminescence nanostructure was fabricated by linking the NRD to the mPEG-UCNPs, denoted as mPEG-UCNPs-NRD. In the nanostructure, the core-shell UCNPs, NaYF4:Yb,Er,Tm@NaGdF4, serve as the energy donor while the Fe3+-responsive NRD as the energy acceptor, which leads to efficient luminescence resonance energy transfer (LRET). The mPEG-UCNPs-NRD nanostructure shows high selectivity and sensitivity for detecting Fe3+ in water. In addition, benefited from the good biocompatibility, the nanostructure was successfully applied for detecting Fe3+ in living cells based on upconversion luminescence (UCL) from the UCNPs. Furthermore, the doped Gd3+ ion in the UCNPs endows the mPEG-UCNPs-NRD nanostructure with effective T1 signal enhancement, making it a potential magnetic resonance imaging (MRI) contrast agent. This work demonstrates a simple yet powerful strategy to combine metal ion sensing with multimodal bioimaging based on upconversion luminescence for biomedical applications.
C1 [Wei, Ruoyan; Wei, Zuwu; Sun, Lining; Liu, Jinliang; Ge, Xiaoqian; Shi, Liyi] Shanghai Univ, Res Ctr Nano Sci & Technol, Shanghai 200444, Peoples R China.
   [Wei, Ruoyan; Wei, Zuwu; Sun, Lining; Liu, Jinliang; Ge, Xiaoqian; Shi, Liyi] Shanghai Univ, Sch Mat Sci & Engn, Shanghai 200444, Peoples R China.
   [Zhang, Jin Z.] Univ Calif Santa Cruz, Dept Chem & Biochem, Santa Cruz, CA 95064 USA.
RP Sun, LN; Shi, LY (通讯作者)，Shanghai Univ, Res Ctr Nano Sci & Technol, Shanghai 200444, Peoples R China.; Sun, LN; Shi, LY (通讯作者)，Shanghai Univ, Sch Mat Sci & Engn, Shanghai 200444, Peoples R China.
EM lnsun@shu.edu.cn; shiliyi@shu.edu.cn
RI Shi, Liyi/AAV-1235-2021
FU National Natural Science Foundation of China [21231004, 21571125];
   Innovation Program of Shanghai Municipal Education Commission [13ZZ073];
   Science and Technology Commission of Shanghai Municipality [13NM1401100,
   13NM1401101, 14520722200]; Shanghai Rising-Star Program [14QA1401800];
   US NSF [ECCS-0823921]; BES Division of the US DOE [DE-FG02-ER46232]
FX We are grateful for the financial support from the National Natural
   Science Foundation of China (Grant No.s 21231004, 21571125), Innovation
   Program of Shanghai Municipal Education Commission (13ZZ073), the
   Science and Technology Commission of Shanghai Municipality (13NM1401100,
   13NM1401101, 14520722200), and Shanghai Rising-Star Program
   (14QA1401800). Prof. Jin Z. Zhang is grateful to the US NSF
   (ECCS-0823921) and the BES Division of the US DOE (DE-FG02-ER46232) for
   financial support. We are also grateful to Instrumental Analysis &
   Research Center of Shanghai University.
CR Achatz DE, 2011, ANGEW CHEM INT EDIT, V50, P260, DOI 10.1002/anie.201004902
   Barba-Bon A, 2014, CHEM-EUR J, V20, P6339, DOI 10.1002/chem.201304475
   Bogdan N, 2011, NANO LETT, V11, P835, DOI 10.1021/nl1041929
   Bonda DJ, 2011, METALLOMICS, V3, P267, DOI 10.1039/c0mt00074d
   Brousmiche DW, 2003, J AM CHEM SOC, V125, P1448, DOI 10.1021/ja0288688
   Chen GY, 2014, CHEM REV, V114, P5161, DOI 10.1021/cr400425h
   Chen Y, 2014, ACS APPL MATER INTER, V6, P655, DOI 10.1021/am404761h
   Cui LR, 2015, J MATER CHEM B, V3, P7046, DOI 10.1039/c5tb00709g
   Dai YL, 2013, J AM CHEM SOC, V135, P18920, DOI 10.1021/ja410028q
   Ding YJ, 2013, CHEM COMMUN, V49, P7797, DOI 10.1039/c3cc43926g
   Dong H, 2015, CHEM SOC REV, V44, P1608, DOI 10.1039/c4cs00188e
   Feng W, 2010, COORDIN CHEM REV, V254, P1038, DOI 10.1016/j.ccr.2010.02.007
   Ge XQ, 2015, NANOSCALE, V7, P13877, DOI 10.1039/c5nr04006j
   Ge XQ, 2015, MICROCHIM ACTA, V182, P1653, DOI 10.1007/s00604-015-1481-0
   Ge XQ, 2015, NANOSCALE, V7, P7206, DOI 10.1039/c5nr00950b
   Ghosh S, 2009, INORG CHEM, V48, P549, DOI 10.1021/ic801381p
   GREENSPAN P, 1985, J LIPID RES, V26, P781
   Guo T, 2013, CHEM COMMUN, V49, P10820, DOI 10.1039/c3cc45367g
   Guo ZQ, 2010, MACROMOLECULES, V43, P739, DOI 10.1021/ma902466g
   Hua J, 2005, CHEM LETT, V34, P98, DOI 10.1246/cl.2005.98
   Huang CS, 2014, J AM CHEM SOC, V136, P14237, DOI 10.1021/ja5079656
   Huang X, 2003, MUTAT RES-FUND MOL M, V533, P153, DOI 10.1016/j.mrfmmm.2003.08.023
   Jin PW, 2014, CHEM SCI, V5, P4012, DOI 10.1039/c4sc01378f
   Karagoz B, 2014, LANGMUIR, V30, P10493, DOI 10.1021/la502656u
   Kuang XY, 2006, J PHYS CHEM A, V110, P11353, DOI 10.1021/jp062724o
   Lemon CM, 2015, J AM CHEM SOC, V137, P9832, DOI 10.1021/jacs.5b04765
   Li KB, 2014, ACS APPL MATER INTER, V6, P19600, DOI 10.1021/am505435s
   Li KB, 2014, CHEM COMMUN, V50, P11735, DOI 10.1039/c4cc04568h
   Li M, 2014, CHEM COMMUN, V50, P1751, DOI 10.1039/c3cc48128j
   Li RB, 2015, ACS NANO, V9, P3293, DOI 10.1021/acsnano.5b00439
   Lim SY, 2014, J AM CHEM SOC, V136, P7018, DOI 10.1021/ja500962u
   Liu CR, 2014, J AM CHEM SOC, V136, P7257, DOI 10.1021/ja502968x
   Liu Chunrong, 2011, Angew Chem Int Ed Engl, V50, P10327, DOI 10.1002/anie.201104305
   Liu JL, 2013, BIOSENS BIOELECTRON, V43, P252, DOI 10.1016/j.bios.2012.12.026
   Liu JL, 2011, J AM CHEM SOC, V133, P15276, DOI 10.1021/ja205907y
   Liu Q, 2011, J AM CHEM SOC, V133, P17122, DOI 10.1021/ja207078s
   Liu Y, 2013, J AM CHEM SOC, V135, P9869, DOI 10.1021/ja403798m
   Lohani CR, 2010, SENSOR ACTUAT B-CHEM, V143, P649, DOI 10.1016/j.snb.2009.10.004
   Mao GJ, 2014, CHEM COMMUN, V50, P5790, DOI 10.1039/c4cc01440e
   Okamoto A, 2006, J ORG CHEM, V71, P3592, DOI 10.1021/jo060168o
   Park SY, 2011, B KOREAN CHEM SOC, V32, P741, DOI 10.5012/bkcs.2011.32.2.741
   Park YI, 2009, ADV MATER, V21, P4467, DOI 10.1002/adma.200901356
   Prencipe G, 2009, J AM CHEM SOC, V131, P4783, DOI 10.1021/ja809086q
   Sun LN, 2009, CHEM COMMUN, P5000, DOI 10.1039/b907822c
   Sun LN, 2014, NANOSCALE, V6, P13242, DOI 10.1039/c4nr04258a
   Sun LN, 2014, NANOSCALE, V6, P8878, DOI 10.1039/c4nr02312a
   Sun Y, 2015, CHEM SOC REV, V44, P1509, DOI 10.1039/c4cs00175c
   Toyokuni S, 2009, CANCER SCI, V100, P9, DOI 10.1111/j.1349-7006.2008.01001.x
   Viles JH, 2012, COORDIN CHEM REV, V256, P2271, DOI 10.1016/j.ccr.2012.05.003
   Wang F, 2010, NATURE, V463, P1061, DOI 10.1038/nature08777
   Wang GF, 2011, ACCOUNTS CHEM RES, V44, P322, DOI 10.1021/ar100129p
   Wei ZW, 2014, BIOMATERIALS, V35, P387, DOI 10.1016/j.biomaterials.2013.09.110
   Wu XM, 2013, ACS APPL MATER INTER, V5, P12215, DOI 10.1021/am404491f
   Yang YM, 2012, ANGEW CHEM INT EDIT, V51, P3125, DOI 10.1002/anie.201107919
   Yao LM, 2012, ADV FUNCT MATER, V22, P2667, DOI 10.1002/adfm.201102981
   Yi ZG, 2014, ACS APPL MATER INTER, V6, P3839, DOI 10.1021/am500383m
   Yin J, 2014, J AM CHEM SOC, V136, P5351, DOI 10.1021/ja412628z
   Zhang ZQ, 2014, ANAL CHEM, V86, P11919, DOI 10.1021/ac503900w
   Zheng HL, 2005, BIOCHEM PHARMACOL, V70, P1642, DOI 10.1016/j.bcp.2005.09.003
   Zheng M, 2013, ACS APPL MATER INTER, V5, P1078, DOI 10.1021/am302862k
   Zhong YT, 2014, ADV MATER, V26, P2831, DOI 10.1002/adma.201304903
   Zhou J, 2015, CHEM REV, V115, P395, DOI 10.1021/cr400478f
   Zou Q, 2010, SENSOR ACTUAT B-CHEM, V149, P20, DOI 10.1016/j.snb.2010.06.040
   Zou XM, 2015, NANOSCALE, V7, P4105, DOI 10.1039/c4nr06407k
NR 64
TC 103
Z9 108
U1 12
U2 382
PU AMER CHEMICAL SOC
PI WASHINGTON
PA 1155 16TH ST, NW, WASHINGTON, DC 20036 USA
SN 1944-8244
J9 ACS APPL MATER INTER
JI ACS Appl. Mater. Interfaces
PD JAN 13
PY 2016
VL 8
IS 1
BP 400
EP 410
DI 10.1021/acsami.5b09132
PG 11
WC Nanoscience & Nanotechnology; Materials Science, Multidisciplinary
WE Science Citation Index Expanded (SCI-EXPANDED)
SC Science & Technology - Other Topics; Materials Science
GA DB5OH
UT WOS:000368563000049
PM 26702512
DA 2022-07-19
ER

PT J
AU Mansi, R
   Abiraj, K
   Wang, XJ
   Tamma, ML
   Gourni, E
   Cescato, R
   Bemdt, S
   Reubi, JC
   Maecke, HR
AF Mansi, Rosalba
   Abiraj, Keelara
   Wang, Xuejuan
   Tamma, Maria Luisa
   Gourni, Eleni
   Cescato, Renzo
   Bemdt, Sandra
   Reubi, Jean Claude
   Maecke, Helmut R.
TI Evaluation of Three Different Families of Bombesin Receptor
   Radioantagonists for Targeted Imaging and Therapy of Gastrin Releasing
   Peptide Receptor (GRP-R) Positive Tumors
SO JOURNAL OF MEDICINAL CHEMISTRY
LA English
DT Article
ID POSITRON-EMISSION-TOMOGRAPHY; PROSTATE-CANCER; ANTAGONIST; POTENT;
   AGONISTS; ANALOG; METABOLISM; DIAGNOSIS; SUBTYPES; GROWTH
AB Two new classes of radiolabeled GRP receptor antagonists are studied and compared with the well-established statine-based receptor antagonist DOTA-4-amino-1-carboxymethylpiperidine-d-Phe-Gln-Trp-Ala-Val-Gly-His-Sta-Leu-NH2 (RM2, <bold>1</bold>; DOTA:1,4,7,10-tetraazacyclododecane-1,4,7,10-tetraacetic acid; Sta:(3S,4S)-4-amino-3-hydroxy-6-methylheptanoic acid). The bombesin-based pseudopeptide DOTA-4-amino-1-carboxymethylpiperidine-d-Phe-Gln-Trp-Ala-Val-Gly-His-Leu?(CHOH-CH2)-(CH2)(2)-CH3 (RM7, <bold>2</bold>), and the methyl ester DOTA-4-amino-1-carboxymethylpiperidine-d-Phe-Gln-Trp-Ala-Val-Gly-His-Leu-OCH3 (ARBA05, <bold>3</bold>) analogues are labeled with In-111 and evaluated in vitro in PC-3 cell line and in vivo in PC-3 tumor-bearing nude mice. Antagonist potency was assessed by immunofluorescence-based receptor internalization and Ca2+ mobilization assays. The conjugates showed good binding affinity, the IC50 value of <bold>2</bold> (3.2 +/- 1.8 nM) being 2 and 10 times lower than <bold>1</bold> and <bold>3.</bold> Compared to In-111-<bold>1</bold>, In-111-<bold>2</bold> showed higher uptake in target tissues such as pancreas (1.5 +/- 0.5%IA/g and 39.8 +/- 9.3%IA/g at 4 h, respectively), whereas the compounds had similar tumor uptake (11.5 +/- 2.4%IA/g and 11.8 +/- 3.9%IA/g at 4h, respectively). The displacement of the radioligand in vivo was different in different receptor positive organs and depended on the displacing peptide.
C1 [Mansi, Rosalba; Abiraj, Keelara; Wang, Xuejuan; Tamma, Maria Luisa; Maecke, Helmut R.] Univ Basel Hosp, Div Radiol Chem, CH-4031 Basel, Switzerland.
   [Mansi, Rosalba; Gourni, Eleni; Maecke, Helmut R.] Univ Hosp Freiburg, Dept Nucl Med, D-79106 Freiburg, Germany.
   [Cescato, Renzo; Reubi, Jean Claude] Univ Bern, Inst Pathol, Div Cell Biol & Expt Canc Res, CH-3010 Bern, Switzerland.
   [Bemdt, Sandra] Bayer Healthcare, Global Drug Discovery, D-13342 Berlin, Germany.
RP Maecke, HR (通讯作者)，Univ Basel Hosp, Div Radiol Chem, Petersgraben 4, CH-4031 Basel, Switzerland.
EM helmut.maecke@uniklinik-freiburg.de
RI Gourni, Eleni/ABA-8305-2020
FU Bayer Schering Pharma
FX We thank Novartis Pharma for analytic assistance, Sibylle Tschumi,
   Yvonne Kiefer, and Roswitha Toennesmann for their expert technical
   assistance, Bayer Schering Pharma for financial support, and the COST
   action BM0607.
CR Abd-Elgaliel WR, 2008, BIOCONJUGATE CHEM, V19, P2040, DOI 10.1021/bc800290c
   Abiraj K, 2011, J NUCL MED, V52, P1970, DOI 10.2967/jnumed.111.094375
   American Cancer Society, 2013, CANC FACTS FIG 2013
   Ananias HJK, 2008, CURR PHARM DESIGN, V14, P3033, DOI 10.2174/138161208786404335
   Atherton E., 1989, FLUORENYLMETHOXYCARB
   Azay J, 1996, REGUL PEPTIDES, V65, P91, DOI 10.1016/0167-0115(96)00077-8
   CARNEY DN, 1987, CANCER RES, V47, P821
   Cescato R, 2008, J NUCL MED, V49, P318, DOI 10.2967/jnumed.107.045054
   COY DH, 1992, PEPTIDES, V13, P775, DOI 10.1016/0196-9781(92)90186-7
   COY DH, 1988, J BIOL CHEM, V263, P5056
   CUTTITTA F, 1985, NATURE, V316, P823, DOI 10.1038/316823a0
   de Wiele CV, 2008, J NUCL MED, V49, P260, DOI 10.2967/jnumed.107.047167
   deCastiglione R, 1996, CRIT REV ONCOL HEMAT, V24, P117, DOI 10.1016/1040-8428(96)00220-X
   Fleischmann A, 2007, CELL ONCOL, V29, P421
   Ginj M, 2006, P NATL ACAD SCI USA, V103, P16436, DOI 10.1073/pnas.0607761103
   Gugger M, 1999, AM J PATHOL, V155, P2067, DOI 10.1016/S0002-9440(10)65525-3
   HEINZERIAN P, 1987, AM J PHYSIOL, V252, pG439, DOI 10.1152/ajpgi.1987.252.3.G439
   Jensen RT, 2008, PHARMACOL REV, V60, P1, DOI 10.1124/pr.107.07108
   JENSEN RT, 1991, TRENDS PHARMACOL SCI, V12, P13, DOI 10.1016/0165-6147(91)90483-9
   Kahkonen E, 2013, CLIN CANCER RES, V19, P5434, DOI 10.1158/1078-0432.CCR-12-3490
   Linder KE, 2009, BIOCONJUGATE CHEM, V20, P1171, DOI 10.1021/bc9000189
   Liu Y, 2013, J NUCL MED, V54, P2132, DOI 10.2967/jnumed.113.121533
   Llinares M, 1999, J PEPT RES, V53, P275, DOI 10.1034/j.1399-3011.1999.00028.x
   Loening Andreas Markus, 2003, Mol Imaging, V2, P131, DOI 10.1162/153535003322556877
   Mansi R, 2013, NAT REV UROL, V10, P235, DOI 10.1038/nrurol.2013.42
   Mansi R, 2011, EUR J NUCL MED MOL I, V38, P97, DOI 10.1007/s00259-010-1596-9
   Mansi R, 2009, CLIN CANCER RES, V15, P5240, DOI 10.1158/1078-0432.CCR-08-3145
   Markwalder R, 1999, CANCER RES, V59, P1152
   Nanda PK, 2012, IN VIVO, V26, P583
   Nock B, 2003, EUR J NUCL MED MOL I, V30, P247, DOI 10.1007/s00259-002-1040-x
   Nock BA, 2005, J MED CHEM, V48, P100, DOI 10.1021/jm049437y
   Reubi JC, 2003, ENDOCR REV, V24, P389, DOI 10.1210/er.2002-0007
   Reubi JC, 2002, CLIN CANCER RES, V8, P1139
   Roivainen A, 2013, J NUCL MED, V54, P867, DOI 10.2967/jnumed.112.114082
   Schottelius M, 2009, METHODS, V48, P161, DOI 10.1016/j.ymeth.2009.03.012
   Sun BD, 2000, PROSTATE, V42, P295
   Tokita K, 2001, J BIOL CHEM, V276, P36652, DOI 10.1074/jbc.M104566200
   VARGA G, 1991, PEPTIDES, V12, P493, DOI 10.1016/0196-9781(91)90090-C
   VIGNA SR, 1987, GASTROENTEROLOGY, V93, P1287, DOI 10.1016/0016-5085(87)90257-5
   Wieser G, 2014, J NUCL MED, V55
   Wieser G, 2014, THERANOSTICS, V4, P412, DOI 10.7150/thno.7324
   Yang M, 2011, THERANOSTICS, V1, P220, DOI 10.7150/thno/v01p0220
   Zhang HW, 2004, CANCER RES, V64, P6707, DOI 10.1158/0008-5472.CAN-03-3845
NR 43
TC 20
Z9 20
U1 0
U2 26
PU AMER CHEMICAL SOC
PI WASHINGTON
PA 1155 16TH ST, NW, WASHINGTON, DC 20036 USA
SN 0022-2623
EI 1520-4804
J9 J MED CHEM
JI J. Med. Chem.
PD JAN 22
PY 2015
VL 58
IS 2
BP 682
EP 691
DI 10.1021/jm5012066
PG 10
WC Chemistry, Medicinal
WE Science Citation Index Expanded (SCI-EXPANDED); Index Chemicus (IC)
SC Pharmacology & Pharmacy
GA AZ8WJ
UT WOS:000348492100013
PM 25474596
DA 2022-07-19
ER

PT J
AU Goodarzi, MO
   Nagpal, T
   Greer, P
   Cui, JR
   Chen, YDI
   Guo, XQ
   Pankow, JS
   Rotter, JI
   Alkaade, S
   Amann, ST
   Baillie, J
   Banks, PA
   Brand, RE
   Conwell, DL
   Cote, GA
   Forsmark, CE
   Gardner, TB
   Gelrud, A
   Guda, N
   LaRusch, J
   Lewis, MD
   Money, ME
   Muniraj, T
   Papachristou, GI
   Romagnuolo, J
   Sandhu, BS
   Sherman, S
   Singh, VK
   Wilcox, CM
   Pandol, SJ
   Park, WG
   Andersen, DK
   Bellin, MD
   Hart, PA
   Yadav, D
   Whitcomb, DC
AF Goodarzi, Mark O.
   Nagpal, Tanvi
   Greer, Phil
   Cui, Jinrui
   Chen, Yii-Der, I
   Guo, Xiuqing
   Pankow, James S.
   Rotter, Jerome, I
   Alkaade, Samer
   Amann, Stephen T.
   Baillie, John
   Banks, Peter A.
   Brand, Randall E.
   Conwell, Darwin L.
   Cote, Gregory A.
   Forsmark, Christopher E.
   Gardner, Tmothy B.
   Gelrud, Andres
   Guda, Nalini
   LaRusch, Jessica
   Lewis, Michele D.
   Money, Mary E.
   Muniraj, Thiruvengadam
   Papachristou, Georgios, I
   Romagnuolo, Joseph
   Sandhu, Bimaljit S.
   Sherman, Stuart
   Singh, Vikesh K.
   Wilcox, C. Mel
   Pandol, Stephen J.
   Park, Walter G.
   Andersen, Dana K.
   Bellin, Melena D.
   Hart, Phil A.
   Yadav, Dhiraj
   Whitcomb, David C.
CA Consortium Study Chronic Pancreati
TI Genetic Risk Score in Diabetes Associated With Chronic Pancreatitis
   Versus Type 2 Diabetes Mellitus
SO CLINICAL AND TRANSLATIONAL GASTROENTEROLOGY
LA English
DT Article
ID INSULIN-RESISTANCE; SECONDARY; DISEASE; CANCER; 3C; ATHEROSCLEROSIS;
   METAANALYSIS; INDIVIDUALS; METABOLISM; CONSORTIUM
AB INTRODUCTION: Diabetes mellitus (DM) is a complication of chronic pancreatitis (CP). Whether pancreatogenic diabetes associated with CP-DM represents a discrete pathophysiologic entity from type 2 DM (T2DM) remains uncertain. Addressing this question is needed for development of specific measures to manage CP-DM. We approached this question froma unique standpoint, hypothesizing that if CP-DM and T2DM are separate disorders, they should be genetically distinct. To test this hypothesis, we sought to determine whether a genetic risk score (GRS) based on validated single nucleotide polymorphisms for T2DM could distinguish between groups with CP-DM and T2DM.
   METHODS: We used 60 T2DM single nucleotide polymorphisms to construct a weighted GRS in 1,613 subjects from the North American Pancreatitis Study 2 and 2,685 subjects from the Multi-Ethnic Study of Atherosclerosis, all of European origin.
   RESULTS: The mean GRSwas identical between 321 subjects with CP-DM and 423 subjects withT2DM(66.53 vs 66.42, P = 0.95), and theGRS of both diabetic groups was significantly higher than that of nondiabetic controls (n = 3,554, P < 0.0001). Exploratory analyses attempting to enrich the CP-DM group for pancreatogenic diabetes, such as eliminating diabetes diagnosed before CP, requiring pancreas-specific comorbidities, or removing those with a family history of diabetes, did not improve the ability of the GRS to distinguish between CP-DM and T2DM.
   DISCUSSION: Recognizing that we lacked a gold standard to define CP-DM, our study suggests that CP-DM may be a subtype of T2DM, a notion that should be tested in future, large prospective studies.
C1 [Goodarzi, Mark O.; Cui, Jinrui] Cedars Sinai Med Ctr, Dept Med, Div Endocrinol Diabet & Metab, Los Angeles, CA 90048 USA.
   [Nagpal, Tanvi; Greer, Phil; Brand, Randall E.; Papachristou, Georgios, I; Yadav, Dhiraj; Whitcomb, David C.] Univ Pittsburgh, Dept Med, Div Gastroenterol Hepatol & Nutr, Pittsburgh, PA USA.
   [Nagpal, Tanvi; Greer, Phil; Brand, Randall E.; Papachristou, Georgios, I; Yadav, Dhiraj; Whitcomb, David C.] UPMC Med Ctr, Pittsburgh, PA USA.
   [Chen, Yii-Der, I; Guo, Xiuqing; Rotter, Jerome, I] Harbor UCLA Med Ctr, Inst Translat Genom & Populat Sci, Los Angeles Biomed Res Inst, Torrance, CA 90509 USA.
   [Chen, Yii-Der, I; Guo, Xiuqing; Rotter, Jerome, I] Harbor UCLA Med Ctr, Dept Pediat, Los Angeles Biomed Res Inst, Torrance, CA 90509 USA.
   [Pankow, James S.] Univ Minnesota, Sch Publ Hlth, Div Epidemiol & Community Hlth, Minneapolis, MN USA.
   [Alkaade, Samer] St Louis Univ, Dept Med, St Louis, MO 63103 USA.
   [Amann, Stephen T.] Digest Hlth Specialists, Tupelo, MS USA.
   [Baillie, John] Virginia Commonwealth Univ, Gastroenterol, Richmond, VA USA.
   [Banks, Peter A.] Brigham & Womens Hosp, Dept Med, 75 Francis St, Boston, MA 02115 USA.
   [Conwell, Darwin L.; Hart, Phil A.] Ohio State Univ, Wexner Med Ctr, Div Gastroenterol Hepatol & Nutr, Columbus, OH 43210 USA.
   [Cote, Gregory A.] Med Univ South Carolina, Dept Med, Charleston, SC 29425 USA.
   [Forsmark, Christopher E.] Univ Florida, Dept Med, Gainesville, FL USA.
   [Gardner, Tmothy B.] Dartmouth Hitchcock Med Ctr, Dept Med, Lebanon, NH 03766 USA.
   [Gelrud, Andres] Baptist Hosp Miami, GastroHlth, Miami, FL USA.
   [Gelrud, Andres] Baptist Hosp Miami, Miami Canc Inst, Miami, FL USA.
   [Guda, Nalini] GI Associates LLC, Aurora St Lukes Med Ctr, Milwaukee, WI USA.
   [LaRusch, Jessica] Ariel Precis Med, Pittsburgh, PA USA.
   [Lewis, Michele D.] Mayo Clin, Dept Med, Jacksonville, FL 32224 USA.
   [Money, Mary E.] Meritus Med Ctr, Hagerstown, MD USA.
   [Muniraj, Thiruvengadam] Yale Univ, Sch Med, Dept Med, New Haven, CT 06510 USA.
   [Romagnuolo, Joseph] Palmetto Primary & Specialty Care, Gastroenterol, Goose Creek, SC USA.
   [Sandhu, Bimaljit S.] Richmond Gastroenterol Associates, St Marys Hosp, Richmond, VA USA.
   [Sherman, Stuart] Indiana Univ, Dept Med, Indianapolis, IN USA.
   [Singh, Vikesh K.] Johns Hopkins Med Inst, Dept Med, Baltimore, MD 21205 USA.
   [Wilcox, C. Mel] Univ Alabama Birmingham, Dept Med, Birmingham, AL 35294 USA.
   [Pandol, Stephen J.] Cedars Sinai Med Ctr, Div Gastroenterol, Los Angeles, CA 90048 USA.
   [Park, Walter G.] Stanford Univ, Div Gastroenterol & Hepatol, Sch Med, Stanford, CA 94305 USA.
   [Andersen, Dana K.] NIDDK, Div Digest Dis & Nutr, NIH, Bethesda, MD 20892 USA.
   [Bellin, Melena D.] Univ Minnesota, Dept Endocrinol, Minneapolis, MN USA.
   [Whitcomb, David C.] Univ Pittsburgh, Grad Sch Publ Hlth, Dept Human Genet, Pittsburgh, PA 15261 USA.
   [Whitcomb, David C.] Univ Pittsburgh, Dept Cell Biol & Mol Physiol, Pittsburgh, PA USA.
RP Goodarzi, MO (通讯作者)，Cedars Sinai Med Ctr, Dept Med, Div Endocrinol Diabet & Metab, Los Angeles, CA 90048 USA.
EM mark.goodarzi@cshs.org
RI Rotter, Jerome/AAY-6598-2021; Papachristou, Georgios/AAN-7619-2021;
   Goodarzi, Mark/AAH-7106-2021; Hart, Phil/A-9842-2016
OI Goodarzi, Mark/0000-0001-6364-5103; Hart, Phil/0000-0003-4346-6196;
   Romagnuolo, Joseph/0000-0002-5630-3022; Pankow,
   James/0000-0001-7076-483X; Amann, Stephen/0000-0002-1487-6965; Lewis,
   Michele/0000-0001-5465-5211; Park, Walter/0000-0001-8187-4188; Greer,
   Phil/0000-0003-2266-4265
FU NIH [R01 DK061451, R01 DK077906, U01 DK108314, U01 DK108327, U01
   DK108320, U01 DK108306, U01 DK108323, P30 DK063491]; Eris M. Field Chair
   in Diabetes Research; National Center for Research Resources (NCRR), a
   component of the National Institutes of Health (NIH) [UL1 RR024153,
   UL1TR000005]; NIH Roadmap for Medical Research (University of
   Pittsburgh); National Heart, Lung, and Blood Institute (NHLBI); NHLBI
   [N02-HL-64278];  [HHSN268201500003I];  [N01-HC-95159];  [N01-HC-95160]; 
   [N01-HC-95161];  [N01-HC-95162];  [N01-HC-95163];  [N01-HC-95164]; 
   [N01-HC-95165];  [N01-HC-95166];  [N01-HC-95167];  [N01-HC-95168]; 
   [N01-HC-95169];  [UL1-TR-000040];  [UL1-TR-001079];  [UL1-TR-001420]; 
   [UL1-TR-001881];  [DK063491]; NATIONAL CENTER FOR ADVANCING
   TRANSLATIONAL SCIENCES [UL1TR001079, UL1TR001863, UL1TR001881,
   UL1TR001420] Funding Source: NIH RePORTER; NATIONAL INSTITUTE OF
   DIABETES AND DIGESTIVE AND KIDNEY DISEASES [U01DK108306, P30DK079626,
   U01DK108327, U01DK108323, U01DK108314, P30DK063491, U01DK108320] Funding
   Source: NIH RePORTER
FX This research was partly supported by NIH grants R01 DK061451 (D.C.W.),
   R01 DK077906 (D.Y.), U01 DK108314 (M.O.G.), U01 DK108327 (D.L.C.,
   P.A.H.), U01 DK108320 (C.E.F.), U01 DK108306 (D.C.W., D.Y.), U01
   DK108323 (S.S.), and P30 DK063491 (M.O.G., J.I.R.) and the Eris M. Field
   Chair in Diabetes Research (M.O.G.). This publication was made possible
   in part by Grant Numbers UL1 RR024153 and UL1TR000005 from the National
   Center for Research Resources (NCRR), a component of the National
   Institutes of Health (NIH), and NIH Roadmap for Medical Research
   (University of Pittsburgh. PI, Steven E Reis, MD). Its contents are
   solely the responsibility of the authors and do not necessarily
   represent the official views of the NCRR or NIH. The MESA and the MESA
   SHARe project are conducted and supported by the National Heart, Lung,
   and Blood Institute (NHLBI) in collaboration with MESA investigators.
   Support for the MESA is provided by contracts HHSN268201500003I,
   N01-HC-95159, N01-HC-95160, N01-HC-95161, N01-HC-95162, N01-HC-95163,
   N01-HC-95164, N01-HC-95165, N01-HC-95166, N01-HC-95167, N01-HC-95168,
   N01-HC-95169, UL1-TR-000040, UL1-TR-001079, UL1-TR-001420,
   UL1-TR-001881, and DK063491. Funding for SHARe genotyping was provided
   by NHLBI Contract N02-HL-64278. Genotyping was performed at Affymetrix
   (Santa Clara, California, USA) and the Broad Institute of Harvard and
   MIT (Boston, Massachusetts, USA) using the Affymetrix Genome-Wide Human
   SNP Array 6.0. The study sponsors had no role in the study design,
   collection, analysis or interpretation of data, in the writing of the
   report, or in the decision to submit the report for publication.
CR Andersen DK, 2013, PANCREAS, V42, P1227, DOI 10.1097/MPA.0b013e3182a9ad9d
   Anik A, 2015, J PEDIATR ENDOCR MET, V28, P251, DOI 10.1515/jpem-2014-0384
   Bellin MD, 2017, AM J GASTROENTEROL, V112, P1457, DOI 10.1038/ajg.2017.181
   Bild DE, 2002, AM J EPIDEMIOL, V156, P871, DOI 10.1093/aje/kwf113
   Brunicardi FC, 1996, J CLIN ENDOCR METAB, V81, P3566, DOI 10.1210/jc.81.10.3566
   CERSOSIMO E, 1991, CANCER, V67, P486, DOI 10.1002/1097-0142(19910115)67:2<486::AID-CNCR2820670228>3.0.CO;2-1
   Chakera AJ, 2015, DIABETES CARE, V38, P1383, DOI 10.2337/dc14-2769
   Chen CG, 2017, MOL METAB, V6, P943, DOI 10.1016/j.molmet.2017.06.019
   Cui YF, 2011, PANCREATOLOGY, V11, P279, DOI 10.1159/000329188
   Donath MY, 2008, ENDOCR REV, V29, P334, DOI 10.1210/er.2007-0033
   Ewald N, 2013, EUR J INTERN MED, V24, P203, DOI 10.1016/j.ejim.2012.12.017
   Gastaldelli A, 2004, DIABETOLOGIA, V47, P31, DOI 10.1007/s00125-003-1263-9
   Hart PA, 2018, PANCREAS, V47, P1239, DOI 10.1097/MPA.0000000000001168
   Hart PA, 2016, LANCET GASTROENTEROL, V1, P226, DOI 10.1016/S2468-1253(16)30106-6
   Ito T, 2007, J GASTROENTEROL, V42, P291, DOI 10.1007/s00535-006-1996-6
   Ito T, 2010, PANCREAS, V39, P829, DOI 10.1097/MPA.0b013e3181ca3da4
   Kaufman JD, 2012, AM J EPIDEMIOL, V176, P825, DOI 10.1093/aje/kws169
   Kavvoura FK, 2015, DIABETES, V64, pA452
   Knowler WC, 2002, NEW ENGL J MED, V346, P393, DOI 10.1056/NEJMoa012512
   Lankisch PG, 2009, AM J GASTROENTEROL, V104, P2797, DOI 10.1038/ajg.2009.405
   Lundberg R, 2016, PANCREAS, V45, P565, DOI 10.1097/MPA.0000000000000491
   Mahajan A, 2018, NAT GENET, V50, P1505, DOI 10.1038/s41588-018-0241-6
   Mahajan A, 2014, NAT GENET, V46, P234, DOI 10.1038/ng.2897
   Malka D, 2000, GASTROENTEROLOGY, V119, P1324, DOI 10.1053/gast.2000.19286
   Manichaikul A, 2017, RESP RES, V18, DOI 10.1186/s12931-017-0581-2
   Mitnala S, 2010, PANCREAS, V39, P856, DOI 10.1097/MPA.0b013e3181d6bc69
   Niebisz-Cieslak AB, 2010, POL ARCH MED WEWN, V120, P255, DOI 10.20452/pamw.939
   Oram RA, 2016, DIABETES CARE, V39, P337, DOI 10.2337/dc15-1111
   Patel KA, 2016, DIABETES, V65, P2094, DOI 10.2337/db15-1690
   Petrov MS, 2019, NAT REV GASTRO HEPAT, V16, P175, DOI 10.1038/s41575-018-0087-5
   Qi QB, 2017, DIABETES, V66, P1419, DOI 10.2337/db16-1150
   Rickels MR, 2013, PANCREATOLOGY, V13, P336, DOI 10.1016/j.pan.2013.05.002
   Salpeter SR, 2008, AM J MED, V121, P149, DOI 10.1016/j.amjmed.2007.09.016
   Sasikala M, 2012, DIGEST DIS SCI, V57, P1764, DOI 10.1007/s10620-012-2086-7
   Smith Jennifer A, 2015, Curr Epidemiol Rep, V2, P180
   Thomas NJ, 2018, LANCET DIABETES ENDO, V6, P122, DOI 10.1016/S2213-8587(17)30362-5
   Torkamani A, 2018, NAT REV GENET, V19, P581, DOI 10.1038/s41576-018-0018-x
   Vlasakova Z, 2002, Vnitr Lek, V48, P878
   Wang W, 2011, PANCREAS, V40, P206, DOI 10.1097/MPA.0b013e31820032ae
   Wang Z, 2014, DIABETES RES CLIN PR, V106, P19, DOI 10.1016/j.diabres.2014.04.007
   Whitcomb DC, 2008, PANCREATOLOGY, V8, P520, DOI 10.1159/000152001
   Whitcomb DC, 2016, PANCREATOLOGY, V16, P218, DOI 10.1016/j.pan.2016.02.001
   Whitcomb DC, 2012, NAT GENET, V44, P1349, DOI 10.1038/ng.2466
   Wood AR, 2017, DIABETES, V66, P2296, DOI 10.2337/db16-1452
   Woodmansey C, 2017, DIABETES CARE, V40, P1486, DOI 10.2337/dc17-0542
   Yadav D, 2018, PANCREAS, V47, P1229, DOI 10.1097/MPA.0000000000001170
   YKIJARVINEN H, 1986, METABOLISM, V35, P718, DOI 10.1016/0026-0495(86)90239-8
NR 47
TC 22
Z9 23
U1 0
U2 1
PU LIPPINCOTT WILLIAMS & WILKINS
PI PHILADELPHIA
PA TWO COMMERCE SQ, 2001 MARKET ST, PHILADELPHIA, PA 19103 USA
SN 2155-384X
J9 CLIN TRANSL GASTROEN
JI Clin. Transl. Gastroenterol.
PD JUN 20
PY 2019
VL 10
AR e-00057
DI 10.14309/ctg.0000000000000057
PG 9
WC Gastroenterology & Hepatology
WE Science Citation Index Expanded (SCI-EXPANDED)
SC Gastroenterology & Hepatology
GA IN7BM
UT WOS:000478836700001
PM 31232720
OA gold, Green Published
DA 2022-07-19
ER

PT J
AU Bernard, BF
   Krenning, EP
   Breeman, WAP
   Rolleman, EJ
   Bakker, WH
   Visser, TJ
   Macke, H
   de Jong, M
AF Bernard, BF
   Krenning, EP
   Breeman, WAP
   Rolleman, EJ
   Bakker, WH
   Visser, TJ
   Macke, H
   de Jong, M
TI D-lysine reduction of indium-111 octreotide and yttrium-90 octreotide
   renal uptake
SO JOURNAL OF NUCLEAR MEDICINE
LA English
DT Article
DE indium-111-octreotide; yttrium-90-octreotide; renal tubular reuptake;
   D-lysine; L-lysine; peptide-receptor radiotherapy
ID SOMATOSTATIN RECEPTOR SCINTIGRAPHY; MONOCLONAL-ANTIBODY FRAGMENTS;
   AMINO-ACID INFUSION; REABSORPTION; RADIOTHERAPY; METABOLISM; ANALOG;
   CANCER
AB Indium-111-DTPA-octreotide ((111)In-DTPAOC) is used successfully for imaging somatostatin receptor-positive lesions. A new and promising application is its use in peptide-receptor radionuclide therapy (PRRT). For the latter purpose, [DOTA(0),D-Phe(1),Tyr(3)]octreotide (DOTATOC), which is suitable for stable radiolabeling with (90)Y, is probably even more promising. Significant renal uptake of these octreotide analogs exists, however, reducing the scintigraphic sensitivity for detection of small tumors in the perirenal region and limiting the possibilities for PRRT. We showed that the renal uptake of (111)In-DTPAOC could be reduced to about 50% of control by L-lysine administration in vivo in rats. This study compares the effects of several doses and different methods of administration of D-and L-lysine, in addition to time-related effects of D-lysine, on kidney uptake of (111)In-DTPAOC and (90)Y-DOTATOC. Methods: Male Wistar rats (20-250 g) were given (111)In-DTPAOC (0.2 MBq, 0.5 mu g-0.5 mg intravenously, intraperitoneally or orally) in the presence or absence of D- or L-lysine. At 1, 4 or 24 hr, the rats were killed, and the organs were isolated and counted for radioactivity. In different experiments, male Wistar rats (200-250 g) were given (90)Y-DOTATOC (1 MBq, 0.5 mu g intravenously) in the presence or absence of D-lysine. At 24 hr, the rats were killed, and the organs were isolated and counted for radioactivity. Results: Administration of D- or L-lysine in a single intravenous dose of 400 mg/kg, resulted in more than 50% inhibition of kidney uptake of (111)In-DTPAOC at all time points tested, independently of the mass of (111)In-DTPAOC used. Higher or repeated doses of lysine did not give a significantly higher percentage inhibition. D-lysine, given orally in a dose of 400 mg/kg at 30 or 15 min before (111)In-DTPAOC injection, resulted in 30% and 20% inhibition of kidney uptake, respectively. L-lysine, given orally 30 min before (111)In-DTPAOC administration, resulted in 30% inhibition as well. Inhibition of kidney uptake of (111)In-DTPAOC by L-lysine after intraperitoneal administration was 40%. After L-lysine administration, (111)In-DTPAOC was decreased in the kidneys and in somatostatin receptor-positive organs such as the pancreas and adrenal glands. In contrast, D-lysine did not have a significant effect on uptake in octreotide receptor-positive organs. Renal uptake of (90)Y-DOTATOC was reduced by 65% by intravenous D-lysine, whereas radioactivity in blood, pancreas and adrenal glands was not affected. Conclusion: D-lysine may be preferred to L-lysine for reduction of renal uptake of radioactivity during scintigraphy and PRRT because of its lower toxicity and because it should not interfere with the natural amino acid metabolic balance.
C1 Acad Hosp Rotterdam Dijkzigt, Dept Nucl Med, NL-3015 GD Rotterdam, Netherlands.
   Erasmus Sch Univ, Dept Nucl Med, Rotterdam, Netherlands.
   Erasmus Sch Univ, Dept Internal Med 3, Rotterdam, Netherlands.
   Kantonsspital Basel, Dept Nucl Med, Basel, Switzerland.
RP de Jong, M (通讯作者)，Acad Hosp Rotterdam Dijkzigt, Dept Nucl Med, NL-3015 GD Rotterdam, Netherlands.
RI Visser, Theo J/C-8059-2013; Krenning, Eric P/L-1064-2013
OI Visser, Theo J/0000-0002-6997-284X; 
CR BAKKER WH, 1991, LIFE SCI, V49, P1583, DOI 10.1016/0024-3205(91)90052-D
   BEHR TM, 1995, CANCER RES, V55, P3825
   Behr TM, 1996, J NUCL MED, V37, P829
   DEJONG M, 1995, EUR J NUCL MED, V22, P608, DOI 10.1007/BF01254561
   deJong M, 1997, EUR J NUCL MED, V24, P368, DOI 10.1007/s002590050064
   DEJONG M, 1996, J NUCL MED, V23, P1361
   DUNCAN JR, 1993, J NUCL MED, V34, P1728
   FRIEDMAN M, 1991, ADV EXP MED BIOL, V289, P447
   GULLINO P, 1955, ARCH BIOCHEM BIOPHYS, V58, P253, DOI 10.1016/0003-9861(55)90118-1
   HAMMOND PJ, 1993, BRIT J CANCER, V67, P1437, DOI 10.1038/bjc.1993.266
   JOWSEY J, 1958, RADIAT RES, V8, P490, DOI 10.2307/3570441
   KRENNING EP, 1993, EUR J NUCL MED, V20, P716, DOI 10.1007/BF00181765
   Krenning EP, 1996, DIGESTION, V57, P57, DOI 10.1159/000201398
   KRENNING EP, 1992, J NUCL MED, V33, P652
   Krenning Eric P., 1995, V1995, P1
   MOGENSEN CE, 1977, SCAND J CLIN LAB INV, V37, P477, DOI 10.3109/00365517709101835
   PIMM MV, 1994, EUR J NUCL MED, V21, P663, DOI 10.1007/BF00285590
   ROWLINSON G, 1989, BRIT J CANCER, V59, P322
   Stoltz B, 1996, DIGESTION, V57, P17, DOI 10.1159/000201387
NR 19
TC 127
Z9 129
U1 0
U2 3
PU SOC NUCLEAR MEDICINE INC
PI RESTON
PA 1850 SAMUEL MORSE DR, RESTON, VA 20190-5316 USA
SN 0161-5505
J9 J NUCL MED
JI J. Nucl. Med.
PD DEC
PY 1997
VL 38
IS 12
BP 1929
EP 1933
PG 5
WC Radiology, Nuclear Medicine & Medical Imaging
WE Science Citation Index Expanded (SCI-EXPANDED)
SC Radiology, Nuclear Medicine & Medical Imaging
GA YP202
UT WOS:000071252800028
PM 9430472
DA 2022-07-19
ER

PT J
AU Wang, S
   Zhang, RH
   Zhang, H
   Wang, YC
   Yang, D
   Zhao, YL
   Yan, GY
   Xu, GB
   Guan, HY
   Zhou, YH
   Cui, DB
   Liu, T
   Li, YJ
   Liao, SG
   Zhou, M
AF Wang, Shan
   Zhang, Rong-Hong
   Zhang, Hong
   Wang, Yu-Chan
   Yang, Dan
   Zhao, Yong-Long
   Yan, Guo-Yi
   Xu, Guo-Bo
   Guan, Huan-Yu
   Zhou, Yan-Hua
   Cui, Dong-Bing
   Liu, Ting
   Li, Yong-Jun
   Liao, Shang-Gao
   Zhou, Meng
TI Design, synthesis, and biological evaluation of 2,4-diamino pyrimidine
   derivatives as potent FAK inhibitors with anti-cancer and
   anti-angiogenesis activities
SO EUROPEAN JOURNAL OF MEDICINAL CHEMISTRY
LA English
DT Article
DE FAK inhibitor; DAPY; Antitumor; Anti-angiogenesis; Structure-activity
   relationship
ID FOCAL ADHESION KINASE; VEIN ENDOTHELIAL-CELLS; CANCER CELLS; DISCOVERY;
   APOPTOSIS; ASSOCIATION; METASTASIS; METABOLISM; ACTIVATION; VS-6063
AB A series of 2,4-diamino pyrimidine (DAPY) derivatives were designed, synthesized, and evaluated as inhibitors of focal adhesion kinase (FAK) with antitumor and anti-angiogenesis activities. Most compounds effectively suppressed the enzymatic activities of FAK, and the IC(50)s of 11b and 12f were 2.75 and 1.87 nM, respectively. 11b and 12f exhibited strong antiproliferative effects against seven human cancer cells, with IC50 values against two FAK-overexpressing pancreatic cancer cells (PANC-1 and BxPC-3) of 0.98 mu M, 0.55 mu M, and 0.11 mu M, 0.15 mu M, respectively. Moreover, 11b and 12f obviously suppressed the colony formation, migration, and invasion of PANC-1 cells in a dose-dependent manner. Meanwhile, these two compounds could induce the apoptosis of PANC-1 cells and arrest the cell cycle in G2/M phase according to the flow cytometry assay. Western blot revealed that 11b and 12f effectively inhibited the FAK/PI3K/Akt signal pathway and significantly decreased the expression of cyclin D1 and Bcl-2. In addition, compounds 11b and 12f potently inhibited the antiproliferative of HUVECs and obviously altered the cell morphology. 11b and 12f also significantly inhibited the migration, tube formation of HUVECs and severely impaired the angiogenesis in the zebrafish model. Overall, these results revealed the potential of compounds 11b and 12f as promising candidates for further preclinical studies. (C) 2021 Elsevier Masson SAS. All rights reserved.
C1 [Wang, Shan; Zhang, Rong-Hong; Liu, Ting; Li, Yong-Jun; Zhou, Meng] Guizhou Med Univ, Engn Res Ctr Dev & Applicat Ethn Med & TCM, State Key Lab Funct & Applicat Med Plants, Minist Educ, Guiyang 550004, Peoples R China.
   [Zhang, Rong-Hong; Zhou, Yan-Hua; Cui, Dong-Bing] Guizhou Med Univ, Ctr Tissue Engn & Stem Cell Res, Key Lab Regenerat Med Guizhou Prov, Guiyang 550004, Peoples R China.
   [Wang, Shan; Zhang, Hong; Wang, Yu-Chan; Yang, Dan; Zhao, Yong-Long; Xu, Guo-Bo; Guan, Huan-Yu; Liu, Ting; Li, Yong-Jun; Liao, Shang-Gao; Zhou, Meng] Guizhou Med Univ, Sch Pharm, Guiyang, Guizhou, Peoples R China.
   [Yan, Guo-Yi] Henan Univ, Henan Prov Peoples Hosp, Dept Hepatobiliary Pancreat Surg, Zhengzhou, Peoples R China.
RP Zhou, M (通讯作者)，Guizhou Med Univ, Engn Res Ctr Dev & Applicat Ethn Med & TCM, State Key Lab Funct & Applicat Med Plants, Minist Educ, Guiyang 550004, Peoples R China.; Liao, SG (通讯作者)，Guizhou Med Univ, Sch Pharm, Guiyang, Guizhou, Peoples R China.
EM lshangg@163.com; gmu_mengzhou@163.com
FU National Natural Science Foundation of China [81660570, U1812403];
   Guizhou Medical University 2018 Academic New Seedling Training and
   Innovation Exploration Project [[2017]5718, [2018]5779-13,
   [2018]5779-75]; Key Research Project of Science and Technology
   Department of Guizhou Province [[2020]1Z008, [2020]1Z068]; Special
   Foundation of the Central Government [[2019]4008]; Guizhou Science and
   Technology Department [2020-5006, 2020-6011]
FX This work was supported by the National Natural Science Foundation of
   China (81660570, U1812403), Guizhou Medical University 2018 Academic New
   Seedling Training and Innovation Exploration Project ([2017]5718,
   [2018]5779-13, [2018]5779-75), Key Research Project of Science and
   Technology Department of Guizhou Province (Qiankehejichu [2020]1Z008,
   [2020]1Z068), Special Foundation of the Central Government to Guide
   Local Science and Technology ([2019]4008), and Guizhou Science and
   Technology Department (Nos. 2020-5006 and 2020-6011).
CR Ai M, 2020, BIOORG CHEM, V94, DOI 10.1016/j.bioorg.2019.103408
   Berger BT, 2021, CELL CHEM BIOL, V28, P686, DOI 10.1016/j.chembiol.2021.01.003
   Choi YJ, 2014, ANTICANCER RES, V34, P1829
   Dao P, 2017, BIOORG MED CHEM LETT, V27, P1727, DOI 10.1016/j.bmcl.2017.02.072
   Fan HR, 2019, EUR J MED CHEM, V175, P349, DOI 10.1016/j.ejmech.2019.04.015
   Golubovskaya VM, 2008, MOL CARCINOGEN, V47, P222, DOI 10.1002/mc.20380
   Golubovskaya VM, 2009, HISTOL HISTOPATHOL, V24, P503, DOI 10.14670/HH-24.503
   Gunning P, 2008, PHYSIOL REV, V88, P1, DOI 10.1152/physrev.00001.2007
   Hallur G, 2018, J PHARMACEUT BIOMED, V149, P358, DOI 10.1016/j.jpba.2017.11.022
   Heinrich T, 2013, J MED CHEM, V56, P1160, DOI 10.1021/jm3016014
   Hosseini A, 2020, J CELL PHYSIOL, V235, P5903, DOI 10.1002/jcp.29593
   Iwatani M, 2013, EUR J MED CHEM, V61, P49, DOI 10.1016/j.ejmech.2012.06.035
   Jones SF, 2015, INVEST NEW DRUG, V33, P1100, DOI 10.1007/s10637-015-0282-y
   Judson PL, 1999, CANCER, V86, P1551, DOI 10.1002/(SICI)1097-0142(19991015)86:6<1551::AID-CNCR23>3.0.CO;2-P
   Lange AM, 2018, CANCERS, V10, DOI 10.3390/cancers10040105
   Lechertier T, 2012, J PATHOL, V226, P404, DOI 10.1002/path.3018
   Lee BY, 2015, PHARMACOL THERAPEUT, V146, P132, DOI 10.1016/j.pharmthera.2014.10.001
   Liu Y, 2019, ANTI-CANCER DRUG, V30, P983, DOI 10.1097/CAD.0000000000000834
   McCormack SJ, 1997, ONCOGENE, V15, P265, DOI 10.1038/sj.onc.1201186
   Ott GR, 2016, J MED CHEM, V59, P7478, DOI 10.1021/acs.jmedchem.6b00487
   Park HJ, 2006, STEM CELL REV, V2, P93, DOI 10.1007/s12015-006-0015-x
   Png KJ, 2012, NATURE, V481, P190, DOI 10.1038/nature10661
   Reif S, 2003, J BIOL CHEM, V278, P8083, DOI 10.1074/jbc.M212927200
   Rocke John, 2009, Recent Pat Cardiovasc Drug Discov, V4, P1
   Shanthi E, 2014, EXPERT OPIN THER PAT, V24, DOI 10.1517/13543776.2014.948845
   Shimizu T, 2016, CANCER CHEMOTH PHARM, V77, P997, DOI 10.1007/s00280-016-3010-1
   Soeda S, 2000, BBA-MOL CELL RES, V1497, P127, DOI 10.1016/S0167-4889(00)00052-5
   Song ZD, 2017, EUR J MED CHEM, V133, P329, DOI 10.1016/j.ejmech.2017.03.083
   Sulzmaier FJ, 2014, NAT REV CANCER, V14, P598, DOI 10.1038/nrc3792
   Tanjoni I, 2010, CANCER BIOL THER, V9, P764, DOI 10.4161/cbt.9.10.11434
   Thamilselvan V, 2007, FASEB J, V21, P1730, DOI 10.1096/fj.06-6545com
   Tremblay L, 1996, INT J CANCER, V68, P164, DOI 10.1002/(SICI)1097-0215(19961009)68:2<169::AID-IJC4>3.0.CO;2-W
   Walsh C, 2010, CANCER BIOL THER, V9, P778, DOI 10.4161/cbt.9.10.11433
   Walter AO, 2013, CANCER DISCOV, V3, P1404, DOI 10.1158/2159-8290.CD-13-0314
   Wang RF, 2020, EUR J MED CHEM, V188, DOI 10.1016/j.ejmech.2019.112024
   Woss K, 2019, CANCERS, V11, DOI 10.3390/cancers11111728
   Yoon H, 2015, J HISTOCHEM CYTOCHEM, V63, P114, DOI 10.1369/0022155414561498
   Zhang JL, 2014, PHARMACOL THERAPEUT, V142, P154, DOI 10.1016/j.pharmthera.2013.12.003
   Zhang JJ, 2006, GYNECOL ONCOL, V103, P199, DOI 10.1016/j.ygyno.2006.02.037
   Zhang Y, 2014, BLOOD, V124, P2675, DOI 10.1182/blood-2014-03-563981
NR 40
TC 2
Z9 2
U1 5
U2 17
PU ELSEVIER FRANCE-EDITIONS SCIENTIFIQUES MEDICALES ELSEVIER
PI ISSY-LES-MOULINEAUX
PA 65 RUE CAMILLE DESMOULINS, CS50083, 92442 ISSY-LES-MOULINEAUX, FRANCE
SN 0223-5234
EI 1768-3254
J9 EUR J MED CHEM
JI Eur. J. Med. Chem.
PD OCT 15
PY 2021
VL 222
AR 113573
DI 10.1016/j.ejmech.2021.113573
EA JUN 2021
PG 18
WC Chemistry, Medicinal
WE Science Citation Index Expanded (SCI-EXPANDED); Index Chemicus (IC)
SC Pharmacology & Pharmacy
GA UB1EG
UT WOS:000685593800015
PM 34091209
DA 2022-07-19
ER

PT J
AU Campbell, FC
   Xu, HB
   El-Tanani, M
   Crowe, P
   Bingham, V
AF Campbell, F. C.
   Xu, Haibo
   El-Tanani, M.
   Crowe, P.
   Bingham, V.
TI The Yin and Yang of vitamin D receptor (VDR) signaling in neoplastic
   progression: Operational networks and tissue-specific growth control
SO BIOCHEMICAL PHARMACOLOGY
LA English
DT Review
DE 1 alpha,25-(OH)(2) D(3); Vitamin D receptor; Signaling; Cancer
ID PROSTATE-CANCER RISK; NON-HODGKINS-LYMPHOMA; METASTASIS-INDUCING DNA;
   NESTED CASE-CONTROL; CONFORMATIONAL ENSEMBLE MODEL; ESOPHAGEAL SQUAMOUS
   DYSPLASIA; SERUM 25-HYDROXYVITAMIN D; OSTEOBLAST-LIKE CELLS; E-CADHERIN
   EXPRESSION; D-BINDING PROTEIN
AB Substantive evidence implicates vitamin D receptor (VDR) or its natural ligand 1 alpha,25-(CH)(2) D(3) in modulation of tumor growth However, both human and animal studies indicate tissue-specificity of effect. Epidemiological studies show both inverse and direct relationships between serum 25(OH)D levels and common solid cancers VDR ablation affects carcinogen-induced tumorigenesis in a tissue-specific a tissue-specific manner in model systems Better understanding of the tissue-specificity of vitamin D-dependent molecular networks may provide Insight into selective growth control by the seco-steroid, 1 alpha,25-(CH)(2) D(3). This commentary considers complex factors that may influence the cell- or tissue-specificity of 1 alpha,25-(CH)(2) D(3)/VDR growth effects, including local synthesis, metabolism and transport of vitamin D and its metabolites, vitamin D receptor (VDR) expression and ligand-interactions, 1 alpha,25-(CH)(2) D(3) genomic and non-genomic actions. Ca(2+) flux, kinase activation. VDR interactions with activating and inhibitory vitamin D responsive elements (VDREs) within target gene promoters. VDR coregulator recruitment and differential effects on key downstream growth regulatory genes. We highlight some differences of VDR growth control relevant to colonic. esophageal, prostate, pancreatic and other cancers and assess the potential for development of selective prevention or treatment strategies. Crown Copyright (C) 2009 Published by Elsevier Inc All rights reserved
C1 [Campbell, F. C.; Xu, Haibo; El-Tanani, M.; Crowe, P.; Bingham, V.] Queens Univ Belfast, Ctr Canc Res & Cell Biol, Belfast BT9 7BL, Antrim, North Ireland.
RP Campbell, FC (通讯作者)，Queens Univ Belfast, Ctr Canc Res & Cell Biol, Lisburn Rd, Belfast BT9 7BL, Antrim, North Ireland.
OI Campbell, Frederick/0000-0002-0363-9964; El-Tanani,
   Mohamed/0000-0002-4735-5445
FU Wellcome Trust [GR069313A1A]
FX The authors gratefully acknowledge the financial Support of the Wellcome
   Trust (Grant No GR069313A1A) for grant funding and are greatly obliged
   to Dr GH Posner Johns Hopkins University Baltimore for Fig 1, Boston
   University, MA for permission to reproduce Fig. 2b and to Dr CS
   Johnston, Roswell Park Cancer Institute, New York. for permission to
   reproduce Fig. 3 [126].
CR Abnet CC, 2007, CANCER EPIDEM BIOMAR, V16, P1889, DOI 10.1158/1055-9965.EPI-07-0461
   Ahn J, 2008, JNCI-J NATL CANCER I, V100, P796, DOI 10.1093/jnci/djn152
   Ahonen MH, 2000, CANCER CAUSE CONTROL, V11, P847, DOI 10.1023/A:1008923802001
   Anderson PH, 2008, MOL CELL ENDOCRINOL, V285, P1, DOI 10.1016/j.mce.2007.12.018
   ARNAUD J, 1993, HUM GENET, V92, P183
   Banerjee P, 2003, MOL CELL BIOCHEM, V253, P247, DOI 10.1023/A:1026072118217
   BARAN DT, 1992, J CELL BIOCHEM, V50, P124, DOI 10.1002/jcb.240500203
   Barletta F, 2002, MOL ENDOCRINOL, V16, P301, DOI 10.1210/me.16.2.301
   Bentham G, 1996, BRIT MED J, V312, P1128
   Bertone-Johnson ER, 2005, CANCER EPIDEM BIOMAR, V14, P1991, DOI 10.1158/1055-9965.EPI-04-0722
   BIKLE DD, 1989, ENDOCRINOLOGY, V124, P649, DOI 10.1210/endo-124-2-649
   BIKLE DD, 1993, ENDOCR REV, V14, P3, DOI 10.1210/er.14.1.3
   BIKLE DD, 1986, J CLIN ENDOCR METAB, V63, P954, DOI 10.1210/jcem-63-4-954
   BOUILION R, 2000, ENDOCR REV, V29, P726
   BOUILLON R, 1995, ENDOCR REV, V16, P200, DOI 10.1210/er.16.2.200
   Boyan BD, 2006, STEROIDS, V71, P286, DOI 10.1016/j.steroids.2005.09.018
   Boyan BD, 2004, STEROIDS, V69, P591, DOI 10.1016/j.steroids.2004.05.008
   CAFFREY JM, 1989, J BIOL CHEM, V264, P20265
   Campbell MJ, 2000, ONCOGENE, V19, P5091, DOI 10.1038/sj.onc.1203888
   CANCELA L, 1988, J STEROID BIOCHEM, V30, P33, DOI 10.1016/0022-4731(88)90073-8
   CARLBERG C, 1995, EUR J BIOCHEM, V231, P517, DOI 10.1111/j.1432-1033.1995.0517d.x
   Carlberg C., 1997, P 10 INT VIT D WORKS, P268
   Castellano G, 2008, CLIN CANCER RES, V14, P7470, DOI 10.1158/1078-0432.CCR-08-0870
   Chang ET, 2006, AM J EPIDEMIOL, V164, P1222, DOI 10.1093/aje/kwj330
   CHANG PL, 1993, CANCER RES, V53, P2217
   Chang PL, 1997, CLIN EXP METASTAS, V15, P580, DOI 10.1023/A:1018439329996
   Chen S, 2007, J IMMUNOL, V179, P1634, DOI 10.4049/jimmunol.179.3.1634
   Chen W, 2007, BRIT J CANCER, V97, P123, DOI 10.1038/sj.bjc.6603834
   Chick H, 1922, LANCET, V2, P7
   Christofori G, 1999, TRENDS BIOCHEM SCI, V24, P73, DOI 10.1016/S0968-0004(98)01343-7
   Colston KW, 2002, ENDOCR-RELAT CANCER, V9, P45, DOI 10.1677/erc.0.0090045
   Coppola D, 2004, CLIN CANCER RES, V10, P184, DOI 10.1158/1078-0432.CCR-1405-2
   CORDER EH, 1993, CANCER EPIDEM BIOMAR, V2, P467
   Deeb KK, 2007, NAT REV CANCER, V7, P684, DOI 10.1038/nrc2196
   DeLuca HF, 2004, AM J CLIN NUTR, V80, p1689S, DOI 10.1093/ajcn/80.6.1689S
   DEMAY MB, 1992, P NATL ACAD SCI USA, V89, P8097, DOI 10.1073/pnas.89.17.8097
   Devoll RE, 1999, J ORAL PATHOL MED, V28, P97
   El-Tanani M, 2001, CANCER RES, V61, P5619
   El-Tanani MK, 2001, ONCOGENE, V20, P1793, DOI 10.1038/sj.onc.1204358
   ERNSTER VL, 1994, PREV MED, V23, P587, DOI 10.1006/pmed.1994.1093
   Farach-Carson MC, 1998, AM J KIDNEY DIS, V31, P729, DOI 10.1053/ajkd.1998.v31.pm9531195
   Farber E., 1953, NOBEL PRIZE WINNERS
   Feskanich D, 2004, CANCER EPIDEM BIOMAR, V13, P1502
   Freedman DM, 2007, JNCI-J NATL CANCER I, V99, P1594, DOI 10.1093/jnci/djm204
   Freedman LP, 1999, CELL, V97, P5, DOI 10.1016/S0092-8674(00)80708-4
   Fujiki R, 2005, EMBO J, V24, P3881, DOI 10.1038/sj.emboj.7600853
   GARLAND C, 1985, LANCET, V1, P307, DOI 10.1016/S0140-6736(85)91082-7
   GARLAND CF, 1980, INT J EPIDEMIOL, V9, P227, DOI 10.1093/ije/9.3.227
   GARLAND FC, 1990, PREV MED, V19, P614, DOI 10.1016/0091-7435(90)90058-R
   Giovannucci E, 2005, CANCER CAUSE CONTROL, V16, P83, DOI 10.1007/s10552-004-1661-4
   Gottardi CJ, 2001, J CELL BIOL, V153, P1049, DOI 10.1083/jcb.153.5.1049
   Gumbiner BM, 1996, CELL, V84, P345, DOI 10.1016/S0092-8674(00)81279-9
   Hartge P, 1996, J NATL CANCER I, V88, P298, DOI 10.1093/jnci/88.5.298
   Haussler MR, 1997, J ENDOCRINOL, V154, pS57
   Hiatt RA, 1998, J NATL CANCER I, V90, P461, DOI 10.1093/jnci/90.6.461
   Holick MF, 2004, AM J CLIN NUTR, V80, p1678S, DOI 10.1093/ajcn/80.6.1678S
   HOLICK MF, 1999, VITAMIN D PHYSL MOL, P147
   HOSOI J, 1986, CANCER RES, V46, P5582
   Hughes AM, 2004, INT J CANCER, V112, P865, DOI 10.1002/ijc.20470
   Huhtakangas JA, 2004, MOL ENDOCRINOL, V18, P2660, DOI 10.1210/me.2004-0116
   ITIN PH, 1994, ENDOCRINOLOGY, V135, P1793, DOI 10.1210/en.135.5.1793
   JENIS LG, 1993, J CELL BIOCHEM, V53, P234, DOI 10.1002/jcb.240530308
   John EM, 1999, CANCER EPIDEM BIOMAR, V8, P399
   John EM, 2007, CANCER EPIDEM BIOMAR, V16, P1283, DOI 10.1158/1055-9965.EPI-06-1053
   Kawamura H, 2004, ARTERIOSCL THROM VAS, V24, P276, DOI 10.1161/01.ATV.0000112012.33770.2a
   Kim MS, 2007, MOL CELL ENDOCRINOL, V265, P168, DOI 10.1016/j.mce.2006.12.014
   Kim S, 2005, J BONE MINER RES, V20, P305, DOI 10.1359/JBMR.041112
   Knight JA, 2007, CANCER EPIDEM BIOMAR, V16, P422, DOI 10.1158/1055-9965.EPI-06-0865
   Kristal AR, 2002, CANCER EPIDEM BIOMAR, V11, P719
   KURISETTY VV, 2008, ONCOGENE
   LEE S, 1994, ENDOCRINOLOGY, V134, P1602, DOI 10.1210/en.134.4.1602
   LeMellay V, 1997, J BIOL CHEM, V272, P11902, DOI 10.1074/jbc.272.18.11902
   LEMIRE JM, 1995, J NUTR, V125, pS1704, DOI 10.1093/jn/125.suppl_6.1704S
   Levi F, 2000, EUR J CANCER, V36, P2115, DOI 10.1016/S0959-8049(00)00195-7
   Lim U, 2009, INT J CANCER, V124, P979, DOI 10.1002/ijc.23984
   MACDONALD PN, 1991, J BIOL CHEM, V266, P18808
   Makishima M, 2002, SCIENCE, V296, P1313, DOI 10.1126/science.1070477
   McKenna NJ, 2002, CELL, V108, P465, DOI 10.1016/S0092-8674(02)00641-4
   Mellanby E, 1919, LANCET, V1, P407
   Mizwicki MT, 2007, J STEROID BIOCHEM, V103, P243, DOI 10.1016/j.jsbmb.2006.12.004
   Moye VE, 2004, BRIT J CANCER, V90, P1796, DOI 10.1038/sj.bjc.6601683
   Nelson WJ, 2004, SCIENCE, V303, P1483, DOI 10.1126/science.1094291
   Nemere I, 1999, J BONE MINER RES, V14, P1543, DOI 10.1359/jbmr.1999.14.9.1543
   NODA M, 1990, P NATL ACAD SCI USA, V87, P9995, DOI 10.1073/pnas.87.24.9995
   Norman AW, 2006, ENDOCRINOLOGY, V147, P5542, DOI 10.1210/en.2006-0946
   NORMAN AW, 1971, AM J CLIN NUTR, V24, P1346
   Norman AW, 1999, STEROIDS, V64, P120, DOI 10.1016/S0039-128X(98)00091-9
   Norman AW, 2004, NAT REV DRUG DISCOV, V3, P27, DOI 10.1038/nrd1283
   Norman AW, 2002, MOL CELL ENDOCRINOL, V197, P1, DOI 10.1016/S0303-7207(02)00273-3
   OHTA M, 1985, FEBS LETT, V185, P9, DOI 10.1016/0014-5793(85)80730-4
   Ordonez-Moran P, 2008, J CELL BIOL, V183, P697, DOI 10.1083/jcb.200803020
   Palmer HG, 2001, J CELL BIOL, V154, P369, DOI 10.1083/jcb.200102028
   Panda DK, 2001, P NATL ACAD SCI USA, V98, P7498, DOI 10.1073/pnas.131029498
   Perl AK, 1998, NATURE, V392, P190, DOI 10.1038/32433
   PINSKY PF, 2008, CLIN GASTROENTEROL H
   Posner GH, 1997, J ORG CHEM, V62, P3299, DOI 10.1021/jo970049w
   Reddy CD, 2006, J CELL BIOCHEM, V97, P198, DOI 10.1002/jcb.20629
   Robsahm TE, 2004, CANCER CAUSE CONTROL, V15, P149, DOI 10.1023/B:CACO.0000019494.34403.09
   Rochel N, 2000, MOL CELL, V5, P173, DOI 10.1016/S1097-2765(00)80413-X
   Rohde F, 2007, INT J CANCER, V121, P1717, DOI 10.1002/ijc.22868
   Rubin MA, 2001, HUM PATHOL, V32, P690, DOI 10.1053/hupa.2001.25902
   Safadi FF, 1999, J CLIN INVEST, V103, P239, DOI 10.1172/JCI5244
   Santos-Garcia Antonio, 2006, Med Oral Patol Oral Cir Bucal, V11, pE100
   Shah S, 2006, MOL CELL, V21, P799, DOI 10.1016/j.molcel.2006.01.037
   Sitrin MD, 1999, STEROIDS, V64, P137, DOI 10.1016/S0039-128X(98)00102-0
   Spencer TE, 1997, NATURE, V389, P194, DOI 10.1038/38304
   Stockinger A, 2001, J CELL BIOL, V154, P1185, DOI 10.1083/jcb.200104036
   Stolzenberg-Solomon RZ, 2006, CANCER RES, V66, P10213, DOI 10.1158/0008-5472.CAN-06-1876
   Tangrea J, 1997, CANCER CAUSE CONTROL, V8, P615, DOI 10.1023/A:1018450531136
   Toell A, 2000, BIOCHEM J, V352, P301, DOI 10.1042/0264-6021:3520301
   Tokar E, 2005, CLIN EXP METASTAS, V22, P275, DOI 10.1007/s10585-005-8393-z
   Torchia J, 1998, CURR OPIN CELL BIOL, V10, P373, DOI 10.1016/S0955-0674(98)80014-8
   Townsend K, 2005, J STEROID BIOCHEM, V97, P103, DOI 10.1016/j.jsbmb.2005.06.004
   Tseng M, 2005, AM J CLIN NUTR, V81, P1147
   Tuck AB, 1999, ONCOGENE, V18, P4237, DOI 10.1038/sj.onc.1202799
   Van Heek NT, 2004, CANCER BIOL THER, V3, P651, DOI 10.4161/cbt.3.7.919
   vanderWurff AAM, 1997, J PATHOL, V182, P325, DOI 10.1002/(SICI)1096-9896(199707)182:3<325::AID-PATH865>3.0.CO;2-Y
   Wali RK, 2003, J CELL BIOCHEM, V88, P794, DOI 10.1002/jcb.10432
   Wang TT, 2004, J IMMUNOL, V173, P2909, DOI 10.4049/jimmunol.173.5.2909
   Wei WQ, 2005, GUT, V54, P759, DOI 10.1136/gut.2004.062331
   Wood RJ, 2004, PHYSIOL GENOMICS, V17, P122, DOI 10.1152/physiolgenomics.00002.2003
   Xu HB, 2009, MOL CARCINOGEN, V48, P758, DOI 10.1002/mc.20520
   Yamada S, 2001, STEROIDS, V66, P177, DOI 10.1016/S0039-128X(00)00145-8
   Yoshizawa T, 1997, NAT GENET, V16, P391, DOI 10.1038/ng0897-391
   Zhang YW, 2007, AM J EPIDEMIOL, V165, P1255, DOI 10.1093/aje/kwm020
   Zinser GM, 2005, J STEROID BIOCHEM, V97, P153, DOI 10.1016/j.jsbmb.2005.06.024
NR 126
TC 76
Z9 83
U1 0
U2 2
PU PERGAMON-ELSEVIER SCIENCE LTD
PI OXFORD
PA THE BOULEVARD, LANGFORD LANE, KIDLINGTON, OXFORD OX5 1GB, ENGLAND
SN 0006-2952
J9 BIOCHEM PHARMACOL
JI Biochem. Pharmacol.
PD JAN 1
PY 2010
VL 79
IS 1
BP 1
EP 9
DI 10.1016/j.bcp.2009.09.005
PG 9
WC Pharmacology & Pharmacy
WE Science Citation Index Expanded (SCI-EXPANDED)
SC Pharmacology & Pharmacy
GA 516OM
UT WOS:000271551900001
PM 19737544
OA hybrid, Green Submitted, Green Published
DA 2022-07-19
ER

PT J
AU Quintela-Fandino, M
   Morales, S
   Cortes-Salgado, A
   Manso, L
   Apala, JV
   Munoz, M
   Cudos, AG
   Fortuny, JS
   Gion, M
   Lopez-Alonso, A
   Cortes, J
   Guerra, J
   Malon, D
   Caleiras, E
   Mulero, F
   Mouron, S
AF Quintela-Fandino, Miguel
   Morales, Serafin
   Cortes-Salgado, Alfonso
   Manso, Luis
   Apala, Juan V.
   Munoz, Manuel
   Gasol Cudos, Ariadna
   Salla Fortuny, Joel
   Gion, Maria
   Lopez-Alonso, Antonio
   Cortes, Javier
   Guerra, Juan
   Malon, Diego
   Caleiras, Eduardo
   Mulero, Francisca
   Mouron, Silvana
TI Randomized Phase O/I Trial of the Mitochondrial Inhibitor ME-344 or
   Placebo Added to Bevacizumab in Early HER2-Negative Breast Cancer
SO CLINICAL CANCER RESEARCH
LA English
DT Article
ID ALL-CAUSE MORTALITY; PANCREATIC-CANCER; METABOLIC REQUIREMENTS;
   DOSE-ESCALATION; OPEN-LABEL; METFORMIN; NORMALIZATION; CHEMOTHERAPY;
   METAANALYSIS; ANASTROZOLE
AB Purpose: We previously demonstrated that mitochondrial inhibitors' efficacy was restricted to a metabolic context in which mitochondrial respiration was the predominant energy source, a situation achievable by inducing vascular normalization/hypoxia correction with antiangiogenics. Vascular normalization can be tracked with 2[18F]fluoro-2-deoxy-D-glucose (FDG)-PET. We tested the efficacy of the mitochondrial inhibitor ME-344 or placebo added to bevacizumab in early breast cancer.
   Patients and Methods: Treatment-naive HER2-negative patients with T > 1 cm (any N) underwent a breast-centered F-18-fluorodeoxyglucose (FDG)-PET (day 1) and received a single dose of bevacizumab (15 mg/kg), followed by a second FDG-PET (day 8). Patients were then randomized (1:1) to Arm A (ME-344 10 mg/kg intravenous on days 8, 15, and 21) or Arm B (placebo). Tumors were biopsied on days 0 and 29. Succinate dehydrogenase enzyme histochemistry (SDH-EHC), confocal microscopy of vessel architecture, and HIF1 alpha staining were performed in pre- and posttreatment biopsies to assess the pharmacodynamics, vessel normalization, and tissue re-oxygenation by bevacizumab, respectively.
   Results: ME-344 displayed significant biological activity versus placebo: compared with a 186% increase in Arm B, Ki67 decreased by 23.4% from days 0 to 28 in Arm A (P < 0.001) (N = 42 patients). FDG-PET predicted vascular normalization in about one-third of the patients in each arm, which was confirmed using confocal microscopy and HIF1a staining. In the subgroup with vascular normalization, ME-344 induced a Ki67 decrease of 33.4% (placebo: 11.8 increase). SDH-EHC suggested on-target effects of ME-344.
   Conclusions: ME-344 has significant biological antitumor activity in HER2-negative breast cancer, particularly after induction of vascular normalization and tissue reoxygenation with bevacizumab.
C1 [Quintela-Fandino, Miguel; Apala, Juan V.; Munoz, Manuel; Lopez-Alonso, Antonio; Mouron, Silvana] Spanish Natl Canc Res Ctr, Clin Res Program, Breast Canc Clin Res Unit, CNIO, Madrid, Spain.
   [Quintela-Fandino, Miguel; Apala, Juan V.; Guerra, Juan; Malon, Diego] Hosp Univ Fuenlabrada, Med Oncol, Fuenlabrada, Spain.
   [Quintela-Fandino, Miguel] Hosp Univ Quiron, Med Oncol, Pozuelo De Alarcon, Spain.
   [Morales, Serafin; Gasol Cudos, Ariadna; Salla Fortuny, Joel] Hosp Arnau Vilanova, Med Oncol, Lleida, Spain.
   [Cortes-Salgado, Alfonso; Gion, Maria] Hosp Univ Ramon y Cajal, Med Oncol, Madrid, Spain.
   [Manso, Luis] Hosp Univ 12 Octubre, Med Oncol, Madrid, Spain.
   [Cortes, Javier] ION Inst Oncol, Quironsalud Grp, Madrid, Spain.
   [Cortes, Javier] ION Inst Oncol, Quironsalud Grp, Barceona, Spain.
   [Cortes, Javier] Vall dHebron Inst Oncol, Barcelona, Spain.
   [Caleiras, Eduardo] Spanish Natl Canc Res Ctr, Histopathol Unit, CNIO, Madrid, Spain.
   [Mulero, Francisca] Spanish Natl Canc Res Ctr, Mol Imaging Unit, CNIO, Madrid, Spain.
RP Quintela-Fandino, M (通讯作者)，Spanish Natl Canc Res Ctr, Calle Melchor Fernandez Almagro 3, Madrid 28029, Spain.
EM mquintela@cnio.es
RI manso, luis/AGZ-6467-2022; MORALES, SERAFIN/L-7216-2019; Mouron,
   Silvana/L-7174-2014
OI manso, luis/0000-0002-1683-550X; MORALES, SERAFIN/0000-0001-7445-4193;
   Munoz Cerda, Manuel/0000-0003-2441-7479; Caleiras,
   Eduardo/0000-0001-8768-3630; Mouron, Silvana/0000-0001-6287-8001;
   quintela-fandino, miguel/0000-0003-1648-1964
FU ISCIII [AES - PI16/00354]; European Regional Development Fund (ERDF);
   Madrid Region-Madrid Regional Government-ERDF funds [B2017/BMD3733]; MEI
   Pharma
FX M. Quintela-Fandino is a recipient of the following grants: AES -
   PI16/00354 funded by the ISCIII and cofunded by the European Regional
   Development Fund (ERDF) and B2017/BMD3733-Call for Coordinated Research
   Groups from Madrid Region-Madrid Regional Government-ERDF funds. This
   study was partially funded by MEI Pharma. CRIS Contra el Cancer
   Foundation contributed with a generous donation to this study.
CR Alistar A, 2017, LANCET ONCOL, V18, P770, DOI 10.1016/S1470-2045(17)30314-5
   Baselga J, 2009, J CLIN ONCOL, V27, P2630, DOI 10.1200/JCO.2008.18.8391
   Bendell JC, 2015, CANCER-AM CANCER SOC, V121, P1056, DOI 10.1002/cncr.29155
   Campbell JM, 2017, AGEING RES REV, V40, P31, DOI 10.1016/j.arr.2017.08.003
   Col NF, 2012, BREAST CANCER RES TR, V135, P639, DOI 10.1007/s10549-012-2170-x
   DeCensi A, 2010, CANCER PREV RES, V3, P1451, DOI 10.1158/1940-6207.CAPR-10-0157
   Deribe YL, 2018, NAT MED, V24, P1047, DOI 10.1038/s41591-018-0019-5
   Diamond JR, 2017, INVEST NEW DRUG, V35, P627, DOI 10.1007/s10637-017-0444-1
   Ellis MJ, 2017, J CLIN ONCOL, V35, P1061, DOI 10.1200/JCO.2016.69.4406
   Heiden MGV, 2009, SCIENCE, V324, P1029, DOI 10.1126/science.1160809
   Hernandez-Agudo E, 2016, MOL ONCOL, V10, P704, DOI 10.1016/j.molonc.2015.12.011
   Jain RK, 2013, J CLIN ONCOL, V31, P2205, DOI 10.1200/JCO.2012.46.3653
   Jain RK, 2005, SCIENCE, V307, P58, DOI 10.1126/science.1104819
   Jeyaraju DV, 2016, ONCOTARGET, V7, P49777, DOI 10.18632/oncotarget.10446
   Kordes S, 2015, LANCET ONCOL, V16, P839, DOI 10.1016/S1470-2045(15)00027-3
   Kummar S, 2009, EUR J CANCER, V45, P741, DOI 10.1016/j.ejca.2008.10.024
   Lim SC, 2015, AM J CANCER RES, V5, P689
   Lo-Coco F, 2013, NEW ENGL J MED, V369, P111, DOI 10.1056/NEJMoa1300874
   Lord SR, 2018, CELL METAB, V28, P679, DOI 10.1016/j.cmet.2018.08.021
   Lunt SY, 2011, ANNU REV CELL DEV BI, V27, P441, DOI 10.1146/annurev-cellbio-092910-154237
   Ma CX, 2017, CLIN CANCER RES, V23, P6823, DOI 10.1158/1078-0432.CCR-17-1260
   Ma CX, 2017, CLIN CANCER RES, V23, P4055, DOI 10.1158/1078-0432.CCR-16-3206
   Molina JR, 2018, NAT MED, V24, P1036, DOI 10.1038/s41591-018-0052-4
   Navarro P, 2016, CELL REP, V15, P2705, DOI 10.1016/j.celrep.2016.05.052
   Palmieri C, 2017, BREAST CANCER RES TR, V166, P527, DOI 10.1007/s10549-017-4427-x
   Plummer C, 2019, BRIT J CANCER, V121, P109, DOI 10.1038/s41416-019-0481-y
   Pollak MN, 2012, CANCER DISCOV, V2, P778, DOI 10.1158/2159-8290.CD-12-0263
   Quintela-Fandino M, 2017, CLIN CANCER RES, V23, P1432, DOI 10.1158/1078-0432.CCR-16-0738
   Rini BI, 2011, JNCI-J NATL CANCER I, V103, P763, DOI 10.1093/jnci/djr128
   Roesch A, 2013, CANCER CELL, V23, P811, DOI 10.1016/j.ccr.2013.05.003
   Schneider BP, 2008, J CLIN ONCOL, V26, P4672, DOI 10.1200/JCO.2008.16.1612
   Shackelford DB, 2013, CANCER CELL, V23, P143, DOI 10.1016/j.ccr.2012.12.008
   Stevens RJ, 2012, DIABETOLOGIA, V55, P2593, DOI 10.1007/s00125-012-2653-7
   Taylor RW, 2003, J CLIN INVEST, V112, P1351, DOI 10.1172/JCI200319435
   Viale A, 2014, NATURE, V514, P628, DOI 10.1038/nature13611
   von Minckwitz G, 2012, NEW ENGL J MED, V366, P299, DOI 10.1056/NEJMoa1111065
   Wallace DC, 2012, NAT REV CANCER, V12, P685, DOI 10.1038/nrc3365
   Weinberg F, 2010, P NATL ACAD SCI USA, V107, P8788, DOI 10.1073/pnas.1003428107
   Wheaton WW, 2014, ELIFE, V3, DOI 10.7554/eLife.02242
   Whelton PK, 2018, HYPERTENSION, V71, pE13, DOI [10.1161/HYP.0000000000000065, 10.1161/HYP.0000000000000066]
   Zhang LL, 2019, CANCER RES, V79, P4072, DOI 10.1158/0008-5472.CAN-18-3503
NR 41
TC 12
Z9 13
U1 2
U2 7
PU AMER ASSOC CANCER RESEARCH
PI PHILADELPHIA
PA 615 CHESTNUT ST, 17TH FLOOR, PHILADELPHIA, PA 19106-4404 USA
SN 1078-0432
EI 1557-3265
J9 CLIN CANCER RES
JI Clin. Cancer Res.
PD JAN 1
PY 2020
VL 26
IS 1
BP 35
EP 45
DI 10.1158/1078-0432.CCR-19-2023
PG 11
WC Oncology
WE Science Citation Index Expanded (SCI-EXPANDED)
SC Oncology
GA KA3AF
UT WOS:000505668000007
PM 31597662
DA 2022-07-19
ER

PT J
AU Horn, H
   Bohme, B
   Dietrich, L
   Koch, M
AF Horn, Henrike
   Boehme, Beatrice
   Dietrich, Laura
   Koch, Marco
TI Endocannabinoids in Body Weight Control
SO PHARMACEUTICALS
LA English
DT Review
DE body weight; obesity; anorexia; cancer cachexia; endocannabinoids;
   cannabinoid type 1 receptor; CB1; allosteric CB1 ligands
ID CANNABINOID CB1 RECEPTOR; GLUCAGON-LIKE PEPTIDE-1; MELANIN-CONCENTRATING
   HORMONE; ANOREXIA-CACHEXIA SYNDROME; PROTEIN-COUPLED RECEPTORS;
   CONTROLLED CLINICAL-TRIAL; LONG-TERM POTENTIATION; PITUITARY-ADRENAL
   AXIS; BROWN ADIPOSE-TISSUE; CONTROLS FOOD-INTAKE
AB Maintenance of body weight is fundamental to maintain one's health and to promote longevity. Nevertheless, it appears that the global obesity epidemic is still constantly increasing. Endocannabinoids (eCBs) are lipid messengers that are involved in overall body weight control by interfering with manifold central and peripheral regulatory circuits that orchestrate energy homeostasis. Initially, blocking of eCB signaling by first generation cannabinoid type 1 receptor (CB1) inverse agonists such as rimonabant revealed body weight-reducing effects in laboratory animals and men. Unfortunately, rimonabant also induced severe psychiatric side effects. At this point, it became clear that future cannabinoid research has to decipher more precisely the underlying central and peripheral mechanisms behind eCB-driven control of feeding behavior and whole body energy metabolism. Here, we will summarize the most recent advances in understanding how central eCBs interfere with circuits in the brain that control food intake and energy expenditure. Next, we will focus on how peripheral eCBs affect food digestion, nutrient transformation and energy expenditure by interfering with signaling cascades in the gastrointestinal tract, liver, pancreas, fat depots and endocrine glands. To finally outline the safe future potential of cannabinoids as medicines, our overall goal is to address the molecular, cellular and pharmacological logic behind central and peripheral eCB-mediated body weight control, and to figure out how these precise mechanistic insights are currently transferred into the development of next generation cannabinoid medicines displaying clearly improved safety profiles, such as significantly reduced side effects.
C1 [Horn, Henrike; Boehme, Beatrice; Dietrich, Laura; Koch, Marco] Univ Leipzig, Fac Med, Inst Anat, D-04103 Leipzig, Germany.
RP Koch, M (通讯作者)，Univ Leipzig, Fac Med, Inst Anat, D-04103 Leipzig, Germany.
EM Henrike.Horn@medizin.uni-leipzig.de;
   Beatrice.Schuetzelt@medizin.uni-leipzig.de; lauri.dietrich@yahoo.de;
   marco.koch@medizin.uni-leipzig.de
FU Deutsche Forschungsgemeinschaft CRC obesity mechanisms [1052/A7]
FX This work was supported by the Deutsche Forschungsgemeinschaft CRC
   obesity mechanisms (1052/A7).
CR ABEL EL, 1971, NATURE, V231, P260, DOI 10.1038/231260b0
   Abraham MA, 2018, J BIOL CHEM, V293, P4159, DOI 10.1074/jbc.RA117.000838
   Adair LS, 2013, LANCET, V382, P525, DOI 10.1016/S0140-6736(13)60103-8
   Aguirre CA, 2015, NUTR DIABETES, V5, DOI 10.1038/nutd.2015.17
   Aguirre C, 2017, J NUTR METAB, V2017, P1, DOI 10.1155/2017/2945010
   Aguirre CA, 2012, DIABETOL METAB SYNDR, V4, DOI 10.1186/1758-5996-4-35
   Ahern GP, 2003, J BIOL CHEM, V278, P30429, DOI 10.1074/jbc.M305051200
   Alaverdashvili M, 2018, DRUG METAB REV, V50, P14, DOI 10.1080/03602532.2018.1428341
   Alen F, 2013, PLOS ONE, V8, DOI 10.1371/journal.pone.0060918
   Alger BE, 2011, TRENDS NEUROSCI, V34, P304, DOI 10.1016/j.tins.2011.03.003
   Allard C, 2014, J CEREBR BLOOD F MET, V34, P339, DOI 10.1038/jcbfm.2013.206
   Allen JH, 2004, GUT, V53, P1566, DOI 10.1136/gut.2003.036350
   Alpar A, 2013, P NATL ACAD SCI USA, V110, P9625, DOI 10.1073/pnas.1307389110
   Andermann ML, 2017, NEURON, V95, P757, DOI 10.1016/j.neuron.2017.06.014
   Andre C, 2017, DIABETES, V66, P908, DOI 10.2337/db16-0586
   Anselme P, 2016, J EXP PSYCHOL-ANIM L, V42, P123, DOI 10.1037/xan0000090
   ANTIN J, 1975, J COMP PHYSIOL PSYCH, V89, P784, DOI 10.1037/h0077040
   Araque A, 1999, TRENDS NEUROSCI, V22, P208, DOI 10.1016/S0166-2236(98)01349-6
   Araque A, 2017, NEUROPHARMACOLOGY, V124, P13, DOI 10.1016/j.neuropharm.2017.06.017
   Araque A, 2014, NEURON, V81, P728, DOI 10.1016/j.neuron.2014.02.007
   Argueta DA, 2017, PHYSIOL BEHAV, V171, P32, DOI 10.1016/j.physbeh.2016.12.044
   ARLETTI R, 1990, PHYSIOL BEHAV, V48, P825, DOI 10.1016/0031-9384(90)90234-U
   Arnone M, 1997, PSYCHOPHARMACOLOGY, V132, P104, DOI 10.1007/s002130050326
   Artmann A, 2008, BBA-MOL CELL BIOL L, V1781, P200, DOI 10.1016/j.bbalip.2008.01.006
   Astarita G, 2006, AM J PHYSIOL-REG I, V290, pR1407, DOI 10.1152/ajpregu.00664.2005
   Aston-Jones G, 2010, BRAIN RES, V1314, P74, DOI 10.1016/j.brainres.2009.09.106
   Bacci A, 2004, NATURE, V431, P312, DOI 10.1038/nature02913
   Balland E, 2014, CELL METAB, V19, P293, DOI 10.1016/j.cmet.2013.12.015
   Banks WA, 2018, INT J OBESITY, V42, P391, DOI 10.1038/ijo.2017.231
   Barazzoni R, 2018, EAT WEIGHT DISORD-ST, V23, P149, DOI 10.1007/s40519-018-0481-6
   Bartelt A, 2012, CURR OPIN LIPIDOL, V23, P190, DOI 10.1097/MOL.0b013e328352dcef
   Barutta F, 2011, DIABETES, V60, P2386, DOI 10.2337/db10-1809
   Bauer M, 2012, J BIOL CHEM, V287, P36944, DOI 10.1074/jbc.M112.382481
   Becker TM, 2017, MOL METAB, V6, P594, DOI 10.1016/j.molmet.2017.04.005
   Bedi G, 2010, PSYCHOPHARMACOLOGY, V212, P675, DOI 10.1007/s00213-010-1995-4
   Befort K, 2015, FRONT PHARMACOL, V6, DOI 10.3389/fphar.2015.00006
   Behan LA, 2011, CLIN ENDOCRINOL, V74, P281, DOI 10.1111/j.1365-2265.2010.03815.x
   Bellocchio L, 2013, P NATL ACAD SCI USA, V110, P4786, DOI 10.1073/pnas.1218573110
   Bellocchio L, 2010, NAT NEUROSCI, V13, P281, DOI 10.1038/nn.2494
   Benard G, 2012, NAT NEUROSCI, V15, P558, DOI 10.1038/nn.3053
   Benedetti B, 2011, J PHYSIOL-LONDON, V589, P1159, DOI 10.1113/jphysiol.2010.203224
   Bensaid M, 2003, MOL PHARMACOL, V63, P908, DOI 10.1124/mol.63.4.908
   Berge K, 2013, LIPIDS HEALTH DIS, V12, DOI 10.1186/1476-511X-12-78
   Berger A, 2001, P NATL ACAD SCI USA, V98, P6402, DOI 10.1073/pnas.101119098
   Bermudez-Silva FJ, 2007, EUR J PHARMACOL, V565, P207, DOI 10.1016/j.ejphar.2007.02.066
   Berridge KC, 1996, NEUROSCI BIOBEHAV R, V20, P1, DOI 10.1016/0149-7634(95)00033-B
   Blankman JL, 2013, PHARMACOL REV, V65, P849, DOI 10.1124/pr.112.006387
   Bojesen IN, 2003, J LIPID RES, V44, P1790, DOI 10.1194/jlr.M300170-JLR200
   Bonnavion P, 2016, J PHYSIOL-LONDON, V594, P6443, DOI 10.1113/JP271946
   Borrelli F, 2009, BEST PRACT RES CL EN, V23, P33, DOI 10.1016/j.beem.2008.10.003
   Bosier B, 2013, MOL METAB, V2, P393, DOI 10.1016/j.molmet.2013.08.001
   Brand EJ, 2017, FRONT PHARMACOL, V8, DOI 10.3389/fphar.2017.00108
   Braune J, 2017, DIABETOLOGIA, V60, P889, DOI 10.1007/s00125-017-4223-5
   Braune J, 2017, J IMMUNOL, V198, P2927, DOI 10.4049/jimmunol.1600476
   Buckley  NE, 2000, EUR J PHARMACOL, V396, P141, DOI 10.1016/S0014-2999(00)00211-9
   Buettner C, 2008, NAT MED, V14, P667, DOI 10.1038/nm1775
   Busquets-Garcia A, 2018, NEUROPSYCHOPHARMACOL, V43, P4, DOI 10.1038/npp.2017.206
   Busquets-Garcia A, 2015, BIOESSAYS, V37, P1215, DOI 10.1002/bies.201500046
   Campbell JN, 2017, NAT NEUROSCI, V20, P484, DOI 10.1038/nn.4495
   Cani PD, 2016, NAT REV ENDOCRINOL, V12, P133, DOI 10.1038/nrendo.2015.211
   Cannon B, 2004, PHYSIOL REV, V84, P277, DOI 10.1152/physrev.00015.2003
   Caref K, 2018, ELIFE, V7, DOI [10.7554/eLife.34955, 10.7554/elife.34955]
   Carlisle SJ, 2002, INT IMMUNOPHARMACOL, V2, P69, DOI 10.1016/S1567-5769(01)00147-3
   Carriba P, 2007, NEUROPSYCHOPHARMACOL, V32, P2249, DOI 10.1038/sj.npp.1301375
   Carrier EJ, 2004, MOL PHARMACOL, V65, P999, DOI 10.1124/mol.65.4.999
   Cavuoto P, 2007, MOL CELL ENDOCRINOL, V267, P63, DOI 10.1016/j.mce.2006.12.038
   Cavuoto P, 2007, BIOCHEM BIOPH RES CO, V364, P105, DOI 10.1016/j.bbrc.2007.09.099
   Ch'ng SS, 2015, J CHEM NEUROANAT, V66-67, P1, DOI 10.1016/j.jchemneu.2015.03.002
   Chambers AP, 2007, AM J PHYSIOL-REG I, V293, pR2185, DOI 10.1152/ajpregu.00663.2007
   Chanda D, 2013, PLOS ONE, V8, DOI 10.1371/journal.pone.0068845
   Chari M, 2011, DIABETES, V60, P1901, DOI 10.2337/db11-0120
   Chatzigeorgiou A, 2016, HANDB EXP PHARMACOL, V233, P221, DOI 10.1007/164_2015_8
   Cheer JF, 2003, NEUROPHARMACOLOGY, V44, P633, DOI 10.1016/S0028-3908(03)00029-7
   Chemelli RM, 1999, CELL, V98, P437, DOI 10.1016/S0092-8674(00)81973-X
   Chen B, 2017, BRAZ J MED BIOL RES, V50, DOI [10.1590/1414-431X20176141, 10.1590/1414-431x20176141]
   Chen W, 2011, ACTA PHARMACOL SIN, V32, P1148, DOI 10.1038/aps.2011.80
   Cheng YH, 2015, J BIOL CHEM, V290, P14302, DOI 10.1074/jbc.M115.655662
   Chhatwal JP, 2009, NEUROPSYCHOPHARMACOL, V34, P509, DOI 10.1038/npp.2008.97
   Chicca A, 2012, J BIOL CHEM, V287, P34660, DOI 10.1074/jbc.M112.373241
   Choromanska K, 2015, POSTEP HIG MED DOSW, V69, P1190
   Chowen JA, 2016, PROG NEUROBIOL, V144, P68, DOI 10.1016/j.pneurobio.2016.03.001
   Christensen R, 2007, LANCET, V370, P1706, DOI 10.1016/S0140-6736(07)61721-8
   Cluny NL, 2015, PLOS ONE, V10, DOI 10.1371/journal.pone.0144270
   Cooper ME, 2014, BRIT J CLIN PHARMACO, V77, P21, DOI 10.1111/bcp.12102
   Cork SC, 2015, MOL METAB, V4, P718, DOI 10.1016/j.molmet.2015.07.008
   Cota D, 2003, J CLIN INVEST, V112, P423, DOI 10.1172/JCI17725
   Cota D, 2017, MOL METAB, V6, P1077, DOI 10.1016/j.molmet.2017.07.003
   Covey DP, 2017, NEUROPHARMACOLOGY, V124, P52, DOI 10.1016/j.neuropharm.2017.04.033
   Cowley MA, 2001, NATURE, V411, P480, DOI 10.1038/35078085
   CRAWLEY JN, 1984, BRAIN RES, V322, P316, DOI 10.1016/0006-8993(84)90124-0
   Crespillo A, 2011, BIOCHEM J, V433, P175, DOI 10.1042/BJ20100751
   Cristino L, 2013, P NATL ACAD SCI USA, V110, pE2229, DOI 10.1073/pnas.1219485110
   Crowe MS, 2014, BRAIN BEHAV IMMUN, V42, P1, DOI 10.1016/j.bbi.2014.06.007
   Date Y, 2000, ENDOCRINOLOGY, V141, P4255, DOI 10.1210/en.141.11.4255
   Date Y, 2006, CELL METAB, V4, P323, DOI 10.1016/j.cmet.2006.09.004
   Davidson TL, 2007, CURR OPIN PHARMACOL, V7, P613, DOI 10.1016/j.coph.2007.10.008
   de Azua IR, 2017, J CLIN INVEST, V127, P4148, DOI 10.1172/JCI83626
   de Fonseca FR, 2001, NATURE, V414, P209, DOI 10.1038/35102582
   De Luca MA, 2012, NEUROPHARMACOLOGY, V63, P161, DOI 10.1016/j.neuropharm.2011.10.018
   De Souza CT, 2005, ENDOCRINOLOGY, V146, P4192, DOI 10.1210/en.2004-1520
   Deli L, 2009, ENDOCRINOLOGY, V150, P98, DOI 10.1210/en.2008-0330
   DEVANE WA, 1988, MOL PHARMACOL, V34, P605
   DEVANE WA, 1992, SCIENCE, V258, P1946, DOI 10.1126/science.1470919
   Deveaux V, 2009, PLOS ONE, V4, DOI 10.1371/journal.pone.0005844
   Di Marzo V, 2001, NATURE, V410, P822, DOI 10.1038/35071088
   Di Marzo V, 2005, NAT NEUROSCI, V8, P585, DOI 10.1038/nn1457
   Di S, 2003, J NEUROSCI, V23, P4850
   Dietrich MO, 2013, TRENDS NEUROSCI, V36, P65, DOI 10.1016/j.tins.2012.12.005
   Dinh TP, 2002, P NATL ACAD SCI USA, V99, P10819, DOI 10.1073/pnas.152334899
   DiPatrizio NV, 2008, J NEUROSCI, V28, P9702, DOI 10.1523/JNEUROSCI.1171-08.2008
   DiPatrizio NV, 2013, FASEB J, V27, P2513, DOI 10.1096/fj.13-227587
   DiPatrizio NV, 2011, P NATL ACAD SCI USA, V108, P12904, DOI 10.1073/pnas.1104675108
   Doyle ME, 2011, CURR OPIN ENDOCRINOL, V18, P153, DOI 10.1097/MED.0b013e32834455a8
   Eckardt K, 2009, DIABETOLOGIA, V52, P664, DOI 10.1007/s00125-008-1240-4
   Elizondo-Vega R, 2015, J CELL MOL MED, V19, P1471, DOI 10.1111/jcmm.12590
   Emsley JG, 2006, NEURON GLIA BIOL, V2, P175, DOI 10.1017/S1740925X06000202
   Engeli S, 2008, J NEUROENDOCRINOL, V20, P110, DOI 10.1111/j.1365-2826.2008.01683.x
   Engeli S, 2005, DIABETES, V54, P2838, DOI 10.2337/diabetes.54.10.2838
   Esposito I, 2008, MOL PHARMACOL, V74, P1678, DOI 10.1124/mol.108.049205
   Evanson NK, 2010, ENDOCRINOLOGY, V151, P4811, DOI 10.1210/en.2010-0285
   Ezzati M, 2017, LANCET, V390, P2627, DOI 10.1016/S0140-6736(17)32129-3
   Feldman S, 2004, NEUROENDOCRINOLOGY, V79, P43, DOI 10.1159/000076044
   Fernandez Jose R, 2004, Curr Opin Investig Drugs, V5, P430
   Fichna J, 2014, PLOS ONE, V9, DOI 10.1371/journal.pone.0109115
   Finlayson G, 2017, NAT REV ENDOCRINOL, V13, P493, DOI 10.1038/nrendo.2017.61
   Fleming M. P., 1998, Journal of the International Hemp Association, V5, P80
   Foerde K, 2015, NAT NEUROSCI, V18, P1571, DOI 10.1038/nn.4136
   FOLTIN RW, 1988, APPETITE, V11, P1, DOI 10.1016/S0195-6663(88)80017-5
   Fowler CJ, 2013, FEBS J, V280, P1895, DOI 10.1111/febs.12212
   Frayling C, 2011, J PHYSIOL-LONDON, V589, P2275, DOI 10.1113/jphysiol.2010.202051
   Fredriksson R, 2003, FEBS LETT, V554, P381, DOI 10.1016/S0014-5793(03)01196-7
   Fride E, 2003, EUR J PHARMACOL, V461, P27, DOI 10.1016/S0014-2999(03)01295-0
   Fride E, 2001, EUR J PHARMACOL, V419, P207, DOI 10.1016/S0014-2999(01)00953-0
   Fu J, 2003, NATURE, V425, P90, DOI 10.1038/nature01921
   Fuente-Martin E, 2012, J CLIN INVEST, V122, P3900, DOI 10.1172/JCI64102
   Gaetani S, 2010, J NEUROSCI, V30, P8096, DOI 10.1523/JNEUROSCI.0036-10.2010
   Galgani J, 2008, INT J OBESITY, V32, pS109, DOI 10.1038/ijo.2008.246
   GALIEGUE S, 1995, EUR J BIOCHEM, V232, P54, DOI 10.1111/j.1432-1033.1995.tb20780.x
   Gamage TE, 2017, NEUROPHARMACOLOGY, V125, P365, DOI 10.1016/j.neuropharm.2017.08.008
   Gao Q, 2007, ANNU REV NEUROSCI, V30, P367, DOI 10.1146/annurev.neuro.30.051606.094324
   GAONI Y, 1964, J AM CHEM SOC, V86, P1646, DOI 10.1021/ja01062a046
   Garcia-Caceres C, 2016, CELL, V166, P867, DOI 10.1016/j.cell.2016.07.028
   Gardner EL, 2005, PHARMACOL BIOCHEM BE, V81, P263, DOI 10.1016/j.pbb.2005.01.032
   Garfield AS, 2016, NAT NEUROSCI, V19, P1628, DOI 10.1038/nn.4392
   Garry A, 2009, J TOXICOL-US, V2009, DOI 10.1155/2009/596149
   Ge Q, 2013, INT J OBESITY, V37, P874, DOI 10.1038/ijo.2012.123
   Gerard N, 2011, BIOL PSYCHIAT, V70, P777, DOI 10.1016/j.biopsych.2011.05.010
   Gietzen DW, 2007, ANNU REV NUTR, V27, P63, DOI 10.1146/annurev.nutr.27.061406.093726
   Glaser ST, 2003, P NATL ACAD SCI USA, V100, P4269, DOI 10.1073/pnas.0730816100
   GLICK SD, 1972, PSYCHON SCI, V29, P6, DOI 10.3758/BF03336548
   Gomez-Gonzalo M, 2015, CEREB CORTEX, V25, P3699, DOI 10.1093/cercor/bhu231
   Goodman T, 2015, FRONT NEUROSCI-SWITZ, V9, DOI 10.3389/fnins.2015.00387
   Graap H, 2018, INT J EAT DISORDER, V51, P180, DOI 10.1002/eat.22804
   Grabauskas G, 2010, J PHYSIOL-LONDON, V588, P617, DOI 10.1113/jphysiol.2009.182147
   GREENBERG I, 1976, PSYCHOPHARMACOLOGY, V49, P79
   Gruden G, 2016, BRIT J PHARMACOL, V173, P1116, DOI 10.1111/bph.13226
   Gueye AB, 2016, INT J NEUROPSYCHOPH, V19, DOI 10.1093/ijnp/pyw068
   Gyombolai P, 2012, MOL CELL ENDOCRINOL, V353, P29, DOI 10.1016/j.mce.2011.10.011
   Haase L, 2009, NEUROIMAGE, V44, P1008, DOI 10.1016/j.neuroimage.2008.09.044
   Haim Y, 2017, MOL METAB, V6, P725, DOI 10.1016/j.molmet.2017.05.003
   Haney M, 2007, JAIDS-J ACQ IMM DEF, V45, P545, DOI 10.1097/QAI.0b013e31811ed205
   Hao SZ, 2000, EUR J PHARMACOL, V392, P147, DOI 10.1016/S0014-2999(00)00059-5
   Harris GC, 2005, NATURE, V437, P556, DOI 10.1038/nature04071
   Hashiguchi H, 2017, PLOS ONE, V12, DOI 10.1371/journal.pone.0184261
   Hawkins MN, 2017, J CLIN INVEST, V127, P3918, DOI 10.1172/JCI97042
   Hawkins RA, 2006, J NUTR, V136, p218S, DOI 10.1093/jn/136.1.218S
   Heeley N, 2016, FRONT ENDOCRINOL, V7, DOI 10.3389/fendo.2016.00148
   Heimann AS, 2007, P NATL ACAD SCI USA, V104, P20588, DOI 10.1073/pnas.0706980105
   Henneberger C, 2010, NATURE, V463, P232, DOI 10.1038/nature08673
   Higgs S, 2003, PSYCHOPHARMACOLOGY, V165, P370, DOI 10.1007/s00213-002-1263-3
   Hill MN, 2012, NEUROSCIENCE, V204, P5, DOI 10.1016/j.neuroscience.2011.12.030
   Hill MN, 2010, PROG NEURO-PSYCHOPH, V34, P791, DOI 10.1016/j.pnpbp.2009.11.001
   HILLARD CJ, 1984, PHARMACOL BIOCHEM BE, V20, P547, DOI 10.1016/0091-3057(84)90303-4
   HOLLISTER LE, 1971, CLIN PHARMACOL THER, V12, P44
   Horvath B, 2012, AM J PATHOL, V180, P432, DOI 10.1016/j.ajpath.2011.11.003
   Horvath TL, 2005, CELL METAB, V1, P279, DOI 10.1016/j.cmet.2005.03.003
   Howard JD, 2015, P NATL ACAD SCI USA, V112, P5195, DOI 10.1073/pnas.1503550112
   Howlett AC, 2002, PHARMACOL REV, V54, P161, DOI 10.1124/pr.54.2.161
   Hua T, 2017, NATURE, V547, P468, DOI 10.1038/nature23272
   Hua T, 2016, CELL, V167, P750, DOI 10.1016/j.cell.2016.10.004
   Huang H, 2007, J NEUROSCI, V27, P4870, DOI 10.1523/JNEUROSCI.0732-07.2007
   Huggins JP, 2012, PAIN, V153, P1837, DOI 10.1016/j.pain.2012.04.020
   Inui A, 2002, CA-CANCER J CLIN, V52, P72, DOI 10.3322/canjclin.52.2.72
   Ishiguro H, 2010, SYNAPSE, V64, P92, DOI 10.1002/syn.20714
   Ito N, 2013, CHANNELS, V7, P221, DOI 10.4161/chan.24583
   Izzo AA, 2010, PHARMACOL THERAPEUT, V126, P21, DOI 10.1016/j.pharmthera.2009.12.005
   Izzo AA, 2010, OBESITY, V18, P55, DOI 10.1038/oby.2009.186
   Jager G, 2014, NUTR RES REV, V27, P172, DOI 10.1017/S0954422414000080
   Jeong WI, 2008, CELL METAB, V7, P227, DOI 10.1016/j.cmet.2007.12.007
   Jin S, 2016, SCI REP-UK, V6, DOI 10.1038/srep29424
   Jo YH, 2005, NEURON, V48, P1055, DOI 10.1016/j.neuron.2005.10.021
   Jourdan T, 2016, DIABETES OBES METAB, V18, P549, DOI 10.1111/dom.12646
   Jourdan T, 2013, NAT MED, V19, P1132, DOI 10.1038/nm.3265
   Jourdan T, 2010, DIABETES, V59, P926, DOI 10.2337/db09-1482
   Juan-Pico P, 2006, CELL CALCIUM, V39, P155, DOI 10.1016/j.ceca.2005.10.005
   Julian MD, 2003, NEUROSCIENCE, V119, P309, DOI 10.1016/S0306-4522(03)00070-8
   Kabir M, 2015, AM J PHYSIOL-ENDOC M, V309, pE747, DOI 10.1152/ajpendo.00196.2015
   Kalafateli AL, 2018, PHYSIOL BEHAV, V184, P211, DOI 10.1016/j.physbeh.2017.12.005
   Kang J, 1998, NAT NEUROSCI, V1, P683, DOI 10.1038/3684
   Kano M, 2009, PHYSIOL REV, V89, P309, DOI 10.1152/physrev.00019.2008
   Karlsson M, 1997, J BIOL CHEM, V272, P27218, DOI 10.1074/jbc.272.43.27218
   Karnani M, 2011, AM J PHYSIOL-REG I, V300, pR47, DOI 10.1152/ajpregu.00527.2010
   Karwad MA, 2017, FASEB J, V31, P469, DOI 10.1096/fj.201500132
   Kaye WH, 2011, BIOL PSYCHIAT, V70, P704, DOI 10.1016/j.biopsych.2011.08.018
   Khan MZ, 2017, NEUROPHARMACOLOGY, V113, P639, DOI 10.1016/j.neuropharm.2015.05.013
   Khlaifia A, 2017, J PHYSIOL-LONDON, V595, P3267, DOI 10.1113/JP273484
   Khlaifia A, 2013, J NEUROSCI, V33, P12627, DOI 10.1523/JNEUROSCI.1028-13.2013
   Kim JG, 2015, CELL REP, V13, P8, DOI 10.1016/j.celrep.2015.08.070
   Kim JG, 2014, NAT NEUROSCI, V17, P908, DOI 10.1038/nn.3725
   Kim UK, 2006, CHEM SENSES, V31, P599, DOI 10.1093/chemse/bjj065
   Kim W, 2012, SCI SIGNAL, V5, DOI 10.1126/scisignal.2002519
   Kinsey SG, 2011, J PHARMACOL EXP THER, V338, P795, DOI 10.1124/jpet.110.175778
   Kirkham TC, 2002, BRIT J PHARMACOL, V136, P550, DOI 10.1038/sj.bjp.0704767
   Koch M, 2014, MOL PSYCHIATR, V19, P752, DOI 10.1038/mp.2014.30
   Koch M, 2017, FRONT NEUROSCI-SWITZ, V11, DOI 10.3389/fnins.2017.00293
   Koch M, 2015, NATURE, V519, P45, DOI 10.1038/nature14260
   KOKKA N, 1974, LIFE SCI, V15, P329, DOI 10.1016/0024-3205(74)90223-9
   Kola B, 2008, PLOS ONE, V3, DOI 10.1371/journal.pone.0001797
   Kopach O, 2012, J CELL SCI, V125, P1884, DOI 10.1242/jcs.088930
   Krott LM, 2016, J LIPID RES, V57, P464, DOI 10.1194/jlr.M065227
   Krugel U, 2003, EUR J PHARMACOL, V482, P185, DOI 10.1016/j.ejphar.2003.09.047
   Kunos G, 2008, J BIOL CHEM, V283, P33021, DOI 10.1074/jbc.R800012200
   Kwilasz AJ, 2014, BEHAV PHARMACOL, V25, P119, DOI 10.1097/FBP.0000000000000023
   Lafourcade M, 2011, NAT NEUROSCI, V14, P345, DOI 10.1038/nn.2736
   Larsen PJ, 1997, NEUROSCIENCE, V77, P257, DOI 10.1016/S0306-4522(96)00434-4
   Lauffer LM, 2009, DIABETES, V58, P1058, DOI 10.2337/db08-1237
   Laugerette F, 2005, J CLIN INVEST, V115, P3177, DOI 10.1172/JCI25299
   Lazutkaite G, 2017, MOL METAB, V6, P1480, DOI 10.1016/j.molmet.2017.08.015
   Leishman E, 2016, BBA-MOL CELL BIOL L, V1861, P491, DOI 10.1016/j.bbalip.2016.03.003
   Leloup C, 2016, NEUROSCIENCE, V323, P110, DOI 10.1016/j.neuroscience.2015.06.007
   Leonard W.R., 2010, FAT DETECTION TASTE, P3
   LEWIS RA, 1982, ADV PROSTAG THROMB L, V9, P137
   LI HL, 1974, ECON BOT, V28, P437
   Li Y, 2015, NEUROSCIENCE, V311, P253, DOI 10.1016/j.neuroscience.2015.10.041
   Li Y, 2017, NEUROSCIENCE, V363, P11, DOI 10.1016/j.neuroscience.2017.08.053
   Li ZY, 2013, DIABETES, V62, P2359, DOI 10.2337/db12-0901
   da Veiga MALC, 2008, J ENDOCRINOL, V199, P235, DOI 10.1677/JOE-08-0380
   Linari G, 2009, PHARMACOL RES, V59, P207, DOI 10.1016/j.phrs.2008.11.002
   Lipina C, 2016, AGING CELL, V15, P325, DOI 10.1111/acel.12438
   Lipina C, 2010, DIABETES, V59, P375, DOI 10.2337/db09-0979
   Liu J, 2017, NEURON, V96, P897, DOI 10.1016/j.neuron.2017.09.042
   Liu J, 2008, NEUROPHARMACOLOGY, V54, P1, DOI 10.1016/j.neuropharm.2007.05.020
   Liu J, 2013, P NATL ACAD SCI USA, V110, P18832, DOI 10.1073/pnas.1309469110
   Livneh Y, 2017, NAT NEUROSCI, V20, P1321, DOI 10.1038/nn.4639
   Livneh Y, 2017, NATURE, V546, P611, DOI 10.1038/nature22375
   Lo Verme J, 2005, CELL MOL LIFE SCI, V62, P708, DOI 10.1007/s00018-004-4494-0
   Loh K, 2017, MOL METAB, V6, P574, DOI 10.1016/j.molmet.2017.03.013
   LOMAX P, 1970, Agents and Actions, V1, P252, DOI 10.1007/BF01968699
   Loper HB, 2015, NUTR REV, V73, P83, DOI 10.1093/nutrit/nuu009
   Luo ZD, 2012, CELL RES, V22, P551, DOI 10.1038/cr.2011.205
   Maccarrone M, 2015, TRENDS PHARMACOL SCI, V36, P277, DOI 10.1016/j.tips.2015.02.008
   Macedonio G, 2016, PROTEIN PEPTIDE LETT, V23, P1045, DOI 10.2174/0929866523666161007152435
   Magotti P, 2015, STRUCTURE, V23, P598, DOI 10.1016/j.str.2014.12.018
   Malenczyk K, 2015, P NATL ACAD SCI USA, V112, pE6185, DOI 10.1073/pnas.1519040112
   Malenczyk K, 2013, J BIOL CHEM, V288, P32685, DOI 10.1074/jbc.M113.478354
   Marco EM, 2015, PLOS ONE, V10, DOI 10.1371/journal.pone.0137034
   Maresz K, 2005, J NEUROCHEM, V95, P437, DOI 10.1111/j.1471-4159.2005.03380.x
   Margheritis E, 2016, ACS CHEM BIOL, V11, P2908, DOI 10.1021/acschembio.6b00624
   Marsicano G, 1999, EUR J NEUROSCI, V11, P4213, DOI 10.1046/j.1460-9568.1999.00847.x
   Massa F, 2006, J MOL MED, V84, P142, DOI 10.1007/s00109-005-0016-2
   Massa F, 2005, J MOL MED, V83, P944, DOI 10.1007/s00109-005-0698-5
   Massa F, 2010, J NEUROSCI, V30, P6273, DOI 10.1523/JNEUROSCI.2648-09.2010
   Matarese G, 2013, P NATL ACAD SCI USA, V110, P6193, DOI 10.1073/pnas.1210644110
   Matheny M, 2014, J ENDOCRINOL, V222, P27, DOI 10.1530/JOE-13-0455
   Matias I, 2012, PLOS ONE, V7, DOI 10.1371/journal.pone.0042399
   Mattes RD, 2011, PHYSIOL BEHAV, V105, P27, DOI 10.1016/j.physbeh.2011.02.016
   Matyash V, 2010, BRAIN RES REV, V63, P2, DOI 10.1016/j.brainresrev.2009.12.001
   McMahon LR, 1998, AM J PHYSIOL-REG I, V274, pR23, DOI 10.1152/ajpregu.1998.274.1.R23
   Mecha M, 2015, BRAIN BEHAV IMMUN, V49, P233, DOI 10.1016/j.bbi.2015.06.002
   MECHOULA.R, 1965, TETRAHEDRON, V21, P1223, DOI 10.1016/0040-4020(65)80064-3
   MECHOULAM R, 1995, BIOCHEM PHARMACOL, V50, P83, DOI 10.1016/0006-2952(95)00109-D
   Mechoulam R, 2006, INT J OBESITY, V30, pS24, DOI 10.1038/sj.ijo.0803274
   MECHOULAM R, 1963, TETRAHEDRON, V19, P2073, DOI 10.1016/0040-4020(63)85022-X
   Mechoulam R, 2007, ADDICTION, V102, P887, DOI 10.1111/j.1360-0443.2007.01795.x
   Mechoulam R, 2014, NAT REV NEUROSCI, V15, P757, DOI 10.1038/nrn3811
   Mechoulam R, 2013, ANNU REV PSYCHOL, V64, P21, DOI 10.1146/annurev-psych-113011-143739
   Michler T, 2013, AM J PHYSIOL-GASTR L, V304, pG181, DOI 10.1152/ajpgi.00133.2012
   Mitchell SE, 2009, J PHYSIOL-LONDON, V587, P3573, DOI 10.1113/jphysiol.2009.173328
   Mitchell VA, 2011, NEUROPSYCHOPHARMACOL, V36, P1801, DOI 10.1038/npp.2011.59
   Mitjavila J, 2018, PHARMACOL RES, V129, P475, DOI 10.1016/j.phrs.2017.11.019
   MOGENSON GJ, 1980, PROG NEUROBIOL, V14, P69, DOI 10.1016/0301-0082(80)90018-0
   Monteleone P, 2005, NEUROPSYCHOPHARMACOL, V30, P1216, DOI 10.1038/sj.npp.1300695
   Morello G, 2016, P NATL ACAD SCI USA, V113, P4759, DOI 10.1073/pnas.1521304113
   Moreno E, 2018, NEUROPSYCHOPHARMACOL, V43, P964, DOI 10.1038/npp.2017.12
   Morozov YM, 2017, MOL METAB, V6, P374, DOI 10.1016/j.molmet.2017.01.004
   Mulvihill MM, 2013, LIFE SCI, V92, P492, DOI 10.1016/j.lfs.2012.10.025
   MUNRO S, 1993, NATURE, V365, P61, DOI 10.1038/365061a0
   Murphy BA, 2009, AM J PHYSIOL-CELL PH, V296, pC746, DOI 10.1152/ajpcell.00641.2008
   Murumalla R, 2011, J INFLAMM-LOND, V8, DOI 10.1186/1476-9255-8-33
   Myers MG, 2010, TRENDS ENDOCRIN MET, V21, P643, DOI 10.1016/j.tem.2010.08.002
   Navarrete M, 2008, NEURON, V57, P883, DOI 10.1016/j.neuron.2008.01.029
   Newsom RJ, 2012, NEUROSCIENCE, V204, P64, DOI 10.1016/j.neuroscience.2011.11.043
   Surkin PN, 2018, PSYCHONEUROENDOCRINO, V87, P131, DOI 10.1016/j.psyneuen.2017.10.015
   Nieves D, 2006, J CELL PHYSIOL, V208, P428, DOI 10.1002/jcp.20678
   Niki M, 2015, J PHYSIOL-LONDON, V593, P2527, DOI 10.1113/JP270295
   Nogueiras R, 2008, DIABETES, V57, P2977, DOI 10.2337/db08-0161
   Norgren R, 2006, PHYSIOL BEHAV, V89, P531, DOI 10.1016/j.physbeh.2006.05.024
   Novelle MG, 2018, NUTRIENTS, V10, DOI 10.3390/nu10010071
   Nozaki C, 2015, EUR NEUROPSYCHOPHARM, V25, P1388, DOI 10.1016/j.euroneuro.2015.04.001
   Nunez E, 2004, SYNAPSE, V53, P208, DOI 10.1002/syn.20050
   O'Sullivan SE, 2007, BRIT J PHARMACOL, V152, P576, DOI 10.1038/sj.bjp.0707423
   Oberheim NA, 2012, METHODS MOL BIOL, V814, P23, DOI 10.1007/978-1-61779-452-0_3
   Onaivi ES, 2008, ANN NY ACAD SCI, V1139, P426, DOI 10.1196/annals.1432.035
   Ortiga-Carvalho TM, 2016, COMPR PHYSIOL, V6, P1387, DOI 10.1002/cphy.c150027
   Osei-Hyiaman D, 2005, J CLIN INVEST, V115, P1298, DOI 10.1172/JCI200523057
   Osei-Hyiaman D, 2008, J CLIN INVEST, V118, P3160, DOI 10.1172/JCI34827
   Osei-Hyiaman D, 2007, CURR OPIN CLIN NUTR, V10, P443, DOI 10.1097/MCO.0b013e3281900ecc
   Pacher P, 2011, PROG LIPID RES, V50, P193, DOI 10.1016/j.plipres.2011.01.001
   Pacher P, 2018, NAT REV CARDIOL, V15, P151, DOI 10.1038/nrcardio.2017.130
   Padwal RS, 2007, LANCET, V369, P71, DOI 10.1016/S0140-6736(07)60033-6
   Pagotto U, 2006, ENDOCR REV, V27, P73, DOI 10.1210/er.2005-0009
   Pagotto U, 2001, J CLIN ENDOCR METAB, V86, P2687, DOI 10.1210/jc.86.6.2687
   Palazuelos J, 2009, BRAIN, V132, P3152, DOI 10.1093/brain/awp239
   Panatier A, 2011, CELL, V146, P785, DOI 10.1016/j.cell.2011.07.022
   Parise EM, 2011, AM J PHYSIOL-REG I, V301, pR1692, DOI 10.1152/ajpregu.00044.2011
   Parton LE, 2007, NATURE, V449, P228, DOI 10.1038/nature06098
   Passilly-Degrace P, 2014, BIOCHIMIE, V96, P3, DOI 10.1016/j.biochi.2013.07.029
   Patel S, 2004, ENDOCRINOLOGY, V145, P5431, DOI 10.1210/en.2004-0638
   Pertwee RG, 2010, PHARMACOL REV, V62, P588, DOI 10.1124/pr.110.003004
   Pertwee RG, 2005, AAPS J, V7, pE625, DOI 10.1208/aapsj070364
   Pertwee RG, 2015, HANDB EXP PHARMACOL, V231, P1, DOI 10.1007/978-3-319-20825-1_1
   Perwitz N, 2010, DIABETES OBES METAB, V12, P158, DOI 10.1111/j.1463-1326.2009.01133.x
   Petersen G, 2006, BBA-MOL CELL BIOL L, V1761, P143, DOI 10.1016/j.bbalip.2005.12.011
   Petrosino S, 2010, CURR OPIN INVEST DR, V11, P51
   Piomelli D, 1998, NEUROBIOL DIS, V5, P462, DOI 10.1006/nbdi.1998.0221
   Porcella A, 2002, EUR J ENDOCRINOL, V147, P255, DOI 10.1530/eje.0.1470255
   Prestifilippo JP, 2006, EXP BIOL MED, V231, P1421, DOI 10.1177/153537020623100816
   Qu DQ, 1996, NATURE, V380, P243, DOI 10.1038/380243a0
   Quarta C, 2010, CELL METAB, V11, P273, DOI 10.1016/j.cmet.2010.02.015
   Rabasa C, 2015, EUR NEUROPSYCHOPHARM, V25, P1248, DOI 10.1016/j.euroneuro.2015.04.026
   Randall PA, 2010, PHARMACOL BIOCHEM BE, V97, P179, DOI 10.1016/j.pbb.2010.07.021
   Rehfeld JF, 2017, FRONT ENDOCRINOL, V8, DOI 10.3389/fendo.2017.00047
   Reuter SE, 2016, CLIN PHARMACOKINET, V55, P807, DOI 10.1007/s40262-015-0363-2
   Richey JM, 2017, CURR DIABETES REP, V17, DOI 10.1007/s11892-017-0924-x
   Rinaman L, 1998, J COMP NEUROL, V399, P101, DOI 10.1002/(SICI)1096-9861(19980914)399:1<101::AID-CNE8>3.0.CO;2-5
   Robbe D, 2002, P NATL ACAD SCI USA, V99, P8384, DOI 10.1073/pnas.122149199
   Roche M, 2010, PHARMACEUTICALS, V3, P2517, DOI 10.3390/ph3082517
   Rodriguez EM, 2005, INT REV CYTOL, V247, P89, DOI 10.1016/S0074-7696(05)47003-5
   ROGERS PJ, 1990, APPETITE, V14, P167, DOI 10.1016/0195-6663(90)90083-K
   Rohrbach K, 2012, DIABETES OBES METAB, V14, P555, DOI 10.1111/j.1463-1326.2012.01563.x
   Rolls ET, 2015, PROG NEUROBIOL, V127, P64, DOI 10.1016/j.pneurobio.2015.03.002
   Roman CW, 2016, NAT COMMUN, V7, DOI 10.1038/ncomms11905
   Romano A, 2015, FRONT PHARMACOL, V6, DOI 10.3389/fphar.2015.00137
   Romano A, 2013, AM J PHYSIOL-ENDOC M, V305, pE1266, DOI 10.1152/ajpendo.00411.2013
   Ross RA, 2003, BRIT J PHARMACOL, V140, P790, DOI 10.1038/sj.bjp.0705467
   Rossi MA, 2018, CELL METAB, V27, P42, DOI 10.1016/j.cmet.2017.09.021
   Rottkamp DM, 2015, MOL METAB, V4, P881, DOI 10.1016/j.molmet.2015.08.005
   Rousseaux C, 2007, NAT MED, V13, P35, DOI 10.1038/nm1521
   Ryberg E, 2007, BRIT J PHARMACOL, V152, P1092, DOI 10.1038/sj.bjp.0707460
   Sabatucci A, 2018, BIOTECHNOL APPL BIOC, V65, P21, DOI 10.1002/bab.1589
   Sakurai T, 1998, CELL, V92, P573, DOI 10.1016/S0092-8674(00)80949-6
   Sam AH, 2011, J OBES, V2011, DOI 10.1155/2011/432607
   SAPER CB, 1980, BRAIN RES, V197, P291, DOI 10.1016/0006-8993(80)91117-8
   Saper CB, 2014, CURR BIOL, V24, pR1111, DOI 10.1016/j.cub.2014.10.023
   Satta V, 2018, FRONT NEUROSCI-SWITZ, V12, DOI 10.3389/fnins.2018.00040
   Scheller A, 2016, FRONT INTEGR NEUROSC, V10, DOI 10.3389/fnint.2016.00024
   Scherma M, 2017, BRIT J PHARMACOL, V174, P2682, DOI 10.1111/bph.13892
   Schmitz K, 2016, INT J OBESITY, V40, P366, DOI 10.1038/ijo.2015.169
   Schultz W, 2015, PHYSIOL REV, V95, P853, DOI 10.1152/physrev.00023.2014
   Schwartz GJ, 1999, AM J PHYSIOL-REG I, V276, pR1623, DOI 10.1152/ajpregu.1999.276.6.R1623
   Sclafani A, 2007, AM J PHYSIOL-REG I, V293, pR1823, DOI 10.1152/ajpregu.00211.2007
   Seale P, 2008, NATURE, V454, P961, DOI 10.1038/nature07182
   Seijkens T, 2014, DIABETES, V63, P3982, DOI 10.2337/db14-0272
   Seillier A, 2018, NEUROPHARMACOLOGY, V130, P1, DOI 10.1016/j.neuropharm.2017.11.032
   Shao ZH, 2016, NATURE, V540, P602, DOI 10.1038/nature20613
   Sharkey KA, 2014, EUR J PHARMACOL, V722, P134, DOI 10.1016/j.ejphar.2013.09.068
   Shimada M, 1998, NATURE, V396, P670, DOI 10.1038/25341
   Shrestha N, 2018, DRUG DISCOV TODAY, V23, P592, DOI 10.1016/j.drudis.2018.01.029
   Silvestri C, 2013, CELL METAB, V17, P475, DOI 10.1016/j.cmet.2013.03.001
   Simon V, 2017, EUR J ENDOCRINOL, V176, pR309, DOI 10.1530/EJE-16-1044
   Simopoulos AP, 2016, NUTRIENTS, V8, DOI 10.3390/nu8030128
   SIMS JS, 1986, BEHAV BRAIN RES, V22, P265, DOI 10.1016/0166-4328(86)90071-9
   Singh P, 2016, THER ADV GASTROENTER, V9, P98, DOI 10.1177/1756283X15618131
   SIPOLS AJ, 1995, DIABETES, V44, P147, DOI 10.2337/diabetes.44.2.147
   Soethoudt M, 2017, NAT COMMUN, V8, DOI 10.1038/ncomms13958
   SOFIA RD, 1976, PHARMACOL BIOCHEM BE, V4, P591, DOI 10.1016/0091-3057(76)90202-1
   Soria-Gomez E, 2014, NAT NEUROSCI, V17, P407, DOI 10.1038/nn.3647
   Speakman JR, 2018, J EXP BIOL, V221, DOI 10.1242/jeb.167254
   Spetter MS, 2017, PHYSIOL BEHAV, V176, P31, DOI 10.1016/j.physbeh.2017.03.007
   Stalnaker TA, 2014, NAT COMMUN, V5, DOI 10.1038/ncomms4926
   Starowicz KM, 2008, OBESITY, V16, P553, DOI 10.1038/oby.2007.106
   Stewart JE, 2011, PROG LIPID RES, V50, P225, DOI 10.1016/j.plipres.2011.02.002
   Straiker A, 2015, PHARMACOL RES, V99, P370, DOI 10.1016/j.phrs.2015.07.017
   Strasser F, 2006, J CLIN ONCOL, V24, P3394, DOI 10.1200/JCO.2005.05.1847
   Suarez J, 2010, J COMP NEUROL, V518, P3065, DOI 10.1002/cne.22382
   Suzuki S, 2017, NAT NEUROSCI, V20, P1780, DOI 10.1038/s41593-017-0008-x
   Sykaras AG, 2012, PLOS ONE, V7, DOI 10.1371/journal.pone.0042373
   Tam J, 2017, MOL METAB, V6, P1113, DOI 10.1016/j.molmet.2017.06.010
   Tam J, 2011, HEPATOLOGY, V53, P346, DOI 10.1002/hep.24077
   Tarragon E, 2018, CHEM SENSES, V43, P3, DOI 10.1093/chemse/bjx062
   Tasker JG, 2015, INT REV NEUROBIOL, V125, P163, DOI 10.1016/bs.irn.2015.09.003
   Tedesco L, 2008, DIABETES, V57, P2028, DOI 10.2337/db07-1623
   Tedesco L, 2010, DIABETES, V59, P2826, DOI 10.2337/db09-1881
   Tellez LA, 2013, SCIENCE, V341, P800, DOI 10.1126/science.1239275
   Thorens Bernard, 2012, Handb Exp Pharmacol, P277, DOI 10.1007/978-3-642-24716-3_12
   Trapp S, 2013, CURR OPIN PHARMACOL, V13, P964, DOI 10.1016/j.coph.2013.09.006
   Trillou CR, 2004, INT J OBESITY, V28, P640, DOI 10.1038/sj.ijo.0802583
   Tung LW, 2016, NAT COMMUN, V7, DOI 10.1038/ncomms12199
   Turner BD, 2018, ACS CHEM NEUROSCI, V9, P2114, DOI 10.1021/acschemneuro.7b00420
   Turu G, 2010, J MOL ENDOCRINOL, V44, P75, DOI 10.1677/JME-08-0190
   Ueno H, 2016, J DIABETES INVEST, V7, P812, DOI 10.1111/jdi.12492
   van Esbroeck ACM, 2017, SCIENCE, V356, P1084, DOI 10.1126/science.aaf7497
   VANHOUTEN M, 1980, SCIENCE, V207, P1081, DOI 10.1126/science.6986652
   Verty ANA, 2015, PLOS ONE, V10, DOI 10.1371/journal.pone.0140592
   Viader A, 2015, CELL REP, V12, P798, DOI 10.1016/j.celrep.2015.06.075
   VINCENT BJ, 1983, DRUGS, V25, P52, DOI 10.2165/00003495-198300251-00006
   Vitali A, 2012, J LIPID RES, V53, P619, DOI 10.1194/jlr.M018846
   Wagner A, 2008, NEUROPSYCHOPHARMACOL, V33, P513, DOI 10.1038/sj.npp.1301443
   Ward SJ, 2011, OBESITY, V19, P1325, DOI 10.1038/oby.2011.69
   Watanabe S, 2003, PROSTAG LEUKOTR ESS, V69, P51, DOI 10.1016/S0952-3278(03)00056-5
   Wells JCK, 2012, DIS MODEL MECH, V5, P595, DOI 10.1242/dmm.009613
   Werner NA, 2003, BRAIN RES, V967, P290, DOI 10.1016/S0006-8993(02)04274-9
   Wierucka-Rybak M, 2016, J PHYSIOL PHARMACOL, V67, P457
   Williams CM, 1999, PSYCHOPHARMACOLOGY, V143, P315, DOI 10.1007/s002130050953
   Williams CM, 1998, PHYSIOL BEHAV, V65, P343, DOI 10.1016/S0031-9384(98)00170-X
   Williams KW, 2010, J NEUROSCI, V30, P2472, DOI 10.1523/JNEUROSCI.3118-09.2010
[truncated: 4,282,663 more chars]
