# Supplementary material for: Emerging current trends and research focus related to pancreatic cancer metabolism: A bibliometric and visualized analysis
Source: Front Oncol. 2022 Nov 25;12:1009700. doi: 10.3389/fonc.2022.1009700 (PMC9732726; doi:10.3389/fonc.2022.1009700)
Supplement: Supplementary file 1 [file DataSheet_1.zip › The plain text format/download_5001-5288.txt]

FN Clarivate Analytics Web of Science
VR 1.0
PT J
AU Spampatti, M
   Vlotides, G
   Spottl, G
   Maurer, J
   Goke, B
   Auernhammer, CJ
AF Spampatti, Matilde
   Vlotides, George
   Spoettl, Gerald
   Maurer, Julian
   Goeke, Burkhard
   Auernhammer, Christoph J.
TI Aspirin inhibits cell viability and mTOR downstream signaling in
   gastroenteropancreatic and bronchopulmonary neuroendocrine tumor cells
SO WORLD JOURNAL OF GASTROENTEROLOGY
LA English
DT Article
DE Neuroendocrine tumors; Aspirin; Cell Viability; Mammalian target of
   rapamycin protein
ID CANCER INCIDENCE; AKT ACTIVATION; GROWTH-FACTORS; EVEROLIMUS; PATHWAY;
   THERAPY; KINASE; IDENTIFICATION; PROLIFERATION; METABOLITES
AB AIM: To investigate the effect of aspirin on neuroendocrine tumor (NET) cell growth and signaling in vitro.
   METHODS: Human pancreatic BON1, bronchopulmonary NCI-H727 and midgut GOT1 neuroendocrine tumor cells were treated with different concentrations of aspirin (from 0.001 to 5 mmol/L), and the resulting effects on metabolic activity/cell proliferation were measured using cell proliferation assays and SYBR-DNA-labeling after 72, 144 and 216 h of incubation. The effects of aspirin on the expression and phosphorylation of several critical proteins that are involved in the most common intracellular growth factor signaling pathways (especially Akt protein kinase B) and mammalian target of rapamycin (mTOR) were determined by Western blot analyses. Propidium iodide staining and flow cytometry were used to evaluate changes in cell cycle distribution and apoptosis. Statistical analysis was performed using a 2-tailed Student's t-test to evaluate the proliferation assays and cell cycle analyses. The results are expressed as the mean +/- SD of 3 or 4 independently performed experiments. Statistical significance was set at P < 0.05.
   RESULTS: Treatment with aspirin suppressed the viability/proliferation of BON1, NCI- H727 and GOT1 cells in a time- and dose-dependent manner. Significant effects were observed at starting doses of 0.5-1 mmol/L and peaked at 5 mmol/L. For instance, after treatment with 1 mmol/L aspirin for 144 h, the viability of pancreatic BON1 cells decreased to 66% +/- 13% (P < 0.05), the viability of bronchopulmonary NCI- H727 cells decreased to 53% +/- 8% (P < 0.01) and the viability of midgut GOT1 cells decreased to 89% +/- 6% (P < 0.01). These effects were associated with a decreased entry into the S phase, the induction of the cyclin-dependent kinase inhibitor p21 and reduced expression of cyclin-dependent kinase 4 and cyclin D3. Aspirin suppressed mTOR downstream signaling, evidenced by the reduced phosphorylation of the mTOR substrates 4E binding protein 1, serine/threonine kinase P70S6K and S6 ribosomal protein and inhibited glycogen synthase kinase 3 activity. We observed the (compensatory) activation of tuberous sclerosis 2, the serine/threonine specific protein kinase AKT and extracellular signal-regulated kinases.
   CONCLUSION: Aspirin demonstrates promising anticancer properties for NETs in vitro. Further preclinical and clinical studies are needed. (C) 2014 Baishideng Publishing Group Inc. All rights reserved.
C1 [Spampatti, Matilde; Vlotides, George; Spoettl, Gerald; Maurer, Julian; Goeke, Burkhard; Auernhammer, Christoph J.] Univ Munich, Interdisciplinary Ctr Neuroendocrine Tumours Gast, Dept Internal Med 2, D-81377 Munich, Germany.
   [Spampatti, Matilde] Univ Milan, Fdn IRCCS Ca Granda Osped Maggiore Policlin, UOC Gastroenterol 2, I-20122 Milan, Italy.
RP Auernhammer, CJ (通讯作者)，Univ Munich, Interdisciplinary Ctr Neuroendocrine Tumours Gast, Dept Internal Med 2, Univ Hosp Campus Grosshadern,Marchioninistr 15, D-81377 Munich, Germany.
EM cauernha@med.uni-muenchen.de
CR Algra AM, 2012, LANCET ONCOL, V13, P518, DOI 10.1016/S1470-2045(12)70112-2
   Auernhammer CJ, 2011, GUT, V60, P1009, DOI 10.1136/gut.2009.204453
   Bacchetti S, 2013, INT J HEPATOL, V2013, DOI 10.1155/2013/235040
   Bosetti C, 2012, ANN ONCOL, V23, P1403, DOI 10.1093/annonc/mds113
   Bruno Annalisa, 2012, Best Pract Res Clin Gastroenterol, V26, pe1, DOI 10.1016/j.bpg.2012.10.001
   Carter Y, 2013, NEUROENDOCRINOLOGY, V97, P57, DOI 10.1159/000335136
   Cerletti C, 2003, CLIN PHARMACOKINET, V42, P1059, DOI 10.2165/00003088-200342120-00004
   Cook MR, 2010, MOL CANCER THER, V9, P429, DOI 10.1158/1535-7163.MCT-09-0718
   Coqueret O, 2003, TRENDS CELL BIOL, V13, P65, DOI 10.1016/S0962-8924(02)00043-0
   Cusati D, 2012, J AM COLL SURGEONS, V215, P117, DOI 10.1016/j.jamcollsurg.2012.05.002
   Din FVN, 2012, GASTROENTEROLOGY, V142, P1504, DOI 10.1053/j.gastro.2012.02.050
   Din FVN, 2010, GUT, V59, P1670, DOI 10.1136/gut.2009.203000
   Dovizio Melania, 2013, Recent Results Cancer Res, V191, P39, DOI 10.1007/978-3-642-30331-9_3
   Elwood PC, 2009, LANCET, V373, P1301, DOI 10.1016/S0140-6736(09)60243-9
   EVERS BM, 1991, GASTROENTEROLOGY, V101, P303, DOI 10.1016/0016-5085(91)90004-5
   Feng XC, 2011, INT J MOL MED, V28, P637, DOI 10.3892/ijmm.2011.713
   Frilling A, 2012, ENDOCR-RELAT CANCER, V19, pR163, DOI 10.1530/ERC-12-0024
   Gajula Ramakrishna, 2012, Sci Pharm, V80, P923, DOI 10.3797/scipharm.1206-12
   Gan HK, 2012, CANCER RES, V72, P2924, DOI 10.1158/0008-5472.CAN-11-3898
   Goudet P, 2010, WORLD J SURG, V34, P249, DOI 10.1007/s00268-009-0290-1
   Grozinsky-Glasberg S, 2012, J ENDOCRINOL INVEST, V35, P930, DOI 10.3275/8651
   Grozinsky-Glasberg S, 2008, NEUROENDOCRINOLOGY, V87, P168, DOI 10.1159/000111501
   Hay N, 2004, GENE DEV, V18, P1926, DOI 10.1101/gad.1212704
   Huang J, 2008, BIOCHEM J, V412, P179, DOI 10.1042/BJ20080281
   Jiao YC, 2011, SCIENCE, V331, P1199, DOI 10.1126/science.1200609
   KERSHAW RA, 1987, J CLIN PHARMACOL, V27, P304, DOI 10.1002/j.1552-4604.1987.tb03019.x
   Kim MJ, 2012, BRIT J SURG, V99, P1562, DOI 10.1002/bjs.8892
   Kolby L, 2001, AM J PATHOL, V158, P745, DOI 10.1016/S0002-9440(10)64017-5
   Kulke MH, 2011, J CLIN ONCOL, V29, P934, DOI 10.1200/JCO.2010.33.2056
   Liao XY, 2012, NEW ENGL J MED, V367, P1596, DOI 10.1056/NEJMoa1207756
   Manning BD, 2002, MOL CELL, V10, P151, DOI 10.1016/S1097-2765(02)00568-3
   Meric-Bernstam F, 2012, CLIN CANCER RES, V18, P1777, DOI 10.1158/1078-0432.CCR-11-2123
   Nam HJ, 2008, CELL SIGNAL, V20, P1349, DOI 10.1016/j.cellsig.2008.03.008
   Nobukini T, 2004, NOVART FDN SYMP, V262, P265
   Nobukini Takahiro, 2004, Novartis Found Symp, V262, P148
   Nordt SP, 2011, WEST J EMERG MED, V12, P381, DOI 10.5811/westjem.2011.4.2222
   Oberg K, 2013, SEMIN ONCOL, V40, P37, DOI 10.1053/j.seminoncol.2012.11.005
   Olguin HJ, 2004, BIOPHARM DRUG DISPOS, V25, P1, DOI 10.1002/bdd.379
   Pathi S, 2012, PLOS ONE, V7, DOI 10.1371/journal.pone.0048208
   Pavel M, 2013, NEUROENDOCRINOLOGY, V97, P99, DOI 10.1159/000336089
   Pavel ME, 2011, LANCET, V378, P2005, DOI 10.1016/S0140-6736(11)61742-X
   Puri Neelu, 2008, J Carcinog, V7, P9
   Rayasam GV, 2009, BRIT J PHARMACOL, V156, P885, DOI 10.1111/j.1476-5381.2008.00085.x
   Robinson KW, 2013, ONCOLOGIST, V18, P115, DOI 10.1634/theoncologist.2012-0262
   Rothwell PM, 2012, LANCET, V379, P1602, DOI 10.1016/S0140-6736(11)61720-0
   Shakoori A, 2007, CANCER SCI, V98, P1388, DOI 10.1111/j.1349-7006.2007.00545.x
   Svejda B, 2011, CANCER-AM CANCER SOC, V117, P4141, DOI 10.1002/cncr.26011
   Thakker RV, 2012, J CLIN ENDOCR METAB, V97, P2990, DOI 10.1210/jc.2012-1230
   Thomas G, 2004, NOVART FDN SYMP, V262, P154
   Ugurlucan Murat, 2012, Recent Pat Cardiovasc Drug Discov, V7, P71
   Weber HC, 2013, CURR OPIN ENDOCRINOL, V20, P27, DOI 10.1097/MED.0b013e32835c034f
   Wolin EM, 2013, CANCER LETT, V335, P1, DOI 10.1016/j.canlet.2013.02.016
   Woodgett J R, 2001, Sci STKE, V2001, pre12, DOI 10.1126/stke.2001.100.re12
   Yao JC, 2011, NEW ENGL J MED, V364, P514, DOI 10.1056/NEJMoa1009290
   Zaknun JJ, 2013, EUR J NUCL MED MOL I, V40, P800, DOI 10.1007/s00259-012-2330-6
   Zitzmann K, 2007, NEUROENDOCRINOLOGY, V85, P54, DOI 10.1159/000100057
   Zitzmann K, 2012, ENDOCR-RELAT CANCER, V19, P423, DOI 10.1530/ERC-12-0074
   Zitzmann K, 2010, CANCER LETT, V295, P100, DOI 10.1016/j.canlet.2010.02.018
NR 58
TC 13
Z9 14
U1 0
U2 7
PU BAISHIDENG PUBLISHING GROUP INC
PI PLEASANTON
PA 8226 REGENCY DR, PLEASANTON, CA 94588 USA
SN 1007-9327
EI 2219-2840
J9 WORLD J GASTROENTERO
JI World J. Gastroenterol.
PD AUG 21
PY 2014
VL 20
IS 29
BP 10038
EP 10049
DI 10.3748/wjg.v20.i29.10038
PG 12
WC Gastroenterology & Hepatology
WE Science Citation Index Expanded (SCI-EXPANDED)
SC Gastroenterology & Hepatology
GA AN6TK
UT WOS:000340730300028
PM 25110431
OA Green Published, hybrid
DA 2022-07-19
ER

PT J
AU Chen, CY
   Lin, PP
   Tsai, MH
   Lee, HL
AF Chen, Chao-Yu
   Lin, Pinpin
   Tsai, Ming-Hsien
   Lee, Hui-Ling
TI Targeted lipidomics profiling of acute arsenic exposure in mice serum by
   on-line solid-phase extraction stable-isotope dilution liquid
   chromatography-tandem mass spectrometry
SO ARCHIVES OF TOXICOLOGY
LA English
DT Article
DE Mouse serum; On-line SPE LC-MS/MS; Eicosanoids; Arsenic
ID ARACHIDONIC-ACID METABOLISM; OXIDATIVE STRESS; 15(S)-8-ISO-PROSTAGLANDIN
   F2-ALPHA; ALTERS CYTOCHROME-P450; OXYGENATED METABOLITES;
   PANCREATIC-CANCER; HUMAN URINE; GC-MS; LUNG; QUANTIFICATION
AB Lipidomics is the area of study dedicated to the comprehensive analysis and characterization of the functions and metabolism of lipids in biological samples. One of the most comprehensively studied classes of lipids is polyunsaturated fatty acids (PUFAs). Eicosanoids are a series of bioactive lipid mediators that are metabolized from PUFAs and generated majorly from the precursor arachidonic acid. This study identified the profiles of target eicosanoids after acute exposure to arsenic. The principle objective was to determine and validate 10 eicosanoids in mouse serum using on-line solid-phase extraction integrated with liquid chromatography-electrospray tandem mass spectrometry. Intra-day and inter-day repeatability was 82.4-119.2 and 86.7-124.4%, respectively. The limit of detection and limit of quantification were from 0.003 to 0.288 ng/mL and from 0.009 to 0.962 ng/mL, respectively. The levels of 7 of the 10 eicosanoids-namely 8-isoPGF(2 alpha), PGF(2 alpha), PGE(2), 13(s)-HODE, 15(s)-HETE, 12(s)-HETE, and 5(s)-HETE-in mouse serum significantly and dose-dependently increased after arsenic exposure compared with the levels in the vehicle control group. To our knowledge, this is the first study to quantify eicosanoids in mouse serum. This approach provides simple sample preparation, small sample volumes, and a precise and accurate method for determining changes in the profile of these eicosanoids in mouse serum after acute exposure to arsenic.
C1 [Chen, Chao-Yu; Lee, Hui-Ling] Fu Jen Catholic Univ, Dept Chem, 510 Zhongzheng Rd, New Taipei 24205, Taiwan.
   [Lin, Pinpin; Tsai, Ming-Hsien] Natl Hlth Res Inst, Natl Inst Environm Hlth Sci, Zhunan 350, Miaoli County, Taiwan.
RP Lee, HL (通讯作者)，Fu Jen Catholic Univ, Dept Chem, 510 Zhongzheng Rd, New Taipei 24205, Taiwan.
EM 076308@mail.fju.edu.tw
RI Lin, PinPin/A-2006-2019; Lin, Pinpin/B-2668-2010
OI Lin, PinPin/0000-0001-5459-907X; Lin, Pinpin/0000-0001-5459-907X
FU National Health Research Institutes [EM-105-PP-02]; Ministry of Science
   and Technology, Taiwan [MOST105-2113-M-030-008]
FX This study was supported by the National Health Research Institutes
   (EM-105-PP-02) and the Ministry of Science and Technology, Taiwan
   (MOST105-2113-M-030-008).
CR Abrial C, 2015, BRIT J PHARMACOL, V172, P4319, DOI 10.1111/bph.13210
   Anwar-Mohamed A, 2014, CAN J PHYSIOL PHARM, V92, P693, DOI 10.1139/cjpp-2014-0136
   Anwar-Mohamed A, 2013, XENOBIOTICA, V43, P719, DOI 10.3109/00498254.2012.754113
   Anwar-Mohamed A, 2012, XENOBIOTICA, V42, P1235, DOI 10.3109/00498254.2012.693971
   Astarita G, 2015, BBA-MOL CELL BIOL L, V1851, P456, DOI 10.1016/j.bbalip.2014.11.012
   Bashir S, 2006, TOXICOLOGY, V217, P63, DOI 10.1016/j.tox.2005.08.023
   Briskey DR, 2014, J PHARMACEUT BIOMED, V90, P161, DOI 10.1016/j.jpba.2013.11.028
   Chen CY, 2016, ANAL BIOANAL CHEM, V408, P6295, DOI 10.1007/s00216-016-9741-3
   Chiang WC, 2015, TALANTA, V132, P469, DOI 10.1016/j.talanta.2014.09.029
   Cimen I, 2011, J CELL BIOCHEM, V112, P2490, DOI 10.1002/jcb.23174
   Cooke MS, 2005, MUTAT RES-FUND MOL M, V574, P58, DOI 10.1016/j.mrfmmm.2005.01.022
   De Zwart LL, 1999, FREE RADICAL BIO MED, V26, P202, DOI 10.1016/S0891-5849(98)00196-8
   Ding XZ, 2001, INT J CANCER, V94, P630, DOI 10.1002/ijc.1527.abs
   Dutta K, 2015, INT J HYG ENVIR HEAL, V218, P564, DOI 10.1016/j.ijheh.2015.06.003
   Ferreiro-Vera C, 2011, ANAL BIOANAL CHEM, V399, P1093, DOI 10.1007/s00216-010-4400-6
   Flora SJS, 2011, FREE RADICAL BIO MED, V51, P257, DOI 10.1016/j.freeradbiomed.2011.04.008
   Garcia-Sevillano MA, 2015, BIOMETALS, V28, P341, DOI 10.1007/s10534-015-9837-9
   Garcia-Sevillano MA, 2014, ANAL BIOANAL CHEM, V406, P1455, DOI 10.1007/s00216-013-7564-z
   Griffiths WJ, 2010, ANGEW CHEM INT EDIT, V49, P5426, DOI 10.1002/anie.200905579
   Hei TK, 2004, FREE RADICAL BIO MED, V37, P574, DOI 10.1016/j.freeradbiomed.2004.02.003
   Hennig R, 2007, NEOPLASIA, V9, P917, DOI 10.1593/neo.07565
   Rolim AEH, 2015, GENE, V554, P131, DOI 10.1016/j.gene.2014.10.039
   IARC (International Agency for Research on Cancer), 2012, IARC MON EV CARC R C, V100C, P41
   International Agency for Research on Cancer (IARC), 1987, IARC MON EV CARC R S, V7, P100
   Kusmartsev S, 2012, ONCOIMMUNOLOGY, V1, P249, DOI 10.4161/onci.1.2.18502
   Lagarde M, 2015, PROG LIPID RES, V60, P41, DOI 10.1016/j.plipres.2015.10.001
   Lin PP, 2014, ANAL BIOANAL CHEM, V406, P4287, DOI 10.1007/s00216-014-7681-3
   Liu JB, 2014, CHEST, V146, P670, DOI 10.1378/chest.13-2568
   Lu W, 2008, J CHROMATOGR B, V871, P236, DOI 10.1016/j.jchromb.2008.04.031
   Ma J, 2013, INT J BIOCHEM CELL B, V45, P1031, DOI 10.1016/j.biocel.2013.02.018
   Martinez VD, 2011, J TOXICOL-US, V2011, DOI 10.1155/2011/431287
   Melstrom LG, 2008, CLIN CANCER RES, V14, P6525, DOI 10.1158/1078-0432.CCR-07-4631
   Milne GL, 2013, FREE RADICAL BIO MED, V59, P36, DOI 10.1016/j.freeradbiomed.2012.09.030
   Navas-Acien A, 2006, ENVIRON HEALTH PERSP, V114, P641, DOI 10.1289/ehp.8551
   Navas-Acien A, 2005, AM J EPIDEMIOL, V162, P1037, DOI 10.1093/aje/kwi330
   Ng DJY, 2011, METABOLOMICS, V7, P155, DOI 10.1007/s11306-010-0250-7
   Nyska A, 2002, TOXICOL PATHOL, V30, P620, DOI 10.1080/01926230290166724
   Paige M, 2009, BIOMED CHROMATOGR, V23, P817, DOI 10.1002/bmc.1191
   Pidgeon GP, 2007, CANCER METAST REV, V26, P503, DOI 10.1007/s10555-007-9098-3
   Psychogios N, 2011, PLOS ONE, V6, DOI 10.1371/journal.pone.0016957
   Ramsey KA, 2013, ENVIRON HEALTH PERSP, V121, P1187, DOI 10.1289/ehp.1306748
   Roberts LJ, 2000, FREE RADICAL BIO MED, V28, P505, DOI 10.1016/S0891-5849(99)00264-6
   SERHAN CN, 1990, METHOD ENZYMOL, V187, P167
   Tsikas D, 2016, J CHROMATOGR B, V1021, P101, DOI 10.1016/j.jchromb.2015.04.026
   Tsikas D, 2016, J CHROMATOGR B, V1019, P95, DOI 10.1016/j.jchromb.2015.10.009
   Tsikas D, 2016, J CHROMATOGR B, V1019, P191, DOI 10.1016/j.jchromb.2014.12.019
   Unterwurzacher I, 2008, CLIN CHEM LAB MED, V46, P1589, DOI 10.1515/CCLM.2008.323
   Wang DZ, 2007, METHOD ENZYMOL, V433, P27, DOI 10.1016/S0076-6879(07)33002-4
   Wang XX, 2015, METALLOMICS, V7, P544, DOI 10.1039/c5mt00002e
   Wiktorowska-Owczarek A, 2015, ADV CLIN EXP MED, V24, P931, DOI 10.17219/acem/31243
   Yang J, 2009, ANAL CHEM, V81, P8085, DOI 10.1021/ac901282n
   Yue HF, 2004, J CHROMATOGR B, V803, P267, DOI 10.1016/j.jchromb.2003.12.027
   Zhang AH, 2012, ANAL BIOANAL CHEM, V404, P1239, DOI 10.1007/s00216-012-6117-1
NR 53
TC 6
Z9 7
U1 0
U2 39
PU SPRINGER HEIDELBERG
PI HEIDELBERG
PA TIERGARTENSTRASSE 17, D-69121 HEIDELBERG, GERMANY
SN 0340-5761
EI 1432-0738
J9 ARCH TOXICOL
JI Arch. Toxicol.
PD SEP
PY 2017
VL 91
IS 9
BP 3079
EP 3091
DI 10.1007/s00204-017-1937-6
PG 13
WC Toxicology
WE Science Citation Index Expanded (SCI-EXPANDED)
SC Toxicology
GA FE0IA
UT WOS:000407902800007
PM 28210754
DA 2022-07-19
ER

PT J
AU SJOHOLM, A
   WELSH, N
   HOFTIEZER, V
   BANKSTON, PW
   HELLERSTROM, C
AF SJOHOLM, A
   WELSH, N
   HOFTIEZER, V
   BANKSTON, PW
   HELLERSTROM, C
TI INCREASED GLUCOSE-OXIDATION AND CONTENTS OF INSULIN AND ATP IN
   POLYAMINE-DEPLETED RAT INSULINOMA CELLS (RINM5F)
SO BIOCHEMICAL JOURNAL
LA English
DT Article
ID MOUSE PANCREATIC-ISLETS; PENTOSE CYCLE; CANCER-CELLS; LINE RINM5F;
   SECRETION; RELEASE; BIOSYNTHESIS; METABOLISM; GROWTH; DECARBOXYLASE
AB In order to elucidate the role of polyamines in the replication and insulin production of insulin-secreting cells, we have investigated the impact of partial polyamine depletion on the proliferation, metabolism, insulin synthesis and ultrastructure of clonal rat insulinoma cells (RINm5F).  For this purpose RINm5F cells were exposed for 4 days to the specific ornithine decarboxylase (ODC) inhibitor difluoromethylornithine (DFMO).  This resulted in a profound decrease in ODC activity and cytoplasmic polyamine contents.  The polyamine content of cell nuclei was, however, not altered by DFMO.  Addition of small amounts of putrescine during culture elevated the intracellular content of this diamine and suppressed ODC activity.  The decrease in polyamine contents was accompanied by a pronounced inhibition of the cellular proliferative activity.  The rates of glucose utilization, oxygen uptake and activity of the pentose cycle were decreased in DFMO-treated cells, whereas the glucose oxidation rate, oxidation/utilization ratio, ATP content and ATP/ADP ratio were increased.  Insulin mRNA content and synthesis of proinsulin, insulin and total protein were not altered by DFMO.  In contrast, there was a sizeable increase in the cellular insulin content, despite a lowered total protein content.  Electron-microscopic analysis revealed an accumulation of insulin-secretion granules in the DFMO-treated cells.  In addition, short-term insulin release was increased after DFMO exposure, but was not rendered glucose-sensitive.  It is concluded that polyamines are necessary for the maintenance of rapid insulinoma-cell replication and that DFMO-treated RINm5F cells acquire an enhanced substrate oxidation and increased content of insulin and ATP.
C1 INDIANA UNIV,SCH MED,NW CTR MED EDUC,DEPT ANAT,GARY,IN 46408.
RP SJOHOLM, A (通讯作者)，UNIV UPPSALA,DEPT MED CELL BIOL,BOX 571,S-75123 UPPSALA,SWEDEN.
CR ASHCROFT SJ, 1972, BIOCHEM J, V126, P525, DOI 10.1042/bj1260525
   CHAN SJ, 1979, P NATL ACAD SCI USA, V76, P5036, DOI 10.1073/pnas.76.10.5036
   HALBAN PA, 1983, BIOCHEM J, V212, P439, DOI 10.1042/bj2120439
   HEBY O, 1981, DIFFERENTIATION, V19, P1, DOI 10.1111/j.1432-0436.1981.tb01123.x
   HEDING LG, 1972, DIABETOLOGIA, V8, P260, DOI 10.1007/BF01225569
   HINEGARDNER RT, 1971, ANAL BIOCHEM, V39, P197, DOI 10.1016/0003-2697(71)90476-3
   HOUGAARD DM, 1986, BIOCHEM J, V238, P43, DOI 10.1042/bj2380043
   KISSANE JM, 1958, J BIOL CHEM, V233, P184
   Krebs HA, 1932, H-S Z PHYSIOL CHEM, V210, P33, DOI 10.1515/bchm2.1932.210.1-2.33
   LAEMMLI UK, 1970, NATURE, V227, P680, DOI 10.1038/227680a0
   LAMBERT DG, 1987, ACTA DIABETOL LAT, V24, P299, DOI 10.1007/BF02742961
   LARRABEE MG, 1989, J BIOL CHEM, V264, P15875
   LOWRY OH, 1951, J BIOL CHEM, V193, P265
   MALAISSE WJ, 1978, EUR J BIOCHEM, V87, P121, DOI 10.1111/j.1432-1033.1978.tb12357.x
   MALAISSE WJ, 1990, MOL BIOL ISLETS LANG, P315
   MEGGIO F, 1984, BIOCHEM BIOPH RES CO, V122, P997, DOI 10.1016/0006-291X(84)91190-2
   METCALF BW, 1978, J AM CHEM SOC, V100, P2251
   OREDSSON SM, 1986, MOL CELL BIOCHEM, V70, P89
   PEGG AE, 1986, BIOCHEM J, V234, P249, DOI 10.1042/bj2340249
   PEGG AE, 1988, CANCER RES, V48, P759
   PEGG AE, 1982, AM J PHYSIOL, V243, pC212, DOI 10.1152/ajpcell.1982.243.5.C212
   PERSSON L, 1989, BIOCHEM BIOPH RES CO, V160, P1196, DOI 10.1016/S0006-291X(89)80130-5
   PRAZ GA, 1983, BIOCHEM J, V210, P345, DOI 10.1042/bj2100345
   SANDLER S, 1987, ENDOCRINOLOGY, V121, P1424, DOI 10.1210/endo-121-4-1424
   SEILER N, 1983, METHOD ENZYMOL, V94, P10
   SENER A, 1987, DIABETES, V36, P187, DOI 10.2337/diabetes.36.2.187
   SENER A, 1988, J BIOL CHEM, V263, P1904
   SJOHOLM A, 1990, AM J PHYSIOL, V259, pC828, DOI 10.1152/ajpcell.1990.259.5.C828
   SJOHOLM A, 1987, DIABETOLOGIA, V30, pA583
   SJOHOLM A, 1987, ACTA ENDOCRINOL-COP, V115, P52
   STEINER DF, 1985, ANNU REV GENET, V19, P463, DOI 10.1146/annurev.ge.19.120185.002335
   TABOR CW, 1984, ANNU REV BIOCHEM, V53, P749, DOI 10.1146/annurev.bi.53.070184.003533
   TABOR CW, 1964, J BIOL CHEM, V239, P2194
   WALLENSTEIN S, 1980, CIRC RES, V47, P1, DOI 10.1161/01.RES.47.1.1
   WEBER G, 1977, NEW ENGL J MED, V296, P486, DOI 10.1056/NEJM197703032960905
   WEBER G, 1977, NEW ENGL J MED, V296, P541, DOI 10.1056/NEJM197703102961005
   WELSH N, 1990, BIOCHEM J, V271, P393, DOI 10.1042/bj2710393
   WELSH N, 1988, BIOCHEM J, V252, P701, DOI 10.1042/bj2520701
   YUNG MW, 1986, BIOCHEM PHARMACOL, V35, P4037
NR 39
TC 26
Z9 26
U1 0
U2 2
PU PORTLAND PRESS
PI LONDON
PA 59 PORTLAND PLACE, LONDON, ENGLAND W1N 3AJ
SN 0264-6021
J9 BIOCHEM J
JI Biochem. J.
PD JUL 15
PY 1991
VL 277
BP 533
EP 540
PN 2
PG 8
WC Biochemistry & Molecular Biology
WE Science Citation Index Expanded (SCI-EXPANDED)
SC Biochemistry & Molecular Biology
GA FX928
UT WOS:A1991FX92800035
PM 1859381
DA 2022-07-19
ER

PT J
AU Shehzad, A
   Ha, T
   Subhan, F
   Lee, YS
AF Shehzad, Adeeb
   Ha, Taewook
   Subhan, Fazli
   Lee, Young Sup
TI New mechanisms and the anti-inflammatory role of curcumin in obesity and
   obesity-related metabolic diseases
SO EUROPEAN JOURNAL OF NUTRITION
LA English
DT Review
DE Curcumin; Obesity; Inflammation; Adipocytes; Adiponectin
ID INDUCED INSULIN-RESISTANCE; HEPATIC STELLATE CELLS; NF-KAPPA-B;
   ADIPOSE-TISSUE; TNF-ALPHA; 3T3-L1 ADIPOCYTES; OXIDATIVE STRESS; CHRONIC
   INFLAMMATION; MOLECULAR TARGETS; GLUCOSE-LEVELS
AB A metabolic abnormality such as obesity is a major obstacle in the maintenance of the human health system and causes various chronic diseases including type 2 diabetes, hypertension, cardiovascular diseases, as well as various cancers. This study was designed to summarize the recent scientific knowledge regarding the anti-obesity role of curcumin (diferuloylmethane), which is isolated from the herb curcuma longa, known to possess anti-inflammatory activities. However, little is known about its exact underlying molecular mechanisms in the treatment of obesity and metabolic diseases. Furthermore, cell cultures, animal models of obesity, and few human clinical and epidemiological studies have added the promise for future therapeutic interventions of this dietary compound.
   An electronic search was performed using Science finder, Medline, Scopus, Google scholar and collected English language articles from 2000 to 2010, relating to the role of curcumin in obesity and metabolic diseases.
   Obesity has been classified as a growing epidemic and its associated metabolic disorders are considered a major risk to the health system. Curcumin interacts with specific proteins in adipocytes, pancreatic cells, hepatic stellate cells, macrophages, and muscle cells, where it suppresses several cellular proteins such as transcription factor NF-kB, STAT-3, Wnt/beta-catenin and activates PPAR-gamma, Nrf2 cell signaling pathway. In addition, curcumin downregulates the inflammatory cytokines, resistin and leptin, and upregulates adiponectin as well as other associated proteins. The interactions of curcumin with several signal transduction pathways reverse insulin resistance, hyperglycemia, hyperlipidemia, and other inflammatory symptoms associated with obesity and metabolic diseases.
   The modulation of several cellular transduction pathways by curcumin has recently been extended to elucidate the molecular basis for obesity and obesity-related metabolic diseases. These findings might enable novel phytochemical treatment strategies as well as curcumin translation to the clinical practice for the treatment and prevention of obesity-related chronic diseases. Furthermore, the relatively low cost of curcumin, safety and proven efficacy make it advisable to include curcumin as part of healthy diet.
C1 [Shehzad, Adeeb; Ha, Taewook; Lee, Young Sup] Kyungpook Natl Univ, Coll Nat Sci, Sch Life Sci, Taegu 702701, South Korea.
   [Subhan, Fazli] Kyungpook Natl Univ, Dept Biol, Coll Nat Sci, Taegu 702701, South Korea.
RP Lee, YS (通讯作者)，Kyungpook Natl Univ, Coll Nat Sci, Sch Life Sci, 1370 Sangeok Dong, Taegu 702701, South Korea.
EM Adeeb.shehzad@gmail.com; koreahatu@nate.com; fazli_biotech@yahoo.com;
   yselee@knu.ac.kr
RI Shehzad, Dr Adeeb/E-1674-2019
FU Ministry of Education, Science and Technology [2010-0017517]
FX This work was supported by Nuclear Research and Development Program of
   National Research Foundation of Korea funded by Ministry of Education,
   Science and Technology (grant code: 2010-0017517).
CR Ahn J, 2010, AM J PHYSIOL-CELL PH, V298, pC1510, DOI 10.1152/ajpcell.00369.2009
   Ahn KS, 2008, BIOCHEM PHARMACOL, V75, P907, DOI 10.1016/j.bcp.2007.10.010
   Allegri P, 2010, CLIN OPHTHALMOL, V4, P1201, DOI 10.2147/OPTH.S13271
   Alwi Idrus, 2008, Acta Med Indones, V40, P201
   Anand P, 2008, PHARM RES-DORDR, V25, P2097, DOI 10.1007/s11095-008-9661-9
   Arun N, 2002, PLANT FOOD HUM NUTR, V57, P41, DOI 10.1023/A:1013106527829
   Balamurugan AN, 2009, PANCREAS, V38, P454, DOI 10.1097/MPA.0b013e318196c3e7
   Balogun E, 2003, BIOCHEM J, V371, P887, DOI 10.1042/BJ20021619
   Barsh GS, 2000, NATURE, V404, P644, DOI 10.1038/35007519
   Baum L, 2007, PHARMACOL RES, V56, P509, DOI 10.1016/j.phrs.2007.09.013
   Belcaro G, 2010, PANMINERVA MED, V52, P269
   Bennett BL, 2003, CURR OPIN PHARMACOL, V3, P420, DOI 10.1016/S1471-4892(03)00068-7
   Bosca AR, 2000, MECH AGEING DEV, V114, P207, DOI 10.1016/S0047-6374(00)00089-0
   Cai DS, 2005, NAT MED, V11, P183, DOI 10.1038/nm1166
   Chen Y, 2010, ANN PHARMACOTHER, V44, P1038, DOI 10.1345/aph.1M533
   Chiu J, 2009, NUTRITION, V25, P964, DOI 10.1016/j.nut.2008.12.007
   *DC C, 2005, MMWR-MORBID MORTAL W, V55, P985
   Ejaz A, 2009, J NUTR, V139, P919, DOI 10.3945/jn.108.100966
   Emanuelli B, 2008, P NATL ACAD SCI USA, V105, P3545, DOI 10.1073/pnas.0712275105
   Epelbaum R, 2010, NUTR CANCER, V62, P1137, DOI 10.1080/01635581.2010.513802
   Flier JS, 2004, CELL, V116, P337, DOI 10.1016/S0092-8674(03)01081-X
   Friedman JM, 2000, NATURE, V404, P632, DOI 10.1038/35007504
   Graham A, 2009, BRIT J PHARMACOL, V157, P1352, DOI 10.1111/j.1476-5381.2009.00335.x
   Hajri T, 2010, AM J PHYSIOL-ENDOC M, DOI [10.1152/ajpendo.00307, DOI 10.1152/AJPENDO.00307]
   Halberg N, 2008, ENDOCRIN METAB CLIN, V37, P753, DOI 10.1016/j.ecl.2008.07.002
   Huang W, 2009, MOL CELL, V35, P48, DOI 10.1016/j.molcel.2009.05.023
   International Agency for Research on Cancer (IARC), 2002, IARC HDB CANC PREV, V6, P1
   Jain SK, 2006, FREE RADICAL BIO MED, V41, P92, DOI 10.1016/j.freeradbiomed.2006.03.008
   Jaiswal AS, 2002, ONCOGENE, V21, P8414, DOI 10.1038/sj.onc.1205947
   Kang QH, 2009, ENDOCRINOLOGY, V150, P5384, DOI 10.1210/en.2009-0517
   Kanitkar M, 2008, BRIT J PHARMACOL, V155, P702, DOI 10.1038/bjp.2008.311
   Karthikesan K, 2010, GEN PHYSIOL BIOPHYS, V29, P23, DOI 10.4149/gpb_2010_01_23
   Kuhad A, 2007, EUR J PHARMACOL, V576, P34, DOI 10.1016/j.ejphar.2007.08.001
   Kutner NG, 2009, CLIN J AM SOC NEPHRO, V4, P645, DOI 10.2215/CJN.05721108
   Lee YK, 2009, J AGR FOOD CHEM, V57, P305, DOI 10.1021/jf802737z
   Liang HF, 2008, ENDOCRINOLOGY, V149, P2943, DOI 10.1210/en.2007-0978
   Liddle M, 2006, DERMATITIS, V17, P196, DOI 10.2310/6620.2006.06004
   Lim JH, 2010, FOOD CHEM TOXICOL, V48, P47, DOI 10.1016/j.fct.2009.09.013
   Lofgren P, 2000, DIABETES, V49, P688, DOI 10.2337/diabetes.49.5.688
   LUCHSINGER JA, 2006, SCI AGING KNOWLEDGE, pPE19
   Masamune A, 2006, J CELL BIOCHEM, V97, P1080, DOI 10.1002/jcb.20698
   Moller DE, 2001, NATURE, V414, P821, DOI 10.1038/414821a
   Morimoto T, 2008, J CLIN INVEST, V118, P868, DOI 10.1172/JCI33160
   Moschen AR, 2010, GUT, V59, P1259, DOI 10.1136/gut.2010.214577
   Nieto-Vazquez Iria, 2008, Archives of Physiology and Biochemistry, V114, P183, DOI [10.1080/13813450802181047, 10.1080/13813450802181047 ]
   Ogawa S, 2004, P NATL ACAD SCI USA, V101, P14461, DOI 10.1073/pnas.0405786101
   Okada K, 2001, J NUTR, V131, P2090, DOI 10.1093/jn/131.8.2090
   Pendurthi UR, 2000, THROMB RES, V97, P179, DOI 10.1016/S0049-3848(99)00148-6
   Peschel D, 2007, J NUTR BIOCHEM, V18, P113, DOI 10.1016/j.jnutbio.2006.03.007
   Pongchaidecha A, 2009, NUTRITION, V25, P870, DOI 10.1016/j.nut.2009.02.001
   Quiles JL, 2002, ARTERIOSCL THROM VAS, V22, P1225, DOI 10.1161/01.ATV.0000020676.11586.F2
   Ramirez-Bosca A, 2000, MECH AGEING DEV, V119, P41, DOI 10.1016/S0047-6374(00)00169-X
   Rasyid A, 2002, ASIA PAC J CLIN NUTR, V11, P314, DOI 10.1046/j.1440-6047.2002.00296.x
   Reyna SM, 2008, DIABETES, V57, P2595, DOI 10.2337/db08-0038
   Roberts DL, 2010, ANNU REV MED, V61, P301, DOI 10.1146/annurev.med.080708.082713
   Schenk S, 2008, J CLIN INVEST, V118, P2992, DOI 10.1172/JCI34260
   Scherer PE, 2006, DIABETES, V55, P1537, DOI 10.2337/db06-0263
   Seo KI, 2008, MOL NUTR FOOD RES, V52, P995, DOI 10.1002/mnfr.200700184
   Shehzad A, 2010, DRUG TODAY, V46, P523, DOI 10.1358/dot.2010.46.7.1509560
   Shehzad A, 2010, DRUG FUTURE, V35, P113, DOI 10.1358/dof.2010.035.02.1426640
   Shehzad A, 2010, ARCH PHARM, V343, P489, DOI 10.1002/ardp.200900319
   Shi H, 2006, J CLIN INVEST, V116, P3015, DOI 10.1172/JCI28898
   Shoelson SE, 2003, INT J OBESITY, V27, pS49, DOI 10.1038/sj.ijo.0802501
   Spiegelman BM, 2001, CELL, V104, P531, DOI 10.1016/S0092-8674(01)00240-9
   Suzawa M, 2003, NAT CELL BIOL, V5, P224, DOI 10.1038/ncb942
   Tang YC, 2010, BRIT J PHARMACOL, V161, P1137, DOI 10.1111/j.1476-5381.2010.00956.x
   Tang YC, 2010, ENDOCRINOLOGY, V151, P4168, DOI 10.1210/en.2010-0191
   Tang YC, 2009, ENDOCRINOLOGY, V150, P3011, DOI 10.1210/en.2008-1601
   Tarantino G, 2010, WORLD J GASTROENTERO, V16, P4773, DOI 10.3748/wjg.v16.i38.4773
   Usharani P, 2008, DRUGS R&D, V9, P243, DOI 10.2165/00126839-200809040-00004
   Wang P, 2008, J CELL PHYSIOL, V216, P3, DOI 10.1002/jcp.21386
   Wang SL, 2009, BIOMED ENVIRON SCI, V22, P32, DOI 10.1016/S0895-3988(09)60019-2
   Weisberg SP, 2008, ENDOCRINOLOGY, V149, P3549, DOI 10.1210/en.2008-0262
   *WHO, 2000, WHO TECHN REP SER, P891
   Woo HM, 2007, LIFE SCI, V80, P926, DOI 10.1016/j.lfs.2006.11.030
   Xu HY, 2003, J CLIN INVEST, V112, P1821, DOI 10.1172/JCI200319451
   Yoysungnoen P, 2006, CLIN HEMORHEOL MICRO, V34, P109
   Zhang J, 2008, J BIOL CHEM, V283, P35375, DOI 10.1074/jbc.M806480200
   Zheng SZ, 2006, AM J PHYSIOL-GASTR L, V290, pG883, DOI 10.1152/ajpgi.00450.2005
NR 79
TC 182
Z9 202
U1 2
U2 93
PU SPRINGER HEIDELBERG
PI HEIDELBERG
PA TIERGARTENSTRASSE 17, D-69121 HEIDELBERG, GERMANY
SN 1436-6207
EI 1436-6215
J9 EUR J NUTR
JI Eur. J. Nutr.
PD APR
PY 2011
VL 50
IS 3
BP 151
EP 161
DI 10.1007/s00394-011-0188-1
PG 11
WC Nutrition & Dietetics
WE Science Citation Index Expanded (SCI-EXPANDED)
SC Nutrition & Dietetics
GA 750XQ
UT WOS:000289581900001
PM 21442412
DA 2022-07-19
ER

PT J
AU Bhattacharya, R
   Johnson, AP
   Shailesh, T
   Rahamathulla, M
   Gangadharappa, HV
AF Bhattacharya, Rohini
   Johnson, Asha P.
   Shailesh, T.
   Rahamathulla, Mohamed
   Gangadharappa, H., V
TI Strategies to Improve Insulin Delivery through Oral Route: A Review
SO CURRENT DRUG DELIVERY
LA English
DT Review
DE Keyword; Insulin; gastrointestinal tract; drug delivery systems;
   bioavailability; diabetes mellitus; self-microemulsifying drug delivery
   system
ID BLOOD-BRAIN-BARRIER; BREAST-CANCER CELLS; DRUG-DELIVERY; IN-VITRO;
   POLYMERIC NANOPARTICLES; CHITOSAN NANOPARTICLES; TARGETED DELIVERY;
   INTESTINAL-ABSORPTION; PLGA NANOPARTICLES; SURFACE-CHARGE
AB Diabetes mellitus is found to be among the most suffered and lethal diseases for mankind. Diabetes mellitus type-1 is caused by the demolition of pancreatic islets responsible for the secretion of insulin. Insulin is the peptide hormone (anabolic) that regulates the metabolism of carbohydrates, fats, and proteins. Upon the breakdown of the natural process of metabolism, the condition leads to hyperglycemia (increased blood glucose levels). Hyperglycemia demands outsourcing of insulin. The subcutaneous route was found to be the most stable route of insulin administration but faces patient compliance problems. Oral Insulin delivery systems are the patient-centered and innovative novel drug delivery system, eliminating the pain caused by the subcutaneous route of administration. Insulin comes in contact across various barriers in the gastrointestinal tract, which has been discussed in detail in this review. The review describes about the different bioengiSystems (SMEDDs), Self-Nanoemulsifying drug delivery systems (SNEDDs), polymeric micelles, cochleates, etc. Surface modification of the carriers is also possible by developing ligand anchored bioconjugates. A study on evaluation has shown that the carrier systems facilitate drug encapsulation without tampering the properties of insulin. Carrier-mediated transport by the use of natural, semi-synthetic, and synthetic polymers have shown efficient results in drug delivery by protecting insulin from harmful environment. This makes the formulation readily acceptable for a variety of populations. The present review focuses on the properties, barriers present in the GI tract, overcome the barriers, strategies to formulate oral insulin formulation by enhancing the stability and bioavailability of insulin.
C1 [Bhattacharya, Rohini; Johnson, Asha P.; Shailesh, T.; Gangadharappa, H., V] JSS Acad Higher Educ & Res, JSS Coll Pharm, Dept Pharmaceut, Mysuru 570015, Karnataka, India.
   [Rahamathulla, Mohamed] King Khalid Univ, Coll Pharm, Dept Pharmaceut, Abha 62529, Saudi Arabia.
RP Gangadharappa, HV (通讯作者)，JSS Acad Higher Educ & Res, JSS Coll Pharm, Dept Pharmaceut, Mysuru 570015, Karnataka, India.
EM hvgangadharappa@jssuni.edu.in
OI P JOHNSON, ASHA/0000-0003-0900-9143; H V,
   Gangadharappa/0000-0002-2961-4108
CR Abdulrahman AO, 2016, FRONT ENDOCRINOL, V7, DOI 10.3389/fendo.2016.00004
   Akbarzadeh I, 2020, ADV POWDER TECHNOL, V31, P4064, DOI 10.1016/j.apt.2020.08.011
   Alai MS, 2015, J FOOD DRUG ANAL, V23, P351, DOI 10.1016/j.jfda.2015.01.007
   Alibolandi M, 2016, J CONTROL RELEASE, V227, P58, DOI 10.1016/j.jconrel.2016.02.031
   Amstutz B, 2008, EMBO J, V27, P956, DOI 10.1038/emboj.2008.38
   Antunes F, 2013, EUR J PHARM BIOPHARM, V83, P427, DOI 10.1016/j.ejpb.2012.10.003
   Appleton SL, 2020, INT J PHARMACEUT, V590, DOI 10.1016/j.ijpharm.2020.119888
   Attama AA, 2003, INT J PHARM, V262, P23, DOI 10.1016/S0378-5173(03)00315-6
   Bakhru SH, 2013, ADV DRUG DELIVER REV, V65, P811, DOI 10.1016/j.addr.2013.04.006
   Banks WA, 2016, NAT REV DRUG DISCOV, V15, P275, DOI 10.1038/nrd.2015.21
   Batool A, 2020, INT J BIOL MACROMOL, V152, P503, DOI 10.1016/j.ijbiomac.2020.02.275
   Bedinger DH, 2015, MOL CELL ENDOCRINOL, V415, P143, DOI 10.1016/j.mce.2015.08.013
   Biester T, 2016, PEDIATR DIABETES, V17, P642, DOI 10.1111/pedi.12358
   Capozzi A, 2012, ANTI-CANCER AGENT ME, V12, P653, DOI 10.2174/187152012800617731
   Chen MC, 2011, BIOMATERIALS, V32, P9826, DOI 10.1016/j.biomaterials.2011.08.087
   Chen TT, 2019, J MICROENCAPSUL, V36, P96, DOI 10.1080/02652048.2019.1604846
   Chen X, 2018, J CONTROL RELEASE, V288, P173, DOI 10.1016/j.jconrel.2018.08.042
   Choi J -H., 1999, J PHARM INVEST, V29, P99
   Cohen-Sela E, 2009, J CONTROL RELEASE, V133, P90, DOI 10.1016/j.jconrel.2008.09.073
   Cossart P, 2004, SCIENCE, V304, P242, DOI 10.1126/science.1090124
   Czuba E, 2018, INT J PHARMACEUT, V542, P47, DOI 10.1016/j.ijpharm.2018.02.045
   des Rieux A, 2007, EUR J PHARM SCI, V30, P380, DOI 10.1016/j.ejps.2006.12.006
   Deveci HA, 2018, MOL CELL BIOCHEM, V439, P189, DOI 10.1007/s11010-017-3147-1
   Diop M, 2015, INT J PHARMACEUT, V491, P402, DOI 10.1016/j.ijpharm.2015.05.065
   Eaimtrakarn S, 2002, J DRUG TARGET, V10, P255, DOI 10.1080/10611860290022688
   El-Say KM, 2017, INT J PHARMACEUT, V528, P675, DOI 10.1016/j.ijpharm.2017.06.052
   Eraga SO, 2016, PHARMA INNOVATION J, V5, P8
   Erel G, 2016, J DRUG DELIV SCI TEC, V36, P161, DOI 10.1016/j.jddst.2016.10.010
   Estupinan OR, 2020, FOODS, V9, DOI 10.3390/foods9101367
   Ferri G, 2018, BIOCHEM BIOPH RES CO, V503, P2710, DOI 10.1016/j.bbrc.2018.08.029
   Florence Alexander T, 2005, Drug Discov Today Technol, V2, P75, DOI 10.1016/j.ddtec.2005.05.019
   Florence AT, 2012, J CONTROL RELEASE, V164, P115, DOI 10.1016/j.jconrel.2012.03.022
   Fonte P, 2015, BIOTECHNOL ADV, V33, P1342, DOI 10.1016/j.biotechadv.2015.02.010
   Friedl H, 2013, J PHARM SCI-US, V102, P4406, DOI 10.1002/jps.23757
   Gabbouj S, 2019, FRONT NEUROSCI-SWITZ, V13, DOI 10.3389/fnins.2019.00629
   Ge XM, 2019, PHARMACEUTICS, V11, DOI 10.3390/pharmaceutics11020055
   Gedawy A, 2018, J PHARM PHARMACOL, V70, P197, DOI 10.1111/jphp.12852
   Ghafelehbashi R, 2019, INT J PHARMACEUT, V569, DOI 10.1016/j.ijpharm.2019.118580
   Ghosh Debadyuti, 2018, Journal of Pharmaceutical Investigation, V48, P89, DOI 10.1007/s40005-017-0374-0
   Graf A, 2008, EUR J PHARM SCI, V33, P434, DOI 10.1016/j.ejps.2008.01.013
   Gupta N, 2012, INT J PHARM SCI REV, V15, P108
   Havelund S, 2015, PHARM RES-DORDR, V32, P2250, DOI 10.1007/s11095-014-1614-x
   Heinemann Lutz, 2017, J Diabetes Sci Technol, V11, P148, DOI 10.1177/1932296816658055
   Hidalgo A, 2015, EUR J PHARM BIOPHARM, V95, P117, DOI 10.1016/j.ejpb.2015.02.014
   Hu QB, 2018, INT J BIOL MACROMOL, V120, P775, DOI 10.1016/j.ijbiomac.2018.08.152
   Hu XK, 2017, NANOMEDICINE-UK, V12, P955, DOI 10.2217/nnm-2017-0059
   Ibrahim AB, 2019, CANCER MANAG RES, V11, P10011, DOI 10.2147/CMAR.S218668
   Jain S, 2012, NANOMEDICINE-UK, V7, P1311, DOI 10.2217/NNM.12.31
   Jorgensen JR, 2021, J CONTROL RELEASE, V329, P948, DOI 10.1016/j.jconrel.2020.10.024
   Kabotso DEK, 2020, J MED CHEM, V63, P6134, DOI 10.1021/acs.jmedchem.0c00266
   Kamari Y, 2017, MAT SCI ENG C-MATER, V75, P822, DOI 10.1016/j.msec.2017.02.115
   Kanzarkar M, 2015, PHARM PAT ANAL, V4, P29, DOI [10.4155/PPA.14.53, 10.4155/ppa.14.53]
   Kawashima Y, 1999, J CONTROL RELEASE, V62, P279, DOI 10.1016/S0168-3659(99)00048-6
   Kenngott EE, 2016, J CONTROL RELEASE, V224, P1, DOI 10.1016/j.jconrel.2015.12.054
   Khair R, 2020, J MOL LIQ, V311, DOI 10.1016/j.molliq.2020.113352
   Kregiel D, 2012, J IND MICROBIOL BIOT, V39, P1881, DOI 10.1007/s10295-012-1193-y
   Kumar GP, 2011, ACTA PHARM SIN B, V1, P208, DOI 10.1016/j.apsb.2011.09.002
   Lajevardi A, 2018, NEW J CHEM, V42, P9690, DOI 10.1039/c8nj01375f
   Lee JH, 2016, BIOMATERIALS, V103, P160, DOI 10.1016/j.biomaterials.2016.06.059
   Li L, 2017, MAT SCI ENG C-MATER, V70, P278, DOI 10.1016/j.msec.2016.08.083
   Liu M, 2017, SCI REP-UK, V7, DOI 10.1038/srep41322
   Liu XY, 2008, FOOD HYDROCOLLOID, V22, P239, DOI 10.1016/j.foodhyd.2006.11.008
   Lundquist P, 2016, ADV DRUG DELIVER REV, V106, P256, DOI 10.1016/j.addr.2016.07.007
   Macia E, 2006, DEV CELL, V10, P839, DOI 10.1016/j.devcel.2006.04.002
   Macierzanka A, 2019, SCI REP-UK, V9, DOI 10.1038/s41598-019-53933-5
   Maghrebi S, 2019, EXPERT OPIN DRUG DEL, V16, P507, DOI 10.1080/17425247.2019.1605353
   Makhlof A, 2011, EUR J PHARM SCI, V42, P445, DOI 10.1016/j.ejps.2010.12.007
   Mallawarachchi S, 2019, DRUG DELIV TRANSL RE, V9, P783, DOI 10.1007/s13346-019-00620-7
   Mandal N, 2021, J DIABETES COMPLICAT, V35, DOI 10.1016/j.jdiacomp.2020.107734
   Marianecci C, 2014, ADV COLLOID INTERFAC, V205, P187, DOI 10.1016/j.cis.2013.11.018
   Martinez-Argudo I, 2008, MICROBIOL-SGM, V154, P3887, DOI 10.1099/mic.0.2008/021162-0
   Masood F, 2016, MAT SCI ENG C-MATER, V60, P569, DOI 10.1016/j.msec.2015.11.067
   Massaro M, 2018, J COLLOID INTERF SCI, V524, P156, DOI 10.1016/j.jcis.2018.04.025
   Mohsin K, 2012, INDIAN J PHARM EDUC, V46, P88
   Momoh MA, 2020, HELIYON, V6, DOI 10.1016/j.heliyon.2020.e03650
   Nagarsekar K, 2017, J LIPOSOME RES, V27, P32, DOI 10.3109/08982104.2016.1149865
   Nur G, 2017, J RECEPT SIG TRANSD, V37, P569, DOI 10.1080/10799893.2017.1369121
   Odeberg JM, 2003, EUR J PHARM SCI, V20, P375, DOI 10.1016/j.ejps.2003.08.005
   Pandey SS, 2020, J DRUG DELIV SCI TEC, V57, DOI 10.1016/j.jddst.2020.101731
   Pandit R, 2020, ADV DRUG DELIVER REV, V165-166, P1, DOI 10.1016/j.addr.2019.11.009
   Panyam J, 2003, ADV DRUG DELIVER REV, V55, P329, DOI 10.1016/S0169-409X(02)00228-4
   Pardridge WM, 2016, EXPERT OPIN DRUG DEL, V13, P963, DOI 10.1517/17425247.2016.1171315
   Patel MM, 2017, CNS DRUGS, V31, P109, DOI 10.1007/s40263-016-0405-9
   Pawar A, 2015, RSC ADV, V5, P81188, DOI 10.1039/c5ra08550k
   Pridgen EM, 2015, EXPERT OPIN DRUG DEL, V12, P1459, DOI 10.1517/17425247.2015.1018175
   Qi XL, 2011, INT J PHARMACEUT, V409, P245, DOI 10.1016/j.ijpharm.2011.02.047
   Rajpoot K, 2020, ADV PHARM PROD DEVL, P393, DOI 10.1016/B978-0-12-814487-9.00009-0
   Rao S, 2016, EXPERT OPIN DRUG DEL, V13, P691, DOI 10.1517/17425247.2016.1151872
   Reinholz J, 2018, DRUG DELIV, V25, P1694, DOI 10.1080/10717544.2018.1501119
   Ruan JH, 2010, INT J PHARMACEUT, V386, P282, DOI 10.1016/j.ijpharm.2009.11.026
   Sabu C, 2019, EXPERT OPIN DRUG DEL, V16, P27, DOI 10.1080/17425247.2019.1551874
   Sadhasivam L., 2015, INT J PHARM PHARM SC, V7, P84
   Salari R, 2013, DARU, V21, DOI 10.1186/2008-2231-21-73
   Salunkhe VA, 2015, ACTA PHYSIOL, V213, P882, DOI 10.1111/apha.12460
   Samed N, 2018, APPL SURF SCI, V449, P567, DOI 10.1016/j.apsusc.2017.11.055
   Saraiva C, 2016, J CONTROL RELEASE, V235, P34, DOI 10.1016/j.jconrel.2016.05.044
   Sarkar S, 2020, CARBOHYD POLYM, V247, DOI 10.1016/j.carbpol.2020.116594
   Schimpel C, 2014, MOL PHARMACEUT, V11, P808, DOI 10.1021/mp400507g
   Seyam S., 2020, PHARM BASEL, V13, P1
   Sgorla D, 2018, EXPERT OPIN DRUG DEL, V15, P213, DOI 10.1080/17425247.2018.1420050
   Shah D., 2016, RE VIEW, P34
   Sharma G, 2010, EUR J PHARM BIOPHARM, V76, P159, DOI 10.1016/j.ejpb.2010.07.002
   Sharma G, 2019, INT J PHARMACEUT, V559, P360, DOI 10.1016/j.ijpharm.2019.01.056
   Sharma R, 2015, COLLOID SURFACE B, V127, P172, DOI 10.1016/j.colsurfb.2015.01.035
   Shi LB, 2014, APPL ENVIRON MICROB, V80, P4502, DOI 10.1128/AEM.00153-14
   Shi YL, 2018, COLLOID SURFACE B, V161, P67, DOI 10.1016/j.colsurfb.2017.10.037
   Smith J, 2004, PHARM RES-DORDR, V21, P43, DOI 10.1023/B:PHAM.0000012150.60180.e3
   Sonaje K, 2009, BIOMATERIALS, V30, P2329, DOI 10.1016/j.biomaterials.2008.12.066
   Sudhakar S, 2020, INT J BIOL MACROMOL, V150, P281, DOI 10.1016/j.ijbiomac.2020.02.079
   Vaidya A, 2020, J CONTROL RELEASE, V327, P26, DOI 10.1016/j.jconrel.2020.07.037
   Vedadghavami A, 2020, NANO TODAY, V34, DOI 10.1016/j.nantod.2020.100898
   Visetvichaporn V, 2020, INT J PHARMACEUT, V573, DOI 10.1016/j.ijpharm.2019.118772
   Wei LL, 2005, DRUG DEV IND PHARM, V31, P785, DOI 10.1080/03639040500216428
   Wong CY, 2018, INT J PHARMACEUT, V537, P223, DOI 10.1016/j.ijpharm.2017.12.036
   Wong CY, 2017, J CONTROL RELEASE, V264, P247, DOI 10.1016/j.jconrel.2017.09.003
   Wong CY, 2016, J PHARM PHARMACOL, V68, P1093, DOI 10.1111/jphp.12607
   Xie J, 2017, MACROMOL RAPID COMM, V38, DOI 10.1002/marc.201700413
   Xu B, 2017, MAT SCI ENG C-MATER, V78, P420, DOI 10.1016/j.msec.2017.04.113
   Yanar F, 2020, PHARMACEUTICS, V12, DOI 10.3390/pharmaceutics12111001
   Yang CX, 2014, J MATER CHEM B, V2, P8608, DOI 10.1039/c4tb01374c
   Yang H, 2013, SOFT MATTER, V9, P8589, DOI 10.1039/c3sm51538a
   Yu F, 2015, INT J PHARMACEUT, V484, P181, DOI 10.1016/j.ijpharm.2015.02.055
   Zambaux MF, 1999, J CONTROL RELEASE, V60, P179, DOI 10.1016/S0168-3659(99)00073-5
   Zhang QY, 2012, J BIOMED NANOTECHNOL, V8, P90, DOI 10.1166/jbn.2012.1371
   Zhang XJ, 2017, MATER TODAY, V20, P301, DOI 10.1016/j.mattod.2017.05.006
   Zhou X, 2017, NANO LETT, V17, P1056, DOI 10.1021/acs.nanolett.6b04523
NR 126
TC 0
Z9 0
U1 12
U2 16
PU BENTHAM SCIENCE PUBL LTD
PI SHARJAH
PA EXECUTIVE STE Y-2, PO BOX 7917, SAIF ZONE, 1200 BR SHARJAH, U ARAB
   EMIRATES
SN 1567-2018
EI 1875-5704
J9 CURR DRUG DELIV
JI Curr. Drug Deliv.
PY 2022
VL 19
IS 3
BP 317
EP 336
DI 10.2174/1567201818666210720145706
PG 20
WC Pharmacology & Pharmacy
WE Science Citation Index Expanded (SCI-EXPANDED)
SC Pharmacology & Pharmacy
GA YX7DS
UT WOS:000754259700005
PM 34288838
DA 2022-07-19
ER

PT J
AU Filippatos, TD
   Athyros, VG
   Elisaf, MS
AF Filippatos, Theodosios D.
   Athyros, Vasilios G.
   Elisaf, Moses S.
TI The pharmacokinetic considerations and adverse effects of DDP-4
   inhibitors
SO EXPERT OPINION ON DRUG METABOLISM & TOXICOLOGY
LA English
DT Review
DE adverse effects; dipeptidyl-peptidase inhibitors; drug interactions;
   elimination; excretion; gliptins; metabolism; pharmacokinetics; safety;
   tolerability
ID DIPEPTIDYL PEPTIDASE-4 INHIBITOR; TYPE-2 DIABETES-MELLITUS;
   INCRETIN-BASED THERAPIES; RANDOMIZED CLINICAL-TRIALS; ONGOING METFORMIN
   THERAPY; PLACEBO-CONTROLLED TRIAL; HEALTHY MALE-VOLUNTEERS;
   GLUCAGON-LIKE PEPTIDE-1; STEADY-STATE PHARMACOKINETICS; SINGLE-DOSE
   PHARMACOKINETICS
AB Introduction: Dipeptidyl-peptidase-4 (DPP-4) inhibitors are a class of anti-hyperglycemic agents with proven efficacy in patients with type 2 diabetes mellitus (T2DM).
   Areas covered: This review considers the pharmacokinetic profile, adverse effects and drug interactions of DPP-4 inhibitors. DPP-4 inhibitors have certain differences in their structure, metabolism, route of elimination and selectivity for DPP-4 over structurally related enzymes, such as DPP-8/DPP-9. They have a low potential for drug interactions, with the exception of saxagliptin that is largely metabolized by cytochrome CYP3A4/A5. Reports of pancreatitis and pancreatic cancer have raised concerns regarding the safety of DPP-4 inhibitors and are under investigation. Post-marketing surveillance has revealed less common adverse effects, especially a number of skin-and immune-related adverse effects. These issues are covered in the present review.
   Expert opinion: DPP-4 inhibitors are useful and efficient drugs. DPP-4 inhibitors have similar mechanism of action and similar efficacy. However, DPP-4 inhibitors have certain differences in their pharmacokinetic properties that may be associated with different clinical effects and adverse event profiles. Although clinical trials indicated a favorable safety profile, post-marketing reports revealed certain safety aspects that need further investigation. Certainly, more research is needed to clarify if the differences among DPP-4 inhibitors could lead to a different clinical and safety profile.
C1 [Filippatos, Theodosios D.; Athyros, Vasilios G.] Aristotle Univ Thessaloniki, Hippokrat Hosp, Sch Med, Propedeut Dept Internal Med 2, GR-54006 Thessaloniki, Greece.
   [Elisaf, Moses S.] Univ Ioannina, Sch Med, Dept Internal Med, GR-45110 Ioannina, Greece.
RP Elisaf, MS (通讯作者)，Univ Ioannina, Sch Med, Dept Internal Med, GR-45110 Ioannina, Greece.
EM egepi@cc.uoi.gr
RI Filippatos, Theodosios/I-6016-2016; Filippatos, Theodosios/AAS-6762-2020
OI Filippatos, Theodosios/0000-0002-1713-0923; Filippatos,
   Theodosios/0000-0002-1713-0923; ELISAF, MOSES/0000-0003-0505-078X
CR Abbott CA, 2000, EUR J BIOCHEM, V267, P6140, DOI 10.1046/j.1432-1327.2000.01617.x
   Agouridis AP, 2010, CURR PHARM DESIGN, V16, P3401, DOI 10.2174/138161210793563464
   Agouridis Aris P, 2013, Rev Diabet Stud, V10, P171, DOI 10.1900/RDS.2013.10.171
   Agouridis AP, 2011, EXPERT OPIN PHARMACO, V12, P2605, DOI 10.1517/14656566.2011.591383
   Ajami K, 2004, BBA-GENE STRUCT EXPR, V1679, P18, DOI 10.1016/j.bbaexp.2004.03.010
   Amer Diabet Assoc, 2014, DIABETES CARE, V37, pS14, DOI 10.2337/dc14-S014
   Amori RE, 2007, JAMA-J AM MED ASSOC, V298, P194, DOI 10.1001/jama.298.2.194
   Aouidad I, 2013, JAMA DERMATOL, V149, P243, DOI 10.1001/jamadermatol.2013.1073
   Aquilante CL, 2013, EUR J CLIN PHARMACOL, V69, P1401, DOI 10.1007/s00228-013-1475-y
   Arun KP, 2012, EUR J CLIN PHARMACOL, V68, P709, DOI 10.1007/s00228-011-1177-2
   Aschner P, 2006, DIABETES CARE, V29, P2632, DOI 10.2337/dc06-0703
   Aston-Mourney K, 2013, AM J PHYSIOL-ENDOC M, V305, pE475, DOI 10.1152/ajpendo.00025.2013
   Augeri DJ, 2005, J MED CHEM, V48, P5025, DOI 10.1021/jm050261p
   Ayalasomayajula SP, 2007, CURR MED RES OPIN, V23, P2913, DOI 10.1185/030079907X233296
   Ayaori M, 2013, J AM HEART ASSOC, V2, DOI 10.1161/JAHA.112.003277
   Barnett AH, 2012, DIABETES OBES METAB, V14, P1145, DOI 10.1111/dom.12011
   Barnett AH, 2013, LANCET, V382, P1413, DOI 10.1016/S0140-6736(13)61500-7
   Bergman AJ, 2006, CLIN THER, V28, P55, DOI 10.1016/j.clinthera.2006.01.015
   Bergman AJ, 2007, DIABETES CARE, V30, P1862, DOI 10.2337/dc06-2545
   Bergman AJ, 2009, J CLIN PHARMACOL, V49, P483, DOI 10.1177/0091270008330983
   Bhome R, 2012, DIABETIC MED, V29, P693, DOI 10.1111/j.1464-5491.2011.03502.x
   Blech S, 2010, DRUG METAB DISPOS, V38, P667, DOI 10.1124/dmd.109.031476
   Bloomfield DM, 2009, J CLIN PHARMACOL, V49, P937, DOI 10.1177/0091270009337511
   Boucher BJ, 2009, DIABETIC MED, V26, P192, DOI 10.1111/j.1464-5491.2008.02659.x
   Boulton DW, 2008, CLIN PHARMACOL THER, V83, pS92
   Boulton DW, 2008, CLIN PHARMACOL THER, V83, pS93
   Boulton DW, 2011, CLIN PHARMACOKINET, V50, P253, DOI 10.2165/11584350-000000000-00000
   BOULTON DW, 2007, J CLIN PHARM, V47
   Brand T, 2012, ADV THER, V29, P889, DOI 10.1007/s12325-012-0055-3
   Brown NJ, 2009, HYPERTENSION, V54, P516, DOI 10.1161/HYPERTENSIONAHA.109.134197
   Burkey BF, 2008, DIABETES OBES METAB, V10, P1057, DOI 10.1111/j.1463-1326.2008.00860.x
   Butler AE, 2013, DIABETES, V62, P2595, DOI 10.2337/db12-1686
   Butler PC, 2013, DIABETES CARE, V36, P2118, DOI 10.2337/dc12-2713
   Byrd JB, 2008, HYPERTENSION, V51, P141, DOI 10.1161/HYPERTENSIONAHA.107.096552
   Cai L, 2012, J CLIN PHARM THER, V37, P386, DOI 10.1111/j.1365-2710.2011.01323.x
   Cerra M, 2012, J POPUL THER CLIN PH, V19, pE356
   Chacra AR, 2009, INT J CLIN PRACT, V63, P1395, DOI 10.1111/j.1742-1241.2009.02143.x
   Charbonnel B, 2006, DIABETES CARE, V29, P2638, DOI 10.2337/dc06-0706
   Christopher R, 2008, CLIN THER, V30, P513, DOI 10.1016/j.clinthera.2008.03.005
   Chu XY, 2007, J PHARMACOL EXP THER, V321, P673, DOI 10.1124/jpet.106.116517
   Cohen D, 2013, BMJ-BRIT MED J, V346, DOI 10.1136/bmj.f3680
   Covington P, 2008, CLIN THER, V30, P499, DOI 10.1016/j.clinthera.2008.03.004
   Deacon CF, 2011, DIABETES OBES METAB, V13, P7, DOI 10.1111/j.1463-1326.2010.01306.x
   Deeks ED, 2012, DRUGS, V72, P1793, DOI 10.2165/11209570-000000000-00000
   DeFronzo RA, 2012, J CLIN ENDOCR METAB, V97, P1615, DOI 10.1210/jc.2011-2243
   DeFronzo RA, 2009, DIABETES CARE, V32, P1649, DOI 10.2337/dc08-1984
   Desai S, 2010, ARCH INTERN MED, V170, P1169, DOI 10.1001/archinternmed.2010.188
   Dicker D, 2011, DIABETES CARE, V34, pS276, DOI 10.2337/dc11-s229
   DiGregorio RV, 2009, PHARMACOTHERAPY, V29, P352, DOI 10.1592/phco.29.3.352
   Dore DD, 2009, CURR MED RES OPIN, V25, P1019, DOI 10.1185/03007990902820519 
   El Yacoubi M, 2006, BEHAV BRAIN RES, V171, P279, DOI 10.1016/j.bbr.2006.04.003
   Elashoff M, 2011, GASTROENTEROLOGY, V141, P150, DOI 10.1053/j.gastro.2011.02.018
   European Medicines Agency, ASS REP ONGL
   Faillie JL, 2013, ACTA DIABETOL
   Feng J, 2007, J MED CHEM, V50, P2297, DOI 10.1021/jm070104l
   Feng X., 2013, J PHARMACOVIGILANCE, V1, P1
   Filippatos TD, 2008, DIABETES OBES METAB, V10, P476, DOI 10.1111/j.1463-1326.2007.00733.x
   Filippatos TD, 2005, CURR MED RES OPIN, V21, P1997, DOI 10.1185/030079905X75078
   Filippatos T, 2008, EXPERT OPIN INV DRUG, V17, P1599, DOI [10.1517/13543784.17.10.1599, 10.1517/13543784.17.10.1599 ]
   Filippatos TD, 2013, WORLD J CARDIOL, V5, P317, DOI [10.4330/wjc.v5.i9.317, 10.4330/wjc.v5.i7.210]
   Filippatos TD, 2013, WORLD J DIABETES, V4, P190, DOI 10.4239/wjd.v4.i5.190
   Filippatos TD, 2013, ARCH MED SCI, V9, P788, DOI 10.5114/aoms.2013.38671
   Filippatos TD, 2013, LIPIDS, V48, P547, DOI 10.1007/s11745-013-3787-1
   Filippatos TD, 2012, CARDIOVASC DRUG THER, V26, P245, DOI 10.1007/s10557-012-6394-0
   Filippatos TD, 2011, EXPERT OPIN PHARMACO, V12, P1945, DOI 10.1517/14656566.2011.593509
   Filippatos TD, 2010, WORLD J DIABETES, V1, P8, DOI 10.4239/wjd.v1.i1.8
   Fonseca V, 2013, J DIABETES COMPLICAT, V27, P177, DOI 10.1016/j.jdiacomp.2012.09.007
   Forst T, 2012, EXPERT OPIN PHARMACO, V13, P101, DOI 10.1517/14656566.2012.642863
   Friedrich C, 2011, EUR J DRUG METAB PH, V36, P17, DOI 10.1007/s13318-011-0028-y
   Friedrich C, 2013, AM J THER, V20, P618, DOI 10.1097/MJT.0b013e31826232dc
   Friedrich C, 2013, CLIN THER, V35, pA33, DOI 10.1016/j.clinthera.2012.12.002
   Friedrich C, 2011, CLIN DRUG INVEST, V31, P643, DOI 10.2165/11590240-000000000-00000
   Frohlich E, 2012, DIABETES OBES METAB, V14, P204, DOI 10.1111/j.1463-1326.2011.01491.x
   Fuchs H, 2012, EUR J PHARM SCI, V45, P533, DOI 10.1016/j.ejps.2011.11.018
   Fuchs H, 2009, J PHARM PHARMACOL, V61, P55, DOI 10.1211/jpp/61.01.0008
   Fukuda-Tsuru S, 2012, EUR J PHARMACOL, V696, P194, DOI 10.1016/j.ejphar.2012.09.024
   Fura A, 2009, DRUG METAB DISPOS, V37, P1164, DOI 10.1124/dmd.108.026088
   Furukawa S, 2012, ENDOCR J, V59, P329, DOI 10.1507/endocrj.EJ11-0390
   Furuta S, 2013, XENOBIOTICA, V43, P432, DOI 10.3109/00498254.2012.731618
   Gallagher EJ, 2014, DIABETES-METAB RES, V30, P191, DOI 10.1002/dmrr.2466
   Gallwitz B, 2012, CLIN MED INSIGHTS-EN, V5, P1, DOI 10.4137/CMED.S7274
   Garber AJ, 2008, DIABETES OBES METAB, V10, P1047, DOI 10.1111/j.1463-1326.2008.00859.x
   Garg R, 2010, DIABETES CARE, V33, P2349, DOI 10.2337/dc10-0482
   Gier B, 2012, DIABETES, V61, P1250, DOI 10.2337/db11-1109
   GIRGIS S, 2007, J CLIN PHARM, V47
   Goldstein BJ, 2007, DIABETES CARE, V30, P1979, DOI 10.2337/dc07-0627
   Goodwin SR, 2013, J CLIN ENDOCR METAB, V98, P743, DOI 10.1210/jc.2012-3532
   Gorrell MD, 2005, CLIN SCI, V108, P277, DOI 10.1042/CS20040302
   Gosmanov Aidar R, 2012, Diabetes Care, V35, pe60, DOI 10.2337/dc12-0574
   Graefe-Mody EU, 2011, INT J CLIN PHARM TH, V49, P300, DOI 10.5414/CP201507
   Graefe-Mody EU, 2010, INT J CLIN PHARM TH, V48, P652
   Graefe-Mody EU, 2009, CURR MED RES OPIN, V25, P1963, DOI 10.1185/03007990903094361
   Graefe-Mody U, 2011, DIABETES OBES METAB, V13, P939, DOI 10.1111/j.1463-1326.2011.01458.x
   Graefe-Mody U, 2010, INT J CLIN PHARM TH, V48, P367
   Graefe-Mody U, 2012, BRIT J CLIN PHARMACO, V74, P75, DOI 10.1111/j.1365-2125.2012.04173.x
   Graefe-Mody U, 2012, CLIN PHARMACOKINET, V51, P411, DOI 10.2165/11630900-000000000-00000
   Graefe-Mody U, 2011, DRUG METAB PHARMACOK, V26, P123, DOI 10.2133/dmpk.DMPK-10-RG-091
   Gross BN, 2010, ANN PHARMACOTHER, V44, P394, DOI 10.1345/aph.1M323
   Grouzmann E, 2002, FASEB J, V16, P1132, DOI 10.1096/fj.01-0939fje
   Gupta Vishal, 2011, Indian J Endocrinol Metab, V15, P298, DOI 10.4103/2230-8210.85583
   Halabi A, 2013, CLIN PHARM DRUG DEV, V2, P246, DOI 10.1002/cpdd.29
   Hamasaki H, 2013, INT J CARDIOL, V168, pE106, DOI 10.1016/j.ijcard.2013.07.257
   He H, 2009, DRUG METAB DISPOS, V37, P536, DOI 10.1124/dmd.108.023010
   He YL, 2007, EUR J CLIN PHARMACOL, V63, P677, DOI 10.1007/s00228-007-0312-6
   He YL, 2008, J CLIN PHARMACOL, V48, P85, DOI 10.1177/0091270007307880
   He YL, 2007, CURR MED RES OPIN, V23, P1131, DOI 10.1185/030079907X188008
   He YL, 2013, INT J CLIN PHARM TH, V51, P693, DOI 10.5414/CP201885
   He YL, 2012, CLIN PHARMACOKINET, V51, P147, DOI 10.2165/11598080-000000000-00000
   He YL, 2009, CURR MED RES OPIN, V25, P1265, DOI [10.1185/03007990902869102, 10.1185/03007990902869102 ]
   He YL, 2007, J CLIN PHARMACOL, V47, P998, DOI 10.1177/0091270007301802
   Heise T, 2009, DIABETES OBES METAB, V11, P786, DOI 10.1111/j.1463-1326.2009.01046.x
   Herman GA, 2006, J CLIN PHARMACOL, V46, P876, DOI 10.1177/0091270006289850
   Hermansen K, 2007, DIABETES OBES METAB, V9, P733, DOI 10.1111/j.1463-1326.2007.00744.x
   Hibi H, 2011, DIABETES RES CLIN PR, V93, pE74, DOI 10.1016/j.diabres.2011.04.022
   Hollander P, 2009, J CLIN ENDOCR METAB, V94, P4810, DOI 10.1210/jc.2009-0550
   Hollander PL, 2011, DIABETES VASC DIS RE, V8, P125, DOI 10.1177/1479164111404575
   Horie Y, 2011, CLIN THER, V33, P973, DOI 10.1016/j.clinthera.2011.06.005
   Huttner S, 2008, J CLIN PHARMACOL, V48, P1171, DOI 10.1177/0091270008323753
   Institute for Safe Medication Practices, 2013, PERSP GLP 1 AG DIAB
   Ishiguro N, 2013, DRUG METAB DISPOS, V41, P149, DOI 10.1124/dmd.112.048470
   Jose T, 2012, DIABETES VASC DIS RE, V9, P109, DOI 10.1177/1479164111436236
   Kadowaki T, 2013, DIABETES OBES METAB, V15, P810, DOI 10.1111/dom.12092
   Kadowaki T, 2013, DIABETES OBES METAB
   Kania DS, 2011, CLIN THER, V33, P1005, DOI 10.1016/j.clinthera.2011.06.016
   Kao DP, 2008, DIABETIC MED, V25, P1229, DOI 10.1111/j.1464-5491.2008.02536.x
   Karim A, 2008, CLIN PHARMACOL THER, V83, pS12
   Karim A, 2010, INT J CLIN PHARM TH, V48, P46
   Karim A, 2008, CLIN PHARM THER S1, V83, pS13
   Karim A, 2008, CLIN PHARM THER S1, V83, pS14
   Karim A, 2009, J CLIN PHARMACOL, V49, P1210, DOI 10.1177/0091270009338938
   Karyekar CS, 2013, INT J CLIN PRACT, V67, P759, DOI 10.1111/ijcp.12212
   Kasichayanula S, 2011, DIABETES OBES METAB, V13, P47, DOI 10.1111/j.1463-1326.2010.01314.x
   Kato N, 2011, BIOORGAN MED CHEM, V19, P7221, DOI 10.1016/j.bmc.2011.09.043
   Kikuchi M, 2010, DIABETES RES CLIN PR, V89, P216, DOI 10.1016/j.diabres.2010.04.017
   Kim D, 2005, J MED CHEM, V48, P141, DOI 10.1021/jm0493156
   Kim N, 2013, XENOBIOTICA
   Kim SJ, 2009, DIABETES, V58, P641, DOI 10.2337/db08-1101
   Kim SE, 2012, INT J CLIN PHARM TH, V50, P17, DOI 10.5414/CP201568
   Kim SH, 2013, ARCH PHARM RES, V36, P1185, DOI 10.1007/s12272-013-0171-x
   Kiortsis DN, 2007, ATHEROSCLEROSIS, V195, P7, DOI 10.1016/j.atherosclerosis.2006.10.001
   Kirby M, 2010, CLIN SCI, V118, P31, DOI 10.1042/CS20090047
   Kishimoto M, 2013, DIABETES METAB SYNDR, V6, P187, DOI 10.2147/DMSO.S35682
   Kissow H, 2012, REGUL PEPTIDES, V179, P91, DOI 10.1016/j.regpep.2012.08.016
   Krishna R, 2007, J CLIN PHARMACOL, V47, P165, DOI 10.1177/0091270006296523
   Kunjathaya P, 2013, J PANCREAS, V14, P81, DOI 10.6092/1590-8577/1203
   Kutoh E, 2014, DIABETES METAB, V40, P82, DOI 10.1016/j.diabet.2013.09.009
   Lando HM, 2012, ENDOCR PRACT, V18, P472, DOI 10.4158/EP11290.OR
   Lankas GR, 2005, DIABETES, V54, P2988, DOI 10.2337/diabetes.54.10.2988
   Lee B, 2008, EUR J PHARMACOL, V589, P306, DOI 10.1016/j.ejphar.2008.04.047
   Li HY, 2012, CLIN DRUG INVEST, V32, P465, DOI 10.2165/11598760-000000000-00000
   Ligueros-Saylan M, 2010, DIABETES OBES METAB, V12, P495, DOI 10.1111/j.1463-1326.2010.01214.x
   Lim KS, 2008, CLIN THER, V30, P1817, DOI 10.1016/j.clinthera.2008.10.013
   Lim KS, 2009, BRIT J CLIN PHARMACO, V68, P883, DOI 10.1111/j.1365-2125.2009.03376.x
   Liu Y, 2012, CURR MED CHEM, V19, P3982, DOI 10.2174/092986712802002491
   Maes MB, 2007, J LEUKOCYTE BIOL, V81, P1252, DOI 10.1189/jlb.0906546
   Martin JH, 2011, INTERN MED J, V41, P299, DOI 10.1111/j.1445-5994.2011.02439.x
   Mas-Vidal A, 2012, AUSTRALAS J DERMATOL, V53, P70, DOI 10.1111/j.1440-0960.2011.00783.x
   Matveyenko AV, 2009, DIABETES, V58, P1604, DOI 10.2337/db09-0058
   Migoya E, 2011, J CLIN PHARMACOL, V51, P1319, DOI 10.1177/0091270010381497
   Migoya EM, 2009, J POPUL THER CLIN PH, V16, pE165
   Miller JL, 2005, CLIN PHARM THER, V79, pPI
   Mistry GC, 2008, BRIT J CLIN PHARMACO, V66, P36, DOI 10.1111/j.1365-2125.2008.03148.x
   Mistry GC, 2007, J CLIN PHARMACOL, V47, P159, DOI 10.1177/0091270006297007
   Mize DLE, 2013, CURR DIABETES REP, V13, P307, DOI 10.1007/s11892-013-0377-9
   Monami M, 2014, DIABETES OBES METAB, V16, P48, DOI 10.1111/dom.12176
   Monami M, 2011, CURR MED RES OPIN, V27, P57, DOI 10.1185/03007995.2011.602964
   Nabeno M, 2013, BIOCHEM BIOPH RES CO, V434, P191, DOI 10.1016/j.bbrc.2013.03.010
   Nakamaru Y, 2014, XENOBIOTICA, V44, P242, DOI 10.3109/00498254.2013.816891
   Nakata H, 2012, INTERNAL MED, V51, P3045, DOI 10.2169/internalmedicine.51.7876
   Nauck MA, 2009, INT J CLIN PRACT, V63, P46, DOI 10.1111/j.1742-1241.2008.01933.x
   Nauck MA, 2013, DIABETES CARE, V36, P2126, DOI 10.2337/dc12-2504
   Noh YH, 2012, CLIN THER, V34, P1182, DOI 10.1016/j.clinthera.2012.04.001
   Nonaka K, 2008, DIABETES RES CLIN PR, V79, P291, DOI 10.1016/j.diabres.2007.08.021
   Pan CY, 2012, DIABETES-METAB RES, V28, P268, DOI 10.1002/dmrr.1306
   Patel CG, 2011, DIABETES OBES METAB, V13, P604, DOI 10.1111/j.1463-1326.2011.01381.x
   Patel CG, 2011, CLIN PHARMACOL-ADV A, V3, P13, DOI 10.2147/CPAA.S15227
   Pendergrass M, 2012, DIABETES OBES METAB, V14, P596, DOI 10.1111/j.1463-1326.2012.01567.x
   Pitocco D, 2011, DIABETES RES CLIN PR, V91, pE30, DOI 10.1016/j.diabres.2010.10.004
   Pratley RE, 2009, DIABETES OBES METAB, V11, P167, DOI 10.1111/j.1463-1326.2008.01016.x
   Rhee EJ, 2013, DIABETES OBES METAB, V15, P523, DOI 10.1111/dom.12060
   Rosenstock J, 2008, DIABETES OBES METAB, V10, P376, DOI 10.1111/j.1463-1326.2008.00876.x
   Rosenstock J, 2009, DIABETES OBES METAB, V11, P1145, DOI 10.1111/j.1463-1326.2009.01124.x
   Rosenstock J, 2006, CLIN THER, V28, P1556, DOI 10.1016/j.clinthera.2006.10.007
   Russell JS, 1996, PEPTIDES, V17, P1397, DOI 10.1016/S0196-9781(96)00201-X
   Saisho Y, 2013, DIABETIC MED, V30, pe149, DOI 10.1111/dme.12134
   Saraogi Ravikant, 2012, Indian J Endocrinol Metab, V16, pS480, DOI 10.4103/2230-8210.104138
   Sarashina A, 2010, CLIN THER, V32, P1188, DOI 10.1016/j.clinthera.2010.06.004
   Scheen A, 2013, EXPERT OPIN DRUG SAF, V12, P545, DOI 10.1517/14740338.2013.793671
   Scheen AJ, 2012, EXPERT OPIN DRUG MET, V8, P745, DOI 10.1517/17425255.2012.686603
   Scheen AJ, 2010, DIABETES-METAB RES, V26, P540, DOI 10.1002/dmrr.1114
   Scheen AJ, 2010, CLIN PHARMACOKINET, V49, P573, DOI 10.2165/11532980-000000000-00000
   Scherbaum WA, 2008, DIABETES OBES METAB, V10, P675, DOI 10.1111/j.1463-1326.2008.00850.x
   Schernthaner G, 2012, DIABETES OBES METAB, V14, P470, DOI 10.1111/j.1463-1326.2012.01565.x
   Scirica BM, 2013, NEW ENGL J MED, V369, P1317, DOI 10.1056/NEJMoa1307684
   Scott R, 2008, DIABETES OBES METAB, V10, P959, DOI 10.1111/j.1463-1326.2007.00839.x
   Seifalian AM, 2010, CURR VASC PHARMACOL, V8, P155, DOI 10.2174/157016110790886956
   Seino Y, 2012, DIABETES OBES METAB, V14, P927, DOI 10.1111/j.1463-1326.2012.01620.x
   Serra D, 2008, INT J CLIN PHARM TH, V46, P349
   Shah P, 2013, J CLIN ENDOCR METAB, V98, pE1163, DOI 10.1210/jc.2013-1029
   Shetty Ananth Samith, 2013, J Assoc Physicians India, V61, P543
   Singh S, 2013, JAMA INTERN MED, V173, P534, DOI 10.1001/jamainternmed.2013.2720
   Skalli S, 2010, DIABETIC MED, V27, P486, DOI 10.1111/j.1464-5491.2010.02973.x
   Skandalis K, 2012, J EUR ACAD DERMATOL, V26, P249, DOI 10.1111/j.1468-3083.2011.04062.x
   Smulders RA, 2012, DIABETES OBES METAB, V14, P937, DOI 10.1111/j.1463-1326.2012.01624.x
   Stricklin Sherea M, 2012, Dermatol Online J, V18, P9
   Su H, 2012, DRUG METAB DISPOS, V40, P1345, DOI 10.1124/dmd.112.045450
   Sue M, 2013, CLIN MED INSIGHT-CAS, V6, P23, DOI 10.4137/CCRep.S10856
   Takeda Y, 2012, DIABETOLOGIA, V55, P404, DOI 10.1007/s00125-011-2365-4
   Tanaka K, 2012, J DERMATOL, V39, P726, DOI 10.1111/j.1346-8138.2011.01372.x
   Tarapues M, 2013, PHARMACOEPIDEM DR S, V22, P1115, DOI 10.1002/pds.3503
   Thomas L, 2008, J PHARMACOL EXP THER, V325, P175, DOI 10.1124/jpet.107.135723
   Tourrel C, 2001, DIABETES, V50, P1562, DOI 10.2337/diabetes.50.7.1562
   Toyoda-Akui M, 2011, INTERNAL MED, V50, P1015, DOI 10.2169/internalmedicine.50.5057
   Underwood R, 1999, J BIOL CHEM, V274, P34053, DOI 10.1074/jbc.274.48.34053
   Upreti VV, 2011, BRIT J CLIN PHARMACO, V72, P92, DOI 10.1111/j.1365-2125.2011.03937.x
   Villhauer EB, 2003, J MED CHEM, V46, P2774, DOI 10.1021/jm030091l
   Vilsboll T, 2010, DIABETES OBES METAB, V12, P167, DOI 10.1111/j.1463-1326.2009.01173.x
   Vincent SH, 2007, DRUG METAB DISPOS, V35, P533, DOI 10.1124/dmd.106.013136
   Vora KA, 2009, BMC IMMUNOL, V10, DOI 10.1186/1471-2172-10-19
   Wang Aiying, 2012, BMC Pharmacology, V12, P2, DOI 10.1186/1471-2210-12-2
   White WB, 2013, NEW ENGL J MED, V369, P1327, DOI 10.1056/NEJMoa1305889
   Williams-Herman D, 2010, BMC ENDOCR DISORD, V10, DOI 10.1186/1472-6823-10-7
   Williams-Herman D, 2009, CURR MED RES OPIN, V25, P569, DOI 10.1185/03007990802705679 
   Wright D, 2005, CLIN PHAR, V79, pPIII
   Wright DH, 2009, J CLIN PHARMACOL, V49, P1157, DOI 10.1177/0091270009341653
   Wu JJ, 2009, BIOCHEM PHARMACOL, V78, P203, DOI 10.1016/j.bcp.2009.03.032
   Xu G, 1999, DIABETES, V48, P2270, DOI 10.2337/diabetes.48.12.2270
   Yamaguchi M, 2013, INT J CLIN PHARM TH, V51, P641, DOI 10.5414/CP201902
   Yan SL, 2003, EUR J IMMUNOL, V33, P1519, DOI 10.1002/eji.200323469
   Yang SJ, 2013, DIABETES OBES METAB, V15, P410, DOI 10.1111/dom.12042
   Yazbeck R, 2009, TRENDS PHARMACOL SCI, V30, P600, DOI 10.1016/j.tips.2009.08.003
   Yoshida T, 2012, BIOORGAN MED CHEM, V20, P5705, DOI 10.1016/j.bmc.2012.08.012
   Yu DMT, 2010, FEBS J, V277, P1126, DOI 10.1111/j.1742-4658.2009.07526.x
NR 233
TC 41
Z9 42
U1 3
U2 34
PU TAYLOR & FRANCIS LTD
PI ABINGDON
PA 2-4 PARK SQUARE, MILTON PARK, ABINGDON OR14 4RN, OXON, ENGLAND
SN 1742-5255
EI 1744-7607
J9 EXPERT OPIN DRUG MET
JI Expert Opin. Drug Metab. Toxicol.
PD JUN
PY 2014
VL 10
IS 6
BP 787
EP 812
DI 10.1517/17425255.2014.907274
PG 26
WC Biochemistry & Molecular Biology; Pharmacology & Pharmacy; Toxicology
WE Science Citation Index Expanded (SCI-EXPANDED)
SC Biochemistry & Molecular Biology; Pharmacology & Pharmacy; Toxicology
GA AH9GF
UT WOS:000336449200003
PM 24746233
DA 2022-07-19
ER

PT J
AU Casado-Diaz, A
   Ferreiro-Vera, C
   Priego-Capote, F
   Dorado, G
   Luque-de-Castro, MD
   Quesada-Gomez, JM
AF Casado-Diaz, Antonio
   Ferreiro-Vera, Carlos
   Priego-Capote, Feliciano
   Dorado, Gabriel
   Dolores Luque-de-Castro, Maria
   Manuel Quesada-Gomez, Jose
TI Effects of arachidonic acid on the concentration of
   hydroxyeicosatetraenoic acids in culture media of mesenchymal stromal
   cells differentiating into adipocytes or osteoblasts
SO GENES AND NUTRITION
LA English
DT Article
DE Omega-6; Omega-3; Lipoxygenase; Osteogenesis; Adipogenesis;
   Hydroxyeicosatetraenoic acid
ID POLYUNSATURATED FATTY-ACIDS; BONE-MINERAL DENSITY; ACTIVATED
   RECEPTOR-GAMMA; PEROXISOME PROLIFERATOR; SIGNALING PATHWAYS;
   LIPID-PEROXIDATION; PANCREATIC-CANCER; N-3; OSTEOPOROSIS; MASS
AB Metabolites derived from the polyunsaturated fatty acids (PUFA) may modulate the mesenchymal stromal cell (MSC) differentiation. Such cells can differentiate into different cellular types, including adipocytes and osteoblasts. Aging favors the bone marrow MSC differentiation toward the former, causing a loss of bone density associated with pathologies like osteoporosis. The omega-6 arachidonic acid (AA) favors MSC adipogenesis to a greater extent than omega-3 eicosapentaenoic acid (EPA) and docosahexaenoic acid (DHA). In this work, we study the joint action of both PUFA. Thus, not induced and induced to adipocyte or osteoblast MSC were treated with 20 mu M of each PUFA (either AA, AA + DHA or AA + EPA). The expression of osteogenic and adipogenic molecular markers, the alox15b lipoxygenase gene expression and the 5-, 8-, 11-, 12-and 15-hydroxyeicosatetraenoic acids (HETE) derived from the AA metabolism in the culture media were determined. The results show that the adipogenesis induction of AA is not suppressed by the joint presence of EPA and DHA. In fact, both increased the adipogenic effect of AA on MSC differentiated into osteoblasts. The different HETE concentrations increased in cultures supplemented with AA, albeit such concentrations were lower in the cultures induced to differentiate, mainly at day 21 after the induction. Furthermore, the reduction in the HETE concentration was correlated with a higher expression of the alox15b gene. These results highlight the PUFA metabolism differences between uninduced and induced MSC to differentiate into adipocytes and osteoblasts, besides the relevant role of the lipoxygenase gene expression in adipogenesis induction.
C1 [Casado-Diaz, Antonio; Ferreiro-Vera, Carlos; Priego-Capote, Feliciano; Dolores Luque-de-Castro, Maria; Manuel Quesada-Gomez, Jose] Univ Cordoba, Hosp Univ Reina Sofia Cordoba, Inst Maimonides Invest Biomed IMIBIC, E-14004 Cordoba, Spain.
   [Ferreiro-Vera, Carlos; Priego-Capote, Feliciano; Dolores Luque-de-Castro, Maria] Univ Cordoba, Dept Quim Analit, E-14071 Cordoba, Spain.
   [Dorado, Gabriel] Univ Cordoba, Dept Bioquim & Biol Mol, E-14071 Cordoba, Spain.
   [Manuel Quesada-Gomez, Jose] Univ Cordoba, Hosp Univ Reina Sofia Cordoba, Serv Endocrinol & Nutr, Unidad Metab Mineral, E-14004 Cordoba, Spain.
RP Quesada-Gomez, JM (通讯作者)，Univ Cordoba, Hosp Univ Reina Sofia Cordoba, Inst Maimonides Invest Biomed IMIBIC, E-14004 Cordoba, Spain.
EM md1qugoj@uco.es
RI Priego-Capote, Feliciano/C-7977-2014
OI Priego-Capote, Feliciano/0000-0003-0697-719X; Ferreiro Vera,
   Carlos/0000-0002-1215-0626; Luque de Castro, Maria
   D./0000-0003-2326-284X; Casado Diaz, Antonio/0000-0002-8520-8278
FU "Grupo CTS413'' of "Junta de Andalucia''; RETICEF; "Ministerio de
   Ciencia e Innovacion'' (MICINN) of Spain [PI081692]
FX This work was supported by the "Grupo CTS413'' of "Junta de Andalucia'',
   RETICEF and the project PI081692 of the "Ministerio de Ciencia e
   Innovacion'' (MICINN) of Spain.
CR Almeida M, 2009, J BIOL CHEM, V284, P27438, DOI 10.1074/jbc.M109.023572
   Ban KC, 2011, AM J PHYSIOL-GASTR L, V301, pG547, DOI 10.1152/ajpgi.00174.2011
   Blanchard H, 2013, PROSTAG LEUKOTR ESS, V88, P383, DOI 10.1016/j.plefa.2013.03.006
   Casado-Diaz A, 2013, OSTEOPOROSIS INT, V24, P1647, DOI 10.1007/s00198-012-2138-z
   Chakrabarti SK, 2009, OBESITY, V17, P1657, DOI 10.1038/oby.2009.192
   CHAWLA A, 1994, P NATL ACAD SCI USA, V91, P1786, DOI 10.1073/pnas.91.5.1786
   Chen TY, 2013, DRUG DES DEV THER, V7, P545, DOI 10.2147/DDDT.S45263
   Comba A, 2009, PANCREATOLOGY, V9, P724, DOI 10.1159/000235623
   Di Mari JF, 2007, AM J PHYSIOL-GASTR L, V293, pG719, DOI 10.1152/ajpgi.00117.2007
   Di Nunzio M, 2011, PROSTAG LEUKOTR ESS, V85, P121, DOI 10.1016/j.plefa.2011.07.005
   Duan Y, 2013, BR J NUTR, P1
   Ferreiro-Vera C, 2011, ANAL BIOANAL CHEM, V399, P1093, DOI 10.1007/s00216-010-4400-6
   Hallenborg P, 2010, MOL CELL BIOL, V30, P4077, DOI 10.1128/MCB.01806-08
   Hammond VJ, 2012, BBA-BIOMEMBRANES, V1818, P2403, DOI 10.1016/j.bbamem.2011.12.013
   Hirata K, 2012, BIOCHEM BIOPH RES CO, V429, P197, DOI 10.1016/j.bbrc.2012.10.110
   Hogstrom M, 2007, AM J CLIN NUTR, V85, P803
   Jarvinen R, 2012, EUR J CLIN NUTR, V66, P496, DOI 10.1038/ejcn.2011.188
   Jaworski K, 2009, NAT MED, V15, P159, DOI 10.1038/nm.1904
   Kim DH, 2010, STEM CELLS DEV, V19, P1863, DOI 10.1089/scd.2010.0098
   Klein RF, 2004, SCIENCE, V303, P229, DOI 10.1126/science.1090985
   Lopez IP, 2003, OBES RES, V11, P188, DOI 10.1038/oby.2003.30
   Madsen L, 2005, BBA-MOL BASIS DIS, V1740, P266, DOI 10.1016/j.bbadis.2005.03.001
   Madsen L, 2003, BIOCHEM J, V375, P539, DOI 10.1042/BJ20030503
   Moerman EJ, 2004, AGING CELL, V3, P379, DOI 10.1111/j.1474-9728.2004.00127.x
   Mollard RC, 2005, J NUTR, V135, P505, DOI 10.1093/jn/135.3.505
   Moon HJ, 2012, ANN NUTR METAB, V60, P146, DOI 10.1159/000337302
   Moreno JJ, 2009, BIOCHEM PHARMACOL, V77, P1, DOI 10.1016/j.bcp.2008.07.033
   NEEDLEMAN P, 1986, ANNU REV BIOCHEM, V55, P69, DOI 10.1146/annurev.biochem.55.1.69
   Niki E, 2005, BIOCHEM BIOPH RES CO, V338, P668, DOI 10.1016/j.bbrc.2005.08.072
   Pfaffl MW, 2004, BIOTECHNOL LETT, V26, P509, DOI 10.1023/B:BILE.0000019559.84305.47
   Qadhi R, 2013, TOXICOL LETT, V219, P288, DOI 10.1016/j.toxlet.2013.03.010
   Rahman MM, 2009, J CELL MOL MED, V13, P1833, DOI 10.1111/j.1582-4934.2009.00649.x
   Salari P, 2008, MED SCI MONITOR, V14, pRA37
   Schmitz G, 2008, PROG LIPID RES, V47, P147, DOI 10.1016/j.plipres.2007.12.004
   Shaikh SR, 2012, MOL ASPECTS MED, V33, P46, DOI 10.1016/j.mam.2011.10.002
   SHILLABEER G, 1994, J LIPID RES, V35, P592
   Shirota T, 2005, NUTRITION, V21, P1010, DOI 10.1016/j.nut.2004.12.013
   Simopoulos AP, 2008, EXP BIOL MED, V233, P674, DOI 10.3181/0711-MR-311
   Spiteller G, 2010, REJUV RES, V13, P91, DOI 10.1089/rej.2009.0934
   Takahashi Y, 2000, BRIT J NUTR, V84, P175
   Traianedes K, 1998, ENDOCRINOLOGY, V139, P3178, DOI 10.1210/en.139.7.3178
   Wahli W, 2012, TRENDS ENDOCRIN MET, V23, P351, DOI 10.1016/j.tem.2012.05.001
   Weiss LA, 2005, AM J CLIN NUTR, V81, P934, DOI 10.1093/ajcn/81.4.934
   YU K, 1995, J BIOL CHEM, V270, P23975, DOI 10.1074/jbc.270.41.23975
NR 44
TC 9
Z9 10
U1 0
U2 17
PU SPRINGER
PI NEW YORK
PA 233 SPRING ST, NEW YORK, NY 10013 USA
SN 1555-8932
EI 1865-3499
J9 GENES NUTR
JI Genes Nutr.
PD JAN
PY 2014
VL 9
IS 1
DI 10.1007/s12263-013-0375-1
PG 15
WC Genetics & Heredity; Nutrition & Dietetics
WE Science Citation Index Expanded (SCI-EXPANDED)
SC Genetics & Heredity; Nutrition & Dietetics
GA AA2PJ
UT WOS:000330936200017
PM 24338342
OA Green Published, Bronze
DA 2022-07-19
ER

PT J
AU Meng, FX
   Lin, YM
   Hu, LF
   Feng, W
   Su, PW
   Wu, LY
AF Meng, Fanxin
   Lin, Yumiao
   Hu, Lifu
   Feng, Wei
   Su, Peiwen
   Wu, Liyan
TI The Therapeutic Effect of Coriolus versicolor Fruiting Body on
   STZ-Induced ICR Diabetic Mice
SO JOURNAL OF HEALTHCARE ENGINEERING
LA English
DT Article
AB Coriolus versicolor is a natural drugs which has many pharmacological effects such as antitumor and enhanced immune activity. This paper studies the therapeutic effect of Coriolus versicolor fruiting body (CVFB) on streptozotocin (STZ)-induced Institute of Cancer Research (ICR) diabetic mice, the STZ solution was administered intraperitoneally at a dose of 150 mg/kg after fasting the mice, and ICR mice with fasting blood glucose >16.7 mmol/l were selected for research. Metformin was the positive control, and the dose of CVFB powder (1000 mg/kg, 2000 mg/kg, and 4000 mg/kg) for 28 consecutive days by gavage. The serum and liver of mice were collected for relevant index content testing. The results showed that CVFB can control or reduce the fasting blood glucose of mice and accelerate the rate of glucose metabolism, can reduce the levels of total cholesterol (T-CHO), triglyceride (TG), and high-density lipoprotein cholesterol (HDL-C) in mice, and regulate the abnormal symptoms of blood lipid metabolism commonly found in diabetes. It can increase the activity of superoxide dismutase (SOD) and glutathione peroxidase (GSH-Px) antioxidant enzymes and enhance the ability of antioxidative stress in diabetic mice. In the H&E staining and apoptosis experiments of pancreatic tissue, CVFB can greatly reduce the inflammatory factors present in islets, increase the islet cells, and reduce the apoptotic rate caused by diabetes. All data confirmed the therapeutic effect of CVFB on diabetic ICR mice. The present study provides a scientific basis for the development of drugs for the prevention and treatment of diabetes, it is of great significance to the in-depth study of Coriolus versicolor.
C1 [Meng, Fanxin; Lin, Yumiao; Hu, Lifu; Feng, Wei; Su, Peiwen; Wu, Liyan] Zhuhai Coll Sci & Technol, Sch Pharm & Food Sci, Jinwan 519041, Peoples R China.
RP Meng, FX (通讯作者)，Zhuhai Coll Sci & Technol, Sch Pharm & Food Sci, Jinwan 519041, Peoples R China.
EM mfx@zcst.edu.cn
OI Meng, Fanxin/0000-0002-5516-9554
FU Key Platforms and Major Projects of Guangdong Provincial Education
   Department [2018KTSCX308]; Zhuhai College of Jilin University Innovation
   Ability Cultivation Project [2018XJCQ013]; Zhuhai College of Jilin
   University "Three Levels" Talent Construction Project
FX The research was supported by the Key Platforms and Major Projects of
   Guangdong Provincial Education Department (No. 2018KTSCX308); Zhuhai
   College of Jilin University Innovation Ability Cultivation Project (No.
   2018XJCQ013); and Zhuhai College of Jilin University "Three Levels"
   Talent Construction Project.
CR Ge WeiJia, 2018, Journal of Northwest A & F University - Natural Science Edition, V46, P8
   Gonzalez C, 2003, DIABETOLOGIA, V46, P1291, DOI 10.1007/s00125-003-1168-7
   Gupta S, 2009, J ETHNOPHARMACOL, V123, P499, DOI 10.1016/j.jep.2009.02.019
   Ko CH, 2017, J ETHNOPHARMACOL, V204, P77, DOI 10.1016/j.jep.2017.04.007
   Liu YT, 2013, FOOD CHEM TOXICOL, V57, P39, DOI 10.1016/j.fct.2013.03.001
   Musen G, 2012, DIABETES, V61, P2375, DOI 10.2337/db11-1669
   [南凤仙 Nan Fengxian], 2005, [宁夏大学学报. 自然科学版, Journal of Ningxia University. Natural Science Edition], V26, P264
   [王菲菲 Wang Feifei], 2013, [食品工业科技, Science & Technology of Food Industry], V34, P109
   Wang X. Z., 2018, HENAN J PREVENTIVE M, V29, P241
   Wang Y., 2017, CENTRAL S PHARM, V15, P284
   [习雪峰 Xi Xuefeng], 2012, [食品科学, Food Science], V33, P256
   [张峰源 ZHANG Fengyuan], 2007, [生命科学研究, Life science research], V11, P130
   Zhang L. X., 2010, J XINXIANG MED U, V27, P453
NR 13
TC 0
Z9 0
U1 1
U2 1
PU HINDAWI LTD
PI LONDON
PA ADAM HOUSE, 3RD FLR, 1 FITZROY SQ, LONDON, W1T 5HF, ENGLAND
SN 2040-2295
EI 2040-2309
J9 J HEALTHC ENG
JI J. Healthc. Eng.
PD APR 15
PY 2022
VL 2022
AR 7282453
DI 10.1155/2022/7282453
PG 9
WC Health Care Sciences & Services
WE Science Citation Index Expanded (SCI-EXPANDED)
SC Health Care Sciences & Services
GA 2D9QK
UT WOS:000811872100012
PM 35463673
OA Green Published, gold
DA 2022-07-19
ER

PT J
AU Mhlanga, JC
   Chirindel, A
   Lodge, MA
   Wahl, RL
   Subramaniam, RM
AF Mhlanga, Joyce C.
   Chirindel, Alin
   Lodge, Martin A.
   Wahl, Richard L.
   Subramaniam, Rathan M.
TI Quantitative PET/CT in clinical practice: assessing the agreement of PET
   tumor indices using different clinical reading platforms
SO NUCLEAR MEDICINE COMMUNICATIONS
LA English
DT Article
DE F-18-FDG PET-CT; metabolic tumor volume; quantitative analysis;
   quantitative software; SULmax; SULpeak; total lesion glycolysis
ID STANDARDIZED UPTAKE VALUE; TOTAL LESION GLYCOLYSIS;
   POSITRON-EMISSION-TOMOGRAPHY; CELL LUNG-CANCER; PROGNOSTIC VALUE;
   F-18-FDG PET/CT; SOLID TUMORS; FDG PET/CT; VOLUME; QUANTIFICATION
AB ObjectiveThe aim of this study was to determine whether various fluorine-18-fluorodeoxyglucose PET/CT-derived parameters used in oncology vary significantly depending on the interpretation software systems used in clinical practice for multiple human solid tumors.Patients and methodsA total of 120 fluorine-18-fluorodeoxyglucose PET/CT studies carried out in patients with pancreatic, lung, colorectal, and head and neck cancers were evaluated retrospectively on two different vendor software platforms including Mirada and MIMVista. Regions of interest were placed on the liver to determine the liver mean standardized uptake value at lean body mass (SUL) and on each tumor to determine the SULmax, SULpeak. Total lesion glycolysis (TLG) and metabolic tumor volume (MTV) were determined using fixed thresholds of 50% of SULmax and SULpeak. Inter-reader, intersystem intraclass correlations, systematic bias, and variability reflected by the 95% limits of agreement, and precision were determined.ResultsThere was excellent inter-reader reliability between the readers and the two software systems, with intraclass correlations more than 0.9 for all PET metrics, with P values less than 0.0001. The bias and SD on Bland-Altman analysis between the two software platforms for tumor SULmax, SULpeak, Max(50)MTV, and Peak(50)MTV, respectively, for Reader 1 were -1.522.24, 0.80 +/- 3.67, -0.80 +/- 13.01, and -4.49 +/- 20.6. For Reader 2, the biases were -1.62 +/- 1.95, 0.18 +/- 3.60, -0.27 +/- 4.64, and -3.13 +/- 8.30. The precision between the two systems was better for SULmax and SULpeak, with less variance observed, than for volume-based metrics such as Max(50)MTV and Peak(50)MTV or TLG.ConclusionExcellent correlation has been found between two tested software reading platforms for all PET-derived metrics in a dual-reader analysis. Overall, the SULmax and SULpeak values had less bias and better precision compared with the MTV and TLG.
C1 [Mhlanga, Joyce C.; Chirindel, Alin; Lodge, Martin A.; Wahl, Richard L.; Subramaniam, Rathan M.] Johns Hopkins Univ, Russell H Morgan Dept Radiol & Radiol Sci, Div Nucl Med, Baltimore, MD USA.
   [Subramaniam, Rathan M.] Univ Texas Southwestern Med Ctr Dallas, Dept Radiol, Dallas, TX 75390 USA.
   [Subramaniam, Rathan M.] Univ Texas Southwestern Med Ctr Dallas, Dept Clin Sci, Dallas, TX 75390 USA.
   [Subramaniam, Rathan M.] Univ Texas Southwestern Med Ctr Dallas, Dept Biomed Engn, Dallas, TX 75390 USA.
   [Subramaniam, Rathan M.] Univ Texas Southwestern Med Ctr Dallas, Adv Imaging Res Ctr, Dallas, TX 75390 USA.
   [Subramaniam, Rathan M.] Univ Texas Southwestern Med Ctr Dallas, Harold C Simmons Comprehens Canc Ctr, Dallas, TX 75390 USA.
   [Mhlanga, Joyce C.; Wahl, Richard L.] Washington Univ St Louis, Dept Radiol, St Louis, MO USA.
RP Mhlanga, JC (通讯作者)，Washington Univ St Louis, Mallinckrodt Inst Radiol, Dept Radiol, 510 South Kingshighway Blvd, St Louis, MO 63110 USA.
EM jmhlanga@wustl.edu
RI Subramaniam, Rathan M/AAX-2678-2021
OI WAHL, RICHARD L./0000-0002-7306-2590; Subramaniam, Rathan
   M./0000-0003-3973-4610
CR Antoniou AJ, 2014, J NUCL MED, V55, P1062, DOI 10.2967/jnumed.113.136770
   Bai B, 2013, THERANOSTICS, V3, P787, DOI 10.7150/thno.5629
   Boellaard R, 2004, J NUCL MED, V45, P1519
   Boellaard R, 2010, EUR J NUCL MED MOL I, V37, P181, DOI 10.1007/s00259-009-1297-4
   Boellaard R, 2009, J NUCL MED, V50, p11S, DOI 10.2967/jnumed.108.057182
   Chen HHW, 2012, RADIOLOGY, V264, P559, DOI 10.1148/radiol.12111148
   Delbeke D, 2006, J NUCL MED, V47, P885
   Dibble EH, 2012, J NUCL MED, V53, P709, DOI 10.2967/jnumed.111.099531
   Kim TM, 2013, CANCER-AM CANCER SOC, V119, P1195, DOI 10.1002/cncr.27855
   Lee JW, 2014, J NUCL MED, V55, P898, DOI 10.2967/jnumed.113.131847
   Liao SR, 2012, EUR J NUCL MED MOL I, V39, P27, DOI 10.1007/s00259-011-1934-6
   Lodge MA, 2017, J NUCL MED, V58, P523, DOI 10.2967/jnumed.116.186353
   MATSUZAWA S, 2017, J NUCL MED S1, V58
   Paidpally V, 2014, AM J ROENTGENOL, V202, P406, DOI 10.2214/AJR.13.10841
   Pierce LA, 2015, RADIOLOGY, V277, P538, DOI 10.1148/radiol.2015141262
   Romesser PB, 2012, ANN NUCL MED, V26, P527, DOI 10.1007/s12149-012-0604-5
   Scheuermann JS, 2017, J NUCL MED, V58, P1065, DOI 10.2967/jnumed.116.186759
   Shah B, 2012, ANN NUCL MED, V26, P707, DOI 10.1007/s12149-012-0630-3
   Soydal C, 2014, MOL IMAGING RADIONUC, V23, P12, DOI 10.4274/Mirt.07379
   Tahari AK, 2014, J MED IMAG RADIAT ON, V58, P183, DOI 10.1111/1754-9485.12140
   Tahari AK, 2014, EUR J NUCL MED MOL I, V41, P126, DOI 10.1007/s00259-013-2537-1
   Tylski P, 2010, J NUCL MED, V51, P268, DOI 10.2967/jnumed.109.066241
   Ulaner GA, 2013, CANCER MED-US, V2, P725, DOI 10.1002/cam4.119
   Vanderhoek M, 2012, J NUCL MED, V53, P4, DOI 10.2967/jnumed.111.093443
   Wahl RL, 2009, J NUCL MED, V50, p122S, DOI 10.2967/jnumed.108.057307
   Weber WA, 2015, J NUCL MED, V56, P1137, DOI [10.2967/jnumed.114.147728, 10.2967/jnumed.115.162271]
NR 26
TC 8
Z9 8
U1 1
U2 2
PU LIPPINCOTT WILLIAMS & WILKINS
PI PHILADELPHIA
PA TWO COMMERCE SQ, 2001 MARKET ST, PHILADELPHIA, PA 19103 USA
SN 0143-3636
EI 1473-5628
J9 NUCL MED COMMUN
JI Nucl. Med. Commun.
PD FEB
PY 2018
VL 39
IS 2
BP 154
EP 160
DI 10.1097/MNM.0000000000000786
PG 7
WC Radiology, Nuclear Medicine & Medical Imaging
WE Science Citation Index Expanded (SCI-EXPANDED)
SC Radiology, Nuclear Medicine & Medical Imaging
GA FY7IH
UT WOS:000427034900009
PM 29227348
DA 2022-07-19
ER

PT J
AU Cowey, SL
   Quast, M
   Belalcazar, LM
   Wei, JW
   Deng, XL
   Given, R
   Singh, P
AF Cowey, SL
   Quast, M
   Belalcazar, LM
   Wei, JW
   Deng, XL
   Given, R
   Singh, P
TI Abdominal obesity, insulin resistance, and colon carcinogenesis are
   increased in mutant mice lacking gastrin gene expression
SO CANCER
LA English
DT Article
DE colon carcinogenesis; insulin resistance; obesity; gastrin; aberrant;
   crypt foci; azoxymethane
ID CHOLECYSTOKININ-B/GASTRIN RECEPTOR; BODY-MASS INDEX; PANCREATIC GASTRIN;
   COLORECTAL-CANCER; GHRELIN SECRETION; PLASMA LEPTIN; GROWTH-FACTOR;
   RATS; OVERWEIGHT; WEIGHT
AB BACKGROUND. The authors recently reported that gastrin gene knockout (GAS-KO) mice had an increased risk for colon carcinogenesis in response to azoxymethane (AOM) compared with their wild type (WT) littermates. In the current report, the authors discuss the predisposition of GAS-KO mice to develop obesity and metabolic hormonal changes that may contribute to their increased risk of colon carcinogenesis.
   METHODS. The weight and deposition of fat was monitored in the mice over a 14 month period, using magnetic resonance imaging and nuclear magnetic resonance techniques. Changes in plasma concentrations of ghrelin, leptin, insulin, and glucose were assessed using radio immunoassay analysis and enzyme-linked immunosorbent assays. Preneoplastic markers of colon carcinogenesis (aberrant crypt foci [ACFs]), in response to AOM, were measured in a subset of obese versus lean GAS-KO mice and were compared with the markers in WT mice.
   RESULTS. increases in visceral adiposity were evident by age 2 months in GAS-KO mice, resulting in macroscopic obesity by age 7 months. Hyperinsulinemia and insulin:glucose ratios were increased significantly in GAS-KO mice as young as 1 month and preceded alterations in nonfasting leptin and ghrelin levels. The number of ACFs per mouse colon were increased significantly in the following order: obese GAS-KO mice > lean GAS-KO mice > WT mice. Fasting plasma insulin levels were 0.88 +/- 0.1 ng/mL, 1.45 +/- 0.3, and 2.76 +/- 0.9 ng/mL in the WT, GAS-KO lean, and GAS-KO obese mice, respectively.
   CONCLUSIONS. The current results suggest the novel possibility that loss of amidated gastrins may increase adipogenesis, hyperinsulinermia, and colon carcinogenesis in GAS-KO mice. The increase in colon carcinogenesis may be due in part to hyperinsulinemia, increased obesity, and other associated hormone changes that were measured in GAS-KO mice. (c) 2005 American Cancer Society.
C1 Univ Texas, Med Branch, Dept Neurosci & Cell Biol, Galveston, TX 77555 USA.
   Univ Texas, Med Branch, Dept Internal Med, Galveston, TX 77550 USA.
RP Singh, P (通讯作者)，Univ Texas, Med Branch, Dept Neurosci & Cell Biol, Galveston, TX 77555 USA.
EM posingh@utmb.edu
FU NCI NIH HHS [R01-CA97959] Funding Source: Medline; NATIONAL CANCER
   INSTITUTE [R01CA097959] Funding Source: NIH RePORTER
CR Allison DB, 1999, JAMA-J AM MED ASSOC, V282, P1530, DOI 10.1001/jama.282.16.1530
   Attoub S, 1999, ENDOCRINOLOGY, V140, P4406, DOI 10.1210/en.140.10.4406
   Beglinger Christoph, 2002, Curr Opin Investig Drugs, V3, P587
   Bergstrom A, 2001, INT J CANCER, V91, P421, DOI 10.1002/1097-0215(200002)9999:9999&lt;::AID-IJC1053&gt;3.0.CO;2-T
   Bianchini F, 2002, LANCET ONCOL, V3, P565, DOI 10.1016/S1470-2045(02)00849-5
   Boushey RP, 2003, GASTROENTEROLOGY, V125, P1164, DOI 10.1016/S0016-5085(03)01195-8
   Bruce WR, 2000, NUTR CANCER, V37, P19, DOI 10.1207/S15327914NC3701_2
   Calle EE, 2003, NEW ENGL J MED, V348, P1625, DOI 10.1056/NEJMoa021423
   Cobb S, 2002, GASTROENTEROLOGY, V123, P516, DOI 10.1053/gast.2002.34754
   Considine RV, 1996, NEW ENGL J MED, V334, P292, DOI 10.1056/NEJM199602013340503
   Corpet DE, 1997, NUTR CANCER, V27, P316, DOI 10.1080/01635589709514543
   Gasteyger C, 2002, J ENDOCRINOL INVEST, V25, P876, DOI 10.1007/BF03344051
   GIOVANNUCCI E, 1995, ANN INTERN MED, V122, P327, DOI 10.7326/0003-4819-122-5-199503010-00002
   Greenman Y, 2004, CLIN ENDOCRINOL, V60, P382, DOI 10.1111/j.1365-2265.2004.01993.x
   Guven S, 1999, DIABETES, V48, P347, DOI 10.2337/diabetes.48.2.347
   Hardwick JCH, 2001, GASTROENTEROLOGY, V121, P79, DOI 10.1053/gast.2001.25490
   Hirose Y, 2004, CARCINOGENESIS, V25, P821, DOI 10.1093/carcin/bgh059
   Komninou D, 2003, EXP BIOL MED, V228, P396, DOI 10.1177/153537020322800410
   LARSSON LI, 1976, NATURE, V262, P609, DOI 10.1038/262609a0
   Liu ZH, 2001, INT J ONCOL, V19, P1009
   MAFFEI M, 1995, NAT MED, V1, P1155, DOI 10.1038/nm1195-1155
   Martinez-Botas J, 2000, NAT GENET, V26, P474, DOI 10.1038/82630
   McLaughlin T, 2004, J CLIN ENDOCR METAB, V89, P1630, DOI 10.1210/jc.2003-031572
   Misra A, 2003, NUTRITION, V19, P457, DOI 10.1016/S0899-9007(02)01003-1
   MOKDAD AH, 2001, JAMA-J AM MED ASSOC, V289, P76, DOI DOI 10.1001/JAMA.289.1.76
   Moore LL, 2004, INT J OBESITY, V28, P559, DOI 10.1038/sj.ijo.0802606
   Murphy TK, 2000, AM J EPIDEMIOL, V152, P847, DOI 10.1093/aje/152.9.847
   Rouet-Benzineb R, 2004, J BIOL CHEM, V279, P16495, DOI 10.1074/jbc.M312999200
   Saillan-Barreau C, 1999, DIABETES, V48, P2015, DOI 10.2337/diabetes.48.10.2015
   Schoen RE, 1999, JNCI-J NATL CANCER I, V91, P1147, DOI 10.1093/jnci/91.13.1147
   Shiiya T, 2002, J CLIN ENDOCR METAB, V87, P240, DOI 10.1210/jc.87.1.240
   Singh P, 2004, J PHYSIOL PHARMACOL, V55, P269
   Stattin P, 2004, INT J CANCER, V109, P149, DOI 10.1002/ijc.11668
   Tran TT, 1996, CANCER EPIDEM BIOMAR, V5, P1013
   Tschop M, 2001, DIABETES, V50, P707, DOI 10.2337/diabetes.50.4.707
   WALSH JH, 1994, GUT PEPTIDES BIOCH P
   WANG TC, 1993, J CLIN INVEST, V92, P1349, DOI 10.1172/JCI116708
   Weber RV, 2000, DIGEST DIS SCI, V45, P890, DOI 10.1023/A:1005560621722
NR 38
TC 34
Z9 34
U1 0
U2 3
PU WILEY
PI HOBOKEN
PA 111 RIVER ST, HOBOKEN 07030-5774, NJ USA
SN 0008-543X
EI 1097-0142
J9 CANCER-AM CANCER SOC
JI Cancer
PD JUN 15
PY 2005
VL 103
IS 12
BP 2643
EP 2653
DI 10.1002/cncr.21094
PG 11
WC Oncology
WE Science Citation Index Expanded (SCI-EXPANDED)
SC Oncology
GA 933IT
UT WOS:000229622800027
PM 15864814
DA 2022-07-19
ER

PT J
AU Jager, PL
   Franssen, EJF
   Kool, W
   Szabo, BG
   Hoekstra, HJ
   Groen, HJM
   de Vries, EGE
   van Imhoff, GW
   Vaalburg, W
   Piers, DA
AF Jager, PL
   Franssen, EJF
   Kool, W
   Szabo, BG
   Hoekstra, HJ
   Groen, HJM
   de Vries, EGE
   van Imhoff, GW
   Vaalburg, W
   Piers, DA
TI Feasibility of tumor imaging using
   L-3-[iodine-123]-iodo-alpha-methyl-tyrosine in extracranial tumors
SO JOURNAL OF NUCLEAR MEDICINE
LA English
DT Article
DE tumor imaging; amino acids; iodine-123 methyl-tyrosine; SPECT
ID ALPHA-METHYL TYROSINE; BRAIN-TUMORS; AMINO-ACIDS;
   L-3-<I-123>IODO-ALPHA-METHYL TYROSINE; PET; SPECT; ACCUMULATION; TISSUE;
   INVIVO; CELLS
AB L-3-[I-123]-lodo-alpha-methyl-tyrosine (IMT) is a modified amino acid. It is reported to be avidly taken up in brain tumors, reflecting amino acid transport and is suitable for SPECT. Methods: To determine whether tumors outside the brain can also accumulate this tracer, we injected 300-450 MBq IMT into 20 patients with different tumors [5 breast cancers, 4 lung tumors (1 benign), 2 carcinoid liver metastases, 4 soft-tissue tumors (1 benign), 3 malignant lymphomas and 2 primary brain tumors]. Tumor size ranged from 1-12 cm. Imaging was repeated after radiotherapy in two patients with breast cancer. Histology was available in all cases. Dynamic scans, whole-body imaging and SPECT were performed during the first hour and 3 hr after injection. Plasma samples were analyzed for IMT, free I-123 and other metabolites. Results: All primary tumors were visualized. Tumor-to-background ratios ranged from 1.1 to 3.8 on planar and from 1.3 to 6.2 on SPECT images. Tumor uptake peaked in the first hour. Two carcinoid lesions in the liver tumors exhibited no IMT uptake above liver background. Tumor-to-background ratios in a benign bone inflammatory process and a focal pulmonary vasculitis were less than 1,2 (planar) and 1.9 (SPECT) and could be differentiated from uptake in all malignant nonbrain tumors. IMT was rapidly cleared from the plasma [3.6% +/- 0.6% (mean +/- s.d.) injected dose/liter at 10 min postinjection]. Minor in vivo deiodination was present (<1% of injected dose 1 hr postinjection). No other metabolites were found. Normal distribution consists of some uptake in the brain, liver, spleen, muscles, pancreatic region and intestinal structures and massive uptake and excretion in the kidneys and bladder. Conclusion: IMT has potential as a metabolic tracer in tumors outside the brain.
C1 Univ Groningen Hosp, Dept Nucl Med, NL-9700 RB Groningen, Netherlands.
   Univ Groningen Hosp, Dept Radiotherapy, NL-9700 RB Groningen, Netherlands.
   Univ Groningen Hosp, Dept Surg Oncol, NL-9700 RB Groningen, Netherlands.
   Univ Groningen Hosp, Dept Pulmonol, NL-9700 RB Groningen, Netherlands.
   Univ Groningen Hosp, Dept Med Oncol, NL-9700 RB Groningen, Netherlands.
   Univ Groningen Hosp, Dept Hematol, NL-9700 RB Groningen, Netherlands.
   Univ Groningen Hosp, PET Ctr, NL-9700 RB Groningen, Netherlands.
RP Jager, PL (通讯作者)，Univ Groningen Hosp, Dept Nucl Med, POB 30001, NL-9700 RB Groningen, Netherlands.
RI Groen, Harry/AAP-2242-2021; Franssen, Eric/AAG-3840-2020; Jager,
   Pieter/A-3672-2017
OI Jager, Pieter/0000-0003-4033-7559; Groen, Harry
   J.M./0000-0002-2978-5265; de Vries, Elisabeth/0000-0002-8949-7425
CR BIERSACK HJ, 1989, J NUCL MED, V30, P110
   Conti PS, 1996, NUCL MED BIOL, V23, P717, DOI 10.1016/0969-8051(96)00074-1
   DEEHAN B, 1993, EUR J NUCL MED, V20, P101
   DICHIRO G, 1988, AM J ROENTGENOL, V150, P189, DOI 10.2214/ajr.150.1.189
   GUTHTOUGELIDIS B, 1995, NUKLEARMED-NUCL MED, V34, P71, DOI 10.1055/s-0038-1629862
   ISSELBACHER KJ, 1972, NEW ENGL J MED, V286, P929
   KLOSS G, 1979, EUR J NUCL MED, V4, P179, DOI 10.1007/BF00620482
   Kole A. C., 1996, Journal of Nuclear Medicine, V37, p86P
   Kole AC, 1997, J NUCL MED, V38, P191
   KRUMMEICH C, 1994, APPL RADIAT ISOTOPES, V45, P929, DOI 10.1016/0969-8043(94)90230-5
   KUBOTA K, 1993, J NUCL MED, V34, P419
   Kubota K, 1996, J NUCL MED, V37, P320
   KUBOTA K, 1984, EUR J NUCL MED, V9, P136, DOI 10.1007/BF00253516
   KUBOTA K, 1989, JPN J CANCER RES, V80, P778, DOI 10.1111/j.1349-7006.1989.tb01714.x
   KUBOTA R, 1992, J NUCL MED, V33, P1972
   KUBOTA R, 1995, J NUCL MED, V36, P484
   Kuwert T, 1996, EUR J NUCL MED, V23, P1345, DOI 10.1007/BF01367590
   Kuwert T, 1996, NUCL MED COMMUN, V17, P609, DOI 10.1097/00006231-199607000-00012
   LAMKI LM, 1995, J NUCL MED, V36, P207
   Langen KJ, 1997, J NUCL MED, V38, P517
   LANGEN KJ, 1991, J NUCL MED, V32, P1225
   LANGEN KJ, 1990, J NUCL MED, V31, P281
   Martin WH, 1996, RADIOLOGY, V198, P225, DOI 10.1148/radiology.198.1.8539384
   MINN H, 1988, CANCER, V61, P1776, DOI 10.1002/1097-0142(19880501)61:9<1776::AID-CNCR2820610909>3.0.CO;2-7
   OLDENDORF WH, 1991, J NUCL MED, V32, P1229
   OTTO L, 1996, EUR J NUCL MED, V23, pS3
   PARTRIDGE WM, 1986, ANN INTERN MED, V105, P82
   Pruim J., 1995, Journal of Nuclear Medicine, V36, p217P
   Schmidt D, 1997, EUR J NUCL MED, V24, P1162
   SOUBA WW, 1992, JPEN-PARENTER ENTER, V16, P569, DOI 10.1177/0148607192016006569
   Strauss LG, 1996, EUR J NUCL MED, V23, P1409, DOI 10.1007/BF01367602
   TISLJAR U, 1979, J NUCL MED, V20, P973
   VAALBURG W, 1992, NUCL MED BIOL, V19, P227, DOI 10.1016/0883-2897(92)90011-M
   Weber W, 1997, J NUCL MED, V38, P802
   WILLEMSEN ATM, 1995, J NUCL MED, V36, P411
   WUNDERLICH G, 1995, EUR J NUCL MED, V22, P796
NR 36
TC 41
Z9 41
U1 0
U2 0
PU SOC NUCLEAR MEDICINE INC
PI RESTON
PA 1850 SAMUEL MORSE DR, RESTON, VA 20190-5316 USA
SN 0161-5505
J9 J NUCL MED
JI J. Nucl. Med.
PD OCT
PY 1998
VL 39
IS 10
BP 1736
EP 1743
PG 8
WC Radiology, Nuclear Medicine & Medical Imaging
WE Science Citation Index Expanded (SCI-EXPANDED)
SC Radiology, Nuclear Medicine & Medical Imaging
GA 126VY
UT WOS:000076316200022
PM 9776279
DA 2022-07-19
ER

PT J
AU Ramos-Alvarez, I
   Nakamura, T
   Mantey, SA
   Moreno, P
   Nuche-Berenguer, B
   Jensen, RT
AF Ramos-Alvarez, Irene
   Nakamura, Taichi
   Mantey, Samuel A.
   Moreno, Paola
   Nuche-Berenguer, Bernardo
   Jensen, Robert T.
TI Novel chiral-diazepines function as specific, selective receptor
   agonists with variable coupling and species variability in human, mouse
   and rat BRS-3 receptor cells
SO PEPTIDES
LA English
DT Article
DE BRS-3; Chiral diazepine; Bombesin receptor; Obesity; Diabetes;
   Nonpeptide agonist
ID HUMAN BOMBESIN RECEPTORS; HUMAN ORPHAN RECEPTOR; LUNG-CANCER CELLS;
   BRONCHIAL EPITHELIAL-CELLS; SUBTYPE-3 BRS-3; PANCREATIC ACINI; PEPTIDE
   AGONIST; DISEASE STATES; CCK1 RECEPTOR; SMOOTH-MUSCLE
AB Bombesin receptor subtype-3 (BRS-3) is an orphan G-protein coupled receptor which is classified in the bombesin receptor (BnR) family with which it shares high homology. It is present widely in the central nervous system and peripheral tissues and primarily receptor-knockout studies suggest it is involved in metabolic-glucose-insulin homeostasis, feeding and other CNS behaviors, gastrointestinal motility and cancer growth. However, the role of BRS-3 physiologically or in pathologic disorders has been not well defined because the natural ligand is unknown. Until recently, no selective agonists/antagonists were available; however, recently synthetic high-affinity agonists, chiral-diazepines nonpeptide-analogs (3F, 9D, 9F, 9G) with low CNS penetrance, were described, but are not well-categorized pharmacologically or in different labarotory species. The present study characterizes the affinities, potencies, selectivities of the chiral-diazepine BRS-3 agonists in human and rodents (mice,rat). In human BRS-3 receptors, the relative affinities of the chiral-diazepines was 9G > 9D > 9F > 3F; each was selective for BRS-3. For stimulating PLC activity, in h-BRS-3 each of the four chiral diazepine analogs was fully efficacious and their relative potencies were: 9G (EC50: 9 nM) > 9D (EC50: 9.4 nM) > 9F (EC50: 39 nM) > 3F (EC50: 48 nM). None of the four chiral diazepine analogs activated r,m,h-GRPR/NMBR. The nonpeptide agonists showed marked differences from each other and a peptide agonist in receptor-coupling-stiochiometry and in affinities/potencies in different species. These results demonstrate that chiral diazepine analogs (9G, 9D, 9F, 3F) have high/affinity/potency for the BRS-3 receptor in human and rodent cells, but different coupling-relationships and species differences from a peptide agonist. Published by Elsevier Inc.
C1 [Ramos-Alvarez, Irene; Nakamura, Taichi; Mantey, Samuel A.; Moreno, Paola; Nuche-Berenguer, Bernardo; Jensen, Robert T.] NIDDK, Digest Dis Branch, NIH, Bethesda, MD 20892 USA.
RP Jensen, RT (通讯作者)，NIDDK, Digest Dis Branch, NIH, Bldg 10,Roo 9C 103,10 Ctr Dr MSC 1804, Bethesda, MD 20892 USA.
EM robertj@bdg10.niddk.nih.gov
FU NIDDK, NIH; NATIONAL INSTITUTE OF DIABETES AND DIGESTIVE AND KIDNEY
   DISEASES [ZIADK053101, ZIADK053100] Funding Source: NIH RePORTER
FX This work was partially supported by intramural funds of the NIDDK, NIH.
CR Aramori I, 1997, MOL PHARMACOL, V52, P16, DOI 10.1124/mol.52.1.16
   BENYA RV, 1992, MOL PHARMACOL, V42, P1058
   BENYA RV, 1994, MOL PHARMACOL, V46, P235
   BENYA RV, 1993, J BIOL CHEM, V268, P20285
   BENYA RV, 1995, MOL PHARMACOL, V47, P10
   Bignon E, 1999, J PHARMACOL EXP THER, V289, P742
   Canal CE, 2013, J PHARMACOL EXP THER, V347, P705, DOI 10.1124/jpet.113.208637
   COY D, 1990, EUR J PHARMACOL, V190, P31, DOI 10.1016/0014-2999(90)94109-B
   ERSPAMER GF, 1988, REGUL PEPTIDES, V21, P1
   FATHI Z, 1993, J BIOL CHEM, V268, P5979
   Feng Y, 2011, ENDOCRINOLOGY, V152, P4106, DOI 10.1210/en.2011-1440
   Freidinger R M, 1993, Prog Drug Res, V40, P33
   Gonzalez N, 2008, CURR OPIN ENDOCRINOL, V15, P58, DOI 10.1097/MED.0b013e3282f3709b
   Gonzalez N, 2015, EXPERT OPIN THER TAR, V19, P1153, DOI 10.1517/14728222.2015.1056154
   Gonzalez N, 2009, PEPTIDES, V30, P1473, DOI 10.1016/j.peptides.2009.05.007
   Gouldson P, 1999, EUR J PHARMACOL, V383, P339, DOI 10.1016/S0014-2999(99)00612-3
   Guan XM, 2011, J PHARMACOL EXP THER, V336, P356, DOI 10.1124/jpet.110.174763
   Guan XM, 2010, CELL METAB, V11, P101, DOI 10.1016/j.cmet.2009.12.008
   HEINZERIAN P, 1987, AM J PHYSIOL, V252, pG439, DOI 10.1152/ajpgi.1987.252.3.G439
   Hoyer D, 2012, CHEM BIODIVERS, V9, P2367, DOI 10.1002/cbdv.201200288
   Jennings CA, 2003, NEUROSCIENCE, V120, P309, DOI 10.1016/S0306-4522(03)00260-4
   Jensen RT, 2008, PHARMACOL REV, V60, P1, DOI 10.1124/pr.107.07108
   Jensen R.T., 2013, HDB BIOL ACTIVE PEPT, P1188, DOI 10.1016/B978-0-12-385095-9.00161-5
   Jensen RT, 2011, NEW ENGL J MED, V364, P564, DOI 10.1056/NEJMe1013903
   Ladenheim EE, 2008, ENDOCRINOLOGY, V149, P971, DOI 10.1210/en.2007-1319
   Lateef DM, 2014, AM J PHYSIOL-ENDOC M, V306, pE681, DOI 10.1152/ajpendo.00615.2013
   Liu J, 2002, BIOCHEMISTRY-US, V41, P8954, DOI 10.1021/bi0202777
   Maina T, 2005, J NUCL MED, V46, P823
   Majumdar ID, 2012, CURR OPIN ENDOCRINOL, V19, P3, DOI 10.1097/MED.0b013e32834ec77d
   Majumdar Ishita Deb, 2012, Handb Exp Pharmacol, P405, DOI 10.1007/978-3-642-24716-3_19
   MANTEY S, 1993, MOL PHARMACOL, V43, P762
   Mantey SA, 1997, J BIOL CHEM, V272, P26062, DOI 10.1074/jbc.272.41.26062
   Mantey SA, 2001, J BIOL CHEM, V276, P9219, DOI 10.1074/jbc.M008737200
   Mantey SA, 2006, J PHARMACOL EXP THER, V319, P980, DOI 10.1124/jpet.106.107011
   Matsufuji T, 2015, BIOORGAN MED CHEM, V23, P89, DOI 10.1016/j.bmc.2014.11.018
   Matsufuji T, 2014, BIOORG MED CHEM LETT, V24, P750, DOI 10.1016/j.bmcl.2013.12.106
   Moody TW, 2011, PEPTIDES, V32, P1677, DOI 10.1016/j.peptides.2011.06.011
   Moreno P, 2013, J PHARMACOL EXP THER, V347, P100, DOI 10.1124/jpet.113.206896
   Nakamura S, 2000, BRIT J PHARMACOL, V129, P1700, DOI 10.1038/sj.bjp.0703221
   OhkiHamazaki H, 1997, NATURE, V390, P165, DOI 10.1038/36568
   Pradhan TK, 1998, EUR J PHARMACOL, V343, P275, DOI 10.1016/S0014-2999(97)01527-6
   Ramos-Alvarez I, 2015, PEPTIDES, V72, P128, DOI 10.1016/j.peptides.2015.04.026
   Ramos-Alvarez I, 2015, PEPTIDES, V66, P26, DOI 10.1016/j.peptides.2015.01.009
   Reitman ML, 2012, J CLIN PHARMACOL, V52, P1306, DOI 10.1177/0091270011419854
   REYNOLDS EE, 1995, BIOCHEM BIOPH RES CO, V209, P506, DOI 10.1006/bbrc.1995.1530
   ROWLEY WH, 1990, AM J PHYSIOL, V259, pG655, DOI 10.1152/ajpgi.1990.259.4.G655
   Ryan FR, 1999, J PHARMACOL EXP THER, V290, P1202
   Ryan RR, 1998, J PHARMACOL EXP THER, V287, P366
   Ryan RR, 1998, J BIOL CHEM, V273, P13613, DOI 10.1074/jbc.273.22.13613
   Sancho V, 2010, PEPTIDES, V31, P1569, DOI 10.1016/j.peptides.2010.04.023
   Sano H, 2004, GENOMICS, V84, P139, DOI 10.1016/j.ygeno.2004.01.008
   Sayegh AI, 2013, PROG MOL BIOL TRANSL, V114, P343, DOI 10.1016/B978-0-12-386933-3.00010-8
   Schaeffer P, 2000, EUR J PHARMACOL, V397, P303, DOI 10.1016/S0014-2999(00)00274-0
   Sebhat IK, 2011, ACS MED CHEM LETT, V2, P43, DOI 10.1021/ml100196d
   Shan L, 2004, AM J PHYSIOL-LUNG C, V286, pL165, DOI 10.1152/ajplung.00436.2002
   Strasser A, 2013, TRENDS PHARMACOL SCI, V34, P13, DOI 10.1016/j.tips.2012.10.004
   Subramaniam M, 2003, AM J RESP CRIT CARE, V168, P601, DOI 10.1164/rccm.200212-1434OC
   Takanashi H, 2007, PHARMACOLOGY, V79, P137, DOI 10.1159/000098129
   Tan YR, 2006, PEPTIDES, V27, P1852, DOI 10.1016/j.peptides.2005.12.012
   Thomas JB, 2015, BIOORG MED CHEM LETT, V25, P292, DOI 10.1016/j.bmcl.2014.11.047
   Uehara H, 2011, PEPTIDES, V32, P1685, DOI 10.1016/j.peptides.2011.06.017
   VONSCHRENCK T, 1990, AM J PHYSIOL, V259, pG468, DOI 10.1152/ajpgi.1990.259.3.G468
   WANG LH, 1990, BIOCHEMISTRY-US, V29, P616, DOI 10.1021/bi00455a004
   WANG LH, 1990, J BIOL CHEM, V265, P15695
   Wang Y, 2007, CELL BIOL INT, V31, P1495, DOI 10.1016/j.cellbi.2007.06.016
   Weber HC, 2001, EUR J PHARMACOL, V412, P13, DOI 10.1016/S0014-2999(00)00941-9
   Yamada K, 2002, MOL PSYCHIATR, V7, P113, DOI 10.1038/sj/mp/4000974
   Yamada K, 2000, ANN MED, V32, P519, DOI 10.3109/07853890008998831
   Zhang L, 2013, J COMP NEUROL, V521, P1020, DOI 10.1002/cne.23216
NR 69
TC 4
Z9 4
U1 0
U2 3
PU ELSEVIER SCIENCE INC
PI NEW YORK
PA 360 PARK AVE SOUTH, NEW YORK, NY 10010-1710 USA
SN 0196-9781
EI 1873-5169
J9 PEPTIDES
JI Peptides
PD JAN
PY 2016
VL 75
BP 8
EP 17
DI 10.1016/j.peptides.2015.10.007
PG 10
WC Biochemistry & Molecular Biology; Endocrinology & Metabolism;
   Pharmacology & Pharmacy
WE Science Citation Index Expanded (SCI-EXPANDED)
SC Biochemistry & Molecular Biology; Endocrinology & Metabolism;
   Pharmacology & Pharmacy
GA DA8CW
UT WOS:000368033000002
PM 26524625
OA Green Accepted
DA 2022-07-19
ER

PT J
AU Wang, CW
   Chen, L
   Sun, Y
   Guo, WR
   Taouil, AK
   Ojima, I
AF Wang, Changwei
   Chen, Lei
   Sun, Yi
   Guo, Wanrong
   Taouil, Adam K.
   Ojima, Iwao
TI Design, synthesis and SAR study of Fluorine-containing 3rd-generation
   taxoids
SO BIOORGANIC CHEMISTRY
LA English
DT Article
DE Taxane; 3rd-generation taxoid; SAR study; Multidrug resistance;
   Fluorine-containing; Difluorovinyl; Trifluoromethoxy; Difluoromethoxy;
   Molecular docking analysis
ID MOLECULAR-FORCE FIELD; BIOLOGICAL EVALUATION; MEDICINAL CHEMISTRY;
   STRATEGIC INCORPORATION; DOCETAXEL TAXOTERE(R); ANTICANCER AGENTS;
   SECO-TAXOIDS; CANCER; RESISTANCE; METABOLISM
AB It has been shown that the incorporation of fluorine or organofluorine groups into pharmaceutical and agricultural drugs often induces desirable pharmacological properties through unique protein-drug interactions involving fluorine. We have reported separately remarkable effects of the 2,2-difluorovinyl (DFV) group at the C3' position, as well as those of the CF3O and CHF2O groups at the 3-position of the C2-benzoyl moiety of the 2nd-and 3rd-generation taxoids on their potency and pharmacological properties. Thus, it was very natural for us to investigate the combination of these two modifications in the 3rd-generation taxoids and to find out whether these two modifications are cooperative at the binding site in the beta-tubulin or not, as well as to see how these effects are reflected in the biological activities of the new 3rd-generation DFV-taxoids. Accordingly, we designed, synthesized and fully characterized 14 new 3rd-generation DFV-taxoids. These new DFV-taxoids exhibited remarkable cytotoxicity against human breast, lung, colon, pancreatic and prostate cancer cell lines. All of these new DFV-taxoids exhibited subnanomolar IC(50 )values against drug-sensitive cell lines, A549, HT29, Vcap and PC3, as well as CFPAC-1. All of the novel DFV-taxoids exhibited 2-4 orders of magnitude greater potency against extremely drug-resistant cancer cell lines, LCC6-MDR and DLD-1, as compared to paclitaxel, indicating that these new DFV-taxoids can overcome MDR caused by the overexpression of Pgp and other ABC cassette transporters. Dose-response (kill) curve analysis of the new DFV-taxoids in LCC6-MDR and DLD-1 cell lines revealed highly impressive profiles of several new DFV-taxoids. The cooperative effects of the combination of the 3'-DFV group and 3-CF3O/CHF2O-benzoyl moiety at the C2 position were investigated in detail by molecular docking analysis. We found that both the 3'-DFV moiety and the 3-CF3O/3-CHF2O group of the C2 benzoate moiety are nicely accommodated to the deep hydrophobic pocket of the paclitaxel/taxoid binding site in the beta-tubulin, enabling an enhanced binding mode through unique attractive interactions between fluorine/CF3O/CHF2O and the protein beyond those of paclitaxel and new-generation taxoids without bearing organofluorine groups, which are reflected in the remarkable potency of the new 3rd-generation DFV-taxoids.
C1 [Wang, Changwei; Chen, Lei; Sun, Yi; Taouil, Adam K.; Ojima, Iwao] SUNY Stony Brook, Dept Chem, Stony Brook, NY 11794 USA.
   [Wang, Changwei; Chen, Lei; Sun, Yi; Ojima, Iwao] SUNY Stony Brook, Inst Chem Biol & Drug Discovery, Stony Brook, NY 11794 USA.
   [Wang, Changwei; Guo, Wanrong] Chinese Acad Sci, Guangzhou Inst Biomed & Hlth, Drug Discovery Pipeline, Guangzhou 510530, Peoples R China.
RP Ojima, I (通讯作者)，SUNY Stony Brook, Dept Chem, Stony Brook, NY 11794 USA.
EM iwao.ojima@stonybrook.edu
FU National Cancer Institute [CA 103314]; Natural Science Foundation of
   Guangdong Province, China [2015B020211012, 2016A050502039]
FX This work was supported by grants from the National Cancer Institute (CA
   103314 to IO) and the Natural Science Foundation of Guangdong Province,
   China (2015B020211012 and 2016A050502039 to CW). The authors thank Dr.
   Bela Ruzsiczka, Institute of Chemical Biology and Drug Discovery, Stony
   Brook University, for his advice and technical help for LC/HRMS
   analysis, as well as M. D. Tortorella, Drug Discovery Pipeline,
   Guangzhou Institute of Biomedicine and Health (DDP-GIBH), for bioassay
   at its HTP Screening Laboratory. They also thank Dr. Peng Liu and Yican
   Wang, DDP-GIBH, for their technical help. A generous gift of
   10-deacetylbaccatin III from the Fujian Yew Park Biological Co. Ltd.,
   China is gratefully acknowledged.
CR Ahmad G, 2018, PHARM RES-DORDR, V35, DOI 10.1007/s11095-018-2349-x
   Ahmad G, 2017, CANCER LETT, V406, P71, DOI 10.1016/j.canlet.2017.08.004
   Ahmed G, 2019, MOL CANCER THER, V18, P1961, DOI 10.1158/1535-7163.MCT-18-1046
   Asmawi AA, 2019, DRUG DELIV TRANSL RE, V9, P543, DOI 10.1007/s13346-018-0526-4
   Beer M, 2008, J CLIN ONCOL, V26, DOI 10.1200/jco.2008.26.15_suppl.1066
   Begue JP, 2006, J FLUORINE CHEM, V127, P992, DOI 10.1016/j.jfluchem.2006.05.006
   BISSERY MC, 1995, ANTI-CANCER DRUG, V6, P339, DOI 10.1097/00001813-199506000-00001
   Bohm HJ, 2004, CHEMBIOCHEM, V5, P637, DOI 10.1002/cbic.200301023
   Botchkina GI, 2010, MOL CANCER, V9, DOI 10.1186/1476-4598-9-192
   Cottet F, 2003, EUR J ORG CHEM, V2003, P1559
   CRESTEIL T, 1994, CANCER RES, V54, P386
   Cucinotto I, 2013, J DRUG DELIV, V2013, DOI 10.1155/2013/905091
   De Bono JS, 2010, J CLIN ONCOL, V28, DOI 10.1200/jco.2010.28.15_suppl.4508
   Desai N., 2016, ALBUMIN MED PATHOLOG, P101
   Dong WJ, 2019, EUR J MED CHEM, V167, P583, DOI 10.1016/j.ejmech.2019.02.017
   Egan J.E., 2017, [Nanoemulsion compositions of taxoid drugs, and methods for the use thereof to target cancer cells and cancer stem cells, WIPO], Patent No. [WO2017214260, 2017214260 2017214260]
   Egan J.E., 2019, US Paten Appl., Patent No. [US20190183796, 20190183796 20190183796]
   Feng CC, 2018, J BIOMAT SCI-POLYM E, V29, P1729, DOI 10.1080/09205063.2018.1483616
   FOJO AT, 1987, P NATL ACAD SCI USA, V84, P265, DOI 10.1073/pnas.84.1.265
   FUQUA SA, 1965, J ORG CHEM, V30, P1027, DOI 10.1021/jo01015a017
   GASTEIGER J, 1978, TETRAHEDRON LETT, P3181
   GASTEIGER J, 1980, TETRAHEDRON, V36, P3219, DOI 10.1016/0040-4020(80)80168-2
   GOTTESMAN MM, 1993, ANNU REV BIOCHEM, V62, P385, DOI 10.1146/annurev.bi.62.070193.002125
   Gut I, 2006, XENOBIOTICA, V36, P772, DOI 10.1080/00498250600829220
   Halgren TA, 1996, J COMPUT CHEM, V17, P520, DOI 10.1002/(SICI)1096-987X(199604)17:5/6<520::AID-JCC2>3.0.CO;2-W
   Halgren TA, 1996, J COMPUT CHEM, V17, P490, DOI 10.1002/(SICI)1096-987X(199604)17:6<490::AID-JCC1>3.3.CO;2-V
   Halgren TA, 1996, J COMPUT CHEM, V17, P616, DOI 10.1002/(SICI)1096-987X(199604)17:5/6<616::AID-JCC5>3.0.CO;2-X
   Halgren TA, 1996, J COMPUT CHEM, V17, P553
   Halgren TA, 1996, J COMPUT CHEM, V17, P587, DOI 10.1002/(SICI)1096-987X(199604)17:5/6<587::AID-JCC4>3.0.CO;2-Q
   Hanwell MD, 2012, J CHEMINFORMATICS, V4, DOI 10.1186/1758-2946-4-17
   Haranahalli K, 2019, J FLUORINE CHEM, V217, P29, DOI 10.1016/j.jfluchem.2018.11.002
   Isanbor C, 2006, J FLUORINE CHEM, V127, P303, DOI 10.1016/j.jfluchem.2006.01.011
   Jaracz S, 2005, BIOORGAN MED CHEM, V13, P5043, DOI 10.1016/j.bmc.2005.04.084
   Jelinek M, 2013, CANCER CELL INT, V13, DOI 10.1186/1475-2867-13-42
   Jing YR, 2014, BIOORGAN MED CHEM, V22, P194, DOI 10.1016/j.bmc.2013.11.037
   Kirk KL, 2006, J FLUORINE CHEM, V127, P1013, DOI 10.1016/j.jfluchem.2006.06.007
   Kuznetsova L, 2006, BIOORG MED CHEM LETT, V16, P974, DOI 10.1016/j.bmcl.2005.10.089
   Kuznetsova L, 2012, J FLUORINE CHEM, V143, P177, DOI 10.1016/j.jfluchem.2012.07.007
   Kuznetsova LV, 2008, J FLUORINE CHEM, V129, P817, DOI 10.1016/j.jfluchem.2008.05.013
   Li F, 2007, CELL RES, V17, P3, DOI 10.1038/sj.cr.7310118
   Lowe J, 2001, J MOL BIOL, V313, P1045, DOI 10.1006/jmbi.2001.5077
   Lu XF, 2019, IMMUNOBIOLOGY, V224, P355, DOI 10.1016/j.imbio.2019.03.002
   Luo Z, 2018, ADV HEALTHC MATER, V7, DOI 10.1002/adhm.201801221
   Marre F, 1996, CANCER RES, V56, P1296
   Matesanz R, 2014, BIOORGAN MED CHEM, V22, P5078, DOI 10.1016/j.bmc.2014.05.048
   Mohelnikova-Duchonova B, 2017, PHARMACOGENOMICS J, V17, P452, DOI 10.1038/tpj.2016.55
   MONSARRAT B, 1990, DRUG METAB DISPOS, V18, P895
   Morris GM, 2009, J COMPUT CHEM, V30, P2785, DOI 10.1002/jcc.21256
   Muller K, 2007, SCIENCE, V317, P1881, DOI 10.1126/science.1131943
   Ojima I, 1996, J MED CHEM, V39, P3889, DOI 10.1021/jm9604080
   Ojima I, 1997, J MED CHEM, V40, P279, DOI 10.1021/jm9606711
   Ojima I, 1997, J MED CHEM, V40, P267, DOI 10.1021/jm960563e
   OJIMA I, 1995, ACCOUNTS CHEM RES, V28, P383, DOI 10.1021/ar00057a004
   OJIMA I, 1992, TETRAHEDRON, V48, P6985, DOI 10.1016/S0040-4020(01)91210-4
   Ojima I., 2017, [Third generation taxoids and methods of using same, WIPO], Patent No. [WO2017004478, 2017004478 2017004478]
   Ojima I., 2009, FLUORINE MED CHEM CH
   Ojima I, 2008, J MED CHEM, V51, P3203, DOI 10.1021/jm800086e
   Ojima I, 2018, J NAT PROD, V81, P703, DOI 10.1021/acs.jnatprod.7b01012
   Ojima I, 2017, J FLUORINE CHEM, V198, P10, DOI 10.1016/j.jfluchem.2016.12.016
   Ojima I, 2016, EXPERT OPIN THER PAT, V26, P1, DOI 10.1517/13543776.2016.1111872
   Ojima I, 2014, BIOORGAN MED CHEM, V22, P5060, DOI 10.1016/j.bmc.2014.02.036
   Ojima I, 2009, J NAT PROD, V72, P554, DOI 10.1021/np8006556
   Pettersen EF, 2004, J COMPUT CHEM, V25, P1605, DOI 10.1002/jcc.20084
   Prasanna M.D., 2000, CRYST ENG, V3, P135
   Qiu WQ, 2018, NAT PROD RES, V32, P121, DOI 10.1080/14786419.2017.1340281
   Quinton AE, 2018, MED ONCOL, V35, DOI 10.1007/s12032-018-1175-7
   Rong DD, 2020, CANCER LETT, V491, P36, DOI 10.1016/j.canlet.2020.06.025
   Seitz JD, 2018, J ORG CHEM, V83, P2847, DOI 10.1021/acs.joc.7b03284
   Srinivasarao M, 2015, NAT REV DRUG DISCOV, V14, P203, DOI 10.1038/nrd4519
   Swierczynski D, 2005, EUR J ORG CHEM, V2005, P1172, DOI 10.1002/ejoc.200400446
   Tang Y, 2017, EUR J MED CHEM, V137, P488, DOI 10.1016/j.ejmech.2017.06.001
   Taylor R, 2017, ACTA CRYSTALLOGR B, V73, P474, DOI 10.1107/S2052520617005923
   Truhlar DG, 2007, J COMPUT CHEM, V28, P73, DOI 10.1002/jcc.20529
   Voborilova J, 2011, INVEST NEW DRUG, V29, P411, DOI 10.1007/s10637-009-9368-8
   Vrignaud P, 2013, CLIN CANCER RES, V19, P2973, DOI 10.1158/1078-0432.CCR-12-3146
   Wang CW, 2020, BIOORG CHEM, V95, DOI 10.1016/j.bioorg.2019.103523
   Wang J, 2014, CHEM REV, V114, P2432, DOI 10.1021/cr4002879
   Wang SR, 2016, ORG BIOMOL CHEM, V14, P345, DOI 10.1039/c5ob02131f
   Wang T, 2018, ACS OMEGA, V3, P3717, DOI 10.1021/acsomega.8b00409
   WANI MC, 1971, J AM CHEM SOC, V93, P2325, DOI 10.1021/ja00738a045
   Weaver BA, 2014, MOL BIOL CELL, V25, P2677, DOI 10.1091/mbc.E14-04-0916
   Yamazaki T, 2009, FLUORINE MED CHEM CH, P3
   Yardley DA, 2018, CLIN BREAST CANCER, V18, pE781, DOI 10.1016/j.clbc.2018.03.004
   Yu T, 2018, J BIOMED NANOTECHNOL, V14, P2077, DOI 10.1166/jbn.2018.2651
   Zafrani Y, 2017, J MED CHEM, V60, P797, DOI 10.1021/acs.jmedchem.6b01691
   Zheng J, 2013, CHEM COMMUN, V49, P7513, DOI 10.1039/c3cc44271c
   Zheng XW, 2017, INT J ONCOL, V50, P893, DOI 10.3892/ijo.2017.3871
   Zhou LY, 2018, ADV MATER, V30, DOI 10.1002/adma.201704888
   Zuniga E.S., 2012, THESIS S BROOK U
NR 89
TC 0
Z9 0
U1 9
U2 9
PU ACADEMIC PRESS INC ELSEVIER SCIENCE
PI SAN DIEGO
PA 525 B ST, STE 1900, SAN DIEGO, CA 92101-4495 USA
SN 0045-2068
EI 1090-2120
J9 BIOORG CHEM
JI Bioorganic Chem.
PD FEB
PY 2022
VL 119
AR 105578
DI 10.1016/j.bioorg.2021.105578
PG 16
WC Biochemistry & Molecular Biology; Chemistry, Organic
WE Science Citation Index Expanded (SCI-EXPANDED); Index Chemicus (IC)
SC Biochemistry & Molecular Biology; Chemistry
GA 1D8ZP
UT WOS:000794086600004
PM 34979464
DA 2022-07-19
ER

PT J
AU Li, XJY
   Jiang, ZZ
   Zhang, LY
AF Li, Xiao-Jiaoyang
   Jiang, Zhen-Zhou
   Zhang, Lu-yong
TI Triptolide: Progress on research in pharmacodynamics and toxicology
SO JOURNAL OF ETHNOPHARMACOLOGY
LA English
DT Review
DE Triptolide; Tripterygium wilfordii Hook. f.; Anti-tumor; Metabolism;
   Toxicity
ID NF-KAPPA-B; PROTECTS DOPAMINERGIC-NEURONS; INFLAMMATION-MEDIATED DAMAGE;
   PANCREATIC-CANCER CELLS; GENE-EXPRESSION; TNF-ALPHA; PROINFLAMMATORY
   CYTOKINE; INDUCED APOPTOSIS; COX-2 EXPRESSION; MATRIX-METALLOPROTEINASE
AB Ethnopharmacological relevance: Tripterygium wilfordii Hook. f. (Tripterygium wilfordii), also known as Huangteng and gelsemium elegan, is a traditional Chinese medicine that has been marketed in China as Triptelygium wilfordii glycoside tablets. Triptolide (TP), an active component in Tripterygium wilfordii extracts, has been used to treat various diseases, including lupus, cancer, rheumatoid arthritis and nephritic syndrome. This review summarizes recent developments in the research on the pharmacodynamics, pharmacokinetics, pharmacy and toxicology of TP, with a focus on its novel mechanism of reducing toxicity. This review provides insight for future studies on traditional Chinese medicine, a field that is both historically and currently important.
   Materials and methods: We included studies published primarily within the last five years that were available in online academic databases (e.g., PubMed, Google Scholar, CNKI, SciFinder and Web of Science).
   Results: TP has a long history of use in China because it displays multiple pharmacological activities, including anti-rheumatism, anti-inflammatory, anti-tumor and neuroprotective properties. It has been widely used for the treatment of various diseases, such as rheumatoid arthritis, nephritic syndrome, lupus, Behcet's disease and central nervous system diseases. Recently, numerous breakthroughs have been made in our understanding of the pharmacological efficacy of TP. Although TP has been marketed as a traditional Chinese medicine, its multi-organ toxicity prevents it from being widely used in clinical practice.
   Conclusions: Triptolide, a biologically active natural product extracted from the root of Tripterygium wilfordii, has shown promising pharmacological effects, particularly as an anti-tumor agent. Currently, in anti-cancer research, more effort should be devoted to investigating effective anti-tumor targets and confirming the antitumor spectrum and clinical indications of novel anti-tumor pro-drugs. To apply TP appropriately, with high efficacy and low toxicity, the safety and non-toxic dose range for specific target organs and diseases should be determined, the altered pathways and mechanisms of exposure need to be clarified, and an early warning system for toxicity needs to be established. With further in-depth study of the efficacy and toxicity of TP, we believe that TP will become a promising multi-use drug with improved clinical efficacy and safety in the future. (C) 2014 Elsevier Ireland Ltd. All rights reserved.
C1 [Li, Xiao-Jiaoyang; Jiang, Zhen-Zhou; Zhang, Lu-yong] China Pharmaceut Univ, Jiangsu Ctr Drug Screening, Nanjing 210009, Jiangsu, Peoples R China.
   [Jiang, Zhen-Zhou] China Pharmaceut Univ, Key Lab Drug Qual Control & Pharmacovigilance, Nanjing 210009, Jiangsu, Peoples R China.
   [Zhang, Lu-yong] China Pharmaceut Univ, Jiangsu Ctr Pharmacodynam Res & Evaluat, Nanjing 210009, Jiangsu, Peoples R China.
RP Jiang, ZZ (通讯作者)，China Pharmaceut Univ, Jiangsu Ctr Drug Screening, 24 Tongjiaxiang St, Nanjing 210009, Jiangsu, Peoples R China.
EM lixiaojiaoyang@163.com; beaglejiang@cpu.edu.cn; lyonzhang@163.com
RI Li, Xiaojiaoyang/CAG-6603-2022
OI Li, Xiaojiaoyang/0000-0003-0291-5856
FU National Natural Science Foundation of China [81320108029, 81102887,
   81274146, 81001564, 81173651]; Program for Excellent Scientific and the
   Technological Innovation Team of Jiangsu Higher Education; 111 Project
   [111-2-07]
FX The studies included in this review in which our group involved in were
   supported by the National Natural Science Foundation of China (No.
   81320108029, 81102887, 81274146, 81001564 and 81173651), the 2011
   Program for Excellent Scientific and the Technological Innovation Team
   of Jiangsu Higher Education; the studies were also partially supported
   by the 111 Project (No. 111-2-07). The authors are grateful to Runping
   Liu his revision of the primary manuscript and Guangping Dong and Jun
   Ling for drawing the figures.
CR Aa JY, 2011, METABOLOMICS, V7, P217, DOI 10.1007/s11306-010-0241-8
   Antonoff MB, 2009, SURGERY, V146, P282, DOI 10.1016/j.surg.2009.04.023
   Banerjee S, 2013, J BIOL CHEM, V288, P33927, DOI 10.1074/jbc.M113.500983
   Beg AA, 1996, SCIENCE, V274, P782, DOI 10.1126/science.274.5288.782
   Carter BZ, 2006, BLOOD, V108, P630, DOI 10.1182/blood-2005-09-3898
   Chen Q, 2010, CANCER LETT, V291, P246, DOI 10.1016/j.canlet.2009.10.019
   Chen YW, 2006, MOL IMMUNOL, V43, P1088, DOI 10.1016/j.molimm.2005.07.026
   Choi YJ, 2003, BIOCHEM PHARMACOL, V66, P273, DOI 10.1016/S0006-2952(03)00282-X
   Chugh R, 2012, SCI TRANSL MED, V4, DOI 10.1126/scitranslmed.3004334
   Clawson KA, 2010, J SURG RES, V163, P244, DOI 10.1016/j.jss.2010.03.067
   Ding H., 2004, CHINESE HERBAL MED, V27, P115
   Du F.Y., 2013, J APPL TOXICOL, V5, P1
   Dudeja V., 2007, PANCREAS, V35, P391
   Flower RJ, 2003, NAT REV DRUG DISCOV, V2, P179, DOI 10.1038/nrd1034
   Fu Q, 2013, CHIN J INTEGR MED, V19, P683, DOI 10.1007/s11655-012-1265-x
   Fu Q, 2011, FITOTERAPIA, V82, P1241, DOI 10.1016/j.fitote.2011.08.019
   Geng Y, 2012, PHYTOTHER RES, V26, P337, DOI 10.1002/ptr.3538
   Goloudina AR, 2012, CANCER LETT, V325, P117, DOI 10.1016/j.canlet.2012.06.003
   Gu LB, 2009, CANCER CELL, V15, P363, DOI 10.1016/j.ccr.2009.03.002
   Guan W., 2010, J WANNAN MED U, V29, P18
   Han R, 2012, BRIT J CLIN PHARMACO, V74, P424, DOI 10.1111/j.1365-2125.2012.04221.x
   He MF, 2010, INT J CANCER, V126, P266, DOI 10.1002/ijc.24694
   Honda R, 1997, FEBS LETT, V420, P25, DOI 10.1016/S0014-5793(97)01480-4
   Hong YZ, 2002, KIDNEY INT, V62, P1291, DOI 10.1111/j.1523-1755.2002.kid586.x
   Hoyle GW, 2010, AM J PHYSIOL-LUNG C, V298, pL830, DOI 10.1152/ajplung.00014.2010
   Huang M, 2013, MOL CANCER THER, V12, P184, DOI 10.1158/1535-7163.MCT-12-0425
   Huang WJ, 2012, PLOS ONE, V7, DOI 10.1371/journal.pone.0032960
   Jiang XH, 2001, ONCOGENE, V20, P8009, DOI 10.1038/sj.onc.1204981
   Jiang Z.Z., 2013, PROGRAM PHARM SCI, V37, P545
   Jiao J, 2008, J NEUROIMMUNOL, V205, P32, DOI 10.1016/j.jneuroim.2008.08.006
   Johnson SM, 2011, J SURG RES, V168, P197, DOI 10.1016/j.jss.2009.07.002
   Kim YH, 2004, EUR J PHARMACOL, V494, P1, DOI 10.1016/j.ejphar.2004.04.040
   Klawitter M, 2012, Eur Spine J, V21 Suppl 6, pS850, DOI 10.1007/s00586-011-1919-y
   Krakauer T, 2005, IMMUNOPHARM IMMUNOT, V27, P53, DOI 10.1081/IPH-51294
   Krishna G, 2001, AM J PATHOL, V158, P997, DOI 10.1016/S0002-9440(10)64046-1
   Krosch TCK, 2013, AM J SURG, V205, P387, DOI 10.1016/j.amjsurg.2013.01.008
   Lanoix J, 1996, ONCOGENE, V13, P1153
   Law SKY, 2011, PHYTOCHEMISTRY, V72, P21, DOI 10.1016/j.phytochem.2010.10.015
   Lee HF, 2012, RESP PHYSIOL NEUROBI, V182, P1, DOI 10.1016/j.resp.2012.01.016
   Lee KY, 1999, J BIOL CHEM, V274, P13451, DOI 10.1074/jbc.274.19.13451
   Leuenroth SJ, 2007, P NATL ACAD SCI USA, V104, P4389, DOI 10.1073/pnas.0700499104
   Li Fan, 2009, Journal of Environment and Health, V26, P498
   Li FQ, 2004, J NEUROIMMUNOL, V148, P24, DOI 10.1016/j.jneuroim.2003.10.054
   Li H, 2012, ONCOL LETT, V3, P485, DOI 10.3892/ol.2011.500
   Li J.X., 2007, ASIA PACIFIC TRADITI, V7, P41
   Li J, 2012, TOXICOL LETT, V213, P194, DOI 10.1016/j.toxlet.2012.07.008
   Li W, 2008, XENOBIOTICA, V38, P1551, DOI 10.1080/00498250802503359
   Li Y, 2010, MOL IMMUNOL, V47, P2467, DOI 10.1016/j.molimm.2010.06.007
   Li Z, 2009, J MED CHEM, V52, P5115, DOI 10.1021/jm900342g
   Liacini A, 2005, BIOCHEM BIOPH RES CO, V327, P320, DOI 10.1016/j.bbrc.2004.12.020
   Lin N, 2001, ARTHRITIS RHEUM-US, V44, P2193, DOI 10.1002/1529-0131(200109)44:9&lt;2193::AID-ART373&gt;3.0.CO;2-5
   Lin N, 2007, BIOCHEM PHARMACOL, V73, P136, DOI 10.1016/j.bcp.2006.08.027
   Lin YL, 2013, ANTI-CANCER DRUG, V24, P945, DOI 10.1097/CAD.0b013e3283651862
   Liu J.Q., 2012, JIANGXI J TRADITIONA, V42, P55
   Liu J, 2011, DRUG CHEM TOXICOL, V34, P1, DOI 10.3109/01480541003774358
   Liu JJ, 2012, PHYTOMEDICINE, V19, P756, DOI 10.1016/j.phymed.2012.02.014
   Liu L, 2010, TOXICOLOGY, V271, P57, DOI 10.1016/j.tox.2010.03.004
   Liu LS, 2012, PLOS ONE, V7, DOI 10.1371/journal.pone.0043389
   Liu QY, 2007, MOL IMMUNOL, V44, P2686, DOI 10.1016/j.molimm.2006.12.003
   Liu X, 2012, METABOLOMICS, V8, P907, DOI 10.1007/s11306-011-0385-1
   Liu YA, 2010, CHINESE J CANCER RES, V22, P141, DOI 10.1007/s11670-010-0141-5
   Lu N, 2012, PLOS ONE, V7, DOI 10.1371/journal.pone.0035722
   Lu Y, 2014, CHEM BIOL, V21, P246, DOI 10.1016/j.chembiol.2013.12.009
   Lu Y, 2006, INVEST OPHTH VIS SCI, V47, P3796, DOI 10.1167/iovs.06-0319
   Ma J., 2012, CHINESE J EXPT TRADI, V18, P283
   Ma TY, 2004, AM J PHYSIOL-GASTR L, V286, pG367, DOI 10.1152/ajpgi.00173.2003
   MacKenzie TN, 2013, MOL CANCER THER, V12, P1266, DOI 10.1158/1535-7163.MCT-12-1231
   Manning BD, 2007, CELL, V129, P1261, DOI 10.1016/j.cell.2007.06.009
   Manzo SG, 2012, CANCER RES, V72, P5363, DOI 10.1158/0008-5472.CAN-12-1006
   Matta R, 2009, AM J TRANSL RES, V1, P267
   Mayer MP, 2005, CELL MOL LIFE SCI, V62, P670, DOI 10.1007/s00018-004-4464-6
   Mujumdar N, 2010, GASTROENTEROLOGY, V139, P598, DOI 10.1053/j.gastro.2010.04.046
   Nie J, 2012, INT IMMUNOPHARMACOL, V13, P175, DOI 10.1016/j.intimp.2012.03.021
   Ou C.C., 2012, EVID-BASED COMPL ALT, V2012, P1
   Pan JX, 2010, CANCER LETT, V292, P149, DOI 10.1016/j.canlet.2009.11.018
   Pan XD, 2009, GLIA, V57, P1227, DOI 10.1002/glia.20844
   Phillips PA, 2007, CANCER RES, V67, P9407, DOI 10.1158/0008-5472.CAN-07-1077
   Qiu Daoming, 2003, Drugs R D, V4, P1, DOI 10.2165/00126839-200304010-00001
   Rubinstein AD, 2012, J CELL SCI, V125, P5259, DOI 10.1242/jcs.115865
   Shao F, 2007, BIOL PHARM BULL, V30, P702, DOI 10.1248/bpb.30.702
   Shi XP, 2009, CLIN CANCER RES, V15, P1686, DOI 10.1158/1078-0432.CCR-08-2141
   Shu B., 2009, J YUNNAN U TRADIT CH, V5, P32
   Srinivasula SM, 2001, NATURE, V410, P112, DOI 10.1038/35065125
   Su YW, 2012, PLOS ONE, V7, DOI 10.1371/journal.pone.0037395
   Sun LX, 2013, TOXICOL LETT, V223, P96, DOI 10.1016/j.toxlet.2013.08.014
   Sun LX, 2011, BIOCHEM BIOPH RES CO, V416, P99, DOI 10.1016/j.bbrc.2011.11.004
   Tai T, 2014, J ETHNOPHARMACOL, V152, P358, DOI 10.1016/j.jep.2014.01.026
   Tan BJ, 2011, ONCOL REP, V26, P1315, DOI 10.3892/or.2011.1406
   Tang J, 2012, EVID-BASED COMPL ALT, V2012, DOI 10.1155/2012/185167
   Tang XY, 2007, POSTGRAD MED J, V83, P338, DOI 10.1136/pgmj.2006.055426
   Tao R, 2011, EXP MOL PATHOL, V90, P137, DOI 10.1016/j.yexmp.2010.12.001
   Tao Y, 2012, ASIAN PAC J CANCER P, V13, P1611, DOI 10.7314/APJCP.2012.13.4.1611
   Titov DV, 2011, NAT CHEM BIOL, V7, P182, DOI 10.1038/NCHEMBIO.522
   Tu HQ, 2011, PHYTOTHER RES, V25, P1678, DOI 10.1002/ptr.3471
   Villicana C, 2013, J CELL SCI, V126, P2502, DOI 10.1242/jcs.122721
   Wang H., 2010, CHINESE J PHARM TOXI, V6, P169
   Wang JY, 2013, FOOD CHEM TOXICOL, V58, P495, DOI 10.1016/j.fct.2013.04.039
   Wang JX, 2012, ANAT REC, V295, P922, DOI 10.1002/ar.22479
   Wang XZ, 2014, FITOTERAPIA, V93, P245, DOI 10.1016/j.fitote.2014.01.006
   Wang Y, 2011, PLOS ONE, V6, DOI 10.1371/journal.pone.0023993
   Wang Y, 2010, ACTA PHARMACOL SIN, V31, P649, DOI 10.1038/aps.2010.46
   Wen HL, 2013, CARDIOVASC DIABETOL, V12, DOI 10.1186/1475-2840-12-50
   Wen L, 2012, ACTA PHARMACOL SIN, V33, P109, DOI 10.1038/aps.2011.145
   Westerheide SD, 2006, J BIOL CHEM, V281, P9616, DOI 10.1074/jbc.M512044200
   Wu PP, 2011, ONCOL REP, V25, P551, DOI 10.3892/or.2010.1080
   Wu R, 2013, MOL IMMUNOL, V56, P340, DOI 10.1016/j.molimm.2013.05.006
   Xie B.G., 2002, GUANGXI MED J, V24, P576
   Xin MJ, 2010, HEPATOB PANCREAT DIS, V9, P312
   Xu HT, 2014, CHEMMEDCHEM, V9, P290, DOI 10.1002/cmdc.201300409
   Xu XL, 2012, INT IMMUNOPHARMACOL, V14, P704, DOI 10.1016/j.intimp.2012.09.016
   Xue X, 2011, TOXICOL LETT, V205, P47, DOI 10.1016/j.toxlet.2011.05.003
   Yan YH, 2012, FOOD CHEM TOXICOL, V50, P2560, DOI 10.1016/j.fct.2012.04.033
   Yang F, 2012, EXP TOXICOL PATHOL, V64, P905, DOI 10.1016/j.etp.2011.03.013
   Yang F, 2011, J HUAZHONG U SCI-MED, V31, P335, DOI 10.1007/s11596-011-0377-4
   Yang SM, 2003, MOL CANCER THER, V2, P65
   Yang ZNJ, 2011, MOL CANCER THER, V10, P1533, DOI 10.1158/1535-7163.MCT-11-0047
   Yao JC, 2008, BIOL PHARM BULL, V31, P592, DOI 10.1248/bpb.31.592
   Ye XC, 2010, TOXICOL LETT, V192, P212, DOI 10.1016/j.toxlet.2009.10.028
   Yokoyama Y, 2008, PANCREAS, V37, P503, DOI 10.1097/01.MPA.0000335422.35981.98
   Yu C, 2011, FITOTERAPIA, V82, P709, DOI 10.1016/j.fitote.2011.02.011
   Yuan XP, 2011, NEPHROLOGY, V16, P200, DOI 10.1111/j.1440-1797.2010.01359.x
   Zeng R, 2011, J HUAZHONG U SCI-MED, V31, P446, DOI 10.1007/s11596-011-0471-7
   Zhang J, 2012, ENDOCR J, V59, P473, DOI 10.1507/endocrj.EJ11-0407
   Zhang WD, 2007, PLANTA MED, V73, P336, DOI 10.1055/s-2007-967136
   Zhang Y, 2010, J IMMUNOL, V184, P3866, DOI 10.4049/jimmunol.0903417
   Zhang Y, 2012, J ETHNOPHARMACOL, V141, P170, DOI 10.1016/j.jep.2012.02.015
   Zhang Z, 2005, ONCOGENE, V24, P7238, DOI 10.1038/sj.onc.1208814
   Zhao F, 2010, EUR J PHARMACOL, V646, P1, DOI 10.1016/j.ejphar.2010.05.034
   Zhao HX, 2012, EXP MOL MED, V44, P633, DOI 10.3858/emm.2012.44.11.072
   Zhao Q, 2005, J BIOL CHEM, V280, P8101, DOI 10.1074/jbc.M411760200
   Zheng SZ, 2011, TOXICOL IN VITRO, V25, P1557, DOI 10.1016/j.tiv.2011.05.020
   Zheng Y, 2013, CNS NEUROSCI THER, V19, P76, DOI 10.1111/cns.12039
   Zhou GX, 2007, BBA-GEN SUBJECTS, V1770, P1021, DOI 10.1016/j.bbagen.2007.03.002
   Zhou HF, 2005, NEUROBIOL DIS, V18, P441, DOI 10.1016/j.nbd.2004.12.005
   Zhou J, 1999, Zhongguo Zhong Xi Yi Jie He Za Zhi, V19, P77
   Zhou ZL, 2012, NAT PROD REP, V29, P457, DOI 10.1039/c2np00088a
   Zhou ZL, 2010, MOL CANCER, V9, DOI 10.1186/1476-4598-9-268
   Zhu B, 2010, NEPHROL DIAL TRANSPL, V25, P3180, DOI 10.1093/ndt/gfq239
NR 138
TC 231
Z9 258
U1 18
U2 309
PU ELSEVIER IRELAND LTD
PI CLARE
PA ELSEVIER HOUSE, BROOKVALE PLAZA, EAST PARK SHANNON, CO, CLARE, 00000,
   IRELAND
SN 0378-8741
EI 1872-7573
J9 J ETHNOPHARMACOL
JI J. Ethnopharmacol.
PD AUG 8
PY 2014
VL 155
IS 1
BP 67
EP 79
DI 10.1016/j.jep.2014.06.006
PG 13
WC Plant Sciences; Chemistry, Medicinal; Integrative & Complementary
   Medicine; Pharmacology & Pharmacy
WE Science Citation Index Expanded (SCI-EXPANDED)
SC Plant Sciences; Pharmacology & Pharmacy; Integrative & Complementary
   Medicine
GA AN8KV
UT WOS:000340854000007
PM 24933225
HC Y
HP N
DA 2022-07-19
ER

PT J
AU Sheng, YH
   Ng, GZ
   Summers, KM
   Every, AL
   Price, G
   Hasnain, SZ
   Sutton, P
   McGuckin, MA
AF Sheng, Yong H.
   Ng, Garrett Z.
   Summers, Kim M.
   Every, Alison L.
   Price, Gareth
   Hasnain, Sumaira Z.
   Sutton, Philip
   McGuckin, Michael A.
TI Influence of the MUC1 Cell Surface Mucin on Gastric Mucosal Gene
   Expression Profiles in Response toHelicobacter pyloriInfection in Mice
SO FRONTIERS IN CELLULAR AND INFECTION MICROBIOLOGY
LA English
DT Article
DE MUC1; Helicobacter pylori; infection; gene expression; lipid metabolism;
   SPINK1
ID SECRETORY TRYPSIN-INHIBITOR; EPITHELIAL INFLAMMATION; CANCER
AB The cell surface mucin MUC1 is an important host factor limitingHelicobacter pylori (H. pylori) pathogenesis in both humans and mice by providing a protective barrier and modulating mucosal epithelial and leukocyte responses. The aim of this study was to establish the time-course of molecular events in MUC1-modulated gene expression profiles in response toH. pyloriinfection in wild type (WT) and MUC1-deficient mice using microarray-determined mRNA expression, gene network analysis and Ingenuity Pathway Analysis (IPA). A time-course over the first 72 h of infection showed significantly higher mucosal loads of bacteria at 8 h of infection inMuc1(-/-)mice compared with WT, confirming its importance in the early stages of infection (P= 0.0003). Microarray analysis revealed 266 differentially expressed genes at one or more time-points over 72 h in the gastric mucosa ofMuc1(-/-)mice compared with WT control using a threshold of 2-fold change. The SPINK1 pancreatic cancer canonical pathway was strongly inhibited inMuc1(-/-)mice compared with WT at sham and 8 h infection (P= 6.08E-14 andP= 2.25 E-19, respectively) but potently activated at 24 and 72 h post-infection (P= 1.38E-22 andP= 5.87E-13, respectively). The changes in this pathway are reflective of higher expression of genes mediating digestion and absorption of lipids, carbohydrates, and proteins at sham and 8 h infection in the absence of MUC1, but that this transcriptional signature is highly down regulated as infection progresses in the absence of MUC1. UninfectedMuc1(-/-)gastric tissue was highly enriched for expression of factors involved in lipid metabolism and 8 h infection further activated this network compared with WT. As infection progressed, a network of antimicrobial and anti-inflammatory response genes was more highly activated inMuc1(-/-)than WT mice. Key target genes identified by time-course microarrays were independently validated using RT-qPCR. These results highlight the dynamic interplay between the host andH. pylori, and the role of MUC1 in host defense, and provide a general picture of changes in cellular gene expression modulated by MUC1 in a time-dependent manner in response toH. pyloriinfection.
C1 [Sheng, Yong H.; Hasnain, Sumaira Z.; McGuckin, Michael A.] Univ Queensland, Translat Res Inst, Inflammatory Dis Biol & Therapeut Grp, Mater Res Inst, Woolloongabba, Qld, Australia.
   [Ng, Garrett Z.; Every, Alison L.] Univ Melbourne, Fac Vet & Agr Sci, Ctr Anim Biotechnol, Parkville, Vic, Australia.
   [Summers, Kim M.] Univ Queensland, Translat Res Inst, Genet Genom & Transcript Dis Grp, Mater Res Inst, Woolloongabba, Qld, Australia.
   [Price, Gareth] Univ Queensland, Inst Mol Biosci, QCIF Facil Adv Bioinformat, St Lucia, Qld, Australia.
   [Sutton, Philip] Royal Childrens Hosp, Murdoch Childrens Res Inst, Mucosal Immunol, Parkville, Vic, Australia.
   [Sutton, Philip] Univ Melbourne, Fac Med Dent & Hlth Sci, Dept Paediat, Parkville, Vic, Australia.
   [McGuckin, Michael A.] Univ Melbourne, Fac Med Dent & Hlth Sci, Parkville, Vic, Australia.
   [Every, Alison L.] La Trobe Univ, Coll Sci Hlth & Engn, Bundoora, Vic, Australia.
RP McGuckin, MA (通讯作者)，Univ Queensland, Translat Res Inst, Inflammatory Dis Biol & Therapeut Grp, Mater Res Inst, Woolloongabba, Qld, Australia.; McGuckin, MA (通讯作者)，Univ Melbourne, Fac Med Dent & Hlth Sci, Parkville, Vic, Australia.
EM michael.mcguckin@unimelb.edu.au
RI sheng, yong H/C-5052-2013; Hasnain, Sumaira/N-3412-2014; Summers,
   Kim/M-4086-2015
OI sheng, yong H/0000-0002-4623-9098; Sutton, Philip/0000-0003-3129-1800;
   Hasnain, Sumaira/0000-0001-8577-8628; Summers, Kim/0000-0002-7084-4386;
   McGuckin, Michael/0000-0002-8375-2675
CR Bochkov YA, 2010, MUCOSAL IMMUNOL, V3, P69, DOI 10.1038/mi.2009.109
   Boyer LA, 2005, CELL, V122, P947, DOI 10.1016/j.cell.2005.08.020
   Calvano SE, 2005, NATURE, V437, P1032, DOI 10.1038/nature03985
   Carvalho F, 1997, GLYCOCONJUGATE J, V14, P107, DOI 10.1023/A:1018573201347
   Chang JT, 2006, BIOINFORMATICS, V22, P2926, DOI 10.1093/bioinformatics/btl483
   Granlund AV, 2013, CELL TISSUE RES, V352, P639, DOI 10.1007/s00441-013-1592-z
   Guang W, 2010, J BIOL CHEM, V285, P20547, DOI 10.1074/jbc.M110.121319
   Hallen LC, 2007, J INTERF CYTOK RES, V27, P675, DOI 10.1089/jir.2007.0021
   Ham SY, 2016, ONCOGENESIS, V5, DOI 10.1038/oncsis.2015.47
   Hata T, 2019, MOL CANCER THER, V18, P1744, DOI 10.1158/1535-7163.MCT-19-0156
   HONDA Y, 1990, J GEN VIROL, V71, P1999, DOI 10.1099/0022-1317-71-9-1999
   Huang DW, 2009, NAT PROTOC, V4, P44, DOI 10.1038/nprot.2008.211
   Huang DW, 2009, NUCLEIC ACIDS RES, V37, P1, DOI 10.1093/nar/gkn923
   Kaczkowski B, 2012, SCI REP-UK, V2, DOI 10.1038/srep00515
   Konturek PC, 1998, REGUL PEPTIDES, V77, P95, DOI 10.1016/S0167-0115(98)00105-0
   Kosugi M, 2011, PLOS ONE, V6, DOI 10.1371/journal.pone.0028234
   Lee A, 1997, GASTROENTEROLOGY, V112, P1386, DOI 10.1016/S0016-5085(97)70155-0
   Linden SK, 2009, PLOS PATHOG, V5, DOI 10.1371/journal.ppat.1000617
   Marchbank T, 1998, DIGESTION, V59, P167, DOI 10.1159/000007485
   Marchbank T, 1996, AM J PATHOL, V148, P715
   Mavrommatis E, 2013, J INTERF CYTOK RES, V33, P206, DOI 10.1089/jir.2012.0133
   Mcguckin MA, 2007, GASTROENTEROLOGY, V133, P1210, DOI 10.1053/j.gastro.2007.07.003
   McGuckin MA, 2011, NAT REV MICROBIOL, V9, P265, DOI 10.1038/nrmicro2538
   Mehla K, 2014, BBA-REV CANCER, V1845, P126, DOI 10.1016/j.bbcan.2014.01.001
   Mi HY, 2019, NAT PROTOC, V14, P703, DOI 10.1038/s41596-019-0128-8
   Mi HY, 2019, NUCLEIC ACIDS RES, V47, pD419, DOI 10.1093/nar/gky1038
   Ng GZ, 2016, GUT, V65, P1087, DOI 10.1136/gutjnl-2014-307175
   Pitroda SP, 2009, P NATL ACAD SCI USA, V106, P5837, DOI 10.1073/pnas.0812029106
   Que J, 2007, DEVELOPMENT, V134, P2521, DOI 10.1242/dev.003855
   Rawla P, 2019, GASTROENTEROL REV, V14, P26, DOI 10.5114/pg.2018.80001
   Schroeder BO, 2019, GASTROENTEROL REP, V7, P3, DOI 10.1093/gastro/goy052
   Sheh A, 2013, GUT MICROBES, V4, P505, DOI 10.4161/gmic.26205
   Sheng YH, 2013, MUCOSAL IMMUNOL, V6, P557, DOI 10.1038/mi.2012.98
   Sheng YH, 2012, J GASTROEN HEPATOL, V27, P28, DOI 10.1111/j.1440-1746.2011.06909.x
   SPICER AP, 1995, J BIOL CHEM, V270, P30093
   Sutton P, 2000, VACCINE, V18, P2677, DOI 10.1016/S0264-410X(00)00052-9
   Theocharidis A, 2009, NAT PROTOC, V4, P1535, DOI 10.1038/nprot.2009.177
   Tohidpour A, 2017, TOXINS, V9, DOI 10.3390/toxins9080237
   van Dongen S, 2012, METHODS MOL BIOL, V804, P281, DOI 10.1007/978-1-61779-361-5_15
   Vinall LE, 2002, GASTROENTEROLOGY, V123, P41, DOI 10.1053/gast.2002.34157
   Wang Gai-Ping, 2010, World J Gastrointest Pathophysiol, V1, P85, DOI 10.4291/wjgp.v1.i2.85
   Wolfe CJ, 2005, BMC BIOINFORMATICS, V6, DOI 10.1186/1471-2105-6-227
   Wykes M, 2002, J LEUKOCYTE BIOL, V72, P692
   Zarzecka U, 2019, FRONT MICROBIOL, V10, DOI 10.3389/fmicb.2019.00961
NR 44
TC 2
Z9 2
U1 1
U2 6
PU FRONTIERS MEDIA SA
PI LAUSANNE
PA AVENUE DU TRIBUNAL FEDERAL 34, LAUSANNE, CH-1015, SWITZERLAND
SN 2235-2988
J9 FRONT CELL INFECT MI
JI Front. Cell. Infect. Microbiol.
PD JUL 24
PY 2020
VL 10
AR 343
DI 10.3389/fcimb.2020.00343
PG 19
WC Immunology; Microbiology
WE Science Citation Index Expanded (SCI-EXPANDED)
SC Immunology; Microbiology
GA NB4XU
UT WOS:000560518000001
PM 32793510
OA Green Published, gold
DA 2022-07-19
ER

PT J
AU Bao, LD
   Fu, XD
   Si, MW
   Wang, Y
   Ma, RL
   Ren, XH
   Lv, HJ
AF Bao, Lidao
   Fu, Xudong
   Si, Mingwen
   Wang, Yi
   Ma, Ruilian
   Ren, Xianhua
   Lv, Haijun
TI MicroRNA-185 Targets SOCS3 to Inhibit Beta-Cell Dysfunction in Diabetes
SO PLOS ONE
LA English
DT Article
ID LEPTIN RECEPTOR; EXPRESSION; GLUCOSE; PROGRESSION; SUPPRESSOR;
   COMPONENTS; MIR-185; CANCER
AB Diabetes is the most common and complex metabolic disorder, and one of the most important health threats now. MicroRNAs (miRNAs) are a group of small non-coding RNAs that have been suggested to play a vital role in a variety of physiological processes, including glucose homeostasis. In this study, we investigated the role of miR-185 in diabetes. MiR-85 was significantly downregulated in diabetic patients and mice, and the low level was correlated to blood glucose concentration. Overexpression of miR-185 enhanced insulin secretion of pancreatic beta-cells, promoted cell proliferation and protected cells from apoptosis. Further experiments using in silico prediction, luciferase reporter assay and western blot assay demonstrated that miR-185 directly targeted SOCS3 by binding to its 3'-UTR. On the contrary to miR-185's protective effects, SOCS3 significantly suppressed functions of beta-cell and inactivated Stat3 pathway. When treating cells with miR-185 mimics in combination with SOCS3 overexpression plasmid, the inhibitory effects of SOCS3 were reversed. While combined treatment of miR-185 mimics and SOCS3 siRNA induced synergistically promotive effects compared to either miR-185 mimics or SOCS3 siRNA treatment alone. Moreover, we observed that miR-185 level was inversely correlated with SOCS3 expression in diabetes patients. In conclusion, this study revealed a functional and mechanistic link between miR-185 and SOCS3 in the pathogenesis of diabetes. MIR-185 plays an important role in the regulation of insulin secretion and beta-cell growth in diabetes. Restoration of miR-185 expression may serve a potentially promising and efficient therapeutic approach for diabetes.
C1 [Bao, Lidao; Wang, Yi; Ma, Ruilian; Ren, Xianhua] Inner Mongolia Med Univ, Affiliated Hosp, Dept Pharm, Hohhot, Inner Mongolia, Peoples R China.
   [Fu, Xudong] Liaocheng Peoples Hosp, Dept Endocrinol, Liaocheng, Shandong, Peoples R China.
   [Si, Mingwen] Liaocheng Peoples Hosp, Dept Gen Surg, Liaocheng, Shandong, Peoples R China.
   [Lv, Haijun] Inner Mongolia Med Univ, Affiliated Hosp, Res Dept, Hohhot, Inner Mongolia, Peoples R China.
RP Ren, XH (通讯作者)，Inner Mongolia Med Univ, Affiliated Hosp, Dept Pharm, Hohhot, Inner Mongolia, Peoples R China.
EM xhr197702@126.com; haijun_lv13@126.com
FU Nature Science Foundation of Inner Mongolia Autonomous Region
   [2013MS1224]; Scientific Project of Affiliated Hospital of Inner
   Mongolia Medical University [NYFY2010YB006]; Youth Innovation Fund of
   Inner Mongolia Medical University [NY2010QN002]; Key Scientific Fund of
   Affiliated Hospital of Inner Mongolia Medical University
   [NYFYZD20130158]
FX This study was financially supported by the Nature Science Foundation of
   Inner Mongolia Autonomous Region (2013MS1224, for LDB,
   http://nsbr.nmkjt.gov.cn/index.aspx), Scientific Project of Affiliated
   Hospital of Inner Mongolia Medical University (NYFY2010YB006, for LDB,
   http://www.nmgfy.com/), Youth Innovation Fund of Inner Mongolia Medical
   University (NY2010QN002, for LDB, http://www.nmgfy.com/), and Key
   Scientific Fund of Affiliated Hospital of Inner Mongolia Medical
   University (NYFYZD20130158, for LDB, http://www. nmgfy.com/). The
   funders had no role in study design, data collection and analysis,
   decision to publish, or preparation of the manuscript.
CR Ambros V, 2004, NATURE, V431, P350, DOI 10.1038/nature02871
   Amer Diabet Assoc, 2010, DIABETES CARE, V33, pS11, DOI 10.2337/dc10-S011
   Babon JJ, 2012, GROWTH FACTORS, V30, P207, DOI 10.3109/08977194.2012.687375
   Bjorbaek C, 2000, J BIOL CHEM, V275, P40649, DOI 10.1074/jbc.M007577200
   El Ouaamari A, 2008, DIABETES, V57, P2708, DOI 10.2337/db07-1614
   Filipowicz W, 2005, CELL, V122, P17, DOI 10.1016/j.cell.2005.06.023
   Han X, 2001, DIABETES, V50, P1047, DOI 10.2337/diabetes.50.5.1047
   Holman RR, 2014, LANCET, V383, P2008, DOI 10.1016/S0140-6736(14)60794-7
   Hwang HW, 2006, BRIT J CANCER, V94, P776, DOI 10.1038/sj.bjc.6603023
   Ilonen J, 1999, Diabetes Technol Ther, V1, P205, DOI 10.1089/152091599317440
   Imam JS, 2010, ONCOGENE, V29, P4971, DOI 10.1038/onc.2010.233
   Kahn SE, 2001, J CLIN ENDOCR METAB, V86, P4047, DOI 10.1210/jc.86.9.4047
   Kato M, 2013, FREE RADICAL BIO MED, V64, P85, DOI 10.1016/j.freeradbiomed.2013.06.009
   Kloek C, 2002, J BIOL CHEM, V277, P41547, DOI 10.1074/jbc.M205148200
   Ley SH, 2014, LANCET, V383, P1999, DOI 10.1016/S0140-6736(14)60613-9
   Li Q, 2014, CELL DEATH DIS, V5, DOI 10.1038/cddis.2014.148
   Liu M, 2011, CANCER LETT, V301, P151, DOI 10.1016/j.canlet.2010.11.009
   Lovis P, 2008, BIOL CHEM, V389, P305, DOI 10.1515/BC.2008.026
   Meyer JM, 2013, CURR OPIN LIPIDOL, V24, P386, DOI 10.1097/MOL.0b013e3283638042
   Plaisance V, 2006, J BIOL CHEM, V281, P26932, DOI 10.1074/jbc.M601225200
   Poy MN, 2004, NATURE, V432, P226, DOI 10.1038/nature03076
   Rochette L, 2014, BIOCHIM BIOPHYS ACTA
   Rui LY, 2002, J BIOL CHEM, V277, P42394, DOI 10.1074/jbc.C200444200
   Sands WA, 2006, MOL CELL BIOL, V26, P6333, DOI 10.1128/MCB.00207-06
   Seshasai SRK, 2011, NEW ENGL J MED, V364, P829, DOI 10.1056/NEJMoa1008862
   Shantikumar S, 2012, CARDIOVASC RES, V93, P583, DOI 10.1093/cvr/cvr300
   Staedel C, 2013, CELL MICROBIOL, V15, P1496, DOI 10.1111/cmi.12159
   Starr R, 1997, NATURE, V387, P917, DOI 10.1038/43206
   Takahashi Y, 2009, PLOS ONE, V4, DOI 10.1371/journal.pone.0006677
   Tomita S, 2011, CANCER SCI, V102, P57, DOI 10.1111/j.1349-7006.2010.01751.x
   van de Bunt M, 2013, PLOS ONE, V8, DOI 10.1371/journal.pone.0055272
   Wang C, 2014, FEBS J, V281, P2136, DOI 10.1111/febs.12767
   Wang J, 2014, J MOL MED BERL
   Xie J, 2014, PLOS ONE, V9, DOI 10.1371/journal.pone.0108559
   Yang MH, 2014, J LIPID RES, V55, P226, DOI 10.1194/jlr.M041335
   Zampetaki A, 2010, CIRC RES, V107, P810, DOI 10.1161/CIRCRESAHA.110.226357
NR 36
TC 53
Z9 56
U1 0
U2 7
PU PUBLIC LIBRARY SCIENCE
PI SAN FRANCISCO
PA 1160 BATTERY STREET, STE 100, SAN FRANCISCO, CA 94111 USA
SN 1932-6203
J9 PLOS ONE
JI PLoS One
PD FEB 6
PY 2015
VL 10
IS 2
AR e0116067
DI 10.1371/journal.pone.0116067
PG 14
WC Multidisciplinary Sciences
WE Science Citation Index Expanded (SCI-EXPANDED)
SC Science & Technology - Other Topics
GA CB2GK
UT WOS:000349444900029
PM 25658748
OA Green Published, Green Submitted, gold
DA 2022-07-19
ER

PT J
AU Heinz, A
AF Heinz, Andrea
TI Elastases and elastokines: elastin degradation and its significance in
   health and disease
SO CRITICAL REVIEWS IN BIOCHEMISTRY AND MOLECULAR BIOLOGY
LA English
DT Review
DE Elastin-derived peptides; elastinopathies; inflammaging; matrix
   metalloproteases; serine proteases; cysteine proteases; aspartic
   proteases; cardiovascular diseases
ID TYPE-1 MATRIX-METALLOPROTEINASE; HUMAN-LEUKOCYTE ELASTASE; HUMAN-SKIN
   FIBROBLASTS; INDUCE ADVENTITIAL ANGIOGENESIS; PORCINE PANCREATIC
   ELASTASE; HUMAN CATHEPSIN-K; TUMOR-CELL LINES; UP-REGULATION; BINDING
   PROTEIN; FUNCTIONAL EXPRESSION
AB Elastin is an important protein of the extracellular matrix of higher vertebrates, which confers elasticity and resilience to various tissues and organs including lungs, skin, large blood vessels and ligaments. Owing to its unique structure, extensive cross-linking and durability, it does not undergo significant turnover in healthy tissues and has a half-life of more than 70 years. Elastin is not only a structural protein, influencing the architecture and biomechanical properties of the extracellular matrix, but also plays a vital role in various physiological processes. Bioactive elastin peptides termed elastokines - in particular those of the GXXPG motif - occur as a result of proteolytic degradation of elastin and its non-cross-linked precursor tropoelastin and display several biological activities. For instance, they promote angiogenesis or stimulate cell adhesion, chemotaxis, proliferation, protease activation and apoptosis. Elastin-degrading enzymes such as matrix metalloproteinases, serine proteases and cysteine proteases slowly damage elastin over the lifetime of an organism. The destruction of elastin and the biological processes triggered by elastokines favor the development and progression of various pathological conditions including emphysema, chronic obstructive pulmonary disease, atherosclerosis, metabolic syndrome and cancer. This review gives an overview on types of human elastases and their action on human elastin, including the formation, structure and biological activities of elastokines and their role in common biological processes and severe pathological conditions.
C1 [Heinz, Andrea] Univ Copenhagen, LEO Fdn Ctr Cutaneous Drug Delivery, Dept Pharm, Univ Pk 2, DK-2100 Copenhagen, Denmark.
RP Heinz, A (通讯作者)，Univ Copenhagen, LEO Fdn Ctr Cutaneous Drug Delivery, Dept Pharm, Univ Pk 2, DK-2100 Copenhagen, Denmark.
EM andrea.heinz@sund.ku.dk
RI Heinz, Andreas/ABB-7736-2020
OI Heinz, Andreas/0000-0001-5405-9065; Heinz, Andrea/0000-0002-8609-4460
CR Achyuthan KE, 2001, COMP BIOCHEM PHYS B, V129, P29, DOI 10.1016/S1096-4959(01)00372-4
   Akagawa M, 2000, CONNECT TISSUE RES, V41, P131, DOI 10.3109/03008200009067665
   Alves MFM, 2003, BIOCHEM J, V373, P981, DOI 10.1042/BJ20030438
   Antonicelli F, 2007, CURR TOP DEV BIOL, V79, P99, DOI 10.1016/S0070-2153(06)79005-6
   Asagiri M, 2007, BONE, V40, P251, DOI 10.1016/j.bone.2006.09.023
   Atley LM, 2000, BONE, V26, P241, DOI 10.1016/S8756-3282(99)00270-7
   Baud Stephanie, 2013, Biomol Concepts, V4, P65, DOI 10.1515/bmc-2011-0062
   BAUER CA, 1976, BIOCHEMISTRY-US, V15, P1296, DOI 10.1021/bi00651a020
   Bax DV, 2009, J BIOL CHEM, V284, P28616, DOI 10.1074/jbc.M109.017525
   Bhutia YD., 2018, PHYSL GASTROINTESTIN, V6th, P1063, DOI [10.1016/B978-0-12-809954-4.00047-5, DOI 10.1016/B978-0-12-809954-4.00047-5]
   Bieth JG, 1986, REGULATION MATRIX AC, P217
   Biniossek ML, 2011, J PROTEOME RES, V10, P5363, DOI 10.1021/pr200621z
   BISACCIA F, 1994, INT J PEPT PROT RES, V44, P332
   Bittar, 1993, ADV MOL CELL BIOL, P133, DOI [10.1016/S1569-2558(08)60201-5, DOI 10.1016/S1569-2558(08)60201-5]
   Blaise S, 2013, DIABETES, V62, P3807, DOI 10.2337/db13-0508
   BLOOD CH, 1989, J BIOL CHEM, V264, P10614
   BLOOD CH, 1988, J CELL BIOL, V107, P1987, DOI 10.1083/jcb.107.5.1987
   BOUDIER C, 1981, J BIOL CHEM, V256, P256
   Brassart B, 2001, J BIOL CHEM, V276, P5222, DOI 10.1074/jbc.M003642200
   BRAVERMAN IM, 1982, J INVEST DERMATOL, V78, P434, DOI 10.1111/1523-1747.ep12507866
   Bresalier RS, 1996, CANCER RES, V56, P4354
   Bromme D, 1996, J BIOL CHEM, V271, P2126, DOI 10.1074/jbc.271.4.2126
   BROMME D, 1989, BIOCHEM J, V264, P475
   Bromme D, 1999, BIOCHEMISTRY-US, V38, P2377, DOI 10.1021/bi982175f
   BRUBAKER MJ, 1992, BIOCHEM BIOPH RES CO, V188, P1318, DOI 10.1016/0006-291X(92)91375-Z
   CAENAZZO C, 1990, INT J CANCER, V46, P552, DOI 10.1002/ijc.2910460336
   Callahan JW, 1999, BBA-MOL BASIS DIS, V1455, P85, DOI 10.1016/S0925-4439(99)00075-7
   Cantarelli B, 2009, FEBS LETT, V583, P2385, DOI 10.1016/j.febslet.2009.06.037
   Choudhury N, 2009, CARDIOVASC PATHOL, V18, P83, DOI 10.1016/j.carpath.2008.01.001
   COLLINS JF, 1985, CONNECT TISSUE RES, V13, P291, DOI 10.3109/03008208509152410
   Coquerel B, 2009, GLIA, V57, P1716, DOI 10.1002/glia.20884
   Cutler RG, 2001, MECH AGEING DEV, V122, P895, DOI 10.1016/S0047-6374(01)00246-9
   Davis EC, 1998, MATRIX BIOL, V17, P245, DOI 10.1016/S0945-053X(98)90078-6
   Debelle L, 1999, INT J BIOCHEM CELL B, V31, P261, DOI 10.1016/S1357-2725(98)00098-3
   Debret R, 2005, ARTERIOSCL THROM VAS, V25, P1353, DOI 10.1161/01.ATV.0000168412.50855.9f
   Debret R, 2006, J INVEST DERMATOL, V126, P1860, DOI 10.1038/sj.jid.5700337
   Desforges M, 2015, MOL HUM REPROD, V21, P95, DOI 10.1093/molehr/gau089
   Donet M, 2014, BRIT J CANCER, V111, P139, DOI 10.1038/bjc.2014.239
   Duca L, 2005, MOL PHARMACOL, V67, P1315, DOI 10.1124/mol.104.002725
   Duca L, 2004, CRIT REV ONCOL HEMAT, V49, P235, DOI 10.1016/j.critrevonc.2003.09.007
   Duca L, 2002, FEBS LETT, V524, P193, DOI 10.1016/S0014-5793(02)03057-0
   Duca L, 2007, J BIOL CHEM, V282, P12484, DOI 10.1074/jbc.M609505200
   Duca L, 2016, CARDIOVASC RES, V110, P298, DOI 10.1093/cvr/cvw061
   Duffy MJ, 1996, CLIN CANCER RES, V2, P613
   Dyksterhuis LB, 2007, MATRIX BIOL, V26, P125, DOI 10.1016/j.matbio.2006.10.002
   Eckersley A, 2020, MATRIX BIOL PLUS, V5, P100027
   Elkington PTG, 2006, THORAX, V61, P259, DOI 10.1136/thx.2005.051979
   EYRE DR, 1984, ANNU REV BIOCHEM, V53, P717, DOI 10.1146/annurev.bi.53.070184.003441
   Fahem A, 2008, INT J BIOCHEM CELL B, V40, P1581, DOI 10.1016/j.biocel.2007.11.022
   FAURY G, 1995, J VASC RES, V32, P112, DOI 10.1159/000159084
   Faury G, 1998, CIRC RES, V82, P328, DOI 10.1161/01.RES.82.3.328
   FEI YJ, 1994, NATURE, V368, P563, DOI 10.1038/368563a0
   Floquet N, 2004, BIOPOLYMERS, V76, P266, DOI 10.1002/bip.20029
   Fontana L, 2013, HEPATOLOGY, V57, P995, DOI 10.1002/hep.26099
   Fuchs P, 2001, J MOL STRUCT, V565, P335, DOI 10.1016/S0022-2860(00)00927-3
   Fulop T, 1998, PATHOL BIOL, V46, P497
   Gayral S, 2014, CARDIOVASC RES, V102, P118, DOI 10.1093/cvr/cvt336
   Gehrmann M, 2002, BIOL CHEM, V383, P137, DOI 10.1515/BC.2002.014
   Getie M, 2005, PROTEINS, V61, P649, DOI 10.1002/prot.20643
   Getie M, 2005, RAPID COMMUN MASS SP, V19, P2989, DOI 10.1002/rcm.2164
   Gorissea L, 2016, P NATL ACAD SCI USA, V113, P1191, DOI 10.1073/pnas.1517096113
   Green EM, 2014, INTERFACE FOCUS, V4, DOI 10.1098/rsfs.2013.0058
   Gronski TJ, 1997, J BIOL CHEM, V272, P12189, DOI 10.1074/jbc.272.18.12189
   GROSSO LE, 1993, MATRIX, V13, P157, DOI 10.1016/S0934-8832(11)80074-0
   GROSSO LE, 1993, ARCH BIOCHEM BIOPHYS, V305, P401, DOI 10.1006/abbi.1993.1438
   GROULT V, 1991, CELL BIOCHEM FUNCT, V9, P171, DOI 10.1002/cbf.290090305
   Gunda Venugopal, 2013, Invest Ophthalmol Vis Sci, V54, P7828, DOI 10.1167/iovs.12-10870
   Gupta N, 2010, PROTEOMICS, V10, P2833, DOI 10.1002/pmic.200900821
   Hance KA, 2002, J VASC SURG, V35, P254, DOI 10.1067/mva.2002.120382
   Hauck M, 1995, BIOCHEM MOL BIOL INT, V37, P45
   Heinz A, 2014, MATRIX BIOL, V38, P12, DOI 10.1016/j.matbio.2014.07.006
   Heinz A, 2012, BIOCHIMIE, V94, P192, DOI 10.1016/j.biochi.2011.10.006
   Heinz A, 2011, BIOCHIMIE, V93, P187, DOI 10.1016/j.biochi.2010.09.011
   Heinz A, 2010, FEBS J, V277, P1939, DOI 10.1111/j.1742-4658.2010.07616.x
   Hibbert SA, 2019, CELL SIGNAL, V54, P191, DOI 10.1016/j.cellsig.2018.11.024
   Hinek A, 1999, ACTA NEUROPATHOL, V97, P399, DOI 10.1007/s004010051004
   Hinek A, 2006, J BIOL CHEM, V281, P3698, DOI 10.1074/jbc.M508736200
   HINEK A, 1994, J CELL BIOL, V126, P563, DOI 10.1083/jcb.126.2.563
   HINEK A, 1988, SCIENCE, V239, P1539, DOI 10.1126/science.2832941
   HINEK A, 1993, J CLIN INVEST, V91, P1198, DOI 10.1172/JCI116280
   Hinek A, 1996, BIOL CHEM, V377, P471
   Hinek A, 1995, CIBA F SYMP, V192, P185
   Hofmann UB, 2000, J INVEST DERMATOL, V115, P337, DOI 10.1046/j.1523-1747.2000.00068.x
   HORNEBECK W, 1986, P NATL ACAD SCI USA, V83, P5517, DOI 10.1073/pnas.83.15.5517
   HORNEBECK W, 1978, EXP GERONTOL, V13, P293, DOI 10.1016/0531-5565(78)90037-2
   Houghton AM, 2015, MATRIX BIOL, V44-46, P167, DOI 10.1016/j.matbio.2015.02.002
   Houghton AM, 2006, J CLIN INVEST, V116, P753, DOI 10.1172/JCI25617
   Huertas ACM, 2018, BIOCHIMIE, V146, P73, DOI 10.1016/j.biochi.2017.11.018
   Huertas ACM, 2016, BIOCHIMIE, V128, P163, DOI 10.1016/j.biochi.2016.08.010
   Huet E, 2002, CLIN EXP METASTAS, V19, P107, DOI 10.1023/A:1014547324918
   Huet Eric, 2001, Journal de la Societe de Biologie, V195, P165
   Imai K, 1996, CANCER RES, V56, P2707
   Jacob M, 1985, FRONTIERS MATRIX BIO, V10, P92
   Jensen SA, 2000, J BIOL CHEM, V275, P28449, DOI 10.1074/jbc.M004265200
   JONES PA, 1980, CANCER RES, V40, P3222
   Joshi R, 2018, AM J RESP CELL MOL, V59, P167, DOI 10.1165/rcmb.2017-0361OC
   Jung S, 1999, GLIA, V25, P179, DOI 10.1002/(SICI)1098-1136(19990115)25:2<179::AID-GLIA8>3.0.CO;2-B
   Jung S, 1998, J NEUROPATH EXP NEUR, V57, P439, DOI 10.1097/00005072-199805000-00007
   Kamoun A, 1995, CELL ADHES COMMUN, V3, P273, DOI 10.3109/15419069509081013
   Karnik SK, 2003, MATRIX BIOL, V22, P409, DOI 10.1016/S0945-053X(03)00076-3
   Katsuda Shogo, 2003, J Atheroscler Thromb, V10, P267
   KIRSCHKE H, 1994, METHOD ENZYMOL, V244, P500
   Koehl C, 2003, J BIOL CHEM, V278, P12609, DOI 10.1074/jbc.M210074200
   KONIGSBERG W, 1963, J BIOL CHEM, V238, P2028
   Korkmaz B, 2008, BIOCHIMIE, V90, P227, DOI 10.1016/j.biochi.2007.10.009
   Koshikawa N, 2000, J CELL BIOL, V148, P615, DOI 10.1083/jcb.148.3.615
   Kozel BA, 2003, J BIOL CHEM, V278, P18491, DOI 10.1074/jbc.M212715200
   Lagente V, 2009, EXPERT OPIN THER TAR, V13, P287, DOI [10.1517/14728220902751632, 10.1517/14728220902751632 ]
   Lecaille F, 2008, BIOCHIMIE, V90, P208, DOI 10.1016/j.biochi.2007.08.011
   Lecaille F, 2007, PROTEIN SCI, V16, P662, DOI 10.1110/ps.062666607
   Lee P, 2014, J BIOL CHEM, V289, P1467, DOI 10.1074/jbc.M113.518381
   Lee SH, 2007, NAT MED, V13, P567, DOI 10.1038/nm1583
   LOEVEN W A, 1970, Clinica Chimica Acta, V27, P521, DOI 10.1016/0009-8981(70)90307-4
   Loftus IM, 2002, VASC MED, V7, P117, DOI 10.1191/1358863x02vm420ra
   LONG MM, 1989, J CELL PHYSIOL, V140, P512, DOI 10.1002/jcp.1041400316
   Maeda I, 2007, J PEPT SCI, V13, P263, DOI 10.1002/psc.845
   MAGEE DF, 1974, MED CLIN N AM, V58, P1277, DOI 10.1016/S0025-7125(16)32070-3
   Maquart F, 2005, BIOCHIMIE, V87, P353, DOI 10.1016/j.biochi.2004.10.006
   Maquart Francois-Xavier, 1999, Journal de la Societe de Biologie, V193, P423
   Maquart FX, 2004, CRIT REV ONCOL HEMAT, V49, P199, DOI 10.1016/j.critrevonc.2003.06.007
   MARTIN BC, 1992, LANCET, V340, P925, DOI 10.1016/0140-6736(92)92814-V
   MASON RW, 1986, BIOCHEM J, V233, P925, DOI 10.1042/bj2330925
   Maurice P, 2016, SCI REP-UK, V6, DOI 10.1038/srep38363
   Maurice P, 2013, TRENDS CARDIOVAS MED, V23, P211, DOI 10.1016/j.tcm.2012.12.004
   McLaughlin PJ, 2006, MOL CELL BIOL, V26, P1700, DOI 10.1128/MCB.26.5.1700-1709.2006
   MCRAE B, 1980, BIOCHEMISTRY-US, V19, P3973, DOI 10.1021/bi00558a013
   Mecham RP, 1997, J BIOL CHEM, V272, P18071, DOI 10.1074/jbc.272.29.18071
   MECHAM RP, 1989, BIOCHEMISTRY-US, V28, P3716, DOI 10.1021/bi00435a014
   Miekus N, 2019, BIOCHIMIE, V165, P32, DOI 10.1016/j.biochi.2019.07.001
   Mithieux SM, 2005, ADV PROTEIN CHEM, V70, P437, DOI 10.1016/S0065-3233(05)70013-9
   Mochizuki S, 2002, J BIOL CHEM, V277, P44854, DOI 10.1074/jbc.M205630200
   Morelli MAC, 1997, J PEPT RES, V49, P492
   Morisaki N, 2010, J BIOL CHEM, V285, P39819, DOI 10.1074/jbc.M110.161547
   Moroy G, 2005, BIOPOLYMERS, V78, P206, DOI 10.1002/bip.20276
   Mort JS, 1997, INT J BIOCHEM CELL B, V29, P715, DOI 10.1016/S1357-2725(96)00152-5
   Muiznieks LD, 2018, J MOL BIOL, V430, P4741, DOI 10.1016/j.jmb.2018.06.010
   Nackman GB, 1997, SURGERY, V122, P39, DOI 10.1016/S0039-6060(97)90262-2
   Nackman GB, 1996, ANN NY ACAD SCI, V800, P260, DOI 10.1111/j.1749-6632.1996.tb33325.x
   Nagase H, 1999, J BIOL CHEM, V274, P21491, DOI 10.1074/jbc.274.31.21491
   Nagase H, 1996, BIOPOLYMERS, V40, P399, DOI 10.1002/(SICI)1097-0282(1996)40:4<399::AID-BIP5>3.0.CO;2-R
   Nakajima H, 2012, BIOCHEM J, V443, P297, DOI 10.1042/BJ20111876
   Nakamura T, 2018, MATRIX BIOL, V73, P21, DOI 10.1016/j.matbio.2018.02.003
   Naylor EC, 2011, MATURITAS, V69, P249, DOI 10.1016/j.maturitas.2011.04.011
   NETZELARNETT S, 1993, BIOCHEMISTRY-US, V32, P6427, DOI 10.1021/bi00076a016
   Novinec M, 2007, J BIOL CHEM, V282, P7893, DOI 10.1074/jbc.M610107200
   Ntayi C, 2004, J INVEST DERMATOL, V122, P256, DOI 10.1046/j.0022-202X.2004.22228.x
   O'Rourke MF, 2007, VASC MED, V12, P329, DOI 10.1177/1358863x07083392
   Oefner C, 2000, J MOL BIOL, V296, P341, DOI 10.1006/jmbi.1999.3492
   Ohuchi E, 1997, J BIOL CHEM, V272, P2446, DOI 10.1074/jbc.272.4.2446
   Owen CA, 1999, J LEUKOCYTE BIOL, V65, P137, DOI 10.1002/jlb.65.2.137
   Pandey KC, 2017, FRONT PHARMACOL, V8, DOI 10.3389/fphar.2017.00512
   Panwar P, 2020, BBA-GEN SUBJECTS, V1864, DOI 10.1016/j.bbagen.2020.129544
   PARTRIDGE SM, 1955, BIOCHEM J, V61, P11, DOI 10.1042/bj0610011
   Paul RG, 1996, INT J BIOCHEM CELL B, V28, P1297, DOI 10.1016/S1357-2725(96)00079-9
   Pauletti GM, 1997, PHARMACEUT RES, V14, P164, DOI 10.1023/A:1012040425146
   Perng DW, 2017, TUBERC RESPIR DIS, V80, P325, DOI 10.4046/trd.2017.0085
   Petersen E, 2002, EUR J VASC ENDOVASC, V24, P440, DOI 10.1053/ejvs.2002.1750
   Peterszegi G, 1996, CR ACAD SCI III-VIE, V319, P799
   Peterszegi G, 1999, EUR J CLIN INVEST, V29, P166, DOI 10.1046/j.1365-2362.1999.00423.x
   Peterszegi G, 1998, BIOMED PHARMACOTHER, V52, P369, DOI 10.1016/S0753-3322(99)80004-3
   Phinikaridou A, 2018, CIRC-CARDIOVASC IMAG, V11, DOI 10.1161/CIRCIMAGING.117.007303
   Pocza P, 2008, INT J CANCER, V122, P1972, DOI 10.1002/ijc.23296
   Polanowska J, 1998, BBA-PROTEIN STRUCT M, V1386, P189, DOI 10.1016/S0167-4838(98)00085-5
   POWELL JT, 1992, ATHEROSCLEROSIS, V97, P201, DOI 10.1016/0021-9150(92)90132-Z
   POWERS JC, 1977, BIOCHIM BIOPHYS ACTA, V485, P156, DOI 10.1016/0005-2744(77)90203-0
   Privitera S, 1998, J BIOL CHEM, V273, P6319, DOI 10.1074/jbc.273.11.6319
   Proudfoot D, 2001, HERZ, V26, P245, DOI 10.1007/PL00002027
   Punturieri A, 2000, J EXP MED, V192, P789, DOI 10.1084/jem.192.6.789
   Rabkin SW, 2017, PROG MOL BIOL TRANSL, V147, P239, DOI 10.1016/bs.pmbts.2017.02.002
   RAO NV, 1991, J BIOL CHEM, V266, P9540
   Robert L, 2008, BIOGERONTOLOGY, V9, P119, DOI 10.1007/s10522-007-9122-6
   Robinet A, 2005, J CELL SCI, V118, P343, DOI 10.1242/jcs.01613
   Rodgers UR, 2005, PATHOL BIOL, V53, P390, DOI 10.1016/j.patbio.2004.12.022
   Romier B, 2018, DIABETES, V67, P1604, DOI 10.2337/db17-0490
   Rusciani A, 2010, PLOS ONE, V5, DOI 10.1371/journal.pone.0014010
   Satake M, 2002, BIOSCI BIOTECH BIOCH, V66, P378, DOI 10.1271/bbb.66.378
   SATO H, 1994, NATURE, V370, P61, DOI 10.1038/370061a0
   Sbardella D, 2012, MOL ASPECTS MED, V33, P119, DOI 10.1016/j.mam.2011.10.015
   Schmelzer CEH, 2005, J CHROMATOGR A, V1083, P120, DOI 10.1016/j.chroma.2005.06.034
   Schmelzer CEH, 2007, J CHROMATOGR A, V1166, P108, DOI 10.1016/j.chroma.2007.08.015
   Schmelzer CEH, 2012, FEBS J, V279, P4191, DOI 10.1111/febs.12012
   Seiki M, 2003, CANCER SCI, V94, P569, DOI 10.1111/j.1349-7006.2003.tb01484.x
   SENIOR RM, 1982, J CLIN INVEST, V70, P614, DOI 10.1172/JCI110654
   SENIOR RM, 1980, J CLIN INVEST, V66, P859, DOI 10.1172/JCI109926
   SENIOR RM, 1984, J CELL BIOL, V99, P870, DOI 10.1083/jcb.99.3.870
   Sexton T, 2012, PLOS ONE, V7, DOI 10.1371/journal.pone.0032343
   SHAPIRO SD, 1991, J CLIN INVEST, V87, P1828, DOI 10.1172/JCI115204
   Shiratsuchi E, 2010, J PEPT SCI, V16, P652, DOI 10.1002/psc.1277
   Simionescu A, 2005, BIOCHEM BIOPH RES CO, V334, P524, DOI 10.1016/j.bbrc.2005.06.119
   Sivan SS, 2012, BBA-GEN SUBJECTS, V1820, P1671, DOI 10.1016/j.bbagen.2012.06.010
   Spezzacatena C, 2005, EUR J ORG CHEM, V2005, P1644, DOI 10.1002/ejoc.200400510
   Sternlicht MD, 2001, ANNU REV CELL DEV BI, V17, P463, DOI 10.1146/annurev.cellbio.17.1.463
   SVITKINA TM, 1993, INT J CANCER, V53, P824, DOI 10.1002/ijc.2910530520
   SZENDROI M, 1984, J INVEST DERMATOL, V83, P224, DOI 10.1111/1523-1747.ep12263609
   Szychowski KA, 2019, NEUROTOX RES, V36, P503, DOI 10.1007/s12640-019-00040-y
   Szychowski KA, 2019, NEUROTOX RES, V35, P100, DOI 10.1007/s12640-018-9935-x
   Taddese S, 2008, MATRIX BIOL, V27, P420, DOI 10.1016/j.matbio.2008.02.001
   Taddese S, 2009, MATRIX BIOL, V28, P84, DOI 10.1016/j.matbio.2008.12.002
   Tajima S, 1997, ARCH DERMATOL RES, V289, P489, DOI 10.1007/s004030050227
   Talukdar S, 2012, NAT MED, V18, P1407, DOI 10.1038/nm.2885
   Tetley TD, 2002, CHEST, V121, p156S, DOI 10.1378/chest.121.5_suppl.156S
   Thomson J, 2019, SEMIN CELL DEV BIOL, V89, P109, DOI 10.1016/j.semcdb.2018.07.016
   TIMAR J, 1991, J CANCER RES CLIN, V117, P232, DOI 10.1007/BF01625430
   Tiraboschi G, 1999, PROTEIN ENG, V12, P141, DOI 10.1093/protein/12.2.141
   Tolosa E, 2003, J CLIN INVEST, V112, P517, DOI 10.1172/JCI200318028
   Toupance S, 2012, CLIN EXP METASTAS, V29, P511, DOI 10.1007/s10585-012-9467-3
   Turk V, 2012, BBA-PROTEINS PROTEOM, V1824, P68, DOI 10.1016/j.bbapap.2011.10.002
   Uemura Y, 1997, BIOCHEM MOL BIOL INT, V41, P57
   Van Doren SR, 2015, MATRIX BIOL, V44-46, P224, DOI 10.1016/j.matbio.2015.01.005
   Vierkotter A, 2012, DERM-ENDOCRINOL, V4, DOI 10.4161/derm.19858
   Vig BS, 2006, J MED CHEM, V49, P3636, DOI 10.1021/jm0511029
   Visse R, 2003, CIRC RES, V92, P827, DOI 10.1161/01.RES.0000070112.80711.3D
   Vrhovski B, 1998, EUR J BIOCHEM, V258, P1, DOI 10.1046/j.1432-1327.1998.2580001.x
   WACHI H, 1995, FEBS LETT, V368, P215, DOI 10.1016/0014-5793(95)00641-L
   Wahart A, 2019, FEBS J, V286, P2980, DOI 10.1111/febs.14836
   Wang B, 2006, J BIOL CHEM, V281, P6020, DOI 10.1074/jbc.M509134200
   Wang B, 1998, J BIOL CHEM, V273, P32000, DOI 10.1074/jbc.273.48.32000
   Watanabe M, 1996, TOHOKU J EXP MED, V180, P115, DOI 10.1620/tjem.180.115
   WERB Z, 1982, J INVEST DERMATOL, V79, pS154, DOI 10.1111/1523-1747.ep12546056
   Will H, 1996, J BIOL CHEM, V271, P17119, DOI 10.1074/jbc.271.29.17119
   Yamamoto M, 2002, CELL BIOL INT, V26, P441, DOI 10.1006/cbir.2002.0877
   Yanagisawa H, 2010, INT J BIOCHEM CELL B, V42, P1084, DOI 10.1016/j.biocel.2010.03.009
   Yang M, 2007, NAT CELL BIOL, V9, P970, DOI 10.1038/ncb1623
   Yasuda Y, 2004, J BIOL CHEM, V279, P36761, DOI 10.1074/jbc.M403986200
NR 224
TC 28
Z9 28
U1 4
U2 18
PU TAYLOR & FRANCIS LTD
PI ABINGDON
PA 2-4 PARK SQUARE, MILTON PARK, ABINGDON OR14 4RN, OXON, ENGLAND
SN 1040-9238
EI 1549-7798
J9 CRIT REV BIOCHEM MOL
JI Crit. Rev. Biochem. Mol. Biol.
PD MAY 3
PY 2020
VL 55
IS 3
BP 252
EP 273
DI 10.1080/10409238.2020.1768208
PG 22
WC Biochemistry & Molecular Biology
WE Science Citation Index Expanded (SCI-EXPANDED)
SC Biochemistry & Molecular Biology
GA ME1WP
UT WOS:000544452100002
PM 32530323
OA hybrid
DA 2022-07-19
ER

PT J
AU Scholten, L
   Mungroop, TH
   Haijtink, SAL
   Issa, Y
   van Rijssen, LB
   Koerkamp, BG
   van Eijck, CH
   Busch, OR
   DeVries, JH
   Besselink, MG
AF Scholten, Lianne
   Mungroop, Timothy H.
   Haijtink, Simone A. L.
   Issa, Yama
   van Rijssen, L. Bengt
   Koerkamp, Bas Groot
   van Eijck, Casper H.
   Busch, Olivier R.
   DeVries, J. Hans
   Besselink, Marc G.
TI New-onset diabetes after pancreatoduodenectomy: A systematic review and
   meta-analysis
SO SURGERY
LA English
DT Review
ID PYLORUS-PRESERVING PANCREATICODUODENECTOMY; QUALITY-OF-LIFE;
   PANCREATIC-CANCER; RISK-FACTORS; METABOLIC CONSEQUENCES;
   MORPHOLOGICAL-CHANGES; INSULIN-RESISTANCE; PREDICTIVE FACTORS; ENDOCRINE
   FUNCTION; IMPROVED OUTCOMES
AB Background: Pancreatoduodenectomy may lead to new-onset diabetes mellitus, also known as type 3c diabetes, but the exact risk of this complication is unknown. The aim of this review was to assess the risk of new-onset diabetes mellitus after pancreatoduodenectomy.
   Methods: A literature search was performed in PubMed, Embase (Ovid), and the Cochrane Library for English articles published from March 1993 until March 2017 (PROSPERO registry number: CRD42016039784). Studies reporting on the risk of new-onset diabetes mellitus after pancreatoduodenectomy were included. For meta-analysis, studies were pooled using the random-effects model. All studies were appraised according to the Newcastle-Ottawa Scale.
   Results: After screening 1,523 studies, 22 studies involving 1,121 patients were eligible. The mean weighted overall proportion of new-onset diabetes mellitus after pancreatoduodenectomy was 16% (95% confidence interval, 12%-20%). We found no significant difference in risk of new-onset diabetes mellitus when pancreatoduodenectomy was performed for nonmalignant disease after excluding patients with chronic pancreatitis (19% risk; 95% confidence interval, 7%-43%; 6 studies) or for malignant disease (22% risk; 95% confidence interval, 14%-32%; 11 studies), P=.71. Among all patients, 6% (95% confidence interval, 4%-10%) developed insulin-dependent new-onset diabetes mellitus.
   Conclusion: This systematic review identified a clinically relevant risk of new-onset diabetes mellitus after pancreatoduodenectomy of which patients should be informed preoperatively. (C) 2018 Elsevier Inc. All rights reserved.
C1 [Scholten, Lianne; Mungroop, Timothy H.; Haijtink, Simone A. L.; Issa, Yama; van Rijssen, L. Bengt; Busch, Olivier R.; Besselink, Marc G.] Acad Med Ctr, Canc Ctr Amsterdam, Dept Surg, Amsterdam, Netherlands.
   [Koerkamp, Bas Groot; van Eijck, Casper H.] Erasmus MC, Dept Surg, Rotterdam, Netherlands.
   [DeVries, J. Hans] Acad Med Ctr, Dept Endocrinol, Amsterdam, Netherlands.
RP Besselink, MG (通讯作者)，Univ Amsterdam, Acad Med Ctr, Canc Ctr Amsterdam, Dept Surg, G4-146-1,Meibergdreef 9,POB 22660, NL-1100 DD Amsterdam, Netherlands.
EM m.g.besselink@amc.nl
RI Groot koerkamp, Bas/ABD-1621-2020; Van Eijck, Casper/ABD-1655-2020; van
   Eijck, casper/K-5983-2019; Besselink, Marc/H-3294-2019; Busch,
   Olivier/AAC-3650-2020; Besselink, Marc G/R-4268-2019
OI Groot koerkamp, Bas/0000-0003-1917-6973; Besselink, Marc
   G/0000-0003-2650-9350
FU Dutch Cancer Society [UVA2013-5842]; Zealand Pharma NS
FX MGB received a grant from the Dutch Cancer Society (grant number
   UVA2013-5842)) for studies on pancreatic cancer. LS received a grant
   from Zealand Pharma NS for a study on post-pancreatectomy diabetes
   management.
CR Abraham BRH, 2013, HPB S2, V15, P214
   Addeo P, 2014, HPB, V16, P46, DOI 10.1111/hpb.12063
   Ahmad SA, 2012, ANN SURG, V256, P529, DOI 10.1097/SLA.0b013e318265ef0b
   Akca A., 2014, LANGENBECK ARCH SURG, V399, P1092
   An F., 2011, J MED COLL PM, V26, P76
   Andresdottir G, 2014, DIABETES CARE, V37, P1660, DOI 10.2337/dc13-2036
   Aspelund G, 2005, J GASTROINTEST SURG, V9, P400, DOI 10.1016/j.gassur.2004.08.015
   *ASSOC AD DIAG, 2014, DIABETES CARE S1, V37, pS81
   BAKKEVOLD KE, 1993, ANN SURG, V217, P356, DOI 10.1097/00000658-199304000-00007
   Barakat O, 2016, J GASTROINTEST SURG, V20, P914, DOI 10.1007/s11605-016-3091-5
   Bartsch DK, 2013, NEUROENDOCRINOLOGY, V98, P290, DOI 10.1159/000357779
   Belyaev O, 2013, LANGENBECK ARCH SURG, V398, P547, DOI 10.1007/s00423-013-1076-3
   Bock E, 2011, GASTROENTEROLOGY, V140, pS1022
   Bock EA, 2012, J GASTROINTEST SURG, V16, P914, DOI 10.1007/s11605-011-1805-2
   Burkhart RA, 2014, GASTROENTEROLOGY, V146, pS1019
   Burkhart RA, 2015, J GASTROINTEST SURG, V19, P217, DOI 10.1007/s11605-014-2669-z
   Cameron JL, 2015, J AM COLL SURGEONS, V220, P530, DOI 10.1016/j.jamcollsurg.2014.12.031
   Cannon RM, 2012, HPB, V14, P228, DOI 10.1111/j.1477-2574.2011.00432.x
   Cevasco M, 2012, J SURG RES, V174, pE57, DOI 10.1016/j.jss.2011.10.021
   Chen Yong-liang, 2012, Zhonghua Wai Ke Za Zhi, V50, P615
   Cheng QB, 2007, J SURG RES, V139, P22, DOI 10.1016/j.jss.2006.07.028
   Chiappetta S., 2013, J PANCREAS, V1, P536
   Chu CK, 2010, J AM COLL SURGEONS, V210, P463, DOI 10.1016/j.jamcollsurg.2009.12.029
   Chu CK, 2010, ANN SURG ONCOL, V17, P502, DOI 10.1245/s10434-009-0789-6
   Crowley RK, 2011, IRISH J MED SCI, V180, pS490
   Dandona M, 2011, PANCREAS, V40, P931, DOI 10.1097/MPA.0b013e318215a9b1
   de Bree E, 2004, ACTA CHIR BELG, V104, P668, DOI 10.1080/00015458.2004.11679640
   De Bruijn KMJ, 2015, ANN SURG, V261, P854, DOI 10.1097/SLA.0000000000000819
   de Castro SMM, 2005, BRIT J SURG, V92, P1117, DOI 10.1002/bjs.5047
   Desaki R, 2014, BIOMED RES INT, V2014, DOI 10.1155/2014/219038
   Egorov V., 2010, PANCREATOLOGY, V10, P385
   Eshuis JR, 2010, HPB, V12, P308
   Falconi M, 2008, BRIT J SURG, V95, P85, DOI 10.1002/bjs.5652
   Fang WL, 2007, PANCREAS, V35, P361, DOI 10.1097/MPA.0b013e3180d0a8d5
   Farkas G, 2006, LANGENBECK ARCH SURG, V391, P338, DOI 10.1007/s00423-006-0051-7
   Ferrara MJ, 2013, HPB, V15, P170, DOI 10.1111/j.1477-2574.2012.00520.x
   Forbes JM, 2013, PHYSIOL REV, V93, P137, DOI 10.1152/physrev.00045.2011
   GAFVELS C, 1991, SCAND J SOC MED, V19, P86, DOI 10.1177/140349489101900202
   Gleeson EM, 2016, SURGERY, V160, P1279, DOI 10.1016/j.surg.2016.06.040
   Hamed OH, 2013, HPB, V15, P695, DOI 10.1111/hpb.12031
   Hamilton Lisa, 2007, HPB (Oxford), V9, P26, DOI 10.1080/13651820600917286
   Hirata K, 2014, J GASTROINTEST SURG, V18, P1597, DOI 10.1007/s11605-014-2521-5
   Hoshino T., 2010, HPB, V12, P323
   Huang JJ, 2000, ANN SURG, V231, P890, DOI 10.1097/00000658-200006000-00014
   International Diabetes Federation, 2006, DEF DIAGN DIAB MELL
   Ishikawa O, 2004, SURGERY, V136, P617, DOI 10.1016/j.surg.2004.01.006
   ISHIKAWA O, 1993, HEPATO-GASTROENTEROL, V40, P443
   Jang JY, 2003, ANN SURG, V237, P522, DOI 10.1097/00000658-200304000-00014
   Jang JY, 2002, WORLD J SURG, V26, P366, DOI 10.1007/s00268-001-0234-x
   Julian P.T.H., 2011, COCHRANE HDB SYSTEMA
   Kamohara Y., 2013, PANCREATOLOGY S, V13, pS70
   Kang MJ, 2016, PANCREATOLOGY, V16, P272, DOI 10.1016/j.pan.2016.01.006
   Katoh T, 2013, SURG TODAY, V43, P1008, DOI 10.1007/s00595-012-0363-x
   Katsaragakis S, 2001, J SURG ONCOL, V77, P26, DOI 10.1002/jso.1060.abs
   Kazianka L., VESTN ROSS AKAD MED, pS1145
   Konishi M, 1999, HEPATO-GASTROENTEROL, V46, P1181
   Krishnasamy P., 2016, HPB, V18, pe412
   Kunstman JW, 2015, AM J SURG, V209, P1053, DOI 10.1016/j.amjsurg.2014.06.029
   Lee KF, 2010, HPB, V12, P649, DOI 10.1111/j.1477-2574.2010.00221.x
   Lee MK, 2011, GASTROENTEROLOGY, V140, pS1054
   Lemaire E, 2000, BRIT J SURG, V87, P434, DOI 10.1046/j.1365-2168.2000.01388.x
   Lianne Scholten, 2017, PROSPERO
   LIBERATI A, 2009, BMJ BRIT MED J, V339
   Liles JS, 2010, J SURG RES, V158, P327
   Livingstone SJ, 2015, JAMA-J AM MED ASSOC, V313, P37, DOI 10.1001/jama.2014.16425
   Maeda H, 2011, PANCREATOLOGY, V11, P268, DOI 10.1159/000328785
   Mahendran R., 2014, INDIAN J GASTROENTER, pA94
   Mahesh S., 2011, HPB, V13, P158
   Masui T., 2010, PANCREATOLOGY, V10
   MCLEOD RS, 1995, AM J SURG, V169, P179, DOI 10.1016/S0002-9610(99)80129-9
   Melvin W S, 1998, J Gastrointest Surg, V2, P72, DOI 10.1016/S1091-255X(98)80106-6
   Menge BA, 2009, DIABETOLOGIA, V52, P306, DOI 10.1007/s00125-008-1219-1
   Mezza T, 2015, AM J SURG, V210, P783, DOI 10.1016/j.amjsurg.2014.12.052
   Mori Y, 2011, GASTROENTEROLOGY, V140, pS1037
   Murakami Y, 2008, J SURG ONCOL, V97, P519, DOI 10.1002/jso.21004
   Oh Hyoung Min, 2012, Korean J Hepatobiliary Pancreat Surg, V16, P167, DOI 10.14701/kjhbps.2012.16.4.167
   Ohtsuka T, 2009, PANCREAS, V38, P700, DOI 10.1097/MPA.0b013e3181a7c916
   Orfanidis NT, 2011, GASTROENTEROLOGY, V140, pS1007
   Pannala R, 2009, LANCET ONCOL, V10, P88, DOI 10.1016/S1470-2045(08)70337-1
   Park JW, 2013, BRIT J SURG, V100, P1064, DOI 10.1002/bjs.9146
   Pedrazzoli S, 2011, J HEPATO-BIL-PAN SCI, V18, P94, DOI 10.1007/s00534-010-0317-x
   Plichta JK, 2013, J AM COLL SURGEONS, V217, pS111, DOI 10.1016/j.jamcollsurg.2013.07.258
   REAVEN GM, 1995, PHYSIOL REV, V75, P473, DOI 10.1152/physrev.1995.75.3.473
   Reddy S., 2016, HPB, V18, pe67
   Romano G, 2015, INT J SURG, V21, pS68, DOI 10.1016/j.ijsu.2015.06.062
   Sakata N, 2011, J GASTROINTEST SURG, V15, P525, DOI 10.1007/s11605-010-1406-5
   Saluja SS, 2014, PANCREATOLOGY, V1, pS8
   Saruc M, 2009, TURK J GASTROENTEROL, V20, P257, DOI 10.4318/tjg.2009.0022
   Sato N, 1998, AM J SURG, V176, P59, DOI 10.1016/S0002-9610(98)00105-6
   Sikkens ECM, 2014, BRIT J SURG, V101, P109, DOI 10.1002/bjs.9342
   Singh A., 2016, HPB, V18, pe95
   Sonja C., 2013, J PANCREAS
   Tavernier M., 2010, HPB, V12, P321
   Timofte D, 2014, MED-SURG J, V118, P392
   TSAO JI, 1994, ARCH SURG-CHICAGO, V129, P405
   Vezzosi D, 2015, EUR J ENDOCRINOL, V172, P309, DOI 10.1530/EJE-14-0878
   Wani M., 2011, PANCREATOLOGY, V11, P71
   Wellner UF, 2012, HPB, V14, P239
   Wells GA, 2014, NEWCASTLE OTTAWA SCA
   White MA, 2011, ANN SURG ONCOL, V18, pS82
   Wijerathne S., 2014, HPB, V16, P648
   Wijerathne SI, 2015, HPB, V17, P225
   Wiltberger G, 2016, INT J SURG, V31, P33, DOI 10.1016/j.ijsu.2016.04.034
   Wu JM, 2013, ANN SURG ONCOL, V20, P242, DOI 10.1245/s10434-012-2577-y
   Wu JLW, 2015, MEDICINE, V94, DOI 10.1097/MD.0000000000001865
   Yau JWY, 2012, DIABETES CARE, V35, P556, DOI 10.2337/dc11-1909
   Yoo DG, 2014, DIGEST SURG, V31, P359, DOI 10.1159/000368381
   Yoo D, 2014, J GASTROINTEST SURG, V18, P1604, DOI 10.1007/s11605-014-2583-4
   Yoshikawa A, 2012, ENDOCR J, V59, P383
   You D., 2010, HPB, V12, P432
   You DD, 2012, ANZ J SURG, V82, P447, DOI 10.1111/j.1445-2197.2012.06080.x
NR 112
TC 15
Z9 15
U1 1
U2 3
PU MOSBY-ELSEVIER
PI NEW YORK
PA 360 PARK AVENUE SOUTH, NEW YORK, NY 10010-1710 USA
SN 0039-6060
J9 SURGERY
JI Surgery
PD JUL
PY 2018
VL 164
IS 1
BP 6
EP 16
DI 10.1016/j.surg.2018.01.024
PG 11
WC Surgery
WE Science Citation Index Expanded (SCI-EXPANDED)
SC Surgery
GA GO7OU
UT WOS:000440261800004
PM 29779868
DA 2022-07-19
ER

PT J
AU Yukawa, Y
   Muto, M
   Hori, K
   Nagayoshi, H
   Yokoyama, A
   Chiba, T
   Matsuda, T
AF Yukawa, Yoshiyuki
   Muto, Manabu
   Hori, Kimiko
   Nagayoshi, Haruna
   Yokoyama, Akira
   Chiba, Tsutomu
   Matsuda, Tomonari
TI Combination of ADH1B*2/ALDH2*2 polymorphisms alters acetaldehyde-derived
   DNA damage in the blood of Japanese alcoholics
SO CANCER SCIENCE
LA English
DT Article
ID ALDEHYDE DEHYDROGENASE-2; GENETIC POLYMORPHISMS; PANCREATIC-CANCER;
   ADDUCTS; ETHANOL; RISK; N-2-ETHYLDEOXYGUANOSINE; ESOPHAGEAL; CELLS;
   CARCINOGENESIS
AB The acetaldehyde associated with alcoholic beverages is an evident carcinogen for the esophagus. Genetic polymorphisms of the alcohol dehydrogenase 1B (ADH1B) and aldehyde dehydrogenase 2 (ALDH2) genes are associated with the risk of esophageal cancer. However, the exact mechanism via which these genetic polymorphisms affect esophageal carcinogenesis has not been elucidated. ADH1B*2 is involved in overproduction of acetaldehyde due to increased ethanol metabolism into acetaldehyde, and ALDH2*2 is involved in accumulation of acetaldehyde due to the deficiency of acetaldehyde metabolism. Acetaldehyde can interact with DNA and form DNA adducts, resulting in DNA damage. N2-ethylidene-2'-deoxyguanosine (N2-ethylidene-dG) is the most abundant DNA adduct derived from acetaldehyde. Therefore, we quantified N2-ethylidene-dG levels in blood samples from 66 Japanese alcoholic patients using liquid chromatography/electrospray tandem mass spectrometry, and investigated the relationship between N2-ethylidene-dG levels and ADH1B and ALDH2 genotypes. The median N2-ethylidene-dG levels (25th percentile, 75th percentile) in patients with ADH1B*1/*1 plus ALDH2*1/*1, ADH1B*2 carrier plus ALDH2*1/*1, ADH1B*1/*1 plus ALDH2*1/*2, and ADH1B*2 carrier plus ALDH2*1/*2 were 2.14 (0.97, 2.37)/107 bases, 2.38 (1.18, 2.98)/107 bases, 5.38 (3.19, 6.52)/107 bases, and 21.04 (12.75, 34.80)/107 bases, respectively. In the ALDH2*1/*2 group, N2-ethylidene-dG levels were significantly higher in ADH1B*2 carriers than in the ADH1B*1/*1 group (P similar to<similar to 0.01). N2-ethylidene-dG levels were significantly higher in the ALDH2*1/*2 group than in the ALDH2*1/*1 group, regardless of ADH1B genotype (ADH1B*1/*1, P similar to<similar to 0.05; ADH1B*2 carriers, P similar to<similar to 0.01) N2-ethylidene-dG levels in blood DNA of the alcoholics was remarkably higher in individuals with a combination of the ADH1B*2 and ALDH2*2 alleles. These results provide a new perspective on the carcinogenicity of the acetaldehyde associated with alcoholic beverages, from the aspect of DNA damage.
C1 [Yukawa, Yoshiyuki; Muto, Manabu; Hori, Kimiko; Chiba, Tsutomu] Kyoto Univ, Grad Sch Med, Dept Gastroenterol & Hepatol, Kyoto, Japan.
   [Nagayoshi, Haruna; Matsuda, Tomonari] Kyoto Univ, Res Ctr Environm Qual Management, Otsu, Shiga, Japan.
   [Yokoyama, Akira] Natl Hosp Org, Kurihama Alcoholism Ctr, Dept Internal Med, Yokosuka, Kanagawa, Japan.
RP Muto, M (通讯作者)，Kyoto Univ, Grad Sch Med, Dept Gastroenterol & Hepatol, Kyoto, Japan.
EM mmuto@kuhp.kyoto-u.ac.jp
FU Government of Japan [101106]
FX This work was supported in part by management expenses grants from the
   Government of Japan to the National Cancer Center (grant number 101106).
CR Balbo S, 2008, CANCER EPIDEM BIOMAR, V17, P3026, DOI 10.1158/1055-9965.EPI-08-0117
   Brooks PJ, 2005, ALCOHOL, V35, P187, DOI 10.1016/j.alcohol.2005.03.009
   Chen L, 2007, CHEM RES TOXICOL, V20, P108, DOI 10.1021/tx060232x
   Dong YJ, 1996, ALCOHOL, V13, P257, DOI 10.1016/0741-8329(95)02052-7
   FANG JL, 1995, CARCINOGENESIS, V16, P2177, DOI 10.1093/carcin/16.9.2177
   Fang JL, 1997, CARCINOGENESIS, V18, P627, DOI 10.1093/carcin/18.4.627
   Garcia CCM, 2011, J AM CHEM SOC, V133, P9140, DOI 10.1021/ja2004686
   HARADA S, 1993, ALCOHOL ALCOHOLISM, V28, P11
   Hecht SS, 2001, TOXICOLOGY, V166, P31, DOI 10.1016/S0300-483X(01)00436-X
   Hecht SS, 2010, CANCER EPIDEM BIOMAR, V19, P1185, DOI 10.1158/1055-9965.EPI-09-1291
   HIGUCHI S, 1995, AM J PSYCHIAT, V152, P1219
   Hongo M, 2009, J GASTROEN HEPATOL, V24, P729, DOI 10.1111/j.1440-1746.2009.05824.x
   IARC, 2009, MON EV CARC RISKS HU, V71, P319
   IARC, 2004, MONOGRAPH EVALUATION, V83, P51
   Kanda J, 2009, CANCER SCI, V100, P296, DOI 10.1111/j.1349-7006.2008.01044.x
   Kurkivuori J, 2007, ORAL ONCOL, V43, P181, DOI 10.1016/j.oraloncology.2006.02.005
   Lieber CS, 1999, ALCOHOL CLIN EXP RES, V23, P991, DOI 10.1111/j.1530-0277.1999.tb04217.x
   Matsuda T, 1999, BIOCHEMISTRY-US, V38, P929, DOI 10.1021/bi982134j
   Matsuda T, 2007, CARCINOGENESIS, V28, P2363, DOI 10.1093/carcin/bgm057
   Matsuda T, 2006, CHEM RES TOXICOL, V19, P1374, DOI 10.1021/tx060113h
   Matsuo K, 2006, CANCER EPIDEM BIOMAR, V15, P1009, DOI 10.1158/1055-9965.EPI-05-0911
   Miyasaka K, 2010, GERIATR GERONTOL INT, V10, pS120, DOI 10.1111/j.1447-0594.2010.00616.x
   Muto M, 2000, INT J CANCER, V88, P342, DOI 10.1002/1097-0215(20001101)88:3&lt;342::AID-IJC4&gt;3.0.CO;2-I
   Nagayoshi H, 2009, MUTAT RES-GEN TOX EN, V673, P74, DOI 10.1016/j.mrgentox.2008.11.009
   Secretan B, 2009, LANCET ONCOL, V10, P1033, DOI 10.1016/S1470-2045(09)70326-2
   Singh R, 2009, CHEM RES TOXICOL, V22, P1181, DOI 10.1021/tx900106y
   Takeshita T, 1996, HUM GENET, V97, P409, DOI 10.1007/BF02267057
   Terashima I, 2001, BIOCHEMISTRY-US, V40, P4106, DOI 10.1021/bi002719p
   Tillonen J, 1999, ALCOHOL CLIN EXP RES, V23, P1409, DOI 10.1097/00000374-199908000-00016
   Upton DC, 2006, CHEM RES TOXICOL, V19, P960, DOI 10.1021/tx060084a
   Wang M, 2000, CHEM RES TOXICOL, V13, P1149, DOI 10.1021/tx000118t
   Wang MY, 2006, CHEM RES TOXICOL, V19, P319, DOI 10.1021/tx0502948
   Weng HC, 2010, MUTAT RES-GEN TOX EN, V701, P132, DOI 10.1016/j.mrgentox.2010.05.013
   XU Y, 1988, Genomics, V2, P209, DOI 10.1016/0888-7543(88)90004-3
   Yang SJ, 2010, WORLD J GASTROENTERO, V16, P4210, DOI 10.3748/wjg.v16.i33.4210
   YIN SJ, 1993, ALCOHOL CLIN EXP RES, V17, P376, DOI 10.1111/j.1530-0277.1993.tb00779.x
   Yokoyama A, 2005, ALCOHOL, V35, P175, DOI 10.1016/j.alcohol.2005.04.003
   Yokoyama A, 1998, CARCINOGENESIS, V19, P1383, DOI 10.1093/carcin/19.8.1383
   Yokoyama A, 2010, ALCOHOL CLIN EXP RES, V34, P1246, DOI 10.1111/j.1530-0277.2010.01202.x
NR 39
TC 32
Z9 34
U1 1
U2 9
PU WILEY
PI HOBOKEN
PA 111 RIVER ST, HOBOKEN 07030-5774, NJ USA
SN 1349-7006
J9 CANCER SCI
JI Cancer Sci.
PD SEP
PY 2012
VL 103
IS 9
BP 1651
EP 1655
DI 10.1111/j.1349-7006.2012.02360.x
PG 5
WC Oncology
WE Science Citation Index Expanded (SCI-EXPANDED)
SC Oncology
GA 997ZZ
UT WOS:000308208300007
PM 22703580
OA Green Published
DA 2022-07-19
ER

PT J
AU Lee, HS
   Jeong, J
   Lee, KJ
AF Lee, Hyo Sun
   Jeong, Jaeho
   Lee, Kong-Joo
TI Characterization of Vesicles Secreted from Insulinoma NIT-1 Cells
SO JOURNAL OF PROTEOME RESEARCH
LA English
DT Article
DE proteomic analysis; pancreatic beta cells; insulinoma; secreted
   vesicles; calcium; tandem mass spectrometry; post-translational
   modifications
ID TANDEM MASS-SPECTROMETRY; PROTEOMIC ANALYSIS; POSTTRANSLATIONAL
   MODIFICATIONS; EXOSOMES; PROTEINS; IDENTIFICATION; EXOCYTOSIS;
   MICROVESICLES; INDUCTION; RECEPTOR
AB Insulinoma NIT-1, an insulin-secreting mouse cell line, secretes vesicles in response to glucose or calcium. These vesicles, like exosomes, are relatively homogeneous (30-100 nm). We analyzed their protein profiles employing one-dimensional SDS gel electrophoresis combined with nanoLC-ESI-qTOF tandem mass spectrometry, and searched for post-translational modifications (PTMs) using MOD! algorithm. We identified 270 proteins which matched at least two peptides reproducibly in duplicate runs. These proteins included metabolic proteins, endocytosis/exocytosis related proteins, chaperones, cytoskeletal proteins, membrane transporters/ion channels, signaling molecules, and nucleic acid binding proteins. Over 200 of these are newly identified proteins for the first time in secreted vesicles, and included RNA- and translation-related proteins, ubiquitin- and protein-degradation related proteins and post-translationally modified proteins. The rest of the proteins identified in this study were similar to those reported by others to be present in exosomes of various origins. The present study demonstrates that vesicles secreted from insulinoma NIT-1 cells have some properties, common to exosomes from lymphocytes and cancer cells, and some differing from those of other types of exosomes. We believe that the modified and newly identified proteins we identified in secreted vesicles from insulinoma NIT-1 cells have the potential to provide insights into mechanisms of biogenesis and function of secreted vesicles and may help explain the impairment of insulin secretion in islets from type-2 diabetes.
C1 [Lee, Kong-Joo] Ewha Womans Univ, Coll Pharm, Ctr Cell Signaling & Drug Discovery Res, Seoul 120750, South Korea.
   Ewha Womans Univ, Div Life & Pharmaceut Sci, Seoul 120750, South Korea.
RP Lee, KJ (通讯作者)，Ewha Womans Univ, Coll Pharm, Ctr Cell Signaling & Drug Discovery Res, Seoul 120750, South Korea.
EM kjl@ewha.ac.kr
OI Lee, Kong-Joo/0000-0001-7972-6020
FU KOSEF; Center for Cell Signaling & Drug Discovery Research [CCS & DDR,
   R15-2006-020, WCU (R31-2008-000-10010-0]; Brain Korea 21 project
FX We thank Professor Jin-Ho Choy and Myung Wook Jang in Center for
   Intelligent NanoBio Materials (CINBM, Ewha Womans University, Korea) for
   the technical support of TEM. This work was supported by KOSEF through
   the Center for Cell Signaling & Drug Discovery Research (CCS & DDR,
   R15-2006-020) and WCU (R31-2008-000-10010-0) at Ewha Womans University.
   H. S. Lee was supported by the Brain Korea 21 project.
CR Admyre C, 2008, ALLERGY, V63, P404, DOI 10.1111/j.1398-9995.2007.01600.x
   Aoki N, 2007, ENDOCRINOLOGY, V148, P3850, DOI 10.1210/en.2006-1479
   Casey TM, 2007, MOL CELL PROTEOMICS, V6, P767, DOI 10.1074/mcp.M600365-MCP200
   Choi DS, 2007, J PROTEOME RES, V6, P4646, DOI 10.1021/pr070192y
   Donelan MJ, 2002, J BIOL CHEM, V277, P24232, DOI 10.1074/jbc.M203345200
   Eliasson L, 2008, J PHYSIOL-LONDON, V586, P3313, DOI 10.1113/jphysiol.2008.155317
   Fernandez C, 2008, J PROTEOME RES, V7, P400, DOI 10.1021/pr070547d
   Fevrier B, 2004, CURR OPIN CELL BIOL, V16, P415, DOI 10.1016/j.ceb.2004.06.003
   Hegmans JPJJ, 2004, AM J PATHOL, V164, P1807, DOI 10.1016/S0002-9440(10)63739-X
   Ishihama Y, 2005, MOL CELL PROTEOMICS, V4, P1265, DOI 10.1074/mcp.M500061-MCP200
   Kang DJ, 2008, J PROTEOME RES, V7, P3475, DOI 10.1021/pr800225z
   Kim S, 2006, NUCLEIC ACIDS RES, V34, pW258, DOI 10.1093/nar/gkl245
   Kim YM, 2007, J PROTEOME RES, V6, P3278, DOI 10.1021/pr070168k
   Ma L, 2004, P NATL ACAD SCI USA, V101, P9266, DOI 10.1073/pnas.0403201101
   Mears R, 2004, PROTEOMICS, V4, P4019, DOI 10.1002/pmic.200400876
   Na S, 2008, MOL CELL PROTEOMICS, V7, P2452, DOI 10.1074/mcp.M800101-MCP200
   Nickerson DP, 2007, EMBO REP, V8, P644, DOI 10.1038/sj.embor.7401004
   Ogiso H, 2004, BIOCHEMISTRY-US, V43, P15510, DOI 10.1021/bi048736m
   Raposo G, 1996, J EXP MED, V183, P1161, DOI 10.1084/jem.183.3.1161
   Rappsilber J, 2002, GENOME RES, V12, P1231, DOI 10.1101/gr.473902
   Saunderson SC, 2008, J IMMUNOL, V180, P8146, DOI 10.4049/jimmunol.180.12.8146
   Schorey JS, 2008, TRAFFIC, V9, P871, DOI 10.1111/j.1600-0854.2008.00734.x
   Seo J, 2008, J PROTEOME RES, V7, P587, DOI 10.1021/pr700657y
   Thery C, 2001, J IMMUNOL, V166, P7309, DOI 10.4049/jimmunol.166.12.7309
   Thery C, 2002, NAT REV IMMUNOL, V2, P569, DOI 10.1038/nri855
   Uriarte SM, 2008, J IMMUNOL, V180, P5575, DOI 10.4049/jimmunol.180.8.5575
   Vella LJ, 2008, EUR BIOPHYS J BIOPHY, V37, P323, DOI 10.1007/s00249-007-0246-z
   Wegrzyn J, 2007, J PROTEOME RES, V6, P1652, DOI 10.1021/pr060503p
NR 28
TC 45
Z9 47
U1 0
U2 12
PU AMER CHEMICAL SOC
PI WASHINGTON
PA 1155 16TH ST, NW, WASHINGTON, DC 20036 USA
SN 1535-3893
EI 1535-3907
J9 J PROTEOME RES
JI J. Proteome Res.
PD JUN
PY 2009
VL 8
IS 6
BP 2851
EP 2862
DI 10.1021/pr900009y
PG 12
WC Biochemical Research Methods
WE Science Citation Index Expanded (SCI-EXPANDED)
SC Biochemistry & Molecular Biology
GA 454YD
UT WOS:000266719400021
PM 19351151
DA 2022-07-19
ER

PT J
AU Kosek, V
   Stranska, M
   Fenclova, M
   Ruml, T
   Vitek, L
   Hajslova, J
AF Kosek, Vit
   Stranska, Milena
   Fenclova, Marie
   Ruml, Tomas
   Vitek, Libor
   Hajslova, Jana
TI High resolution mass spectrometry based method applicable for a wide
   range of 3-hydroxy-3-methyl-glutaryl-coenzyme A reductase inhibitors in
   blood serum including intermediates and products of the cholesterol
   biosynthetic pathway
SO JOURNAL OF CHROMATOGRAPHY A
LA English
DT Article
DE Statins; High resolution mass spectrometry; Serum; Cholesterol;
   Isoprenoid pyrophosphates
ID HUMAN PLASMA; QUANTITATIVE-DETERMINATION; PROTEIN PRENYLATION;
   BIOLOGICAL SAMPLES; PANCREATIC-CANCER; STATINS; SIMVASTATIN;
   ATORVASTATIN; LOVASTATIN; DISEASE
AB Statins belong to the major class of hypolipidemic drugs. They act as competitive inhibitors of 3-hydroxy-3-methyl-glutaryl-coenzyme A (HMG-CoA) reductase, a rate-limiting enzyme in the cholesterol biosynthetic pathway. This inhibition not only leads to the depletion of cholesterol and its fatty acid esters, but also to the depletion of the intermediates of this metabolic pathway (mainly pyrophosphates), which can play an important role in tumor proliferation. The aim of the current study was to establish a versatile multi-analyte method capable of quantitative determination of various currently-used statins, together with free cholesterol (FC), cholesterol esters (CEs), and some key intermediates of the mevalonate pathway occurring in human serum. Various methods of sample preparation were examined in order to minimize the content of potentially interfering serum proteins, and simultaneously to assure acceptable recovery of the target analytes. Following protein precipitation with 2-propanol, separation of the sample components using ultra-high performance liquid chromatography coupled with tandem high resolution mass spectrometry (U-HPLC-HRMS/MS) was performed, employing a hyphenated quadrupole Orbitrap mass analyzer. The potential of the developed method was validated on human serum samples from patients treated with statins. This versatile method possesses wide applicability, in both clinical and experimental medicine. (C) 2017 Published by Elsevier B.V.
C1 [Kosek, Vit; Stranska, Milena; Fenclova, Marie; Hajslova, Jana] Univ Chem & Technol, Dept Food Chem & Anal, Tech 3, Prague 16628 6, Czech Republic.
   [Ruml, Tomas] Univ Chem & Technol, Dept Biochem & Microbiol, Tech 3, Prague 16628 6, Czech Republic.
   [Vitek, Libor] Charles Univ Prague, Fac Med 1, Inst Med Chem & Lab Diagnost, U Nemocnice 2, Prague 12801 2, Czech Republic.
   [Vitek, Libor] Charles Univ Prague, Fac Med 1, Dept Internal Med 4, U Nemocnice 2, Prague 12801 2, Czech Republic.
RP Hajslova, J (通讯作者)，Univ Chem & Technol, Dept Food Chem & Anal, Tech 3, Prague 16628 6, Czech Republic.
EM jana.hajslova@vscht.cz
RI Hajslova, Jana/C-1279-2019; Kosek, Vít/AAD-3496-2021; Ruml,
   Tomas/R-2543-2017; Fenclová, Marie/ABE-1628-2020; Vitek,
   Libor/A-2645-2008
OI Kosek, Vít/0000-0003-2087-9596; Ruml, Tomas/0000-0002-5698-4366;
   Fenclová, Marie/0000-0001-9920-6110; Vitek, Libor/0000-0002-5318-0151;
   Hajslova, Jana/0000-0001-7443-4280; Stranska, Milena/0000-0002-2958-1529
FU Czech Ministry of Health [IGA MZ 13112-4, RVO VFN64165, NT13151-4];
   Operational Programme Prague [CZ.2.16/3.1.00/21537,
   CZ.2.16/3.1.00/24503]; "National Program of Sustainability I" - NPUI
   [MSMT-43760/2015]
FX This work was supported by grants IGA MZ 13112-4, RVO VFN64165, and
   NT13151-4 from the Czech Ministry of Health. This work was supported by
   the Operational Programme Prague - Competitiveness (CZ.2.16/3.1.00/21537
   and CZ.2.16/3.1.00/24503), and by the "National Program of
   Sustainability I" - NPU I (L01601 - No. MSMT-43760/2015).
CR Aboul-Enein HY, 2004, ANAL LETT, V37, P667, DOI 10.1081/AL-120029743
   Blanco-Colio LM, 2003, KIDNEY INT, V63, P12, DOI 10.1046/j.1523-1755.2003.00744.x
   Bylda C, 2014, ANALYST, V139, P2265, DOI 10.1039/c4an00094c
   CAMBIEN F, 1988, AM J EPIDEMIOL, V127, P75, DOI 10.1093/oxfordjournals.aje.a114793
   Erturk S, 2003, J CHROMATOGR B, V793, P193, DOI 10.1016/S1570-0232(03)00314-3
   Garcia-Ruiz C, 2012, ANTI-CANCER AGENT ME, V12, P303, DOI 10.2174/187152012800228715
   Gbelcova H, 2008, INT J CANCER, V122, P1214, DOI 10.1002/ijc.23242
   Gu Q., 2014, NCHS DATA BRIEF, P1
   Henneman L, 2011, BBA-MOL CELL BIOL L, V1811, P227, DOI 10.1016/j.bbalip.2011.01.002
   Lawson G, 2013, J PHARMACEUT BIOMED, V81-82, P99, DOI 10.1016/j.jpba.2013.04.002
   Lee ES, 2013, ATHEROSCLEROSIS, V226, P378, DOI 10.1016/j.atherosclerosis.2012.11.003
   Lee SH, 2011, MASS SPECTROM LETT, V2, P92, DOI 10.5478/MSL.2011.2.4.092
   Lee SH, 2010, INT J MOL SCI, V11, P3965, DOI 10.3390/ijms11103965
   Leis HJ, 2005, RAPID COMMUN MASS SP, V19, P128, DOI 10.1002/rcm.1758
   Li J, 2016, ONCOGENE, V35, P6378, DOI 10.1038/onc.2016.168
   Lim S, 2014, J ATHEROSCLER THROMB, V21, P997, DOI 10.5551/jat.24398
   Marklund M, 2015, CIRCULATION, V132, P586, DOI 10.1161/CIRCULATIONAHA.115.015607
   MORRIS MJ, 1993, BIOL MASS SPECTROM, V22, P1, DOI 10.1002/bms.1200220102
   Nirogi R, 2007, J PHARMACEUT BIOMED, V44, P379, DOI 10.1016/j.jpba.2007.02.008
   Novakova L, 2009, ANAL CHIM ACTA, V656, P8, DOI 10.1016/j.aca.2009.10.004
   Novakova L, 2009, J CHROMATOGR B, V877, P2093, DOI 10.1016/j.jchromb.2009.05.052
   Nurenberg G, 2012, ANAL BIOANAL CHEM, V402, P671, DOI 10.1007/s00216-011-5262-2
   Palsuledesai CC, 2015, ACS CHEM BIOL, V10, P51, DOI 10.1021/cb500791f
   Patel M, 2017, TRAC-TREND ANAL CHEM, V86, P206, DOI 10.1016/j.trac.2016.10.011
   Quehenberger O, 2011, NEW ENGL J MED, V365, P1812, DOI 10.1056/NEJMra1104901
   Shackleton C, 2010, J STEROID BIOCHEM, V121, P481, DOI 10.1016/j.jsbmb.2010.02.017
   Vitek L., 2006, CURR ENZYM INHIB, V2, P261, DOI DOI 10.2174/157340806777934775
   Wang J, 2015, J CHROMATOGR B, V983, P18, DOI 10.1016/j.jchromb.2014.12.029
   Watanabe M, 2008, J BIOL CHEM, V283, P9571, DOI 10.1074/jbc.M706229200
   Wen F., 2015, PHARM BIOL, P1
NR 30
TC 3
Z9 3
U1 2
U2 41
PU ELSEVIER SCIENCE BV
PI AMSTERDAM
PA PO BOX 211, 1000 AE AMSTERDAM, NETHERLANDS
SN 0021-9673
EI 1873-3778
J9 J CHROMATOGR A
JI J. Chromatogr. A
PD MAR 17
PY 2017
VL 1489
BP 86
EP 94
DI 10.1016/j.chroma.2017.01.084
PG 9
WC Biochemical Research Methods; Chemistry, Analytical
WE Science Citation Index Expanded (SCI-EXPANDED)
SC Biochemistry & Molecular Biology; Chemistry
GA EP4ON
UT WOS:000397359900010
PM 28209347
DA 2022-07-19
ER

PT J
AU Acar, O
   Bauerfeind, P
   Ambuhl, PM
   Cathomas, G
   Fried, M
   Hauri, D
AF Acar, O
   Bauerfeind, P
   Ambuhl, PM
   Cathomas, G
   Fried, M
   Hauri, D
TI Gastric pouch acid secretion in response to physiologic digestive
   function
SO UROLOGY
LA English
DT Article
ID DUODENAL-ULCER PATIENTS; BLADDER REPLACEMENT; METABOLIC ALKALOSIS;
   URINARY-DIVERSION; GASTROCYSTOPLASTY; RECONSTRUCTION; STOMACH;
   HEMATURIA; DYSURIA
AB Objectives. To evaluate acid secretion and histologic features of the gastric segment used for bladder replacement in bladder cancer.
   Methods. Nine patients were investigated a mean of 36 months after gastric pouch surgery with modified shamfeeding and feeding. We determined urinary acidity, urinary pH, serum gastrin, and serum pancreatic polypeptide values and tried to find a relationship between feeding and acid secretion in the gastric pouch. In 6 patients, biopsy and histopathologic examination were performed.
   Results. In 8 patients, urinary acidity increased after feeding following the rise of gastrin; in 1 patient no increase of gastrin or acidity was observed. In 7 patients, urinary acidity did not change after modified shamfeeding, indicating vagal denervation after surgery. This group showed a minimal urinary pH of above 4 after feeding. On the other hand, in 2 patients an increased acid secretion was observed after modified shamfeeding, indicating the possible presence of residual vagal innervation. In this group, the acid secretion in the pouch was higher, reaching the minimal pH level earlier after feeding. Histopathologic examination showed no major structural changes of gastric mucosa.
   Conclusions. Most patients are vagally denervated after gastric pouch surgery, and the gastric segment continues its original gastrointestinal function by a hormonal pathway. Our data indicate, however, that in some patients, the gastric pouch keeps a residual vagal innervation. We therefore suggest that nerve fibers present in the blood supply of the gastric segment be interrupted to avoid the complications associated with increased acid secretion of the gastric pouch. (C) 1999, Elsevier Science Inc.
C1 Univ Zurich, Sch Med, Dept Urol, Zurich, Switzerland.
   Univ Zurich, Sch Med, Dept Gastroenterol, Zurich, Switzerland.
   Univ Zurich, Sch Med, Dept Nephrol, Zurich, Switzerland.
   Univ Zurich, Sch Med, Dept Pathol, Zurich, Switzerland.
RP Hauri, D (通讯作者)，Univ Zurich Hosp, Dept Urol, CH-8091 Zurich, Switzerland.
RI Bauerfeind, Peter/AAV-2069-2020
CR ADAMS MC, 1988, J UROLOGY, V140, P1152, DOI 10.1016/S0022-5347(17)41986-0
   Bloom SR, 1982, RADIOIMMUNOASSAY GUT
   BOGAERT GA, 1995, J UROLOGY, V153, P1977, DOI 10.1016/S0022-5347(01)67383-X
   FELDMAN M, 1980, GASTROENTEROLOGY, V79, P796
   FELDMAN M, 1979, J CLIN INVEST, V63, P294, DOI 10.1172/JCI109302
   Hauri D, 1996, J UROLOGY, V156, P931, DOI 10.1016/S0022-5347(01)65665-9
   JOHANSSON C, 1984, ACTA PHYSIOL SCAND, V122, P421, DOI 10.1111/j.1748-1716.1984.tb07528.x
   JOHNSON CD, 1990, BRIT J SURG, V77, P417, DOI 10.1002/bjs.1800770419
   KINAHAN TJ, 1992, J UROLOGY, V147, P435, DOI 10.1016/S0022-5347(17)37261-0
   LARGIADER F, 1998, CHECKLISTE CHIRURG V, P254
   LEONG CH, 1978, ANN ROY COLL SURG, V60, P283
   LEONG CH, 1972, AUST NZ J SURG, V41, P272, DOI 10.1111/j.1445-2197.1969.tb06307.x
   MITCHELL ME, 1991, BLADDER RECONSTRUCTI, P96
   NGUYEN DH, 1991, UROL CLIN N AM, V18, P649
   NGUYEN DH, 1993, J UROLOGY, V150, P707, DOI 10.1016/S0022-5347(17)35593-3
   PENDOWER JEH, 1981, BRIT J SURG, V68, P83, DOI 10.1002/bjs.1800680207
   PLAWKER MW, 1995, J UROLOGY, V154, P546, DOI 10.1016/S0022-5347(01)67107-6
   RUDICK J, 1977, SURGERY, V82, P1
   SINAIKO E, 1956, SURG GYNECOL OBSTET, V102, P433
   SINAIKO ES, 1960, SURG GYNECOL OBSTET, V111, P155
   STENQUIST B, 1978, SCAND J GASTROENTERO, V13, P357, DOI 10.3109/00365527809179834
   THOMAS JE, 1993, GUT, V34, P738, DOI 10.1136/gut.34.6.738
NR 22
TC 5
Z9 5
U1 0
U2 0
PU ELSEVIER SCIENCE INC
PI NEW YORK
PA 655 AVENUE OF THE AMERICAS, NEW YORK, NY 10010 USA
SN 0090-4295
J9 UROLOGY
JI UROLOGY
PD SEP
PY 1999
VL 54
IS 3
BP 553
EP 556
DI 10.1016/S0090-4295(99)00151-X
PG 4
WC Urology & Nephrology
WE Science Citation Index Expanded (SCI-EXPANDED)
SC Urology & Nephrology
GA 230LC
UT WOS:000082251800034
PM 10475371
DA 2022-07-19
ER

PT J
AU Tang, WM
   Panja, S
   Jogdeo, CM
   Tang, SY
   Ding, L
   Yu, A
   Foster, KW
   Dsouza, D
   Chhonker, YS
   Jensen-Smith, H
   Jang, HS
   Boesen, EI
   Murry, DJ
   Padanilam, B
   Oupicky, D
AF Tang, Weimin
   Panja, Sudipta
   Jogdeo, Chinmay M.
   Tang, Siyuan
   Ding, Ling
   Yu, Ao
   Foster, Kirk W.
   Dsouza, Del L.
   Chhonker, Yashpal S.
   Jensen-Smith, Heather
   Jang, Hee-Seong
   Boesen, Erika I.
   Murry, Daryl J.
   Padanilam, Babu
   Oupicky, David
TI Modified chitosan for effective renal delivery of siRNA to treat acute
   kidney injury
SO BIOMATERIALS
LA English
DT Article
DE Chitosan; Ischemia-reperfusion injury; Acute kidney injury; Polyplexes;
   CXCR4; p53
ID CHEMOKINE RECEPTOR CXCR4; ISCHEMIA-REPERFUSION INJURY;
   PANCREATIC-CANCER; SYSTEMIC DELIVERY; MOLECULAR-WEIGHT; CELL-DEATH; P53;
   NANOPARTICLES; FAILURE; PATHOPHYSIOLOGY
AB Acute kidney injury (AKI) is characterized by a sudden decrease in renal function and impacts growing number of people worldwide. RNA interference (RNAi) showed potential to treat diseases with no or limited conventional therapies, including AKI. Suitable carriers are needed to protect and selectively deliver RNAi to target cells to fully explore this therapeutic modality. Here, we report on the synthesis of chitosan modified with alpha-cyclam-ptoluic acid (C-CS) as a novel siRNA carrier for targeted delivery to injured kidneys. We demonstrate that conjugation of the alpha-cyclam-p-toluic acid to chitosan imparts the C-CS polymer with targeting and antagonistic properties to cells overexpressing chemokine receptor CXCR4. In contrast, the parent alpha-cyclam-p-toluic acid showed no such properties. Self-assembled C-CS/siRNA nanoparticles rapidly accumulate in the injured kidneys and show long retention in renal tubules. Apoptosis and metabolic and inflammatory pathways induced by p53 are important pathological mechanisms in the development of AKI. Nanoparticles with siRNA against p53 (sip53) were formulated and intravenously injected for attenuation of IRI-AKI. Due to the favorable accumulation in injured kidneys, the treatment with C-CS/sip53 decreased renal injury, extent of renal apoptosis, macrophage and neutrophil infiltration, and improved renal function. Overall, our study suggests that C-CS/siRNA nanoparticles have the potential to effectively accumulate and deliver therapeutic siRNAs to injured kidneys through CXCR4 binding, providing a novel way for AKI therapy.
C1 [Tang, Weimin; Panja, Sudipta; Jogdeo, Chinmay M.; Tang, Siyuan; Ding, Ling; Yu, Ao; Oupicky, David] Univ Nebraska Med Ctr, Coll Pharm, Ctr Drug Delivery & Nanomed, Dept Pharmaceut Sci, Omaha, NE 68198 USA.
   [Foster, Kirk W.] Univ Nebraska Med Ctr, Dept Pathol & Microbiol, Omaha, NE 68198 USA.
   [Dsouza, Del L.; Boesen, Erika I.] Univ Nebraska Med Ctr, Dept Cellular & Integrat Physiol, Omaha, NE 68198 USA.
   [Chhonker, Yashpal S.; Murry, Daryl J.] Univ Nebraska Med Ctr, Dept Pharm Practice & Sci, Omaha, NE 68198 USA.
   [Jensen-Smith, Heather] Univ Nebraska Med Ctr, Eppley Inst Res Canc & Allied Dis, Omaha, NE 68198 USA.
   [Jang, Hee-Seong; Padanilam, Babu] Icahn Sch Med Mt Sinai, Dept Urol, New York, NY 10029 USA.
RP Oupicky, D (通讯作者)，Univ Nebraska Med Ctr, Coll Pharm, Ctr Drug Delivery & Nanomed, Dept Pharmaceut Sci, Omaha, NE 68198 USA.
EM david.oupicky@unmc.edu
OI Panja, Sudipta/0000-0001-5692-450X
FU University of Nebraska Medical Center; NIH [R01 DK120533]; Nebraska
   Center for Nanomedicine; Cognitive Neuroscience of Development & Aging
   Centers for Biomedical Research Excellence [NIH P30 GM127200, P20
   GM130447]; Fred and Pamela Buffett Cancer Center [NIH P30 CA036727];
   Nebraska Research Initiative; UNMC Office of the Vice Chancellor for
   Research; National Institute for General Medical Science (NIGMS)
   [INBRE-P20 GM103427, COBRE-P30 GM106397]; National Cancer Institute
   (NCI) for The Fred & Pamela Buffett Cancer Center [P30 CA036727]
FX This work was supported by start-up funds from the University of
   Nebraska Medical Center and by NIH grant R01 DK120533. The authors
   acknowledge the Multiphoton Intravital and Tissue Imaging Core (MITI)
   which receives support through the Nebraska Center for Nanomedicine and
   the Cognitive Neuroscience of Development & Aging Centers for Biomedical
   Research Excellence (NIH P30 GM127200, P20 GM130447) , Fred and Pamela
   Buffett Cancer Center (NIH P30 CA036727) , state funds from the Nebraska
   Research Initiative, and institutionally by the UNMC Office of the Vice
   Chancellor for Research. The University of Nebraska Medical Center
   Advanced Microscopy Core Facility receives partial support from the
   National Institute for General Medical Science (NIGMS) INBRE-P20
   GM103427 and COBRE-P30 GM106397 grants, as well as support from the
   National Cancer Institute (NCI) for The Fred & Pamela Buffett Cancer
   Center Support Grant-P30 CA036727, and the Nebraska Research Initiative.
   This publication?s contents and in-terpretations are the sole
   responsibility of the authors.
CR Alameh M, 2018, BIOMACROMOLECULES, V19, P112, DOI 10.1021/acs.biomac.7b01297
   Alidori S, 2016, SCI TRANSL MED, V8, DOI 10.1126/scitranslmed.aac9647
   Andersson M, 2007, AM J PHYSIOL-RENAL, V292, pF1802, DOI 10.1152/ajprenal.00152.2006
   Aronson S, 1998, J CARDIOTHOR VASC AN, V12, P567, DOI 10.1016/S1053-0770(98)90106-9
   Awad AS, 2009, KIDNEY INT, V75, P689, DOI 10.1038/ki.2008.648
   Bellomo R, 2007, INTENS CARE MED, V33, P409, DOI 10.1007/s00134-006-0478-x
   Bolisetty S, 2009, KIDNEY INT, V75, P674, DOI 10.1038/ki.2008.689
   Bonventre JV, 2011, J CLIN INVEST, V121, P4210, DOI 10.1172/JCI45161
   Bonventre JV, 2004, KIDNEY INT, V66, P480, DOI 10.1111/j.1523-1755.2004.761_2.x
   Cao JY, 2021, THERANOSTICS, V11, P5248, DOI 10.7150/thno.54550
   Castaldo C, 2014, J BIOMOL SCREEN, V19, P859, DOI 10.1177/1087057114526283
   Chen Q, 2007, AM J PHYSIOL-CELL PH, V292, pC137, DOI 10.1152/ajpcell.00270.2006
   Chen Z, 2020, INT J PHARMACEUT, V587, DOI 10.1016/j.ijpharm.2020.119679
   DiPersio JF, 2009, J CLIN ONCOL, V27, P4767, DOI 10.1200/JCO.2008.20.7209
   Du BJ, 2018, NAT REV MATER, V3, P358, DOI 10.1038/s41578-018-0038-3
   Gao DY, 2015, BIOMATERIALS, V67, P194, DOI 10.1016/j.biomaterials.2015.07.035
   Gao S, 2014, THERANOSTICS, V4, P1039, DOI 10.7150/thno.7866
   Han SJ, 2019, KIDNEY RES CLIN PRAC, V38, P427, DOI 10.23876/j.krcp.19.062
   Thai HBD, 2020, ACS CENTRAL SCI, V6, P2250, DOI 10.1021/acscentsci.0c00763
   Hilmi IA, 2015, BRIT J ANAESTH, V114, P919, DOI 10.1093/bja/aeu556
   Hwang KT, 2002, J AGR FOOD CHEM, V50, P1876, DOI 10.1021/jf011167u
   Inaba S, 2012, MOL THER, V20, P356, DOI 10.1038/mt.2011.221
   Jackson MA, 2017, ACS NANO, V11, P5680, DOI 10.1021/acsnano.7b01110
   Jang HR, 2015, NAT REV NEPHROL, V11, P88, DOI 10.1038/nrneph.2014.180
   Jiang M, 2004, AM J PHYSIOL-RENAL, V287, pF1140, DOI 10.1152/ajprenal.00262.2004
   Jones DR, 2008, BEST PRACT RES-CLIN, V22, P193, DOI 10.1016/j.bpa.2007.08.005
   Jones SW, 2013, J CLIN INVEST, V123, P3061, DOI 10.1172/JCI66895
   Kanagasundaram NS, 2015, ANN CLIN BIOCHEM, V52, P193, DOI 10.1177/0004563214556820
   Kelly KJ, 2003, J AM SOC NEPHROL, V14, P128, DOI 10.1097/01.ASN.0000040596.23073.01
   Kim HJ, 2014, DRUG DELIV TRANSL RE, V4, P50, DOI 10.1007/s13346-013-0175-6
   Kinsey GR, 2008, NEPHRON EXP NEPHROL, V109, pE102, DOI 10.1159/000142934
   Kork F, 2015, ANESTHESIOLOGY, V123, P1301, DOI 10.1097/ALN.0000000000000891
   Kruiswijk F, 2015, NAT REV MOL CELL BIO, V16, P393, DOI 10.1038/nrm4007
   Lange C, 2005, KIDNEY INT, V68, P1613, DOI 10.1111/j.1523-1755.2005.00573.x
   Le Bon B, 2004, BIOCONJUGATE CHEM, V15, P413, DOI 10.1021/bc034220o
   Lee S, 2011, J AM SOC NEPHROL, V22, P317, DOI 10.1681/ASN.2009060615
   Li B, 2010, CIRCULATION, V121, P2211, DOI 10.1161/CIRCULATIONAHA.109.928796
   Li J, 2014, BIOMATERIALS, V35, P5572, DOI 10.1016/j.biomaterials.2014.03.047
   Li J, 2012, ANGEW CHEM INT EDIT, V51, P8740, DOI 10.1002/anie.201203463
   Li L, 2008, KIDNEY INT, V74, P1526, DOI 10.1038/ki.2008.500
   Lin FM, 2003, J AM SOC NEPHROL, V14, P1188, DOI 10.1097/01.ASN.0000061595.28546.A0
   Link Tim, 2017, Hepatoma Res, V3, P95, DOI 10.20517/2394-5079.2017.07
   Liu D, 2020, SCI ADV, V6, DOI 10.1126/sciadv.abb7422
   Malek M, 2015, J RENAL INJ PREV, V4, P20, DOI 10.12861/jrip.2015.06
   Misra AC, 2015, BIOMACROMOLECULES, V16, P2412, DOI 10.1021/acs.biomac.5b00653
   Molitoris BA, 2009, J AM SOC NEPHROL, V20, P1754, DOI 10.1681/ASN.2008111204
   Moon D, 2019, ANAT CELL BIOL, V52, P312, DOI 10.5115/acb.18.192
   Nomoto T, 2011, J CONTROL RELEASE, V151, P104, DOI 10.1016/j.jconrel.2011.02.011
   Oberlin E, 1996, NATURE, V382, P833, DOI 10.1038/382833a0
   Oe Y, 2014, BIOMATERIALS, V35, P7887, DOI 10.1016/j.biomaterials.2014.05.041
   Padanilam BJ, 2003, AM J PHYSIOL-RENAL, V284, pF608, DOI 10.1152/ajprenal.00284.2002
   Peng SB, 2016, PLOS ONE, V11, DOI 10.1371/journal.pone.0150585
   Rabb H, 2016, J AM SOC NEPHROL, V27, P371, DOI 10.1681/ASN.2015030261
   Rahman M, 2012, AM FAM PHYSICIAN, V86, P631
   Rippe C, 2006, AM J PHYSIOL-RENAL, V291, pF1362, DOI 10.1152/ajprenal.00123.2006
   SOLEZ K, 1979, MEDICINE, V58, P362, DOI 10.1097/00005792-197909000-00003
   STUDER M, 1986, HELV CHIM ACTA, V69, P2081, DOI 10.1002/hlca.19860690832
   Sutton TA, 2013, J AM SOC NEPHROL, V24, P113, DOI 10.1681/ASN.2012050469
   Tang CY, 2019, PHARMACOL THERAPEUT, V195, P5, DOI 10.1016/j.pharmthera.2018.10.013
   Togel F, 2005, KIDNEY INT, V67, P1772, DOI 10.1111/j.1523-1755.2005.00275.x
   Tyritzis SI, 2011, ULTRASTRUCT PATHOL, V35, P60, DOI 10.3109/01913123.2010.542880
   Uehara M, 2020, SCI REP-UK, V10, DOI 10.1038/s41598-020-61456-7
   Van Biesen W, 2006, CLIN J AM SOC NEPHRO, V1, P1314, DOI 10.2215/CJN.02070606
   Wang Y, 2016, BIOMATERIALS, V101, P108, DOI 10.1016/j.biomaterials.2016.05.042
   Wang Y, 2015, ADV HEALTHC MATER, V4, P729, DOI 10.1002/adhm.201400608
   Wei QQ, 2007, AM J PHYSIOL-RENAL, V293, pF1282, DOI 10.1152/ajprenal.00230.2007
   Wei QQ, 2012, AM J PHYSIOL-RENAL, V303, pF1487, DOI 10.1152/ajprenal.00352.2012
   WHO, 2012, GLOBAL TUBERCULOSIS REPORT 2012, P1
   Wu CH, 2015, J MED CHEM, V58, P2315, DOI 10.1021/jm501769r
   Xie Y, 2020, ACS NANO, V14, P255, DOI 10.1021/acsnano.9b03978
   Yang CX, 2015, THERANOSTICS, V5, P110, DOI 10.7150/thno.9717
   Ying Y, 2014, J AM SOC NEPHROL, V25, P2707, DOI 10.1681/ASN.2013121270
   Ysebaert DK, 2000, NEPHROL DIAL TRANSPL, V15, P1562, DOI 10.1093/ndt/15.10.1562
   Yu H, 2019, BIOMATERIALS, V219, DOI 10.1016/j.biomaterials.2019.119368
   Yuan A, 2015, AM J PHYSIOL-RENAL, V308, pF459, DOI 10.1152/ajprenal.00146.2014
   Yuan YG, 2015, CELL PHYSIOL BIOCHEM, V37, P1240, DOI 10.1159/000430247
   Zhang DS, 2014, J AM SOC NEPHROL, V25, P2278, DOI 10.1681/ASN.2013080902
   Zhou YW, 2018, BIOMACROMOLECULES, V19, P392, DOI 10.1021/acs.biomac.7b01487
   Zhu JW, 2020, SCI REP-UK, V10, DOI 10.1038/s41598-020-58051-1
   Zuk A, 2014, AM J PHYSIOL-RENAL, V307, pF783, DOI 10.1152/ajprenal.00685.2013
NR 80
TC 0
Z9 0
U1 16
U2 16
PU ELSEVIER SCI LTD
PI OXFORD
PA THE BOULEVARD, LANGFORD LANE, KIDLINGTON, OXFORD OX5 1GB, OXON, ENGLAND
SN 0142-9612
EI 1878-5905
J9 BIOMATERIALS
JI Biomaterials
PD JUN
PY 2022
VL 285
AR 121562
DI 10.1016/j.biomaterials.2022.121562
PG 14
WC Engineering, Biomedical; Materials Science, Biomaterials
WE Science Citation Index Expanded (SCI-EXPANDED)
SC Engineering; Materials Science
GA 1L6ET
UT WOS:000799380000001
PM 35552115
DA 2022-07-19
ER

PT J
AU Dashper, S
   O'Brien-Simpson, N
   Liu, SW
   Paolini, R
   Mitchell, H
   Walsh, K
   D'Cruze, T
   Hoffmann, B
   Catmull, D
   Zhu, Y
   Reynolds, E
AF Dashper, Stuart
   O'Brien-Simpson, Neil
   Liu, Sze Wei
   Paolini, Rita
   Mitchell, Helen
   Walsh, Katrina
   D'Cruze, Tanya
   Hoffmann, Brigitte
   Catmull, Deanne
   Zhu, Ying
   Reynolds, Eric
TI Oxantel Disrupts Polymicrobial Biofilm Development of Periodontal
   Pathogens
SO ANTIMICROBIAL AGENTS AND CHEMOTHERAPY
LA English
DT Article
ID PORPHYROMONAS-GINGIVALIS BIOFILM; TREPONEMA-DENTICOLA; FUMARATE
   REDUCTASE; PANCREATIC-CANCER; VIRULENCE; BACTERIA; DISEASE; LIMITATION;
   COMPLEX; MARKERS
AB Bacterial pathogens commonly associated with chronic periodontitis are the spirochete Treponema denticola and the Gramnegative, proteolytic species Porphyromonas gingivalis and Tannerella forsythia. These species rely on complex anaerobic respiration of amino acids, and the anthelmintic drug oxantel has been shown to inhibit fumarate reductase (Frd) activity in some pathogenic bacteria and inhibit P. gingivalis homotypic biofilm formation. Here, we demonstrate that oxantel inhibited P. gingivalis Frd activity with a 50% inhibitory concentration (IC50) of 2.2 mu M and planktonic growth of T. forsythia with a MIC of 295 mu M, but it had no effect on the growth of T. denticola. Oxantel treatment caused the downregulation of six P. gingivalis gene products and the upregulation of 22 gene products. All of these genes are part of a regulon controlled by heme availability. There was no large-scale change in the expression of genes encoding metabolic enzymes, indicating that P. gingivalis may be unable to overcome Frd inhibition. Oxantel disrupted the development of polymicrobial biofilms composed of P. gingivalis, T. forsythia, and T. denticola in a concentration-dependent manner. In these biofilms, all three species were inhibited to a similar degree, demonstrating the synergistic nature of biofilm formation by these species and the dependence of T. denticola on the other two species. In a murine alveolar bone loss model of periodontitis oxantel addition to the drinking water of P. gingivalis-infected mice reduced bone loss to the same level as the uninfected control.
C1 [Dashper, Stuart; O'Brien-Simpson, Neil; Liu, Sze Wei; Paolini, Rita; Mitchell, Helen; Walsh, Katrina; D'Cruze, Tanya; Hoffmann, Brigitte; Catmull, Deanne; Zhu, Ying; Reynolds, Eric] Univ Melbourne, Melbourne Dent Sch, Oral Hlth CRC, Inst Bio21, Melbourne, Vic, Australia.
RP Reynolds, E (通讯作者)，Univ Melbourne, Melbourne Dent Sch, Oral Hlth CRC, Inst Bio21, Melbourne, Vic, Australia.
EM e.reynolds@unimelb.edu.au
RI O'Brien-Simpson, Neil/B-2901-2009; Hoffmann, Brigitte/AAH-4345-2021
OI O'Brien-Simpson, Neil/0000-0001-8462-5603; Hoffmann,
   Brigitte/0000-0002-0306-278X; Walsh, Katrina/0000-0002-0927-2008;
   Dashper, Stuart/0000-0003-0106-8691; Paolini, Rita/0000-0002-2170-4723;
   Mitchell, Helen/0000-0002-8359-9279; Reynolds, Eric/0000-0002-6618-4856
FU International Association for Dental Research/Glaxo-Smith Kline
   Innovation in Oral Care Award
FX This research was partially supported by an International Association
   for Dental Research/Glaxo-Smith Kline Innovation in Oral Care Award.
CR Beck J D, 1998, Ann Periodontol, V3, P127, DOI 10.1902/annals.1998.3.1.127
   Bossche VD., 1985, HDB EXPT PHARM
   BROWN LF, 1994, J PERIODONTOL, V65, P316, DOI 10.1902/jop.1994.65.4.316
   Byrne SJ, 2009, ORAL MICROBIOL IMMUN, V24, P469, DOI 10.1111/j.1399-302X.2009.00544.x
   CHOI W-Y, 1979, Korean Journal of Parasitology, V17, P60, DOI 10.3347/kjp.1979.17.1.60
   COSTERTON JW, 1995, ANNU REV MICROBIOL, V49, P711, DOI 10.1146/annurev.mi.49.100195.003431
   Cvitkovitch DG, 2003, J CLIN INVEST, V112, P1626, DOI 10.1172/JCI200320430
   Darveau RP, 2010, NAT REV MICROBIOL, V8, P481, DOI 10.1038/nrmicro2337
   Dashper SG, 2005, ANTIMICROB AGENTS CH, V49, P2322, DOI 10.1128/AAC.49.6.2322-2328.2005
   Dashper S, 2010, ANTIMICROB AGENTS CH, V54, P1311, DOI 10.1128/AAC.00946-09
   Dashper SG, 2012, ANTIMICROB AGENTS CH, V56, P1548, DOI 10.1128/AAC.05100-11
   Dashper SG, 2009, J BACTERIOL, V191, P1044, DOI 10.1128/JB.01270-08
   Donlan RM, 2002, CLIN MICROBIOL REV, V15, P167, DOI 10.1128/CMR.15.2.167-193.2002
   Eke PI, 2012, J DENT RES, V91, P914, DOI 10.1177/0022034512457373
   FORNELIO AC, 1987, PARASITOLOGY, V95, P61, DOI 10.1017/S0031182000057541
   Fujise O, 2002, J PERIODONTOL, V73, P1253, DOI 10.1902/jop.2002.73.11.1253
   GARCIA EG, 1976, AM J TROP MED HYG, V25, P914, DOI 10.4269/ajtmh.1976.25.914
   GRENIER D, 1992, INFECT IMMUN, V60, P5298, DOI 10.1128/IAI.60.12.5298-5301.1992
   Guha N, 2007, AM J EPIDEMIOL, V166, P1159, DOI 10.1093/aje/kwm193
   HAFFAJEE AD, 1991, J CLIN PERIODONTOL, V18, P744, DOI 10.1111/j.1600-051X.1991.tb00066.x
   Hajishengallis G, 2012, MOL ORAL MICROBIOL, V27, P409, DOI 10.1111/j.2041-1014.2012.00663.x
   HARROW ID, 1991, PARASITOLOGY, V102, pS59, DOI 10.1017/S0031182000073297
   Horton J, 2003, CONTROLLING DISEASE DUE TO HELMINTH INFECTIONS, P143
   Hujoel PP, 2003, ANN EPIDEMIOL, V13, P312, DOI 10.1016/S1047-2797(02)00425-8
   Ioannidou E, 2006, J PERIODONTOL, V77, P1871, DOI 10.1902/jop.2006.060014
   Ito R, 2010, FEMS IMMUNOL MED MIC, V60, P251, DOI 10.1111/j.1574-695X.2010.00737.x
   Kesavalu L, 1998, ORAL MICROBIOL IMMUN, V13, P373, DOI 10.1111/j.1399-302X.1998.tb00694.x
   Kesavalu L, 2007, INFECT IMMUN, V75, P1704, DOI 10.1128/IAI.00733-06
   KIGURE T, 1995, J PERIODONTAL RES, V30, P332, DOI 10.1111/j.1600-0765.1995.tb01284.x
   Kolenbrander PE, 2000, ANNU REV MICROBIOL, V54, P413, DOI 10.1146/annurev.micro.54.1.413
   KROGER A, 1992, ARCH MICROBIOL, V158, P311, DOI 10.1007/BF00245358
   Kuramitsu HK, 2005, J PERIODONTOL, V76, P2047, DOI 10.1902/jop.2005.76.11-S.2047
   LESCHINE SB, 1980, J CLIN MICROBIOL, V12, P792, DOI 10.1128/JCM.12.6.792-795.1980
   Lo AW, 2009, BMC MICROBIOL, V9, DOI 10.1186/1471-2180-9-18
   Martin RJ, 1998, INT J PARASITOL, V28, P849, DOI 10.1016/S0020-7519(98)00048-4
   Mendz GL, 1998, J MEMBRANE BIOL, V165, P65, DOI 10.1007/s002329900421
   MENDZ GL, 1995, ARCH BIOCHEM BIOPHYS, V321, P153, DOI 10.1006/abbi.1995.1380
   Michaud DS, 2007, JNCI-J NATL CANCER I, V99, P171, DOI 10.1093/jnci/djk021
   Mileni M, 2006, BIOCHEM J, V395, P191, DOI 10.1042/BJ20051675
   O'Brien-Simpson NM, 2005, J IMMUNOL, V175, P3980, DOI 10.4049/jimmunol.175.6.3980
   Oliver RC, 1998, J PERIODONTOL, V69, P269, DOI 10.1902/jop.1998.69.2.269
   Orth RKH, 2011, MOL ORAL MICROBIOL, V26, P229, DOI 10.1111/j.2041-1014.2011.00612.x
   Pathirana RD, 2007, INFECT IMMUN, V75, P1436, DOI 10.1128/IAI.01627-06
   PRICHARD RK, 1970, NATURE, V228, P684, DOI 10.1038/228684a0
   Roper JM, 2000, J BIOL CHEM, V275, P40316, DOI 10.1074/jbc.M007146200
   Sakamoto M, 2001, MICROBIOL IMMUNOL, V45, P39, DOI 10.1111/j.1348-0421.2001.tb01272.x
   Schifferle RE, 1996, J ENDODONT, V22, P352, DOI 10.1016/S0099-2399(96)80216-0
   SIMONSON LG, 1992, J PERIODONTOL, V63, P270, DOI 10.1902/jop.1992.63.4.270
   Smith MA, 1999, INT J BIOCHEM CELL B, V31, P961, DOI 10.1016/S1357-2725(99)00062-X
   Socransky SS, 1998, J CLIN PERIODONTOL, V25, P134, DOI 10.1111/j.1600-051X.1998.tb02419.x
   Spahr A, 2006, ARCH INTERN MED, V166, P554, DOI 10.1001/archinte.166.5.554
   Stolzenberg-Solomon RZ, 2003, AM J CLIN NUTR, V78, P176, DOI 10.1093/ajcn/78.1.176
   Takahashi N, 2000, J BACTERIOL, V182, P4704, DOI 10.1128/JB.182.17.4704-4710.2000
   Tezal M, 2007, ARCH OTOLARYNGOL, V133, P450, DOI 10.1001/archotol.133.5.450
   Yamada M, 2005, FEMS MICROBIOL LETT, V250, P271, DOI 10.1016/j.femsle.2005.07.019
   Yao ES, 1996, ORAL MICROBIOL IMMUN, V11, P35, DOI 10.1111/j.1399-302X.1996.tb00334.x
   Zainal-Abidin Z, 2012, J PROTEOME RES, V11, P4449, DOI 10.1021/pr300201c
   Zhu Y, 2013, PLOS ONE, V8, DOI 10.1371/journal.pone.0071727
NR 58
TC 10
Z9 10
U1 2
U2 14
PU AMER SOC MICROBIOLOGY
PI WASHINGTON
PA 1752 N ST NW, WASHINGTON, DC 20036-2904 USA
SN 0066-4804
EI 1098-6596
J9 ANTIMICROB AGENTS CH
JI Antimicrob. Agents Chemother.
PD JAN
PY 2014
VL 58
IS 1
BP 378
EP 385
DI 10.1128/AAC.01375-13
PG 8
WC Microbiology; Pharmacology & Pharmacy
WE Science Citation Index Expanded (SCI-EXPANDED)
SC Microbiology; Pharmacology & Pharmacy
GA 287ZL
UT WOS:000329581100048
PM 24165189
OA Green Published
DA 2022-07-19
ER

PT J
AU Chen, B
   Sun, DH
   Qin, XN
   Gao, XH
AF Chen, Bo
   Sun, Donghong
   Qin, Xiuni
   Gao, Xing-Hua
TI Screening and identification of potential biomarkers and therapeutic
   drugs in melanoma via integrated bioinformatics analysis
SO INVESTIGATIONAL NEW DRUGS
LA English
DT Article
DE Melanoma; Bioinformatics analysis; Prognostic; Biomarkers; Drugs
ID MAMMARY EPITHELIAL-CELLS; CALMODULIN-BINDING; RETINOL METABOLISM;
   PROSTATE-CANCER; UP-REGULATION; MALIGNANT-MELANOMA; PANCREATIC-CANCER;
   GROWTH-INHIBITION; P-CADHERIN; EXPRESSION
AB Melanoma is a highly aggressive malignant skin tumor with a high rate of metastasis and mortality. In this study, a comprehensive bioinformatics analysis was used to clarify the hub genes and potential drugs. Download the GSE3189, GSE22301, and GSE35388 microarray datasets from the Gene Expression Omnibus (GEO), which contains a total of 33 normal samples and 67 melanoma samples. Gene Ontology (GO) and Kyoto Encyclopedia of Genes and Genomes (KEGG) approach analyze DEGs based on the DAVID. Use STRING to construct protein-protein interaction network, and use MCODE and cytoHubba plug-ins in Cytoscape to perform module analysis and identified hub genes. Use Gene Expression Profile Interactive Analysis (GEPIA) to assess the prognosis of genes in tumors. Finally, use the Drug-Gene Interaction Database (DGIdb) to screen targeted drugs related to hub genes. A total of 140 overlapping DEGs were identified from the three microarray datasets, including 59 up-regulated DEGs and 81 down-regulated DEGs. GO enrichment analysis showed that these DEGs are mainly involved in the biological process such as positive regulation of gene expression, positive regulation of cell proliferation, positive regulation of MAP kinase activity, cell migration, and negative regulation of the apoptotic process. The cellular components are concentrated in the membrane, dendritic spine, the perinuclear region of cytoplasm, extracellular exosome, and membrane raft. Molecular functions include protein homodimerization activity, calmodulin-binding, transcription factor binding, protein binding, and cytoskeletal protein binding. KEGG pathway analysis shows that these DEGs are mainly related to protein digestion and absorption, PPAR signaling pathway, signaling pathways regulating stem cells' pluripotency, and Retinol metabolism. The 23 most closely related DEGs were identified from the PPI network and combined with the GEPIA prognostic analysis, CDH3, ESRP1, FGF2, GBP2, KCNN4, KIT, SEMA4D, and ZEB1 were selected as hub genes, which are considered to be associated with poor prognosis of melanoma closely related. Besides, ten related drugs that may have therapeutic effects on melanoma were also screened. These newly discovered genes and drugs provide new ideas for further research on melanoma.
C1 [Chen, Bo; Qin, Xiuni] China Med Univ, Shengjing Hosp, Dept Pediat, Shenyang, Peoples R China.
   [Chen, Bo; Qin, Xiuni] China Med Univ, Shengjing Hosp, Liaoning Key Lab Res & Applicat Anim Models Envir, Med Res Ctr, Shenyang, Peoples R China.
   [Sun, Donghong; Gao, Xing-Hua] China Med Univ, Hosp 1, Dept Dermatol, 155 Nanjing North St, Shenyang 110001, Liaoning, Peoples R China.
RP Gao, XH (通讯作者)，China Med Univ, Hosp 1, Dept Dermatol, 155 Nanjing North St, Shenyang 110001, Liaoning, Peoples R China.
EM gaobarry@hotmail.com
OI Chen, Bo/0000-0001-8118-2405
CR Adinolfi B, 2015, ANTICANCER RES, V35, P3781
   Arnold J, 2020, J EXP CLIN CANC RES, V39, DOI 10.1186/s13046-020-01712-w
   Ashburner M, 2000, NAT GENET, V25, P25, DOI 10.1038/75556
   Ataga KI, 2009, EXPERT OPIN INV DRUG, V18, P231, DOI [10.1517/13543780802708011 , 10.1517/13543780802708011]
   Balch CM, 2009, J CLIN ONCOL, V27, P6199, DOI 10.1200/JCO.2009.23.4799
   Baljinnyam E, 2014, PIGM CELL MELANOMA R, V27, DOI 10.1111/pcmr.12250
   Barrett T, 2007, NUCLEIC ACIDS RES, V35, pD760, DOI 10.1093/nar/gkl887
   Bulk E, 2015, INT J CANCER, V137, P1306, DOI 10.1002/ijc.29490
   Chen AC, 1997, CANCER RES, V57, P4642
   Chen B, 2021, INVEST NEW DRUG, V39, P52, DOI 10.1007/s10637-020-00980-9
   Chen B, 2020, LIFE SCI, V256, DOI 10.1016/j.lfs.2020.117820
   Chen YZ, 2012, CANCER CHEMOTH PHARM, V70, P637, DOI 10.1007/s00280-012-1949-0
   Chen YB, 2008, J CELL BIOCHEM, V103, P788, DOI 10.1002/jcb.21447
   Chen ZH, 2019, INT J MOL SCI, V20, DOI 10.3390/ijms20153705
   Ciolczyk-Wierzbicka D, 2018, MED ONCOL, V35, DOI 10.1007/s12032-018-1104-9
   Cocorocchio E, 2020, THER ADV MED ONCOL, V12, DOI 10.1177/1758835920946158
   Deng GM, 2020, CANCER CELL INT, V20, DOI 10.1186/s12935-020-01254-3
   Deng LC, 2020, CELL DEATH DIS, V11, DOI 10.1038/s41419-020-2357-8
   Dhillon S, 2020, DRUGS, V80, P433, DOI 10.1007/s40265-020-01275-2
   Djulbegovic MB, 2020, INT J BIOL MACROMOL, V150, P1281, DOI 10.1016/j.ijbiomac.2019.10.139
   Durbec F, 2012, BRIT J DERMATOL, V166, P727, DOI 10.1111/j.1365-2133.2011.10772.x
   Eamlamnam K, 2006, WORLD J GASTROENTERO, V12, P2034, DOI 10.3748/wjg.v12.i13.2034
   Etiz D, 2000, ORAL ONCOL, V36, P116, DOI 10.1016/S1368-8375(99)00075-5
   Evans EK, 2017, SCI TRANSL MED, V9, DOI 10.1126/scitranslmed.aao1690
   Falkowski S, 2011, SUPPORT CARE CANCER, V19, P57, DOI 10.1007/s00520-009-0788-y
   Fancy RM, 2017, J CELL BIOCHEM, V118, P2285, DOI 10.1002/jcb.25882
   Feero WG, 2020, JAMA-J AM MED ASSOC, V324, P1945, DOI 10.1001/jama.2020.19939
   Ferguson NN, 2021, JAMA DERMATOL, V157, P151, DOI 10.1001/jamadermatol.2020.4615
   Freshour SL, 2021, NUCLEIC ACIDS RES, V49, pD1144, DOI 10.1093/nar/gkaa1084
   Fukui K, 2017, NEUROSCI RES, V124, P40, DOI 10.1016/j.neures.2017.05.005
   Gautier L, 2004, BIOINFORMATICS, V20, P307, DOI 10.1093/bioinformatics/btg405
   Gole HKA, 2014, PLOS ONE, V9, DOI 10.1371/journal.pone.0105337
   Gomes-da-Silva LC, 2019, CELL DEATH DIFFER, V26, P1467, DOI 10.1038/s41418-018-0221-5
   Guimaraes DP, 2009, INT J CANCER, V124, P272, DOI 10.1002/ijc.23944
   Guo J, 2015, ANN TRANSL MED, V3, DOI 10.3978/j.issn.2305-5839.2015.12.23
   Guo XJ, 2002, CANCER RES, V62, P1654
   Gupta PB, 2009, CELL, V138, P645, DOI 10.1016/j.cell.2009.06.034
   Haqq C, 2005, P NATL ACAD SCI USA, V102, P6092, DOI 10.1073/pnas.0501564102
   Hayden LJ, 2002, BREAST CANCER RES TR, V72, P95, DOI 10.1023/A:1014815112078
   Herbert KE, 2010, EXPERT OPIN BIOL TH, V10, P113, DOI 10.1517/14712590903473123
   Higashi Y, 1997, J EXP MED, V185, P1467, DOI 10.1084/jem.185.8.1467
   Hohmann N, 2019, BRIT J CLIN PHARMACO, V85, P2310, DOI 10.1111/bcp.14040
   Huang DW, 2009, NAT PROTOC, V4, P44, DOI 10.1038/nprot.2008.211
   Huang P., 2020, BIOMATERIALS, V268
   Huang RZ, 2020, FRONT GENET, V10, DOI 10.3389/fgene.2019.01380
   Im JH, 2020, NAT COMMUN, V11, DOI 10.1038/s41467-020-17914-x
   Ishii H, 2014, J BIOL CHEM, V289, P27386, DOI 10.1074/jbc.M114.589432
   Jessen C, 2020, ONCOGENE, V39, P6841, DOI 10.1038/s41388-020-01477-8
   Jeyakumar A, 2020, CRIT REV ONCOL HEMAT, V152, DOI 10.1016/j.critrevonc.2020.102989
   Jiang SH, 2019, GUT, V68, P1994, DOI 10.1136/gutjnl-2018-317479
   Jiang SH, 2017, BIOCHEM BIOPH RES CO, V494, P113, DOI 10.1016/j.bbrc.2017.10.072
   Jiang Y, 2020, FRONT CELL DEV BIOL, V8, DOI 10.3389/fcell.2020.574394
   Kandolf-Sekulovic L, 2021, J EUR ACAD DERMATOL, V35, P1119, DOI 10.1111/jdv.17086
   Kanehisa M, 2017, NUCLEIC ACIDS RES, V45, pD353, DOI 10.1093/nar/gkw1092
   Karp CM, 2007, ONCOGENE, V26, P1780, DOI 10.1038/sj.onc.1209980
   Kneebone A, 2004, INT J RADIAT ONCOL, V60, P1088, DOI 10.1016/j.ijrobp.2004.04.033
   Lai W, 2013, MED ONCOL, V30, DOI 10.1007/s12032-013-0566-z
   Lai W, 2011, ONCOL REP, V26, P909, DOI 10.3892/or.2011.1366
   Lallet-Daher H, 2009, ONCOGENE, V28, P1792, DOI 10.1038/onc.2009.25
   Lefevre G, 2009, INVEST OPHTH VIS SCI, V50, P1047, DOI 10.1167/iovs.08-2378
   Li L, 2019, INT J BIOL SCI, V15, P953, DOI 10.7150/ijbs.30857
   Liang LL, 2018, BASIC CLIN PHARMACOL, V123, P692, DOI 10.1111/bcpt.13090
   Liu DL, 2020, MOL CARCINOGEN, V59, P32, DOI 10.1002/mc.23126
   Liu JF, 2020, J EXP CLIN CANC RES, V39, DOI 10.1186/s13046-020-01756-y
   Liu XW, 2020, MOL CARCINOGEN, V59, P930, DOI 10.1002/mc.23208
   Liu YJ, 2020, SCI REP-UK, V10, DOI 10.1038/s41598-020-75598-1
   Lopes FCPS, 2021, JAMA DERMATOL, V157, P213, DOI 10.1001/jamadermatol.2020.4616
   Lu T, 2019, CHINESE J PHYSIOL, V62, P123, DOI 10.4103/CJP.CJP_20_19
   Lubke J, 2019, LEUKEMIA, V33, P1195, DOI 10.1038/s41375-019-0450-8
   Mauro JA, 2017, GENE, V614, P37, DOI 10.1016/j.gene.2017.02.026
   Meerson NR, 1998, HEPATOLOGY, V27, P563, DOI 10.1002/hep.510270234
   Miao Q, 2017, NEUROCHEM RES, V42, P1515, DOI 10.1007/s11064-017-2208-x
   Mo R, 2020, ANN TRANSL MED, V8, DOI 10.21037/atm-20-3332
   Motawi TMK, 2015, CHEM-BIOL INTERACT, V233, P147, DOI 10.1016/j.cbi.2015.03.028
   Mou PP, 2013, BLOOD, V121, P4221, DOI 10.1182/blood-2012-11-470609
   Naujokat C, 2010, MOL MED REP, V3, P555, DOI 10.3892/mmr_00000296
   Niu JF, 2020, FRONT ONCOL, V10, DOI 10.3389/fonc.2020.01628
   Paka L, 2017, WORLD J GASTROENTERO, V23, P4181, DOI 10.3748/wjg.v23.i23.4181
   Papadopoulos KP, 2018, BMC CANCER, V18, DOI 10.1186/s12885-018-4692-z
   Penso J, 1998, EUR J PHARMACOL, V342, P113, DOI 10.1016/S0014-2999(97)01507-0
   Quesnot N, 2018, ARCH TOXICOL, V92, P3077, DOI 10.1007/s00204-018-2300-2
   Rabjerg M, 2015, PLOS ONE, V10, DOI 10.1371/journal.pone.0122992
   Rahvar F, 2020, GENET MOL BIOL, V43, DOI [10.1590/1678-4685-GMB-2019-0230, 10.1590/1678-4685-gmb-2019-0230]
   Ribas A, 2020, NAT COMMUN, V11, DOI 10.1038/s41467-020-19810-w
   Ritchie ME, 2015, NUCLEIC ACIDS RES, V43, DOI 10.1093/nar/gkv007
   Root AR, 2016, ANTIBODIES, V5, DOI 10.3390/antib5010006
   Rose AE, 2011, CANCER RES, V71, P2561, DOI 10.1158/0008-5472.CAN-10-2958
   Royo F, 2016, ONCOTARGET, V7, P6835, DOI 10.18632/oncotarget.6899
   Seline PC, 1996, J INVEST DERMATOL, V106, P1320, DOI 10.1111/1523-1747.ep12349048
   Sherman BT, 2007, BMC BIOINFORMATICS, V8, DOI 10.1186/1471-2105-8-426
   Siegel RL, 2019, CA-CANCER J CLIN, V69, P7, DOI 10.3322/caac.21551
   Sierra JR, 2008, J EXP MED, V205, P1673, DOI 10.1084/jem.20072602
   Soone J, 2012, J INVEST DERMATOL, V132, P1230, DOI 10.1038/jid.2011.414
   Szklarczyk D, 2019, NUCLEIC ACIDS RES, V47, pD607, DOI 10.1093/nar/gky1131
   Tajima K, 2018, VET OPHTHALMOL, V21, P347, DOI 10.1111/vop.12510
   Takahashi J, 2020, INT J MOL SCI, V21, DOI 10.3390/ijms21239324
   Talantov D, 2005, CLIN CANCER RES, V11, P7234, DOI 10.1158/1078-0432.CCR-05-0683
   Tan XC, 2018, J CLIN INVEST, V128, P1267, DOI 10.1172/JCI97225
   Tang ZF, 2017, NUCLEIC ACIDS RES, V45, pW98, DOI 10.1093/nar/gkx247
   Tanigawa T, 2007, DIGEST DIS SCI, V52, P240, DOI 10.1007/s10620-006-9226-x
   Taniuchi K, 2005, CANCER RES, V65, P3092, DOI 10.1158/0008.5472.CAN-04-3646
   Tetu P, 2020, CANCERS, V12, DOI 10.3390/cancers12051062
   Ueda J, 2014, ONCOGENE, V33, P4485, DOI 10.1038/onc.2013.392
   Ueno T, 2019, INT J CLIN ONCOL, V24, P241, DOI 10.1007/s10147-018-1355-7
   Vadlamudi Y, 2020, CURR CANCER DRUG TAR, V20, P654, DOI 10.2174/1568009620666200621153831
   Vieira AF, 2017, MODERN PATHOL, V30, P698, DOI 10.1038/modpathol.2016.232
   Wang QQ, 2018, ONCOL LETT, V15, P7914, DOI 10.3892/ol.2018.8306
   Wang Y, 2020, CANCER BIOL THER, V21, P122, DOI 10.1080/15384047.2019.1669996
   Wang YZ, 2018, MOL MED REP, V17, P8091, DOI 10.3892/mmr.2018.8895
   Wang ZQ, 2020, SIGNAL TRANSDUCT TAR, V5, DOI 10.1038/s41392-020-00259-8
   Warzecha CC, 2010, EMBO J, V29, P3286, DOI 10.1038/emboj.2010.195
   Wehrle-Haller B, 2003, PIGM CELL RES, V16, P287, DOI 10.1034/j.1600-0749.2003.00055.x
   Weisberg E, 2019, BRIT J HAEMATOL, V187, P488, DOI 10.1111/bjh.16092
   Won YS, 2020, NUTRIENTS, V12, DOI 10.3390/nu12123683
   Xia Y, 2019, INT J CANCER, V144, P2227, DOI 10.1002/ijc.31958
   Xiao DY, 2012, PLOS ONE, V7, DOI 10.1371/journal.pone.0046874
   Xu Menglin, 2020, Aging (Albany NY), V13, P1017, DOI 10.18632/aging.202226
   Yang EL, 2020, SIGNAL TRANSDUCT TAR, V5, DOI 10.1038/s41392-020-00359-5
   Yao J, 2016, CANCER IMMUNOL RES, V4, P552, DOI 10.1158/2326-6066.CIR-15-0255
   Yu SY, 2020, ONCOGENE, V39, P5042, DOI 10.1038/s41388-020-1348-7
   Yu YL, 2012, J CANCER RES CLIN, V138, P1321, DOI 10.1007/s00432-012-1201-7
   Zhang GM, 2018, GENE, V647, P101, DOI 10.1016/j.gene.2018.01.004
   Zhang XX, 2019, BIOL CHEM, V400, P663, DOI 10.1515/hsz-2018-0236
   Zhou H, 2017, METHODS MOL BIOL, V1493, P429, DOI 10.1007/978-1-4939-6448-2_31
   Zhou JF, 2019, MOL CANCER, V18, DOI 10.1186/s12943-019-1068-1
   Zhu L, 2019, CANCER MANAG RES, V11, P5845, DOI 10.2147/CMAR.S200540
   Zur Eyal, 2019, Int J Pharm Compd, V23, P376
NR 127
TC 2
Z9 2
U1 6
U2 10
PU SPRINGER
PI DORDRECHT
PA VAN GODEWIJCKSTRAAT 30, 3311 GZ DORDRECHT, NETHERLANDS
SN 0167-6997
EI 1573-0646
J9 INVEST NEW DRUG
JI Invest. New Drugs
PD AUG
PY 2021
VL 39
IS 4
BP 928
EP 948
DI 10.1007/s10637-021-01072-y
EA JAN 2021
PG 21
WC Oncology; Pharmacology & Pharmacy
WE Science Citation Index Expanded (SCI-EXPANDED)
SC Oncology; Pharmacology & Pharmacy
GA TJ5FY
UT WOS:000611915800001
PM 33501609
DA 2022-07-19
ER

PT J
AU Ergin, V
   Hariry, RE
   Karasu, C
AF Ergin, Volkan
   Hariry, Reza Ebrahimi
   Karasu, Cimen
TI Carbonyl Stress in Aging Process: Role of Vitamins and Phytochemicals as
   Redox Regulators
SO AGING AND DISEASE
LA English
DT Review
DE Carbonyl stress; aging; phytochemicals; redox regulators; vitamin;
   diseases
ID STREPTOZOTOCIN-DIABETIC RATS; ADVANCED GLYCATION ENDPRODUCTS; PANCREATIC
   BETA-CELLS; OXIDATION PROTEIN PRODUCTS; IN-VIVO TREATMENT; COD-LIVER
   OIL; END-PRODUCTS; MEDITERRANEAN DIET; ENDOTHELIAL-CELLS; UP-REGULATION
AB There is a growing scientific agreement that the cellular redox regulators such as antioxidants, particularly the natural polyphenolic forms, may help lower the incidence of some pathologies, including metabolic diseases like diabetes and diabesity, cardiovascular and neurodegenerative abnormalities, and certain cancers or even have anti-aging properties. The recent researches indicate that the degree of metabolic modulation and adaptation response of cells to reductants as well as oxidants establish their survival and homeostasis, which is linked with very critical balance in imbalances in cellular redox capacity and signaling, and that might be an answer the questions why some antioxidants or phytochemicals potentially could do more harm than good, or why some proteins lose their function by increase interactions with glyco-and lipo-oxidation mediates in the cells (carbonyl stress). Nonetheless, pursue of healthy aging has led the use of antioxidants as a means to disrupt age-associated physiological dysfunctions, dysregulated metabolic processes or prevention of many age-related diseases. Although it is still early to define their exact clinical benefits for treating age-related disease, a diet rich in polyphenolic or other forms of antioxidants does seem to offer hope in delaying the onset of age-related disorders. It is now clear that any deficiency in antioxidant vitamins, inadequate enzymatic antioxidant defenses can distinctive for many age-related disease, and protein carbonylation can used as an indicator of oxidative stress associated diseases and aging status. This review examines antioxidant compounds and plant polyphenols as redox regulators in health, disease and aging processes with hope that a better understanding of the many mechanisms involved with these distinct compounds, which may lead to better health and novel treatment approaches for age-related diseases.
C1 [Ergin, Volkan; Hariry, Reza Ebrahimi; Karasu, Cimen] Gazi Univ, Fac Med, Dept Med Pharmacol, Cellular Stress Response & Signal Transduct Res L, Ankara, Turkey.
RP Karasu, C (通讯作者)，Gazi Univ, Fac Med, Dept Med Pharmacol, Ankara, Turkey.
EM cimenkrs@gmail.com
RI Ergin, Volkan/G-4513-2013; HARIRY, REZA EBRAHIMI/G-4474-2013; Ergin,
   Volkan/ABE-3335-2020
OI Ergin, Volkan/0000-0001-9771-2298; Ergin, Volkan/0000-0001-9771-2298;
   Ebrahimi Hariry, Reza/0000-0002-8197-6755
FU Gazi University Research Foundation [01/2010-126, 01/2011-09,
   01/2012-70]; EU-COST, Action (Lipid Peroxidation Associated Disorders:
   LPO) [B35]; Scientific and Technical Research Council of Turkey
   (TUBITAK) [106S025, 108S239]; EU-COST, Action (EU-ROS) [BM1203]; 
   [KOSGEB-2011-0850]
FX Volkan Ergin is the Ph D student in department of Molecular Biology and
   Genetics in Faculty of Medicine, Gazi University, Ankara Turkey. Reza
   Ebrahimi Hariry is the Ph D student in department of Medical
   Pharmacology Faculty of Medicine, Gazi University, Ankara, Turkey. We
   wish to thanks to Gazi University Research Foundation No: 01/2010-126,
   01/2011-09, 01/2012-70, EU-COST, Action B35 (Lipid Peroxidation
   Associated Disorders: LPO), EU-COST, Action BM1203 (EU-ROS), the
   Scientific and Technical Research Council of Turkey (TUBITAK) (Project
   no. 106S025, 108S239) and KOSGEB-2011-0850. We also thank Burcu Bali Ph
   D and "Farmasens" Co., Gazi University Techno Park, (www.farmasens.com)
   for their support the phytochemicals, Ankara, Turkey.
CR Aggarwal BB, 2007, ADV EXP MED BIOL, V595, P1
   Aires DJ, 2012, BBA-MOL BASIS DIS, V1822, P522, DOI 10.1016/j.bbadis.2012.01.005
   ALTAN VM, 1989, PHARMACOL BIOCHEM BE, V33, P519, DOI 10.1016/0091-3057(89)90379-1
   AMES BN, 1993, P NATL ACAD SCI USA, V90, P7915, DOI 10.1073/pnas.90.17.7915
   Arai Makoto, 2012, Seishin Shinkeigaku Zasshi, V114, P199
   Arsov S, 2013, CLIN CHEM LAB MED, V4, P1
   Avila PR, 2013, BR J NUTR, V4, P1
   Azevedo-Martins AK, 2003, DIABETES, V52, P93, DOI 10.2337/diabetes.52.1.93
   Babizhayev MA, 2010, CRIT REV THER DRUG, V27, P85, DOI 10.1615/CritRevTherDrugCarrierSyst.v27.i2.10
   Bahadoran Z, 2013, J MED FOOD, V16, P375, DOI 10.1089/jmf.2012.2559
   Baraibar MA, 2012, OXID MED CELL LONGEV, V2012, DOI 10.1155/2012/919832
   Barodka VM, 2011, ANESTH ANALG, V112, P1048, DOI 10.1213/ANE.0b013e3182147e3c
   Barona J, 2012, J NUTR, V142, P1626, DOI 10.3945/jn.112.162743
   Bartosz G, 2009, BIOCHEM PHARMACOL, V77, P1303, DOI 10.1016/j.bcp.2008.11.009
   Bauer Viktor, 2011, Interdiscip Toxicol, V4, P191, DOI 10.2478/v10102-011-0029-3
   Behrens MI, 2012, J GERONTOL A-BIOL, V67, P1036, DOI 10.1093/gerona/glr258
   Bojunga J, 2004, DIABETOLOGIA, V47, P2072, DOI 10.1007/s00125-004-1572-7
   Branchetti E, 2013, ARTERIOSCL THROM VAS, V33, pE66, DOI 10.1161/ATVBAHA.112.300177
   Brieger K, 2012, SWISS MED WKLY, V142, DOI 10.4414/smw.2012.13659
   Butterfield DA, 2012, ANTIOXID REDOX SIGN, V17, P1487, DOI 10.1089/ars.2012.4742
   Cai Zhiyou, 2013, J Biochem Pharmacol Res, V1, P15
   Canugovi C, 2013, DNA REPAIR, V12, P578, DOI 10.1016/j.dnarep.2013.04.010
   Ceylan A, 2004, DIABETES NUTR METAB, V17, P203
   Ceylan A, 2003, GEN PHYSIOL BIOPHYS, V22, P535
   Ceylan-Isik A, 2007, J PHARM PHARMACOL, V59, P1629, DOI 10.1211/jpp.59.12.0004
   Chandra J, 2000, FREE RADICAL BIO MED, V29, P323, DOI 10.1016/S0891-5849(00)00302-6
   Chang CC, 2012, CHINESE J PHYSIOL, V55, P192, DOI [10.4077/CJP.2012.BAA012, 10.4077/CJP.2011.BAA012]
   Chang KC, 2013, PLOS ONE, V8, DOI 10.1371/journal.pone.0054374
   Chinta SJ, 2013, J INTERN MED, V273, P429, DOI 10.1111/joim.12029
   Chong MFF, 2010, BRIT J NUTR, V104, pS28, DOI 10.1017/S0007114510003922
   Chopra A, 2002, MED CLIN N AM, V86, P75, DOI 10.1016/S0025-7125(03)00073-7
   Colin-Gonzalez AL, 2012, OXID MED CELL LONGEV, V2012, DOI 10.1155/2012/907162
   Cruz-Teno C, 2012, MOL NUTR FOOD RES, V56, P854, DOI 10.1002/mnfr.201200096
   Cumaoglu A, 2008, FEBS J, V275, P377
   Cumaoglu A, 2007, BIOFACTORS, V30, P171, DOI 10.1002/biof.5520300304
   Cumaoglu A, 2011, REJUV RES, V14, P325, DOI 10.1089/rej.2010.1111
   Cumaoglu A, 2011, ACTA BIOCHIM POL, V58, P45
   Cumaoglu A, 2011, EUR J PHARMACOL, V654, P80, DOI 10.1016/j.ejphar.2010.11.035
   Cumaoglu A, 2010, NEUROENDOCRINOL LETT, V31, P313
   Dai XQ, 2013, INT J MOL MED, V31, P265, DOI 10.3892/ijmm.2012.1177
   Danoux L, 2013, CLIN CHEM LAB MED, V2, P1
   Das Evcimen N, 2004, GEN PHYSIOL BIOPHYS, V23, P347
   de Gonzalo-Calvo D, 2010, FREE RADICAL BIO MED, V49, P733, DOI 10.1016/j.freeradbiomed.2010.05.019
   Demiryurek AT, 2004, PHARMACOLOGY, V70, P1, DOI 10.1159/000074236
   Diaz-Chavez J, 2013, PLOS ONE, V8, DOI 10.1371/journal.pone.0064378
   Ding Y, 2012, J MED FOOD, V15, P733, DOI 10.1089/jmf.2011.2033
   Dogan I, 2011, MOL CELL BIOCHEM, V347, P41, DOI 10.1007/s11010-010-0610-7
   Donato AJ, 2007, CIRC RES, V100, P1659, DOI 10.1161/01.RES.0000269183.13937.e8
   Dong Q, 2010, CHEM-BIOL INTERACT, V185, P101, DOI 10.1016/j.cbi.2010.03.003
   Du Y, 2008, ENVIRON HEALTH PERSP, V116, P1154, DOI 10.1289/ehp.11464
   Duraisamy Y, 2003, MOL CELL BIOCHEM, V246, P143, DOI 10.1023/A:1023470921116
   Dysken MW, 2013, ALZHEIMERS IN PRESS
   DZugkoev S G, 2013, Klin Med (Mosk), V91, P14
   Eicker J, 2003, PHOTOCH PHOTOBIO SCI, V2, P655, DOI 10.1039/b300808h
   Fan XJ, 2010, FREE RADICAL BIO MED, V49, P847, DOI 10.1016/j.freeradbiomed.2010.06.003
   Fanelli F, 2013, MOL NEURODEGENER, V8, DOI 10.1186/1750-1326-8-8
   Finkel T, 2009, NATURE, V460, P587, DOI 10.1038/nature08197
   Fleury C, 2002, BIOCHIMIE, V84, P131, DOI 10.1016/S0300-9084(02)01369-X
   Freund A, 2010, TRENDS MOL MED, V16, P238, DOI 10.1016/j.molmed.2010.03.003
   Freund-Michel V, 2013, THER ADV RESPIR DIS, V7, P175, DOI 10.1177/1753465812472940
   Fyhrquist F, 2013, NAT REV CARDIOL, V10, P274, DOI 10.1038/nrcardio.2013.30
   Gacche RN, 2011, FOOD CHEM TOXICOL, V49, P1806, DOI 10.1016/j.fct.2011.04.032
   Ganceviciene R, 2012, DERM-ENDOCRINOL, V4, DOI 10.4161/derm.22804
   GAZIANO JM, 1992, ANN NY ACAD SCI, V669, P249
   Ge XX, 2013, ASIAN PAC J CANCER P, V14, P1911, DOI 10.7314/APJCP.2013.14.3.1911
   Ghosh D, 2009, MOL NUTR FOOD RES, V53, P322, DOI 10.1002/mnfr.200800182
   Glossmann H, 2011, GERONTOLOGY, V57, P350, DOI 10.1159/000322521
   Gradinaru D, 2013, J PROTEOMIC IN PRESS
   Grune T, 2000, BIOGERONTOLOGY, V1, P31, DOI 10.1023/A:1010037908060
   Gunes A, 2005, FUND CLIN PHARMACOL, V19, P73, DOI 10.1111/j.1472-8206.2004.00312.x
   Gupta SC, 2011, NAT PROD REP, V28, P1937, DOI 10.1039/c1np00051a
   Hamaoka R, 1999, J BIOCHEM-TOKYO, V126, P41, DOI 10.1093/oxfordjournals.jbchem.a022434
   Hamelin M, 2003, ARCH BIOCHEM BIOPHYS, V411, P215, DOI 10.1016/S0003-9861(02)00735-X
   Han J, 2012, AUTOPHAGY, V8, P812, DOI 10.4161/auto.19471
   Heimfarth L, 2013, METAB BRAIN IN PRESS
   Hohn A, 2012, FREE RADICAL BIO MED, V53, P1760, DOI 10.1016/j.freeradbiomed.2012.08.591
   Hohn A, 2013, J PROTEOMIC IN PRESS
   Hosseinzadeh H, 2013, PHYTOTHER RES, V27, P475, DOI 10.1002/ptr.4784
   Huang M, 2012, ISLETS, V4, P210, DOI 10.4161/isl.20141
   Hunkar T, 2002, CELL BIOCHEM FUNCT, V20, P297, DOI 10.1002/cbf.977
   Illien-Junger S, 2013, PLOS ONE, V8, DOI 10.1371/journal.pone.0064302
   Iwama M, 2012, J NUTR SCI VITAMINOL, V58, P169, DOI 10.3177/jnsv.58.169
   Jack M, 2012, TRANSL RES, V159, P355, DOI 10.1016/j.trsl.2011.12.004
   Jang DS, 2007, BIOL PHARM BULL, V30, P2207, DOI 10.1248/bpb.30.2207
   Jansen Rick J, 2013, J Gastrointest Cancer, V44, P152, DOI 10.1007/s12029-012-9441-y
   Jezek P, 2012, OXID MED CELL LONGEV, V2012, DOI 10.1155/2012/932838
   Jiao L, 2011, CANCER EPIDEM BIOMAR, V20, P1430, DOI 10.1158/1055-9965.EPI-11-0066
   Junnila RK, 2013, NAT REV ENDOCRINOL, V9, P366, DOI 10.1038/nrendo.2013.67
   Kalyani RR, 2013, ENDOCRIN METAB CLIN, V42, P333, DOI 10.1016/j.ecl.2013.02.010
   Kaneto H, 1999, DIABETES, V48, P2398, DOI 10.2337/diabetes.48.12.2398
   KARASU C, 1993, GEN PHARMACOL, V24, P743, DOI 10.1016/0306-3623(93)90241-O
   Karasu C, 1997, METABOLISM, V46, P872, DOI 10.1016/S0026-0495(97)90072-X
   KARASU C, 1995, DIABETOLOGIA, V38, P129, DOI 10.1007/BF00400086
   KARASU C, 1995, LIFE SCI, V57, P103, DOI 10.1016/0024-3205(95)00251-Z
   KARASU C, 1994, GEN PHARMACOL, V25, P795, DOI 10.1016/0306-3623(94)90262-3
   Karasu C, 1997, GEN PHARMACOL, V29, P561, DOI 10.1016/S0306-3623(96)00577-0
   Karasu C, 1999, FREE RADICAL BIO MED, V27, P16, DOI 10.1016/S0891-5849(99)00028-3
   Karasu C, 2000, EUR J PHARMACOL, V392, P163, DOI 10.1016/S0014-2999(00)00140-0
   Karasu Cimen, 2012, Interdiscip Toxicol, V5, P15, DOI 10.2478/v10102-012-0003-8
   Karasu Cimen, 2010, Open Cardiovasc Med J, V4, P240, DOI 10.2174/1874192401004010240
   Kawashima M, 2013, EXP GERONTO IN PRESS
   Kern A, 2009, BBA-GEN SUBJECTS, V1790, P1124, DOI 10.1016/j.bbagen.2009.07.016
   Kesherwani V, 2013, NEUROSCIENCE, V241, P80, DOI 10.1016/j.neuroscience.2013.03.015
   Kim HY, 2003, J AGR FOOD CHEM, V51, P1586, DOI 10.1021/jf020850t
   Kocak G, 2002, DIABETES OBES METAB, V4, P69, DOI 10.1046/j.1463-1326.2002.00174.x
   Kocak G, 2000, DIABETES NUTR METAB, V13, P308
   Korac Radava R, 2011, Pharmacogn Rev, V5, P164, DOI 10.4103/0973-7847.91114
   Krautwald M, 2010, EXP GERONTOL, V45, P744, DOI 10.1016/j.exger.2010.03.001
   La Guardia PG, 2013, FRONT PHYSIOL, V4, DOI 10.3389/fphys.2013.00103
   Landberg R, 2012, CURR OPIN LIPIDOL, V23, P147, DOI 10.1097/MOL.0b013e328351123a
   LeBlanc AJ, 2008, AM J PHYSIOL-HEART C, V295, pH2280, DOI 10.1152/ajpheart.00541.2008
   Lim XL, 2012, DIABETES METAB SYNDR, V5, P155, DOI 10.2147/DMSO.S32283
   Lin CY, 2012, CYTOKINE, V59, P65, DOI 10.1016/j.cyto.2012.04.011
   Liochev SI, 2013, FREE RADICAL BIO MED, V60, P1, DOI 10.1016/j.freeradbiomed.2013.02.011
   Liu DB, 2000, DIABETES, V49, P1116, DOI 10.2337/diabetes.49.7.1116
   Liu RH, 2013, ADV NUTR, V4, p384S, DOI 10.3945/an.112.003517
   Lo CY, 2011, J FOOD SCI, V76, pH90, DOI 10.1111/j.1750-3841.2011.02067.x
   Lombardi A, 2012, DIABETOLOGIA, V55, P141, DOI 10.1007/s00125-011-2315-1
   LoPachin RM, 2009, CHEM RES TOXICOL, V22, P1499, DOI 10.1021/tx900147g
   Lopaczynski W, 2001, NUTR RES, V21, P295, DOI 10.1016/S0271-5317(00)00288-8
   Lortz S, 2003, FREE RADICAL BIO MED, V34, P683, DOI 10.1016/S0891-5849(02)01371-0
   Lozins'ka L M, 2012, Ukr Biokhim Zh (1999), V84, P16
   Lu XL, 2011, CELL STRESS CHAPERON, V16, P539, DOI 10.1007/s12192-011-0265-7
   Madsen-Bouterse SA, 2008, REV ENDOCR METAB DIS, V9, P315, DOI 10.1007/s11154-008-9090-4
   Manach C, 2004, AM J CLIN NUTR, V79, P727, DOI 10.1093/ajcn/79.5.727
   Mangerich A, 2012, OXID MED CELL LONGEV, V2012, DOI 10.1155/2012/321653
   Marin C, 2013, INT J MOL SCI, V14, P8869, DOI 10.3390/ijms14058869
   Michan S, 2007, BIOCHEM J, V404, P1, DOI 10.1042/BJ20070140
   Middleton E, 2000, PHARMACOL REV, V52, P673
   Mirisola MG, 2013, CELL METAB, V17, P812, DOI 10.1016/j.cmet.2013.05.015
   Miyazawa T, 2012, AMINO ACIDS, V42, P1163, DOI 10.1007/s00726-010-0772-3
   Mohar D.S., 2012, J CLIN EXP CARDIOLOG, V3
   Mukherjee S, 2009, FREE RADICAL BIO MED, V46, P573, DOI 10.1016/j.freeradbiomed.2008.11.005
   Mulvihill EE, 2010, CAN J CARDIOL, V26, p17A, DOI 10.1016/S0828-282X(10)71056-4
   Murakami A, 2013, J CLIN BIOCHEM NUTR, V52, P215, DOI 10.3164/jcbn.12-126
   Murray DB, 2011, BBA-GEN SUBJECTS, V1810, P945, DOI 10.1016/j.bbagen.2011.04.005
   Muteliefu G, 2012, AM J PHYSIOL-CELL PH, V303, pC126, DOI 10.1152/ajpcell.00329.2011
   Najmi Varzaneh Farnaz, 2013, Acta Med Iran, V51, P236
   Nakamura T, 2012, EXP NEUROL, V238, P12, DOI 10.1016/j.expneurol.2012.06.032
   Negre-Salvayre A, 2008, BRIT J PHARMACOL, V153, P6, DOI 10.1038/sj.bjp.0707395
   Neofytou E, 2012, INT J MOL SCI, V13, P16853, DOI 10.3390/ijms131216853
   Neves D, 2013, FREE RADIC IN PRESS
   Nichols JA, 2010, ARCH DERMATOL RES, V302, P71, DOI 10.1007/s00403-009-1001-3
   Onyango AN, 2012, CHEM PHYS LIPIDS, V165, P777, DOI 10.1016/j.chemphyslip.2012.09.004
   Orrenius S, 2007, ANNU REV PHARMACOL, V47, P143, DOI 10.1146/annurev.pharmtox.47.120505.105122
   Padgett LE, 2013, ANN NY ACAD SCI, V1281, P16, DOI 10.1111/j.1749-6632.2012.06826.x
   Park JH, 2013, BIOCHEM BIOPH RES CO, V433, P420, DOI 10.1016/j.bbrc.2013.02.108
   Paschos A, 2013, PROSTATE CA IN PRESS
   Pekiner B, 2002, BBA-MOL BASIS DIS, V1588, P71, DOI 10.1016/S0925-4439(02)00141-2
   Pekiner BD, 2003, CELL BIOCHEM FUNCT, V21, P177, DOI 10.1002/cbf.1016
   Pena-Orihuela P, 2013, J NUTR BIOC IN PRESS
   Peng XF, 2008, J AGR FOOD CHEM, V56, P1907, DOI 10.1021/jf073065v
   Perez-Martinez P, 2010, CLIN SCI, V119, P251, DOI 10.1042/CS20100015
   Pi J, 2010, DIABETES OBES METAB, V12, P141, DOI 10.1111/j.1463-1326.2010.01269.x
   Rackova L, 2008, FREE RADICAL RES, V42, pS98
   Rackova L, 2011, MED CHEM, V7, P711, DOI 10.2174/157340611797928370
   Rackova L, 2009, FREE RADICAL RES, V43, P876, DOI 10.1080/10715760903104374
   Rahmadi A, 2011, CLIN CHEM LAB MED, V49, P385, DOI 10.1515/CCLM.2011.079
   Rattan SIS, 2008, AGEING RES REV, V7, P63, DOI 10.1016/j.arr.2007.03.002
   Rattan SIS, 2007, ANN NY ACAD SCI, V1100, P424, DOI 10.1196/annals.1395.047
   Rattan SIS, 2006, FREE RADICAL RES, V40, P1230, DOI 10.1080/10715760600911303
   Rattan SIS, 2013, DOSE-RESPONSE, V11, P99, DOI 10.2203/dose-response.11-054.Rattan
   Rattan SIS, 2012, EXPERT OPIN DRUG DIS, V7, P439, DOI 10.1517/17460441.2012.677430
   Rattan SIS, 2009, DOSE-RESPONSE, V7, P90, DOI 10.2203/dose-response.08-014.Rattan
   Reichrath J, 2012, DERM-ENDOCRINOL, V4, DOI 10.4161/derm.21312
   Ristow M, 2011, FREE RADICAL BIO MED, V51, P327, DOI 10.1016/j.freeradbiomed.2011.05.010
   Ristow M, 2010, EXP GERONTOL, V45, P410, DOI 10.1016/j.exger.2010.03.014
   Rodriguez-Manas L, 2009, AGING CELL, V8, P226, DOI 10.1111/j.1474-9726.2009.00466.x
   Roosimaa M, 2012, MITOCHONDRI IN PRESS
   Saitoh Y, 2013, MOL CELL BIOCHEM, V380, P129, DOI 10.1007/s11010-013-1666-y
   Sajithlal GB, 1998, BIOCHEM PHARMACOL, V56, P1607, DOI 10.1016/S0006-2952(98)00237-8
   Sakul A, 2013, EXP GERONTOL, V48, P476, DOI 10.1016/j.exger.2013.02.028
   Samaras N, 2013, REJUVENATIO IN PRESS
   Cabrera MAS, 2012, CLIN INTERV AGING, V7, P463, DOI 10.2147/CIA.S37211
   Scalbert A, 2005, AM J CLIN NUTR, V81, p215S, DOI 10.1093/ajcn/81.1.215S
   Schmid TE, 2012, FERTIL STERIL, V98, P1130, DOI 10.1016/j.fertnstert.2012.07.1126
   Scoditti E, 2012, ARCH BIOCHEM BIOPHYS, V527, P81, DOI 10.1016/j.abb.2012.05.003
   Sebekova K, 2012, J RENAL NUTR, V22, P143, DOI 10.1053/j.jrn.2011.10.022
   Sell DR, 2012, GERONTOLOGY, V58, P227, DOI 10.1159/000334668
   Shalev I, 2013, PSYCHONEURO IN PRESS
   Shetty RA, 2012, AGE DORDR IN PRESS
   Skalska S, 2008, GEN PHYSIOL BIOPHYS, V27, P106
   Smith AR, 2006, AGING CELL, V5, P391, DOI 10.1111/j.1474-9726.2006.00232.x
   Song BJ, 2013, OXID MED CELL LONGEV, V2013, DOI 10.1155/2013/781050
   Stefek M, 2011, REJUV RES, V14, P525, DOI 10.1089/rej.2011.1170
   Stevensen C, 1999, Complement Ther Nurs Midwifery, V5, P1, DOI 10.1016/S1353-6117(99)80062-6
   Streit WJ, 2012, FRONT PHARMACOL, V3, DOI 10.3389/fphar.2012.00138
   Subramanian SL, 2012, DIABETOLOGIA, V55, P166, DOI 10.1007/s00125-011-2338-7
   Suganuma K, 2010, J DERMATOL SCI, V58, P136, DOI 10.1016/j.jdermsci.2010.02.009
   Sumbul S, 2011, J PHARM BIOALLIED SC, V3, P361, DOI 10.4103/0975-7406.84437
   Sun AY, 2008, NEUROMOL MED, V10, P259, DOI 10.1007/s12017-008-8052-z
   Sykora P, 2013, MECH AGING IN PRESS
   Tan KCB, 2011, DIABETES-METAB RES, V27, P488, DOI 10.1002/dmrr.1188
   Taverna M, 2013, ANN INTENSIVE CARE, V3, DOI 10.1186/2110-5820-3-4
   Taylor-Fishwick David A, 2013, Front Endocrinol (Lausanne), V4, P40, DOI 10.3389/fendo.2013.00040
   Teodoro JS, 2013, TOXICOL MECH METHOD, V23, P297, DOI 10.3109/15376516.2012.759305
   Terman A, 2004, ANN NY ACAD SCI, V1019, P70, DOI 10.1196/annals.1297.015
   Thakurta IG, 2012, BIOGERONTOLOGY, V13, P479, DOI 10.1007/s10522-012-9392-5
   Thiagarajan R, 2013, FREE RADICAL RES, V47, P337, DOI 10.3109/10715762.2013.777155
   Tsyplenkova V. G., 2012, Arkhiv Patologii, V74, P22
   Tung YT, 2007, BIORESOURCE TECHNOL, V98, P1120, DOI 10.1016/j.biortech.2006.04.017
   Ulrich P, 2001, RECENT PROG HORM RES, V56, P1, DOI 10.1210/rp.56.1.1
   Uluoglu C, 2007, CHRONOBIOL INT, V24, P1081, DOI 10.1080/07420520701795332
   Ulusu NN, 2003, NEUROCHEM RES, V28, P815, DOI 10.1023/A:1023202805255
   Uribarri J, 2007, J GERONTOL A-BIOL, V62, P427, DOI 10.1093/gerona/62.4.427
   van der Loo B, 2000, J EXP MED, V192, P1731, DOI 10.1084/jem.192.12.1731
   Vlassara Helen, 2007, Curr Diab Rep, V7, P235, DOI 10.1007/s11892-007-0037-z
   Wang JW, 2011, CURR OPIN IMMUNOL, V23, P532, DOI 10.1016/j.coi.2011.05.004
   Watfa G, 2011, J NUTR HEALTH AGING, V15, P277, DOI 10.1007/s12603-010-0275-7
   Xi MM, 2008, PHYTOTHER RES, V22, P228, DOI 10.1002/ptr.2297
   Yamabe N, 2007, BIOL PHARM BULL, V30, P520, DOI 10.1248/bpb.30.520
   Yamaguchi F, 2000, J AGR FOOD CHEM, V48, P180, DOI 10.1021/jf990845y
   Yanar K, 2011, BASIC CLIN PHARMACOL, V109, P423, DOI 10.1111/j.1742-7843.2011.00756.x
   Yoneda T, 2013, J DENT RES, V92, P735, DOI 10.1177/0022034513490959
   Yubero-Serrano EM, 2013, AGE, V35, P159, DOI 10.1007/s11357-011-9331-4
   Yubero-Serrano EM, 2011, J AM GERIATR SOC, V59, P938, DOI 10.1111/j.1532-5415.2011.03381.x
   Yulek F, 2007, ARCH MED RES, V38, P503, DOI 10.1016/j.arcmed.2007.02.006
   Zamora PL, 2013, FUTURE MED CHEM, V5, P465, DOI [10.4155/FMC.13.15, 10.4155/fmc.13.15]
   Zarogoulidis P, 2013, J THORAC DIS, V5, P349, DOI 10.3978/j.issn.2072-1439.2013.04.03
   Zhu Q, 2009, CHEM RES TOXICOL, V22, P1721, DOI 10.1021/tx900221s
   Zobali F, 2002, CELL BIOCHEM FUNCT, V20, P75, DOI 10.1002/cbf.957
   Zobali F, 2001, PHARMACOLOGY, V63, P58, DOI 10.1159/000056113
   Zobali Fulya, 2002, Int J Exp Diabetes Res, V3, P119, DOI 10.1080/15604280214484
NR 223
TC 33
Z9 36
U1 1
U2 27
PU INT SOC AGING & DISEASE
PI FORT WORTH
PA EDITORIAL OFF, 3400 CAMP BOWIE BLVD, FORT WORTH, TX 76106 USA
SN 2152-5250
J9 AGING DIS
JI Aging Dis.
PD OCT
PY 2013
VL 4
IS 5
BP 276
EP 294
PG 19
WC Geriatrics & Gerontology
WE Science Citation Index Expanded (SCI-EXPANDED)
SC Geriatrics & Gerontology
GA AO9OI
UT WOS:000341684700006
PM 24124633
OA gold, Green Published
DA 2022-07-19
ER

PT J
AU Summers, KM
AF Summers, KM
TI Relationship between genotype and phenotype in monogenic diseases:
   Relevance to polygenic diseases
SO HUMAN MUTATION
LA English
DT Review
DE cystic fibrosis; sickle cell anemia; beta-thalassemia; monogenic
   diseases; phenotype; polygenic diseases
ID CYSTIC-FIBROSIS GENE; TRANSMEMBRANE CONDUCTANCE REGULATOR; HETEROZYGOUS
   BETA-THALASSEMIA; MULTIPLE INTESTINAL NEOPLASIA; ADENOMATOUS
   POLYPOSIS-COLI; SICKLE-CELL DISEASE; COLORECTAL-CANCER; MOLECULAR-BASIS;
   VAS-DEFERENS; APC GENE
AB Since the early descriptions of sickle cell anemia, it has been clear that genotype at a single locus rarely completely predicts phenotype. This paper reviews explanations for phenotypic variability in some monogenic diseases. In cystic fibrosis, there is strong correlation between genotype and pancreatic phenotype but only weak association with respiratory phenotype, possibly due to differential inheritance of alleles at loci controlling susceptibility to respiratory infection. In addition, disease mutations have been shown to have more or less severe effect, depending on other variation within the cystic fibrosis gene. In phenylketonuria, genotype at the phenylalanine hydroxylase locus appears to explain the biochemical phenotype, but not the intellectual status. There may be genetically determined variation in flux through the minor metabolic pathways for phenylalanine, influencing levels of alternative metabolites involved in mental development. Phenotypic discordance in sickle cell anemia and beta-thalassemia has been associated with the co-inheritance of genes for hereditary persistence of fetal hemoglobin. A mouse locus has been identified that influences tumour number in mice with the multiple intestinal neoplasia gene. Understanding of the genetic interactions that determine phenotype in apparently monogenic diseases should lead to clarification of the role of different genes in polygenic diseases with complex inheritance patterns, as well as enhancing the ability to predict the outcome of a disease mutation. (C) 1996 Wiley-Liss, Inc.
C1 UNIV QUEENSLAND, PRINCE CHARLES HOSP, DEPT SURG, BRISBANE, QLD 4032, AUSTRALIA.
RP Summers, KM (通讯作者)，UNIV QUEENSLAND, PRINCE CHARLES HOSP, DEPT MED, BRISBANE, QLD 4032, AUSTRALIA.
RI Summers, Kim M/M-4086-2015
OI Summers, Kim M/0000-0002-7084-4386
CR AALTONEN LA, 1993, SCIENCE, V260, P812, DOI 10.1126/science.8484121
   AALTOSETALA K, 1990, ANN MED, V22, P1, DOI 10.3109/07853899009147231
   ABEL L, 1992, AM J HUM GENET, V50, P1308
   ANGUIANO A, 1992, JAMA-J AM MED ASSOC, V267, P1794, DOI 10.1001/jama.267.13.1794
   AVIGAD S, 1991, AM J HUM GENET, V49, P393
   BENNETT ST, 1995, NAT GENET, V9, P284, DOI 10.1038/ng0395-284
   BEUTLER E, 1993, AM J HUM GENET, V52, P85
   CAMASCHELLA C, 1987, BRIT J HAEMATOL, V66, P103, DOI 10.1111/j.1365-2141.1987.tb06897.x
   CAO A, 1994, AM J HUM GENET, V54, P397
   CAPPELLINI MD, 1981, BRIT J HAEMATOL, V48, P561, DOI 10.1111/j.1365-2141.1981.tb02753.x
   CITRON BA, 1993, AM J HUM GENET, V53, P768
   COREY M, 1989, J PEDIATR-US, V115, P274, DOI 10.1016/S0022-3476(89)80082-4
   Craig JE, 1996, NAT GENET, V12, P58, DOI 10.1038/ng0196-58
   DIETRICH WF, 1993, CELL, V75, P631, DOI 10.1016/0092-8674(93)90484-8
   DISILVESTRE D, 1991, AM J HUM GENET, V48, P1014
   DORK T, 1991, HUM GENET, V87, P441
   DUMUR V, 1990, LANCET, V336, P512, DOI 10.1016/0140-6736(90)92066-Q
   Eisensmith Randy C., 1992, Human Mutation, V1, P13, DOI 10.1002/humu.1380010104
   EMBURY SH, 1982, NEW ENGL J MED, V306, P270, DOI 10.1056/NEJM198202043060504
   FILON D, 1995, NAT GENET, V9, P365, DOI 10.1038/ng0495-365
   FROGUEL P, 1993, NEW ENGL J MED, V328, P697, DOI 10.1056/NEJM199303113281005
   GELEHRTER TD, 1990, PRINCIPLES MED GENET
   GROS P, 1981, J IMMUNOL, V127, P2417
   HAGER J, 1995, NAT GENET, V9, P299, DOI 10.1038/ng0395-299
   HAMOSH A, 1993, NEW ENGL J MED, V329, P1308
   HAMOSH A, 1993, CYSTIC FIBROSIS CURR, V1, P69
   HOUWEN RHJ, 1993, J HEPATOL, V17, P269, DOI 10.1016/S0168-8278(05)80204-1
   JARVI K, 1995, LANCET, V345, P1578, DOI 10.1016/S0140-6736(95)91131-6
   JOHN SWM, 1990, AM J HUM GENET, V46, P970
   JOSLYN G, 1991, CELL, V66, P601, DOI 10.1016/0092-8674(81)90022-2
   Kalin N, 1992, Hum Mutat, V1, P204, DOI 10.1002/humu.1380010305
   KANAVAKIS E, 1982, BRIT J HAEMATOL, V52, P465, DOI 10.1111/j.1365-2141.1982.tb03916.x
   KANAVAKIS E, 1983, BRIT J HAEMATOL, V54, P201, DOI 10.1111/j.1365-2141.1983.tb02088.x
   KENNEDY GC, 1995, NAT GENET, V9, P293, DOI 10.1038/ng0395-293
   KEREM BS, 1989, SCIENCE, V245, P1073, DOI 10.1126/science.2570460
   KEREM E, 1990, NEW ENGL J MED, V323, P1517, DOI 10.1056/NEJM199011293232203
   KIESEWETTER S, 1993, NAT GENET, V5, P274, DOI 10.1038/ng1193-274
   KINZLER KW, 1991, SCIENCE, V253, P661, DOI 10.1126/science.1651562
   KOBAYASHI K, 1990, AM J HUM GENET, V47, P611
   KRISTIDIS P, 1992, AM J HUM GENET, V50, P1178
   KUBESCH P, 1993, LANCET, V341, P189, DOI 10.1016/0140-6736(93)90062-L
   KULOZIK AE, 1987, BRIT J HAEMATOL, V66, P109, DOI 10.1111/j.1365-2141.1987.tb06898.x
   KURTZ TW, 1992, J AM SOC NEPHROL, V3, P28
   LANDER ES, 1994, SCIENCE, V265, P2037, DOI 10.1126/science.8091226
   LEDLEY FD, 1986, NEW ENGL J MED, V314, P1276, DOI 10.1056/NEJM198605153142002
   LEPPERT M, 1990, NEW ENGL J MED, V322, P904, DOI 10.1056/NEJM199003293221306
   LEWIS BD, 1994, AM J MED GENET, V49, P218, DOI 10.1002/ajmg.1320490212
   LI CH, 1993, NAT GENET, V3, P311, DOI 10.1038/ng0493-311
   LINDBLOM A, 1993, NAT GENET, V5, P279, DOI 10.1038/ng1193-279
   LIU B, 1995, NAT GENET, V9, P48, DOI 10.1038/ng0195-48
   LIU J, 1995, AM J HUM GENET, V56, P845
   MACEK M, 1992, AM J HUM GENET, V51, P1173
   MACPHEE M, 1995, CELL, V81, P957, DOI 10.1016/0092-8674(95)90015-2
   MCCOMBE PA, 1992, J NEUROL NEUROSUR PS, V55, P359, DOI 10.1136/jnnp.55.5.359
   MEIJER H, 1993, HUM GENET, V92, P588, DOI 10.1007/BF00420944
   MERCIER B, 1995, AM J HUM GENET, V56, P272
   MESCHEDE D, 1993, AM J HUM GENET, V53, P292
   MODRICH P, 1994, SCIENCE, V266, P1959, DOI 10.1126/science.7801122
   Morgan K., 1994, American Journal of Human Genetics, V55, pA196
   MOSER AR, 1992, J CELL BIOL, V116, P1517, DOI 10.1083/jcb.116.6.1517
   MOSER AR, 1990, SCIENCE, V247, P322, DOI 10.1126/science.2296722
   NICOLAIDES NC, 1994, NATURE, V371, P75, DOI 10.1038/371075a0
   NISHISHO I, 1991, SCIENCE, V253, P665, DOI 10.1126/science.1651563
   NOGUCHI CT, 1989, ANN NY ACAD SCI, V565, P75, DOI 10.1111/j.1749-6632.1989.tb24152.x
   NUEZ B, 1995, NATURE, V375, P316, DOI 10.1038/375316a0
   OATES RD, 1994, J ANDROL, V15, P1
   OKANO Y, 1991, NEW ENGL J MED, V324, P1232, DOI 10.1056/NEJM199105023241802
   PELTOMAKI P, 1993, SCIENCE, V260, P810, DOI 10.1126/science.8484120
   PEREIRA L, 1994, NEW ENGL J MED, V331, P148, DOI 10.1056/NEJM199407213310302
   PERKINS AC, 1995, NATURE, V375, P318
   PYERITZ RE, 1979, NEW ENGL J MED, V300, P772, DOI 10.1056/NEJM197904053001406
   RAMUS SJ, 1993, J MED GENET, V30, P401, DOI 10.1136/jmg.30.5.401
   RANNEY HM, 1970, NEW ENGL J MED, V283, P1462, DOI 10.1056/NEJM197012242832610
   RICCARDI VM, 1993, AM J HUM GENET, V53, P301
   RIORDAN JR, 1989, SCIENCE, V245, P1066
   Roitt I.M., 1998, IMMUNOLOGY, V5
   SANTIS G, 1990, LANCET, V336, P1081, DOI 10.1016/0140-6736(90)92566-Z
   SCHECHTER AN, 1982, NEW ENGL J MED, V306, P295, DOI 10.1056/NEJM198202043060510
   SCHURR E, 1990, J INFECT DIS, V161, P634, DOI 10.1093/infdis/161.4.634
   SIBILLE A, 1993, AM J HUM GENET, V52, P1094
   SILVERMAN LM, 1993, INT C CLIN MOL BIOL, pS5
   SIMONBOUY B, 1991, CLIN GENET, V39, P304
   SKAMENE E, 1993, INT C REG LEUK PROD, P135
   SPIRIO L, 1992, AM J HUM GENET, V51, P92
   STEINBERG MH, 1973, JAMA-J AM MED ASSOC, V224, P317, DOI 10.1001/jama.224.3.317
   STEINBERG MH, 1989, BRIT J HAEMATOL, V53, P667
   STELLA A, 1993, AM J HUM GENET, V53, P1031
   SU LK, 1992, SCIENCE, V256, P668, DOI 10.1126/science.1350108
   THEIN SL, 1984, BRIT J HAEMATOL, V56, P333, DOI 10.1111/j.1365-2141.1984.tb03960.x
   THEIN SL, 1994, AM J HUM GENET, V54, P214
   THIBODEAU SN, 1993, SCIENCE, V260, P816, DOI 10.1126/science.8484122
   VARESCO L, 1993, AM J HUM GENET, V52, P280
   VIONNET N, 1992, NATURE, V356, P721, DOI 10.1038/356721a0
   WAINSCOAT JS, 1983, BRIT J HAEMATOL, V53, P411, DOI 10.1111/j.1365-2141.1983.tb02041.x
   Weatherall DJ., 1981, THALASSEMIA SYNDROME
   WILLIAMS RR, 1989, J HYPERTENS, V7, pS8, DOI 10.1097/00004872-198900076-00003
   WILLIAMS RR, 1991, AM J HYPERTENS, V4, pS590, DOI 10.1093/ajh/4.11S.590S
   WILSON AF, 1991, AM J HUM GENET, V48, P862
NR 98
TC 38
Z9 38
U1 0
U2 17
PU WILEY
PI HOBOKEN
PA 111 RIVER ST, HOBOKEN 07030-5774, NJ USA
SN 1059-7794
EI 1098-1004
J9 HUM MUTAT
JI Hum. Mutat.
PY 1996
VL 7
IS 4
BP 283
EP 293
PG 11
WC Genetics & Heredity
WE Science Citation Index Expanded (SCI-EXPANDED)
SC Genetics & Heredity
GA UH748
UT WOS:A1996UH74800001
PM 8723677
DA 2022-07-19
ER

PT J
AU Raimundo, AF
   Ferreira, S
   Tomas-Barberan, FA
   Santos, CN
   Menezes, R
AF Raimundo, Ana F.
   Ferreira, Sofia
   Tomas-Barberan, Francisco A.
   Santos, Claudia N.
   Menezes, Regina
TI Urolithins: Diet-Derived Bioavailable Metabolites to Tackle Diabetes
SO NUTRIENTS
LA English
DT Article
DE diabetes; metabotypes; (poly)phenols; urolithins
ID ISLET AMYLOID POLYPEPTIDE; PANCREATIC BETA-CELLS; FRESH POMEGRANATE
   JUICE; FASTING SERUM GLUCOSE; INSULIN-RESISTANCE; GUT MICROBIOME;
   ELLAGIC ACID; HUMAN-IAPP; ADIPOSE-TISSUE; INFLAMMATORY CYTOKINES
AB Diabetes remains one of the leading causes of deaths and co-morbidities in the world, with tremendous human, social and economic costs. Therefore, despite therapeutics and technological advancements, improved strategies to tackle diabetes management are still needed. One of the suggested strategies is the consumption of (poly)phenols. Positive outcomes of dietary (poly)phenols have been pointed out towards different features in diabetes. This is the case of ellagitannins, which are present in numerous foodstuffs such as pomegranate, berries, and nuts. Ellagitannins have been reported to have a multitude of effects on metabolic diseases. However, these compounds have high molecular weight and do not reach circulation at effective concentrations, being metabolized in smaller compounds. After being metabolized into ellagic acid in the small intestine, the colonic microbiota hydrolyzes and metabolizes ellagic acid into dibenzopyran-6-one derivatives, known as urolithins. These low molecular weight compounds reach circulation in considerable concentrations ranging until micromolar levels, capable of reaching target tissues. Different urolithins are formed throughout the metabolization process, but urolithin A, isourolithin A, and urolithin B, and their phase-II metabolites are the most frequent ones. In recent years, urolithins have been the focus of attention in regard to their effects on a multiplicity of chronic diseases, including cancer and diabetes. In this review, we will discuss the latest advances about the protective effects of urolithins on diabetes.
C1 [Raimundo, Ana F.; Menezes, Regina] iBET, Inst Biol Expt & Tecnol, Apartado 12, P-2781901 Oeiras, Portugal.
   [Raimundo, Ana F.] Univ Nova Lisboa, ITQB NOVA, Inst Tecnol Quim & Biol Antonio Xavier, Av Republ, P-2781157 Oeiras, Portugal.
   [Raimundo, Ana F.; Ferreira, Sofia; Santos, Claudia N.; Menezes, Regina] Univ Nova Lisboa, Fac Ciencias Med, NOVA Med Sch, CEDOC,Chron Dis Res Ctr, Campo Martires Patria 130, P-1169056 Lisbon, Portugal.
   [Ferreira, Sofia; Menezes, Regina] CBIOS Univ Lusofonas Res Ctr Biosci & Hlth Techno, Campo Grande 376, P-1749024 Lisbon, Portugal.
   [Tomas-Barberan, Francisco A.] Campus Univ Espinardo, CEBAS, Dept Food Sci & Technol, CSIC, Edf 25, Murcia 30100, Spain.
RP Menezes, R (通讯作者)，iBET, Inst Biol Expt & Tecnol, Apartado 12, P-2781901 Oeiras, Portugal.; Menezes, R (通讯作者)，Univ Nova Lisboa, Fac Ciencias Med, NOVA Med Sch, CEDOC,Chron Dis Res Ctr, Campo Martires Patria 130, P-1169056 Lisbon, Portugal.; Menezes, R (通讯作者)，CBIOS Univ Lusofonas Res Ctr Biosci & Hlth Techno, Campo Grande 376, P-1749024 Lisbon, Portugal.
EM ana.raimundo@nms.unl.pt; sofia.ferreira@nms.unl.pt;
   fatomas@cebas.csic.es; claudia.nunes.santos@nms.unl.pt;
   regina.menezes@ulusofona.pt
RI Sanjuán, Miguel AF/B-7709-2011; Echaniz, Regina Menezes/AAE-8041-2020;
   Nunes dos Santos, Claudia/H-6476-2016
OI Sanjuán, Miguel AF/0000-0003-3515-0837; Echaniz, Regina
   Menezes/0000-0003-0552-8480; Raimundo Abrantes, Ana/0000-0002-3582-3504;
   Nunes dos Santos, Claudia/0000-0002-5809-1924
FU Fundacao para a Ciencia e Tecnologia (FCT)/Ministerio da Ciencia e do
   Ensino Superior [PTDC/BIA-MOL/31104/2017, UIDB/04567/2020,
   UIDP/04567/2020]; FCT/Ministerio da Ciencia e do Ensino Superior
   [LISBOA-01-0145-FEDER-007344]; FEDER under the PT2020 Partnership
   Agreement; FCT [PD/BD/135504/2018, UI/BD/151421/2021,
   CEEC/04567/CBIOS/2020]
FX This study was funded by Fundacao para a Ciencia e Tecnologia
   (FCT)/Ministerio da Ciencia e do Ensino Superior, grant numbers
   PTDC/BIA-MOL/31104/2017 (RM) and UIDB/04567/2020 and UIDP/04567/2020
   (CBIOS). iNOVA4Health ResearchUnit (LISBOA-01-0145-FEDER-007344), which
   is cofunded by FCT/Ministerio da Ciencia e do Ensino Superior, through
   national funds, and by FEDER under the PT2020 Partnership Agreement, is
   also acknowledged. Authors would like to acknowledge FCT for the
   financial support of AFR (PD/BD/135504/2018); SF (UI/BD/151421/2021),
   and RM (CEEC/04567/CBIOS/2020).
CR Abdulrahman AO, 2020, DIABET METAB SYND OB, V13, P3337, DOI 10.2147/DMSO.S268146
   Abedini A, 2018, J CLIN INVEST, V128, P682, DOI 10.1172/JCI85210
   Abedini A, 2013, FEBS LETT, V587, P1119, DOI 10.1016/j.febslet.2013.01.017
   Adiels M, 2005, ARTERIOSCL THROM VAS, V25, P1697, DOI 10.1161/01.ATV.0000172689.53992.25
   Akter R, 2016, J DIABETES RES, V2016, DOI 10.1155/2016/2798269
   Al-Harbi SA, 2021, FRONT NUTR, V8, DOI 10.3389/fnut.2021.647582
   Andreux PA, 2019, NAT METAB, V1, P595, DOI 10.1038/s42255-019-0073-4
   Avila-Galvez MA, 2018, J AGR FOOD CHEM, V66, P8547, DOI 10.1021/acs.jafc.8b03100
   Anguiano M, 2002, BIOCHEMISTRY-US, V41, P11338, DOI 10.1021/bi020314u
   Araujo AR, 2020, ADV EXP MED BIOL, V1250, P159, DOI 10.1007/978-981-15-3262-7_11
   Asthana S, 2018, BBA-BIOMEMBRANES, V1860, P1765, DOI 10.1016/j.bbamem.2018.02.020
   Atrahimovich D, 2018, OXID MED CELL LONGEV, V2018, DOI 10.1155/2018/2673076
   Avila-Galvez MA, 2019, FOOD FUNCT, V10, P3135, DOI [10.1039/c9fo00298g, 10.1039/C9FO00298G]
   Aw W, 2018, J DIABETES INVEST, V9, P5, DOI 10.1111/jdi.12673
   Banihani SA, 2014, NUTR RES, V34, P862, DOI 10.1016/j.nutres.2014.08.003
   Banihani SA, 2020, FOOD SCI NUTR, V8, P567, DOI 10.1002/fsn3.1344
   Bartolome A, 2014, DIABETES, V63, P2996, DOI 10.2337/db13-0970
   Bertola A, 2012, DIABETES, V61, P2238, DOI 10.2337/db11-1274
   Bhattacharya D, 2018, EXCLI J, V17, P709, DOI 10.17179/excli2018-1353
   Blazquez E, 2014, FRONT ENDOCRINOL, V5, DOI 10.3389/fendo.2014.00161
   Bobowska A, 2021, EUR J NUTR, V60, P1957, DOI 10.1007/s00394-020-02386-y
   Boni-Schnetzler M, 2008, J CLIN ENDOCR METAB, V93, P4065, DOI 10.1210/jc.2008-0396
   Boucher J, 2014, CSH PERSPECT BIOL, V6, DOI 10.1101/cshperspect.a009191
   Brunham LR, 2010, CURR DIABETES REP, V10, P55, DOI 10.1007/s11892-009-0090-x
   Bruno E, 2013, AMYLOID, V20, P34, DOI 10.3109/13506129.2012.762761
   Cerda B, 2005, J AGR FOOD CHEM, V53, P227, DOI 10.1021/jf049144d
   Cerda B, 2004, EUR J NUTR, V43, P205, DOI 10.1007/s00394-004-0461-7
   Cerda B, 2003, EUR J NUTR, V42, P18, DOI 10.1007/s00394-003-0396-4
   Chaurasia B, 2015, TRENDS ENDOCRIN MET, V26, P538, DOI 10.1016/j.tem.2015.07.006
   CLARK A, 1988, DIABETES RES CLIN EX, V9, P151
   Clooney AG, 2016, PLOS ONE, V11, DOI 10.1371/journal.pone.0148028
   Cortes-Martin A, 2018, FOOD FUNCT, V9, P4100, DOI [10.1039/C8FO00956B, 10.1039/c8fo00956b]
   Cusi K, 2000, J CLIN INVEST, V105, P311, DOI 10.1172/JCI7535
   DeFronzo RA, 2015, NAT REV DIS PRIMERS, V1, DOI 10.1038/nrdp.2015.19
   Di Malta C, 2019, FRONT CELL DEV BIOL, V7, DOI 10.3389/fcell.2019.00114
   Donath MY, 2011, NAT REV IMMUNOL, V11, P98, DOI 10.1038/nri2925
   Ebato C, 2008, CELL METAB, V8, P325, DOI 10.1016/j.cmet.2008.08.009
   Eguchi K, 2017, J CLIN INVEST, V127, P14, DOI 10.1172/JCI88877
   El-Missiry M.A., 2015, EGYPT J BASIC APPL S, V2, P247, DOI [DOI 10.1016/J.EJBAS.2015.09.004, 10.1016/j.ejbas.2015.09.004]
   Erion DM, 2016, BMB REP, V49, P139, DOI 10.5483/BMBRep.2016.49.3.268
   Esmaillzadeh A, 2004, J MED FOOD, V7, P305, DOI 10.1089/1096620041938623
   Fang EF, 2019, NAT NEUROSCI, V22, P401, DOI 10.1038/s41593-018-0332-9
   Forslund K, 2015, NATURE, V528, P262, DOI 10.1038/nature15766
   Fosam A, 2020, J CLIN ENDOCR METAB, V105, DOI 10.1210/clinem/dgaa070
   Freedland SJ, 2013, CANCER PREV RES, V6, P1120, DOI 10.1158/1940-6207.CAPR-12-0423
   Garcia-Villalba R., 2020, DIETARY POLYPHENOLS, P319, DOI 10.1002/9781119563754.ch9
   Gasperotti M, 2015, ACS CHEM NEUROSCI, V6, P1341, DOI 10.1021/acschemneuro.5b00051
   Goldfine AB, 2008, CTS-CLIN TRANSL SCI, V1, P36, DOI 10.1111/j.1752-8062.2008.00026.x
   Gong Z, 2019, J NEUROINFLAMM, V16, DOI 10.1186/s12974-019-1450-3
   Gonzalez-Sarrias A, 2020, DIETARY POLYPHENOLS, P1, DOI [10.1002/9781119563754.ch1, DOI 10.1002/9781119563754.CH1]
   Gonzalez-Sarrias A, 2017, MOL NUTR FOOD RES, V61, DOI 10.1002/mnfr.201600830
   Gonzalez-Sarrias A, 2015, J FUNCT FOODS, V19, P225, DOI 10.1016/j.jff.2015.09.019
   Gonzalez-Sarrias A, 2014, EUR J NUTR, V53, P853, DOI 10.1007/s00394-013-0589-4
   Gonzalez-Sarrias A, 2010, MOL NUTR FOOD RES, V54, P311, DOI 10.1002/mnfr.200900152
   Guilherme A, 2008, NAT REV MOL CELL BIO, V9, P367, DOI 10.1038/nrm2391
   Gurung M, 2020, EBIOMEDICINE, V51, DOI 10.1016/j.ebiom.2019.11.051
   Hirano T, 1996, ATHEROSCLEROSIS, V123, P57, DOI 10.1016/0021-9150(95)05772-2
   Horii T, 2020, BMJ OPEN DIAB RES CA, V8, DOI 10.1136/bmjdrc-2020-001508
   Ichimura Y, 2013, MOL CELL, V51, P618, DOI 10.1016/j.molcel.2013.08.003
   Iglesias-Aguirre CE, 2021, FOOD FUNCT, V12, P10324, DOI [10.1039/d1fo02033a, 10.1039/D1FO02033A]
   International Diabetes Federation, 2020, IDF DIAB ATL, V9th
   International Diabetes Federation, 2017, IDF DIABETES ATLAS, V8th
   Ishikawa M, 2008, J LIPID RES, V49, P2524, DOI 10.1194/jlr.M800238-JLR200
   Ji J, 2019, J CELL MOL MED, V23, P2890, DOI 10.1111/jcmm.14172
   KAHN SE, 1991, HORM METAB RES, V23, P577, DOI 10.1055/s-2007-1003759
   Kamata K, 2014, AMYLOID, V21, P191, DOI 10.3109/13506129.2014.937857
   Kang I, 2016, MOL NUTR FOOD RES, V60, P1129, DOI 10.1002/mnfr.201500796
   Kang I, 2015, FASEB J, V29
   Kapurniotu A, 1998, EUR J BIOCHEM, V251, P208, DOI 10.1046/j.1432-1327.1998.2510208.x
   Karlsson FH, 2013, NATURE, V498, P99, DOI 10.1038/nature12198
   Kim J, 2021, NAT COMMUN, V12, DOI 10.1038/s41467-020-20454-z
   Kim J, 2014, J CLIN INVEST, V124, P3311, DOI 10.1172/JCI69625
   Kovatcheva-Datchary P, 2015, CELL METAB, V22, P971, DOI 10.1016/j.cmet.2015.10.001
   Krauss RM, 2004, DIABETES CARE, V27, P1496, DOI 10.2337/diacare.27.6.1496
   Kulkarni RN, 1999, CELL, V96, P329, DOI 10.1016/S0092-8674(00)80546-2
   Larrosa M, 2006, J NUTR BIOCHEM, V17, P611, DOI 10.1016/j.jnutbio.2005.09.004
   Le Chatelier E, 2013, NATURE, V500, P541, DOI 10.1038/nature12506
   Lee HJ, 2021, CELL DEATH DIFFER, V28, P184, DOI 10.1038/s41418-020-0593-1
   Les F, 2018, J ETHNOPHARMACOL, V220, P67, DOI 10.1016/j.jep.2018.03.029
   Liu WX, 2014, FOOD FUNCT, V5, P2996, DOI [10.1039/c4fo00538d, 10.1039/C4FO00538D]
   LORENZO A, 1994, NATURE, V368, P756, DOI 10.1038/368756a0
   Mandaliya DK, 2019, PANCREATOLOGY, V19, P280, DOI 10.1016/j.pan.2019.01.021
   Manigandan S, 2020, BIOTECHNOL BIOPROC E, V25, P345, DOI 10.1007/s12257-020-0149-8
   Marasco MR, 2018, ENDOCRINOLOGY, V159, P2127, DOI 10.1210/en.2017-03273
   Meier DT, 2014, DIABETOLOGIA, V57, P1884, DOI 10.1007/s00125-014-3304-y
   Meijnikman AS, 2018, ENDOCR REV, V39, P133, DOI 10.1210/er.2017-00192
   Mulder Hindrik, 1996, American Journal of Physiology, V271, pE1008
   Nishimura S, 2009, NAT MED, V15, P914, DOI 10.1038/nm.1964
   Novials, 2016, EXPLORING NEW FINDIN, DOI DOI 10.5772/63010
   Nunez-Sanchez MA, 2014, MOL NUTR FOOD RES, V58, P1199, DOI 10.1002/mnfr.201300931
   Park YJ, 2012, DIABETOLOGIA, V55, P1035, DOI 10.1007/s00125-012-2451-2
   Paulsson JF, 2006, DIABETOLOGIA, V49, P1237, DOI 10.1007/s00125-006-0206-7
   Paulsson JF, 2005, DIABETES, V54, P2117, DOI 10.2337/diabetes.54.7.2117
   Pickup JC, 1997, DIABETOLOGIA, V40, P1286, DOI 10.1007/s001250050822
   Pithadia A, 2016, J DIABETES RES, V2016, DOI 10.1155/2016/2046327
   Piwowarski JP, 2017, DRUG METAB DISPOS, V45, P657, DOI 10.1124/dmd.117.075200
   Poitout V, 2002, ENDOCRINOLOGY, V143, P339, DOI 10.1210/en.143.2.339
   Pradhan AD, 2001, JAMA-J AM MED ASSOC, V286, P327, DOI 10.1001/jama.286.3.327
   Puupponen-Pimia R, 2013, MOL NUTR FOOD RES, V57, P2258, DOI 10.1002/mnfr.201300280
   Qin JJ, 2012, NATURE, V490, P55, DOI 10.1038/nature11450
   Raimundo AF, 2020, EUR J NUTR, V59, P1329, DOI 10.1007/s00394-020-02189-1
   Rivera JF, 2011, CELL DEATH DIFFER, V18, P415, DOI 10.1038/cdd.2010.111
   Rivera JF, 2014, J CLIN INVEST, V124, P3489, DOI 10.1172/JCI71981
   Rosado-Ramos R, 2018, CURR PHARM DESIGN, V24, P2076, DOI 10.2174/1381612824666180629112148
   Ruan H, 2002, DIABETES, V51, P3176, DOI 10.2337/diabetes.51.11.3176
   Ryu D, 2016, NAT MED, V22, P879, DOI 10.1038/nm.4132
   Sala R, 2015, J FUNCT FOODS, V15, P97, DOI 10.1016/j.jff.2015.03.019
   Samuel VT, 2012, CELL, V148, P852, DOI 10.1016/j.cell.2012.02.017
   Sarwar N, 2010, LANCET, V375, P2215, DOI 10.1016/S0140-6736(10)60484-9
   Sauter NS, 2008, ENDOCRINOLOGY, V149, P2208, DOI 10.1210/en.2007-1059
   Savi M, 2017, CARDIOVASC DIABETOL, V16, DOI 10.1186/s12933-017-0561-3
   Seeram NP, 2007, J AGR FOOD CHEM, V55, P7732, DOI 10.1021/jf071303g
   Seeram NP, 2006, J NUTR, V136, P2481, DOI 10.1093/jn/136.10.2481
   Selma MV, 2018, CLIN NUTR, V37, P897, DOI 10.1016/j.clnu.2017.03.012
   Shigihara N, 2014, J CLIN INVEST, V124, P3634, DOI 10.1172/JCI69866
   Sikalidis AK, 2020, BIOMEDICINES, V8, DOI 10.3390/biomedicines8010008
   Sonnenburg JL, 2016, NATURE, V535, P56, DOI 10.1038/nature18846
   Spranger J, 2003, DIABETES, V52, P812, DOI 10.2337/diabetes.52.3.812
   Stumvoll M, 2005, LANCET, V365, P1333, DOI 10.1016/S0140-6736(05)61032-X
   Tabak AG, 2009, LANCET, V373, P2215, DOI 10.1016/S0140-6736(09)60619-X
   Tan SY, 2019, DIABETES METAB SYND, V13, P364, DOI 10.1016/j.dsx.2018.10.008
   TODESCO T, 1991, AM J CLIN NUTR, V54, P860, DOI 10.1093/ajcn/54.5.860
   Tomas-Barberan FA, 2014, J AGR FOOD CHEM, V62, P6535, DOI 10.1021/jf5024615
   Tsalamandris S, 2019, EUR CARDIOL REV, V14, P50, DOI 10.15420/ecr.2018.33.1
   Tuohetaerbaike B, 2020, J ETHNOPHARMACOL, V250, DOI 10.1016/j.jep.2019.112479
   Turnbaugh PJ, 2006, NATURE, V444, P1027, DOI 10.1038/nature05414
   Turnbaugh PJ, 2009, NATURE, V457, P480, DOI 10.1038/nature07540
   Verzelloni E, 2011, MOL NUTR FOOD RES, V55, pS35, DOI 10.1002/mnfr.201000525
   Westermark GT, 2000, UPSALA J MED SCI, V105, P97, DOI 10.1517/03009734000000057
   WESTERMARK P, 1973, ACTA PATH MICRO IM A, VA 81, P291
   World Health Organization, 2019, CLASS DIAB MELL
   Wu H, 2017, NAT MED, V23, P850, DOI 10.1038/nm.4345
   Xia B, 2020, PLOS BIOL, V18, DOI 10.1371/journal.pbio.3000688
   Yamagishi S, 2005, CURR PHARM DESIGN, V11, P2279, DOI 10.2174/1381612054367300
   Yang JS, 2017, BIOMEDICINE-TAIWAN, V7, DOI 10.1051/bmdcn/2017070201
   Yang JP, 2020, MOL NUTR FOOD RES, V64, DOI 10.1002/mnfr.202000091
   Yonemoto IT, 2008, BIOCHEMISTRY-US, V47, P9900, DOI 10.1021/bi800828u
   Zaky A, 2021, INT J MOL SCI, V22, DOI 10.3390/ijms22179641
   Zhang JH, 2009, PHARM RES-DORDR, V26, P2066, DOI 10.1007/s11095-009-9932-0
   Zhang YZ, 2021, J ETHNOPHARMACOL, V272, DOI 10.1016/j.jep.2020.113628
   Zhao WH, 2019, MOL NUTR FOOD RES, V63, DOI 10.1002/mnfr.201800887
   Zhou Y, 2016, NUTRIENTS, V8, DOI 10.3390/nu8080515
   Zhu TT, 2020, CURR NUTR REP, V9, P83, DOI 10.1007/s13668-020-00307-3
NR 143
TC 1
Z9 1
U1 11
U2 12
PU MDPI
PI BASEL
PA ST ALBAN-ANLAGE 66, CH-4052 BASEL, SWITZERLAND
EI 2072-6643
J9 NUTRIENTS
JI Nutrients
PD DEC
PY 2021
VL 13
IS 12
AR 4285
DI 10.3390/nu13124285
PG 19
WC Nutrition & Dietetics
WE Science Citation Index Expanded (SCI-EXPANDED)
SC Nutrition & Dietetics
GA XY5DI
UT WOS:000736992500001
PM 34959837
OA Green Published, gold
DA 2022-07-19
ER

PT J
AU Chedraui, P
   Perez-Lopez, FR
AF Chedraui, P.
   Perez-Lopez, F. R.
TI Nutrition and health during mid-life: searching for solutions and
   meeting challenges for the aging population
SO CLIMACTERIC
LA English
DT Article
DE AGING; MEDITERRANEAN LIFESTYLE; OLIVE OIL; CALORIC RESTRICTION;
   SIRTUINS; POLYUNSATURATED FATTY ACIDS; POLYPHENOLS; FLAVONOIDS; PHYSICAL
   ACTIVITY
ID MEDITERRANEAN DIET; CARDIOVASCULAR-DISEASE; VASOMOTOR SYMPTOMS;
   LIFE-STYLE; OLIVE OIL; VEGETABLE CONSUMPTION; POSTMENOPAUSAL WOMEN;
   CALORIC RESTRICTION; PHYSICAL-EXERCISE; FLAVONOID INTAKE
AB Interactions between genetic (genome) and environmental factors (epigenome) operate during a person's entire lifespan. The aging process is associated with several cellular and organic functional alterations that, at the end, cause multi-organic cell failure. Epigenetic mechanisms of aging are modifiable by appropriate preventive actions mediated by sirtuins, caloric input, diet components, adipose tissue-related inflammatory reactions, and physical activity. The Mediterranean lifestyle has been for many millennia a daily habit for people in Western civilizations living around the Mediterranean sea who worked intensively and survived with very few seasonal foods. A high adherence to the traditional Mediterranean diet is associated with low mortality (higher longevity) and reduced risk of developing chronic diseases, including cancer, the metabolic syndrome, depression and cardiovascular and neurodegenerative diseases. Reports indicate that some dietary components, such as olive oil, antioxidants, omega-3 and -6 polyunsaturated acids, polyphenols and flavonoids, mediate beneficial anti-aging effects (anti-chronic diseases and increased longevity). Equally, physical activity displays a positive effect, producing caloric consumption and regulation of adipose and pancreatic function. The predictive strength of some food patterns may be a way of developing recommendations for food and health policies. This paper will discuss several ways of improving health during mid-life, focusing on certain groups of functional foods and healthy habits which may reduce or prevent age-related chronic diseases.
C1 [Chedraui, P.] Univ Catolica Santiago Guayaquil, Fac Med, Res Area Womens Hlth, Inst Biomed, Guayaquil, Ecuador.
   [Perez-Lopez, F. R.] Univ Zaragoza, Inst Aragones Ciencias Salud, Hosp Clin Lozano Blesa, Zaragoza, Spain.
RP Chedraui, P (通讯作者)，Univ Catolica Santiago Guayaquil, Fac Ciencias Med, Res Area Womens Hlth, Inst Biomed, POB 09-01-4671, Guayaquil, Ecuador.
OI Perez-Lopez, Faustino R./0000-0002-2801-416X
CR Abuznait AH, 2013, ACS CHEM NEUROSCI, V4, P973, DOI 10.1021/cn400024q
   Akbaraly T, 2013, AM J MED, V126, P411, DOI 10.1016/j.amjmed.2012.10.028
   [Anonymous], BBC
   Arrighi AA, ENVEJECIMIENTO
   Arrighi AA, 2009, ENVEJECIMIENTO MUJER, P1
   Austin GL, 2007, J NUTR, V137, P999, DOI 10.1093/jn/137.4.999
   Beauchamp GK, 2005, NATURE, V437, P45, DOI 10.1038/437045a
   Bell JT, 2012, PLOS GENET, V8, P189, DOI 10.1371/journal.pgen.1002629
   Bostrom P, 2012, NATURE, V481, P463, DOI 10.1038/nature10777
   Canto C, 2009, TRENDS ENDOCRIN MET, V20, P325, DOI 10.1016/j.tem.2009.03.008
   Cederholm T, 2013, EUR J PHYS REHAB MED, V49, P111
   Chalkiadaki A, 2012, NAT REV ENDOCRINOL, V8, P287, DOI 10.1038/nrendo.2011.225
   Chedraui P, 2012, GYNECOL ENDOCRINOL, V28, P787, DOI 10.3109/09513590.2012.671395
   Cicerale S, 2009, J AGR FOOD CHEM, V57, P1326, DOI 10.1021/jf803154w
   Codd V, 2010, NAT GENET, V42, P197, DOI 10.1038/ng.532
   Corsinovi L, 2011, MOL NUTR FOOD RES, V55, pS161, DOI 10.1002/mnfr.201100208
   Crandall CJ, 2011, J BONE MINER RES, V26, P840, DOI 10.1002/jbmr.259
   Dauchet L, 2006, J NUTR, V136, P2588, DOI 10.1093/jn/136.10.2588
   de Jonge L, 2010, OBESITY, V18, P414, DOI 10.1038/oby.2009.408
   Deelen J, 2013, BIOESSAYS, V35, P386, DOI 10.1002/bies.201200148
   Devore EE, 2009, AM J CLIN NUTR, V90, P170, DOI 10.3945/ajcn.2008.27037
   Estruch R, 2013, NEW ENGL J MED, V368, P1279, DOI 10.1056/NEJMoa1200303
   Flegal KM, 2010, JAMA-J AM MED ASSOC, V303, P235, DOI 10.1001/jama.2009.2014
   Fontana L, 2010, SCIENCE, V328, P321, DOI 10.1126/science.1172539
   Fontana L, 2010, AGE, V32, P97, DOI 10.1007/s11357-009-9118-z
   Foster-Schubert KE, 2012, OBESITY, V20, P1628, DOI 10.1038/oby.2011.76
   Garaulet M, 2012, INT J OBESITY, V36, P1436, DOI 10.1038/ijo.2011.270
   Gavrilov LA, 2012, BIODEMOGR SOC BIOL, V58, P14, DOI 10.1080/19485565.2012.666121
   Gold EB, 2013, MENOPAUSE, V20, P305, DOI [10.1097/GME.0b013e31826d2f43, 10.1097/gme.0b013e31826d2f43]
   Guarente L, 2006, NATURE, V444, P868, DOI 10.1038/nature05486
   Habauzit V, 2012, THER ADV CHRONIC DIS, V3, P87, DOI 10.1177/2040622311430006
   Harris WS, 2009, CIRCULATION, V119, P902, DOI 10.1161/CIRCULATIONAHA.108.191627
   Herber-Gast GCM, 2013, AM J CLIN NUTR, V97, P1092, DOI 10.3945/ajcn.112.049965
   Howitz KT, 2003, NATURE, V425, P191, DOI 10.1038/nature01960
   Ibarrola-Jurado N, 2013, PLOS ONE, V8, DOI 10.1371/journal.pone.0057367
   Imayama I, 2012, CANCER RES, V72, P2314, DOI 10.1158/0008-5472.CAN-11-3092
   Jimenez-Gomez Yolanda, 2009, Atherosclerosis, V204, pe70, DOI 10.1016/j.atherosclerosis.2008.09.011
   Johnson AA, 2012, REJUV RES, V15, P483, DOI 10.1089/rej.2012.1324
   Kaliman P, 2011, AGEING RES REV, V10, P475, DOI 10.1016/j.arr.2011.05.002
   Karkoula E, 2012, J AGR FOOD CHEM, V60, P11696, DOI 10.1021/jf3032765
   Kipling D, 2001, MATURITAS, V38, P25, DOI 10.1016/S0378-5122(00)00189-4
   Kirkwood TBL, 2000, NATURE, V408, P233, DOI 10.1038/35041682
   Klonizakis M, 2013, CLIN SCI, V124, P579, DOI 10.1042/CS20120412
   Knekt P, 2002, AM J CLIN NUTR, V76, P560, DOI 10.1093/ajcn/76.3.560
   Knoops KTB, 2004, JAMA-J AM MED ASSOC, V292, P1433, DOI 10.1001/jama.292.12.1433
   Leach MJ, 2012, COCHRANE DB SYST REV, DOI 10.1002/14651858.CD007244.pub2
   Lethaby AE, 2007, COCHRANE DB SYST REV, DOI 10.1002/14651858.CD001395.pub3
   Lim Unhee, 2012, Methods Mol Biol, V863, P359, DOI 10.1007/978-1-61779-612-8_23
   Liu S, 2000, AM J CLIN NUTR, V72, P922
   Lucas L, 2011, CURR PHARM DESIGN, V17, P754, DOI 10.2174/138161211795428911
   Fernandez-Real JM, 2012, J CLIN ENDOCR METAB, V97, P3792, DOI 10.1210/jc.2012-2221
   Moreno-Navarrete JM, 2013, J CLIN ENDOCR METAB, V98, pE769, DOI 10.1210/jc.2012-2749
   Morris BJ, 2013, FREE RADICAL BIO MED, V56, P133, DOI 10.1016/j.freeradbiomed.2012.10.525
   Mursu J, 2008, BRIT J NUTR, V100, P890, DOI 10.1017/S0007114508945694
   O'Connor A, 2013, NEW YORK TOMES  0329
   Perez-Herrera A, 2012, MOL NUTR FOOD RES, V56, P510, DOI 10.1002/mnfr.201100533
   Perez-Lopez FR, 2013, BIOACT FOOD CHRON, P129, DOI 10.1016/B978-0-12-397155-5.00016-7
   Perez-Lopez FR, 2009, MATURITAS, V64, P67, DOI 10.1016/j.maturitas.2009.07.013
   Perez-Lopez FR, 1999, CLIMATERIO ENVEJECIM, P1
   Pines A, 2011, CLIMACTERIC, V14, P535, DOI 10.3109/13697137.2011.599058
   Pont AR, 2012, MOL CELL, V47, P5, DOI 10.1016/j.molcel.2012.04.019
   Qiu XL, 2010, BBA-PROTEINS PROTEOM, V1804, P1576, DOI 10.1016/j.bbapap.2009.09.015
   Reed SD, 2013, MATURITAS
   Rienks J, 2013, EUR J CLIN NUTR, V67, P75, DOI 10.1038/ejcn.2012.193
   Rodgers JT, 2008, FEBS LETT, V582, P46, DOI 10.1016/j.febslet.2007.11.034
   Sack MN, 2012, COLD SPRING HARB PER, V4, pii
   Sanchis-Gomar F, 2012, J STRENGTH COND RES, V26, P3469, DOI 10.1519/JSC.0b013e31825bb594
   Sebastiani P, 2012, PLOS ONE, V7, DOI 10.1371/journal.pone.0029848
   Shahar DR, 2012, J AM GERIATR SOC, V60, P1881, DOI 10.1111/j.1532-5415.2012.04167.x
   Sharma N, 2012, NUTR METAB, V9, DOI 10.1186/1743-7075-9-90
   Simopoulos AP, 2008, EXP BIOL MED, V233, P674, DOI 10.3181/0711-MR-311
   Slagboom PE, 2011, PHILOS T R SOC B, V366, P35, DOI 10.1098/rstb.2010.0284
   Sofi F, 2008, BMJ-BRIT MED J, V337, DOI 10.1136/bmj.a1344
   Steffen LM, 2003, AM J CLIN NUTR, V78, P383, DOI 10.1093/ajcn/78.3.383
   Stein PK, 2012, AGING CELL, V11, P644, DOI 10.1111/j.1474-9726.2012.00825.x
   Tacutu R, 2013, NUCLEIC ACIDS RES, V41, pD1027, DOI 10.1093/nar/gks1155
   Talegawkar SA, 2012, J NUTR, V142, P2161, DOI 10.3945/jn.112.165498
   Tangney CC, 2013, CURR ATHEROSCLER REP, V15, DOI 10.1007/s11883-013-0324-x
   Tresserra-Rimbau A, 2013, NUTR METAB CARDIOVAS, V23, P953, DOI 10.1016/j.numecd.2012.10.008
   van den Brandt PA, 2011, AM J CLIN NUTR, V94, P913, DOI 10.3945/ajcn.110.008250
   Villalba JM, 2012, BIOFACTORS, V38, P349, DOI 10.1002/biof.1032
   White AJ, 2013, EUR J CANC
   Whittle JR, 2007, TRENDS ENDOCRIN MET, V18, P356, DOI 10.1016/j.tem.2007.07.007
   Wu HY, 2009, J NUTR, V139, P340, DOI 10.3945/jn.108.098889
   Yamamoto H, 2007, MOL ENDOCRINOL, V21, P1745, DOI 10.1210/me.2007-0079
   Zamora-Ros R, 2013, BRIT J NUTR, V109, P1498, DOI 10.1017/S0007114512003273
   Zhang CX, 2009, INT J CANCER, V125, P181, DOI 10.1002/ijc.24358
NR 87
TC 25
Z9 25
U1 0
U2 53
PU TAYLOR & FRANCIS LTD
PI ABINGDON
PA 2-4 PARK SQUARE, MILTON PARK, ABINGDON OR14 4RN, OXON, ENGLAND
SN 1369-7137
EI 1473-0804
J9 CLIMACTERIC
JI Climacteric
PD AUG
PY 2013
VL 16
SU 1
BP 85
EP 95
DI 10.3109/13697137.2013.802884
PG 11
WC Obstetrics & Gynecology
WE Science Citation Index Expanded (SCI-EXPANDED)
SC Obstetrics & Gynecology
GA 183BB
UT WOS:000321787500012
PM 23651240
DA 2022-07-19
ER

PT J
AU Khataylou, YJ
   Afshar, SA
   Mirzakhani, N
AF Khataylou, Yaser Jafari
   Afshar, Somayyeh Ahmadi
   Mirzakhani, Navideh
TI Betulinic acid reduces the complications of autoimmune diabetes on the
   body and kidney through effecting on inflammatory cytokines in C57BL/6
   mice
SO VETERINARY RESEARCH FORUM
LA English
DT Article
DE Autoimmune diabetes; Betulinic acid; C57BL/6 mice; Cytokines; Kidney
ID RENAL INFLAMMATION; OXIDATIVE STRESS; OLEANOLIC ACID; HYPERGLYCEMIA;
   NEPHROPATHY; DERIVATIVES; INHIBITION; PREVENTION; MECHANISM; CANCER
AB Autoimmune diabetes is one of the most common metabolic diseases with increasing prevalence in the past decades in which pancreatic Langerhans beta cells are destroyed and lead to lack of insulin due to increased blood sugar. One of the consequences of diabetes is glomerular disease of the kidney, also called diabetes nephropathy. Different studies have been carried out on the effects of triterpenoids and their medicinal effects on diabetes mellitus. betulinic acid, a pentacyclic triterpenoid of Terpenes, is found in bushes and trees. Its medical effects are also approved by many studies. In this survey, we studied the effect of betulinic acid on diabetic inbred C57BL/6 male mice. They were randomly divided to three groups. Group A: Consisted of healthy mice which received citrate buffer. Group B: Diabetic mice without any treatment and group C: Treated diabetic mice with betulinic acid. The level of blood insulin level, fasting blood glucose, C-peptide, TNF-alpha, IFN-gamma, and IL-1 cytokines were measured and pathologic studies of the kidney were performed. The results showed that betulinic acid could increase insulin and C-peptide, and decrease fasting blood sugar, kidney lesions and TNF-alpha, IFN-gamma, IL-1 in the treated groups. The differences were significant except for IL-1. Betulinic acid through reduction of inflammatory cytokines could have positive effects on inflammatory and autoimmune disease including autoimmune diabetes. (C) 2021 Urmia University. All rights reserved.
C1 [Khataylou, Yaser Jafari] Univ Tabriz, Fac Vet Med, Dept Pathobiol, Tabriz, Iran.
   [Afshar, Somayyeh Ahmadi] Urmia Univ, Fac Vet Med, Dept Microbiol, Orumiyeh, Iran.
   [Mirzakhani, Navideh] Amol Univ Special Modern Technol, Fac Vet Med, Dept Pathobiol, Amol, Iran.
RP Khataylou, YJ (通讯作者)，Univ Tabriz, Fac Vet Med, Dept Pathobiol, Tabriz, Iran.
EM y.jafari@tabrizu.ac.ir
RI Mirzakhani, Navideh/AAV-4521-2021
OI mirzakhani, navideh/0000-0001-8262-5204
FU University of Tabriz, Tabriz, Iran
FX The study procedure has been supported by University of Tabriz, Tabriz,
   Iran.
CR Ahangarpour Akram, 2016, J Nephropathol, V5, P128
   Ahangarpour A, 2016, BRAZ J PHARM SCI, V52, P425, DOI [10.1590/S1984-82502016000300008, 10.1590/s1984-82502016000300008]
   Alakurtti S, 2006, EUR J PHARM SCI, V29, P1, DOI 10.1016/j.ejps.2006.04.006
   Atta-Ur-Rahman, 2008, J NAT PROD, V71, P910, DOI 10.1021/np800001v
   Bhatt MP, 2013, DIABETES, V62, P243, DOI 10.2337/db12-0293
   Birgani GA, 2018, BRAZ J PHARM SCI, V54, DOI 10.1590/s2175-97902018000217171
   Chen T, 2015, INT IMMUNOPHARMACOL, V25, P55, DOI 10.1016/j.intimp.2015.01.011
   Chia YY, 2012, EUR J PHARMACOL, V677, P197, DOI 10.1016/j.ejphar.2011.12.037
   Cichewicz RH, 2004, MED RES REV, V24, P90, DOI 10.1002/med.10053
   de Melo CL, 2009, J AGR FOOD CHEM, V57, P8776, DOI 10.1021/jf900768w
   Gao DW, 2007, CAN J PHYSIOL PHARM, V85, P1076, DOI 10.1139/Y07-098
   Castro AJG, 2018, ARCH BIOCHEM BIOPHYS, V648, P20, DOI 10.1016/j.abb.2018.04.015
   Hope SV, 2016, DIABETIC MED, V33, P1554, DOI 10.1111/dme.13142
   Hovind P, 2003, DIABETES CARE, V26, P1258, DOI 10.2337/diacare.26.4.1258
   Jheng HF, 2015, DIS MODEL MECH, V8, P1311, DOI 10.1242/dmm.019398
   Jung ME, 2006, TETRAHEDRON, V62, P9321, DOI 10.1016/j.tet.2006.07.023
   Karaguzel G., 1999, T J MED SCI, V29, P169
   Karthic K, 2008, INDIAN J EXP BIOL, V46, P677
   Kim SD, 2004, J MICROBIOL, V42, P223
   Kim SJ, 2014, J AGR FOOD CHEM, V62, P434, DOI 10.1021/jf4030739
   Kodera Y, 2002, CHEM PHARM BULL, V50, P405, DOI 10.1248/cpb.50.405
   Kolati SR, 2015, ENVIRON TOXICOL PHAR, V39, P690, DOI 10.1016/j.etap.2015.01.019
   Kramer CK, 2014, DIABETES CARE, V37, P1116, DOI 10.2337/dc13-2591
   Lee J, 2010, CHEM-BIOL INTERACT, V188, P635, DOI 10.1016/j.cbi.2010.09.019
   Lehmann R, 2000, CLIN CHIM ACTA, V297, P135, DOI 10.1016/S0009-8981(00)00240-0
   Leighton E, 2017, DIABETES THER, V8, P475, DOI 10.1007/s13300-017-0265-4
   Lingaraju MC, 2015, EUR J PHARM SCI, V70, P12, DOI 10.1016/j.ejps.2015.01.001
   Mora Carmen, 2006, Curr Diab Rep, V6, P463, DOI 10.1007/s11892-006-0080-1
   Nakagawa-Goto K, 2009, BIOORG MED CHEM LETT, V19, P3378, DOI 10.1016/j.bmcl.2009.05.050
   Navarro-Gonzalez JF, 2008, J AM SOC NEPHROL, V19, P433, DOI 10.1681/ASN.2007091048
   Nicholson LB, 1996, CURR OPIN IMMUNOL, V8, P837, DOI 10.1016/S0952-7915(96)80013-6
   Nordwall M, 2004, DIABETOLOGIA, V47, P1266, DOI 10.1007/s00125-004-1431-6
   Costa JFO, 2014, INT IMMUNOPHARMACOL, V23, P469, DOI 10.1016/j.intimp.2014.09.021
   Razavi Z, 2009, IRAN J PEDIATR, V19, P404
   Rodriguez-Tovar LE, 2016, J PATHOG, V2016, DOI 10.1155/2016/5768428
   Rother KI, 2007, NEW ENGL J MED, V356, P1499, DOI 10.1056/NEJMp078030
   Sharma S, 2006, CLIN EXP PHARMACOL P, V33, P940, DOI 10.1111/j.1440-1681.2006.04468.x
   Tang JJ, 2011, CELL METAB, V13, P44, DOI 10.1016/j.cmet.2010.12.004
   Thomas L, 2006, CLIN CHEM LAB MED, V44, P1295, DOI 10.1515/CCLM.2006.239
   Thomson M., 2007, INT J DIABETES METAB, V15, P108
   Wada J, 2013, CLIN SCI, V124, P139, DOI 10.1042/CS20120198
   Wang SG, 2016, MOL CELL ENDOCRINOL, V434, P135, DOI 10.1016/j.mce.2016.06.019
   Wu YG, 2006, INT IMMUNOPHARMACOL, V6, P445, DOI 10.1016/j.intimp.2005.09.006
   Xiao J, 2014, J DIABETES RES, V2014, DOI 10.1155/2014/920613
   Xie R, 2017, FOOD FUNCT, V8, P299, DOI 10.1039/c6fo01601d
   Yoon JJ, 2010, J CELL BIOCHEM, V111, P1501, DOI 10.1002/jcb.22880
   Yoshizumi K, 2006, J AGR FOOD CHEM, V54, P335, DOI 10.1021/jf052047f
   Zdzisinska B, 2003, POL J PHARMACOL, V55, P235
   Zhang YN, 2008, BIOORGAN MED CHEM, V16, P8697, DOI 10.1016/j.bmc.2008.07.080
NR 49
TC 0
Z9 0
U1 3
U2 5
PU URMIA UNIV
PI URMIA
PA FAC VETERINARY MEDICINE, URMIA, 57153-1177, IRAN
SN 2008-8140
EI 2322-3618
J9 VET RES FORUM
JI Vet. Res. Forum
PD SPR
PY 2021
VL 12
IS 2
BP 203
EP 210
DI 10.30466/vrf.2019.101178.2409
PG 8
WC Veterinary Sciences; Zoology
WE Science Citation Index Expanded (SCI-EXPANDED)
SC Veterinary Sciences; Zoology
GA SW7VU
UT WOS:000664724900010
PM 34345387
DA 2022-07-19
ER

PT J
AU Cerchietti, LCA
   Navigante, AH
   Castro, MA
AF Cerchietti, Leandro C. A.
   Navigante, Alfredo H.
   Castro, Monica A.
TI Effects of eicosapentaenoic and docosahexaenoic n-3 fatty acids from
   fish oil and preferential cox-2 inhibition on systemic syndromes in
   patients with advanced lung cancer
SO NUTRITION AND CANCER-AN INTERNATIONAL JOURNAL
LA English
DT Article
ID LEUKEMIA GROUP-B; PANCREATIC-CANCER; MICE BEARING; DOUBLE-BLIND;
   PHASE-II; PROINFLAMMATORY CYTOKINES; MEGESTROL-ACETATE; SICKNESS
   BEHAVIOR; CACHEXIA SYNDROME; ORAL SUPPLEMENT
AB Under the common denomination of Systemic Immune-Metabolic Syndrome (SIMS), we grouped many symptoms that share a similar pathophysiologic background. SIMS is the result of the dysfunctional interaction of tumor cells, stroma cells, and the immune system, leading to the release of cytokines and other systemic mediators such as eicosanoids. SIMS includes systemic syndromes such as paraneoplastic hemopathies, hypercalcemia, coagulopathies, fatigue, weakness, cachexia, chronic nausea, anorexia, and early satiety among others. Eicosapentaenoic and docosahexaenoic n-3 fatty acids from fish oil can help in the management of persistent chronic inflammatory states, but treatment's compliance is generally poor. Preferentially, Cox-2 inhibition can create a favorable pattern of cytokines by decreasing the production of certain eicosanoids, although their role in SIMS is unknown. The aim of this study was to test the hypothesis that by modulating systemic inflammation through an eicosanoid-targeted approach, some of the symptoms of the SIMS could be controlled. We exclusively evaluated 12 patients for compliance. Patients were assigned I of the 4 treatment groups (15-, 12, 9-, or 6-g dose,fractionated every 8 h). For patients assigned to 15 and 12 doses, the overall compliance was very poor and unsatisfactory for patients receiving the 9-g dose. The maximum tolerable dose was calculated to be around 2 capsules tid (6 g of fish oil per day). A second cohort of 22 patients with advanced lung cancer and SIMS were randomly assigned to receive either fish oil, 2 g tid, plus placebo capsules bid (n = 12) or fish oil, 2 g tid, plus celecoxib 200 mg bid (n = 10). All patients in both groups received oral food supplementation. After 6 wk of treatment, patients receiving fish oil + placebo or fish oil + celecoxib showed significantly more appetite, less fatigue, and lower C-reactive protein (C-RP) values than their respective baselines values (P < 0.02 for all the comparisons). Additionally, patients in the fish oil + celecoxib group also improved their body weight and muscle strength compared to baseline values (P < 0.02 for all the comparisons). Comparing both groups,patients receiving fish oil + celecoxib showed significantly lower C-RP levels (P = 0.005, t-test), higher muscle strength (P = 0.002, t-test) and body weight (P = 0.05, t-test) than patients receiving fish oil +placebo. The addition of celecoxib improved the control of the acutephaseprotein response, total body weight, and muscle strength. Additionally, the consistent nutritional support used in our patients could have helped to maximize the pharmacological effects of fish oil and/or celecoxib. This study shows that by modulating the eicosanoid metabolism using a combination of n-3 fatty acids and cyclooxygenase-2 inhibitor, some of the signs and symptoms associated with a SIMS could be ameliorated.
C1 Albert Einstein Coll Med, Bronx, NY 10461 USA.
   Univ Buenos Aires, Translat Res Unit, Angel H Roffo Canc Inst, Buenos Aires, DF, Argentina.
   Univ Buenos Aires, Dept Internal Med, Angel H Roffo Canc Inst, Buenos Aires, DF, Argentina.
RP Cerchietti, LCA (通讯作者)，Albert Einstein Coll Med, 1300 Morris Pk Ave,Chanin 302-A, Bronx, NY 10461 USA.
EM lcerchie@aecom.yu.edu
OI Cerchietti, Leandro/0000-0003-0608-1350
CR Argiles JM, 2005, INT J BIOCHEM CELL B, V37, P2036, DOI 10.1016/j.biocel.2005.03.014
   Argiles JM, 2006, CANC TREAT, V130, P199
   Bruera E, 2003, J CLIN ONCOL, V21, P129, DOI 10.1200/JCO.2003.01.101
   Burns CP, 2004, CANCER, V101, P370, DOI 10.1002/cncr.20362
   Cahlin C, 2000, CANCER RES, V60, P5488
   Cahlin C, 2000, CANCER RES, V60, P1742
   Catella-Lawson Francesca, 2001, American Journal of Medicine, V110, p28S
   Cerchietti LCA, 2004, J PAIN SYMPTOM MANAG, V27, P85, DOI 10.1016/j.jpainsymman.2003.05.010
   Chan Carmen W H, 2005, Eur J Oncol Nurs, V9, P325, DOI 10.1016/j.ejon.2005.02.003
   Davis TW, 2004, J PHARMACOL EXP THER, V308, P929, DOI 10.1124/jpet.103.063099
   Deans C, 2005, CURR OPIN CLIN NUTR, V8, P265, DOI 10.1097/01.mco.0000165004.93707.88
   Delano Matthew J, 2006, Nutr Clin Pract, V21, P68, DOI 10.1177/011542650602100168
   Diament MJ, 2006, CANCER INVEST, V24, P126, DOI 10.1080/07357900500524322
   FALCONER JS, 1995, CANCER, V75, P2077, DOI 10.1002/1097-0142(19950415)75:8<2077::AID-CNCR2820750808>3.0.CO;2-9
   Fearon KCH, 2003, GUT, V52, P1479, DOI 10.1136/gut.52.10.1479
   Fearon KCH, 2006, J CLIN ONCOL, V24, P3401, DOI 10.1200/JCO.2005.04.5724
   FERREIRA SH, 1967, NATURE, V216, P868, DOI 10.1038/216868a0
   Fleishman Stewart B, 2004, J Natl Cancer Inst Monogr, P119
   Graves E, 2006, RES NURS HEALTH, V29, P87, DOI 10.1002/nur.20114
   HOMEMDEBITTENCOURT PI, 1989, BRAZ J MED BIOL RES, V22, P1039
   Illman James, 2005, J Support Oncol, V3, P37
   Jatoi A, 2004, J CLIN ONCOL, V22, P2469, DOI [10.1200/JCO.2004.06.024, 10.1200/jco.2004.06.024]
   Kelley KW, 2003, BRAIN BEHAV IMMUN, V17, pS112
   Laviano A, 2005, CANCER, V103, P651, DOI 10.1002/cncr.20817
   Linenberger ML, 2005, ONCOLOGY-NY, V19, P853
   Lipsky, 2000, J RHEUMATOL, V27, P1338
   Lundholm K, 2004, INT J ONCOL, V24, P505
   LUNDHOLM K, 1994, CANCER RES, V54, P5602
   Mantovani G, 2000, J MOL MED-JMM, V78, P554, DOI 10.1007/s001090000137
   Mantovani G, 2006, CANCER EPIDEM BIOMAR, V15, P1030, DOI 10.1158/1055-9965.EPI-05-0538
   Martignoni ME, 2005, CLIN CANCER RES, V11, P5802, DOI 10.1158/1078-0432.CCR-05-0185
   McCarthy DO, 2004, RES NURS HEALTH, V27, P174, DOI 10.1002/nur.20019
   McMillan DC, 1997, BRIT J CANCER, V76, P788, DOI 10.1038/bjc.1997.463
   Miaskowski Christine, 2004, J Natl Cancer Inst Monogr, P17
   Moldawer LL, 1997, CANCER-AM CANCER SOC, V79, P1828
   Moses AWG, 2004, BRIT J CANCER, V90, P996, DOI 10.1038/sj.bjc.6601620
   Negri DRM, 2001, CYTOKINE, V15, P27, DOI 10.1006/cyto.2001.0899
   Okamoto T, 2002, INT J MOL MED, V9, P369
   Pepys MB, 2003, J CLIN INVEST, V111, P1805, DOI 10.1172/JCI200318921
   Ramos EJB, 2004, CURR OPIN CLIN NUTR, V7, P427, DOI 10.1097/01.mco.0000134363.53782.cb
   Ross JA, 2002, CURR OPIN CLIN NUTR, V5, P241, DOI 10.1097/00075197-200205000-00002
   Seljelid R, 1999, ANTICANCER RES, V19, P4809
   Suzuki S, 2004, BRIT J CANCER, V90, P787, DOI 10.1038/sj.bjc.6601621
   Wang W, 2005, J EXP CLIN CANC RES, V24, P99
   Wang WH, 2005, INT J CANCER, V115, P582, DOI 10.1002/ijc.20539
   Wigmore SJ, 1996, NUTRITION, V12, pS27
   Wigmore SJ, 2000, NUTR CANCER, V36, P177, DOI 10.1207/S15327914NC3602_6
   Zhou W, 2003, WORLD J GASTROENTERO, V9, P1567, DOI 10.3748/wjg.v9.i7.1567
NR 48
TC 91
Z9 94
U1 0
U2 9
PU ROUTLEDGE JOURNALS, TAYLOR & FRANCIS LTD
PI ABINGDON
PA 2-4 PARK SQUARE, MILTON PARK, ABINGDON OX14 4RN, OXON, ENGLAND
SN 0163-5581
EI 1532-7914
J9 NUTR CANCER
JI Nutr. Cancer
PY 2007
VL 59
IS 1
BP 14
EP 20
DI 10.1080/01635580701365068
PG 7
WC Oncology; Nutrition & Dietetics
WE Science Citation Index Expanded (SCI-EXPANDED)
SC Oncology; Nutrition & Dietetics
GA 217SN
UT WOS:000249967700003
PM 17927497
DA 2022-07-19
ER

PT J
AU Marzuillo, P
   Di Sessa, A
   Umano, GR
   Nunziata, L
   Cirillo, G
   Perrone, L
   Giudice, EM
   Grandone, A
AF Marzuillo, Pierluigi
   Di Sessa, Anna
   Umano, Giuseppina Rosaria
   Nunziata, Luigia
   Cirillo, Grazia
   Perrone, Laura
   del Giudice, Emanuele Miraglia
   Grandone, Anna
TI Novel association between the nonsynonymous A803G polymorphism of the
   N-acetyltransferase 2 gene and impaired glucose homeostasis in obese
   children and adolescents
SO PEDIATRIC DIABETES
LA English
DT Article
DE exaggerated plasma glucose excursion at 1 h; glucose intolerance;
   insulin secretion; N-acetyltransferase 2; pediatric obesity
ID BETA-CELL FUNCTION; CHILDHOOD OBESITY; PLASMA-GLUCOSE; SUSCEPTIBILITY
   LOCI; INSULIN-RESISTANCE; BLADDER-CANCER; WEIGHT; RISK; METABOLISM;
   STANDARDS
AB Background: The N-acetyltransferase 2 (NAT2) A803G polymorphism has been associated with decreased insulin sensitivity in a large adult population with the A allele associated with insulin-resistance-related traits.
   Objective: Evaluate the association of this polymorphism with anthropometric and metabolic parameters in obese children and adolescents.
   Subjects: A total of 748 obese children and adolescents were enrolled.
   Methods: Anthropometric and laboratory data were collected. During oral glucose tolerance test, the presence of a possible exaggerated plasma glucose excursion at 1 h (1HPG) or impaired glucose tolerance (IGT) was considered. Homeostasis model assessment, oral disposition index (oDI) and insulinogenic index (IDI) were calculated. Patients were genotyped for the NAT2 A803G polymorphism.
   Results: The prevalence of both IGT and elevated-1HPG was higher in children carrying the A803 allele (P = .02 and P = .03). Moreover, this allele was associated with both oDI and IGI reduction (P = .01). No differences among the NAT2 A803G genotypes for the other parameters were shown. Children homozygous for the A allele presented an odds ratio (OR), to show IGT of 4.9 (P = .01). Children both homozygous and heterozygous for the A allele had higher risk to show elevated-1HPG (OR of 2.7, P = .005; and OR = 2.3, P = .005) compared with patients homozygous for the NAT2 803G allele.
   Conclusions: NAT2 A803 allele seems to play a role in worsening the destiny of obese children carrying it, predisposing them to elevated-1HPG and IGT and then to a possible future type 2 diabetes mellitus throughout an impairment of pancreatic beta-cellular insulin secretion as suggested by oDI and IGI reduction.
C1 [Marzuillo, Pierluigi; Di Sessa, Anna; Umano, Giuseppina Rosaria; Nunziata, Luigia; Cirillo, Grazia; Perrone, Laura; del Giudice, Emanuele Miraglia; Grandone, Anna] Seconda Univ Napoli, Dept Woman Child & Gen & Specialized Surg, Via L De Crecchio 2, I-80138 Naples, Italy.
RP Marzuillo, P (通讯作者)，Seconda Univ Napoli, Dept Woman Child & Gen & Specialized Surg, Via L De Crecchio 2, I-80138 Naples, Italy.
EM pierluigi.marzuillo@gmail.com
RI Marzuillo, Pierluigi/J-7447-2018; Umano, Giuseppina/ABB-9980-2020; DI
   SESSA, ANNA/K-3831-2018
OI Marzuillo, Pierluigi/0000-0003-4682-0170; DI SESSA,
   ANNA/0000-0002-5877-3757; UMANO, GIUSEPPINA ROSARIA/0000-0002-5570-6620
CR Bianchi C, 2013, J CLIN ENDOCR METAB, V98, P2100, DOI 10.1210/jc.2012-3971
   BLUM M, 1990, DNA CELL BIOL, V9, P193, DOI 10.1089/dna.1990.9.193
   Cacciari E, 2006, J ENDOCRINOL INVEST, V29, P581, DOI 10.1007/BF03344156
   CARTWRIGHT RA, 1982, LANCET, V2, P842
   Chikowore T, 2015, OMICS, V19, P617, DOI 10.1089/omi.2015.0116
   COLE TJ, 1990, EUR J CLIN NUTR, V44, P45
   Franks PW, 2010, NEW ENGL J MED, V362, P485, DOI 10.1056/NEJMoa0904130
   Grandone A, 2016, PEDIATR OBES, V11, P115, DOI 10.1111/ijpo.12032
   Gurnani M, 2015, PEDIATR CLIN N AM, V62, P821, DOI 10.1016/j.pcl.2015.04.001
   Haemer MA, 2014, CHILD OBES, V10, P292, DOI 10.1089/chi.2013.0158
   Hein DW, 2000, CANCER EPIDEM BIOMAR, V9, P29
   Ingelsson E, 2010, DIABETES, V59, P1266, DOI [10.2337/DB09-1568, 10.2337/db09-1568]
   Kawamura A, 2005, BIOCHEM PHARMACOL, V69, P347, DOI 10.1016/j.bcp.2004.09.014
   Knowles JW, 2015, J CLIN INVEST, V125, P1739, DOI [10.1172/JCI74692, 10.1172/JCI74592]
   Linder K, 2012, PLOS ONE, V7, DOI 10.1371/journal.pone.0038224
   Lobstein T, 2015, LANCET, V385, P2510, DOI 10.1016/S0140-6736(14)61746-3
   Manco M, 2012, ACTA DIABETOL, V49, P435, DOI 10.1007/s00592-012-0384-3
   Marzuillo P, 2014, J PEDIATR GASTR NUTR, V59, P472, DOI 10.1097/MPG.0000000000000463
   Marzuillo P, 2014, WORLD J GASTROENTERO, V20, P7347, DOI 10.3748/wjg.v20.i23.7347
   Marzuillo P, 2013, J HEPATOL, V59, P1143, DOI 10.1016/j.jhep.2013.06.027
   McGarry JD, 2002, DIABETES, V51, P7, DOI 10.2337/diabetes.51.1.7
   Ozgu-Erdinc AS, 2016, ENDOCRINE, V52, P561, DOI 10.1007/s12020-015-0813-5
   Priya M, 2013, DIABETES TECHNOL THE, V15, P497, DOI 10.1089/dia.2013.0025
   REAVEN GM, 1988, DIABETES, V37, P1595, DOI 10.2337/diabetes.37.12.1595
   Rothman N, 2010, NAT GENET, V42, P978, DOI 10.1038/ng.687
   Santoro N, 2008, J HYPERTENS, V26, P1590, DOI 10.1097/HJH.0b013e32830413ed
   Santoro N, 2013, OBESITY FACTS, V6, P48, DOI 10.1159/000348625
   Santoro N, 2009, J CLIN ENDOCR METAB, V94, P300, DOI 10.1210/jc.2008-1659
   TANNER JM, 1976, ARCH DIS CHILD, V51, P170, DOI 10.1136/adc.51.3.170
   Tura A, 2006, DIABETES RES CLIN PR, V72, P298, DOI 10.1016/j.diabres.2005.10.005
   Utzschneider KM, 2009, DIABETES CARE, V32, P335, DOI 10.2337/dc08-1478
   Voight BF, 2010, NAT GENET, V42, P579, DOI 10.1038/ng.609
   Weiss R, 2015, DIABETES CARE, V38, P689, DOI 10.2337/dc14-2183
NR 33
TC 6
Z9 6
U1 0
U2 7
PU WILEY
PI HOBOKEN
PA 111 RIVER ST, HOBOKEN 07030-5774, NJ USA
SN 1399-543X
EI 1399-5448
J9 PEDIATR DIABETES
JI Pediatr. Diabetes
PD SEP
PY 2017
VL 18
IS 6
BP 478
EP 484
DI 10.1111/pedi.12417
PG 7
WC Endocrinology & Metabolism; Pediatrics
WE Science Citation Index Expanded (SCI-EXPANDED)
SC Endocrinology & Metabolism; Pediatrics
GA FC1XL
UT WOS:000406631200010
PM 27481583
DA 2022-07-19
ER

PT J
AU AL-Ghamdi, MA
   Choudhry, H
   AL-Doghather, HA
   Huwait, EH
   Kumosani, TA
   Moselhy, SS
AF AL-Ghamdi, Maryam A.
   Choudhry, Hani
   AL-Doghather, Huda A.
   Huwait, Etimad H.
   Kumosani, Taha A.
   Moselhy, Said S.
TI POTENTIAL ADMINISTRATION OF LIPOIC ACID AND COENZYME Q AGAINST
   ADIPOGENSIS: TARGET FOR WEIGHT REDUCTION
SO AFRICAN JOURNAL OF TRADITIONAL COMPLEMENTARY AND ALTERNATIVE MEDICINES
LA English
DT Article
DE lipolysis; obesity; lipoic acid; Co-Q
ID HIGH-FAT DIET; PANCREATIC LIPASE; RED-PEPPER; CATECHOLAMINE SECRETION;
   PUNGENT PRINCIPLE; CAPSICUM FRUITS; CAPSAICIN; MICE; METABOLISM;
   CHROMIUM
AB Background: Body overweight and obesity were considered as a risk factor for many systemic diseases as diabetic hypertension, cardiovascular diseases, and some cancers. The lipoic acid and Co Q are considered as coenzymes needed for enhancement metabolic rate. The goal of this study is to evaluate the anti-obese effect of lipoic acid alone or combined with Co-Q in rats.
   Materials and Methods: Ninety male albino rats (100-150g) were used in this study, divided into six groups (15 each). Group I: Normal rats fed normal diet. Group II: Rats fed high fat diet (HFD). Group III: Rats fed HFD were given lipoic acid (10 mu g/kg b w /day) intra-gastric by stomach tube. Group IV: Rats fed HFD were given Co-Q (10 mu g /kg b. w/day) intra-gastric. Group V: Rats fed HFD were given lipoic acid (50 mg/kg b w /day) and Co-Q (10 mu g /kg b. w/day). Group VI: Rats were given orlistat intra-gastric (10 mg/kg b w/day) as positive control for 6 weeks. Serum was subjected for determination of lipid profile, liver function tests atherogenic factor and lipoprotein lipase.
   Results: It was found that treatment with lipoic acid or Co-Q or combined showed increase in the activity of lipoprotein lipase (P < 0.001) and reduction of atherogenic effect and obesity index (P <0.001). The effect of combined gives good results than orlistat or individual treatment.
   Conclusion: lipoic acid combined with Co-Q increase fat oxidation and prevent fat accumulation. The consumption of lipoic acid daily promotes fat oxidation and prevents its accumulation in visceral tissues. Further studies should be carried out to examine the mechanistic signals of these nutrients that helps in weight management.
C1 [AL-Ghamdi, Maryam A.; Choudhry, Hani; AL-Doghather, Huda A.; Huwait, Etimad H.; Kumosani, Taha A.; Moselhy, Said S.] King Abdulaziz Univ, Dept Biochem, Fac Sci, POB 80203, Jeddah, Saudi Arabia.
   [Choudhry, Hani] King Abdulaziz Univ, Ctr Innovat Personalized Med, King Fahd Ctr Med Res, Dept Biochem,Fac Sci, Jeddah, Saudi Arabia.
   [AL-Doghather, Huda A.; Huwait, Etimad H.; Kumosani, Taha A.] KAU, King Fahd Med Res Ctr, Prod Bioprod Ind Purposes Res Grp, Jeddah, Saudi Arabia.
   [Moselhy, Said S.] KAU, King Fahd Med Res Ctr, Bioact Nat Prod Res Grp, Jeddah, Saudi Arabia.
   [AL-Ghamdi, Maryam A.; Huwait, Etimad H.; Kumosani, Taha A.; Moselhy, Said S.] KAU, King Fahd Med Res Ctr, Expt Biochem Unit, Jeddah, Saudi Arabia.
   [Moselhy, Said S.] Ain Shams Univ, Dept Biochem, Fac Sci, Cairo, Egypt.
RP Moselhy, SS (通讯作者)，King Abdulaziz Univ, Dept Biochem, Fac Sci, POB 80203, Jeddah, Saudi Arabia.; Moselhy, SS (通讯作者)，KAU, King Fahd Med Res Ctr, Bioact Nat Prod Res Grp, Jeddah, Saudi Arabia.; Moselhy, SS (通讯作者)，KAU, King Fahd Med Res Ctr, Expt Biochem Unit, Jeddah, Saudi Arabia.; Moselhy, SS (通讯作者)，Ain Shams Univ, Dept Biochem, Fac Sci, Cairo, Egypt.
EM moselhy6@hotmail.com
RI Moselhy, Said Salama/I-1446-2012; Huwait, Etimad A/G-6533-2017;
   Kumosani, Taha A/E-4362-2013; AL-Ghamdi, Maryam A ./P-7781-2014
OI Moselhy, Said Salama/0000-0002-2384-3700; Huwait, Etimad
   A/0000-0002-4657-6668; AL-Ghamdi, Maryam A ./0000-0003-0861-953X;
   Choudhry, Hani/0000-0003-0401-6619
FU Deanship of Scientific Research (DSR) at King Abdulaziz University,
   Jeddah [G-194-363-1436]; DSR
FX This project was funded by the Deanship of Scientific Research (DSR) at
   King Abdulaziz University, Jeddah, under grant No. (G-194-363-1436). The
   author, therefore, acknowledges, with thanks, DSR for technical and
   financial support.
CR Anderson RA, 2004, BIOL TRACE ELEM RES, V101, P211, DOI 10.1385/BTER:101:3:211
   Barnstorm B, 1988, BIOCHIM BIOPHYS ACTA, V962, P308
   Belza A, 2009, METABOLISM, V58, P1137, DOI 10.1016/j.metabol.2009.03.013
   Birari RB, 2007, DRUG DISCOV TODAY, V12, P879, DOI 10.1016/j.drudis.2007.07.024
   Buettner R, 2007, OBESITY, V15, P798, DOI 10.1038/oby.2007.608
   Cederroth CR, 2007, ENVIRON HEALTH PERSP, V115, P1467, DOI 10.1289/ehp.10413
   DeAngelis RA, 2005, HEPATOLOGY, V42, P1148, DOI 10.1002/hep.20879
   Dogukan A, 2009, BIOL TRACE ELEM RES, V131, P124, DOI 10.1007/s12011-009-8351-8
   KAWADA T, 1986, P SOC EXP BIOL MED, V183, P250
   Kim BG, 2010, BIOL TRACE ELEM RES, V133, P181, DOI 10.1007/s12011-009-8417-7
   Li F, 2007, CHEM PHARM BULL, V55, P1087, DOI 10.1248/cpb.55.1087
   Plumpe J, 2000, AM J PHYSIOL-GASTR L, V278, pG173, DOI 10.1152/ajpgi.2000.278.1.G173
   Sahin K, 2007, METABOLISM, V56, P1233, DOI 10.1016/j.metabol.2007.04.021
   Sharma N, 2005, J ETHNOPHARMACOL, V97, P453, DOI 10.1016/j.jep.2004.11.009
   Shi YG, 2004, NAT REV DRUG DISCOV, V3, P695, DOI 10.1038/nrd1469
   Shin S, 2009, EUR J PHARMACOL, V620, P138, DOI 10.1016/j.ejphar.2009.08.022
   Szallasi A, 1999, PHARMACOL REV, V51, P159
   Tanaka Y, 2008, J PHARMACOL EXP THER, V325, P655, DOI 10.1124/jpet.107.135822
   VanHeek M, 1997, J CLIN INVEST, V99, P385, DOI 10.1172/JCI119171
   Warden CH, 2008, CELL METAB, V7, P277, DOI 10.1016/j.cmet.2008.03.014
   WATANABE T, 1987, BIOCHEM BIOPH RES CO, V142, P259, DOI 10.1016/0006-291X(87)90479-7
   WATANABE T, 1988, AM J PHYSIOL, V255, pE23, DOI 10.1152/ajpendo.1988.255.1.E23
   WEIBEL EK, 1987, J ANTIBIOT, V40, P1081, DOI 10.7164/antibiotics.40.1081
   Westerterp-Plantenga MS, 2005, INT J OBESITY, V29, P682, DOI 10.1038/sj.ijo.0802862
   Yoshioka M, 1999, BRIT J NUTR, V82, P115, DOI 10.1017/S0007114599001269
   Yoshioka M, 2001, BRIT J NUTR, V85, P203, DOI 10.1079/BJN2000224
NR 26
TC 0
Z9 0
U1 0
U2 4
PU AFRICAN NETWORKS ETHNOMEDICINES
PI ILE-IFE
PA OBAFEMI AWOLOWO UNIV,CLEMENT O ADEWUNMI, DRUG RES PROD UNIT, FAC
   PHARMACY, ILE-IFE, 00000, NIGERIA
SN 0189-6016
J9 AFR J TRADIT COMPLEM
JI Afr. J. Tradit. Complement. Alt. M.
PY 2017
VL 14
IS 1
BP 272
EP 277
DI 10.21010/ajtcam.v14i1.29
PG 6
WC Integrative & Complementary Medicine
WE Science Citation Index Expanded (SCI-EXPANDED)
SC Integrative & Complementary Medicine
GA EK1QT
UT WOS:000393701400029
PM 28480405
OA Bronze, Green Submitted, Green Published
DA 2022-07-19
ER

PT J
AU Jezek, P
   Holendova, B
   Garlid, KD
   Jaburek, M
AF Jezek, Petr
   Holendova, Blanka
   Garlid, Keith D.
   Jaburek, Martin
TI Mitochondrial Uncoupling Proteins: Subtle Regulators of Cellular Redox
   Signaling
SO ANTIOXIDANTS & REDOX SIGNALING
LA English
DT Review
DE mitochondrial uncoupling proteins; UCP2; fatty acid cycling; attenuation
   of superoxide formation; redox signaling; anion transport
ID OXYGEN SPECIES PRODUCTION; NF-KAPPA-B; BROWN FAT MITOCHONDRIA; MANGANESE
   SUPEROXIDE-DISMUTASE; 2ND TRANSMEMBRANE DOMAIN; PANCREATIC BETA-CELLS;
   KINASE-C-DELTA; OXIDATIVE STRESS; INSULIN-SECRETION; HYDROGEN-PEROXIDE
AB Significance: Mitochondria are the energetic, metabolic, redox, and information signaling centers of the cell. Substrate pressure, mitochondrial network dynamics, and cristae morphology state are integrated by the protonmotive force Delta p or its potential component, Delta Psi , which are attenuated by proton backflux into the matrix, termed uncoupling. The mitochondrial uncoupling proteins (UCP1-5) play an eminent role in the regulation of each of the mentioned aspects, being involved in numerous physiological events including redox signaling.
   Recent Advances: UCP2 structure, including purine nucleotide and fatty acid (FA) binding sites, strongly support the FA cycling mechanism: UCP2 expels FA anions, whereas uncoupling is achieved by the membrane backflux of protonated FA. Nascent FAs, cleaved by phospholipases, are preferential. The resulting Delta p dissipation decreases superoxide formation dependent on Delta p. UCP-mediated antioxidant protection and its impairment are expected to play a major role in cell physiology and pathology. Moreover, UCP2-mediated aspartate, oxaloacetate, and malate antiport with phosphate is expected to alter metabolism of cancer cells.
   Critical Issues: A wide range of UCP antioxidant effects and participations in redox signaling have been reported; however, mechanisms of UCP activation are still debated. Switching off/on the UCP2 protonophoretic function might serve as redox signaling either by employing/releasing the extra capacity of cell antioxidant systems or by directly increasing/decreasing mitochondrial superoxide sources. Rapid UCP2 degradation, FA levels, elevation of purine nucleotides, decreased Mg2+, or increased pyruvate accumulation may initiate UCP-mediated redox signaling.
   Future Directions: Issues such as UCP2 participation in glucose sensing, neuronal (synaptic) function, and immune cell activation should be elucidated.
C1 [Jezek, Petr; Holendova, Blanka; Jaburek, Martin] Czech Acad Sci, Inst Physiol, Dept Mitochondrial Physiol, Prague, Czech Republic.
   [Garlid, Keith D.] Univ Calif Los Angeles, David Geffen Sch Med, Cardiovasc Res Lab, Los Angeles, CA 90095 USA.
RP Jezek, P (通讯作者)，Czech Acad Sci, Depatment Mitochondrial Physiol, Inst Physiol 75, Videnska 1083, Prague 14220 4, Czech Republic.
EM jezek@biomed.cas.cz
RI Jezek, Petr/B-9264-2012; Jabůrek, Martin/H-1114-2019; Jaburek,
   Martin/B-9652-2012; Holendova, Blanka/A-7170-2016
OI Jezek, Petr/0000-0002-2720-9395; Jabůrek, Martin/0000-0002-4357-1116;
   Holendova, Blanka/0000-0002-3904-8189
FU Grant Agency of the Czech Republic [15-02051S, 17-01813S]; 
   [RVO67985823]
FX The project was supported by grants of the Grant Agency of the Czech
   Republic No. 15-02051S to M.J.; No. 17-01813S to P.J.; and the research
   project RVO67985823.
CR ABRAHAMS JP, 1994, NATURE, V370, P621, DOI 10.1038/370621a0
   Adams AE, 2008, BBA-BIOENERGETICS, V1777, P772, DOI 10.1016/j.bbabio.2008.04.020
   Adams AE, 2008, BBA-BIOENERGETICS, V1777, P115, DOI 10.1016/j.bbabio.2007.10.003
   Adams AE, 2010, BBA-BIOENERGETICS, V1797, P807, DOI 10.1016/j.bbabio.2010.04.016
   Affourtit C, 2008, BIOCHEM J, V409, P199, DOI 10.1042/BJ20070954
   Affourtit C, 2011, FREE RADICAL BIO MED, V50, P609, DOI 10.1016/j.freeradbiomed.2010.12.020
   Aguer C, 2017, FASEB J, V31, P814, DOI 10.1096/fj.201600914R
   Alan L, 2009, J BIOENERG BIOMEMBR, V41, P71, DOI 10.1007/s10863-009-9201-2
   Allister EM, 2013, DIABETES, V62, P1623, DOI 10.2337/db12-0981
   Amat R, 2007, J BIOL CHEM, V282, P34066, DOI 10.1074/jbc.M707114200
   Andrews ZB, 2008, NATURE, V454, P846, DOI 10.1038/nature07181
   Andrews Zane B, 2010, Curr Aging Sci, V3, P102
   Andrews ZB, 2005, J NEUROSCI, V25, P184, DOI 10.1523/JNEUROSCI.4269-04.2005
   Aon MA, 2010, BBA-BIOENERGETICS, V1797, P865, DOI 10.1016/j.bbabio.2010.02.016
   Aon MA, 2003, J BIOL CHEM, V278, P44735, DOI 10.1074/jbc.M302673200
   AQUILA H, 1985, EMBO J, V4, P2369, DOI 10.1002/j.1460-2075.1985.tb03941.x
   Arsenijevic D, 2000, NAT GENET, V26, P435, DOI 10.1038/82565
   Ayyasamy V, 2011, PLOS ONE, V6, DOI 10.1371/journal.pone.0024792
   Azzu V, 2008, BBA-BIOENERGETICS, V1777, P1378, DOI 10.1016/j.bbabio.2008.07.001
   Azzu V, 2010, TRENDS BIOCHEM SCI, V35, P298, DOI 10.1016/j.tibs.2009.11.001
   Baffy G, 2011, BRIT J CANCER, V105, P469, DOI 10.1038/bjc.2011.245
   Bai Y, 2005, J BIOL CHEM, V280, P19062, DOI 10.1074/jbc.M500566200
   Ball KA, 2012, BIOCHEM BIOPH RES CO, V420, P727, DOI 10.1016/j.bbrc.2012.03.050
   Ball WB, 2011, J IMMUNOL, V187, P1322, DOI 10.4049/jimmunol.1004237
   Barlow J, 2016, BIOCHEM J, V473, P487, DOI 10.1042/BJ20151080
   Barnstable CJ, 2016, J MOL NEUROSCI, V58, P461, DOI 10.1007/s12031-016-0728-5
   Baughman JM, 2011, NATURE, V476, P341, DOI 10.1038/nature10234
   Beck V, 2007, FASEB J, V21, P1137, DOI 10.1096/fj.06-7489com
   Beck V, 2006, BBA-BIOENERGETICS, V1757, P474, DOI 10.1016/j.bbabio.2006.03.006
   Bell EL, 2007, J CELL BIOL, V177, P1029, DOI 10.1083/jcb.200609074
   Berardi MJ, 2014, CELL METAB, V20, P541, DOI 10.1016/j.cmet.2014.07.004
   Berardi MJ, 2011, NATURE, V476, P109, DOI 10.1038/nature10257
   Bertolotti M, 2016, J LEUKOCYTE BIOL, V100, P1071, DOI 10.1189/jlb.2AB0116-045R
   Blanc J, 2003, CIRCULATION, V107, P388, DOI 10.1161/01.CIR.0000051722.66074.60
   Bleier L, 2013, BBA-BIOENERGETICS, V1827, P1320, DOI 10.1016/j.bbabio.2012.12.002
   Board M, 2017, INT J BIOCHEM CELL B, V88, P75, DOI 10.1016/j.biocel.2017.05.007
   Bondarenko AI, 2015, PFLUG ARCH EUR J PHY, V467, P2509, DOI 10.1007/s00424-015-1727-z
   Borecky J, 1997, J BIOL CHEM, V272, P19282
   Boss O, 1997, FEBS LETT, V408, P39, DOI 10.1016/S0014-5793(97)00384-0
   Boudina S, 2005, CIRCULATION, V112, P2686, DOI 10.1161/CIRCULATIONAHA.105.554360
   Boudina S, 2007, DIABETES, V56, P2457, DOI 10.2337/db07-0481
   Bouillaud F, 2016, BBA-MOL CELL RES, V1863, P2443, DOI 10.1016/j.bbamcr.2016.04.013
   Brand MD, 2016, FREE RADICAL BIO MED, V100, P14, DOI 10.1016/j.freeradbiomed.2016.04.001
   Brand MD, 2010, EXP GERONTOL, V45, P466, DOI 10.1016/j.exger.2010.01.003
   Brand MD, 2005, CELL METAB, V2, P85, DOI 10.1016/j.cmet.2005.06.002
   Brandi J, 2016, FREE RADICAL BIO MED, V101, P305, DOI 10.1016/j.freeradbiomed.2016.10.499
   Breckwoldt M, 2014, NAT MED, V20, P559, DOI 10.1038/nm.3520
   Breen Eamon P, 2013, J Chem Biol, V6, P121, DOI 10.1007/s12154-013-0093-6
   Brookes PS, 2008, NAT CELL BIOL, V10, P1235, DOI 10.1038/ncb1108-1235
   Bugge A, 2010, J BIOL CHEM, V285, P17310, DOI 10.1074/jbc.M110.120584
   Bugger H, 2011, CANCER CHEMOTH PHARM, V67, P1381, DOI 10.1007/s00280-010-1441-7
   Cabrera JA, 2012, TRANSL RES, V159, P383, DOI 10.1016/j.trsl.2011.11.001
   Calegari VC, 2011, J ENDOCRINOL, V208, P257, DOI 10.1530/JOE-10-0450
   Cannon B, 2006, BBA-BIOENERGETICS, V1757, P449, DOI 10.1016/j.bbabio.2006.05.016
   Caron A, 2017, BIOCHIMIE, V134, P118, DOI 10.1016/j.biochi.2017.01.006
   Carroll AM, 2005, J BIOL CHEM, V280, P15534, DOI 10.1074/jbc.M413315200
   Casanova E, 2014, BBA-BIOENERGETICS, V1837, P783, DOI 10.1016/j.bbabio.2014.01.014
   Chae HZ, 2012, ANTIOXID REDOX SIGN, V16, P506, DOI 10.1089/ars.2011.4260
   Chan CB, 2006, CURR DIABETES REV, V2, P271, DOI 10.2174/157339906777950660
   Chan SL, 2006, J BIOL CHEM, V281, P37391, DOI 10.1074/jbc.M605552200
   Chandel NS, 2015, CELL METAB, V22, P204, DOI 10.1016/j.cmet.2015.05.013
   Chandel NS, 2010, RESP PHYSIOL NEUROBI, V174, P175, DOI 10.1016/j.resp.2010.08.004
   Chaudhuri L, 2016, CANCER IMMUNOL IMMUN, V65, P869, DOI 10.1007/s00262-016-1851-4
   Che MX, 2016, DRUG DISCOV TODAY, V21, P143, DOI 10.1016/j.drudis.2015.10.001
   Chen X, 2009, J BIOL CHEM, V284, P5362, DOI 10.1074/jbc.M807523200
   Chen YX, 2015, CARDIOVASC RES, V105, P192, DOI 10.1093/cvr/cvu256
   Cheng JL, 2017, ADV EXP MED BIOL, V982, P359, DOI 10.1007/978-3-319-55330-6_20
   Cheurfa N, 2008, DIABETES, V57, P1063, DOI 10.2337/db07-1292
   Cho YS, 2016, NUCL MED BIOL, V43, P587, DOI 10.1016/j.nucmedbio.2016.06.001
   Choi SY, 2014, J INVEST DERMATOL, V134, P540, DOI 10.1038/jid.2013.352
   Chouchani ET, 2017, J BIOL CHEM, V292, P16810, DOI 10.1074/jbc.R117.789628
   Chouchani ET, 2016, NATURE, V532, P112, DOI 10.1038/nature17399
   Chouchani ET, 2014, NATURE, V515, P431, DOI 10.1038/nature13909
   Chouchani ET, 2014, PLOS ONE, V9, DOI 10.1371/journal.pone.0094157
   Chuang YC, 2012, J NEUROINFLAMM, V9, DOI 10.1186/1742-2094-9-184
   Clarke KJ, 2013, INT J BIOCHEM CELL B, V45, P81, DOI 10.1016/j.biocel.2012.09.023
   Contreras L, 2017, NEUROCHEM RES, V42, P108, DOI 10.1007/s11064-016-1999-5
   Coppola A, 2007, CELL METAB, V5, P21, DOI 10.1016/j.cmet.2006.12.002
   Corcoran A, 2013, FEBS J, V280, P1944, DOI 10.1111/febs.12224
   Cosentino-Gomes D, 2012, INT J MOL SCI, V13, P10697, DOI 10.3390/ijms130910697
   Couplan E, 2002, J BIOL CHEM, V277, P26268, DOI 10.1074/jbc.M202535200
   Crichton PG, 2017, BIOCHIMIE, V134, P35, DOI 10.1016/j.biochi.2016.12.016
   D'Adamo M, 2004, DIABETES, V53, P1905, DOI 10.2337/diabetes.53.7.1905
   Daiber A, 2017, BRIT J PHARMACOL, V174, P1670, DOI 10.1111/bph.13403
   Dalgaard LT, 2011, J OBES, V2011, DOI 10.1155/2011/340241
   Dalgaard LT, 2003, OBES RES, V11, P1420, DOI 10.1038/oby.2003.191
   Dando I, 2013, BBA-MOL CELL RES, V1833, P672, DOI 10.1016/j.bbamcr.2012.10.028
   Dato S, 2017, BIOGERONTOLOGY, V18, P347, DOI 10.1007/s10522-017-9690-z
   de Andrade PBM, 2004, FEBS LETT, V578, P224, DOI 10.1016/j.febslet.2004.10.088
   de Lange P, 2007, ENDOCRINOLOGY, V148, P4064, DOI 10.1210/en.2007-0206
   De Marchi U, 2011, J BIOL CHEM, V286, P32533, DOI 10.1074/jbc.M110.216044
   De Simone R, 2015, J NEUROCHEM, V135, P147, DOI 10.1111/jnc.13244
   De Stefani D, 2016, ANNU REV BIOCHEM, V85, P161, DOI 10.1146/annurev-biochem-060614-034216
   De Stefani D, 2011, NATURE, V476, P336, DOI 10.1038/nature10230
   Dela Cruz M, 2017, ONCOTARGET, V8, P20543, DOI 10.18632/oncotarget.16129
   den Besten G, 2015, DIABETES, V64, P2398, DOI 10.2337/db14-1213
   Derdak Z, 2006, CARCINOGENESIS, V27, P956, DOI 10.1093/carcin/bgi335
   Derdak Z, 2008, CANCER RES, V68, P2813, DOI 10.1158/0008-5472.CAN-08-0053
   Dhamrait SS, 2004, EUR HEART J, V25, P468, DOI 10.1016/j.ehj.2004.01.007
   Diano S, 2011, NAT MED, V17, P1121, DOI 10.1038/nm.2421
   Ding WX, 2012, J BIOL CHEM, V287, P42373, DOI 10.1074/jbc.M112.413674
   Divakaruni AS, 2011, PHYSIOLOGY, V26, P192, DOI 10.1152/physiol.00046.2010
   Dlaskova A, 2008, INT J BIOCHEM CELL B, V40, P2098, DOI 10.1016/j.biocel.2008.02.007
   Dlaskova A, 2008, INT J BIOCHEM CELL B, V40, P1792, DOI 10.1016/j.biocel.2008.01.012
   Dlaskova A, 2006, BBA-BIOENERGETICS, V1757, P467, DOI 10.1016/j.bbabio.2006.05.005
   Donadelli M, 2015, WORLD J GASTROENTERO, V21, P3232, DOI 10.3748/wjg.v21.i11.3232
   Donadelli M, 2014, CELL MOL LIFE SCI, V71, P1171, DOI 10.1007/s00018-013-1407-0
   Drose S, 2012, ADV EXP MED BIOL, V748, P145, DOI 10.1007/978-1-4614-3573-0_6
   Du RH, 2016, REDOX BIOL, V9, P178, DOI 10.1016/j.redox.2016.08.006
   Duffy CM, 2017, MOL CELL NEUROSCI, V80, P52, DOI 10.1016/j.mcn.2017.02.004
   Duteil D, 2010, CELL METAB, V12, P496, DOI 10.1016/j.cmet.2010.09.016
   Duval C, 2002, BIOCHEM CELL BIOL, V80, P757, DOI 10.1139/O02-158
   Echeverria F, 2016, PROSTAG LEUKOTR ESS, V114, P28, DOI 10.1016/j.plefa.2016.10.001
   Echtay KS, 2003, EMBO J, V22, P4103, DOI 10.1093/emboj/cdg412
   Eisner V, 2017, P NATL ACAD SCI USA, V114, pE859, DOI 10.1073/pnas.1617288114
   Elorza A, 2008, J BIOL CHEM, V283, P30461, DOI 10.1074/jbc.M805400200
   Emre Y, 2007, BIOCHEM J, V402, P271, DOI 10.1042/BJ20061430
   Emre Y, 2010, FEBS LETT, V584, P1437, DOI 10.1016/j.febslet.2010.03.014
   Esterbauer H, 2001, NAT GENET, V28, P178, DOI 10.1038/88911
   Esteves P, 2015, MOL CELL ONCOL, V2, DOI 10.4161/23723556.2014.975024
   Esteves P, 2014, CANCER RES, V74, P3971, DOI 10.1158/0008-5472.CAN-13-3383
   Vercesi AE, 2006, ANNU REV PLANT BIOL, V57, P383, DOI 10.1146/annurev.arplant.57.032905.105335
   Fan Y, 2016, J BIOMED SCI, V23, DOI 10.1186/s12929-016-0271-2
   Fedorenko A, 2012, CELL, V151, P400, DOI 10.1016/j.cell.2012.09.010
   Fleury C, 1997, NAT GENET, V15, P269, DOI 10.1038/ng0397-269
   Freigang S, 2013, NAT IMMUNOL, V14, P1045, DOI 10.1038/ni.2704
   Fukumori R, 2013, PLOS ONE, V8, DOI 10.1371/journal.pone.0069718
   Fukumori R, 2012, NEUROCHEM INT, V61, P498, DOI 10.1016/j.neuint.2012.03.019
   Gable DR, 2006, DIABETES, V55, P1504, DOI 10.2337/db05-1645
   Pons DG, 2015, FREE RADICAL BIO MED, V86, P67, DOI 10.1016/j.freeradbiomed.2015.04.032
   Galetti S, 2009, PFLUG ARCH EUR J PHY, V457, P931, DOI 10.1007/s00424-008-0548-8
   Gargiulo S, 2014, BMC CARDIOVASC DISOR, V14, DOI 10.1186/1471-2261-14-98
   Garlid AO, 2013, AM J PHYSIOL-HEART C, V305, pH960, DOI 10.1152/ajpheart.00858.2012
   Garlid KD, 1998, FEBS LETT, V438, P10, DOI 10.1016/S0014-5793(98)01246-0
   GARLID KD, 1983, J BIOL CHEM, V258, P7974
   Garlid KD, 2001, BIOCHEM SOC T, V29, P803, DOI 10.1042/BST0290803
   Garlid KD, 1996, J BIOL CHEM, V271, P2615, DOI 10.1074/jbc.271.5.2615
   Garlid KD, 2000, BBA-BIOENERGETICS, V1459, P383, DOI 10.1016/S0005-2728(00)00175-4
   Garlid KD, 2009, J MOL CELL CARDIOL, V46, P858, DOI 10.1016/j.yjmcc.2008.11.019
   Georgiadi A, 2012, PHYSIOL GENOMICS, V44, P352, DOI 10.1152/physiolgenomics.00115.2011
   Gero D, 2016, PLOS ONE, V11, DOI 10.1371/journal.pone.0154813
   Giardina TM, 2008, BBA-BIOENERGETICS, V1777, P118, DOI 10.1016/j.bbabio.2007.11.006
   Gimeno RE, 1997, DIABETES, V46, P900, DOI 10.2337/diabetes.46.5.900
   Giorgi C, 2010, ANTIOXID REDOX SIGN, V13, P1051, DOI 10.1089/ars.2009.2825
   Glancy B, 2015, NATURE, V523, P617, DOI 10.1038/nature14614
   Gopalakrishna R, 2000, FREE RADICAL BIO MED, V28, P1349, DOI 10.1016/S0891-5849(00)00221-5
   Guex N, 1997, ELECTROPHORESIS, V18, P2714, DOI 10.1002/elps.1150181505
   Guillaud F, 2014, BBA-BIOENERGETICS, V1837, P1643, DOI 10.1016/j.bbabio.2014.05.358
   Gunter TE, 2001, IUBMB LIFE, V52, P197, DOI 10.1080/15216540152846000
   GUNTER TE, 1990, AM J PHYSIOL, V258, pC755, DOI 10.1152/ajpcell.1990.258.5.C755
   Gutierrez J, 2006, CIRC RES, V99, P924, DOI 10.1161/01.RES.0000248212.86638.e9
   Haines B, 2012, PLOS ONE, V7, DOI 10.1371/journal.pone.0031739
   Hamanaka RB, 2016, CELL REP, V15, P451, DOI 10.1016/j.celrep.2016.03.044
   Hanak P, 2001, FEBS LETT, V495, P137, DOI 10.1016/S0014-5793(01)02338-9
   Hara-Chikuma M, 2015, NAT COMMUN, V6, DOI 10.1038/ncomms8454
   Harmancey R, 2015, J BIOL CHEM, V290, P30947, DOI 10.1074/jbc.M115.673988
   Haslip M, 2015, ARTERIOSCL THROM VAS, V35, P1166, DOI 10.1161/ATVBAHA.114.304865
   Hass DT, 2016, NEURAL REGEN RES, V11, P1197, DOI 10.4103/1673-5374.189159
   Hauck AK, 2016, J LIPID RES, V57, P1976, DOI 10.1194/jlr.R066597
   Hauton D, 2002, CELL PHYSIOL BIOCHEM, V12, P293, DOI 10.1159/000067899
   Hermes G, 2016, MOL METAB, V5, P415, DOI 10.1016/j.molmet.2016.04.002
   Hertzel AV, 2017, J LIPID RES, V58, P1354, DOI 10.1194/jlr.M074542
   Higdon AN, 2012, ANTIOXID REDOX SIGN, V17, P1580, DOI 10.1089/ars.2012.4523
   Hima S, 2015, IUBMB LIFE, V67, P837, DOI 10.1002/iub.1440
   Hirose M, 2016, MITOCHONDRION, V30, P42, DOI 10.1016/j.mito.2016.06.004
   Ho JWM, 2012, FREE RADICAL BIO MED, V53, P383, DOI 10.1016/j.freeradbiomed.2012.05.002
   Ho JWM, 2010, FREE RADICAL BIO MED, V49, P192, DOI 10.1016/j.freeradbiomed.2010.04.002
   Ho PWL, 2012, TRANSL NEURODEGENER, V1, DOI 10.1186/2047-9158-1-3
   Ho PWL, 2006, J NEUROSCI RES, V84, P1358, DOI 10.1002/jnr.21034
   Ho PWL, 2012, PLOS ONE, V7, DOI 10.1371/journal.pone.0032810
   Hoang T, 2015, BIOSCIENCE REP, V35, DOI 10.1042/BSR20150130
   Hoang T, 2015, BIOCHEMISTRY-US, V54, P2303, DOI 10.1021/acs.biochem.5b00177
   Hoffman NE, 2014, MOL BIOL CELL, V25, P936, DOI 10.1091/mbc.E13-08-0502
   Hoffmann C, 2013, PLOS ONE, V8, DOI 10.1371/journal.pone.0083426
   Huang ZM, 2016, PLOS ONE, V11, DOI 10.1371/journal.pone.0150684
   Hurtaud C, 2007, CELL MOL LIFE SCI, V64, P1853, DOI 10.1007/s00018-007-7039-5
   Hurtaud C, 2006, CELL MOL LIFE SCI, V63, P1780, DOI 10.1007/s00018-006-6129-0
   Iannucci LF, 2016, BIOCHEM BIOPH RES CO, V480, P461, DOI 10.1016/j.bbrc.2016.10.072
   Imoto K, 2006, DIABETES, V55, P1197, DOI 10.2337/db05-1187
   Jaburek M, 2004, J BIOL CHEM, V279, P53097, DOI 10.1074/jbc.M405339200
   Jaburek M, 2003, J BIOL CHEM, V278, P25825, DOI 10.1074/jbc.M302126200
   Jaburek M, 2001, J BIOL CHEM, V276, P31897, DOI 10.1074/jbc.M103507200
   Jaburek M, 1999, J BIOL CHEM, V274, P26003, DOI 10.1074/jbc.274.37.26003
   Jaburek M, 2006, CIRC RES, V99, P878, DOI 10.1161/01.RES.0000245106.80628.d3
   Jaburek M, 2013, INT J BIOCHEM CELL B, V45, P816, DOI 10.1016/j.biocel.2013.01.010
   Jastroch M, 2004, PHYSIOL GENOMICS, V17, P130, DOI 10.1152/physiolgenomics.00165.2003
   Jeanson Y, 2015, FRONT ENDOCRINOL, V6, DOI 10.3389/fendo.2015.00158
   Jeek P., 2012, OXID MED CELL LONGEV, V2012, DOI 10.1155/2012/932838 23304259
   Jezek J, 2010, PHYSIOL RES, V59, P737, DOI 10.33549/physiolres.931905
   Jezek J, 2017, BBA-BIOENERGETICS, V1858, P750, DOI 10.1016/j.bbabio.2017.05.005
   Jezek J, 2015, ANTIOXID REDOX SIGN, V23, P958, DOI 10.1089/ars.2014.6195
   JEZEK P, 1988, J BIOENERG BIOMEMBR, V20, P603, DOI 10.1007/BF00768922
   Jezek P, 2005, INT J BIOCHEM CELL B, V37, P2478, DOI 10.1016/j.biocel.2005.05.013
   Jezek P, 1996, INT J BIOCHEM CELL B, V28, P659, DOI 10.1016/1357-2725(96)00008-8
   Jezek P, 1996, J BIOL CHEM, V271, P6199, DOI 10.1074/jbc.271.11.6199
   Jezek P, 2000, IUBMB LIFE, V49, P63
   JEZEK P, 1990, J BIOL CHEM, V265, P19303
   Jezek P, 2004, PHYSIOL RES, V53, pS199
   Jezek P, 2003, BIOPHYS J, V84, p203A
   Jezek P, 2003, FEBS LETT, V534, P15, DOI 10.1016/S0014-5793(02)03779-1
   Jezek P, 1997, FEBS LETT, V408, P166, DOI 10.1016/S0014-5793(97)00335-9
   Jezek P, 1997, FEBS LETT, V408, P161, DOI 10.1016/S0014-5793(97)00334-7
   JEZEK P, 1994, J BIOL CHEM, V269, P26184
   Jezek P, 1998, AM J PHYSIOL-CELL PH, V275, pC496, DOI 10.1152/ajpcell.1998.275.2.C496
   Jezek P, 1998, BBA-BIOENERGETICS, V1365, P319, DOI 10.1016/S0005-2728(98)00084-X
   JEZEK P, 1990, J BIOL CHEM, V265, P19296
   JEZEK P, 1995, FEBS LETT, V361, P303, DOI 10.1016/0014-5793(95)00201-J
   JEZEK P, 1994, FEBS LETT, V343, P22, DOI 10.1016/0014-5793(94)80599-7
   Jezek P, 2006, INT J BIOCHEM CELL B, V38, P1965, DOI 10.1016/j.biocel.2006.05.011
   Jezek P, 2010, FEBS LETT, V584, P2135, DOI 10.1016/j.febslet.2010.02.068
   Jezek P, 2010, INT J BIOCHEM CELL B, V42, P604, DOI 10.1016/j.biocel.2009.11.008
   Jezek P, 2009, INT J BIOCHEM CELL B, V41, P1790, DOI 10.1016/j.biocel.2009.02.014
   Ji F, 2017, STEM CELLS, V35, P1479, DOI 10.1002/stem.2605
   Ji QH, 2004, J HYPERTENS, V22, P97, DOI 10.1097/00004872-200401000-00018
   Jiang DW, 2009, SCIENCE, V326, P144, DOI 10.1126/science.1175145
   Jitrapakdee S, 2010, DIABETOLOGIA, V53, P1019, DOI 10.1007/s00125-010-1685-0
   Jones DP, 2015, ANTIOXID REDOX SIGN, V23, P734, DOI 10.1089/ars.2015.6247
   Jones E, 2017, CELL MOL LIFE SCI, V74, P1347, DOI 10.1007/s00018-016-2421-9
   Marchissio MJ, 2012, TOXICOL APPL PHARM, V264, P246, DOI 10.1016/j.taap.2012.08.005
   Kajimura S, 2014, ANNU REV PHYSIOL, V76, P225, DOI 10.1146/annurev-physiol-021113-170252
   KAMP F, 1993, BIOCHEMISTRY-US, V32, P11074, DOI 10.1021/bi00092a017
   KAMP F, 1995, BIOCHEMISTRY-US, V34, P11928, DOI 10.1021/bi00037a034
   KAMP F, 1992, P NATL ACAD SCI USA, V89, P11367, DOI 10.1073/pnas.89.23.11367
   Kasahara A, 2014, TRENDS CELL BIOL, V24, P761, DOI 10.1016/j.tcb.2014.08.005
   Kim DH, 2007, J BIOCHEM MOL BIOL, V40, P921
   Kim YM, 2017, AM J PHYSIOL-CELL PH, V312, pC749, DOI 10.1152/ajpcell.00346.2016
   King MS, 2016, BBA-BIOENERGETICS, V1857, P14, DOI 10.1016/j.bbabio.2015.09.013
   Kleine T, 2016, BBA-BIOENERGETICS, V1857, P1313, DOI 10.1016/j.bbabio.2016.03.017
   Klingenberg M, 2001, IUBMB LIFE, V52, P175, DOI 10.1080/15216540152845975
   Klingenspor M, 2008, BBA-BIOENERGETICS, V1777, P637, DOI 10.1016/j.bbabio.2008.03.006
   Klomsiri C, 2011, ANTIOXID REDOX SIGN, V14, P1065, DOI 10.1089/ars.2010.3376
   Kolwicz SC, 2011, CARDIOVASC RES, V90, P194, DOI 10.1093/cvr/cvr071
   Kong D, 2010, CELL METAB, V12, P545, DOI 10.1016/j.cmet.2010.09.013
   Konishi H, 2001, P NATL ACAD SCI USA, V98, P6587, DOI 10.1073/pnas.111158798
   Korshunov SS, 1997, FEBS LETT, V416, P15, DOI 10.1016/S0014-5793(97)01159-9
   Korshunov SS, 1998, FEBS LETT, V435, P215, DOI 10.1016/S0014-5793(98)01073-4
   Korwitz A, 2016, J CELL BIOL, V212, P157, DOI 10.1083/jcb.201507022
   Koziel A, 2017, PFLUG ARCH EUR J PHY, V469, P1
   Koziel A, 2015, AM J PHYSIOL-HEART C, V309, pH147, DOI 10.1152/ajpheart.00759.2014
   Kozlov AV, 2017, REDOX BIOL, V13, P170, DOI 10.1016/j.redox.2017.05.017
   Kukat A, 2014, PLOS GENET, V10, DOI 10.1371/journal.pgen.1004385
   Kwok KHH, 2010, FREE RADICAL BIO MED, V49, P1023, DOI 10.1016/j.freeradbiomed.2010.06.017
   Lambert HP, 2014, J BIOL CHEM, V289, P31014, DOI 10.1074/jbc.M114.570879
   Larbig R, 2017, EXP PHYSIOL, V102, P650, DOI 10.1113/EP086209
   Le Fur S, 2004, DIABETES, V53, P235, DOI 10.2337/diabetes.53.1.235
   Lee JE, 2016, NATURE, V540, P139, DOI 10.1038/nature20555
   Lee KU, 2005, CIRC RES, V96, P1200, DOI 10.1161/01.RES.0000170075.73039.5b
   Lee MS, 2013, NUTRIENTS, V5, P1660, DOI 10.3390/nu5051660
   Lee S, 2013, ANTIOXID REDOX SIGN, V18, P1165, DOI 10.1089/ars.2011.4322
   Lee SC, 2009, J ENDOCRINOL, V203, P33, DOI 10.1677/JOE-09-0117
   Lee S, 2015, MOL CELLS, V38, P657, DOI 10.14348/molcells.2015.0083
   Lei L, 2017, BBA-MOL BASIS DIS, V1863, P1231, DOI 10.1016/j.bbadis.2017.03.012
   Lemieux H, 2011, INT J BIOCHEM CELL B, V43, P1729, DOI 10.1016/j.biocel.2011.08.008
   Lentes KU, 1999, J RECEPT SIGNAL TR R, V19, P229, DOI 10.3109/10799899909036648
   Li WJ, 2015, CANCER PREV RES, V8, P487, DOI 10.1158/1940-6207.CAPR-14-0297-T
   Li WJ, 2013, CANCER BIOMARK, V13, P377, DOI 10.3233/CBM-130369
   Lin JD, 2005, CELL, V120, P261, DOI 10.1016/j.cell.2004.11.043
   Liu GY, 2017, J BIOL CHEM, V292, P10672, DOI 10.1074/jbc.M117.783068
   Liu J, 2012, BIOSCI BIOTECH BIOCH, V76, P1866, DOI 10.1271/bbb.120324
   Liu LM, 2014, ANTIOXID REDOX SIGN, V21, P1571, DOI 10.1089/ars.2013.5519
   Lou JX, 2014, BIOMED RES INT, V2014, DOI 10.1155/2014/810401
   Lu M, 2014, NEUROBIOL AGING, V35, P421, DOI 10.1016/j.neurobiolaging.2013.08.015
   MacVicar T, 2016, J CELL SCI, V129, P2297, DOI 10.1242/jcs.159186
   Madreiter-Sokolowski CT, 2016, NAT COMMUN, V7, DOI 10.1038/ncomms12897
   Mailloux RJ, 2016, FREE RADICAL BIO MED, V97, P501, DOI 10.1016/j.freeradbiomed.2016.06.014
   Mailloux RJ, 2016, REDOX BIOL, V8, P285, DOI 10.1016/j.redox.2016.02.002
   Mailloux RJ, 2012, J BIOL CHEM, V287, DOI 10.1074/jbc.M112.393538
   Mailloux RJ, 2011, FREE RADICAL BIO MED, V51, P1106, DOI 10.1016/j.freeradbiomed.2011.06.022
   Mailloux RJ, 2011, BIOCHEM J, V437, P301, DOI 10.1042/BJ20110571
   Mailloux RJ, 2011, J BIOL CHEM, V286, P21865, DOI 10.1074/jbc.M111.240242
   Mailloux RJ, 2010, PLOS ONE, V5, DOI 10.1371/journal.pone.0013289
   Malingriaux EA, 2013, PLOS ONE, V8, DOI 10.1371/journal.pone.0077786
   Mallilankaraman K, 2012, NAT CELL BIOL, V14, P1336, DOI 10.1038/ncb2622
   Marin TL, 2017, SCI SIGNAL, V10, DOI 10.1126/scisignal.aaf7478
   Marinho HS, 2014, REDOX BIOL, V2, P535, DOI 10.1016/j.redox.2014.02.006
   Markevich NI, 2015, BBA-BIOENERGETICS, V1847, P656, DOI 10.1016/j.bbabio.2015.04.005
   Martinez-Zamora A, 2015, PLOS ONE, V10, DOI 10.1371/journal.pone.0144273
   Mattiasson G, 2003, NAT MED, V9, P1062, DOI 10.1038/nm903
   McLeod CJ, 2005, J BIOL CHEM, V280, P33470, DOI 10.1074/jbc.M505258200
   McLeod CJ, 2004, CIRCULATION, V110, P534, DOI 10.1161/01.CIR.0000136997.53612.6C
   McNelis JC, 2014, IMMUNITY, V41, P36, DOI 10.1016/j.immuni.2014.05.010
   Medrano-Fernandez I, 2016, ANTIOXID REDOX SIGN, V24, P1031, DOI 10.1089/ars.2016.6636
   Medvedev AV, 2002, J BIOL CHEM, V277, P42639, DOI 10.1074/jbc.M208645200
   Medvedev AV, 2001, J BIOL CHEM, V276, P10817, DOI 10.1074/jbc.M010587200
   Mehta MM, 2017, NAT REV IMMUNOL, V17, P608, DOI 10.1038/nri.2017.66
   Mills EL, 2016, CELL, V167, P457, DOI 10.1016/j.cell.2016.08.064
   Mironova GD, 2001, J BIOENERG BIOMEMBR, V33, P319, DOI 10.1023/A:1010659323937
   Modriansky M, 2009, J BIOENERG BIOMEMBR, V41, P133, DOI 10.1007/s10863-009-9212-z
   Mogensen M, 2007, DIABETES, V56, P1592, DOI 10.2337/db06-0981
   Montesanto A, 2016, J ALZHEIMERS DIS, V51, P1265, DOI 10.3233/JAD-150993
   Moon SH, 2016, J BIOL CHEM, V291, P19687, DOI 10.1074/jbc.M116.740597
   Motloch LJ, 2016, J MEMBRANE BIOL, V249, P577, DOI 10.1007/s00232-016-9913-2
   Motloch LJ, 2015, PHARMACEUTICALS, V8, P474, DOI 10.3390/ph8030474
   Motloch LJ, 2016, PLOS ONE, V11, DOI 10.1371/journal.pone.0148359
   Murray AJ, 2008, J MOL CELL CARDIOL, V44, P694, DOI 10.1016/j.yjmcc.2008.01.008
   Nagai S, 2016, BIOCHEM BIOPH RES CO, V480, P758, DOI 10.1016/j.bbrc.2016.10.129
   NegreSalvayre A, 1997, FASEB J, V11, P809, DOI 10.1096/fasebj.11.10.9271366
   Nelson DR, 1998, J MOL BIOL, V277, P285, DOI 10.1006/jmbi.1997.1594
   Nicholls DG, 2006, BBA-BIOENERGETICS, V1757, P459, DOI 10.1016/j.bbabio.2006.02.005
   NICHOLLS DG, 1974, EUR J BIOCHEM, V49, P573, DOI 10.1111/j.1432-1033.1974.tb03861.x
   Nickel AG, 2015, CELL METAB, V22, P472, DOI 10.1016/j.cmet.2015.07.008
   Niki E, 2005, BIOCHEM BIOPH RES CO, V338, P668, DOI 10.1016/j.bbrc.2005.08.072
   Niki E, 2009, FREE RADICAL BIO MED, V47, P469, DOI 10.1016/j.freeradbiomed.2009.05.032
   Nishikawa T, 2007, ANTIOXID REDOX SIGN, V9, P343, DOI 10.1089/ars.2006.1458
   Nishio K, 2005, J MOL HISTOL, V36, P35, DOI 10.1007/s10735-004-2915-x
   Normoyle KP, 2015, TRANSL NEUROSCI, V6, P179, DOI 10.1515/tnsci-2015-0019
   Nowinski SM, 2015, NAT COMMUN, V6, DOI 10.1038/ncomms9137
   O'Brien M, 2017, FREE RADICAL BIO MED, V106, P302, DOI 10.1016/j.freeradbiomed.2017.02.046
   Oberkofler H, 2006, ENDOCRINOLOGY, V147, P966, DOI 10.1210/en.2005-0817
   Oberkofler H, 2009, J MOL MED, V87, P299, DOI 10.1007/s00109-008-0425-0
   Oleksiewicz U, 2017, J CANCER RES CLIN, V143, P1133, DOI 10.1007/s00432-017-2381-y
   Ong SB, 2017, CARDIOVASC DRUG THER, V31, P87, DOI 10.1007/s10557-016-6710-1
   Ooi EMM, 2011, J CLIN ENDOCR METAB, V96, P1302
   Osorio-Paz I, 2015, PLOS ONE, V10, DOI 10.1371/journal.pone.0122727
   Ostrowski J, 2004, J BIOL CHEM, V279, P54599, DOI 10.1074/jbc.M406753200
   Ozcan C, 2013, AM J PHYSIOL-HEART C, V304, pH1192, DOI 10.1152/ajpheart.00592.2012
   Palanisamy AP, 2014, METAB SYNDR RELAT D, V12, P132, DOI 10.1089/met.2013.0096
   PALMIERI F, 1994, FEBS LETT, V346, P48, DOI 10.1016/0014-5793(94)00329-7
   Palmieri F, 2013, MOL ASPECTS MED, V34, P465, DOI 10.1016/j.mam.2012.05.005
   Parton LE, 2007, NATURE, V449, P228, DOI 10.1038/nature06098
   Patterson AD, 2012, HEPATOLOGY, V56, P281, DOI 10.1002/hep.25645
   Pebay-Peyroula E, 2003, NATURE, V426, P39, DOI 10.1038/nature02056
   Pecqueur C, 1999, BIOCHEM BIOPH RES CO, V255, P40, DOI 10.1006/bbrc.1998.0146
   Pecqueur C, 2001, J BIOL CHEM, V276, P8705, DOI 10.1074/jbc.M006938200
   Pernas L, 2016, ANNU REV PHYSIOL, V78, P505, DOI 10.1146/annurev-physiol-021115-105011
   Perocchi F, 2010, NATURE, V467, P291, DOI 10.1038/nature09358
   Perrino C, 2013, J AM HEART ASSOC, V2, DOI 10.1161/JAHA.113.000086
   Pfefferle A, 2013, BBA-MOL CELL RES, V1833, P80, DOI 10.1016/j.bbamcr.2012.10.006
   Pi JB, 2009, ENDOCRINOLOGY, V150, P3040, DOI 10.1210/en.2008-1642
   Plecita-Hlavata L, 2008, BBA-BIOENERGETICS, V1777, P834, DOI 10.1016/j.bbabio.2008.04.002
   Plecita-Hlavata L, 2016, INT J BIOCHEM CELL B, V80, P31, DOI 10.1016/j.biocel.2016.09.010
   Plecita-Hlavata L, 2016, AM J RESP CELL MOL, V55, P47, DOI 10.1165/rcmb.2015-0142OC
   Plecita-Hlavata L, 2015, J BIOENERG BIOMEMBR, V47, P467, DOI 10.1007/s10863-015-9628-6
   Pozzan T, 2000, EUR J BIOCHEM, V267, P5269, DOI 10.1046/j.1432-1327.2000.01567.x
   Prentki M, 2013, CELL METAB, V18, P162, DOI 10.1016/j.cmet.2013.05.018
   Produit-Zengaffinen N, 2007, DIABETOLOGIA, V50, P84, DOI 10.1007/s00125-006-0499-6
   Quinlan CL, 2008, AM J PHYSIOL-HEART C, V295, pH953, DOI 10.1152/ajpheart.00520.2008
   Quinlan CL, 2013, REDOX BIOL, V1, P304, DOI 10.1016/j.redox.2013.04.005
   Quinlan CL, 2011, J BIOL CHEM, V286, P31361, DOI 10.1074/jbc.M111.267898
   Raffaello A, 2013, EMBO J, V32, P2362, DOI 10.1038/emboj.2013.157
   Rajanbabu V, 2015, CELL IMMUNOL, V297, P40, DOI 10.1016/j.cellimm.2015.06.002
   Ramsden DB, 2012, BRAIN BEHAV, V2, P468, DOI 10.1002/brb3.55
   Rathore R, 2008, FREE RADICAL BIO MED, V45, P1223, DOI 10.1016/j.freeradbiomed.2008.06.012
   Reczek CR, 2015, CURR OPIN CELL BIOL, V33, P8, DOI 10.1016/j.ceb.2014.09.010
   Rehman K, 2016, J BIOMED SCI, V23, DOI 10.1186/s12929-016-0303-y
   Reis AF, 2004, MOL GENET METAB, V82, P339, DOI 10.1016/j.ymgme.2004.06.008
   Robinson AJ, 2008, P NATL ACAD SCI USA, V105, P17766, DOI 10.1073/pnas.0809580105
   Robson-Doucette CA, 2011, DIABETES, V60, P2710, DOI 10.2337/db11-0132
   Rodriguez-Calvo R, 2015, PPAR RES, V2015, DOI 10.1155/2015/785783
   ROSA LFBPC, 1995, BIOCHEM J, V310, P709, DOI 10.1042/bj3100709
   Rousset S, 2007, FEBS LETT, V581, P479, DOI 10.1016/j.febslet.2007.01.010
   Rousset S, 2006, CYTOKINE, V35, P135, DOI 10.1016/j.cyto.2006.07.012
   Rubattu S, 2015, ONCOTARGET, V6, P18800, DOI 10.18632/oncotarget.4033
   Ruiz-Ramirez A, 2011, AM J PHYSIOL-ENDOC M, V301, pE1198, DOI 10.1152/ajpendo.00631.2010
   Rupprecht A, 2014, PLOS ONE, V9, DOI 10.1371/journal.pone.0088474
   Rupprecht A, 2012, PLOS ONE, V7, DOI 10.1371/journal.pone.0041406
   Rupprecht A, 2010, BIOPHYS J, V98, P1503, DOI 10.1016/j.bpj.2009.12.4301
   Ruprecht JJ, 2014, P NATL ACAD SCI USA, V111, pE426, DOI 10.1073/pnas.1320692111
   Rustin P, 2002, NAT GENET, V30, P352, DOI 10.1038/ng0402-352
   Rybin VO, 2004, J BIOL CHEM, V279, P19350, DOI 10.1074/jbc.M311096200
   Saita S, 2016, GENES CELLS, V21, P408, DOI 10.1111/gtc.12351
   Sancak Y, 2013, SCIENCE, V342, P1379, DOI 10.1126/science.1242993
   Sasahara M, 2004, DIABETES, V53, P482, DOI 10.2337/diabetes.53.2.482
   Sayeed A, 2010, CELL DEATH DIS, V1, DOI 10.1038/cddis.2010.30
   Schopfer FJ, 2009, FREE RADICAL BIO MED, V46, P1250, DOI 10.1016/j.freeradbiomed.2008.12.025
   Schrepfer E, 2016, MOL CELL, V61, P683, DOI 10.1016/j.molcel.2016.02.022
   Sena LA, 2013, IMMUNITY, V38, P225, DOI 10.1016/j.immuni.2012.10.020
   Sesti G, 2003, DIABETES, V52, P1280, DOI 10.2337/diabetes.52.5.1280
   Shabalina IG, 2006, J BIOL CHEM, V281, P13882, DOI 10.1074/jbc.M601387200
   Shabalina IG, 2011, BIOCHEM SOC T, V39, P1305, DOI 10.1042/BST0391305
   Shimasaki Y, 2013, CIRC RES, V113, P891, DOI 10.1161/CIRCRESAHA.113.301319
   Sies H, 2014, J BIOL CHEM, V289, P8735, DOI 10.1074/jbc.R113.544635
   SKULACHEV VP, 1991, FEBS LETT, V294, P158, DOI 10.1016/0014-5793(91)80658-P
   Skulachev VP, 1998, BBA-BIOENERGETICS, V1363, P100, DOI 10.1016/S0005-2728(97)00091-1
   Slade L, 2017, BBA-GEN SUBJECTS, V1861, P1960, DOI 10.1016/j.bbagen.2017.05.010
   Smith KA, 2017, REDOX BIOL, V13, P228, DOI 10.1016/j.redox.2017.05.020
   Smolkova Katarina, 2012, Int J Cell Biol, V2012, P273947, DOI 10.1155/2012/273947
   Smolkova K, 2011, INT J BIOCHEM CELL B, V43, P950, DOI 10.1016/j.biocel.2010.05.003
   Smorodchenko A, 2017, BBA-MOL BASIS DIS, V1863, P1002, DOI 10.1016/j.bbadis.2017.01.019
   Smorodchenko A, 2011, MOL CELL NEUROSCI, V47, P244, DOI 10.1016/j.mcn.2011.03.002
   Smorodchenko A, 2009, BBA-BIOMEMBRANES, V1788, P2309, DOI 10.1016/j.bbamem.2009.07.018
   Solanes G, 2005, BIOCHEM J, V386, P505, DOI 10.1042/BJ20041073
   Solanes G, 2003, MOL ENDOCRINOL, V17, P1944, DOI 10.1210/me.2002-0395
   St-Pierre J, 2003, J BIOL CHEM, V278, P26597, DOI 10.1074/jbc.M301850200
   Starkov AA, 2003, J NEUROCHEM, V86, P1101, DOI 10.1046/j.1471-4159.2003.01908.x
   Steen KA, 2017, MOL CELL BIOL, V37, DOI 10.1128/MCB.00282-16
   Sun LL, 2011, DIABETES RES CLIN PR, V91, P94, DOI 10.1016/j.diabres.2010.11.006
   Sun XL, 2011, NEUROSCIENCE, V192, P507, DOI 10.1016/j.neuroscience.2011.05.047
   Tagen M, 2009, J IMMUNOL, V183, P6313, DOI 10.4049/jimmunol.0803422
   Tao RD, 2014, ANTIOXID REDOX SIGN, V20, P1646, DOI 10.1089/ars.2013.5482
   Tao RD, 2010, MOL CELL, V40, P893, DOI 10.1016/j.molcel.2010.12.013
   Teshima Y, 2003, CIRC RES, V93, P192, DOI 10.1161/01.RES.0000085581.60197.4D
   Thangavel R, 2017, FRONT AGING NEUROSCI, V9, DOI 10.3389/fnagi.2017.00150
   Thompson MP, 2004, FEBS LETT, V568, P4, DOI 10.1016/j.febslet.2004.05.011
   Toda C, 2016, CELL, V164, P872, DOI 10.1016/j.cell.2016.02.010
   Toime LJ, 2010, FREE RADICAL BIO MED, V49, P606, DOI 10.1016/j.freeradbiomed.2010.05.010
   Torrens-Mas M, 2017, J CELL BIOCHEM, V118, P4404, DOI 10.1002/jcb.26094
   Traba J, 2017, J BIOL CHEM, V292, P12153, DOI 10.1074/jbc.M117.791715
   Treberg JR, 2011, J BIOL CHEM, V286, P27103, DOI 10.1074/jbc.M111.252502
   Trenker M, 2007, NAT CELL BIOL, V9, P445, DOI 10.1038/ncb1556
   Tu N, 1998, LIFE SCI, V64, pPL41, DOI 10.1016/S0024-3205(98)00555-4
   Turner JD, 2010, CIRC RES, V106, P730, DOI 10.1161/CIRCRESAHA.109.206631
   Turrens JF, 2003, J PHYSIOL-LONDON, V552, P335, DOI 10.1113/jphysiol.2003.049478
   Twig G, 2008, EMBO J, V27, P433, DOI 10.1038/sj.emboj.7601963
   Urbankova E, 2003, J BIOL CHEM, V278, P32497, DOI 10.1074/jbc.M303721200
   Urbankova E, 2003, INT J BIOCHEM CELL B, V35, P212, DOI 10.1016/S1357-2725(02)00131-0
   Varela L, 2016, NEUROBIOL DIS, V90, P68, DOI 10.1016/j.nbd.2016.01.004
   Vatamaniuk MZ, 2006, DIABETES, V55, P2730, DOI 10.2337/db05-0470
   Vats D, 2006, CELL METAB, V4, P255, DOI 10.1016/j.cmet.2006.08.006
   Vidal-Puig AJ, 2000, J BIOL CHEM, V275, P16258, DOI 10.1074/jbc.M910179199
   VidalPuig A, 1997, BIOCHEM BIOPH RES CO, V235, P79, DOI 10.1006/bbrc.1997.6740
   Villarroya F, 2007, PPAR RES, V2007, DOI 10.1155/2007/74364
   Vogler S, 2006, AM J PATHOL, V168, P1570, DOI 10.2353/ajpath.2006.051069
   Vozza A, 2014, P NATL ACAD SCI USA, V111, P960, DOI 10.1073/pnas.1317400111
   Wai T, 2015, SCIENCE, V350, DOI 10.1126/science.aad0116
   Waldeck-Weiermair M, 2011, J BIOL CHEM, V286, P28444, DOI 10.1074/jbc.M111.244517
   Waldeck-Weiermair M, 2010, CELL CALCIUM, V48, P288, DOI 10.1016/j.ceca.2010.10.004
   Waldeck-Weiermair M, 2010, CELL CALCIUM, V47, P433, DOI 10.1016/j.ceca.2010.03.004
   WALKER JE, 1993, J BIOENERG BIOMEMBR, V25, P435, DOI 10.1007/BF01108401
   Wang D, 2014, NEUROSCIENCE, V277, P36, DOI 10.1016/j.neuroscience.2014.06.060
   Wang H, 2004, AM J PHYSIOL-ENDOC M, V286, pE1, DOI 10.1152/ajpendo.00231.2003
   Wang MX, 2017, ONCOTARGET, V8, P8083, DOI 10.18632/oncotarget.14097
   Wang YL, 2009, J LEUKOCYTE BIOL, V86, P981, DOI 10.1189/jlb.0708454
   Watanabe S, 2016, BIOCHEM BIOPH RES CO, V471, P191, DOI 10.1016/j.bbrc.2016.01.153
   Waypa GB, 2016, MOL ASPECTS MED, V47-48, P76, DOI 10.1016/j.mam.2016.01.002
   Weinberg SE, 2015, IMMUNITY, V42, P406, DOI 10.1016/j.immuni.2015.02.002
   West AP, 2011, NATURE, V472, P476, DOI 10.1038/nature09973
   Wikstrom JD, 2014, EMBO J, V33, P418, DOI 10.1002/embj.201385014
   WINKLER E, 1994, J BIOL CHEM, V269, P2508
   Woyda-Ploszczyca AM, 2017, BBA-BIOENERGETICS, V1858, P21, DOI 10.1016/j.bbabio.2016.10.003
   Wu X, 2016, J AM CHEM SOC, V138, P16508, DOI 10.1021/jacs.6b10615
   Xiong SQ, 2016, HYPERTENSION, V67, P451, DOI 10.1161/HYPERTENSIONAHA.115.06223
   Xu K, 2011, DIABETOLOGIA, V54, P2315, DOI 10.1007/s00125-011-2245-y
   Xu Y, 2015, ONCOGENE, V34, P4229, DOI 10.1038/onc.2014.355
   Yamaguchi H, 2004, FEBS LETT, V577, P299, DOI 10.1016/j.febslet.2004.09.070
   Yang Y, 2016, PLOS ONE, V11, DOI 10.1371/journal.pone.0147026
   Yin F, 2012, ANTIOXID REDOX SIGN, V17, P1714, DOI 10.1089/ars.2012.4639
   Yoshitomi H, 1998, GENE, V215, P77, DOI 10.1016/S0378-1119(98)00279-0
   YU R, 2017, SCI REP UK, V7
   Yu SX, 2015, SCI REP-UK, V5, DOI 10.1038/srep17935
   Yu XX, 2000, FASEB J, V14, P1611, DOI 10.1096/fj.14.11.1611
   Zackova M, 2003, J BIOL CHEM, V278, P20761, DOI 10.1074/jbc.M212850200
   Zhang CY, 2006, CELL METAB, V3, P417, DOI 10.1016/j.cmet.2006.04.010
   Zhang CY, 2001, CELL, V105, P745, DOI 10.1016/S0092-8674(01)00378-6
   Zhang HJ, 2002, J BIOL CHEM, V277, P20919, DOI 10.1074/jbc.M109801200
   Zhang J, 2011, EMBO J, V30, P4860, DOI 10.1038/emboj.2011.401
   Zhang K, 2014, EMBO REP, V15, P576, DOI 10.1002/embr.201338240
   Zhang RL, 2017, INT J MOL MED, V39, P1421, DOI 10.3892/ijmm.2017.2977
   Zheng GL, 2015, INT J MOL MED, V35, P1525, DOI 10.3892/ijmm.2015.2177
   Zhou MY, 2012, PLOS ONE, V7, DOI 10.1371/journal.pone.0032349
   Zhou Y, 2017, AM J PHYSIOL-RENAL, V313, pF926, DOI 10.1152/ajprenal.00118.2017
   Zhu R, 2013, J AM CHEM SOC, V135, P3640, DOI 10.1021/ja312550k
NR 453
TC 76
Z9 76
U1 1
U2 41
PU MARY ANN LIEBERT, INC
PI NEW ROCHELLE
PA 140 HUGUENOT STREET, 3RD FL, NEW ROCHELLE, NY 10801 USA
SN 1523-0864
EI 1557-7716
J9 ANTIOXID REDOX SIGN
JI Antioxid. Redox Signal.
PD SEP
PY 2018
VL 29
IS 7
BP 667
EP 714
DI 10.1089/ars.2017.7225
PG 48
WC Biochemistry & Molecular Biology; Endocrinology & Metabolism
WE Science Citation Index Expanded (SCI-EXPANDED)
SC Biochemistry & Molecular Biology; Endocrinology & Metabolism
GA GN8ZJ
UT WOS:000439467100004
PM 29351723
OA Green Published
DA 2022-07-19
ER

PT J
AU Plecita-Hlavata, L
   Jezek, P
AF Plecita-Hlavata, Lydie
   Jezek, Petr
TI Integration of superoxide formation and cristae morphology for
   mitochondrial redox signaling
SO INTERNATIONAL JOURNAL OF BIOCHEMISTRY & CELL BIOLOGY
LA English
DT Review
DE Redox signaling; Mitochondrial cristae morphology; ATP-synthase dimers;
   OPA1; MICOS
ID STIMULATED INSULIN-SECRETION; SUPERRESOLUTION MICROSCOPY REVEALS; ATPASE
   INHIBITORY FACTOR-1; BOVINE HEART-MITOCHONDRIA; ELECTRON-TRANSPORT
   CHAIN; INDUCIBLE FACTOR 1-ALPHA; CANCER-CELL METABOLISM; BROWN FAT
   MITOCHONDRIA; CYTOCHROME-C RELEASE; COMPLEX-I ACTIVITY
AB The mitochondrial network provides the central cell's energetic and regulatory unit, which besides ATP and metabolite production participates in cellular signaling through regulated reactive oxygen species (ROS) production and various protein/ion fluxes. The inner membrane forms extensive folds, called cristae, i.e. cavities enfolded from and situated perpendicularly to its inner boundary membrane portion, which encompasses an inner cylinder within the outer membrane tubule. Mitochondria] cristae ultramorphology reflects various metabolic, physiological or pathological states. Since the mitochondrion is typically a predominant superoxide source and generated ROS also serve for the creation of information redox signals, we review known relationships between ROS generation within the respiratory chain complexes of cristae and cristae morphology. Notably, it is emphasized that cristae shape is governed by ATP-synthase dimers, MICOS complexes, OPA1 isoforms and the umbrella of their regulation, and also dependent on local protonmotive force (electrical potential component) in cristae. Cristae are also affected by redox-sensitive kinases/phosphatases or p66SHC. ATP-synthase dimers decrease in the inflated intracristal space, diminishing pH and hypothetically having minimal superoxide formation. Matrix-released signaling superoxide/H2O2 is predominantly integrated along mitochondrial tubules, whereas the diffusion of intracristal signaling ROS species is controlled by crista junctions, the widening of which enables specific retrograde redox signaling such as during hypoxic cell adaptation. Other physiological cases of H2O2 release from the mitochondrion include the modulation of insulin release in pancreatic beta-cells, enhancement of insulin signaling in peripheral tissues, signaling by T-cell receptors, retrograde signaling during the cell cycle and cell differentiation, specifically that of adipocytes. (C) 2016 Elsevier Ltd. All rights reserved.
C1 [Plecita-Hlavata, Lydie; Jezek, Petr] Acad Sci Czech Republ, Inst Physiol, Dept Membrane Transport Biophys, Prague, Czech Republic.
RP Jezek, P (通讯作者)，Acad Sci Czech Republ, Inst Physiol, Dept 75, Videnska 1083, CR-14220 Prague 4, Czech Republic.
EM jezek@biomed.cas.cz
RI Jezek, Petr/B-9264-2012; Plecita-Hlavata, Lydie/C-1028-2012
OI Jezek, Petr/0000-0002-2720-9395; Plecita-Hlavata,
   Lydie/0000-0003-0759-1731
FU Grant Agency of the Czech Republic [16-04788S, 16-06700S]; 
   [RVO67985823]
FX The project was supported by grant of the Grant Agency of the Czech
   Republic No. 16-04788S to P.J.; and 16-06700S to L.P.H.; and the
   research project RVO67985823.
CR Acin-Perez R, 2011, CELL METAB, V13, P712, DOI 10.1016/j.cmet.2011.03.024
   Ahmad KA, 2004, CANCER RES, V64, P7867, DOI 10.1158/0008-5472.CAN-04-0648
   Ahn BH, 2008, P NATL ACAD SCI USA, V105, P14447, DOI 10.1073/pnas.0803790105
   Ahuja N, 2007, J BIOL CHEM, V282, DOI 10.1074/jbc.M705488200
   Akepati VR, 2008, J NEUROCHEM, V106, P372, DOI 10.1111/j.1471-4159.2008.05401.x
   Akhand AK, 1999, J BIOL CHEM, V274, P25821, DOI 10.1074/jbc.274.36.25821
   Allegretti M, 2015, NATURE, V521, P237, DOI 10.1038/nature14185
   Almeida LO, 2015, BIOCHEM BIOPH RES CO, V458, P300, DOI 10.1016/j.bbrc.2015.01.104
   Althoff T, 2011, EMBO J, V30, P4652, DOI 10.1038/emboj.2011.324
   Anand R, 2014, J CELL BIOL, V204, P919, DOI 10.1083/jcb.201308006
   Anderson KA, 2012, ESSAYS BIOCHEM, V52, P23, DOI [10.1042/BSE0520023, 10.1042/bse0520023]
   Arciuch VGA, 2009, ADV DRUG DELIVER REV, V61, P1234, DOI 10.1016/j.addr.2009.04.025
   Aon MA, 2010, BBA-BIOENERGETICS, V1797, P865, DOI 10.1016/j.bbabio.2010.02.016
   Aon MA, 2003, J BIOL CHEM, V278, P44735, DOI 10.1074/jbc.M302673200
   Applegate MAB, 2008, BIOCHEMISTRY-US, V47, P473, DOI 10.1021/bi7017464
   Ashcroft FM, 2012, CELL, V148, P1160, DOI 10.1016/j.cell.2012.02.010
   Barbot M, 2015, CELL METAB, V21, P756, DOI 10.1016/j.cmet.2015.04.006
   Baricault L, 2007, EXP CELL RES, V313, P3800, DOI 10.1016/j.yexcr.2007.08.008
   Beinlich FRM, 2015, ACS CHEM BIOL, V10, P1970, DOI 10.1021/acschembio.5b00295
   Bell EL, 2007, J CELL BIOL, V177, P1029, DOI 10.1083/jcb.200609074
   Bender E, 2000, FEBS LETT, V466, P130, DOI 10.1016/S0014-5793(99)01773-1
   Bernardi P, 2015, PHYSIOL REV, V95, P1111, DOI 10.1152/physrev.00001.2015
   Bleier L, 2015, FREE RADICAL BIO MED, V78, P1, DOI 10.1016/j.freeradbiomed.2014.10.511
   Bleier L, 2013, BBA-BIOENERGETICS, V1827, P1320, DOI 10.1016/j.bbabio.2012.12.002
   Bohnert M, 2015, CELL METAB, V21, P747, DOI 10.1016/j.cmet.2015.04.007
   Bohnert M, 2012, MOL BIOL CELL, V23, P3948, DOI 10.1091/mbc.E12-04-0295
   Borecky J, 1997, J BIOL CHEM, V272, P19282
   Brand MD, 2013, BRIT J DERMATOL, V169, P1, DOI 10.1111/bjd.12208
   Brand M. D., 2016, FREE RADIC BIOL MED
   Brand MD, 2010, EXP GERONTOL, V45, P466, DOI 10.1016/j.exger.2010.01.003
   Brocato J, 2014, MOL PHARMACOL, V85, P651, DOI 10.1124/mol.113.089623
   Bulteau AL, 2005, P NATL ACAD SCI USA, V102, P5987, DOI 10.1073/pnas.0501519102
   Cardoso AR, 2012, FREE RADICAL BIO MED, V52, P2201, DOI 10.1016/j.freeradbiomed.2012.03.008
   Carelli V, 2015, INT J BIOCHEM CELL B, V63, P21, DOI 10.1016/j.biocel.2015.01.023
   Chae HZ, 2012, ANTIOXID REDOX SIGN, V16, P506, DOI 10.1089/ars.2011.4260
   Chandel NS, 2010, RESP PHYSIOL NEUROBI, V174, P175, DOI 10.1016/j.resp.2010.08.004
   Chandel NS, 2000, ONCOGENE, V19, P3840, DOI 10.1038/sj.onc.1203727
   Chandel NS, 1998, P NATL ACAD SCI USA, V95, P11715, DOI 10.1073/pnas.95.20.11715
   Chen ZX, 2010, CELL DEATH DIFFER, V17, P408, DOI 10.1038/cdd.2009.132
   Cherepanov DA, 2003, BIOPHYS J, V85, P1307, DOI 10.1016/S0006-3495(03)74565-2
   Chouchani ET, 2014, NATURE, V515, P431, DOI 10.1038/nature13909
   Choudhary C, 2009, SCIENCE, V325, P834, DOI 10.1126/science.1175371
   Cipolat S, 2004, P NATL ACAD SCI USA, V101, P15927, DOI 10.1073/pnas.0407043101
   Cipolat S, 2006, CELL, V126, P163, DOI 10.1016/j.cell.2006.06.021
   Civiletto G, 2015, CELL METAB, V21, P845, DOI 10.1016/j.cmet.2015.04.016
   Cogliati S, 2013, CELL, V155, P160, DOI 10.1016/j.cell.2013.08.032
   Comito G, 2011, FREE RADICAL BIO MED, V51, P893, DOI 10.1016/j.freeradbiomed.2011.05.042
   Connor KM, 2005, J BIOL CHEM, V280, P16916, DOI 10.1074/jbc.M410690200
   Costa V, 2010, EMBO MOL MED, V2, P490, DOI 10.1002/emmm.201000102
   Csibi A, 2013, CELL, V153, P840, DOI 10.1016/j.cell.2013.04.023
   Dai DF, 2011, CIRC RES, V108, P837, DOI 10.1161/CIRCRESAHA.110.232306
   Daum B, 2013, P NATL ACAD SCI USA, V110, P15301, DOI 10.1073/pnas.1305462110
   Davies KM, 2012, P NATL ACAD SCI USA, V109, P13602, DOI 10.1073/pnas.1204593109
   Davies KM, 2011, P NATL ACAD SCI USA, V108, P14121, DOI 10.1073/pnas.1103621108
   De Brito OM, 2008, ANTIOXID REDOX SIGN, V10, P621, DOI 10.1089/ars.2007.1934
   Dikalov SI, 2013, AM J PHYSIOL-HEART C, V305, pH1417, DOI 10.1152/ajpheart.00089.2013
   Dikalov Sergey I, 2012, Am J Physiol Regul Integr Comp Physiol, V302, pR1134, DOI 10.1152/ajpregu.00842.2010
   Dikalova AE, 2010, CIRC RES, V107, P106, DOI 10.1161/CIRCRESAHA.109.214601
   Dikov D, 2013, J STRUCT BIOL, V183, P455, DOI 10.1016/j.jsb.2013.06.003
   Ding WX, 2012, J BIOL CHEM, V287, P42373, DOI 10.1074/jbc.M112.413674
   Dlaskova A, 2008, INT J BIOCHEM CELL B, V40, P1792, DOI 10.1016/j.biocel.2008.01.012
   Dlaskova A, 2015, J BIOENERG BIOMEMBR, V47, P255, DOI 10.1007/s10863-015-9610-3
   Dudkina NV, 2011, P NATL ACAD SCI USA, V108, P15196, DOI 10.1073/pnas.1107819108
   Duvezin-Caubet S, 2006, J BIOL CHEM, V281, P37972, DOI 10.1074/jbc.M606059200
   Ehses S, 2009, J CELL BIOL, V187, P1023, DOI 10.1083/jcb.200906084
   Engen JR, 2008, CELL MOL LIFE SCI, V65, P3058, DOI 10.1007/s00018-008-8122-2
   Fallaize D, 2015, CELL SIGNAL, V27, P2543, DOI 10.1016/j.cellsig.2015.09.020
   Fedorenko A, 2012, CELL, V151, P400, DOI 10.1016/j.cell.2012.09.010
   Formentini L, 2012, MOL CELL, V45, P731, DOI 10.1016/j.molcel.2012.01.008
   Foster DB, 2012, CIRC RES, V111, P446, DOI 10.1161/CIRCRESAHA.112.266445
   Frey TG, 2002, BBA-BIOENERGETICS, V1555, P196, DOI 10.1016/S0005-2728(02)00278-5
   Frezza C, 2006, CELL, V126, P177, DOI 10.1016/j.cell.2006.06.025
   Fridovich I, 2004, AGING CELL, V3, P13, DOI 10.1046/j.1474-9728.2003.00075.x
   Fukuda R, 2007, CELL, V129, P111, DOI 10.1016/j.cell.2007.01.047
   Galimov ER, 2014, PLOS ONE, V9, DOI 10.1371/journal.pone.0086521
   Garcia-Bermudez J, 2015, CELL REP, V12, P2143, DOI 10.1016/j.celrep.2015.08.052
   Garlid AO, 2013, AM J PHYSIOL-HEART C, V305, pH960, DOI 10.1152/ajpheart.00858.2012
   Geisler S, 2010, AUTOPHAGY, V6, P871, DOI 10.4161/auto.6.7.13286
   Genin EC, 2016, EMBO MOL MED, V8, P58, DOI 10.15252/emmm.201505496
   Gertz M, 2009, AGING-US, V1, P254, DOI 10.18632/aging.100017
   Gilkerson RW, 2003, FEBS LETT, V546, P355, DOI 10.1016/S0014-5793(03)00633-1
   Giorgio M, 2005, CELL, V122, P221, DOI 10.1016/j.cell.2005.05.011
   Glancy B, 2015, NATURE, V523, P617, DOI 10.1038/nature14614
   Gorlach A, 2015, REDOX BIOL, V6, P372, DOI 10.1016/j.redox.2015.08.016
   Golic I, 2014, EUR J HISTOCHEM, V58, P251, DOI 10.4081/ejh.2014.2377
   Goncalves RLS, 2015, J BIOL CHEM, V290, P209, DOI 10.1074/jbc.M114.619072
   Green DR, 2014, SCIENCE, V345, P1466, DOI 10.1126/science.1250256
   Griparic L, 2004, J BIOL CHEM, V279, P18792, DOI 10.1074/jbc.M400920200
   Griparic L, 2007, J CELL BIOL, V178, P757, DOI 10.1083/jcb.200704112
   Guarani V, 2015, ELIFE, V4, DOI 10.7554/eLife.06265
   Guillaud F, 2014, BBA-BIOENERGETICS, V1837, P1643, DOI 10.1016/j.bbabio.2014.05.358
   Guzy RD, 2005, CELL METAB, V1, P401, DOI 10.1016/j.cmet.2005.05.001
   Han D, 2003, J BIOL CHEM, V278, P5557, DOI 10.1074/jbc.M210269200
   Harner M, 2011, EMBO J, V30, P4356, DOI 10.1038/emboj.2011.379
   Harner ME, 2014, ELIFE, V3, DOI 10.7554/eLife.01684
   Head B, 2009, J CELL BIOL, V187, P959, DOI 10.1083/jcb.200906083
   Hebert AS, 2013, MOL CELL, V49, P186, DOI 10.1016/j.molcel.2012.10.024
   Hebert-Chatelain E, 2013, INT J BIOCHEM CELL B, V45, P90, DOI 10.1016/j.biocel.2012.08.014
   Hernansanz-Agustin P, 2014, FREE RADICAL BIO MED, V71, P146, DOI 10.1016/j.freeradbiomed.2014.03.011
   Hirst J, 2008, BIOCHEM SOC T, V36, P976, DOI 10.1042/BST0360976
   Hohr AIC, 2015, BBA-MOL CELL RES, V1853, P74, DOI 10.1016/j.bbamcr.2014.10.006
   Hurd TR, 2008, J BIOL CHEM, V283, P24801, DOI 10.1074/jbc.M803432200
   Huynen MA, 2016, BBA-MOL CELL RES, V1863, P91, DOI 10.1016/j.bbamcr.2015.10.009
   Ioakeimidis F, 2014, PLOS ONE, V9, DOI 10.1371/journal.pone.0104237
   Ishihara N, 2006, EMBO J, V25, P2966, DOI 10.1038/sj.emboj.7601184
   Jaburek M, 2013, INT J BIOCHEM CELL B, V45, P816, DOI 10.1016/j.biocel.2013.01.010
   Jans DC, 2013, P NATL ACAD SCI USA, V110, P8936, DOI 10.1073/pnas.1301820110
   Javadov S, 2014, PHARMACOL THERAPEUT, V144, P202, DOI 10.1016/j.pharmthera.2014.05.013
   Jezek J, 2015, ANTIOXID REDOX SIGN, V23, P958, DOI 10.1089/ars.2014.6195
   Jezek P, 2005, INT J BIOCHEM CELL B, V37, P2478, DOI 10.1016/j.biocel.2005.05.013
   Jezek P., 2016, BBA-BIOENERGETICS, pe1
   Jezek P, 2009, INT J BIOCHEM CELL B, V41, P1790, DOI 10.1016/j.biocel.2009.02.014
   Jiang X, 2016, MOL CELL, V63, P229, DOI 10.1016/j.molcel.2016.06.016
   Jiko C, 2015, ELIFE, V4, DOI 10.7554/eLife.06119
   Jin ZX, 2014, CELL METAB, V20, P483, DOI 10.1016/j.cmet.2014.07.011
   Jitrapakdee S, 2010, DIABETOLOGIA, V53, P1019, DOI 10.1007/s00125-010-1685-0
   Joseph JW, 2006, J BIOL CHEM, V281, P35624, DOI 10.1074/jbc.M602606200
   Kaminski S, 2011, J AUTOIMMUN, V37, P198, DOI 10.1016/j.jaut.2011.05.018
   Kartini I, 2014, FREE RADICAL BIO MED, V75, pS13, DOI 10.1016/j.freeradbiomed.2014.10.584
   Kil IS, 2005, J BIOL CHEM, V280, P10846, DOI 10.1074/jbc.M411306200
   Kim EM, 2014, ONCOTARGET, V5, P8452
   Kim SC, 2006, MOL CELL, V23, P607, DOI 10.1016/j.molcel.2006.06.026
   Kioka H, 2014, P NATL ACAD SCI USA, V111, P273, DOI 10.1073/pnas.1318547111
   Kirkland RA, 2002, J NEUROSCI, V22, P6480
   Klotz LO, 2015, REDOX BIOL, V6, P51, DOI 10.1016/j.redox.2015.06.019
   Klotzsch E, 2015, P NATL ACAD SCI USA, V112, P130, DOI 10.1073/pnas.1415261112
   Knock GA, 2009, FREE RADICAL BIO MED, V46, P633, DOI 10.1016/j.freeradbiomed.2008.11.015
   Korner C, 2012, MOL BIOL CELL, V23, P2143, DOI 10.1091/mbc.E11-10-0831
   Kuhlbrandt W, 2015, BMC BIOL, V13, DOI 10.1186/s12915-015-0201-x
   Kukat C, 2015, P NATL ACAD SCI USA, V112, P11288, DOI 10.1073/pnas.1512131112
   Kussmaul L, 2006, P NATL ACAD SCI USA, V103, P7607, DOI 10.1073/pnas.0510977103
   Kuwana T, 2016, SCI REP-UK, V6, DOI 10.1038/srep27299
   Landes T, 2010, EMBO REP, V11, P459, DOI 10.1038/embor.2010.50
   Lebiedzinska-Arciszewska M, 2015, EUR J CLIN INVEST, V45, P25, DOI 10.1111/eci.12364
   Lee S, 2013, ANTIOXID REDOX SIGN, V18, P1165, DOI 10.1089/ars.2011.4322
   Leloup C, 2009, DIABETES, V58, P673, DOI 10.2337/db07-1056
   Lemasters JJ, 2014, REDOX BIOL, V2, P749, DOI 10.1016/j.redox.2014.06.004
   Liu ZC, 2006, ANNU REV GENET, V40, P159, DOI 10.1146/annurev.genet.40.110405.090613
   Lluis JM, 2007, CANCER RES, V67, P7368, DOI 10.1158/0008-5472.CAN-07-0515
   Loh K, 2009, CELL METAB, V10, P260, DOI 10.1016/j.cmet.2009.08.009
   Lopez-Mejia IC, 2015, CURR OPIN CELL BIOL, V33, P19, DOI 10.1016/j.ceb.2014.10.006
   Low ICC, 2014, BLOOD, V124, P2223, DOI 10.1182/blood-2014-03-563296
   Macchi M, 2013, J CELL SCI, V126, P814, DOI 10.1242/jcs.115675
   Mailloux RJ, 2014, REDOX BIOL, V2, P123, DOI 10.1016/j.redox.2013.12.011
   Mannella CA, 2006, BBA-MOL BASIS DIS, V1762, P140, DOI 10.1016/j.bbadis.2005.07.001
   MANNELLA CA, 1994, MICROSC RES TECHNIQ, V27, P278, DOI 10.1002/jemt.1070270403
   Mannella CA, 1997, TRENDS BIOCHEM SCI, V22, P37, DOI 10.1016/S0968-0004(96)30050-9
   Mannella CA, 2008, ANN NY ACAD SCI, V1147, P171, DOI 10.1196/annals.1427.020
   Markevich NI, 2015, BBA-BIOENERGETICS, V1847, P656, DOI 10.1016/j.bbabio.2015.04.005
   Mehta NK, 2014, BBA-MOL CELL BIOL L, V1841, P1491, DOI 10.1016/j.bbalip.2014.07.011
   Merkwirth C, 2008, GENE DEV, V22, P476, DOI 10.1101/gad.460708
   Merkwirth C, 2009, BBA-MOL CELL RES, V1793, P27, DOI 10.1016/j.bbamcr.2008.05.013
   Merkwirth C, 2008, CELL, V135, P1165, DOI 10.1016/j.cell.2008.12.005
   Migliaccio E, 1999, NATURE, V402, P309, DOI 10.1038/46311
   Mills EL, 2016, EUR J IMMUNOL, V46, P13, DOI 10.1002/eji.201445427
   Muller-Rischart AK, 2013, MOL CELL, V49, P908, DOI 10.1016/j.molcel.2013.01.036
   Muller FL, 2004, J BIOL CHEM, V279, P49064, DOI 10.1074/jbc.M407715200
   Nemoto S, 2000, MOL CELL BIOL, V20, P7311, DOI 10.1128/MCB.20.19.7311-7318.2000
   Neupert W, 2012, CELL, V149, P722, DOI 10.1016/j.cell.2012.04.010
   Nguyen LK, 2013, J CELL SCI, V126, P1454, DOI 10.1242/jcs.119974
   Norton M, 2014, SCI SIGNAL, V7, DOI 10.1126/scisignal.2004374
   O-Uchi J, 2014, ANTIOXID REDOX SIGN, V21, P987, DOI 10.1089/ars.2013.5681
   Odegaard ML, 2010, J BIOL CHEM, V285, P16530, DOI 10.1074/jbc.M109.092593
   Orsini F, 2004, J BIOL CHEM, V279, P25689, DOI 10.1074/jbc.M401844200
   Ott C, 2015, PLOS ONE, V10, DOI 10.1371/journal.pone.0120213
   Papa S, 2008, BBA-BIOENERGETICS, V1777, P719, DOI 10.1016/j.bbabio.2008.04.005
   Parihar P, 2015, EXP GERONTOL, V61, P130, DOI 10.1016/j.exger.2014.12.004
   Patten DA, 2014, EMBO J, V33, P2676, DOI 10.15252/embj.201488349
   Patten DA, 2010, MOL BIOL CELL, V21, P3247, DOI 10.1091/mbc.E10-01-0025
   Patterson HC, 2015, P NATL ACAD SCI USA, V112, pE5679, DOI 10.1073/pnas.1517932112
   Pellegrini M, 2007, CELL DEATH DIFFER, V14, P338, DOI 10.1038/sj.cdd.4401997
   Peng C, 2011, MOL CELL PROTEOMICS, V10, DOI 10.1074/mcp.M111.012658
   Perkins GA, 2010, J NEUROSCI, V30, P1015, DOI 10.1523/JNEUROSCI.1517-09.2010
   Pernas L, 2016, ANNU REV PHYSIOL, V78, P505, DOI 10.1146/annurev-physiol-021115-105011
   Pfanner N, 2014, J CELL BIOL, V204, P1083, DOI 10.1083/jcb.201401006
   Pi JB, 2007, DIABETES, V56, P1783, DOI 10.2337/db06-1601
   Picard M, 2015, NAT COMMUN, V6, DOI 10.1038/ncomms7259
   Plecita-Hlavata L, 2008, BBA-BIOENERGETICS, V1777, P834, DOI 10.1016/j.bbabio.2008.04.002
   Plecita-Hlavata L, 2016, FASEB J, V30, P1941, DOI 10.1096/fj.201500176
   Plecita-Hlavata L, 2015, J BIOENERG BIOMEMBR, V47, P467, DOI 10.1007/s10863-015-9628-6
   Prentki M, 2013, CELL METAB, V18, P162, DOI 10.1016/j.cmet.2013.05.018
   Pryde KR, 2011, J BIOL CHEM, V286, P18056, DOI 10.1074/jbc.M110.186841
   Quinlan CL, 2013, REDOX BIOL, V1, P304, DOI 10.1016/j.redox.2013.04.005
   Quinlan CL, 2011, J BIOL CHEM, V286, P31361, DOI 10.1074/jbc.M111.267898
   Quintero M, 2006, P NATL ACAD SCI USA, V103, P5379, DOI 10.1073/pnas.0601026103
   Ray PD, 2012, CELL SIGNAL, V24, P981, DOI 10.1016/j.cellsig.2012.01.008
   Rieger B, 2014, NAT COMMUN, V5, DOI 10.1038/ncomms4103
   Ronnebaum SM, 2006, J BIOL CHEM, V281, P30593, DOI 10.1074/jbc.M511908200
   Saadeh M, 2012, PLOS ONE, V7, DOI 10.1371/journal.pone.0030200
   Sabharwal SS, 2013, BIOCHEM J, V456, P337, DOI 10.1042/BJ20130740
   Salvi M, 2005, FREE RADICAL BIO MED, V38, P1267, DOI 10.1016/j.freeradbiomed.2005.02.006
   Samant SA, 2014, MOL CELL BIOL, V34, P807, DOI 10.1128/MCB.01483-13
   Santo-Domingo Jaime, 2015, World J Biol Chem, V6, P310, DOI 10.4331/wjbc.v6.i4.310
   Sarewicz M, 2010, BBA-BIOENERGETICS, V1797, P1820, DOI 10.1016/j.bbabio.2010.07.005
   Schlattner U, 2014, CHEM PHYS LIPIDS, V179, P32, DOI 10.1016/j.chemphyslip.2013.12.008
   Schroedl C, 2002, AM J PHYSIOL-LUNG C, V283, pL922, DOI 10.1152/ajplung.00014.2002
   Scorrano L, 2002, DEV CELL, V2, P55, DOI 10.1016/S1534-5807(01)00116-2
   Semenza GL, 2012, CELL, V148, P399, DOI 10.1016/j.cell.2012.01.021
   Sena LA, 2013, IMMUNITY, V38, P225, DOI 10.1016/j.immuni.2012.10.020
   Shimura T, 2016, ONCOTARGET, V7, P3559, DOI 10.18632/oncotarget.6518
   Song DH, 2013, PHYS REV E, V88, DOI 10.1103/PhysRevE.88.062723
   Song ZY, 2007, J CELL BIOL, V178, P749, DOI 10.1083/jcb.200704110
   Steinberg SF, 2015, FRONT PHARMACOL, V6, DOI 10.3389/fphar.2015.00128
   Strauss M, 2008, EMBO J, V27, P1154, DOI 10.1038/emboj.2008.35
   Sullivan LB, 2013, MOL CELL, V51, P236, DOI 10.1016/j.molcel.2013.05.003
   Sun MG, 2007, NAT CELL BIOL, V9, P1057, DOI 10.1038/ncb1630
   Tanaka J, 2009, DIABETES, V58, P2344, DOI 10.2337/db09-0167
   Tauber J, 2013, INT J BIOCHEM CELL B, V45, P593, DOI 10.1016/j.biocel.2012.11.019
   Tormos KV, 2011, CELL METAB, V14, P537, DOI 10.1016/j.cmet.2011.08.007
   Tsang CK, 2014, NAT COMMUN, V5, DOI 10.1038/ncomms4446
   Twig G, 2008, EMBO J, V27, P433, DOI 10.1038/sj.emboj.7601963
   Ulivieri C, 2010, TISSUE CELL, V42, P339, DOI 10.1016/j.tice.2010.10.004
   van der Laan M, 2016, CURR OPIN CELL BIOL, V41, P33, DOI 10.1016/j.ceb.2016.03.013
   Varanita T, 2015, CELL METAB, V21, P834, DOI 10.1016/j.cmet.2015.05.007
   Vassilopoulos A, 2014, ANTIOXID REDOX SIGN, V21, P551, DOI 10.1089/ars.2013.5420
   Wang LL, 2015, CELL MOL LIFE SCI, V72, P1489, DOI 10.1007/s00018-014-1810-1
   Wang SB, 2013, TRENDS CARDIOVAS MED, V23, P14, DOI 10.1016/j.tcm.2012.08.005
   Wasilewski M, 2012, CURR BIOL, V22, P1228, DOI 10.1016/j.cub.2012.04.054
   Waypa GB, 2010, CIRC RES, V106, P526, DOI 10.1161/CIRCRESAHA.109.206334
   Weber TA, 2013, PLOS ONE, V8, DOI 10.1371/journal.pone.0063683
   Weinberg SE, 2015, IMMUNITY, V42, P406, DOI 10.1016/j.immuni.2015.02.002
   WESTERHOFF HV, 1984, FEBS LETT, V165, P1, DOI 10.1016/0014-5793(84)80002-2
   Wheeler ML, 2012, J IMMUNOL, V189, P4405, DOI 10.4049/jimmunol.1201433
   Wikstrom JD, 2014, EMBO J, V33, P418, DOI 10.1002/embj.201385014
   Winterbourn CC, 2013, METHOD ENZYMOL, V528, P3, DOI 10.1016/B978-0-12-405881-1.00001-X
   Woodall MC, 2014, CIRC RES, V114, P1661, DOI 10.1161/CIRCRESAHA.114.300513
   Xie J, 2007, FEBS LETT, V581, P3545, DOI 10.1016/j.febslet.2007.06.052
   Yamaguchi R, 2008, MOL CELL, V31, P557, DOI 10.1016/j.molcel.2008.07.010
   Yan Y, 2008, CARDIOVASC RES, V77, P432, DOI 10.1093/cvr/cvm047
   Yang RF, 2015, SCI REP-UK, V5, DOI 10.1038/srep07990
   Zepeda AB, 2013, CELL BIOCHEM FUNCT, V31, P451, DOI 10.1002/cbf.2985
   Zerbes RM, 2012, J MOL BIOL, V422, P183, DOI 10.1016/j.jmb.2012.05.004
   Zhang HJ, 2002, J BIOL CHEM, V277, P20919, DOI 10.1074/jbc.M109801200
   Zhou LF, 2011, J MOL CELL CARDIOL, V51, P632, DOI 10.1016/j.yjmcc.2011.05.007
   Zhou RB, 2011, NATURE, V469, P221, DOI 10.1038/nature09663
   Zick M, 2009, BBA-MOL CELL RES, V1793, P5, DOI 10.1016/j.bbamcr.2008.06.013
NR 236
TC 36
Z9 37
U1 0
U2 23
PU PERGAMON-ELSEVIER SCIENCE LTD
PI OXFORD
PA THE BOULEVARD, LANGFORD LANE, KIDLINGTON, OXFORD OX5 1GB, ENGLAND
SN 1357-2725
EI 1878-5875
J9 INT J BIOCHEM CELL B
JI Int. J. Biochem. Cell Biol.
PD NOV
PY 2016
VL 80
BP 31
EP 50
DI 10.1016/j.biocel.2016.09.010
PG 20
WC Biochemistry & Molecular Biology; Cell Biology
WE Science Citation Index Expanded (SCI-EXPANDED)
SC Biochemistry & Molecular Biology; Cell Biology
GA EC3UX
UT WOS:000388053400004
PM 27640755
DA 2022-07-19
ER

PT J
AU Singh, A
   Kukreti, R
   Saso, L
   Kukreti, S
AF Singh, Anju
   Kukreti, Ritushree
   Saso, Luciano
   Kukreti, Shrikant
TI Mechanistic Insight into Oxidative Stress-Triggered Signaling Pathways
   and Type 2 Diabetes
SO MOLECULES
LA English
DT Review
DE oxidative stress (OS); ROS; diabetes mellitus (DM); antioxidants;
   insulin; mitochondria
ID PROTEIN-KINASE-C; PANCREATIC BETA-CELLS; NF-KAPPA-B; NADPH OXIDASE;
   NITRIC-OXIDE; INSULIN-RESISTANCE; NAD(P)H OXIDASE; POLYOL PATHWAY;
   FREE-RADICALS; VITAMIN-E
AB Oxidative stress (OS) is a metabolic dysfunction mediated by the imbalance between the biochemical processes leading to elevated production of reactive oxygen species (ROS) and the antioxidant defense system of the body. It has a ubiquitous role in the development of numerous noncommunicable maladies including cardiovascular diseases, cancers, neurodegenerative diseases, aging and respiratory diseases. Diseases associated with metabolic dysfunction may be influenced by changes in the redox balance. Lately, there has been increasing awareness and evidence that diabetes mellitus (DM), particularly type 2 diabetes, is significantly modulated by oxidative stress. DM is a state of impaired metabolism characterized by hyperglycemia, resulting from defects in insulin secretion or action, or both. ROS such as hydrogen peroxide and the superoxide anion introduce chemical changes virtually in all cellular components, causing deleterious effects on the islets of beta-cells, in turn affecting insulin production. Under hyperglycemic conditions, various signaling pathways such as nuclear factor-kappa beta (NF-kappa beta) and protein kinase C (PKC) are also activated by ROS. All of these can be linked to a hindrance in insulin signaling pathways, leading to insulin resistance. Hyperglycemia-induced oxidative stress plays a substantial role in complications including diabetic nephropathy. DM patients are more prone to microvascular as well as atherosclerotic macrovascular diseases. This systemic disease affects most countries around the world, owing to population explosion, aging, urbanization, obesity, lifestyle, etc. However, some modulators, with their free radical scavenging properties, can play a prospective role in overcoming the debilitating effects of OS. This review is a modest approach to summarizing the basics and interlinkages of oxidative stress, its modulators and diabetes mellitus. It may add to the understanding of and insight into the pathophysiology of diabetes and the crucial role of antioxidants to weaken the complications and morbidity resulting from this chronic disease.
C1 [Singh, Anju; Kukreti, Shrikant] Univ Delhi, Dept Chem, Nucle Acids Res Lab, North Campus, Delhi 110007, India.
   [Singh, Anju] Univ Delhi, Dept Chem, Ramjas Coll, Delhi 110007, India.
   [Kukreti, Ritushree] CSIR, Genom & Mol Med Unit, Inst Genom & Integrat Biol IGIB, Mall Rd, Delhi 110007, India.
   [Saso, Luciano] Sapienza Univ Rome, Dept Physiol & Pharmacol Vittorio Erspamer, Ple Aldo Moro 5, I-00185 Rome, Italy.
RP Kukreti, S (通讯作者)，Univ Delhi, Dept Chem, Nucle Acids Res Lab, North Campus, Delhi 110007, India.
EM anju11278@gmail.com; ritus@igib.in; luciano.saso@uniroma1.it;
   skukreti@chemistry.du.ac.in
RI SINGH, ANJU/A-6049-2010; saso, luciano/F-6306-2012
OI SINGH, ANJU/0000-0003-4980-0669; saso, luciano/0000-0003-4530-8706
FU University of Delhi [CD/2018, IOE/FRP/PCMS/2020/27]
FX This research was funded by the University of Delhi with the research
   grant DU-DST/PURSE Grant (CD/2018) and IOE (DU) Letter No.
   IOE/FRP/PCMS/2020/27.
CR Aguilar-Bryan L, 1998, PHYSIOL REV, V78, P227, DOI 10.1152/physrev.1998.78.1.227
   Al-Lahham R, 2016, MOL CELL ENDOCRINOL, V419, P1, DOI 10.1016/j.mce.2015.09.013
   Alipour M, 2012, IRAN RED CRESCENT ME, V14, P222
   Aragno M, 2005, ENDOCRINOLOGY, V146, P5561, DOI 10.1210/en.2005-0712
   Astaneie F, 2005, ARCH MED RES, V36, P376, DOI 10.1016/j.arcmed.2005.03.007
   Babu PVA, 2006, CHEM-BIOL INTERACT, V162, P114, DOI 10.1016/j.cbi.2006.04.009
   Bastaki S, 2005, INT J DIABETES METAB, V13, P111, DOI 10.1159/000497580
   Baynes JW, 1999, DIABETES, V48, P1, DOI 10.2337/diabetes.48.1.1
   Bhakkiyalakshmi E, 2016, BIOORGAN MED CHEM, V24, P3378, DOI 10.1016/j.bmc.2016.05.011
   Bhakkiyalakshmi E, 2015, PHARMACOL RES, V91, P104, DOI 10.1016/j.phrs.2014.10.004
   Bhakkiyalakshmi E, 2014, BRIT J PHARMACOL, V171, P1747, DOI 10.1111/bph.12577
   Blanco CL, 2015, ENDOCRINOLOGY, V156, P813, DOI 10.1210/en.2014-1757
   Boucher J, 2014, CSH PERSPECT BIOL, V6, DOI 10.1101/cshperspect.a009191
   Brownlee M, 2005, DIABETES, V54, P1615, DOI 10.2337/diabetes.54.6.1615
   Buse MG, 2006, AM J PHYSIOL-ENDOC M, V290, pE1, DOI 10.1152/ajpendo.00329.2005
   Camacho-Ruiz A., 2010, DIABETES, V2nd ed.
   Campa Carlo C, 2015, Small GTPases, V6, P71, DOI 10.4161/21541248.2014.989789
   Ceriello A, 2001, DIABETOLOGIA, V44, P834
   Ceriello A, 2003, DIABETES CARE, V26, P1589, DOI 10.2337/diacare.26.5.1589
   Ceriello A, 2012, VASC PHARMACOL, V57, P133, DOI 10.1016/j.vph.2012.05.005
   Chung SSM, 2003, J AM SOC NEPHROL, V14, pS233, DOI 10.1097/01.ASN.0000077408.15865.06
   Cooper G., 2013, CELL MOL APPROACH, V7th ed.
   Coskun O, 2005, PHARMACOL RES, V51, P117, DOI 10.1016/j.phrs.2004.06.002
   Creager MA, 2003, CIRCULATION, V108, P1527, DOI 10.1161/01.CIR.0000091257.27563.32
   Daryabor G, 2020, FRONT IMMUNOL, V11, DOI 10.3389/fimmu.2020.01582
   Davi G, 1999, CIRCULATION, V99, P224
   De Vriese AS, 2000, BRIT J PHARMACOL, V130, P963, DOI 10.1038/sj.bjp.0703393
   Degenhardt TP, 1998, CELL MOL BIOL, V44, P1139
   DERUBERTIS FR, 1994, DIABETES, V43, P1, DOI 10.2337/diabetes.43.1.1
   Drews G, 2010, PFLUG ARCH EUR J PHY, V460, P703, DOI 10.1007/s00424-010-0862-9
   Droge W, 2002, PHYSIOL REV, V82, P47, DOI 10.1152/physrev.00018.2001
   Easom RA, 1999, DIABETES, V48, P675, DOI 10.2337/diabetes.48.4.675
   English P, 2004, POSTGRAD MED J, V80, P253, DOI 10.1136/pgmj.2002.004291
   Erejuwa OO, 2011, INT J MOL SCI, V12, P829, DOI 10.3390/ijms12010829
   Etoh T, 2003, DIABETOLOGIA, V46, P1428, DOI 10.1007/s00125-003-1205-6
   Evans JL, 2002, ENDOCR REV, V23, P599, DOI 10.1210/er.2001-0039
   Ezraty B, 2017, NAT REV MICROBIOL, V15, P385, DOI 10.1038/nrmicro.2017.26
   Figarola JL, 2003, DIABETOLOGIA, V46, P1140, DOI 10.1007/s00125-003-1162-0
   Flores L, 2004, METABOLISM, V53, P1118, DOI 10.1016/j.metabol.2004.04.005
   Fowler MJ., 2008, MICROVASCULAR MACROV, V26, P77
   Funk SD, 2012, INT J VASC MED, V2012, DOI 10.1155/2012/569654
   Geraldes P, 2010, CIRC RES, V106, P1319, DOI 10.1161/CIRCRESAHA.110.217117
   Giacco F, 2010, CIRC RES, V107, P1058, DOI 10.1161/CIRCRESAHA.110.223545
   GONZALEZ RG, 1984, DIABETES, V33, P196, DOI 10.2337/diabetes.33.2.196
   Goodarzi MT, 2010, J CLIN LAB ANAL, V24, P72, DOI 10.1002/jcla.20328
   GOPAUL NK, 1995, FEBS LETT, V368, P225, DOI 10.1016/0014-5793(95)00649-T
   Greiber S, 1998, KIDNEY INT, V53, P654, DOI 10.1046/j.1523-1755.1998.00796.x
   Haidara MA, 2009, J DIABETES COMPLICAT, V23, P130, DOI 10.1016/j.jdiacomp.2008.02.011
   Halliwell B, 2007, BIOCHEM SOC T, V35, P1147, DOI 10.1042/BST0351147
   Hamden K, 2009, BIOMED PHARMACOTHER, V63, P95, DOI 10.1016/j.biopha.2008.02.001
   Harmon JS, 2005, J BIOL CHEM, V280, P11107, DOI 10.1074/jbc.M410345200
   Hayes JD, 2014, TRENDS BIOCHEM SCI, V39, P199, DOI 10.1016/j.tibs.2014.02.002
   Himmetoglu S, 2013, EXP CLIN ENDOCR DIAB, V121, P505, DOI 10.1055/s-0033-1345162
   Hinokio Y, 2002, DIABETOLOGIA, V45, P877, DOI 10.1007/s00125-002-0831-8
   Hiriart M, 2008, AM J PHYSIOL-ENDOC M, V295, pE1298, DOI 10.1152/ajpendo.90493.2008
   Inoguchi T, 2003, J AM SOC NEPHROL, V14, pS227, DOI 10.1097/01.ASN.0000077407.90309.65
   INOGUCHI T, 1992, P NATL ACAD SCI USA, V89, P11059, DOI 10.1073/pnas.89.22.11059
   Jain M., 2012, CLIN QUERIES NEPHROL, V1, P1127, DOI [10.1016/S2211-9477(12, DOI 10.1016/S2211-9477(12)70006-7, 10.1016/S2211-9477(12)70006-7]
   Jheng HF, 2012, MOL CELL BIOL, V32, P309, DOI 10.1128/MCB.05603-11
   Jitrapakdee S, 2010, DIABETOLOGIA, V53, P1019, DOI 10.1007/s00125-010-1685-0
   Johnson AR, 2012, IMMUNOL REV, V249, P218, DOI 10.1111/j.1600-065X.2012.01151.x
   Jones Simon A., 1996, American Journal of Physiology, V271, pH1626
   Kaneto H, 2010, MEDIAT INFLAMM, V2010, DOI 10.1155/2010/453892
   Kensler TW, 2007, ANNU REV PHARMACOL, V47, P89, DOI 10.1146/annurev.pharmtox.46.120604.141046
   Klaunig JE, 2004, ANNU REV PHARMACOL, V44, P239, DOI 10.1146/annurev.pharmtox.44.101802.121851
   Kowluru RA, 2007, NUTR METAB, V4, DOI 10.1186/1743-7075-4-8
   Krueger KA, 1997, J BIOL CHEM, V272, P27464, DOI 10.1074/jbc.272.43.27464
   Laakso M, 1999, DIABETES, V48, P937, DOI 10.2337/diabetes.48.5.937
   Lee YJ, 2010, PHYTOTHER RES, V24, P419, DOI 10.1002/ptr.2983
   Leloup C, 2006, DIABETES, V55, P2084, DOI 10.2337/db06-0086
   Li WG, 2009, MOL CARCINOGEN, V48, P91, DOI 10.1002/mc.20465
   Li WJ, 2014, FEBS LETT, V588, P2115, DOI 10.1016/j.febslet.2014.04.046
   Libby P, 2011, NATURE, V473, P317, DOI 10.1038/nature10146
   Likidlilid Atip, 2010, Journal of the Medical Association of Thailand, V93, P682
   Liu QP, 2013, ANTIOXID REDOX SIGN, V18, P1141, DOI 10.1089/ars.2012.4583
   Liu Y, 2015, DIABETES, V64, P36, DOI 10.2337/db14-0267
   Lyons TW, 2014, NATURE, V506, P307, DOI 10.1038/nature13068
   Ma JH, 2014, J BIOL CHEM, V289, P24030, DOI [10.1074/jbc.A113.533240, 10.1074/jbc.M113.533240]
   Ma XL, 2018, FRONT PHARMACOL, V9, DOI 10.3389/fphar.2018.00782
   Maiese K, 2013, EXPERT OPIN DRUG DIS, V8, P35, DOI 10.1517/17460441.2013.736485
   Manna P, 2010, FREE RADICAL BIO MED, V48, P1465, DOI 10.1016/j.freeradbiomed.2010.02.025
   Mara L., 2008, POLYOL PATHWAY DIABE, P159, DOI [10.1007/978-1-59745-563-3, DOI 10.1007/978-1-59745-563-3]
   Maritim AC, 2003, J BIOCHEM MOL TOXIC, V17, P24, DOI 10.1002/jbt.10058
   Marshall SM, 2006, BMJ-BRIT MED J, V333, P475, DOI 10.1136/bmj.38922.650521.80
   Martin-Gallan P, 2003, FREE RADICAL BIO MED, V34, P1563, DOI 10.1016/S0891-5849(03)00185-0
   Matschinsky FM, 1996, DIABETES, V45, P223, DOI 10.2337/diabetes.45.2.223
   Matsuda M, 2013, OBES RES CLIN PRACT, V7, pE330, DOI 10.1016/j.orcp.2013.05.004
   Matzinger M, 2018, BIOTECHNOL ADV, V36, P1738, DOI 10.1016/j.biotechadv.2017.12.015
   Mehta JL, 2006, INT J BIOCHEM CELL B, V38, P794, DOI 10.1016/j.biocel.2005.12.008
   MORRISON AD, 1970, BIOCHEM BIOPH RES CO, V40, P199, DOI 10.1016/0006-291X(70)91066-1
   Naviaux RK, 2012, J PHARMACOL EXP THER, V342, P608, DOI 10.1124/jpet.112.192120
   Negrean M, 2007, AM J CLIN NUTR, V85, P1236, DOI 10.1093/ajcn/85.5.1236
   NIELANDER HB, 1995, J NEUROCHEM, V65, P1712
   O'Connor AS, 2005, AM J KIDNEY DIS, V46, P766, DOI 10.1053/j.ajkd.2005.05.032
   Obrosova IG, 2009, BBA-MOL BASIS DIS, V1792, P931, DOI 10.1016/j.bbadis.2008.11.005
   Orchard TJ, 2006, DIABETES CARE, V29, P2528, DOI 10.2337/dc06-1161
   Pacher P, 2007, PHYSIOL REV, V87, P315, DOI 10.1152/physrev.00029.2006
   Pagano PJ, 1997, P NATL ACAD SCI USA, V94, P14483, DOI 10.1073/pnas.94.26.14483
   Pang L, 2020, OXID MED CELL LONGEV, V2020, DOI 10.1155/2020/9524635
   Park KS, 2001, DIABETES, V50, P2837, DOI 10.2337/diabetes.50.12.2837
   Patel D. K., 2011, Asian Pacific Journal of Tropical Biomedicine, V1, P316, DOI 10.1016/S2221-1691(11)60051-8
   Patterson C, 1999, J BIOL CHEM, V274, P19814, DOI 10.1074/jbc.274.28.19814
   Pazdro R, 2010, MECH AGEING DEV, V131, P276, DOI 10.1016/j.mad.2010.03.005
   Prabakaran D, 2013, BIOCHIMIE, V95, P366, DOI 10.1016/j.biochi.2012.10.008
   Prattichizzo F, 2018, REDOX BIOL, V15, P170, DOI 10.1016/j.redox.2017.12.001
   Rains JL, 2011, FREE RADICAL BIO MED, V50, P567, DOI 10.1016/j.freeradbiomed.2010.12.006
   Rajavel V, 2012, EVID-BASED COMPL ALT, V2012, DOI 10.1155/2012/195367
   Ramesh B, 2007, EUR J PHARMACOL, V566, P231, DOI 10.1016/j.ejphar.2007.03.045
   Ramkumar KM, 2013, ANAL CHEM, V85, P7542, DOI 10.1021/ac401569j
   Rashid K, 2015, TOXICOL APPL PHARM, V282, P297, DOI 10.1016/j.taap.2014.12.003
   Ray NF, 1998, DIABETES CARE, V21, P296
   Rebelato E, 2011, PLOS ONE, V6, DOI 10.1371/journal.pone.0024507
   Rebelato E, 2010, METABOLISM, V59, P409, DOI 10.1016/j.metabol.2009.08.010
   Rhodes CJ, 2005, SCIENCE, V307, P380, DOI 10.1126/science.1104345
   Robertson RP, 2006, CURR OPIN PHARMACOL, V6, P615, DOI 10.1016/j.coph.2006.09.002
   Robertson RP, 2006, FREE RADICAL BIO MED, V41, P177, DOI 10.1016/j.freeradbiomed.2005.04.030
   Robertson RP, 2004, DIABETES, V53, pS119, DOI 10.2337/diabetes.53.2007.S119
   Rorsman P, 2003, DIABETOLOGIA, V46, P1029, DOI 10.1007/s00125-003-1153-1
   Ross R, 1999, NEW ENGL J MED, V340, P115, DOI 10.1056/NEJM199901143400207
   Sachdev S, 2008, FREE RADICAL BIO MED, V44, P215, DOI 10.1016/j.freeradbiomed.2007.07.019
   Saha S, 2020, MOLECULES, V25, DOI 10.3390/molecules25225474
   Santos JM, 2011, CURR PHARM BIOTECHNO, V12, P352
   Schieber M, 2014, CURR BIOL, V24, pR453, DOI 10.1016/j.cub.2014.03.034
   Schleicher ED, 2000, KIDNEY INT, V58, pS13, DOI 10.1046/j.1523-1755.2000.07703.x
   SCHWARTZ CJ, 1992, DIABETES CARE, V15, P1156, DOI 10.2337/diacare.15.9.1156
   Sekhar RV, 2011, DIABETES CARE, V34, P162, DOI 10.2337/dc10-1006
   Selvaraj N, 2006, CLIN CHIM ACTA, V366, P190, DOI 10.1016/j.cca.2005.10.002
   Shao SY, 2013, DNA CELL BIOL, V32, P41, DOI 10.1089/dna.2012.1874
   Sharma A, 2017, CARDIOVASC DIABETOL, V16, DOI 10.1186/s12933-017-0513-y
   Sharma J. N., 2007, Inflammopharmacology, V15, P252, DOI 10.1007/s10787-007-0013-x
   SHARP GWG, 1979, DIABETOLOGIA, V16, P287, DOI 10.1007/BF01223617
   SHIBA T, 1993, AM J PHYSIOL, V265, pE783, DOI 10.1152/ajpendo.1993.265.5.E783
   Shih CC, 2002, CLIN EXP PHARMACOL P, V29, P684, DOI 10.1046/j.1440-1681.2002.03717.x
   Singh A, 2019, MOLECULES, V24, DOI 10.3390/molecules24081583
   Sireesh D, 2017, J NUTR BIOCHEM, V44, P11, DOI 10.1016/j.jnutbio.2017.02.015
   Song MY, 2009, TOXICOL APPL PHARM, V235, P57, DOI 10.1016/j.taap.2008.11.007
   Soumya D, 2011, J DIABETES METAB, V2, DOI 10.4172/2155-6156.1000167
   Stamler, 1993, DIABETES CARE, V16, P72, DOI 10.2337/diacare.16.2.72
   Straub SG, 2002, DIABETES-METAB RES, V18, P451, DOI 10.1002/dmrr.329
   Thallas-Bonke V, 2008, DIABETES, V57, P460, DOI 10.2337/db07-1119
   Tiedge M, 1997, DIABETES, V46, P1733, DOI 10.2337/diabetes.46.11.1733
   Tsai KH, 2012, J CELL PHYSIOL, V227, P1347, DOI 10.1002/jcp.22847
   Ullah A, 2016, SAUDI PHARM J, V24, P547, DOI 10.1016/j.jsps.2015.03.013
   Umpierrez GE, 2002, DIABETES SPECTRUM, V15, P28, DOI DOI 10.2337/DIASPECT.15.1.28
   Valko M, 2007, INT J BIOCHEM CELL B, V39, P44, DOI 10.1016/j.biocel.2006.07.001
   Vasquez-Vivar J, 1998, P NATL ACAD SCI USA, V95, P9220, DOI 10.1073/pnas.95.16.9220
   Wang B, 2013, NUTR RES, V33, P971, DOI 10.1016/j.nutres.2013.07.016
   Way KJ, 2001, DIABETIC MED, V18, P945, DOI 10.1046/j.0742-3071.2001.00638.x
   Withers DJ, 1998, NATURE, V391, P900, DOI 10.1038/36116
   Yagishita Y, 2014, DIABETES, V63, P605, DOI 10.2337/db13-0909
   Yang B, 2012, TOXICOL APPL PHARM, V264, P315, DOI 10.1016/j.taap.2012.09.012
   Zhang Chenchen, 2011, Zhongguo Zhong Yao Za Zhi, V36, P2423
   Zhou JQ, 2015, J DIABETES, V7, P231, DOI 10.1111/1753-0407.12177
NR 153
TC 8
Z9 8
U1 5
U2 5
PU MDPI
PI BASEL
PA ST ALBAN-ANLAGE 66, CH-4052 BASEL, SWITZERLAND
EI 1420-3049
J9 MOLECULES
JI Molecules
PD FEB
PY 2022
VL 27
IS 3
AR 950
DI 10.3390/molecules27030950
PG 20
WC Biochemistry & Molecular Biology; Chemistry, Multidisciplinary
WE Science Citation Index Expanded (SCI-EXPANDED)
SC Biochemistry & Molecular Biology; Chemistry
GA ZA9WZ
UT WOS:000756506700001
PM 35164215
OA Green Published, gold
DA 2022-07-19
ER

PT S
AU Duchen, MR
   Szabadkai, G
AF Duchen, Michael R.
   Szabadkai, Gyorgy
BE Brown, GC
   Murphy, MP
TI Roles of mitochondria in human disease
SO ESSAYS IN BIOCHEMISTRY: MITOCHONDRIAL FUNCTION
SE Essays in Biochemistry
LA English
DT Review; Book Chapter
ID PERMEABILITY TRANSITION PORE; PANCREATIC BETA-CELLS; OXIDATIVE STRESS;
   DNA MUTATIONS; CYCLOPHILIN-D; NITRIC-OXIDE; PARKINSONS-DISEASE; MUSCLE
   APOPTOSIS; CANCER-CELLS; DOWN-REGULATION
AB The chapters throughout this volume illustrate the many contributions of mitochondria to the maintenance of normal cell and tissue function, experienced as the health of the individual. Mitochondria are essential for maintaining aspects of physiology as fundamental as cellular energy balance, the modulation of calcium signalling, in defining cellular redox balance, and they house significant biosynthetic pathways. Mitochondrial numbers and volume within cells are regulated and have an impact on their functional roles, while, especially in the CNS (central nervous system), mitochondrial trafficking is critical to ensure the cellular distribution and strategic localization of mitochondria, presumably driven by local energy demand. Maintenance of a healthy mitochondrial population involves a complex system of quality control, involving degrading misfolded proteins, while damaged mitochondria are renewed by fusion or removed by autophagy It seems evident that mechanisms that impair any of these processes will impair mitochondrial function and cell signalling pathways, leading to disordered cell function which manifests as disease. As gatekeepers of cell life and cell death, mitochondria regulate both apoptotic and necrotic cell death, and so at its most extreme, disturbances involving these pathways may trigger untimely cell death. Conversely, the lack of appropriate cell death can lead to inappropriate tissue growth and development of tumours, which are also characterized by altered mitochondrial metabolism. The centrality of mitochondrial dysfunction to a surprisingly wide range of major human diseases is slowly becoming recognized, bringing with it the prospect of novel therapeutic approaches to treat a multitude of unpleasant and pervasive diseases.
C1 [Duchen, Michael R.] UCL, Dept Cell & Dev Biol, London WC1E 6BT, England.
   UCL, Consortium Mitochondrial Res, London WC1E 6BT, England.
RP Duchen, MR (通讯作者)，UCL, Dept Cell & Dev Biol, Gower St, London WC1E 6BT, England.
RI duchen, michael/A-2116-2009
OI duchen, michael/0000-0003-2548-4294; Szabadkai,
   Gyorgy/0000-0002-3006-3577
FU Medical Research Council [G0601943, MC_G1000735] Funding Source:
   Medline; Parkinson&apos;s UK [G-0905] Funding Source: Medline; Wellcome
   Trust [089698] Funding Source: Medline; MRC [G0601943, MC_G1000735]
   Funding Source: UKRI; Parkinson&quot;s UK [G-0905] Funding Source:
   researchfish
CR Abramov AY, 2008, BBA-BIOENERGETICS, V1777, P953, DOI 10.1016/j.bbabio.2008.04.017
   Anoopkumar-Dukie S, 2009, BRIT J RADIOL, V82, P847, DOI 10.1259/bjr/35746067
   Baines CP, 2007, NAT CELL BIOL, V9, P550, DOI 10.1038/ncb1575
   Baines CP, 2005, NATURE, V434, P658, DOI 10.1038/nature03434
   Basso E, 2005, J BIOL CHEM, V280, P18558, DOI 10.1074/jbc.C500089200
   Beltran B, 2000, P NATL ACAD SCI USA, V97, P14602, DOI 10.1073/pnas.97.26.14602
   Bernardi P, 1999, PHYSIOL REV, V79, P1127, DOI 10.1152/physrev.1999.79.4.1127
   Bernardi P, 2009, BRAIN, V132, DOI 10.1093/brain/awp021
   Bilsland LG, 2008, J NEUROCHEM, V107, P1271, DOI 10.1111/j.1471-4159.2008.05699.x
   Boerries M, 2007, MOL CELL BIOL, V27, P4365, DOI 10.1128/MCB.02045-06
   Bonnet S, 2007, CANCER CELL, V11, P37, DOI 10.1016/j.ccr.2006.10.020
   Bota DA, 2002, NAT CELL BIOL, V4, P674, DOI 10.1038/ncb836
   Bota DA, 2005, FREE RADICAL BIO MED, V38, P665, DOI 10.1016/j.freeradbiomed.2004.11.017
   Brahimi-Horn MC, 2009, J CELL SCI, V122, P1055, DOI 10.1242/jcs.035022
   Bueler H, 2009, EXP NEUROL, V218, P235, DOI 10.1016/j.expneurol.2009.03.006
   Campanella M, 2008, CELL METAB, V8, P13, DOI 10.1016/j.cmet.2008.06.001
   Campanella M, 2009, TRENDS BIOCHEM SCI, V34, P343, DOI 10.1016/j.tibs.2009.03.006
   Campanella M, 2009, BBA-BIOENERGETICS, V1787, P393, DOI 10.1016/j.bbabio.2009.02.023
   Casari G, 2001, CURR OPIN GENET DEV, V11, P336, DOI 10.1016/S0959-437X(00)00199-4
   Casley CS, 2002, NEUROBIOL DIS, V10, P258, DOI 10.1006/nbdi.2002.0516
   Castello PR, 2006, CELL METAB, V3, P277, DOI 10.1016/j.cmet.2006.02.011
   Cerveny KL, 2007, TRENDS CELL BIOL, V17, P563, DOI 10.1016/j.tcb.2007.08.006
   Chaturvedi RK, 2009, HUM MOL GENET, V18, P3048, DOI 10.1093/hmg/ddp243
   Chen HC, 2007, CELL, V130, P548, DOI 10.1016/j.cell.2007.06.026
   Chen XJ, 2005, NAT REV GENET, V6, P815, DOI 10.1038/nrg1708
   Copeland WC, 2008, ANNU REV MED, V59, P131, DOI 10.1146/annurev.med.59.053006.104646
   Coppola D, 2008, CANCER-AM CANCER SOC, V113, P2665, DOI 10.1002/cncr.23892
   CORBETT JA, 1992, J CLIN INVEST, V90, P2384, DOI 10.1172/JCI116129
   Crichton PG, 2010, BIOSCIENCE REP, V30, P187, DOI 10.1042/BSR20090063
   Crompton M, 2002, BIOCHIMIE, V84, P143, DOI 10.1016/S0300-9084(02)01368-8
   Da Cruz S, 2005, EXPERT REV PROTEOMIC, V2, P541, DOI 10.1586/14789450.2.4.541
   De Marchi U, 2009, BBA-BIOENERGETICS, V1787, P1425, DOI 10.1016/j.bbabio.2009.06.002
   DeBerardinis RJ, 2008, CELL METAB, V7, P11, DOI 10.1016/j.cmet.2007.10.002
   Deocaris C, 2008, BIOGERONTOLOGY, V9, P391, DOI 10.1007/s10522-008-9174-2
   Detmer SA, 2007, NAT REV MOL CELL BIO, V8, P870, DOI 10.1038/nrm2275
   Devi L, 2006, J NEUROSCI, V26, P9057, DOI 10.1523/JNEUROSCI.1469-06.2006
   DUCHEN MR, 1993, CARDIOVASC RES, V27, P1790, DOI 10.1093/cvr/27.10.1790
   Duchen MR, 2000, CELL CALCIUM, V28, P339, DOI 10.1054/ceca.2000.0170
   Elstner M, 2009, METHOD ENZYMOL, V457, P3, DOI 10.1016/S0076-6879(09)05001-0
   Ferguson EC, 2008, TRENDS BIOCHEM SCI, V33, P359, DOI 10.1016/j.tibs.2008.05.006
   Forte M, 2007, P NATL ACAD SCI USA, V104, P7558, DOI 10.1073/pnas.0702228104
   Fu Y, 2006, CANCER BIOL THER, V5, P741, DOI 10.4161/cbt.5.7.2970
   Funes JM, 2007, P NATL ACAD SCI USA, V104, P6223, DOI 10.1073/pnas.0700690104
   Galluzzi L, 2008, CELL DEATH DIFFER, V15, P1113, DOI 10.1038/cdd.2008.28
   Galluzzi L, 2006, ONCOGENE, V25, P4812, DOI 10.1038/sj.onc.1209598
   Gandhi S, 2009, MOL CELL, V33, P627, DOI 10.1016/j.molcel.2009.02.013
   Germain D, 2008, MOL MICROBIOL, V70, P1334, DOI 10.1111/j.1365-2958.2008.06502.x
   Gogvadze V, 2008, TRENDS CELL BIOL, V18, P165, DOI 10.1016/j.tcb.2008.01.006
   Gogvadze V, 2009, APOPTOSIS, V14, P624, DOI 10.1007/s10495-009-0323-0
   Green D, 1998, TRENDS CELL BIOL, V8, P267, DOI 10.1016/S0962-8924(98)01273-2
   Green DR, 2009, NATURE, V458, P1127, DOI 10.1038/nature07986
   Grover GJ, 2008, CARDIOVASC THER, V26, P287, DOI 10.1111/j.1755-5922.2008.00065.x
   Halestrap AP, 2009, BBA-BIOENERGETICS, V1787, P1402, DOI 10.1016/j.bbabio.2008.12.017
   Hanahan D, 2000, CELL, V100, P57, DOI 10.1016/S0092-8674(00)81683-9
   Hansen JJ, 2002, AM J HUM GENET, V70, P1328, DOI 10.1086/339935
   Heiden MGV, 2009, SCIENCE, V324, P1029, DOI 10.1126/science.1160809
   Hicks D, 2009, BRAIN, V132, P147, DOI 10.1093/brain/awn289
   Holt IJ, 2009, TRENDS BIOCHEM SCI, V34, P358, DOI 10.1016/j.tibs.2009.03.007
   Hoppins S, 2007, ANNU REV BIOCHEM, V76, P751, DOI 10.1146/annurev.biochem.76.071905.090048
   Irwin WA, 2003, NAT GENET, V35, P367, DOI 10.1038/ng1270
   Ishikawa K, 2008, SCIENCE, V320, P661, DOI 10.1126/science.1156906
   Jones JM, 2003, NATURE, V425, P721, DOI 10.1038/nature02052
   Jones RG, 2009, GENE DEV, V23, P537, DOI 10.1101/gad.1756509
   Karbowski M, 2004, J CELL BIOL, V166, P1027, DOI 10.1083/jcb.200407046
   Keeney PM, 2009, HUM GENE THER, V20, P897, DOI 10.1089/hum.2009.023
   Khrapko K, 2006, AGING CELL, V5, P279, DOI 10.1111/j.1474-9726.2006.00209.x
   Kim I, 2008, NAT REV DRUG DISCOV, V7, P1013, DOI 10.1038/nrd2755
   Kim JS, 2008, HEPATOLOGY, V47, P1725, DOI 10.1002/hep.22187
   King A, 2009, CURR OPIN CELL BIOL, V21, P885, DOI 10.1016/j.ceb.2009.09.009
   Kissova I, 2004, J BIOL CHEM, V279, P39068, DOI 10.1074/jbc.M406960200
   Kokoszka JE, 2004, NATURE, V427, P461, DOI 10.1038/nature02229
   Kroemer G, 2000, NAT MED, V6, P513, DOI 10.1038/74994
   Kroemer G, 2008, CANCER CELL, V13, P472, DOI 10.1016/j.ccr.2008.05.005
   Kujoth GC, 2005, SCIENCE, V309, P481, DOI 10.1126/science.1112125
   Lacza Z, 2006, NITRIC OXIDE-BIOL CH, V14, P162, DOI 10.1016/j.niox.2005.05.011
   Lasorsa FM, 2003, J BIOL CHEM, V278, P38686, DOI 10.1074/jbc.M304988200
   Lee SC, 2007, INT J BIOCHEM CELL B, V39, P497, DOI 10.1016/j.biocel.2006.09.007
   Lees AJ, 2009, LANCET, V373, P2055, DOI 10.1016/S0140-6736(09)60492-X
   Legros F, 2002, MOL BIOL CELL, V13, P4343, DOI 10.1091/mbc.e02-06-0330
   Liesa M, 2009, PHYSIOL REV, V89, P799, DOI 10.1152/physrev.00030.2008
   Liu XG, 2009, EMBO J, V28, P3074, DOI 10.1038/emboj.2009.255
   Lu JX, 2009, CELL RES, V19, P802, DOI 10.1038/cr.2009.69
   Maechler P, 2006, INT J BIOCHEM CELL B, V38, P696, DOI 10.1016/j.biocel.2005.12.006
   Mandemakers W, 2007, J CELL SCI, V120, P1707, DOI 10.1242/jcs.03443
   Martins LM, 2004, MOL CELL BIOL, V24, P9848, DOI 10.1128/MCB.24.22.9848-9862.2004
   Mathis D, 2001, NATURE, V414, P792, DOI 10.1038/414792a
   McKenzie M, 2007, J BIOL CHEM, V282, P36845, DOI 10.1074/jbc.M704158200
   Merlini L, 2008, P NATL ACAD SCI USA, V105, P5225, DOI 10.1073/pnas.0800962105
   Michelakis ED, 2008, BRIT J CANCER, V99, P989, DOI 10.1038/sj.bjc.6604554
   Migliaccio E, 1999, NATURE, V402, P309, DOI 10.1038/46311
   Miller RA, 2005, SCIENCE, V310, P441, DOI 10.1126/science.310.5747.441
   Mizutani S, 2009, CANCER SCI, V100, P1680, DOI 10.1111/j.1349-7006.2009.01238.x
   Mootha VK, 2003, CELL, V115, P629, DOI 10.1016/S0092-8674(03)00926-7
   Morimoto RI, 2008, GENE DEV, V22, P1427, DOI 10.1101/gad.1657108
   Mukheriee R, 2008, CELL CALCIUM, V44, P14, DOI 10.1016/j.ceca.2007.11.013
   Muoio DM, 2008, NAT REV MOL CELL BIO, V9, P193, DOI 10.1038/nrm2327
   Nagai Y, 2009, CELL METAB, V9, P252, DOI 10.1016/j.cmet.2009.01.011
   NASS MMK, 1963, J CELL BIOL, V19, P593, DOI 10.1083/jcb.19.3.593
   Neupert W, 2007, ANNU REV BIOCHEM, V76, P723, DOI 10.1146/annurev.biochem.76.052705.163409
   NEWGARD CB, 1995, ANNU REV BIOCHEM, V64, P689, DOI 10.1146/annurev.biochem.64.1.689
   Ohara-Imaizumi M, 2004, J BIOL CHEM, V279, P41271, DOI 10.1074/jbc.C400360200
   Orsini F, 2004, J BIOL CHEM, V279, P25689, DOI 10.1074/jbc.M401844200
   Pagliarini DJ, 2008, CELL, V134, P112, DOI 10.1016/j.cell.2008.06.016
   Palma E, 2009, HUM MOL GENET, V18, P2024, DOI 10.1093/hmg/ddp126
   Pan T, 2008, MED PHYS, V35, P4955, DOI 10.1118/1.2986145
   Pandolfo M, 2009, J NEUROL, V256, P3, DOI 10.1007/s00415-009-1002-3
   Petronilli V, 1999, BIOPHYS J, V76, P725, DOI 10.1016/S0006-3495(99)77239-5
   Plun-Favreau H, 2007, NAT CELL BIOL, V9, P1243, DOI 10.1038/ncb1644
   Poitout V, 2008, ENDOCR REV, V29, P351, DOI 10.1210/er.2007-0023
   Pridgeon JW, 2007, PLOS BIOL, V5, P1494, DOI 10.1371/journal.pbio.0050172
   Riboulet-Chavey A, 2008, DIABETES, V57, P415, DOI 10.2337/db07-0993
   Ruck A, 1998, FEBS LETT, V426, P97, DOI 10.1016/S0014-5793(98)00317-2
   Rugarli EI, 2006, TRENDS MOL MED, V12, P262, DOI 10.1016/j.molmed.2006.04.002
   Ryan MT, 2007, ANNU REV BIOCHEM, V76, P701, DOI 10.1146/annurev.biochem.76.052305.091720
   Saldeen J, 2000, ENDOCRINOLOGY, V141, P2003, DOI 10.1210/en.141.6.2003
   Santos C, 2008, CURR TOP MED CHEM, V8, P1351, DOI 10.2174/156802608786141151
[truncated: 1,934,173 more chars]
