# Supplementary material for: Emerging current trends and research focus related to pancreatic cancer metabolism: A bibliometric and visualized analysis
Source: Front Oncol. 2022 Nov 25;12:1009700. doi: 10.3389/fonc.2022.1009700 (PMC9732726; doi:10.3389/fonc.2022.1009700)
Supplement: Supplementary file 1 [file DataSheet_1.zip › The plain text format/download_501-1000.txt]

FN Clarivate Analytics Web of Science
VR 1.0
PT J
AU Wisniewska, E
   Dylik, A
   Kulza, M
   Florek, E
   Piekoszewski, W
   Senczuk-Przybylowska, M
   Marszalek, A
AF Wisniewska, Ewa
   Dylik, Anna
   Kulza, Maksymilian
   Florek, Ewa
   Piekoszewski, Wojciech
   Senczuk-Przybylowska, Monika
   Marszalek, Andrzej
TI Exposure to ethanol and tobacco smoke in relation to level of PCNA
   antigen expression in pancreatic and hepatic rat cells
SO PHARMACOLOGICAL REPORTS
LA English
DT Article
DE ethanol; liver; pancreas; PCNA; proliferative activity; tobacco smoke
ID LIVER-REGENERATION; PARTIAL-HEPATECTOMY; NUCLEAR ANTIGEN; HEPATOCYTE
   PROLIFERATION; ALCOHOL-CONSUMPTION; ACINAR-CELLS; CANCER; NICOTINE;
   INJURY; RISK
AB Background: Previous results proved that simultaneous effect of tobacco smoke constituents and alcohol consumption may change toxicity of these substances and have a greater effect on hepatic and pancreatic disease and cancer risk. The aim of this study was to investigate hepatocyte and pancreatic cells regeneration after tobacco and/or ethanol treatment.
   Methods: In the study, four groups of rats were used - alcohol non-addicted and addicted male and female rats. The animals from each group were exposed to tobacco smoke, to ethanol or tobacco smoke and ethanol. After the exposure, pancreas and liver were collected at two time-points - 5 and 24 h. Biochemical methods were used to measure concentration of ethanol and cotinine in blood and plasma. Additionally, proliferating cell nuclear antigen labeling index (PCNA-LI), an S-phase marker was assessed by immunohistochemical staining and morphometric method.
   Results: Our experimental results showed that the exposure of rats to tobacco smoke does not have influence on ethanol concentration in blood of non-addicted (male, female) and addicted (male and female) animals. The results also proved that alcohol addiction did not influence nicotine metabolism in all animals exposed to tobacco smoke. Morphological studies of tissues display significant damage in liver of addicted males, including fatty degradation, fibrosis and slight inflammatory infiltrate. Immunohistochemical studies revealed at first, significant increase of PCNA-LI and, thus, increased cell proliferation activity and damage in tissues were observed in hepatic and pancreatic cells of addicted males when compared with non-addicted males. Secondly, comparison between addicted males and addicted females revealed that PCNA-LI in females is significantly lower, both in hepatic and pancreatic tissues. And finally, animals exposed only to ethanol and to tobacco smoke plus ethanol were characterized by higher percentage of PCNA positive cells in relation to animals exposed only to tobacco smoke.
   Conclusion: From the preliminary study one can conclude that the influence of ethanol and simultaneous influence of ethanol and tobacco smoke impairs liver and pancreatic functions to a greater degree than tobacco abuse.
C1 [Wisniewska, Ewa; Dylik, Anna; Marszalek, Andrzej] Nicolaus Copernicus Univ Torun, Ludwik Rydygier Coll Med Bydgoszcz, Dept Clin Pathomorphol, PL-85094 Bydgoszcz, Poland.
   [Kulza, Maksymilian; Florek, Ewa; Senczuk-Przybylowska, Monika] Univ Med Sci, Dept Toxicol, Environm Res Lab, PL-60631 Poznan, Poland.
   [Piekoszewski, Wojciech] Jagiellonian Univ, Fac Chem, Dept Analyt Chem, PL-30060 Krakow, Poland.
   [Piekoszewski, Wojciech] Jagiellonian Univ, Fac Chem, Lab High Resolut Mass Spectrometry, PL-30060 Krakow, Poland.
   [Marszalek, Andrzej] Univ Med Sci, Dept Oncol Pathol, PL-61868 Poznan, Poland.
   [Marszalek, Andrzej] Wielkopolskie Oncol Ctr, PL-61868 Poznan, Poland.
RP Marszalek, A (通讯作者)，Nicolaus Copernicus Univ Torun, Ludwik Rydygier Coll Med Bydgoszcz, Dept Clin Pathomorphol, Sklodowskiej Curie 9, PL-85094 Bydgoszcz, Poland.
EM amars@cm.umk.pl
RI Piekoszewski, Wojciech/AAV-5051-2020
OI Florek, Ewa/0000-0002-2689-3009; Piekoszewski,
   Wojciech/0000-0001-5718-9797
FU Polish Ministry of Science and Higher Education [N N401 15 3538, N N401
   082 136]; Nicolaus Copernicus University [05/2010]
FX The studies were partially supported by project from the Polish Ministry
   of Science and Higher Education (no. N N401 15 3538 and N N401 082 136)
   and from Nicolaus Copernicus University (no. 05/2010). Authors thank Ms.
   Anna Michalska-Orlik for professional linguistic correction of the
   manuscript.
CR Albano E, 2006, P NUTR SOC, V65, P278, DOI 10.1079/PNS2006496
   Apte UM, 2004, TOXICOL PATHOL, V32, P567, DOI 10.1080/01926230490508812
   Assy N, 1998, J LAB CLIN MED, V131, P251, DOI 10.1016/S0022-2143(98)90097-X
   BARONI GS, 1994, J HEPATOL, V20, P508, DOI 10.1016/S0168-8278(05)80498-2
   BATEL P, 1995, ADDICTION, V90, P977, DOI 10.1046/j.1360-0443.1995.90797711.x
   Becker U, 1996, HEPATOLOGY, V23, P1025, DOI 10.1002/hep.510230513
   Buchholz M, 2005, J MOL MED, V83, P795, DOI 10.1007/s00109-005-0680-2
   Cavalla R, 1998, MUTAT RES, V398, P19
   Chavez PRG, 2011, J NUTR, V141, P1049, DOI 10.3945/jn.110.136531
   Chmielewski M, 2009, GASTROENTEROL POL, V16, P429
   Chowdhury P, 2000, EUR J GASTROEN HEPAT, V12, P869, DOI 10.1097/00042737-200012080-00006
   Colantoni A, 2003, ALCOHOL CLIN EXP RES, V27, P1184, DOI 10.1097/01.ALC.0000075834.52279.F9
   CORRIGALL WA, 1994, BRAIN RES, V653, P278, DOI 10.1016/0006-8993(94)90401-4
   Elsaesser Hans-Peter, 1993, P75
   Epstein M, 1997, ALCOHOL HEALTH RES W, V21, P84
   Fausto N, 2000, J HEPATOL, V32, P19, DOI 10.1016/S0168-8278(00)80412-2
   Florek E, 1999, HUM EXP TOXICOL, V18, P272, DOI 10.1191/096032799678840039
   Florek E, 2009, PHARMACOL REP, V61, P935, DOI 10.1016/S1734-1140(09)70152-5
   Florek Ewa, 2004, Przegl Lek, V61, P993
   Florek E, 2008, PHARMACOL REP, V60, P985
   FOLEY JF, 1991, J HISTOTECHNOL, V14, P237, DOI 10.1179/his.1991.14.4.237
   Frazier Thomas H, 2011, Therap Adv Gastroenterol, V4, P63, DOI 10.1177/1756283X10378925
   FUCHS CS, 1995, NEW ENGL J MED, V332, P1245, DOI 10.1056/NEJM199505113321901
   Haber PS, 1998, J LAB CLIN MED, V132, P294, DOI 10.1016/S0022-2143(98)90042-7
   Hammamoto T, 1990, BIOCHEM PHARMACOL, V39, P241
   Homann N, 2000, CARCINOGENESIS, V21, P663, DOI 10.1093/carcin/21.4.663
   Hsu MKH, 2006, J HEPATOL, V44, P375, DOI 10.1016/j.jhep.2005.07.031
   Kelman Z, 1997, ONCOGENE, V14, P629, DOI 10.1038/sj.onc.1200886
   Koteish A, 2002, ALCOHOL CLIN EXP RES, V26, P1710, DOI 10.1097/01.ALC.0000036923.77613.59
   Kumar V, 2008, ROBBINS PATHOLOGY PO
   Larsson A, 2004, NEUROSCI BIOBEHAV R, V27, P713, DOI 10.1016/j.neubiorev.2003.11.010
   Lee MYWT, 2012, ENVIRON MOL MUTAGEN, V53, P683, DOI 10.1002/em.21743
   Lieber CS, 1999, ALCOHOL CLIN EXP RES, V23, P991, DOI 10.1111/j.1530-0277.1999.tb04217.x
   Macheda ML, 2005, J CELL PHYSIOL, V202, P654, DOI 10.1002/jcp.20166
   Marrero JA, 2005, J HEPATOL, V42, P218, DOI 10.1016/j.jhep.2004.10.005
   Naryzhny SN, 2010, FEBS LETT, V584, P4292, DOI 10.1016/j.febslet.2010.09.021
   PAP A, 1989, PANCREAS, V4, P249, DOI 10.1097/00006676-198904000-00015
   Pelucchi C, 2008, EUR J CANCER PREV, V17, P340, DOI 10.1097/CEJ.0b013e3282f75e91
   Rose JE, 2004, NICOTINE TOB RES, V6, P133, DOI 10.1080/14622200310001656957
   Salaspuro MP, 2003, BEST PRACT RES CL GA, V17, P679, DOI 10.1016/S1521-6918(03)00035-0
   Sata N, 2007, J GASTROENTEROL, V42, P131, DOI 10.1007/s00535-006-1936-5
   Schoedel KA, 2003, BBA-GEN SUBJECTS, V1619, P283, DOI 10.1016/S0304-4165(02)00487-7
   Selzner M, 2000, HEPATOLOGY, V31, P35, DOI 10.1002/hep.510310108
   Selzner N, 2002, HEPATOLOGY, V36, P812, DOI 10.1053/jhep.2002.35535
   SLACK JMW, 1995, DEVELOPMENT, V121, P1569
   Sliwinska-Mosson Mariola, 2005, Przegl Lek, V62, P1163
   Soderpalm B, 2000, BEHAV BRAIN RES, V113, P85, DOI 10.1016/S0166-4328(00)00203-5
   Soderpalm B, 2009, PHARMACOPSYCHIATR S1, V42
   Sommerfeld K, 2012, PHARMACOL REP, V64, P1547, DOI 10.1016/S1734-1140(12)70952-0
   STEER CJ, 1995, FASEB J, V9, P1396, DOI 10.1096/fasebj.9.14.7589980
   Werner J, 1997, GASTROENTEROLOGY, V113, P286, DOI 10.1016/S0016-5085(97)70106-9
   Werner J, 2001, SURGERY, V129, P736, DOI 10.1067/msy.2001.113891
NR 52
TC 10
Z9 11
U1 0
U2 6
PU POLISH ACAD SCIENCES INST PHARMACOLOGY
PI KRAKOW
PA SMETNA 12, 31-343 KRAKOW, POLAND
SN 1734-1140
J9 PHARMACOL REP
JI Pharmacol. Rep.
PD JUL-AUG
PY 2013
VL 65
IS 4
BP 914
EP 926
PG 13
WC Pharmacology & Pharmacy
WE Science Citation Index Expanded (SCI-EXPANDED)
SC Pharmacology & Pharmacy
GA 245TU
UT WOS:000326487500015
PM 24145086
DA 2022-07-19
ER

PT J
AU Nie, JH
   Lin, BL
   Zhou, M
   Wu, L
   Zheng, TS
AF Nie, Jianhua
   Lin, Binlin
   Zhou, Meng
   Wu, Li
   Zheng, Tongsen
TI Role of ferroptosis in hepatocellular carcinoma
SO JOURNAL OF CANCER RESEARCH AND CLINICAL ONCOLOGY
LA English
DT Review
DE Hepatocellular carcinoma; Ferroptosis; Sorafenib; Lipid metabolism;
   Iron; Therapy
ID GLUTATHIONE-PEROXIDASE 4; PANCREATIC-CANCER CELLS;
   LOW-DENSITY-LIPOPROTEIN; PROMOTES FERROPTOSIS; INHIBITS FERROPTOSIS;
   DEATH; SORAFENIB; APOPTOSIS; P53; PROTECTS
AB Purpose Hepatocellular carcinoma (HCC) is a complicated disease with low survival rate due to frequent recurrence and the lack of efficient therapies. For advanced HCC, sorafenib, as the only approved first-line drug for HCC, improves the survival to some extent, but depressingly with severe adverse effects and emerging resistance conditions, which cause a poor prognosis. Ferroptosis is a new recognized way of non-apoptosis-regulated cell death, characterized by the iron-dependent accumulation of lipid hydroperoxides, showing a tremendous promising in the therapy of cancer, especially in HCC. To provide ideas for the diagnosis and treatment of HCC, we summarized the role of ferroptosis in HCC.
   Methods The relevant literature from PubMed is reviewed in this article.
   Results Interestingly enough, investigators have found sorafenib can induce ferroptosis in HCC. Moreover, recent researches reported increasing pathways and mechanisms related to ferroptosis in HCC such as TP53 and Rb, and strategies to improve sorafenib resistance by targeting ferroptosis. In addition, other drugs were reported to induce ferroptosis in HCC such as erastin and showed good efficacy in vivo and in vitro.
   Conclusion In this review, we summarize pathways and mechanisms of ferroptosis in HCC and other digestive system neoplasms such as gastric cancer, pancreatic cancer and colorectal cancer and point out the trends of ferroptosis in HCC.
C1 [Nie, Jianhua; Lin, Binlin; Zhou, Meng; Wu, Li; Zheng, Tongsen] Harbin Med Univ, Canc Hosp, Dept Gastrointestinal Med Oncol, Harbin 150040, Heilongjiang, Peoples R China.
   [Zheng, Tongsen] Harbin Med Univ, Key Lab Cardiovasc Res, State Province Key Labs Biomed Pharmaceut China, Dept Pharmacol,Minist Educ, Harbin, Heilongjiang, Peoples R China.
RP Zheng, TS (通讯作者)，Harbin Med Univ, Canc Hosp, Dept Gastrointestinal Med Oncol, Harbin 150040, Heilongjiang, Peoples R China.; Zheng, TS (通讯作者)，Harbin Med Univ, Key Lab Cardiovasc Res, State Province Key Labs Biomed Pharmaceut China, Dept Pharmacol,Minist Educ, Harbin, Heilongjiang, Peoples R China.
EM zhengtongsen@hotmail.com
RI zheng, tongsen/ABB-9572-2021
OI zheng, tongsen/0000-0002-7539-3924
FU National Natural Scientific Foundation of China [81302060, 81472322,
   81672930]; national youth talent support program; Natural Science
   Foundation of Heilongjiang Province [LC201437/H1617]; China Postdoctoral
   Science Foundation [2015T80369, 2014M560271]; Heilongjiang Postdoctoral
   Science Foundation [LBH-Z14142, LBH-TZ1615]; Fok Ying Tung Education
   Foundation [151037]; Academician Yu Weihan Outstanding youth foundation
   of Harbin Medical University
FX This study was funded by the National Natural Scientific Foundation of
   China (No. 81302060, No. 81472322 and No. 81672930), the national youth
   talent support program for TS Zheng, the Natural Science Foundation of
   Heilongjiang Province (LC201437/H1617), China Postdoctoral Science
   Foundation (No. 2015T80369 and No. 2014M560271), and Heilongjiang
   Postdoctoral Science Foundation (No. LBH-Z14142 and No. LBH-TZ1615), the
   Fok Ying Tung Education Foundation (No. 151037), the Academician Yu
   Weihan Outstanding youth foundation of Harbin Medical University for TS
   Zheng. The funders had no role in study design, data collection and
   analysis, decision to publish, or preparation of the manuscript.
CR Alvarez SW, 2017, NATURE, V551, P639, DOI 10.1038/nature24637
   Angeli JPF, 2014, NAT CELL BIOL, V16, P1180, DOI 10.1038/ncb3064
   Arlt A, 2013, ONCOGENE, V32, P4825, DOI 10.1038/onc.2012.493
   Bai T, 2017, BIOCHEM BIOPH RES CO, V491, P919, DOI 10.1016/j.bbrc.2017.07.136
   Bruix J, 2017, LANCET, V389, P56, DOI 10.1016/S0140-6736(16)32453-9
   Chen WC, 2016, PLOS ONE, V11, DOI 10.1371/journal.pone.0155660
   Cheng AL, 2009, LANCET ONCOL, V10, P25, DOI 10.1016/S1470-2045(08)70285-7
   Dixon SJ, 2014, ELIFE, V3, DOI 10.7554/eLife.02523
   Dixon SJ, 2012, CELL, V149, P1060, DOI 10.1016/j.cell.2012.03.042
   Do Van B, 2016, NEUROBIOL DIS, V94, P169, DOI 10.1016/j.nbd.2016.05.011
   Eling Nils, 2015, Oncoscience, V2, P517
   FIRESTONE RA, 1994, BIOCONJUGATE CHEM, V5, P105, DOI 10.1021/bc00026a002
   Galmiche A, 2014, CANCER LETT, V346, P159, DOI 10.1016/j.canlet.2013.12.028
   Guo JP, 2018, CANCER RES TREAT, V50, P445, DOI 10.4143/crt.2016.572
   Hambright WS, 2017, REDOX BIOL, V12, P8, DOI 10.1016/j.redox.2017.01.021
   Hao SH, 2017, NEOPLASIA, V19, P1022, DOI 10.1016/j.neo.2017.10.005
   Harrison PM, 1996, BBA-BIOENERGETICS, V1275, P161, DOI 10.1016/0005-2728(96)00022-9
   Hayano M, 2016, CELL DEATH DIFFER, V23, P270, DOI 10.1038/cdd.2015.93
   Hayes JD, 1999, FREE RADICAL RES, V31, P273, DOI 10.1080/10715769900300851
   Hong SH, 2017, ONCOTARGET, V8, P115164, DOI 10.18632/oncotarget.23046
   Hou W, 2016, AUTOPHAGY, V12, P1425, DOI 10.1080/15548627.2016.1187366
   Hsu Chiun, 2009, Expert Rev Clin Pharmacol, V2, P129, DOI 10.1586/17512433.2.2.129
   Jennis M, 2016, GENE DEV, V30, P918, DOI 10.1101/gad.275891.115
   Kasukabe T, 2016, ONCOL REP, V36, P968, DOI 10.3892/or.2016.4867
   Khan MR, 2017, EMBO J, V36, P3483, DOI 10.15252/embj.201696239
   Kinowaki Y, 2018, LAB INVEST, V98, P609, DOI 10.1038/s41374-017-0008-1
   Knudsen ES, 2008, NAT REV CANCER, V8, P714, DOI 10.1038/nrc2401
   Lachaier E, 2014, ANTICANCER RES, V34, P6417
   Liu JH, 2017, ONCOL REP, V38, P899, DOI 10.3892/or.2017.5722
   Liu L, 2006, CANCER RES, V66, P11851, DOI 10.1158/0008-5472.CAN-06-1377
   Llovet JM, 2008, NEW ENGL J MED, V359, P378, DOI 10.1056/NEJMoa0708857
   Louandre C, 2015, CANCER LETT, V356, P971, DOI 10.1016/j.canlet.2014.11.014
   Louandre C, 2013, INT J CANCER, V133, P1732, DOI 10.1002/ijc.28159
   Ma Q, 2013, ANNU REV PHARMACOL, V53, P401, DOI 10.1146/annurev-pharmtox-011112-140320
   Ma S, 2016, CELL DEATH DIS, V7, DOI 10.1038/cddis.2016.208
   Mayhew CN, 2007, GASTROENTEROLOGY, V133, P976, DOI 10.1053/j.gastro.2007.06.025
   Mrakovcic M, 2018, BIOMOLECULES, V8, DOI 10.3390/biom8020014
   Ou WJ, 2017, FREE RADICAL BIO MED, V112, P597, DOI 10.1016/j.freeradbiomed.2017.09.002
   Shi XL, 2014, BMB REP, V47, P221, DOI 10.5483/BMBRep.2014.47.4.146
   Shintoku R, 2017, CANCER SCI, V108, P2187, DOI 10.1111/cas.13380
   Sun XF, 2016, HEPATOLOGY, V64, P488, DOI 10.1002/hep.28574
   Sun XF, 2016, HEPATOLOGY, V63, P173, DOI 10.1002/hep.28251
   Suzuki T, 2013, TRENDS PHARMACOL SCI, V34, P340, DOI 10.1016/j.tips.2013.04.005
   Taira N, 2007, MOL CELL, V25, P725, DOI 10.1016/j.molcel.2007.02.007
   Tonnus W, 2016, CELL CHEM BIOL, V23, P202, DOI 10.1016/j.chembiol.2016.02.005
   Torre LA, 2015, CA-CANCER J CLIN, V65, P87, DOI 10.3322/caac.21262
   Wang D, 2016, BIOCHEM BIOPH RES CO, V480, P602, DOI 10.1016/j.bbrc.2016.10.099
   Wang XJ, 2008, CARCINOGENESIS, V29, P1235, DOI 10.1093/carcin/bgn095
   Woo SM, 2018, INT J MOL SCI, V19, DOI 10.3390/ijms19051309
   Xie YC, 2017, CELL REP, V20, P1692, DOI 10.1016/j.celrep.2017.07.055
   Xie YC, 2016, BIOCHEM BIOPH RES CO, V473, P775, DOI 10.1016/j.bbrc.2016.03.052
   Yamaguchi Y, 2018, INT J ONCOL, V52, P1011, DOI 10.3892/ijo.2018.4259
   Yang WS, 2014, CELL, V156, P317, DOI 10.1016/j.cell.2013.12.010
   Yuan H, 2016, BIOCHEM BIOPH RES CO, V478, P838, DOI 10.1016/j.bbrc.2016.08.034
   Zhu S, 2017, CANCER RES, V77, P2064, DOI 10.1158/0008-5472.CAN-16-1979
NR 55
TC 76
Z9 81
U1 15
U2 90
PU SPRINGER
PI NEW YORK
PA 233 SPRING ST, NEW YORK, NY 10013 USA
SN 0171-5216
EI 1432-1335
J9 J CANCER RES CLIN
JI J. Cancer Res. Clin. Oncol.
PD DEC
PY 2018
VL 144
IS 12
BP 2329
EP 2337
DI 10.1007/s00432-018-2740-3
PG 9
WC Oncology
WE Science Citation Index Expanded (SCI-EXPANDED)
SC Oncology
GA HB2EW
UT WOS:000450850800005
PM 30167889
DA 2022-07-19
ER

PT J
AU Maynard, MA
   Ohh, M
AF Maynard, MA
   Ohh, M
TI Molecular targets from VHL studies into the oxygen-sensing pathway
SO CURRENT CANCER DRUG TARGETS
LA English
DT Review
DE VHL; HIF; RCC; E3 ubiquitin ligase; oxygen sensing
ID HYPOXIA-INDUCIBLE FACTOR; ENDOTHELIAL GROWTH-FACTOR; LINDAU
   TUMOR-SUPPRESSOR; RENAL-CELL CARCINOMA; RECEPTOR TYROSINE KINASES;
   PANCREATIC-CANCER CELLS; ACUTE MYELOID-LEUKEMIA; UBIQUITIN-PROTEASOME
   PATHWAY; FACTOR 1-ALPHA HIF-1-ALPHA; RANDOMIZED PHASE-II
AB Inheritance of a faulty von Hippel-Lindau (VHL) tumor suppressor gene is the cause of VHL disease, a rare multisystemic autosomal dominant disorder characterized by the development of hypervascular tumors in a number of organs, including the retina, brain, spine, pancreas, adrenal gland, and the kidney. Recent discoveries have demonstrated that the VHL gene product pVHL serves as a substrate-recognition component of an E3 ubiquitin ligase complex that targets hypoxia-inducible factor (HIF) transcription factor for polyubiquitination and subsequent degradation. Accordingly, tumor cells devoid of functional pVHL show an inappropriate accumulation of HIF, as well as downstream HIF-target genes, such as vascular endothelial growth factor (VEGF), a potent angiogenic factor. Furthermore, HIF has been found to be elevated in many human cancers further underscoring its common significance in oncogenesis. These and other related recent findings have shed significant insight into the mechanisms governing mammalian cellular oxygen homeostasis and how disruptions in this oxygen-sensing pathway can lead to tumorigenesis. Next generation anti-cancer drugs will undoubtedly emerge from our understanding of the molecular pathways governing normal cellular metabolism, growth and differentiation that have gone awry during neoplastic transformation, and studies in VHL disease will serve as one of the proving grounds for the efficacy of 'designer' anti-cancer drugs tailored against the VHL-HIF pathway.
C1 Univ Toronto, Fac Med, Dept Lab Med & Pathol, Toronto, ON M5S 1A8, Canada.
RP Ohh, M (通讯作者)，Univ Toronto, Fac Med, Dept Lab Med & Pathol, 1 Kings Coll Circle, Toronto, ON M5S 1A8, Canada.
EM michael.ohh@utoronto.ca
CR Aebersold DM, 2001, CANCER RES, V61, P2911
   Ahmad T, 2004, CLIN CANCER RES, V10, p6388S, DOI 10.1158/1078-0432.CCR-040028
   Aiello LP, 2002, OPHTHALMOLOGY, V109, P1745, DOI 10.1016/S0161-6420(02)01159-4
   Akakura N, 2001, CANCER RES, V61, P6548
   Arany Z, 1996, P NATL ACAD SCI USA, V93, P12969, DOI 10.1073/pnas.93.23.12969
   Atkins MB, 2004, J CLIN ONCOL, V22, P909, DOI 10.1200/JCO.2004.08.185
   ATLAS I, 1992, CANCER RES, V52, P3335
   Bates David, 2003, Curr Opin Investig Drugs, V4, P1468
   Batist G, 2002, ANN ONCOL, V13, P1259, DOI 10.1093/annonc/mdf195
   Beliveau R, 2002, CLIN CANCER RES, V8, P1242
   Benjamin LE, 1999, J CLIN INVEST, V103, P159, DOI 10.1172/JCI5028
   Birner P, 2000, CANCER RES, V60, P4693
   Birner P, 2001, CLIN CANCER RES, V7, P1661
   Birner P, 2001, CANCER, V92, P165, DOI 10.1002/1097-0142(20010701)92:1<165::AID-CNCR1305>3.0.CO;2-F
   Bodi I, 1995, CARDIOVASC RES, V30, P975, DOI 10.1016/S0008-6363(95)00164-6
   Boivin D, 2002, MOL CANCER THER, V1, P795
   Bold G, 2000, J MED CHEM, V43, P2310, DOI 10.1021/jm9909443
   Bos R, 2003, CANCER, V97, P1573, DOI 10.1002/cncr.11246
   Brouwers AH, 2004, J NUCL MED, V45, P327
   Brugarolas JB, 2003, CANCER CELL, V4, P147, DOI 10.1016/S1535-6108(03)00187-9
   Bruick RK, 2001, SCIENCE, V294, P1337, DOI 10.1126/science.1066373
   Bruick RK, 2000, P NATL ACAD SCI USA, V97, P9082, DOI 10.1073/pnas.97.16.9082
   Burri P, 2003, INT J RADIAT ONCOL, V56, P494, DOI 10.1016/S0360-3016(02)04579-0
   Caniggia I, 2000, J CLIN INVEST, V105, P577, DOI 10.1172/JCI8316
   Carmeliet P, 1998, NATURE, V394, P485, DOI 10.1038/28867
   Carmeliet P, 1996, NATURE, V383, P73, DOI 10.1038/383073a0
   Carrero P, 2000, MOL CELL BIOL, V20, P402, DOI 10.1128/MCB.20.1.402-415.2000
   Chang H, 2003, BIOCHEM BIOPH RES CO, V302, P95, DOI 10.1016/S0006-291X(03)00111-6
   Chang YS, 2000, P NATL ACAD SCI USA, V97, P14608, DOI 10.1073/pnas.97.26.14608
   Chen CH, 2001, J BIOL CHEM, V276, P9519, DOI 10.1074/jbc.M010144200
   Chen J, 2003, AM J PATHOL, V162, P1283, DOI 10.1016/S0002-9440(10)63924-7
   Chun YS, 2001, BIOCHEM PHARMACOL, V61, P947, DOI 10.1016/S0006-2952(01)00564-0
   Ciardiello F, 2003, CLIN CANCER RES, V9, P1546
   Ciechanover A, 2000, BIOESSAYS, V22, P442, DOI 10.1002/(SICI)1521-1878(200005)22:5<442::AID-BIES6>3.0.CO;2-Q
   Cobleigh MA, 2003, SEMIN ONCOL, V30, P117, DOI 10.1053/j.seminoncol.2003.08.013
   Cockman ME, 2000, J BIOL CHEM, V275, P25733, DOI 10.1074/jbc.M002740200
   Comerford KM, 2002, CANCER RES, V62, P3387
   Coquelle A, 1998, MOL CELL, V2, P259, DOI 10.1016/S1097-2765(00)80137-9
   Deshaies RJ, 1999, ANNU REV CELL DEV BI, V15, P435, DOI 10.1146/annurev.cellbio.15.1.435
   Divgi CR, 2004, J NUCL MED, V45, P1412
   DUAN DR, 1995, SCIENCE, V269, P1402, DOI 10.1126/science.7660122
   Eckhart AD, 1997, P NATL ACAD SCI USA, V94, P9487, DOI 10.1073/pnas.94.17.9487
   Elvert G, 2003, J BIOL CHEM, V278, P7520, DOI 10.1074/jbc.M211298200
   Ema M, 1997, P NATL ACAD SCI USA, V94, P4273, DOI 10.1073/pnas.94.9.4273
   Ema M, 1999, EMBO J, V18, P1905, DOI 10.1093/emboj/18.7.1905
   Epstein ACR, 2001, CELL, V107, P43, DOI 10.1016/S0092-8674(01)00507-4
   Feldser D, 1999, CANCER RES, V59, P3915
   Fernando NH, 2003, SEMIN ONCOL, V30, P39, DOI 10.1016/S0093-7754(03)00124-6
   Fiedler W, 2003, BLOOD, V102, P2763, DOI 10.1182/blood-2002-10-2998
   Folkman J, 1992, Semin Cancer Biol, V3, P65
   Fong TAT, 1999, CANCER RES, V59, P99
   Fukuda R, 2002, J BIOL CHEM, V277, P38205, DOI 10.1074/jbc.M203781200
   Giatromanolaki A, 2001, BRIT J CANCER, V85, P881, DOI 10.1054/bjoc.2001.2018
   Giles FJ, 2003, BLOOD, V102, P795, DOI 10.1182/blood-2002-10-3023
   Gingras D, 2001, ANTICANCER RES, V21, P145
   Gingras D, 2004, BIOCHEM BIOPH RES CO, V320, P205, DOI 10.1016/j.bbrc.2004.05.151
   Gingras D, 2004, INVEST NEW DRUG, V22, P17, DOI 10.1023/B:DRUG.0000006171.54078.3d
   Ginqras D, 2003, ANTI-CANCER DRUG, V14, P91, DOI 10.1097/01.cad.0000054520.85618.3f
   Girmens JF, 2003, AM J OPHTHALMOL, V136, P194, DOI 10.1016/S0002-9394(03)00101-6
   GNARRA JR, 1994, NAT GENET, V7, P85, DOI 10.1038/ng0594-85
   Gordon MS, 2001, J CLIN ONCOL, V19, P843, DOI 10.1200/JCO.2001.19.3.843
   Graham CH, 1999, INT J CANCER, V80, P617, DOI 10.1002/(SICI)1097-0215(19990209)80:4<617::AID-IJC22>3.0.CO;2-C
   Grosfeld A, 2002, J BIOL CHEM, V277, P42953, DOI 10.1074/jbc.M206775200
   Gunaratnam L, 2003, J BIOL CHEM, V278, P44966, DOI 10.1074/jbc.M305502200
   Hendrix MJC, 1997, AM J PATHOL, V150, P483
   Hendrix MJC, 1996, CANCER METAST REV, V15, P507, DOI 10.1007/BF00054016
   HERMAN JG, 1994, P NATL ACAD SCI USA, V91, P9700, DOI 10.1073/pnas.91.21.9700
   Hu J, 1998, BIOCHEM BIOPH RES CO, V245, P894, DOI 10.1006/bbrc.1998.8543
   Huang JZ, 2003, P NATL ACAD SCI USA, V100, P7785, DOI 10.1073/pnas.1432908100
   Huang LE, 1998, P NATL ACAD SCI USA, V95, P7987, DOI 10.1073/pnas.95.14.7987
   Hurwitz H, 2004, NEW ENGL J MED, V350, P2335, DOI 10.1056/NEJMoa032691
   ILIOPOULOS O, 2000, HEREDITARY CANC
   Isaacs JS, 2002, J BIOL CHEM, V277, P29936, DOI 10.1074/jbc.M204733200
   Itokawa T, 2002, MOL CANCER THER, V1, P295
   Ivan M, 2001, SCIENCE, V292, P464, DOI 10.1126/science.1059817
   Ivan M, 2001, CURR OPIN GENET DEV, V11, P27, DOI 10.1016/S0959-437X(00)00152-0
   Ivanov S, 2001, AM J PATHOL, V158, P905, DOI 10.1016/S0002-9440(10)64038-2
   Iyer NV, 1998, GENE DEV, V12, P149, DOI 10.1101/gad.12.2.149
   Jaakkola P, 2001, SCIENCE, V292, P468, DOI 10.1126/science.1059796
   Jiang BH, 1997, CANCER RES, V57, P5328
   Johnson DH, 2004, J CLIN ONCOL, V22, P2184, DOI 10.1200/JCO.2004.11.022
   Kallio PJ, 1998, EMBO J, V17, P6573, DOI 10.1093/emboj/17.22.6573
   Kallio PJ, 1999, J BIOL CHEM, V274, P6519, DOI 10.1074/jbc.274.10.6519
   Kamura T, 1999, SCIENCE, V284, P657, DOI 10.1126/science.284.5414.657
   Kappel A, 1999, BLOOD, V93, P4284, DOI 10.1182/blood.V93.12.4284.412k25_4284_4292
   Karp JE, 2004, CLIN CANCER RES, V10, P3577, DOI 10.1158/1078-0432.CCR-03-0627
   KIBEL A, 1995, SCIENCE, V269, P1444, DOI 10.1126/science.7660130
   Kim ES, 2002, P NATL ACAD SCI USA, V99, P11399, DOI 10.1073/pnas.172398399
   KIM KJ, 1993, NATURE, V362, P841, DOI 10.1038/362841a0
   KIRKPATRICK DL, 2003, BIOCHEM PHARMACOL, V2, P235
   KISHIDA T, 1995, CANCER RES, V55, P4544
   Knebelmann B, 1998, CANCER RES, V58, P226
   KO FN, 1994, BLOOD, V84, P4226, DOI 10.1182/blood.V84.12.4226.bloodjournal84124226
   Kondo K, 2001, EXP CELL RES, V264, P117, DOI 10.1006/excr.2000.5139
   Kondo K, 2002, CANCER CELL, V1, P237, DOI 10.1016/S1535-6108(02)00043-0
   Koukourakis MI, 2002, INT J RADIAT ONCOL, V53, P1192, DOI 10.1016/S0360-3016(02)02848-1
   Koukourakis MI, 2001, CANCER RES, V61, P1830
   Krishnamachary B, 2003, CANCER RES, V63, P1138
   Kung AL, 2000, NAT MED, V6, P1335, DOI 10.1038/82146
   LAGER DJ, 1994, MODERN PATHOL, V7, P544
   LANGHNER E, 2001, MOL CELL BIOL, V21, P3995
   Lee PJ, 1997, J BIOL CHEM, V272, P5375, DOI 10.1074/jbc.272.9.5375
   Leung Sherri K., 2002, Journal of Biomedicine & Biotechnology, V2, P131, DOI 10.1155/S1110724302205057
   Liu JM, 2002, CANCER CHEMOTH PHARM, V49, P425, DOI 10.1007/s00280-002-0429-3
   Lonergan KM, 1998, MOL CELL BIOL, V18, P732, DOI 10.1128/MCB.18.2.732
   Mabjeesh NJ, 2003, CANCER CELL, V3, P363, DOI 10.1016/S1535-6108(03)00077-1
   Madhusudan S, 2004, JAMA-J AM MED ASSOC, V291, P943, DOI 10.1001/jama.291.8.943
   MAHER ER, 1990, Q J MED, V77, P1151, DOI 10.1093/qjmed/77.2.1151
   Maher ER, 1997, MEDICINE, V76, P381, DOI 10.1097/00005792-199711000-00001
   Maranchie JK, 2002, CANCER CELL, V1, P247, DOI 10.1016/S1535-6108(02)00044-2
   Masson N, 2001, EMBO J, V20, P5197, DOI 10.1093/emboj/20.18.5197
   Maynard MA, 2003, J BIOL CHEM, V278, P11032, DOI 10.1074/jbc.M208681200
   MELILLO G, 1995, J EXP MED, V182, P1683, DOI 10.1084/jem.182.6.1683
   Mendel DB, 2000, ANTI-CANCER DRUG DES, V15, P29
   Mendel DB, 2003, CLIN CANCER RES, V9, P327
   Minet E, 1999, FEBS LETT, V460, P251, DOI 10.1016/S0014-5793(99)01359-9
   Morgan B, 2003, J CLIN ONCOL, V21, P3955, DOI 10.1200/JCO.2003.08.092
   Nagasawa H, 2003, ANTICANCER RES, V23, P4427
   Nagasawa H, 2002, COMP BIOCHEM PHYS A, V132, P33, DOI 10.1016/S1095-6433(01)00526-8
   Neshat MS, 2001, P NATL ACAD SCI USA, V98, P10314, DOI 10.1073/pnas.171076798
   O'Farrell AM, 2003, BLOOD, V101, P3597, DOI 10.1182/blood-2002-07-2307
   O'Farrell AM, 2003, CLIN CANCER RES, V9, P5465
   O'Rourke JF, 1999, J BIOL CHEM, V274, P2060, DOI 10.1074/jbc.274.4.2060
   Ohh M, 1999, J CLIN INVEST, V104, P1583, DOI 10.1172/JCI8161
   Ohh M, 2000, NAT CELL BIOL, V2, P423, DOI 10.1038/35017054
   Ohh M, 1999, MOL MED TODAY, V5, P257, DOI 10.1016/S1357-4310(99)01481-1
   OOSTERWIJK E, 1995, SEMIN ONCOL, V22, P34
   Palmer LA, 1998, AM J PHYSIOL-LUNG C, V274, pL212, DOI 10.1152/ajplung.1998.274.2.L212
   Parkkila S, 2000, P NATL ACAD SCI USA, V97, P2220, DOI 10.1073/pnas.040554897
   Pause A, 1998, P NATL ACAD SCI USA, V95, P993, DOI 10.1073/pnas.95.3.993
   Pause A, 1997, P NATL ACAD SCI USA, V94, P2156, DOI 10.1073/pnas.94.6.2156
   Pause A, 1999, P NATL ACAD SCI USA, V96, P9533, DOI 10.1073/pnas.96.17.9533
   Peterson AC, 2004, CLIN CANCER RES, V10, P4048, DOI 10.1158/1078-0432.CCR-03-0766
   Pribluda VS, 2000, CANCER METAST REV, V19, P173, DOI 10.1023/A:1026543018478
   Pugh CW, 1997, J BIOL CHEM, V272, P11205
   Rapisarda A, 2004, CANCER RES, V64, P6845, DOI 10.1158/0008-5472.CAN-04-2116
   Rapisarda A, 2004, CANCER RES, V64, P1475, DOI 10.1158/0008-5472.CAN-03-3139
   Rapisarda A, 2002, CANCER RES, V62, P4316
   Richard DE, 1999, J BIOL CHEM, V274, P32631, DOI 10.1074/jbc.274.46.32631
   RUSSO CA, 1995, CANCER RES, V55, P1122
   Ryan HE, 1998, EMBO J, V17, P3005, DOI 10.1093/emboj/17.11.3005
   Salceda S, 1997, J BIOL CHEM, V272, P22642, DOI 10.1074/jbc.272.36.22642
   Sanchez-Elsner T, 2002, J BIOL CHEM, V277, P43799, DOI 10.1074/jbc.M207160200
   Sang NL, 2003, J BIOL CHEM, V278, P14013, DOI 10.1074/jbc.M209702200
   Schindl M, 2002, CLIN CANCER RES, V8, P1831
   Selak MA, 2005, CANCER CELL, V7, P77, DOI 10.1016/j.ccr.2004.11.022
   Semenza CL, 2001, PEDIATR RES, V49, P614, DOI 10.1203/00006450-200105000-00002
   Semenza GL, 1999, CELL, V98, P281, DOI 10.1016/S0092-8674(00)81957-1
   Semenza GL, 1999, ANNU REV CELL DEV BI, V15, P551, DOI 10.1146/annurev.cellbio.15.1.551
   Semenza GL, 2003, NAT REV CANCER, V3, P721, DOI 10.1038/nrc1187
   Shoshani T, 2002, MOL CELL BIOL, V22, P2283, DOI 10.1128/MCB.22.7.2283-2293.2002
   Siemann DW, 2004, INT J RADIAT ONCOL, V60, P1233, DOI 10.1016/j.ijrobp.2004.08.002
   Sivridis E, 2002, CANCER-AM CANCER SOC, V95, P1055, DOI 10.1002/cncr.10774
   Sowter HM, 2001, CANCER RES, V61, P6669
   Srinivas V, 1999, BIOCHEM BIOPH RES CO, V260, P557, DOI 10.1006/bbrc.1999.0878
   Stebbins CE, 1999, SCIENCE, V284, P455, DOI 10.1126/science.284.5413.455
   Stolle C, 1998, HUM MUTAT, V12, P417, DOI 10.1002/(SICI)1098-1004(1998)12:6<417::AID-HUMU8>3.3.CO;2-B
   Strumberg D, 2005, J CLIN ONCOL, V23, P965, DOI 10.1200/JCO.2005.06.124
   Sun X, 2001, GENE THER, V8, P638, DOI 10.1038/sj.gt.3301388
   Sutter CH, 2000, P NATL ACAD SCI USA, V97, P4748, DOI 10.1073/pnas.080072497
   Takahashi R, 2003, ONCOL REP, V10, P797
   Talks KL, 2000, AM J PATHOL, V157, P411, DOI 10.1016/S0002-9440(10)64554-3
   Tanimoto K, 2000, EMBO J, V19, P4298, DOI 10.1093/emboj/19.16.4298
   Tazuke SI, 1998, P NATL ACAD SCI USA, V95, P10188, DOI 10.1073/pnas.95.17.10188
   Tian H, 1997, GENE DEV, V11, P72, DOI 10.1101/gad.11.1.72
   Turner KJ, 2002, CANCER RES, V62, P2957
   Unruh A, 2003, ONCOGENE, V22, P3213, DOI 10.1038/sj.onc.1206385
   Vaupel P, 2001, MED ONCOL, V18, P243, DOI 10.1385/MO:18:4:243
   Vaupel P, 2001, SEMIN ONCOL, V28, P29, DOI 10.1053/sonc.2001.25398
   WARREN RS, 1995, J CLIN INVEST, V95, P1789, DOI 10.1172/JCI117857
   Wartenberg M, 2003, FASEB J, V17, P503, DOI 10.1096/fj.02-0358fje
   Wedge SR, 2002, CANCER RES, V62, P4645
   Welsh S, 2004, MOL CANCER THER, V3, P233
   Welsh SJ, 2003, MOL CANCER THER, V2, P235
   Wilhelm SM, 2004, CANCER RES, V64, P7099, DOI 10.1158/0008-5472.CAN-04-1443
   Wood JM, 2000, CANCER RES, V60, P2178
   Wykoff CC, 2000, CANCER RES, V60, P7075
   Wykoff CC, 2000, ONCOGENE, V19, P6297, DOI 10.1038/sj.onc.1204012
   Yang JC, 2003, NEW ENGL J MED, V349, P427, DOI 10.1056/NEJMoa021491
   Yatabe N, 2004, ONCOGENE, V23, P3708, DOI 10.1038/sj.onc.1207460
   Yeo EJ, 2003, J NATL CANCER I, V95, P516, DOI 10.1093/jnci/95.7.516
   Yoon DY, 2001, BIOCHEM BIOPH RES CO, V288, P882, DOI 10.1006/bbrc.2001.5867
   Zhang SXL, 2003, FASEB J, V17, P1709, DOI 10.1096/fj.02-1111fje
   Zhong H, 1999, CANCER RES, V59, P5830
   Zhong H, 2000, CANCER RES, V60, P1541
   Zhong XS, 2004, BIOCHEM BIOPH RES CO, V324, P471, DOI 10.1016/j.bbrc.2004.09.082
   Zimmer M, 2004, MOL CANCER RES, V2, P89
   Zundel W, 2000, GENE DEV, V14, P391
NR 188
TC 18
Z9 19
U1 0
U2 4
PU BENTHAM SCIENCE PUBL LTD
PI SHARJAH
PA EXECUTIVE STE Y-2, PO BOX 7917, SAIF ZONE, 1200 BR SHARJAH, U ARAB
   EMIRATES
SN 1568-0096
EI 1873-5576
J9 CURR CANCER DRUG TAR
JI Curr. Cancer Drug Targets
PD AUG
PY 2005
VL 5
IS 5
BP 345
EP 356
DI 10.2174/1568009054629672
PG 12
WC Oncology
WE Science Citation Index Expanded (SCI-EXPANDED)
SC Oncology
GA 951CZ
UT WOS:000230907800003
PM 16101382
DA 2022-07-19
ER

PT J
AU Mettus, RV
   Rane, SG
AF Mettus, RV
   Rane, SG
TI Characterization of the abnormal pancreatic development, reduced growth
   and infertility in Cdk4 mutant mice
SO ONCOGENE
LA English
DT Article
DE cyclin-dependent kinase 4; pancreas; fertility
ID CELL; DEFICIENT; DYSFUNCTION
AB Cyclin-dependent kinase 4 (Cdk4) and Cdk6, and later Cdk2, in association with their specific cyclin partners, regulate the G1 to S phase cell cycle transition of mammalian cells by phosphorylation of retinoblastoma (Rb) family proteins. Phosphorylation of Rb results in the release of S-phase specific transcription factors; cell cycle-promoting gene expression, and advancement of the cell cycle. Loss of Cdk4 by homologous-targeted disruption leads to a delay in S-phase entry in serum-stimulated mouse embryo fibroblast (MEF) cultures. Homozygous Cdk4-deficient mice display defects in weight gain, fertility and hypoproliferation of specific endocrine cells of the pituitary and pancreas, the latter of which results in a diabetes-like phenotype. In contrast, inheritance of the p16(Ink4a)-insensitive Cdk4(R24C) mutation leads to spontaneous transformation of MEF cultures in vitro and, in vivo, hyperproliferative disorders that progress to cancer. In this manuscript, we report characterization of the abnormal pancreatic development, reduced growth and infertility in Cdk4 mutant mice. We observe that, whereas Cdk4 is dispensable for early pancreatic development, normal Cdk4 expression is critical for optimal growth of the organism. Also, we observe that loss of Cdk4 may result in insulin insensitivity, implicating an additional role of Cdk4 in beta-cell function, in addition to its role in beta-cell proliferation. Further, we demonstrate that loss of Cdk4 leads to an age-dependent defect in spermatogenesis and disruption in the timing of the estrus cycle. Taken together, our results indicate that the overall defects in growth, fertility and pancreatic development in Cdk4-deficient mice may be a combination of cell-type specific defects and altered glucose metabolism, as a result of defects in postnatal pancreatic development.
C1 NCI, Cell Cycle & Human Dis Grp, Lab Cell Regulat & Carcinogenesis, NIH, Bethesda, MD 20892 USA.
   Temple Univ, Sch Med, Fels Inst Canc Res & Mol Biol, Philadelphia, PA 19140 USA.
RP Rane, SG (通讯作者)，NCI, Cell Cycle & Human Dis Grp, Lab Cell Regulat & Carcinogenesis, NIH, Bethesda, MD 20892 USA.
EM sushil_rane@nih.gov
FU NCI NIH HHS [K22CA90790-01] Funding Source: Medline
CR AMANN RP, 1976, BIOL REPROD, V15, P586, DOI 10.1095/biolreprod15.5.586
   Bell GI, 2001, NATURE, V414, P788, DOI 10.1038/414788a
   BENTON L, 1995, J STEROID BIOCHEM, V53, P61, DOI 10.1016/0960-0760(95)00022-R
   Bouwens L, 1996, VIRCHOWS ARCH, V427, P553
   Edlund H, 2002, NAT REV GENET, V3, P524, DOI 10.1038/nrg841
   Grana X, 1998, ONCOGENE, V17, P3365, DOI 10.1038/sj.onc.1202575
   KAMB A, 1994, SCIENCE, V264, P436, DOI 10.1126/science.8153634
   Mauvais-Jarvis F, 2002, CLIN ENDOCRINOL, V57, P1, DOI 10.1046/j.1365-2265.2002.01563.x
   Moons DS, 2002, ENDOCRINOLOGY, V143, P3001, DOI 10.1210/en.143.8.3001
   Moons DS, 2002, ENDOCRINOLOGY, V143, P647, DOI 10.1210/en.143.2.647
   MURRAY FT, 1985, HORM METAB RES, V17, P495, DOI 10.1055/s-2007-1013588
   Murray J, 2001, COMB CHEM HIGH T SCR, V4, P265
   NOBORI T, 1994, NATURE, V368, P753, DOI 10.1038/368753a0
   Ortega S, 2002, BBA-REV CANCER, V1602, P73, DOI 10.1016/S0304-419X(02)00037-9
   Rane SG, 2000, FRONT BIOSCI, V5, pD1, DOI 10.2741/Rane
   Rane SG, 2002, MOL CELL BIOL, V22, P644, DOI 10.1128/MCB.22.2.644-656.2002
   Rane SG, 1999, NAT GENET, V22, P44, DOI 10.1038/8751
   Sherr CJ, 2000, CANCER RES, V60, P3689
   Sotillo R, 2001, EMBO J, V20, P6637, DOI 10.1093/emboj/20.23.6637
   Toscani A, 1997, NATURE, V386, P713, DOI 10.1038/386713a0
   Trimarchi JM, 2002, NAT REV MOL CELL BIO, V3, P11, DOI 10.1038/nrm714
   Tsutsui T, 1999, MOL CELL BIOL, V19, P7011
   WOLFEL T, 1995, SCIENCE, V269, P1281, DOI 10.1126/science.7652577
   Zuo L, 1996, NAT GENET, V12, P97, DOI 10.1038/ng0196-97
NR 24
TC 73
Z9 74
U1 2
U2 3
PU NATURE PUBLISHING GROUP
PI LONDON
PA MACMILLAN BUILDING, 4 CRINAN ST, LONDON N1 9XW, ENGLAND
SN 0950-9232
EI 1476-5594
J9 ONCOGENE
JI Oncogene
PD NOV 20
PY 2003
VL 22
IS 52
BP 8413
EP 8421
DI 10.1038/sj.onc.1206888
PG 9
WC Biochemistry & Molecular Biology; Oncology; Cell Biology; Genetics &
   Heredity
WE Science Citation Index Expanded (SCI-EXPANDED)
SC Biochemistry & Molecular Biology; Oncology; Cell Biology; Genetics &
   Heredity
GA 744UB
UT WOS:000186650300005
PM 14627982
DA 2022-07-19
ER

PT J
AU Chang, TG
   Yen, TT
   Wei, CY
   Hsiao, TH
   Chen, IC
AF Chang, Ting-Gang
   Yen, Ting-Ting
   Wei, Chia-Yi
   Hsiao, Tzu-Hung
   Chen, I-Chieh
TI Impacts of ADH1B rs1229984 and ALDH2 rs671 polymorphisms on risks of
   alcohol-related disorder and cancer
SO CANCER MEDICINE
LA English
DT Article; Early Access
DE ADH1B rs1229984; alcohol-related cancer; alcohol-related disorder; ALDH2
   rs671
ID ALDEHYDE DEHYDROGENASE; PANCREATIC-CANCER; ESOPHAGEAL CANCER; POOLED
   ANALYSIS; CONSUMPTION; ASSOCIATION; GENOTYPES; METAANALYSIS; METABOLISM;
   PHENOTYPES
AB Background ADH1B rs1229984 and ALDH2 rs671 are the specifically prevalent functional variants in the East Asians. These variants, which result in a dramatic change in enzyme activity, are highly associated with alcohol-related disorders and cancer. Previous studies focusing on the additive and synergic effects of the variants are few and inconsistent. The aim of the research was to evaluate the associations of ADH1B rs1229984 and ALDH2 rs671 with the risks of alcohol-related disorder and cancer. Methods This cohort study enrolled 42,665 participants from the Taiwan Precision Medicine Initiative database, including 19,522 and 20,534, ADH1B and ALDH2 carriers, respectively. The associations between the two variants and cancer risk were analyzed by univariable and multivariable logistic regression. Results Compared with the noncarriers, the ADH1B rs1229984 variant had a stronger effect on alcohol-related disorders and was related to an increased risk of alcohol-related cancers. The CC genotype of ADH1B rs1229984 was significantly associated with cancer of the larynx, pharynx, and nasal cavities [odds ratio (OR) = 1.56, p = 0.0009], cancer of the pancreas (OR = 1.66, p = 0.018), and cancer of the esophagus (OR = 4.10, p < 0.001). Participants who carried the rs1229984 TC/CC and rs671 GG genotypes were at higher risk of esophageal cancer (OR = 3.02, p < 0.001). The risk of esophageal cancer was increased by 381% (OR = 4.81, p < 0.001) in those carrying the rs1229984 TC/CC and rs671 GA/AA genotypes. Conclusion rs1229984 and rs671 are common and functionally important genetic variants in the Taiwanese population. Our findings provide strong evidence of additive and synergic risks of ADH1B and ALDH2 variants for alcohol-related disorders and cancer. The results suggested that are reduction in alcohol consumption should be advised as a preventive measure for high-risk patients carrying ADH1B rs1229984 C or the ALDH2 rs671 A allele.
C1 [Chang, Ting-Gang] Taichung Vet Gen Hosp, Dept Psychiat, Taichung, Taiwan.
   [Chang, Ting-Gang] Chung Shan Med Univ, Sch Psychol, Taichung, Taiwan.
   [Yen, Ting-Ting] Taichung Vet Gen Hosp, Dept Otorhinolaryngol, Taichung, Taiwan.
   [Yen, Ting-Ting] Natl Yang Ming Chiao Tung Univ, Sch Med, Taipei, Taiwan.
   [Wei, Chia-Yi; Hsiao, Tzu-Hung; Chen, I-Chieh] Taichung Vet Gen Hosp, Dept Med Res, 1650,Sec 4,Taiwan Blvd, Taichung 40705, Taiwan.
   [Hsiao, Tzu-Hung] Fu Jen Catholic Univ, Dept Publ Hlth, Coll Med, New Taipei, Taiwan.
   [Hsiao, Tzu-Hung] Natl Chung Hsing Univ, Inst Genom & Bioinformat, Taichung, Taiwan.
RP Hsiao, TH; Chen, IC (通讯作者)，Taichung Vet Gen Hosp, Dept Med Res, 1650,Sec 4,Taiwan Blvd, Taichung 40705, Taiwan.
EM thsiao@vghtc.gov.tw; icchen@vghtc.gov.tw
OI Chen, I-Chieh/0000-0002-8345-5304
FU Taichung Veterans General Hospital Research Fund [TCVGH-1114002B]
FX Taichung Veterans General Hospital Research Fund, Grant/Award Number:
   TCVGH-1114002B
CR Albano E, 2006, P NUTR SOC, V65, P278, DOI 10.1079/PNS2006496
   [Anonymous], 1988, IARC Monogr Eval Carcinog Risks Hum, V44, P1
   Baan R, 2007, LANCET ONCOL, V8, P292, DOI 10.1016/S1470-2045(07)70099-2
   Bagnardi V, 2015, BRIT J CANCER, V112, P580, DOI 10.1038/bjc.2014.579
   Bartoli F, 2015, ADDICT BEHAV, V41, P46, DOI 10.1016/j.addbeh.2014.09.029
   Boffetta P, 2006, LANCET ONCOL, V7, P149, DOI 10.1016/S1470-2045(06)70577-0
   BOSRON WF, 1986, HEPATOLOGY, V6, P502, DOI 10.1002/hep.1840060330
   Brooks PJ, 2009, PLOS MED, V6, DOI 10.1371/journal.pmed.1000050
   Carroll RJ, 2014, BIOINFORMATICS, V30, P2375, DOI 10.1093/bioinformatics/btu197
   Cederbaum AI, 2012, CLIN LIVER DIS, V16, P667, DOI 10.1016/j.cld.2012.08.002
   Chang JS, 2017, J BIOMED SCI, V24, DOI 10.1186/s12929-017-0327-y
   Chiang CP, 2016, PHARMACOGENET GENOM, V26, P184, DOI 10.1097/FPC.0000000000000205
   Cho Y, 2018, SCI REP-UK, V8, DOI 10.1038/s41598-017-18856-z
   Choi CK, 2021, CANCER RES TREAT, V53, P754, DOI 10.4143/crt.2020.478
   Crabb DW, 2004, P NUTR SOC, V63, P49, DOI 10.1079/PNS2003327
   Du XY, 2021, ALCOHOL CLIN EXP RES, V45, P307, DOI 10.1111/acer.14527
   Edenberg HJ, 2007, ALCOHOL RES HEALTH, V30, P5
   Eng MY, 2007, ALCOHOL RES HEALTH, V30, P22
   Genkinger JM, 2009, CANCER EPIDEM BIOMAR, V18, P765, DOI 10.1158/1055-9965.EPI-08-0880
   Hannah R., ALCOHOL CONSUMPTION
   Hashibe M, 2008, NAT GENET, V40, P707, DOI 10.1038/ng.151
   Hendershot CS, 2009, ALCOHOL CLIN EXP RES, V33, P839, DOI 10.1111/j.1530-0277.2009.00903.x
   Huang CC, 2017, SCI REP-UK, V7, DOI 10.1038/s41598-017-08802-4
   IARC Working Group on the Evaluation of Carcinogenic Risks to Humans, 2010, IARC MONOG EVAL CARC, V96, P1
   Iwasaki M, 2020, CANCER SCI, V111, P3835, DOI 10.1111/cas.14573
   Johnson DE, 2020, NAT REV DIS PRIMERS, V6, DOI 10.1038/s41572-020-00224-3
   Kanda J, 2009, CANCER SCI, V100, P296, DOI 10.1111/j.1349-7006.2008.01044.x
   Kiadaliri AA, 2013, PLOS ONE, V8, DOI 10.1371/journal.pone.0058158
   Lee WT, 2019, CANCER EPIDEM BIOMAR, V28, P248, DOI [10.1158/1055-9965.EPI-18-0425, 10.1158/1055-9965.epi-18-0425]
   Lek M, 2016, NATURE, V536, P285, DOI 10.1038/nature19057
   Li DW, 2011, BIOL PSYCHIAT, V70, P504, DOI 10.1016/j.biopsych.2011.02.024
   Lucenteforte E, 2012, ANN ONCOL, V23, P374, DOI 10.1093/annonc/mdr120
   Millwood IY, 2019, LANCET, V393, P1831, DOI 10.1016/S0140-6736(18)31772-0
   Room R, 2005, LANCET, V365, P519, DOI 10.1016/S0140-6736(05)70276-2
   Rumgay H, 2021, LANCET ONCOL, V22, P1071, DOI 10.1016/S1470-2045(21)00279-5
   Saunders JB, 2019, ALCOHOL CLIN EXP RES, V43, P1617, DOI 10.1111/acer.14128
   Seitz HK, 2007, NAT REV CANCER, V7, P599, DOI 10.1038/nrc2191
   Shan YS, 2021, SCI REP-UK, V11, DOI 10.1038/s41598-021-94111-w
   Siegel R, 2012, CA-CANCER J CLIN, V62, P10, DOI 10.3322/caac.20138
   Singletary KW, 2001, JAMA-J AM MED ASSOC, V286, P2143, DOI 10.1001/jama.286.17.2143
   Smith M, 2008, INT J CANCER, V122, P1604, DOI 10.1002/ijc.23198
   Stagos D, 2010, DRUG METAB DISPOS, V38, P1679, DOI 10.1124/dmd.110.034678
   Sun Y, 2019, TRANSL PSYCHIAT, V9, DOI 10.1038/s41398-019-0586-3
   Takeuchi F, 2011, CIRC J, V75, P911, DOI 10.1253/circj.CJ-10-0774
   Tan BY, 2019, BIOSCIENCE REP, V39, DOI 10.1042/BSR20181915
   Tanaka F, 2010, GUT, V59, P1457, DOI 10.1136/gut.2009.205724
   Tsai ST, 2014, INT J CANCER, V135, P2424, DOI 10.1002/ijc.28885
   Wang YT, 2016, BMC CANCER, V16, DOI 10.1186/s12885-016-2241-1
   Wei CY, 2021, NPJ GENOM MED, V6, DOI 10.1038/s41525-021-00178-9
   Yokoyama A, 1997, CANCER EPIDEM BIOMAR, V6, P1105
   Yokoyama A, 2020, PHARMACOGENET GENOM, V30, P54, DOI 10.1097/FPC.0000000000000395
   Zhang GH, 2010, WORLD J GASTROENTERO, V16, P6020, DOI 10.3748/wjg.v16.i47.6020
   Zhang GH, 2010, PLOS ONE, V5, DOI 10.1371/journal.pone.0013679
NR 53
TC 0
Z9 0
U1 0
U2 0
PU WILEY
PI HOBOKEN
PA 111 RIVER ST, HOBOKEN 07030-5774, NJ USA
SN 2045-7634
J9 CANCER MED-US
JI Cancer Med.
DI 10.1002/cam4.4920
EA JUN 2022
PG 13
WC Oncology
WE Science Citation Index Expanded (SCI-EXPANDED)
SC Oncology
GA 1W2XG
UT WOS:000806639800001
PM 35670037
DA 2022-07-19
ER

PT J
AU Beger, HG
   Poch, B
   Mayer, B
   Siech, M
AF Beger, Hans G.
   Poch, Bertram
   Mayer, Benjamin
   Siech, Marco
TI New Onset of Diabetes and Pancreatic Exocrine Insufficiency After
   Pancreaticoduodenectomy for Benign and Malignant Tumors A Systematic
   Review and Meta-analysis of Long-term Results
SO ANNALS OF SURGERY
LA English
DT Review
DE benign pancreatic neoplasm; exocrine pancreatic insufficiency; metabolic
   long-term dysfunctions; new onset of diabetes; periampullary cancer
   resection; Whipple operation
ID HEAD RESECTION; RISK-FACTORS; FOLLOW-UP; CANCER; MELLITUS; OUTCOMES;
   GLUCOSE; ENDOCRINE; PANCREATICOGASTROSTOMY; COMPLICATIONS
AB Objective: The aim of this study was to assess the frequency and severity of new onset of diabetes mellitus (NODM) and pancreatic exocrine insufficiency (PEI) after pancreaticoduodenectomy (PD) for benign and malignant tumors.
   Summary Background Data: When PD is performed on patients for benign tumors, the question of long-term metabolic dysfunctions becomes of importance.
   Methods: Medline/PubMed, Embase, and Cochrane Library were searched for articles reporting results of measuring endocrine and exocrine pancreatic functions after PD. The methodological quality of 19 studies was assessed by means of the Newcastle-Ottawa scale and Moga-Score. The mean weighted overall percentages of NODM and PEI after PD were calculated with a 95% confidence interval (CI).
   Results: Of 1295 patients, data valid-for-efficacy-analysis are based on 845 patients measuring pancreatic endocrine and on 964 patients determining exocrine functions after PD. The cumulative incidence of NODM was 40 of 275 patients (14.5%; 95% CI: 10.3-18.7) in the benign tumor group, 25 of 161 (15.5%; 95% CI: 9.9-21.2) in the malignant tumor group, and 91 of 409 patients (22.2%; 95% CI: 18.2-26.3) in the benign and malignant tumor group. Comparing the frequency of NODM after PD revealed significant differences between the groups (benign vs benign and malignant P < 0.0121; malignant vs benign and malignant P < 0.0017). Exocrine pancreatic insufficiency was found in the benign tumor group in 76 of 301 patients (25.2%; 95% CI: 20.3-30.7) and in the malignant tumor group in 80 of 163 patients (49.1%, 95% CI: 41.4-56.8) (P < 0.0001).
   Conclusion: The results of a significant increase of NODM after PD for benign and malignant tumors and a significant decrease of exocrine functions contribute to a rational weighting of metabolic long-term risks following PD.
C1 [Beger, Hans G.] Univ Ulm, Dept Gen & Visceral Surg, Ulm, Germany.
   [Beger, Hans G.; Poch, Bertram] Donau Klinikum, Ctr Oncol Endocrine & Minimal Invas Surg, Neu Ulm, Germany.
   [Mayer, Benjamin] Univ Ulm, Dept Epidemiol & Med Biometry, Ulm, Germany.
   [Siech, Marco] Ostalb Klinikum, Dept Surg, Aalen, Germany.
RP Beger, HG (通讯作者)，Univ Klinikum Ulm, Albert Einstein Allee 23, D-89081 Ulm, Germany.
EM hans@beger-ulm.de
FU German Foundation of Battle Against Pancreatic Cancer [3/2014]
FX Financial support of the secretarial work by the German Foundation of
   Battle Against Pancreatic Cancer, Grant No. 3/2014
CR Amer Diabet Assoc, 2010, DIABETES CARE, V33, pS62, DOI 10.2337/dc10-s062
   American Diabetes Association, 2014, NATL DIABETES STAT R, P2009
   Are C, 2009, J GASTROINTEST SURG, V13, P2152, DOI 10.1007/s11605-009-1051-z
   Barnes SA, 1996, AM J SURG, V171, P131
   Beger HG, 2007, AM J SURG, V194, pS16, DOI 10.1016/j.amjsurg.2007.05.016
   Beger HG, 2015, PANCREATOLOGY, V15, P167, DOI 10.1016/j.pan.2015.01.009
   BITTNER R, 1994, PANCREAS, V9, P47, DOI 10.1097/00006676-199401000-00007
   Bock EA, 2012, J GASTROINTEST SURG, V16, P914, DOI 10.1007/s11605-011-1805-2
   BUCHLER M, 1985, LANGENBECK ARCH CHIR, V367, P41, DOI 10.1007/BF01241944
   Burkhart RA, 2015, J GASTROINTEST SURG, V19, P217, DOI 10.1007/s11605-014-2669-z
   Cameron JL, 2015, J AM COLL SURGEONS, V220, P530, DOI 10.1016/j.jamcollsurg.2014.12.031
   Capurso G, 2013, AM J GASTROENTEROL, V108, P1003, DOI 10.1038/ajg.2013.42
   Cherif R, 2012, J GASTROINTEST SURG, V16, P2045, DOI 10.1007/s11605-012-2002-7
   Chung OW, 2004, GASTROENTEROLOGY, V127, P957, DOI 10.1053/j.gastro.2004.05.002
   Clopper CJ, 1934, BIOMETRIKA, V26, P404, DOI 10.2307/2331986
   De Bruijn KMJ, 2015, ANN SURG, V261, P854, DOI 10.1097/SLA.0000000000000819
   Delamothe T, 2004, BMJ-BRIT MED J, V328, P1, DOI 10.1136/bmj.328.7430.1
   DERSIMONIAN R, 1986, CONTROL CLIN TRIALS, V7, P177, DOI 10.1016/0197-2456(86)90046-2
   DIMAGNO EP, 1979, MAYO CLIN PROC, V54, P435
   Eddes EH, 1997, AM J SURG, V174, P387, DOI 10.1016/S0002-9610(97)00120-7
   EVERHART J, 1995, JAMA-J AM MED ASSOC, V273, P1605, DOI 10.1001/jama.273.20.1605
   Falconi M, 2008, BRIT J SURG, V95, P85, DOI 10.1002/bjs.5652
   Fang WL, 2007, PANCREAS, V35, P361, DOI 10.1097/MPA.0b013e3180d0a8d5
   Ferrara MJ, 2013, HPB, V15, P170, DOI 10.1111/j.1477-2574.2012.00520.x
   Fisher WE, 2001, WORLD J SURG, V25, P503, DOI 10.1007/s002680020344
   Fletcher R. H., 1988, CLIN EPIDEMIOLOGY ES
   Fujii T, 2011, PANCREAS, V40, P1258, DOI 10.1097/MPA.0b013e318220b1c0
   Gilliland TM, 2017, NUTRIENTS, V243, P1
   Gong DJ, 2013, HEPATO-GASTROENTEROL, V60, P19, DOI 10.5754/hge12407
   GULLO L, 1994, NEW ENGL J MED, V331, P81, DOI 10.1056/NEJM199407143310203
   Halloran CM, 2011, PANCREATOLOGY, V11, P535, DOI 10.1159/000333308
   Higgins J.P., 2019, COCHRANE HDB SYSTEMA
   Hirono S, 2015, WORLD J SURG, V39, P516, DOI 10.1007/s00268-014-2832-4
   Ishikawa O, 2004, SURGERY, V136, P617, DOI 10.1016/j.surg.2004.01.006
   Jang JY, 2003, ANN SURG, V237, P522, DOI 10.1097/00000658-200304000-00014
   Kang MJ, 2016, PANCREATOLOGY, V16, P272, DOI 10.1016/j.pan.2016.01.006
   Kausch W, 1912, BEITR KLIN CHIR, V78, P29
   Keck T, 2016, ANN SURG, V263, P440, DOI 10.1097/SLA.0000000000001240
   KREYMANN B, 1987, LANCET, V2, P1300
   LANKISCH PG, 1982, GUT, V23, P777, DOI 10.1136/gut.23.9.777
   Leal JN, 2015, J GASTROINTEST SURG, V19, P1974, DOI 10.1007/s11605-015-2885-1
   Lee SE, 2010, J KOREAN MED SCI, V25, P97, DOI 10.3346/jkms.2010.25.1.97
   Liddle RA, 1997, ANNU REV PHYSIOL, V59, P221, DOI 10.1146/annurev.physiol.59.1.221
   Lim PW, 2016, HPB, V18, P360, DOI 10.1016/j.hpb.2015.11.003
   Lindkvist B, 2013, WORLD J GASTROENTERO, V19, P7258, DOI 10.3748/wjg.v19.i42.7258
   Matsumoto J, 2006, J GASTROINTEST SURG, V10, P1225, DOI 10.1016/j.gassur.2006.08.001
   Moga C., 2012, J HLTH EC
   Moher D, 2009, PLOS MED, V6, DOI 10.1371/journal.pmed.1000097
   Moher D, 2009, ANN INTERN MED, V151, P264, DOI 10.7326/0003-4819-151-4-200908180-00135
   Molinari I, 2004, CLIN BIOCHEM, V37, P758, DOI 10.1016/j.clinbiochem.2004.03.010
   Nakamura H, 2009, J GASTROINTEST SURG, V13, P1321, DOI 10.1007/s11605-009-0896-5
   Naritomi G, 1996, SURGERY, V120, P831, DOI 10.1016/S0039-6060(96)80091-2
   NAUCK M, 1989, J CLIN ENDOCR METAB, V69, P654, DOI 10.1210/jcem-69-3-654
   Neoptolemos JP, 2010, JAMA-J AM MED ASSOC, V304, P1073, DOI 10.1001/jama.2010.1275
   Ohtsuka T, 2009, PANCREAS, V38, P700, DOI 10.1097/MPA.0b013e3181a7c916
   Orfanidis NT, 2012, J GASTROINTEST SURG, V16, P80, DOI 10.1007/s11605-011-1751-z
   Pannala R, 2008, GASTROENTEROLOGY, V134, P981, DOI 10.1053/j.gastro.2008.01.039
   Rault A, 2005, J AM COLL SURGEONS, V201, P239, DOI 10.1016/j.jamcollsurg.2005.03.026
   Sabater L, 2009, CIR ESPAN, V86, P159, DOI 10.1016/j.ciresp.2009.03.014
   Sah RP, 2013, NAT REV GASTRO HEPAT, V10, P423, DOI 10.1038/nrgastro.2013.49
   Sato N, 1998, AM J SURG, V176, P59, DOI 10.1016/S0002-9610(98)00105-6
   Schneider EB, 2014, J GASTROINTEST SURG, V18, P2105, DOI 10.1007/s11605-014-2619-9
   Seiler CA, 2005, BRIT J SURG, V92, P547, DOI 10.1002/bjs.4881
   Sutton AJ., 2000, METHODS METAANALYSIS
   TANAKA T, 1988, SURG GYNECOL OBSTET, V166, P200
   Tran TCK, 2009, PANCREATOLOGY, V9, P729, DOI 10.1159/000264638
   TREDE M, 1990, ANN SURG, V211, P447, DOI 10.1097/00000658-199004000-00011
   Wells G, 2011, NEWCASTLE OTTAWA SCA
   Whipple AO, 1935, ANN SURG, V102, P763, DOI 10.1097/00000658-193510000-00023
   Winter JM, 2006, J GASTROINTEST SURG, V10, P1199, DOI 10.1016/j.gassur.2006.08.018
   Wu JM, 2013, ANN SURG ONCOL, V20, P242, DOI 10.1245/s10434-012-2577-y
   Wu JM, 2015, MEDICINE, V94, P1
   Yamaguchi K, 2001, DIGEST DIS SCI, V46, P282, DOI 10.1023/A:1005644614104
NR 73
TC 49
Z9 53
U1 0
U2 6
PU LIPPINCOTT WILLIAMS & WILKINS
PI PHILADELPHIA
PA TWO COMMERCE SQ, 2001 MARKET ST, PHILADELPHIA, PA 19103 USA
SN 0003-4932
EI 1528-1140
J9 ANN SURG
JI Ann. Surg.
PD FEB
PY 2018
VL 267
IS 2
BP 259
EP 270
DI 10.1097/SLA.0000000000002422
PG 12
WC Surgery
WE Science Citation Index Expanded (SCI-EXPANDED)
SC Surgery
GA FU7KT
UT WOS:000424031700038
PM 28834847
DA 2022-07-19
ER

PT J
AU Racz, GZ
   Kittel, A
   Riccardi, D
   Case, RM
   Elliott, AC
   Varga, G
AF Racz, GZ
   Kittel, A
   Riccardi, D
   Case, RM
   Elliott, AC
   Varga, G
TI Extracellular calcium sensing receptor in human pancreatic cells
SO GUT
LA English
DT Article
ID MURINE EPIDERMAL DIFFERENTIATION; BOVINE PARATHYROID CELLS; ACTIVATED
   PROTEIN-KINASE; CA2+-SENSING RECEPTOR; DUCT CELLS; EXPRESSION; CA2+;
   RESPONSIVENESS; SECRETION; CANCER
AB Background and aims: The extracellular calcium sensing receptor (CaR) plays a key role in the calcium homeostatic system and is therefore widely expressed in tissues involved in calcium metabolism. However, the CaR has also been identified in other tissues where its role is less clear. We have investigated the presence of the CaR in the human pancreas.
   Methods: Messenger RNA for the CaR was detected by reverse transcription-polymerase chain reaction and the protein was localised by immunostaining. CaR function was assayed in Capan-1 cells by measuring intracellular calcium and [H-3] thymidine incorporation.
   Results: The receptor was highly expressed in human pancreatic ducts. It was also expressed in exocrine acinar cells, in islets of Langerhans, and in intrapancreatic nerves and blood vessels. The CaR was expressed in both normal and neoplastic human tissue samples but was detected in only one of five ductal adenocarcinoma cells lines examined. Experiments on the CaR expressing adenocarcinoma cell line Capan-1 showed that the CaR was functional and was linked to mobilisation of intracellular calcium. Stimulation of the CaR reduced Capan-1 cell proliferation.
   Conclusions: We propose that the CaR may play multiple functional roles in the human pancreas. In particular, the CaR on the duct luminal membrane may monitor and regulate the Ca2+ concentration in pancreatic juice by triggering ductal electrolyte and fluid secretion. This could help to prevent precipitation of calcium salts in the duct lumen. The CaR may also help to regulate the proliferation of pancreatic ductal cells.
C1 Univ Manchester, Sch Biol Sci, Manchester M13 9PT, Lancs, England.
   Hungarian Acad Sci, Inst Expt Med, H-1083 Budapest, Hungary.
RP Elliott, AC (通讯作者)，Univ Manchester, Sch Biol Sci, G38, Manchester M13 9PT, Lancs, England.
RI Riccardi, Daniela/A-4674-2010; Varga, Gábor/O-8858-2017
OI Riccardi, Daniela/0000-0002-7322-3163; Varga, Gabor/0000-0002-5506-8198
FU Wellcome Trust Funding Source: Medline
CR BLACK BL, 1989, FASEB J, V3, P2653, DOI 10.1096/fasebj.3.14.2512193
   Brand Randall E., 1998, Current Opinion in Oncology, V10, P362, DOI 10.1097/00001622-199807000-00014
   BROWN EM, 1991, J BONE MINER RES, V6, P1217
   BROWN EM, 1993, NATURE, V366, P575, DOI 10.1038/366575a0
   BROWN EM, 1991, PHYSIOL REV, V71, P371, DOI 10.1152/physrev.1991.71.2.371
   Brown EM, 2001, PHYSIOL REV, V81, P239, DOI 10.1152/physrev.2001.81.1.239
   Bruce JIE, 1999, J BIOL CHEM, V274, P20561, DOI 10.1074/jbc.274.29.20561
   BURAS RR, 1995, CELL PROLIFERAT, V28, P245, DOI 10.1111/j.1365-2184.1995.tb00067.x
   Buscail L, 1996, CANCER RES, V56, P1823
   Chattopadhyay N, 1998, AM J PHYSIOL-GASTR L, V274, pG122, DOI 10.1152/ajpgi.1998.274.1.G122
   Cheng HS, 1998, J MEMBRANE BIOL, V164, P155, DOI 10.1007/s002329900401
   Cheng HS, 1999, BBA-BIOMEMBRANES, V1418, P31, DOI 10.1016/S0005-2736(99)00011-5
   Conigrave AD, 2000, P NATL ACAD SCI USA, V97, P4814, DOI 10.1073/pnas.97.9.4814
   DECARO A, 1984, BIOCHEM J, V222, P669, DOI 10.1042/bj2220669
   GARRETT JE, 1995, J BIOL CHEM, V270, P12919, DOI 10.1074/jbc.270.21.12919
   Goebel SU, 2000, J CLIN ENDOCR METAB, V85, P4131, DOI 10.1210/jc.85.11.4131
   HUANG SX, 1995, BIOCHEM J, V310, P881, DOI 10.1042/bj3100881
   HULLA W, 1995, INT J CANCER, V62, P711, DOI 10.1002/ijc.2910620611
   McNeil SE, 1998, J BIOL CHEM, V273, P1114, DOI 10.1074/jbc.273.2.1114
   MITHAL A, 1995, ENDOCRINOLOGY, V136, P3087, DOI 10.1210/en.136.7.3087
   Mupanomunda MM, 2000, AM J PHYSIOL-RENAL, V278, pF644, DOI 10.1152/ajprenal.2000.278.4.F644
   Nemeth EF, 1998, P NATL ACAD SCI USA, V95, P4040, DOI 10.1073/pnas.95.7.4040
   OCHIENG J, 1991, J CELL BIOCHEM, V46, P250, DOI 10.1002/jcb.240460308
   Oda Y, 2000, J BIOL CHEM, V275, P1183, DOI 10.1074/jbc.275.2.1183
   Quinn SJ, 1997, AM J PHYSIOL-CELL PH, V273, pC1315, DOI 10.1152/ajpcell.1997.273.4.C1315
   RACZ G, 2000, J PHYSL, V526, pP178
   Riccardi D, 1999, CELL CALCIUM, V26, P77, DOI 10.1054/ceca.1999.0066
   Riccardi D, 1998, AM J PHYSIOL-RENAL, V274, pF611, DOI 10.1152/ajprenal.1998.274.3.F611
   Riccardi D, 2000, Z KARDIOL, V89, P9
   Riccardi D, 2000, PFLUG ARCH EUR J PHY, V441, P379, DOI 10.1007/s004240000436
   Ryder NM, 2001, J CELL PHYSIOL, V186, P53, DOI 10.1002/1097-4652(200101)186:1<53::AID-JCP1004>3.0.CO;2-Q
   Shumaker H, 1999, AM J PHYSIOL-CELL PH, V276, pC16, DOI 10.1152/ajpcell.1999.276.1.C16
   VILA MR, 1994, LAB INVEST, V71, P423
   Wallrapp C, 1997, CANCER RES, V57, P3135
   Yamaguchi T, 1998, J BONE MINER RES, V13, P1530, DOI 10.1359/jbmr.1998.13.10.1530
   YUSPA SH, 1989, J CELL BIOL, V109, P1207, DOI 10.1083/jcb.109.3.1207
NR 36
TC 63
Z9 65
U1 2
U2 5
PU BRITISH MED JOURNAL PUBL GROUP
PI LONDON
PA BRITISH MED ASSOC HOUSE, TAVISTOCK SQUARE, LONDON WC1H 9JR, ENGLAND
SN 0017-5749
J9 GUT
JI Gut
PD NOV
PY 2002
VL 51
IS 5
BP 705
EP 711
DI 10.1136/gut.51.5.705
PG 7
WC Gastroenterology & Hepatology
WE Science Citation Index Expanded (SCI-EXPANDED)
SC Gastroenterology & Hepatology
GA 607TA
UT WOS:000178805800020
PM 12377811
OA Green Published, Green Submitted, Bronze
DA 2022-07-19
ER

PT J
AU Epelbaum, R
   Frenkel, A
   Haddad, R
   Sikorski, N
   Strauss, LG
   Israel, O
   Dimitrakopoulou-Strauss, A
AF Epelbaum, Ron
   Frenkel, Alex
   Haddad, Riad
   Sikorski, Natalia
   Strauss, Ludwig G.
   Israel, Ora
   Dimitrakopoulou-Strauss, Antonia
TI Tumor Aggressiveness and Patient Outcome in Cancer of the Pancreas
   Assessed by Dynamic F-18-FDG PET/CT
SO JOURNAL OF NUCLEAR MEDICINE
LA English
DT Article
DE dynamic F-18-FDG PET; F-18-FDG influx; pancreatic cancer; survival
ID SOFT-TISSUE SARCOMAS; POSITRON-EMISSION-TOMOGRAPHY; BLOOD-FLOW;
   NEOADJUVANT CHEMOTHERAPY; PROGRESSION-FREE; PREDICTION; SURVIVAL;
   METABOLISM; FDG; DIAGNOSIS
AB This study aimed to assess the role of a quantitative dynamic PET model in pancreatic cancer as a potential index of tumor aggressiveness and predictor of survival. Methods: Seventy-one patients with F-18-FDG-avid adenocarcinoma of the pancreas before treatment were recruited, including 27 with localized tumors (11 underwent pancreatectomy, and 16 had localized nonresectable tumors) and 44 with metastatic disease. Dynamic F-18-FDG PET images were acquired over a 60-min period, followed by a whole-body PET/CT study. Quantitative data measurements were based on a 2-compartment model, and the following variables were calculated: VB (fractional blood volume in target area), K-1 and k(2) (kinetic membrane transport parameters), k(3) and k(4) (intracellular F-18-FDG phosphorylation and dephosphorylation parameters, respectively), and F-18-FDG INF (global F-18-FDG influx). Results: The single significant variable for overall survival (OS) in patients with localized disease was 18F-FDG INF. Patients with a high F-18-FDG INF (>0.033 min(-1)) had a median OS of 6 and 5 mo for nonresectable and resected tumors, respectively, versus 15 and 19 mo for a low F-18-FDG INF in nonresectable and resected tumors, respectively (P < 0.04). In metastatic disease, multivariate analysis found VB, K-1, and k(3) to be significant variables for OS (P < 0.043, <0.031, and <0.009, respectively). Prognostic factors for OS in the entire group of patients that were significant at multivariate analysis were stage of disease, VB, K-1, and F-18-FDG INF (P < 0.00035, <0.03, <0.024, and <0.008, respectively). Median OS for all patients with a high F-18-FDG INF, low VB, and high K-1 was 3 mo, as opposed to 14 mo in patients with a low F-18-FDG INF, high VB, and low K-1 (P < 0.021), irrespective of stage and resectability. Conclusion: Quantitative F-18-FDG kinetic parameters measured by dynamic PET in newly diagnosed pancreatic cancer correlated with the aggressiveness of disease. The F-18-FDG INF was the single most significant variable for OS in patients with localized disease, whether resectable or not.
C1 [Epelbaum, Ron] Rambam Hlth Care Campus, Dept Oncol, IL-34564 Haifa, Israel.
   [Epelbaum, Ron; Frenkel, Alex; Israel, Ora] Technion Israel Inst Technol, Fac Med, Haifa, Israel.
   [Frenkel, Alex; Israel, Ora] Rambam Hlth Care Campus, Dept Nucl Med, IL-34564 Haifa, Israel.
   [Haddad, Riad] Carmel Hosp, Dept Surg, Haifa, Israel.
   [Sikorski, Natalia] Lin Med Ctr, Dept Oncol, Haifa, Israel.
   [Strauss, Ludwig G.; Dimitrakopoulou-Strauss, Antonia] German Canc Res Ctr, Clin Cooperat Unit Nucl Med, Med PET Grp Biol Imaging, Heidelberg, Germany.
RP Epelbaum, R (通讯作者)，Rambam Hlth Care Campus, Dept Oncol, 17 Ovadia St, IL-34564 Haifa, Israel.
EM epelbaum@rambam.health.gov.il
RI Haddad, Riad/AAR-6908-2020; Dimitrakopoulou-Strauss,
   Antonia/AAC-1413-2020; Dimitrakopoulou-Strauss, Antonia/E-6314-2014
OI Haddad, Riad/0000-0003-3138-5495; Dimitrakopoulou-Strauss,
   Antonia/0000-0003-0338-9472; Dimitrakopoulou-Strauss,
   Antonia/0000-0003-0338-9472
FU Israel Cancer Association
FX The costs of publication of this article were defrayed in part by the
   payment of page charges. Therefore, and solely to indicate this fact,
   this article is hereby marked "advertisement" in accordance with 18 USC
   section 1734. This work was supported in part by a grant from the Israel
   Cancer Association. No other potential conflict of interest relevant to
   this article was reported.
CR Castell F, 2008, BRIT J CANCER, V98, P1597, DOI 10.1038/sj.bjc.6604330
   Dimitrakopoulou-Strauss A, 2004, J NUCL MED, V45, P1480
   Dimitrakopoulou-Strauss A, 2001, J NUCL MED, V42, P713
   Dimitrakopoulou-Strauss A, 2003, WORLD J NUCL MED, V4, P306
   Dimitrakopoulou-Strauss A, 2007, MOL IMAGING BIOL, V9, P308, DOI 10.1007/s11307-007-0103-6
   Dimitrakopoulou-Strauss A, 2010, EUR J NUCL MED MOL I, V37, P1481, DOI 10.1007/s00259-010-1435-z
   Dimitrakopoulou-Strauss A, 2010, HELL J NUCL MED, V13, P18
   Dimitrakopoulou-Strauss A, 2010, J NUCL MED, V51, P551, DOI 10.2967/jnumed.109.070862
   Dimitrakopoulou-Strauss A, 2009, CLIN NUCL MED, V34, P576, DOI 10.1097/RLU.0b013e3181b06bc5
   Dunnwald LK, 2008, J CLIN ONCOL, V26, P4449, DOI 10.1200/JCO.2007.15.4385
   Gillies RJ, 2008, J NUCL MED, V49, p24S
   Goulart BHL, 2009, J HEMATOL ONCOL, V2, DOI 10.1186/1756-8722-2-13
   Hanahan D, 2000, CELL, V100, P57, DOI 10.1016/S0092-8674(00)81683-9
   Hsu CC, 2010, ANN SURG ONCOL, V17, P981, DOI 10.1245/s10434-009-0743-7
   Jadvar H, 2009, J NUCL MED, V50, P1820, DOI 10.2967/jnumed.108.054098
   Komar G, 2009, CLIN CANCER RES, V15, P5511, DOI 10.1158/1078-0432.CCR-09-0414
   Mankoff DA, 2009, CLIN CANCER RES, V15, P5294, DOI 10.1158/1078-0432.CCR-09-1448
   MIYAZAWA H, 1993, J NEUROSCI METH, V50, P263, DOI 10.1016/0165-0270(93)90033-N
   National Cancer Institute, SURV EP END RES CANC
   OHTAKE T, 1991, J NUCL MED, V32, P1432
   Okamoto K, 2011, INT J CLIN ONCOL, V16, P39, DOI 10.1007/s10147-010-0124-z
   Okazumi S, 2009, HELL J NUCL MED, V12, P223
   Schellenberg D, 2010, INT J RADIAT ONCOL, V77, P1420, DOI 10.1016/j.ijrobp.2009.06.049
   Specht JM, 2010, CLIN CANCER RES, V16, P2803, DOI 10.1158/1078-0432.CCR-10-0026
   Strauss LG, 1999, J NUCL MED S, V40
   Strauss LG, 2007, EUR J NUCL MED MOL I, V34, P868, DOI 10.1007/s00259-006-0319-8
   Ueno M, 2006, P AM SOCCLINONCOL, V24, p18s
NR 27
TC 40
Z9 41
U1 0
U2 13
PU SOC NUCLEAR MEDICINE INC
PI RESTON
PA 1850 SAMUEL MORSE DR, RESTON, VA 20190-5316 USA
SN 0161-5505
EI 1535-5667
J9 J NUCL MED
JI J. Nucl. Med.
PD JAN
PY 2013
VL 54
IS 1
BP 12
EP 18
DI 10.2967/jnumed.112.107466
PG 7
WC Radiology, Nuclear Medicine & Medical Imaging
WE Science Citation Index Expanded (SCI-EXPANDED)
SC Radiology, Nuclear Medicine & Medical Imaging
GA 071PN
UT WOS:000313606800024
PM 23166388
OA Bronze
DA 2022-07-19
ER

PT J
AU Estaras, M
   Martinez, R
   Garcia, A
   Ortiz-Placin, C
   Iovanna, JL
   Santofimia-Castano, P
   Gonzalez, A
AF Estaras, Matias
   Martinez, Remigio
   Garcia, Alfredo
   Ortiz-Placin, Candido
   Iovanna, Juan L.
   Santofimia-Castano, Patricia
   Gonzalez, Antonio
TI Melatonin modulates metabolic adaptation of pancreatic stellate cells
   subjected to hypoxia
SO BIOCHEMICAL PHARMACOLOGY
LA English
DT Article
DE Fibrosis; Glycolysis; Hypoxia; Melatonin; Pancreatic stellate cells
ID INTRACELLULAR STORES; CANCER PROGRESSION; MOBILIZES CA2+; PTEN;
   ACTIVATION; EXPRESSION; APOPTOSIS; AUTOPHAGY; RECEPTOR; AMPK
AB Pancreatic stellate cells (PSCs), the main cell type responsible for the development of fibrosis in pancreatic cancer, proliferate actively under hypoxia. Melatonin has received attention as a potential antifibrotic agent due to its anti-proliferative actions on PSCs. In this work, we investigated the activation of the PI3K/Akt/mTOR pathway and the metabolic adaptations that PSCs undergo under hypoxic conditions, as well as the probable modulation by melatonin. Incubation of cells under hypoxia induced an increase in cell proliferation, and in the expression of alpha-smooth muscle actin and of collagen type 1. In addition, an increase in the phosphorylation of Akt was observed, whereas a decrease in the phosphorylation of PTEN and GSK-3b was noted. The phos-phorylation of mTOR and its substrate p70 S6K was decreased under hypoxia. Treatment of PSCs with melatonin under hypoxia diminished cell proliferation, the levels of alpha-smooth muscle actin and of collagen type 1, the phosphorylation of Akt and increased phosphorylation of mTOR. Mitochondrial activity decreased in PSCs under hypoxia. A glycolytic shift was observed. Melatonin further decreased mitochondrial activity. Under hypoxia, no increase in autophagic flux was noted. However, melatonin treatment induced autophagy activation. Never-theless, inhibition of this process did not induce detectable changes in the viability of cells treated with mela-tonin. We conclude that PSCs undergo metabolic adaptation under hypoxia that might help them survive and that pharmacological concentrations of melatonin modulate cell responses to hypoxia. Our results contribute to the knowledge of the mechanisms by which melatonin could modulate fibrosis within the pancreas.
C1 [Estaras, Matias; Ortiz-Placin, Candido; Gonzalez, Antonio] Univ Extremadura, Dept Fisiol, Inst Biomarcadores Patol Mol, Caceres, Spain.
   [Iovanna, Juan L.; Santofimia-Castano, Patricia] Aix Marseille Univ, Ctr Rech Cancerol Marseille, INSERM U1068, CNRS UMR 7258,Parc Sci & Technol Luminy, Marseille, France.
   [Martinez, Remigio] Univ Extremadura, Fac Vet, Dept Sanidad Anim, Caceres, Spain.
   [Garcia, Alfredo] CICYTEX La Orden, Dept Prod Anim, Guadajira, Badajoz, Spain.
   [Gonzalez, Antonio] Univ Extremadura, Dept Fisiol, Inst Biomarcadores Patol Mol, Ave Ciencias s-n, E-10003 Caceres, Spain.
RP Gonzalez, A (通讯作者)，Univ Extremadura, Dept Fisiol, Inst Biomarcadores Patol Mol, Ave Ciencias s-n, E-10003 Caceres, Spain.
EM agmateos@unex.es
FU Ministerio de Econom?a y Competitividad [BFU2016-79259-R]; Ministerio de
   Ciencia, Innovacio ? [EQC2018-004646-P, EQC2019-005660-P]; Junta de
   Extremadura-FEDER [GR21037]; Valhondo Calaff Foundation
FX Acknowledgements Funding for the studies were provided by Ministerio de
   Econom?a y Competitividad (BFU2016-79259-R) , Ministerio de Ciencia,
   Innovacio ? n y Universidades (EQC2018-004646-P; EQC2019-005660-P) and
   Junta de Extremadura-FEDER (GR21037) . Matias Estaras was awarded a
   grant from Valhondo Calaff Foundation. The funding sources had no role
   in study design, in the collection, analysis and interpretation of data,
   in the writing of the report, or in the decision to submit the paper for
   publication.
CR Abdel-Wahab AF, 2019, PHARMACOL RES, V150, DOI 10.1016/j.phrs.2019.104511
   Asghari MH, 2017, LIFE SCI, V185, P38, DOI 10.1016/j.lfs.2017.07.020
   Benderro GF, 2011, BRAIN RES, V1389, P50, DOI 10.1016/j.brainres.2011.03.016
   Braglia L, 2020, BBA-MOL CELL RES, V1867, DOI 10.1016/j.bbamcr.2020.118731
   Bremnes RM, 2011, J THORAC ONCOL, V6, P209, DOI 10.1097/JTO.0b013e3181f8a1bd
   Chalhoub N, 2009, ANNU REV PATHOL-MECH, V4, P127, DOI 10.1146/annurev.pathol.4.110807.092311
   Chen KL, 2021, AGING-US, V13, P22502, DOI 10.18632/aging.203561
   Chen WT, 2014, ONCOGENE, V33, P4997, DOI 10.1038/onc.2013.437
   Comelli M, 2018, J BIOENERG BIOMEMBR, V50, P33, DOI 10.1007/s10863-017-9737-5
   DeBerardinis RJ, 2008, CELL METAB, V7, P11, DOI 10.1016/j.cmet.2007.10.002
   Deng WT, 2018, BIOMED PHARMACOTHER, V107, P1505, DOI 10.1016/j.biopha.2018.08.127
   Derle A, 2018, CELL STRESS, V2, P332, DOI 10.15698/cst2018.12.166
   Estaras M, 2021, WORLD J GASTROENTERO, V27, DOI 10.3748/wjg.v27.i28.4582
   Estaras M, 2021, INT J MOL SCI, V22, DOI 10.3390/ijms22115555
   Estaras M, 2020, BIOL CELL, V112, P280, DOI 10.1111/boc.202000020
   Estaras M, 2020, J PHYSIOL BIOCHEM, V76, P345, DOI 10.1007/s13105-020-00740-6
   Estaras M, 2019, J PHYSIOL BIOCHEM, V75, P185, DOI 10.1007/s13105-019-00671-x
   Estrella JS, 2014, ARCH PATHOL LAB MED, V138, P1027, DOI 10.5858/arpa.2013-0195-OA
   Evangelisti C, 2020, BBA-MOL CELL RES, V1867, DOI 10.1016/j.bbamcr.2019.118635
   Farhood B, 2019, J CELL PHYSIOL, V234, P5613, DOI 10.1002/jcp.27391
   Ferdek PE, 2017, PFLUG ARCH EUR J PHY, V469, P1039, DOI 10.1007/s00424-017-1968-0
   Foo BJA, 2021, OXID MED CELL LONGEV, V2021, DOI 10.1155/2021/1341604
   Garcia-Sanchez L, 2012, MOL CELL BIOCHEM, V362, P15, DOI 10.1007/s11010-011-1123-8
   Geng L, 2014, INT J MOL SCI, V15, P8458, DOI 10.3390/ijms15058458
   Gewirtz DA, 2014, CANCER RES, V74, P647, DOI 10.1158/0008-5472.CAN-13-2966
   Gialeli C, 2011, FEBS J, V278, P16, DOI 10.1111/j.1742-4658.2010.07919.x
   Gonzalez A, 2006, NEUROCHEM RES, V31, P741, DOI 10.1007/s11064-006-9078-y
   Gonzalez A, 2020, SCI REP-UK, V10, DOI 10.1038/s41598-020-63433-6
   Gonzalez A, 2011, J PINEAL RES, V50, P250, DOI 10.1111/j.1600-079X.2010.00834.x
   Gryshchenko O, 2016, J PHYSIOL-LONDON, V594, P281, DOI 10.1113/JP271468
   Gupta Nikhil, 2019, Oncotarget, V10, P5970, DOI 10.18632/oncotarget.27235
   Haqq J, 2014, EUR J CANCER, V50, P2570, DOI 10.1016/j.ejca.2014.06.021
   Hardeland R, 2009, BIOFACTORS, V35, P183, DOI 10.1002/biof.23
   Hardie DG, 2012, NAT REV MOL CELL BIO, V13, P251, DOI 10.1038/nrm3311
   Hollinshead KER, 2020, CELL REP, V33, DOI 10.1016/j.celrep.2020.108231
   Hosein AN, 2020, NAT REV GASTRO HEPAT, V17, P487, DOI 10.1038/s41575-020-0300-1
   Jawhari S, 2016, CELL DEATH DIS, V7, DOI 10.1038/cddis.2016.318
   Kimura N, 2003, GENES CELLS, V8, P65, DOI 10.1046/j.1365-2443.2003.00615.x
   Klionsky Daniel J., 2012, Autophagy, V8, P445, DOI 10.4161/auto.19496
   Kolodecik T, 2014, FRONT PHYSIOL, V4, DOI 10.3389/fphys.2013.00415
   Kubatka P, 2018, CRIT REV ONCOL HEMAT, V122, P133, DOI 10.1016/j.critrevonc.2017.12.018
   Kyuno T, 2020, PANCREAS, V49, P273, DOI 10.1097/MPA.0000000000001485
   Langlais P, 2011, ENDOCRINOLOGY, V152, P1264, DOI 10.1210/en.2010-1271
   LaPelusa M, 2022, CANCERS, V14, DOI 10.3390/cancers14020283
   Leja-Szpak A, 2010, J PINEAL RES, V49, P248, DOI 10.1111/j.1600-079X.2010.00789.x
   Lu KH, 2019, CELLS-BASEL, V8, DOI 10.3390/cells8121618
   Ma HH, 2018, BIOCHEM BIOPH RES CO, V496, P1322, DOI 10.1016/j.bbrc.2018.02.010
   Ma ZQ, 2016, ONCOTARGET, V7, P46768, DOI 10.18632/oncotarget.8776
   Martinez-Campa C, 2017, ONCOL LETT, V13, P2003, DOI 10.3892/ol.2017.5712
   McCarroll JA, 2014, FRONT PHYSIOL, V5, DOI [10.3389/fphys.2014.00141, 10.3389/fphys.2014.00002]
   McGuigan A, 2018, WORLD J GASTROENTERO, V24, P4846, DOI 10.3748/wjg.v24.i43.4846
   Memmott RM, 2009, CELL SIGNAL, V21, P656, DOI 10.1016/j.cellsig.2009.01.004
   Nath R, 1997, BIOCHEM MOL BIOL INT, V43, P197
   Peng XB, 2021, MOL MED REP, V23, DOI 10.3892/mmr.2021.11985
   Phillips P., 2012, PANCREATIC STELLATE
   Poole EM, 2015, CANCER CAUSE CONTROL, V26, P1501, DOI 10.1007/s10552-015-0640-2
   Pothula SP, 2020, PANCREATOLOGY, V20, P409, DOI 10.1016/j.pan.2020.01.003
   Rickle A, 2006, J NEUROSCI RES, V84, P596, DOI 10.1002/jnr.20970
   Sanchez DI, 2017, J PINEAL RES, V62, DOI 10.1111/jpi.12369
   Santofimia-Castano P, 2015, FREE RADICAL BIO MED, V87, P226, DOI 10.1016/j.freeradbiomed.2015.06.033
   Santofimia-Castano P, 2015, CELL BIOL TOXICOL, V31, P95, DOI 10.1007/s10565-015-9297-6
   Semenza GL, 2013, J CLIN INVEST, V123, P3664, DOI 10.1172/JCI67230
   Shen W, 2017, EUR REV MED PHARMACO, V21, P2596
   Skeffington KL, 2016, J PHYSIOL-LONDON, V594, P1357, DOI 10.1113/JP270995
   Tamtaji OR, 2019, J CELL PHYSIOL, V234, P5372, DOI 10.1002/jcp.27372
   Tan Z, 2020, CELL MOL LIFE SCI, V77, P3077, DOI 10.1007/s00018-019-03444-3
   Uguz AC, 2012, J PINEAL RES, V53, P91, DOI 10.1111/j.1600-079X.2012.00974.x
   Wang JF, 2019, BIOCHEM BIOPH RES CO, V512, P473, DOI 10.1016/j.bbrc.2019.03.014
   Wang Z., ANTI-CANCER AGENT ME, DOI [10.2174/1871520621999211108090712, DOI 10.2174/1871520621999211108090712]
   Wei F, 2017, INT J ONCOL, V51, P1383, DOI 10.3892/ijo.2017.4134
   Weng LP, 2001, HUM MOL GENET, V10, P599, DOI 10.1093/hmg/10.6.599
   White E, 2015, CLIN CANCER RES, V21, P5037, DOI 10.1158/1078-0432.CCR-15-0490
   Xie N, 2015, AM J RESP CRIT CARE, V192, P1462, DOI 10.1164/rccm.201504-0780OC
   Xu ZH, 2010, AM J PATHOL, V177, P2585, DOI 10.2353/ajpath.2010.090899
NR 74
TC 0
Z9 0
U1 1
U2 1
PU PERGAMON-ELSEVIER SCIENCE LTD
PI OXFORD
PA THE BOULEVARD, LANGFORD LANE, KIDLINGTON, OXFORD OX5 1GB, ENGLAND
SN 0006-2952
EI 1873-2968
J9 BIOCHEM PHARMACOL
JI Biochem. Pharmacol.
PD AUG
PY 2022
VL 202
AR 115118
DI 10.1016/j.bcp.2022.115118
PG 16
WC Pharmacology & Pharmacy
WE Science Citation Index Expanded (SCI-EXPANDED)
SC Pharmacology & Pharmacy
GA 2M8PL
UT WOS:000817954800002
PM 35671789
OA hybrid
DA 2022-07-19
ER

PT J
AU Zhang, AMY
   Chu, KH
   Daly, BF
   Ruiter, T
   Dou, Y
   Yang, JCC
   de Winter, TJJ
   Chhuor, J
   Wang, S
   Flibotte, S
   Zhao, YB
   Hu, XK
   Li, H
   Rideout, EJ
   Schaeffer, DF
   Johnson, JD
   Kopp, JL
AF Zhang, Anni M. Y.
   Chu, Ken H.
   Daly, Brian F.
   Ruiter, Titine
   Dou, Yan
   Yang, Jenny C. C.
   de Winter, Twan J. J.
   Chhuor, Justin
   Wang, Su
   Flibotte, Stephane
   Zhao, Yiwei Bernie
   Hu, Xiaoke
   Li, Hong
   Rideout, Elizabeth J.
   Schaeffer, David F.
   Johnson, James D.
   Kopp, Janel L.
TI Effects of hyperinsulinemia on pancreatic cancer development and the
   immune microenvironment revealed through single-cell transcriptomics
SO CANCER & METABOLISM
LA English
DT Article
DE Pancreatic intraepithelial neoplasia; Pancreatic ductal adenocarcinoma;
   Insulin; Obesity; Type 2 diabetes; Single-cell RNA sequencing;
   Genetically engineered mice
ID INSULIN-RESISTANCE; INCREASED RISK; OBESITY; INFLAMMATION; GENE;
   CARCINOGENESIS; METABOLISM; GLUCOSE; DEATH; MICE
AB Background: Hyperinsulinemia is independently associated with increased risk and mortality of pancreatic cancer. We recently reported that genetically reduced insulin production resulted in similar to 50% suppression of pancreatic intraepithelial neoplasia (PanIN) precancerous lesions in mice. However, only female mice remained normoglycemic, and only the gene dosage of the rodent-specific Ins1 alleles was tested in our previous model. Moreover, we did not delve into the molecular and cellular mechanisms associated with modulating hyperinsulinemia.
   Methods: We studied how reduced Ins2 gene dosage affects PanIN lesion development in both male and female Ptf1a(CreER);Kras(LSL-G12D) mice lacking the rodent-specific Ins1 gene (Ins1(-/-)). We generated control mice having two alleles of the wild-type Ins2 gene (Ptf1a(CreER);Kras(LSL-G12D);Ins1(-/-);Ins2(+/+)) and experimental mice having one allele of Ins2 gene (Ptf1a(CreER);Kras(LSL-G12D);Ins1(-/-);Ins2(+/-)). We then performed thorough histopathological analyses and single-cell transcriptomics for both genotypes and sexes.
   Results: High-fat diet-induced hyperinsulinemia was transiently or modestly reduced in female and male mice, respectively, with only one allele of Ins2. This occurred without dramatically affecting glucose tolerance. Genetic reduction of insulin production resulted in mice with a tendency for less PanIN and acinar-to-ductal metaplasia (ADM) lesions. Using single-cell transcriptomics, we found hyperinsulinemia affected multiple cell types in the pancreas, with the most statistically significant effects on local immune cell types that were highly represented in our sampled cell population. Specifically, hyperinsulinemia modulated pathways associated with protein translation, MAPK-ERK signaling, and PI3K-AKT signaling, which were changed in epithelial cells and subsets of immune cells.
   Conclusions: These data suggest a potential role for the immune microenvironment in hyperinsulinemia-driven PanIN development. Together with our previous work, we propose that mild suppression of insulin levels may be useful in preventing pancreatic cancer by acting on multiple cell types.
C1 [Zhang, Anni M. Y.; Chu, Ken H.; Daly, Brian F.; Ruiter, Titine; Dou, Yan; Yang, Jenny C. C.; de Winter, Twan J. J.; Chhuor, Justin; Wang, Su; Hu, Xiaoke; Li, Hong; Rideout, Elizabeth J.; Johnson, James D.; Kopp, Janel L.] Univ British Columbia, Life Sci Inst, Dept Cellular & Physiol Sci, Vancouver, BC, Canada.
   [Flibotte, Stephane] Univ British Columbia, Life Sci Inst, Bioinformat Core Facil, Vancouver, BC, Canada.
   [Zhao, Yiwei Bernie] Univ British Columbia, Biomed Res Ctr, Sch Biomed Engn, Vancouver, BC, Canada.
   [Schaeffer, David F.] Univ British Columbia, Dept Pathol & Lab & Med, Vancouver, BC, Canada.
RP Johnson, JD; Kopp, JL (通讯作者)，Univ British Columbia, Life Sci Inst, Dept Cellular & Physiol Sci, Vancouver, BC, Canada.
EM james.d.johnson@ubc.ca; janel.kopp@ubc.ca
OI de Winter, Twan/0000-0001-7230-3674; Zhang, Anni/0000-0001-9864-9411;
   Rideout, Elizabeth/0000-0003-0012-2828
FU CIHR [MOP142216, PJT162239, PJT168854]; CIHR New Investigator Award;
   Michael Smith Foundation for Health Research Scholar Award; CIHR Sex and
   Gender Chair Program [GSA-171465]; Frederick Banting and Charles Best
   Canada Graduate Scholarships; University of British Columbia
FX The project was supported by CIHR project grants to J.L.K. (MOP142216
   and PJT162239) and J.D.J. (PJT168854). J.L.K. was also supported by a
   CIHR New Investigator Award and the Michael Smith Foundation for Health
   Research Scholar Award. E.J.R. was supported by the CIHR Sex and Gender
   Chair Program (GSA-171465). A.M.Y.Z. was supported by Frederick Banting
   and Charles Best Canada Graduate Scholarships and a Four-Year Fellowship
   from the University of British Columbia.
CR Arcidiacono B, 2012, EXP DIABETES RES, DOI 10.1155/2012/789174
   Basturk O, 2015, AM J SURG PATHOL, V39, P1730, DOI 10.1097/PAS.0000000000000533
   Basu R, 2006, DIABETES, V55, P2001, DOI 10.2337/db05-1692
   Butler A, 2018, NAT BIOTECHNOL, V36, P411, DOI 10.1038/nbt.4096
   Chang HH, 2017, PLOS ONE, V12, DOI 10.1371/journal.pone.0184455
   Chang JH, 2016, MEDICINE, V95, DOI 10.1097/MD.0000000000005541
   Chen ZJ, 2019, FRONT CELL DEV BIOL, V7, DOI 10.3389/fcell.2019.00235
   Chung KM, 2020, CELL, V181, P832, DOI 10.1016/j.cell.2020.03.062
   Clark CE, 2007, CANCER RES, V67, P9518, DOI 10.1158/0008-5472.CAN-07-0175
   Covarrubias AJ, 2015, SEMIN IMMUNOL, V27, P286, DOI 10.1016/j.smim.2015.08.001
   Dawson DW, 2013, CANCER PREV RES, V6, P1064, DOI 10.1158/1940-6207.CAPR-13-0065
   DELTOUR L, 1993, P NATL ACAD SCI USA, V90, P527, DOI 10.1073/pnas.90.2.527
   Elyada E, 2019, CANCER DISCOV, V9, P1102, DOI 10.1158/2159-8290.CD-19-0094
   Gale EAM, 2001, DIABETOLOGIA, V44, P3, DOI 10.1007/s001250051573
   Gallagher EJ, 2020, NAT REV CANCER, V20, P629, DOI 10.1038/s41568-020-0295-5
   Gallagher EJ, 2015, PHYSIOL REV, V95, P727, DOI 10.1152/physrev.00030.2014
   Godsland IF, 2010, CLIN SCI, V118, P315, DOI 10.1042/CS20090399
   Gukovskaya AS, 2011, GASTROENTEROLOGY, V140, P1876, DOI 10.1053/j.gastro.2011.04.025
   Gunderson AJ, 2016, CANCER DISCOV, V6, P270, DOI 10.1158/2159-8290.CD-15-0827
   Hart AR, 2008, CLIN GASTROENTEROL H, V6, P275, DOI 10.1016/j.cgh.2007.12.041
   Hay CW, 2006, DIABETES, V55, P3201, DOI 10.2337/db06-0788
   Horie I, 2018, J DIABETES INVEST, V9, P1283, DOI 10.1111/jdi.12829
   Hosein AN, 2019, JCI INSIGHT, V4, DOI 10.1172/jci.insight.129212
   Ilic M, 2016, WORLD J GASTROENTERO, V22, P9694, DOI 10.3748/wjg.v22.i44.9694
   Incio J, 2016, CANCER DISCOV, V6, P852, DOI 10.1158/2159-8290.CD-15-1177
   Koorstra JBM, 2008, PANCREATOLOGY, V8, P110, DOI 10.1159/000123838
   Kopp JL, 2012, CANCER CELL, V22, P737, DOI 10.1016/j.ccr.2012.10.025
   Kuleshov MV, 2016, NUCLEIC ACIDS RES, V44, pW90, DOI 10.1093/nar/gkw377
   Lauby-Secretan B, 2016, NEW ENGL J MED, V375, P794, DOI 10.1056/NEJMsr1606602
   Lee AYL, 2019, GUT, V68, P487, DOI 10.1136/gutjnl-2017-314426
   Lee KE, 2016, CANCER DISCOV, V6, P256, DOI 10.1158/2159-8290.CD-15-0822
   Li Q, 2016, ONCOTARGET, V7, P77838, DOI 10.18632/oncotarget.12834
   Lowenfels AB, 2005, J CELL BIOCHEM, V95, P649, DOI 10.1002/jcb.20461
   Marchese E, 2015, DIABETES CARE, V38, pE176, DOI 10.2337/dc15-0723
   Mauvais-Jarvis F, 2015, BIOL SEX DIFFER, V6, DOI 10.1186/s13293-015-0033-y
   Mehran AE, 2012, CELL METAB, V16, P723, DOI 10.1016/j.cmet.2012.10.019
   Michaud DS, 2007, CANCER EPIDEM BIOMAR, V16, P2101, DOI 10.1158/1055-9965.EPI-07-0182
   Mukherjee S, 2008, CELL MOL LIFE SCI, V65, P3019, DOI 10.1007/s00018-008-8182-3
   Pan FC, 2013, DEVELOPMENT, V140, P751, DOI 10.1242/dev.090159
   Permuth-Wey J, 2009, FAM CANCER, V8, P109, DOI 10.1007/s10689-008-9214-8
   Perseghin G, 2012, ACTA DIABETOL, V49, P421, DOI 10.1007/s00592-011-0361-2
   Pisani Paola, 2008, Archives of Physiology and Biochemistry, V114, P63, DOI 10.1080/13813450801954451 
   Pylayeva-Gupta Y, 2016, CANCER DISCOV, V6, P247, DOI 10.1158/2159-8290.CD-15-0843
   Ramkissoon R, 2019, CURR OPIN GASTROEN, V35, P440, DOI 10.1097/MOG.0000000000000566
   Reimand J, 2019, NAT PROTOC, V14, P482, DOI 10.1038/s41596-018-0103-9
   Renehan AG, 2008, LANCET, V371, P569, DOI 10.1016/S0140-6736(08)60269-X
   Seifert GJ, 2017, ANN MED SURG, V24, P8, DOI 10.1016/j.amsu.2017.09.012
   Spear S, 2019, FRONT IMMUNOL, V10, DOI 10.3389/fimmu.2019.00542
   Steele NG, 2020, NAT CANCER, V1, P1097, DOI 10.1038/s43018-020-00121-4
   Stolzenberg-Solomon RZ, 2005, JAMA-J AM MED ASSOC, V294, P2872, DOI 10.1001/jama.294.22.2872
   Strobel O, 2007, GASTROENTEROLOGY, V133, P1999, DOI 10.1053/j.gastro.2007.09.009
   Stuart T, 2019, CELL, V177, P1888, DOI 10.1016/j.cell.2019.05.031
   Templeman NM, 2017, CELL REP, V20, P451, DOI 10.1016/j.celrep.2017.06.048
   Templeman NM, 2017, J ENDOCRINOL, V232, pR173, DOI [10.1530/JOE-16-0449, 10.1530/joe-16-0449]
   Templeman NM, 2016, PLOS ONE, V11, DOI 10.1371/journal.pone.0153280
   Templeman NM, 2015, DIABETOLOGIA, V58, P2392, DOI 10.1007/s00125-015-3676-7
   Teper Y, 2020, CANCERS, V12, DOI 10.3390/cancers12071946
   Tsai S, 2018, CELL METAB, V28, P922, DOI 10.1016/j.cmet.2018.08.003
   Tsujimoto T, 2017, INT J CANCER, V141, P102, DOI 10.1002/ijc.30729
   Tuveson DA, 2004, CANCER CELL, V5, P375, DOI 10.1016/S1535-6108(04)00085-6
   Wachsmann MB, 2012, J INVEST MED, V60, P643, DOI 10.2310/JIM.0b013e31824a4d79
   Yin GX, 2015, DIGEST DIS SCI, V60, P3656, DOI 10.1007/s10620-015-3787-5
   Zaytouni T, 2017, NAT COMMUN, V8, DOI 10.1038/s41467-017-00331-y
   Zhang AMY, 2021, DIABETES METAB J, V45, P285, DOI 10.4093/dmj.2020.0250
   Zhang AMY, 2019, CELL METAB, V30, P403, DOI 10.1016/j.cmet.2019.07.003
   Zhang MY, 2019, FRONT ONCOL, V9, DOI 10.3389/fonc.2019.01449
   Zhang YQ, 2014, CANCER IMMUNOL RES, V2, P423, DOI 10.1158/2326-6066.CIR-14-0016-T
NR 69
TC 1
Z9 1
U1 1
U2 1
PU BMC
PI LONDON
PA CAMPUS, 4 CRINAN ST, LONDON N1 9XW, ENGLAND
EI 2049-3002
J9 CANCER METAB
JI Cancer Metab.
PD FEB 21
PY 2022
VL 10
IS 1
AR 5
DI 10.1186/s40170-022-00282-z
PG 18
WC Oncology; Cell Biology
WE Science Citation Index Expanded (SCI-EXPANDED)
SC Oncology; Cell Biology
GA ZE3GY
UT WOS:000758776300001
PM 35189981
OA Green Published, gold, Green Submitted
DA 2022-07-19
ER

PT J
AU Chen, G
   Guo, GQ
   Zhou, XD
   Chen, HX
AF Chen, Gang
   Guo, Guangqi
   Zhou, Xiaodong
   Chen, Hongxia
TI Potential mechanism of ferroptosis in pancreatic cancer (Review)
SO ONCOLOGY LETTERS
LA English
DT Review
DE ferroptosis; pancreatic cancer; iron; reactive oxygen species; treatment
ID DIFFERENTIATION-INDUCING AGENT; DEPENDENT CELL-DEATH; COTYLENIN-A;
   PROMOTES FERROPTOSIS; LIPID-PEROXIDATION; IRON-METABOLISM; CARCINOMA
   CELLS; BAICALEIN; SURVIVAL; THERAPY
AB Despite the incidence rates of pancreatic cancer being low worldwide, the mortality rates remain high. To date, there is no effective drug treatment for pancreatic cancer. Numerous signalling pathways and cytokines regulate the occurrence and development of pancreatic cancer. Ferroptosis is a non-traditional form of cell death resulting from iron-dependent lipid peroxide accumulation. Studies have demonstrated that ferroptosis is associated with a variety of different types of cancer, such as breast cancer, hepatocellular carcinoma and pancreatic cancer. The present study demonstrated that ferroptosis controls the growth and proliferation of pancreatic cancer, providing a new approach for the treatment of pancreatic cancer. Iron metabolism and reactive oxygen species metabolism are the key pathways involved in ferroptosis in pancreatic cancer. In addition, a number of regulators of ferroptosis, such as glutathione peroxidase 4 and the cystine/glutamate antiporter system Xc-, also play pivotal roles in the regulation of ferroptosis. In the present review, the regulatory mechanisms associated with ferroptosis in pancreatic cancer are summarized, alongside other associated forms of digestive system cancer. The treatment of ferroptosis-based diseases is also addressed.
C1 [Chen, Gang; Guo, Guangqi; Zhou, Xiaodong] Nanchang Univ, Affiliated Hosp 1, Dept Gastroenterol, 17 Yongwaizheng St, Nanchang 330006, Jiangxi, Peoples R China.
   [Chen, Hongxia] Nanchang Univ, Affiliated Hosp 1, Dept Obstet & Gynecol, 17 Yongwaizheng St, Nanchang 330006, Jiangxi, Peoples R China.
RP Zhou, XD (通讯作者)，Nanchang Univ, Affiliated Hosp 1, Dept Gastroenterol, 17 Yongwaizheng St, Nanchang 330006, Jiangxi, Peoples R China.; Chen, HX (通讯作者)，Nanchang Univ, Affiliated Hosp 1, Dept Obstet & Gynecol, 17 Yongwaizheng St, Nanchang 330006, Jiangxi, Peoples R China.
EM yfyzxd@163.com; yfychx@163.com
FU National Science Foundation Grants of China [81160307, 81560395];
   Jiangxi Science & Technology Pillar Program; Science Foundation for
   Young Scholars of Jiangxi Province [2007GQY1167]
FX The review was supported by funding from the National Science Foundation
   Grants of China (nos. 81160307 and 81560395), the Jiangxi Science &
   Technology Pillar Program and the Science Foundation for Young Scholars
   of Jiangxi Province (grant no. 2007GQY1167).
CR Bai T, 2017, BIOCHEM BIOPH RES CO, V491, P919, DOI 10.1016/j.bbrc.2017.07.136
   Bosetti C, 2012, MOL CARCINOGEN, V51, P3, DOI 10.1002/mc.20785
   Bray F, 2018, CA-CANCER J CLIN, V68, P394, DOI 10.3322/caac.21492
   Burris HA, 1997, J CLIN ONCOL, V15, P2403, DOI 10.1200/JCO.1997.15.6.2403
   Cao JY, 2016, CELL MOL LIFE SCI, V73, P2195, DOI 10.1007/s00018-016-2194-1
   Chang LC, 2018, CANCER LETT, V416, P124, DOI 10.1016/j.canlet.2017.12.025
   Dixon SJ, 2014, ELIFE, V3, DOI 10.7554/eLife.02523
   Dixon SJ, 2014, NAT CHEM BIOL, V10, P9, DOI 10.1038/nchembio.1416
   Dixon SJ, 2012, CELL, V149, P1060, DOI 10.1016/j.cell.2012.03.042
   Do Van B, 2016, NEUROBIOL DIS, V94, P169, DOI 10.1016/j.nbd.2016.05.011
   Eling Nils, 2015, Oncoscience, V2, P517
   Ferlay J, 2018, EUR J CANCER, V103, P356, DOI 10.1016/j.ejca.2018.07.005
   Gao MH, 2016, CELL RES, V26, P1021, DOI 10.1038/cr.2016.95
   Gao MH, 2015, MOL CELL, V59, P298, DOI 10.1016/j.molcel.2015.06.011
   Greenshields AL, 2017, MOL CARCINOGEN, V56, P75, DOI 10.1002/mc.22474
   Guo JP, 2018, CANCER RES TREAT, V50, P445, DOI 10.4143/crt.2016.572
   Haeggstrom JZ, 2011, CHEM REV, V111, P5866, DOI 10.1021/cr200246d
   Honma Y, 2005, GYNECOL ONCOL, V99, P680, DOI 10.1016/j.ygyno.2005.07.015
   Honma Y, 2003, CANCER RES, V63, P3659
   Honma Y, 2002, LEUKEMIA LYMPHOMA, V43, P1169, DOI 10.1080/10428190290026222
   Hou W, 2016, AUTOPHAGY, V12, P1425, DOI 10.1080/15548627.2016.1187366
   Hu WW, 2010, P NATL ACAD SCI USA, V107, P7455, DOI 10.1073/pnas.1001006107
   Jennis M, 2016, GENE DEV, V30, P918, DOI 10.1101/gad.275891.115
   Ji J, 2012, NAT NEUROSCI, V15, P1407, DOI 10.1038/nn.3195
   Kamisawa T, 2016, LANCET, V388, P73, DOI 10.1016/S0140-6736(16)00141-0
   Kang R, 2019, FREE RADICAL BIO MED, V133, P162, DOI 10.1016/j.freeradbiomed.2018.05.074
   Kang YY, 2014, NAT COMMUN, V5, DOI 10.1038/ncomms4672
   Kasukabe T, 2016, ONCOL REP, V36, P968, DOI 10.3892/or.2016.4867
   Kazan HH, 2017, BIOMETALS, V30, P629, DOI 10.1007/s10534-017-0037-7
   Kim D, 2016, J DIGEST DIS, V17, P399, DOI 10.1111/1751-2980.12361
   Komatsu M, 2010, NAT CELL BIOL, V12, P213, DOI 10.1038/ncb2021
   Krainz T, 2016, ACS CENTRAL SCI, V2, P653, DOI 10.1021/acscentsci.6b00199
   Kuhn H, 2015, BBA-MOL CELL BIOL L, V1851, P308, DOI 10.1016/j.bbalip.2014.10.002
   Kurzatkowski DM, 2013, ENVIRON TOXICOL PHAR, V36, P427, DOI 10.1016/j.etap.2013.04.016
   Lachaier E, 2014, ANTICANCER RES, V34, P6417
   Lakatos G, 2016, J GASTROINTEST LIVER, V25, P219, DOI [10.15403/jgld.2014.1121.252.pcr, 10.15403/jgld.2014.1121.252.per]
   Latunde-Dada GO, 2017, BBA-GEN SUBJECTS, V1861, P1893, DOI 10.1016/j.bbagen.2017.05.019
   Lemasters JJ, 2017, FRONT ONCOL, V7, DOI 10.3389/fonc.2017.00303
   Li-Weber M, 2009, CANCER TREAT REV, V35, P57, DOI 10.1016/j.ctrv.2008.09.005
   Linkermann A, 2014, P NATL ACAD SCI USA, V111, P16836, DOI 10.1073/pnas.1415518111
   Lorincz T, 2015, PATHOL ONCOL RES, V21, P1115, DOI 10.1007/s12253-015-9946-3
   Louandre C, 2015, CANCER LETT, V356, P971, DOI 10.1016/j.canlet.2014.11.014
   Louandre C, 2013, INT J CANCER, V133, P1732, DOI 10.1002/ijc.28159
   Lu B, 2018, FRONT PHARMACOL, V8, DOI 10.3389/fphar.2017.00992
   Ma S, 2016, CELL DEATH DIS, V7, DOI 10.1038/cddis.2016.208
   Mancias JD, 2014, NATURE, V509, P105, DOI 10.1038/nature13148
   Matsuda T, 2014, JPN J CLIN ONCOL, V44, P776, DOI 10.1093/jjco/hyu101
   Ooko E, 2015, PHYTOMEDICINE, V22, P1045, DOI 10.1016/j.phymed.2015.08.002
   Ou WJ, 2017, FREE RADICAL BIO MED, V112, P597, DOI 10.1016/j.freeradbiomed.2017.09.002
   Qin S, 2014, ARCH BIOCHEM BIOPHYS, V559, P53, DOI 10.1016/j.abb.2014.03.011
   Raimondi S, 2009, NAT REV GASTRO HEPAT, V6, P699, DOI 10.1038/nrgastro.2009.177
   Roh JL, 2017, REDOX BIOL, V11, P254, DOI 10.1016/j.redox.2016.12.010
   Shah R, 2018, ACS CENTRAL SCI, V4, P387, DOI 10.1021/acscentsci.7b00589
   Shintoku R, 2017, CANCER SCI, V108, P2187, DOI 10.1111/cas.13380
   Song XX, 2018, CURR BIOL, V28, P2388, DOI 10.1016/j.cub.2018.05.094
   Sun X, 2015, ONCOGENE, V34, P5617, DOI 10.1038/onc.2015.32
   Sun XF, 2016, HEPATOLOGY, V63, P173, DOI 10.1002/hep.28251
   Suzuki T, 2013, TRENDS PHARMACOL SCI, V34, P340, DOI 10.1016/j.tips.2013.04.005
   Tang MZ, 2018, J CELL PHYSIOL, V233, P9179, DOI 10.1002/jcp.26954
   Tarazi F I, 2001, J Sci Res Med Sci, V3, P93
   Theil EC, 2004, ANNU REV NUTR, V24, P327, DOI 10.1146/annurev.nutr.24.012003.132212
   Thomas T, 2003, J CELL MOL MED, V7, P113, DOI 10.1111/j.1582-4934.2003.tb00210.x
   Torii S, 2016, BIOCHEM J, V473, P769, DOI 10.1042/BJ20150658
   Torti Suzy V., 2013, Critical Reviews in Oncogenesis, V18, P435
   Torti SV, 2013, NAT REV CANCER, V13, P342, DOI 10.1038/nrc3495
   Trachootham D, 2006, CANCER CELL, V10, P241, DOI 10.1016/j.ccr.2006.08.009
   Wang D, 2016, BIOCHEM BIOPH RES CO, V480, P602, DOI 10.1016/j.bbrc.2016.10.099
   Wipf P, 2005, J AM CHEM SOC, V127, P12460, DOI 10.1021/ja053679l
   Wu C, 1995, ANNU REV CELL DEV BI, V11, P441, DOI 10.1146/annurev.cb.11.110195.002301
   Xiao D, 2010, J BIOL CHEM, V285, P26558, DOI 10.1074/jbc.M109.063255
   Xie Y, 2016, CELL DEATH DIFFER, V23, P369, DOI 10.1038/cdd.2015.158
   Xie YC, 2017, CELL REP, V20, P1692, DOI 10.1016/j.celrep.2017.07.055
   Xie YC, 2016, BIOCHEM BIOPH RES CO, V473, P775, DOI 10.1016/j.bbrc.2016.03.052
   Yagoda N, 2007, NATURE, V447, P864, DOI 10.1038/nature05859
   Yamaguchi Y, 2018, INT J ONCOL, V52, P1011, DOI 10.3892/ijo.2018.4259
   Yang ND, 2014, J BIOL CHEM, V289, P33425, DOI 10.1074/jbc.M114.564567
   Yang WS, 2014, CELL, V156, P317, DOI 10.1016/j.cell.2013.12.010
   Yen GC, 1997, BIOSCI BIOTECH BIOCH, V61, P1646, DOI 10.1271/bbb.61.1646
   Yin HY, 2011, CHEM REV, V111, P5944, DOI 10.1021/cr200084z
   Yuan H, 2016, BIOCHEM BIOPH RES CO, V478, P1338, DOI 10.1016/j.bbrc.2016.08.124
   Yuan H, 2016, BIOCHEM BIOPH RES CO, V478, P838, DOI 10.1016/j.bbrc.2016.08.034
   Zhu S, 2017, CANCER RES, V77, P2064, DOI 10.1158/0008-5472.CAN-16-1979
NR 82
TC 15
Z9 16
U1 7
U2 35
PU SPANDIDOS PUBL LTD
PI ATHENS
PA POB 18179, ATHENS, 116 10, GREECE
SN 1792-1074
EI 1792-1082
J9 ONCOL LETT
JI Oncol. Lett.
PD JAN
PY 2020
VL 19
IS 1
BP 579
EP 587
DI 10.3892/ol.2019.11159
PG 9
WC Oncology
WE Science Citation Index Expanded (SCI-EXPANDED)
SC Oncology
GA KE2DS
UT WOS:000508369500065
PM 31897173
OA Green Published, gold
DA 2022-07-19
ER

PT J
AU Correia-Santos, AM
   Vicente, GC
   Suzuki, A
   Pereira, AD
   dos Anjos, JS
   Lenzi-Almeida, KC
   Boaventura, GT
AF Correia-Santos, Andre Manoel
   Vicente, Gabriela C.
   Suzuki, Akemi
   Pereira, Aline D.
   dos Anjos, Juliana S.
   Lenzi-Almeida, Katia C.
   Boaventura, Gilson T.
TI Maternal use of flaxseed oil during pregnancy and lactation prevents
   morphological alterations in pancreas of female offspring from rat dams
   with experimental diabetes
SO INTERNATIONAL JOURNAL OF EXPERIMENTAL PATHOLOGY
LA English
DT Article
DE diabetes; flaxseed oil; gestational; metabolic programming; pancreas;
   rat
ID EWINGS-SARCOMA; MONOCLONAL-ANTIBODY; CYTOCHROME-P450 3A; FETAL LIVER;
   EXPRESSION; FAMILY; CANCER; TUMOR; PHARMACOGENETICS; IDENTIFICATION
AB Nutritional recommendations have promoted the increased need to consume n-3 polyunsaturated fatty acids. Flaxseed is the richest dietary source of n-3 fatty acids among plant sources and is widely used for its edible oil. This study aimed to investigate whether maternal use of flaxseed oil has effects on pancreas morphology in the female offspring of diabetic mothers. Female Wistar rats (n = 12) were induced into diabetes by a high-fat diet and low dose of streptozotocin. After confirmation of the diabetes, rats were mated, and once pregnancy was confirmed, they were allocated into three groups (n = 6): high-fat group (HG); flaxseed oil group (FOG); and control group (CG) (non-diabetic rats). At weaning, female offspring (n = 6/group) received standard chow diet. The animals were euthanized at 180 days. Pancreas was collected for histomorphometric and immunohistochemistry analysis. HG showed hypertrophy of pancreatic islets (P < 0.0001), whereas FOG offspring had islets with smaller diameters compared to HG (P < 0.0001). HG offspring showed higher percentage of larger (P = 0.0061) and lower percentage of smaller islets (P = 0.0036). HG showed lower islet insulin immunodensity at 180 days (P < 0.0001), whereas FOG was similar to CG (P < 0.0001). Flaxseed oil reduced the damage caused by maternal hyperglycaemia, promoting normal pancreas histomorphometry and beta-cell mass in female offspring.
C1 [Correia-Santos, Andre Manoel; Vicente, Gabriela C.; Suzuki, Akemi; Pereira, Aline D.; dos Anjos, Juliana S.; Boaventura, Gilson T.] Univ Fed Fluminense, Dept Nutr & Dietet, Lab Expt Nutr, Nutr Coll, BR-24020140 Niteroi, RJ, Brazil.
   [Lenzi-Almeida, Katia C.] Rio de Janeiro Fed Univ, Coll Med, Macae, Brazil.
RP Correia-Santos, AM (通讯作者)，Univ Fed Fluminense, Fac Nutr, Lab Nutr Expt, Rua Mario Santos Braga 30,5 Andar Valonguinho, BR-24020140 Niteroi, RJ, Brazil.
EM andremcorreia@gmail.com
RI Lenzi, Andrea/I-7711-2015
OI Lenzi, Andrea/0000-0002-7711-0465
FU CNPq (Brazilian Council of Science and Technology); FAPERJ (Rio de
   Janeiro State Foundation for scientific Research)
FX Financial support was given by CNPq (Brazilian Council of Science and
   Technology) and FAPERJ (Rio de Janeiro State Foundation for scientific
   Research).
CR Ahmed AA, 2014, CANCER CHEMOTH PHARM, V73, P657, DOI 10.1007/s00280-014-2392-1
   Arvand A, 2001, ONCOGENE, V20, P5747, DOI 10.1038/sj.onc.1204598
   Burk O, 2004, N-S ARCH PHARMACOL, V369, P105, DOI 10.1007/s00210-003-0815-3
   Carvajal R, 2005, HEMATOL ONCOL CLIN N, V19, P501, DOI 10.1016/j.hoc.2005.03.004
   Choi EYK, 2014, SEMIN DIAGN PATHOL, V31, P39, DOI 10.1053/j.semdp.2014.01.002
   de Wildt SN, 1999, CLIN PHARMACOKINET, V37, P485, DOI 10.2165/00003088-199937060-00004
   Dhaini HR, 2003, J CLIN ONCOL, V21, P2481, DOI 10.1200/JCO.2003.06.015
   Grier HE, 1997, PEDIATR CLIN N AM, V44, P991, DOI 10.1016/S0031-3955(05)70541-1
   Haas S, 2006, INT J CANCER, V119, P1785, DOI 10.1002/ijc.21915
   Hakkola J, 2001, BIOL NEONATE, V80, P193, DOI 10.1159/000047142
   Hughes Steven J., 1999, Neoplasia (New York), V1, P145, DOI 10.1038/sj.neo.7900017
   KISSANE JM, 1983, HUM PATHOL, V14, P773, DOI 10.1016/S0046-8177(83)80300-1
   Kuehl P, 2001, NAT GENET, V27, P383, DOI 10.1038/86882
   Kumarakulasingham M, 2005, CLIN CANCER RES, V11, P3758, DOI 10.1158/1078-0432.CCR-04-1848
   Leeder JS, 2005, J PHARMACOL EXP THER, V314, P626, DOI 10.1124/jpet.105.086504
   McFadyen MCE, 2004, MOL CANCER THER, V3, P363
   MURRAY GI, 1988, BRIT J CLIN PHARMACO, V25, P465, DOI 10.1111/j.1365-2125.1988.tb03331.x
   MURRAY GI, 1993, J PATHOL, V171, P49, DOI 10.1002/path.1711710110
   MURRAY GI, 1987, HISTOCHEM J, V19, P537, DOI 10.1007/BF01687361
   Murray GI, 1999, BRIT J CANCER, V79, P1836, DOI 10.1038/sj.bjc.6690292
   Murray GI, 2000, J PATHOL, V192, P419
   Murray GI, 2010, HISTOPATHOLOGY, V57, P202, DOI 10.1111/j.1365-2559.2010.03606.x
   Ortiz de Montellano Paul R, 2013, Future Med Chem, V5, P213, DOI 10.4155/fmc.12.197
   Panigrahy D, 2010, CANCER METAST REV, V29, P723, DOI 10.1007/s10555-010-9264-x
   Patterson LH, 1999, ANTI-CANCER DRUG DES, V14, P473
   Patterson LH, 2002, CURR PHARM DESIGN, V8, P1335, DOI 10.2174/1381612023394502
   Pinkerton CR, 2001, EUR J CANCER, V37, P1338, DOI 10.1016/S0959-8049(01)00131-9
   Pinto Alfredo, 2011, Sarcoma, V2011, DOI 10.1155/2011/856190
   Raleigh SM, 1999, XENOBIOTICA, V29, P1115, DOI 10.1080/004982599237994
   Rodriguez-Antona C, 2006, ONCOGENE, V25, P1679, DOI 10.1038/sj.onc.1209377
   Schlauder SM, 2008, FETAL PEDIATR PATHOL, V27, P83, DOI 10.1080/15513810802077529
   Scotlandi K, 2009, J CLIN ONCOL, V27, P2209, DOI 10.1200/JCO.2008.19.2542
   Sim SC, 2005, PHARMACOGENET GENOM, V15, P625, DOI 10.1097/01.fpc.0000171516.84139.89
   Tayeb MT, 2003, BRIT J CANCER, V88, P928, DOI 10.1038/sj.bjc.6600825
   van Schaik RHN, 2005, INVEST NEW DRUG, V23, P513, DOI 10.1007/s10637-005-4019-1
   Zordoky BNM, 2009, CURR DRUG METAB, V10, P164, DOI 10.2174/138920009787522151
NR 36
TC 9
Z9 9
U1 1
U2 8
PU WILEY
PI HOBOKEN
PA 111 RIVER ST, HOBOKEN 07030-5774, NJ USA
SN 0959-9673
EI 1365-2613
J9 INT J EXP PATHOL
JI Int. J. Exp. Pathol.
PD APR
PY 2015
VL 96
IS 2
BP 94
EP 102
DI 10.1111/iep.12126
PG 9
WC Pathology
WE Science Citation Index Expanded (SCI-EXPANDED)
SC Pathology
GA CJ2QP
UT WOS:000355329900068
PM 25808815
OA Green Published
DA 2022-07-19
ER

PT J
AU Moradi, F
   Iagaru, A
AF Moradi, Farshad
   Iagaru, Andrei
TI The Role of Positron Emission Tomography in Pancreatic Cancer and
   Gallbladder Cancer
SO SEMINARS IN NUCLEAR MEDICINE
LA English
DT Review
ID PROSPECTIVE DIAGNOSTIC-ACCURACY; CLINICAL-PRACTICE GUIDELINES;
   STANDARDIZED UPTAKE VALUE; ROW COMPUTED-TOMOGRAPHY; TOTAL LESION
   GLYCOLYSIS; METABOLIC TUMOR VOLUME; FDG-PET/CT; F-18-FDG PET/CT; DUCTAL
   ADENOCARCINOMA; TREATMENT-RESPONSE
AB F-18-FDG-PET is complementary to conventional imaging in patients with clinical suspicion for exocrine pancreatic malignancies. It has similar if not superior sensitivity and specificity for detection of cancer, and when combined with contrast enhanced anatomic imaging of the abdomen, can improve diagnostic accuracy and aid in staging, assessment for resectability, radiation therapy planning, and prognostication. Various metabolic pathways affect FDG uptake in pancreatic ductal adenocarcinoma. The degree of uptake reflects histopathology, aggressiveness, metastatic potential, and metabolic profile of malignant cell and their interaction with cancer stroma. After treatment, FDG-PET is useful for detection of residual or recurrent cancer and can be used to assess and monitor response to therapy in unresectable or metastatic disease. The degree and pattern of uptake combined with other imaging features are useful in characterization of incidental pancreatic lesions and benign processes such as inflammation. Several novel PET radiopharmaceuticals have been developed to improve detection and management of pancreatic cancer. Gallbladder carcinoma is typically FDG avid and when anatomic imaging is equivocal PET can be used to assess metastatic involvement with high specificity and inform subsequent management. (C) 2020 Elsevier Inc. All rights reserved.
C1 [Moradi, Farshad; Iagaru, Andrei] Stanford Univ, Dept Radiol, Div Nucl Med, Stanford, CA 94305 USA.
RP Moradi, F (通讯作者)，Dept Radiol, Div Nucl Med, MC 5281,300 Pasteur Dr,Room H2200, Stanford, CA 94305 USA.
EM fmoradi@stanford.edu
CR Ahn SJ, 2014, ANN NUCL MED, V28, P430, DOI 10.1007/s12149-014-0833-x
   Akita H, 2017, EJSO-EUR J SURG ONC, V43, P1061, DOI 10.1016/j.ejso.2017.03.015
   Altan B, 2018, CANCER CHEMOTH PHARM, V81, P141, DOI 10.1007/s00280-017-3477-4
   Annunziata S, 2015, WORLD J GASTROENTERO, V21, P11481, DOI 10.3748/wjg.v21.i40.11481
   Ariake K, 2018, J GASTROINTEST SURG, V22, P279, DOI 10.1007/s11605-017-3627-3
   Asagi A, 2013, PANCREAS, V42, P11, DOI 10.1097/MPA.0b013e3182550d77
   Bakker GJ, 2019, PLOS ONE, V14, DOI 10.1371/journal.pone.0213202
   Bandyopadhyay A, 2009, DEFINING ROLE INTEGR, P1873
   Barber TW, 2011, INTERN MED J, V41, P776, DOI 10.1111/j.1445-5994.2010.02257.x
   Barrio JR, 2019, J NUCL MED
   Bates RC, 2005, TRANSCRIPTIONAL ACTI
   Best LMJ, 2017, COCHRANE DB SYST REV, DOI 10.1002/14651858.CD010213.pub2
   Boellaard R, 2015, EUR J NUCL MED MOL I, V42, P328, DOI 10.1007/s00259-014-2961-x
   Brauner E, 2017, BIOMED RES INT, V2017, DOI 10.1155/2017/8136878
   Breuss JM, 1995, EXPRESSION BETA 6 IN
   Butte JM, 2009, HPB, V11, P585, DOI 10.1111/j.1477-2574.2009.00104.x
   Castellanos SH, 2019, ABDOM RADIOL, V44, P586, DOI 10.1007/s00261-018-1765-z
   Cedeno Kelly Karen, 2019, Radiol Case Rep, V14, P809, DOI 10.1016/j.radcr.2019.04.004
   Chaika NV, 2012, PLOS ONE, V7, DOI 10.1371/journal.pone.0032996
   Chikamoto A, 2017, ANN SURG ONCOL, V24, P2040, DOI 10.1245/s10434-017-5799-1
   Chirindel A, 2015, AM J ROENTGENOL, V204, P1093, DOI 10.2214/AJR.14.13156
   Choi SB, 2009, WORLD J SURG, V33, P2657, DOI 10.1007/s00268-009-0249-2
   Chun YJ, 2019, YONSEI MED J, V60, P604, DOI 10.3349/ymj.2019.60.7.604
   Chung KH, 2015, AM J SURG, V209, P709, DOI 10.1016/j.amjsurg.2014.06.038
   Corrias G, 2017, CLIN NUCL MED, V42, pE482, DOI 10.1097/RLU.0000000000001822
   Corvera CU, 2008, J AM COLL SURGEONS, V206, P57, DOI 10.1016/j.jamcollsurg.2007.07.002
   Costache M I, 2017, Curr Health Sci J, V43, P132, DOI 10.12865/CHSJ.43.02.05
   Daamen LA, 2018, EUR J RADIOL, V106, P128, DOI 10.1016/j.ejrad.2018.07.010
   Dalah E, 2018, TRANSL ONCOL, V11, P1104, DOI 10.1016/j.tranon.2018.06.011
   Davidson SM, 2017, NAT MED, V23, P235, DOI 10.1038/nm.4256
   Dholakia AS, 2014, INT J RADIAT ONCOL, V89, P539, DOI 10.1016/j.ijrobp.2014.02.031
   Doss M, 2012, J NUCL MED, V53, P787, DOI 10.2967/jnumed.111.088955
   Ducreux M, 2015, ANN ONCOL, V26, pV56, DOI 10.1093/annonc/mdv295
   Elayadi AN, 2007, PEPTIDE SELECTED BIO
   Ergul N, 2014, REV ESP MED NUCL IMA, V33, P159, DOI 10.1016/j.remn.2013.08.005
   Ferrone CR, 2015, ANN SURG, V261, P12, DOI 10.1097/SLA.0000000000000867
   Fukushima D, 2020, PANCREAS, V49, P76, DOI 10.1097/MPA.0000000000001456
   Ghaneh P, 2018, HEALTH TECHNOL ASSES, V22, P1, DOI 10.3310/hta22070
   Giesel FL, 2019, J NUCL MED, V60, P386, DOI 10.2967/jnumed.118.215913
   Girgis MD, 2011, J SURG RES, V170, P169, DOI 10.1016/j.jss.2011.03.065
   Gordon-Dseagu VL, 2018, INT J EPIDEMIOL, V47, P427, DOI 10.1093/ije/dyx232
   Groot VP, 2018, ANN SURG, V267, P936, DOI 10.1097/SLA.0000000000002234
   Gu XJ, 2019, BMC CANCER, V19, DOI 10.1186/s12885-019-5691-4
   Gupta V, 2019, J GASTROINTEST CANC, V50, P901, DOI 10.1007/s12029-018-0176-2
   Hamidian Jahromi A, 2014, INT J ENDOCRINOL MET, V12
   Hausner SH, 2019, CLIN CANCER RES, V25, P1206, DOI 10.1158/1078-0432.CCR-18-2665
   Hazelbag S, 2007, OVEREXPRESSION ALPHA
   Hennessy G, 2017, CLIN NUCL MED, V42, P239, DOI 10.1097/RLU.0000000000001537
   Houghton JL, 2017, MOL PHARMACEUT, V14, P908, DOI 10.1021/acs.molpharmaceut.6b01130
   Houghton JL, 2015, P NATL ACAD SCI USA, V112, P15850, DOI 10.1073/pnas.1506542112
   Hu SL, 2013, NUCL MED COMMUN, V34, P533, DOI 10.1097/MNM.0b013e328360668a
   Iagaru A, 2015, RADIOLOGY, V277, P497, DOI 10.1148/radiol.2015141550
   Imaoka K, 2016, SURG CASE REP, V2, DOI 10.1186/s40792-016-0263-1
   Isaji S, 2018, PANCREATOLOGY, V18, P2, DOI 10.1016/j.pan.2017.11.011
   ISHII A, 2016, MED BALTIMORE, V95, DOI DOI 10.1097/MD.0000000000005570
   Joo I, 2017, RADIOLOGY, V282, P149, DOI 10.1148/radiol.2016152798
   Kaira K, 2015, HISTOPATHOLOGY, V66, P234, DOI 10.1111/his.12464
   Kamphorst JJ, 2015, CANCER RES, V75, P544, DOI 10.1158/0008-5472.CAN-14-2211
   Kang CM, 2016, MEDICINE, V95, DOI 10.1097/MD.0000000000002595
   Kassardjian A, 2019, PANCREAS, V48, P223, DOI 10.1097/MPA.0000000000001233
   Kauhanen S, 2015, J NUCL MED, V56, P1163, DOI 10.2967/jnumed.114.148940
   Kauhanen SP, 2009, ANN SURG, V250, P957, DOI 10.1097/SLA.0b013e3181b2fafa
   Kim JH, 2012, CANCER BIOTHER RADIO, V27, P65, DOI 10.1089/cbr.2011.1061
   Kim YI, 2017, EUR J NUCL MED MOL I, V44, P1995, DOI 10.1007/s00259-017-3755-8
   Kimura RH, 2019, NAT COMMUN, V10, DOI 10.1038/s41467-019-11863-w
   Knight JC, 2017, CLIN CANCER RES, V23, P6498, DOI 10.1158/1078-0432.CCR-17-0664
   Korn RL, 2017, CANCER IMAGING, V17, DOI 10.1186/s40644-017-0125-5
   Kratochwil C, 2019, J NUCL MED, V60, P801, DOI 10.2967/jnumed.119.227967
   Kumar R, 2012, CLIN NUCL MED, V37, P431, DOI 10.1097/RLU.0b013e31824d24c4
   Kurihara K, 2019, PANCREAS, V48, P1312, DOI 10.1097/MPA.0000000000001424
   Lee J, 2012, J NUCL MED, V53, P353, DOI 10.2967/jnumed.111.093948
   Lee SH, 2019, GUT LIVER, V13, P356, DOI 10.5009/gnl18242
   Li XX, 2015, BRIT J RADIOL, V88, DOI 10.1259/bjr.20140590
   Liu H, 2014, MOL IMAGING INTEGRIN, P2160
   Lohrmann C, 2019, CLIN CANCER RES, V25, P7014, DOI 10.1158/1078-0432.CCR-18-3667
   Lu K, 2016, ONCOL LETT, V12, P243, DOI 10.3892/ol.2016.4586
   Lukey PT, 2020, EUR J NUCL MED MOL I, V47, P967, DOI 10.1007/s00259-019-04586-z
   Luo YP, 2017, MEDICINE, V96, DOI 10.1097/MD.0000000000007904
   Machado MCC, 2000, INT J PANCREATOL, V28, P97, DOI 10.1385/IJGC:28:2:097
   Maubant S, 2005, EXPRESSION ALPHA V A, P1567
   Mayerhoefer ME, 2020, EUR J NUCL MED MOL I, V47, P51, DOI 10.1007/s00259-019-04452-y
   Mellon EA, 2017, ACTA ONCOL, V56, P391, DOI 10.1080/0284186X.2016.1256497
   Meyer C, 2019, J NUCL MED
   Meyer HJ, 2019, PLOS ONE, V14, DOI 10.1371/journal.pone.0217781
   Minamimoto R, 2016, EUR J NUCL MED MOL I, V43, P1047, DOI 10.1007/s00259-015-3263-7
   Minamimoto R, 2015, EUR J NUCL MED MOL I, V42, P1850, DOI 10.1007/s00259-015-3096-4
   Moletta L, 2018, BMC CANCER, V18, DOI 10.1186/s12885-018-4469-4
   Nagamachi S, 2013, ANN NUCL MED, V27, P554, DOI 10.1007/s12149-013-0719-3
   Nagano H, 2017, BMC GASTROENTEROL, V17, DOI 10.1186/s12876-017-0704-8
   Nagasaki Y, 2016, CLIN NUCL MED, V41, P890, DOI 10.1097/RLU.0000000000001357
   National Comprehensive Cancer Network, 2019, PANCR AD VERS 3 2019
   Okada K, 2017, J HEPATO-BIL-PAN SCI, V24, P161, DOI 10.1002/jhbp.430
   Okano K, 2018, JPN J CLIN ONCOL, V48, P434, DOI 10.1093/jjco/hyy033
   Orimoto AM, 2008, HIGH NUMBERS HUMAN S
   Parikh U, 2015, PET CLIN, V10, P327, DOI 10.1016/j.cpet.2015.03.001
   Pei XX, 2019, MEDICINE, V98, DOI 10.1097/MD.0000000000017175
   Pokrzywa CJ, 2019, J GASTROINTEST SURG, V23, P768, DOI 10.1007/s11605-019-04113-3
   Pretz JL, 2018, PRACT RADIAT ONCOL, V8, P179, DOI 10.1016/j.prro.2017.09.008
   Prokesch RW, 2002, RADIOLOGY, V224, P764, DOI 10.1148/radiol.2243011284
   Quick HH, 2014, J MAGN RESON IMAGING, V39, P243, DOI 10.1002/jmri.24523
   Ramos-Font C, 2014, J SURG ONCOL, V109, P218, DOI 10.1002/jso.23476
   Rao MH, 2015, CLIN NUCL MED, V40, P76, DOI 10.1097/RLU.0000000000000584
   Rayamajhi S, 2018, ABDOM RADIOL, V43, P505, DOI 10.1007/s00261-017-1316-z
   Regenet N, 2020, J VISC SURG
   Rijkers AP, 2014, EJSO-EUR J SURG ONC, V40, P794, DOI 10.1016/j.ejso.2014.03.016
   Rodriguez-Fernandez A, 2006, J SURG ONCOL, V93, P650, DOI 10.1002/jso.20533
   Rose DM, 1999, ANN SURG, V229, P729, DOI 10.1097/00000658-199905000-00016
   Roux C, 2017, ONCOTARGET, V8, P95361, DOI 10.18632/oncotarget.20545
   Saad FFA, 2017, J PANCREATIC CANCER, V3, P66, DOI 10.1089/pancan.2017.0014
   Sakane M, 2017, EUR J RADIOL, V94, P64, DOI 10.1016/j.ejrad.2017.05.021
   Santhosh S, 2017, ANN NUCL MED, V31, P575, DOI 10.1007/s12149-017-1193-0
   Santhosh S, 2015, ABDOM IMAGING, V40, P1285, DOI 10.1007/s00261-014-0266-y
   Santhosh S, 2013, J GASTROEN HEPATOL, V28, P255, DOI 10.1111/jgh.12068
   Scafoglio C, 2015, P NATL ACAD SCI USA, V112, pE4111, DOI 10.1073/pnas.1511698112
   Seufferlein T, 2012, ANN ONCOL, V23, P33, DOI 10.1093/annonc/mds224
   Shan T, 2017, ONCOL REP, V37, P1971, DOI 10.3892/or.2017.5479
   Sharen G, 2017, ONCOTARGET, V8, P19760, DOI 10.18632/oncotarget.15035
   Sharma P, 2014, NUCL MED MOLEC IMAG, V48, P317, DOI 10.1007/s13139-014-0294-0
   Sheikhbahaei S, 2016, NUCL MED COMMUN, V37, P231, DOI 10.1097/MNM.0000000000000436
   Shin Dong Hyun, 2019, Ann Hepatobiliary Pancreat Surg, V23, P286, DOI 10.14701/ahbps.2019.23.3.286
   Siegel RL, 2020, CA-CANCER J CLIN, V70, P7, DOI 10.3322/caac.21590
   Sipos B, 2004, IMMUNOHISTOCHEMICAL
   Sousa CM, 2016, NATURE, V536, P479, DOI 10.1038/nature19084
   Sperti C, 2010, J GASTROINTEST SURG, V14, P131, DOI 10.1007/s11605-009-1010-8
   Srinivasan N, 2019, SURGERY, V165, P929, DOI 10.1016/j.surg.2018.11.006
   Strobel K, 2008, J NUCL MED, V49, P1408, DOI 10.2967/jnumed.108.051466
   Sun YN, 2015, J BUON, V20, P452
   Sung JY, 2010, PATHOL RES PRACT, V206, P24, DOI 10.1016/j.prp.2009.07.018
   Suzuki Keiichi, 2011, J Gastrointest Cancer, V42, P252, DOI 10.1007/s12029-010-9221-5
   Tas F, 2013, MOL CLIN ONCOL, V1, P788, DOI 10.3892/mco.2013.131
   Tempero MA, 2019, J NATL COMPR CANC NE, V17, P603, DOI 10.6004/jnccn.2019.5007
   Tom WJ, 2020, CLIN IMAG, V59, P39, DOI 10.1016/j.clinimag.2019.08.006
   Trajkovic-Arsic M, 2014, J NUCL MED, V55, P446, DOI 10.2967/jnumed.113.129619
   van Roessel S, 2018, JAMA SURG, V153, DOI 10.1001/jamasurg.2018.3617
   Wang L, 2017, INT J SURG, V46, P119, DOI 10.1016/j.ijsu.2017.09.003
   Wang YB, 2007, MOL IMAGING BIOL, V9, P83, DOI 10.1007/s11307-006-0075-y
   Wang ZJ, 2018, AM J ROENTGENOL, V211, P1010, DOI 10.2214/AJR.18.19602
   Wiles R, 2017, EUR RADIOL, V27, P3856, DOI 10.1007/s00330-017-4742-y
   Wilson JM, 2017, CLIN ONCOL-UK, V29, P370, DOI 10.1016/j.clon.2017.01.038
   Xing HQ, 2019, CLIN NUCL MED, V44, P911, DOI 10.1097/RLU.0000000000002665
   Xu YP, 2016, WORLD J GASTRO ONCOL, V8, P165, DOI 10.4251/wjgo.v8.i2.165
   Yang GY, 2008, INTEGRIN ALPHA V BET
   Ye HL, 2018, CELL DEATH DIS, V9, DOI 10.1038/s41419-018-0486-0
   Yoo SH, 2020, J NUCL MED, V61, P33, DOI 10.2967/jnumed.119.226407
   Yoshioka M, 2004, J GASTROENTEROL, V39, P50, DOI 10.1007/s00535-003-1244-2
   Youn SY, 2018, DIAGN INTERV RADIOL, V24, P5, DOI 10.5152/dir.2018.17250
   Yu CJ, 2015, EUR J NUCL MED MOL I, V42, P2021, DOI 10.1007/s00259-015-3118-2
   Zhang J, 2017, BMC CANCER, V17, DOI 10.1186/s12885-017-3665-y
   Zhang J, 2015, WORLD J GASTROENTERO, V21, P2988, DOI 10.3748/wjg.v21.i10.2988
   Zhang ZY, 2008, INTEGRIN ALPHANVBETA
   Zheng LC, 2018, CLIN NUCL MED, V43, P57, DOI 10.1097/RLU.0000000000001901
   Zhu AX, 2010, LANCET ONCOL, V11, P48, DOI 10.1016/S1470-2045(09)70333-X
   Zhu DY, 2017, MEDICINE, V96, DOI 10.1097/MD.0000000000007813
NR 153
TC 5
Z9 5
U1 3
U2 7
PU W B SAUNDERS CO-ELSEVIER INC
PI PHILADELPHIA
PA 1600 JOHN F KENNEDY BOULEVARD, STE 1800, PHILADELPHIA, PA 19103-2899 USA
SN 0001-2998
EI 1558-4623
J9 SEMIN NUCL MED
JI Semin. Nucl. Med.
PD SEP
PY 2020
VL 50
IS 5
BP 434
EP 446
DI 10.1053/j.semnuclmed.2020.04.002
PG 13
WC Radiology, Nuclear Medicine & Medical Imaging
WE Science Citation Index Expanded (SCI-EXPANDED)
SC Radiology, Nuclear Medicine & Medical Imaging
GA MU7EK
UT WOS:000555832500006
PM 32768007
DA 2022-07-19
ER

PT J
AU Braun, LM
   Lagies, S
   Guenzle, J
   Fichtner-Feigl, S
   Wittel, UA
   Kammerer, B
AF Braun, Lukas M.
   Lagies, Simon
   Guenzle, Jessica
   Fichtner-Feigl, Stefan
   Wittel, Uwe A.
   Kammerer, Bernd
TI Metabolic Adaptation during nab-Paclitaxel Resistance in Pancreatic
   Cancer Cell Lines
SO CELLS
LA English
DT Article
DE pancreatic ductal adenocarcinoma; pancreatic cancer; PDAC; metabolomics;
   metabolic reprogramming; chemotherapy resistance; nab-Paclitaxel; GC; MS
ID GEMCITABINE; SURVIVAL; MECHANISMS; 5-FLUOROURACIL; FLUOROURACIL;
   SENSITIVITY; CARCINOMA; THERAPY; BENEFIT; ACID
AB Pancreatic ductal adenocarcinoma (PDAC) correlates with high mortality and is about to become one of the major reasons for cancer-related mortality in the next decades. One reason for that high mortality is the limited availability of effective chemotherapy as well as the intrinsic or acquired resistance against it. Here, we report the impact of nab-paclitaxel on the cellular metabolome of PDAC cell lines. After establishment of nab-paclitaxel resistant cell lines, comparison of parental and resistant PDAC cell lines by metabolomics and biochemical assessments revealed altered metabolism, enhanced viability and reduced apoptosis. The results unveiled that acute nab-paclitaxel treatment affected primary metabolism to a minor extent. However, acquisition of resistance led to altered metabolites in both cell lines tested. Specifically, aspartic acid and carbamoyl-aspartic acid were differentially abundant, which might indicate an increased de novo pyrimidine synthesis. This pathway has already shown a similar behavior in other cancerous entities and thus might serve in the future as vulnerable target fighting resistance acquisition occurring in common malignancies.
C1 [Braun, Lukas M.; Lagies, Simon; Kammerer, Bernd] Albert Ludwigs Univ Freiburg, Ctr Biol Syst Anal ZBSA, D-79104 Freiburg, Germany.
   [Braun, Lukas M.; Guenzle, Jessica; Fichtner-Feigl, Stefan; Wittel, Uwe A.] Univ Freiburg, Dept Gen & Visceral Surg, Med Ctr, Fac Med, D-79106 Freiburg, Germany.
   [Lagies, Simon; Kammerer, Bernd] Albert Ludwigs Univ Freiburg, Spemann Grad Sch Biol & Med, D-79104 Freiburg, Germany.
   [Lagies, Simon] Albert Ludwigs Univ Freiburg, Inst Biol 2, D-79104 Freiburg, Germany.
   [Kammerer, Bernd] Univ Freiburg, BIOSS Ctr Biol Signalling Studies, D-79104 Freiburg, Germany.
RP Kammerer, B (通讯作者)，Albert Ludwigs Univ Freiburg, Ctr Biol Syst Anal ZBSA, D-79104 Freiburg, Germany.; Wittel, UA (通讯作者)，Univ Freiburg, Dept Gen & Visceral Surg, Med Ctr, Fac Med, D-79106 Freiburg, Germany.; Kammerer, B (通讯作者)，Albert Ludwigs Univ Freiburg, Spemann Grad Sch Biol & Med, D-79104 Freiburg, Germany.; Kammerer, B (通讯作者)，Univ Freiburg, BIOSS Ctr Biol Signalling Studies, D-79104 Freiburg, Germany.
EM lukas.braun@uniklinik-freiburg.de; simon.lagies@zbsa.uni-freiburg.de;
   jessica.guenzle@uniklinik-freiburg.de;
   stefan.fichtner@uniklinik-freiburg.de; uwe.wittel@uniklinik-freiburg.de;
   bernd.kammerer@zbsa.uni-freiburg.de
OI Lagies, Simon/0000-0002-5245-1781; Guenzle, Jessica/0000-0001-6008-3731;
   Braun, Lukas Michael/0000-0003-0770-4994
FU German Research Foundation (DFG); University of Freiburg in the funding
   program Open Access Publishing
FX The article processing charge was funded by the German Research
   Foundation (DFG) and the University of Freiburg in the funding program
   Open Access Publishing.
CR [Anonymous], 1975, SEER CANC STAT REV
   Binenbaum Y, 2015, DRUG RESIST UPDATE, V23, P55, DOI 10.1016/j.drup.2015.10.002
   Boj SF, 2015, CELL, V160, P324, DOI 10.1016/j.cell.2014.12.021
   Brown KK, 2017, CANCER DISCOV, V7, P391, DOI 10.1158/2159-8290.CD-16-0611
   Burris HA, 1997, J CLIN ONCOL, V15, P2403, DOI 10.1200/JCO.1997.15.6.2403
   Ceppi P, 2006, ANN ONCOL, V17, P1818, DOI 10.1093/annonc/mdl300
   Chen YW, 2011, MOL BIOSYST, V7, P3065, DOI 10.1039/c1mb05125c
   Chong J, 2018, NUCLEIC ACIDS RES, V46, pW486, DOI 10.1093/nar/gky310
   Conroy T, 2011, NEW ENGL J MED, V364, P1817, DOI 10.1056/NEJMoa1011923
   COPLEY SD, 1992, ANAL BIOCHEM, V201, P152, DOI 10.1016/0003-2697(92)90188-D
   DECAPRIO JA, 1991, J CLIN ONCOL, V9, P2128, DOI 10.1200/JCO.1991.9.12.2128
   Fujimura Y, 2014, PANCREAS, V43, P311, DOI 10.1097/MPA.0000000000000092
   Galmarini CM, 2002, INT J CANCER, V97, P439, DOI 10.1002/ijc.1628
   Giordano G, 2017, WORLD J GASTROENTERO, V23, P5875, DOI 10.3748/wjg.v23.i32.5875
   Gnanamony M, 2017, ONCOL LETT, V13, P2507, DOI 10.3892/ol.2017.5777
   Gradiz R, 2016, SCI REP-UK, V6, DOI 10.1038/srep21648
   Halbrook CJ, 2019, CELL METAB, V29, P1390, DOI 10.1016/j.cmet.2019.02.001
   HEINEMANN V, 1988, CANCER RES, V48, P4024
   Heinemann V, 2001, ONCOLOGY-BASEL, V60, P8, DOI 10.1159/000055290
   HERREROSVILLANUEVA, 2016, ANN TRANSL MED, V4, DOI DOI 10.21037/ATM.2016.03.44
   Hidalgo M, 2015, PANCREATOLOGY, V15, P8, DOI 10.1016/j.pan.2014.10.001
   Iovanne J, 2012, FRONT ONCOL, V2, DOI 10.3389/fonc.2012.00006
   Kamisawa T, 2016, LANCET, V388, P73, DOI 10.1016/S0140-6736(16)00141-0
   Kondo T, 2004, P NATL ACAD SCI USA, V101, P781, DOI 10.1073/pnas.0307618100
   Lagies S, 2019, CELLS-BASEL, V8, DOI 10.3390/cells8101141
   Lagies S, 2019, ANAL BIOANAL CHEM, V411, P6319, DOI 10.1007/s00216-019-01814-1
   Lagies S, 2018, SCI REP-UK, V8, DOI 10.1038/s41598-018-22073-7
   Lee HS, 2016, GUT LIVER, V10, P340, DOI 10.5009/gnl15465
   Liberti MV, 2016, TRENDS BIOCHEM SCI, V41, P211, DOI 10.1016/j.tibs.2015.12.001
   LIEBER M, 1975, INT J CANCER, V15, P741, DOI 10.1002/ijc.2910150505
   Longley DB, 2003, NAT REV CANCER, V3, P330, DOI 10.1038/nrc1074
   Marechal R, 2009, CLIN CANCER RES, V15, P2913, DOI 10.1158/1078-0432.CCR-08-2080
   Matsunaga T, 2012, FRONT PHARMACOL, V3, DOI 10.3389/fphar.2012.00005
   Muniraj T, 2013, DM-DIS MON, V59, P368, DOI 10.1016/j.disamonth.2013.08.001
   Nagayoshi Y, 2014, ANN SURG ONCOL, V21, P459, DOI 10.1245/s10434-014-3574-0
   Nakano Y, 2007, BRIT J CANCER, V96, P457, DOI 10.1038/sj.bjc.6603559
   Neoptolemos JP, 2018, NAT REV GASTRO HEPAT, V15, P332, DOI 10.1038/s41575-018-0005-x
   Neoptolemos JP, 2010, JAMA-J AM MED ASSOC, V304, P1073, DOI 10.1001/jama.2010.1275
   Ng BG, 2015, HUM MOL GENET, V24, P3050, DOI 10.1093/hmg/ddv057
   Oberstein PE, 2013, THER ADV GASTROENTER, V6, P321, DOI 10.1177/1756283X13478680
   Orr GA, 2003, ONCOGENE, V22, P7280, DOI 10.1038/sj.onc.1206934
   Pavlova NN, 2016, CELL METAB, V23, P27, DOI 10.1016/j.cmet.2015.12.006
   Rahib L, 2014, CANCER RES, V74, P2913, DOI 10.1158/0008-5472.CAN-14-0155
   Rao TVP, 2019, DNA REPAIR, V75, P1, DOI 10.1016/j.dnarep.2019.01.002
   Ripps H, 2012, MOL VIS, V18, P2673
   Samulitis BK, 2015, CANCER BIOL THER, V16, P43, DOI 10.4161/15384047.2014.986967
   Sandforth L, 2020, CANCERS, V12, DOI 10.3390/cancers12030581
   Scara S, 2015, ADV EXP MED BIOL, V867, P247, DOI 10.1007/978-94-017-7215-0_15
   Schwab A, 2018, CANCER RES, V78, P1604, DOI 10.1158/0008-5472.CAN-17-2834
   SWYRYD EA, 1974, J BIOL CHEM, V249, P6945
   Szende B, 1993, Acta Biomed Ateneo Parmense, V64, P139
   TAHILIANI AG, 1991, VITAM HORM, V46, P165
   Takai E, 2016, WORLD J GASTROENTERO, V22, P8480, DOI 10.3748/wjg.v22.i38.8480
   Thomas T, 2001, CELL MOL LIFE SCI, V58, P244, DOI 10.1007/PL00000852
   Ueno H, 2007, BRIT J CANCER, V97, P145, DOI 10.1038/sj.bjc.6603860
   Valenzuela Malyn May Asuncion, 2014, Chemotherapy (Los Angel), V3
   Von Hoff DD, 2013, NEW ENGL J MED, V369, P1691, DOI 10.1056/NEJMoa1304369
   Wang WB, 2014, WORLD J GASTROENTERO, V20, P15682, DOI 10.3748/wjg.v20.i42.15682
   Warburg O., 1925, J CANCER RES CLIN, V9, P148, DOI [10.1158/jcr.1925.148, DOI 10.1158/JCR.1925.148]
   White-Gilbertson S, 2009, MOL ONCOL, V3, P402, DOI 10.1016/j.molonc.2009.05.003
   Yu YA, 2009, MOL CANCER THER, V8, P141, DOI 10.1158/1535-7163.MCT-08-0533
   YUNIS AA, 1977, INT J CANCER, V19, P128, DOI 10.1002/ijc.2910190118
   Zhang X, 2018, AM J CANCER RES, V8, P332
NR 63
TC 5
Z9 5
U1 1
U2 5
PU MDPI
PI BASEL
PA ST ALBAN-ANLAGE 66, CH-4052 BASEL, SWITZERLAND
EI 2073-4409
J9 CELLS-BASEL
JI Cells
PD MAY
PY 2020
VL 9
IS 5
DI 10.3390/cells9051251
PG 14
WC Cell Biology
WE Science Citation Index Expanded (SCI-EXPANDED)
SC Cell Biology
GA LW7RF
UT WOS:000539340200185
PM 32438599
OA gold, Green Published
DA 2022-07-19
ER

PT J
AU Rebours, V
   Gaujoux, S
   d'Assignies, G
   Sauvanet, A
   Ruszniewski, P
   Levy, P
   Paradis, V
   Bedossa, P
   Couvelard, A
AF Rebours, Vinciane
   Gaujoux, Sebastien
   d'Assignies, Gaspard
   Sauvanet, Alain
   Ruszniewski, Philippe
   Levy, Philippe
   Paradis, Valerie
   Bedossa, Pierre
   Couvelard, Anne
TI Obesity and Fatty Pancreatic Infiltration Are Risk Factors for
   Pancreatic Precancerous Lesions (PanIN)
SO CLINICAL CANCER RESEARCH
LA English
DT Article
ID ADIPOCYTE DEATH; ADIPOSE-TISSUE; CANCER; INFLAMMATION; INSULIN
AB Purpose: The roles of intravisceral and subcutaneous fat are unknown, and the prevalence of precancerous lesions in obese patients was never evaluated. This study aims to assess the frequency and severity of pancreatic intraepithelial neoplasia (PanIN) and to correlate pathologic findings with metabolic abnormalities, type of fat, and fatty pancreatic infiltration.
   Experimental Design: Normal pancreatic tissue from surgical specimens was analyzed. Fatty infiltration and fibrosis in intra- and extralobular locations and PanIN lesions were assessed. General characteristics were collected: body mass index (BMI), diabetes, and tobacco intake. Liver steatosis and subcutaneous and intravisceral fat were assessed by CT scan (ImageJ software).
   Results: Of note, 110 patients were included [median age, 53.8 (17-85) years]. Arterial hypertension, diabetes, and tobacco intake were found in 19%, 9%, and 23%, respectively. Median BMI was 24 (16-37; BMI < 25: 45%, 25 <= 30: 24%, >= 30: 11%). Overall, PanIN lesions were found in 65% (type I, II, and III PanIN in 62%, 38%, and 1%, respectively). Fibrosis and fatty pancreas (intra-and extralobular locations) were found in 1% and 24% and in 30% and 51%, respectively. A correlation was observed between PanIN lesions and fatty pancreas [extralobular (0.01) and intralobular (<0.0001)], intralobular fibrosis (0.003), high BMI (P = 0.02), and subcutaneous (P = 0.02) and intravisceral fat (P = 0.02). The number of PanIN lesions was correlated with intravisceral fat (r = 0.22, P = 0.04), but not with subcutaneous fat (r = 0.14, P = 0.22). In multivariate analysis, PanIN lesions were associated with intralobular fibrosis [OR, 5.61; 95% confidence interval (CI), 1.1842.99] and intralobular fat (OR, 17.86; 95% CI, 4.935-88.12).
   Conclusions: Obesity (especially android obesity) and pancreatic fatty infiltration are risk factors for pancreatic precancerous lesions. (C)2015 AACR.
C1 [Rebours, Vinciane; Ruszniewski, Philippe; Levy, Philippe] Paris Diderot Univ, Beaujon Hosp, DHU Unity, Pancreatol Dept,AP HP, Paris, France.
   [Rebours, Vinciane; Gaujoux, Sebastien; Ruszniewski, Philippe; Paradis, Valerie; Bedossa, Pierre; Couvelard, Anne] Paris Diderot Univ, INSERM, U773, CRB3,DHU Unity, Paris, France.
   [Gaujoux, Sebastien; Sauvanet, Alain] Paris Diderot Univ, Beaujon Hosp, DHU Unity, Pancreat Surg Dept,AP HP, Paris, France.
   [d'Assignies, Gaspard] Paris Diderot Univ, Beaujon Hosp, Radiol Dept, DHU Unity,AP HP, Paris, France.
   [Paradis, Valerie; Bedossa, Pierre] Paris Diderot Univ, Beaujon Hosp, Pathol Dept, DHU Unity,AP HP, Paris, France.
   [Couvelard, Anne] Paris Diderot Univ, Bichat Hosp, Pathol Dept, DHU Unity,AP HP, Paris, France.
RP Rebours, V (通讯作者)，Hop Beaujon, INSERM, U773, Pole Malad Appareil Digestif,Serv Pancreatol, 100 Blvd Gen Leclerc, F-92110 Clichy, France.
EM vinciane.rebours@bjn.aphp.fr
RI Paradis, Valerie/X-9097-2019; Gaujoux, Sébastien/A-1981-2010
OI Gaujoux, Sébastien/0000-0002-1072-7639; Anne,
   Couvelard/0000-0002-6316-1210; Paradis, Valerie/0000-0003-3142-3762;
   Bedossa, Pierre/0000-0002-8487-7322; SAUVANET, alain/0000-0002-7436-5999
CR Aleman JO, 2014, GASTROENTEROLOGY, V146, P357, DOI 10.1053/j.gastro.2013.11.051
   Cinti S, 2005, J LIPID RES, V46, P2347, DOI 10.1194/jlr.M500294-JLR200
   de Gonzalez AB, 2010, NEW ENGL J MED, V363, P2211, DOI 10.1056/NEJMoa1000367
   Gerdes B, 2001, SURGERY, V129, P490, DOI 10.1067/msy.2001.112071
   Guiu B, 2010, GUT, V59, P341, DOI 10.1136/gut.2009.188946
   Gukovsky I, 2013, GASTROENTEROLOGY, V144, P1199, DOI 10.1053/j.gastro.2013.02.007
   Hruban RH, 2004, AM J SURG PATHOL, V28, P977, DOI 10.1097/01.pas.0000126675.59108.80
   Johnson AR, 2012, IMMUNOL REV, V249, P218, DOI 10.1111/j.1600-065X.2012.01151.x
   Kern S, 2001, CANCER RES, V61, P4923
   KLOPPEL G, 1991, PANCREAS, V6, P266, DOI 10.1097/00006676-199105000-00003
   Luttges J, 2000, CANCER, V88, P2495, DOI 10.1002/1097-0142(20000601)88:11<2495::AID-CNCR10>3.0.CO;2-B
   Olefsky JM, 2010, ANNU REV PHYSIOL, V72, P219, DOI 10.1146/annurev-physiol-021909-135846
   Pickhardt PJ, 2012, EUR RADIOL, V22, P1075, DOI 10.1007/s00330-011-2349-2
   Rebours V, 2010, CLIN GASTROENTEROL H, V8, P206, DOI 10.1016/j.cgh.2009.09.009
   Renehan AG, 2008, LANCET, V371, P569, DOI 10.1016/S0140-6736(08)60269-X
   Stolzenberg-Solomon RZ, 2013, AM J CLIN NUTR, V98, P1057, DOI 10.3945/ajcn.113.058123
   Stolzenberg-Solomon RZ, 2005, JAMA-J AM MED ASSOC, V294, P2872, DOI 10.1001/jama.294.22.2872
   Strissel KJ, 2007, DIABETES, V56, P2910, DOI 10.2337/db07-0767
   Sturm EC, 2013, SURGERY, V154, P803, DOI 10.1016/j.surg.2013.07.011
   VOLKHOLZ H, 1982, VIRCHOWS ARCH A, V396, P331, DOI 10.1007/BF00431392
   Weisberg SP, 2003, J CLIN INVEST, V112, P1796, DOI 10.1172/JCI200319246
   Wolin KY, 2010, ONCOLOGIST, V15, P556, DOI 10.1634/theoncologist.2009-0285
   Zyromski NJ, 2009, SURGERY, V146, P258, DOI 10.1016/j.surg.2009.02.024
NR 23
TC 102
Z9 104
U1 1
U2 15
PU AMER ASSOC CANCER RESEARCH
PI PHILADELPHIA
PA 615 CHESTNUT ST, 17TH FLOOR, PHILADELPHIA, PA 19106-4404 USA
SN 1078-0432
EI 1557-3265
J9 CLIN CANCER RES
JI Clin. Cancer Res.
PD AUG 1
PY 2015
VL 21
IS 15
BP 3522
EP 3528
DI 10.1158/1078-0432.CCR-14-2385
PG 7
WC Oncology
WE Science Citation Index Expanded (SCI-EXPANDED)
SC Oncology
GA CS2NK
UT WOS:000361907800021
PM 25700304
DA 2022-07-19
ER

PT J
AU Chang, HH
   Moro, A
   Chou, CEN
   Dawson, DW
   French, S
   Schmidt, AI
   Sinnett-Smith, J
   Hao, F
   Hines, OJ
   Eibl, G
   Rozengurt, E
AF Chang, Hui-Hua
   Moro, Aune
   Chou, Caroline Ei Ne
   Dawson, David W.
   French, Samuel
   Schmidt, Andrea I.
   Sinnett-Smith, James
   Hao, Fang
   Hines, O. Joe
   Eibl, Guido
   Rozengurt, Enrique
TI Metformin Decreases the Incidence of Pancreatic Ductal Adenocarcinoma
   Promoted by Diet-induced Obesity in the Conditional KrasG12D Mouse Model
SO SCIENTIFIC REPORTS
LA English
DT Article
ID ACTIVATED PROTEIN-KINASE; INTRAEPITHELIAL NEOPLASIA; CANCER PREVENTION;
   ANTIDIABETIC DRUG; DIABETIC-PATIENTS; DOUBLE-BLIND; MICE; PROGRESSION;
   GROWTH; TAZ
AB Pancreatic ductal adenocarcinoma (PDAC) is a particularly deadly disease. Chronic conditions, including obesity and type-2 diabetes are risk factors, thus making PDAC amenable to preventive strategies. We aimed to characterize the chemo-preventive effects of metformin, a widely used anti-diabetic drug, on PDAC development using the Kras(G12D) mouse model subjected to a diet high in fats and calories (HFCD). LSL-Kras(G12D/+); p48-Cre (KC) mice were given control diet (CD), HFCD, or HFCD with 5 mg/ml metformin in drinking water for 3 or 9 months. After 3 months, metformin prevented HFCD-induced weight gain, hepatic steatosis, depletion of intact acini, formation of advanced PanIN lesions, and stimulation of ERK and mTORC1 in pancreas. In addition to reversing hepatic and pancreatic histopathology, metformin normalized HFCD-induced hyperinsulinemia and hyperleptinemia among the 9-month cohort. Importantly, the HFCD-increased PDAC incidence was completely abrogated by metformin (p < 0.01). The obesogenic diet also induced a marked increase in the expression of TAZ in pancreas, an effect abrogated by metformin. In conclusion, administration of metformin improved the metabolic profile and eliminated the promoting effects of diet-induced obesity on PDAC formation in KC mice. Given the established safety profile of metformin, our findings have a strong translational potential for novel chemo-preventive strategies for PDAC.
C1 [Chang, Hui-Hua; Moro, Aune; Chou, Caroline Ei Ne; Schmidt, Andrea I.; Hines, O. Joe; Eibl, Guido] UCLA, David Geffen Sch Med, Dept Surg, Los Angeles, CA 90095 USA.
   [Dawson, David W.; French, Samuel] UCLA, David Geffen Sch Med, Dept Pathol & Lab Med, Los Angeles, CA 90095 USA.
   [Schmidt, Andrea I.] Univ Klinikum Freiburg, Klin Allgemeinund Viszeralchirurg, Freiburg, Germany.
   [Sinnett-Smith, James; Hao, Fang; Rozengurt, Enrique] UCLA, David Geffen Sch Med, Dept Med, Los Angeles, CA 90095 USA.
RP Eibl, G (通讯作者)，UCLA, David Geffen Sch Med, Dept Surg, Los Angeles, CA 90095 USA.
EM GEibl@mednet.ucla.edu
FU Pilot and Feasibility Study award from the CURE: Digestive Diseases
   Research Center [P30DK41301]; NIH [P01CA163200]; Hirshberg Foundation
   for Pancreatic Cancer Research; Department of Veterans Affair
   [1I01BX001473]; endowed Ronald S. Hirschberg Chair of Pancreatic Cancer
   Research;  [R01DK100405]; NATIONAL CANCER INSTITUTE [P01CA163200,
   P30CA016042] Funding Source: NIH RePORTER; NATIONAL INSTITUTE OF
   DIABETES AND DIGESTIVE AND KIDNEY DISEASES [P30DK041301, R01DK100405]
   Funding Source: NIH RePORTER
FX H-H.C. is supported by a Pilot and Feasibility Study award from the
   CURE: Digestive Diseases Research Center (P30DK41301). G.E. is supported
   by NIH grant P01CA163200 and the Hirshberg Foundation for Pancreatic
   Cancer Research. E.R. is supported by grants P01CA163200, R01DK100405
   and P30DK41301, Department of Veterans Affair Grant 1I01BX001473 and
   funds from the endowed Ronald S. Hirschberg Chair of Pancreatic Cancer
   Research.
CR Albini A, 2016, CLIN CANCER RES, V22, P4322, DOI 10.1158/1078-0432.CCR-16-0695
   Algire C, 2011, ONCOGENE, V30, P1174, DOI 10.1038/onc.2010.483
   Amin S, 2016, AM J GASTROENTEROL, V111, P1350, DOI 10.1038/ajg.2016.288
   Ben Sahra I, 2010, MOL CANCER THER, V9, P1092, DOI 10.1158/1535-7163.MCT-09-1186
   Birkenfeld AL, 2014, HEPATOLOGY, V59, P713, DOI 10.1002/hep.26672
   Bracci PM, 2012, MOL CARCINOGEN, V51, P53, DOI 10.1002/mc.20778
   Chaiteerakij R, 2016, J CLIN ONCOL, V34, P1898, DOI 10.1200/JCO.2015.63.3511
   Chang HH, 2017, PLOS ONE, V12, DOI 10.1371/journal.pone.0184455
   Chari ST, 2005, GASTROENTEROLOGY, V129, P504, DOI 10.1053/j.gastro.2005.05.007
   Chen K, 2017, MOL CANCER, V16, DOI 10.1186/s12943-017-0701-0
   Cifarelli V, 2015, DIABETES, V64, P1632, DOI 10.2337/db14-1132
   Dawson DW, 2013, CANCER PREV RES, V6, P1064, DOI 10.1158/1940-6207.CAPR-13-0065
   Eibl G, 2017, SEMIN CANC BIOL
   Evans JMM, 2005, BMJ-BRIT MED J, V330, P1304, DOI 10.1136/bmj.38415.708634.F7
   Funahashi H, 2007, CANCER RES, V67, P7068, DOI 10.1158/0008-5472.CAN-07-0970
   Gowans GJ, 2013, CELL METAB, V18, P556, DOI 10.1016/j.cmet.2013.08.019
   Gruber R, 2016, GASTROENTEROLOGY, V151, P526, DOI 10.1053/j.gastro.2016.05.006
   Hayashi H, 2015, CANCER RES, V75, P4985, DOI 10.1158/0008-5472.CAN-15-0291
   Higurashi T, 2016, LANCET ONCOL, V17, P475, DOI 10.1016/S1470-2045(15)00565-3
   Hingorani SR, 2003, CANCER CELL, V4, P437, DOI 10.1016/S1535-6108(03)00309-X
   Hruban RH, 2007, MODERN PATHOL, V20, pS61, DOI 10.1038/modpathol.3800685
   Hruban RH, 2001, AM J SURG PATHOL, V25, P579, DOI 10.1097/00000478-200105000-00003
   Huang W, 2012, J BIOL CHEM, V287, P26245, DOI 10.1074/jbc.M112.382036
   Huxley R, 2005, BRIT J CANCER, V92, P2076, DOI 10.1038/sj.bjc.6602619
   Incio J, 2015, PLOS ONE, V10, DOI 10.1371/journal.pone.0141392
   Kahn BB, 2005, CELL METAB, V1, P15, DOI 10.1016/j.cmet.2004.12.003
   Kapoor A, 2014, CELL, V158, P185, DOI 10.1016/j.cell.2014.06.003
   Kensler TW, 2016, CANCER PREV RES, V9, P2, DOI 10.1158/1940-6207.CAPR-15-0406
   Kisfalvi K, 2013, PANCREAS, V42, P781, DOI 10.1097/MPA.0b013e31827aec40
   Kisfalvi K, 2009, CANCER RES, V69, P6539, DOI 10.1158/0008-5472.CAN-09-0418
   Kordes S, 2015, LANCET ONCOL, V16, P839, DOI 10.1016/S1470-2045(15)00027-3
   Lega IC, 2014, CANCER EPIDEM BIOMAR, V23, P1974, DOI 10.1158/1055-9965.EPI-14-0327
   Li DH, 2009, GASTROENTEROLOGY, V137, P482, DOI 10.1053/j.gastro.2009.04.013
   Li M, 2017, MOL MED REP, V16, P680, DOI 10.3892/mmr.2017.6637
   Li XG, 2017, SCI REP-UK, V7, DOI 10.1038/s41598-017-06207-x
   Li Y, 2013, BIOMED REP, V1, P57, DOI 10.3892/br.2012.18
   Libby G, 2009, DIABETES CARE, V32, P1620, DOI 10.2337/dc08-2175
   Liu CY, 2010, J BIOL CHEM, V285, P37159, DOI 10.1074/jbc.M110.152942
   Malin SK, 2014, CURR OPIN ENDOCRINOL, V21, P323, DOI 10.1097/MED.0000000000000095
   Mazza A, 2012, EXP DIABETES RES, DOI 10.1155/2012/716404
   Memmott RM, 2010, CANCER PREV RES, V3, P1066, DOI 10.1158/1940-6207.CAPR-10-0055
   Meyskens Jr F. L., 2016, J NATL CANC I, V108
   Ming M, 2014, PLOS ONE, V9, DOI 10.1371/journal.pone.0114573
   Mohammed A, 2013, TRANSL ONCOL, V6, P649, DOI 10.1593/tlo.13556
   Moroishi T, 2015, NAT REV CANCER, V15, P73, DOI 10.1038/nrc3876
   Rahib L, 2014, CANCER RES, V74, P2913, DOI 10.1158/0008-5472.CAN-14-0155
   Reni M, 2016, CLIN CANCER RES, V22, P1076, DOI 10.1158/1078-0432.CCR-15-1722
   Rozengurt E, 2014, FRONT PHYSIOL, V5, DOI 10.3389/fphys.2014.00357
   Rozengurt E, 2010, CLIN CANCER RES, V16, P2505, DOI 10.1158/1078-0432.CCR-09-2229
   Sadeghi N, 2012, CLIN CANCER RES, V18, P2905, DOI 10.1158/1078-0432.CCR-11-2994
   Schneider MB, 2001, GASTROENTEROLOGY, V120, P1263, DOI 10.1053/gast.2001.23258
   Siegel RL, 2017, CA-CANCER J CLIN, V67, P7, DOI 10.3322/caac.21387
   Sinnett-Smith J, 2013, BIOCHEM BIOPH RES CO, V430, P352, DOI 10.1016/j.bbrc.2012.11.010
   Soares HP, 2013, PLOS ONE, V8, DOI 10.1371/journal.pone.0057289
   Stolzenberg-Solomon RZ, 2005, JAMA-J AM MED ASSOC, V294, P2872, DOI 10.1001/jama.294.22.2872
   Suissa S, 2014, DIABETES CARE, V37, P1786, DOI 10.2337/dc14-0500
   Tan XL, 2015, PANCREAS, V44, P636, DOI 10.1097/MPA.0000000000000308
   Tang XM, 2016, J ENDOCRINOL, V230, P227, DOI 10.1530/JOE-16-0142
   Witters LA, 2001, J CLIN INVEST, V108, P1105, DOI 10.1172/JCI14178
   Woo SL, 2014, PLOS ONE, V9, DOI 10.1371/journal.pone.0091111
   Xie DC, 2015, ONCOTARGET, V6, P35949, DOI 10.18632/oncotarget.5772
   Xue LX, 1996, JNCI-J NATL CANCER I, V88, P1586, DOI 10.1093/jnci/88.21.1586
   Zhou X, 2016, PROTEIN CELL, V7, P548, DOI 10.1007/s13238-016-0288-z
NR 63
TC 20
Z9 20
U1 1
U2 4
PU NATURE PUBLISHING GROUP
PI LONDON
PA MACMILLAN BUILDING, 4 CRINAN ST, LONDON N1 9XW, ENGLAND
SN 2045-2322
J9 SCI REP-UK
JI Sci Rep
PD APR 12
PY 2018
VL 8
AR 5899
DI 10.1038/s41598-018-24337-8
PG 10
WC Multidisciplinary Sciences
WE Science Citation Index Expanded (SCI-EXPANDED)
SC Science & Technology - Other Topics
GA GC4WO
UT WOS:000429785900039
PM 29651002
OA Green Published, gold
DA 2022-07-19
ER

PT J
AU Yang, G
   Xiong, GB
   Feng, MY
   Zhao, FY
   Qiu, JD
   Liu, YZ
   Cao, Z
   Wang, HY
   Yang, JS
   You, L
   Zheng, LF
   Zhang, TP
   Zhao, YP
AF Yang, Gang
   Xiong, Guangbing
   Feng, Mengyu
   Zhao, Fangyu
   Qiu, Jiangdong
   Liu, Yueze
   Cao, Zhe
   Wang, Huanyu
   Yang, Jinshou
   You, Lei
   Zheng, Lianfang
   Zhang, Taiping
   Zhao, Yupei
TI OLR1 Promotes Pancreatic Cancer Metastasis via Increased c-Myc
   Expression and Transcription of HMGA2
SO MOLECULAR CANCER RESEARCH
LA English
DT Article
ID EPITHELIAL-MESENCHYMAL TRANSITION; KAPPA-B; ENDOTHELIAL-CELLS;
   UP-REGULATION; LOX-1; RECEPTOR; METABOLISM; ACTIVATION; MIGRATION;
   PATHWAY
AB Pancreatic cancer is one of the most lethal human malignancies, partly because of its propensity for metastasis. However, the mechanisms of metastasis in pancreatic cancer remain unclear. Oxidized low-density lipoprotein receptor 1 (OLR1), a lectin-like scavenger receptor that recognizes several ligands, such as oxidized low-density lipoprotein, was previously reported in cardiovascular and metabolic diseases. The role and mechanism of OLR1 in pancreatic cancer is unclear. In this study, we found that OLR1 expression was significantly higher in pancreatic cancer tissues than that in adjacent normal tissues and closely associated with reduced overall survival. OLR1 promoted proliferation and metastasis of pancreatic cancer cells in vitro and in vivo. Mechanistically, OLR1 increased HMGA2 transcription by upregulating c-Myc expression to promote the metastasis of pancreatic cancer cells. In addition, patients with pancreatic cancer with high expression of OLR1-c-Myc-HMGA2 axis showed worse prognosis compared with patients with low expression of OLR1-c-Myc-HMGA2 axis.
   Implications: Our findings suggested that the OLR1-c-MycHMGA2 axis promotes metastasis of pancreatic cancer cells and may serve as potential therapeutic targets and prognosis markers for patients with pancreatic cancer.
C1 [Yang, Gang; Xiong, Guangbing; Feng, Mengyu; Zhao, Fangyu; Qiu, Jiangdong; Liu, Yueze; Cao, Zhe; Wang, Huanyu; Yang, Jinshou; You, Lei; Zhang, Taiping; Zhao, Yupei] Chinese Acad Med Sci & Peking Union Med Coll, Dept Gen Surg, Peking Union Med Coll Hosp, Beijing, Peoples R China.
   [Xiong, Guangbing] Huazhong Univ Sci & Technol, Dept Biliary Pancreat Surg, Affiliated Tongji Hosp, Tongji Med Coll, Wuhan, Hubei, Peoples R China.
   [Zheng, Lianfang] Chinese Acad Med Sci & Peking Union Med Coll, Peking Union Med Coll Hosp, Dept Nucl Med, Beijing, Peoples R China.
   [Zhang, Taiping] Chinese Acad Med Sci & Peking Union Med Coll, Clin Immunol Ctr, Beijing, Peoples R China.
RP Zhang, TP (通讯作者)，Chinese Acad Med Sci & Peking Union Med Coll, Dept Gen Surg, Peking Union Med Coll Hosp, Beijing, Peoples R China.; Zhang, TP (通讯作者)，Chinese Acad Med Sci & Peking Union Med Coll, Clin Immunol Ctr, Beijing, Peoples R China.; Zhao, YP (通讯作者)，Chinese Acad Med Sci, Peking Union Med Coll Hosp, 1 Shuai Fu Yuan Hu Tong, Beijing 100730, Peoples R China.
EM tpingzhang@yahoo.com; zhao8028@263.net
FU National Natural Science Foundation of China [81974376, 81772639,
   81972258]; CAMS Innovation Fund for Medical Sciences (CIFMS)
   [2016-I2M-1-001]; Non-profit Central Research Institute Fund of Chinese
   Academy of Medical Sciences [2018PT32014, 2018PT32002]; CAMS Innovation
   Fund for Medical Students [2017-1002-1-16]; PUMC Youth Fund; Fundamental
   Research Funds for the Central Universities [2017320027]
FX T. Zhang was supported by grants from the National Natural Science
   Foundation of China (Nos. 81772639 and 81972258) and CAMS Innovation
   Fund for Medical Sciences (CIFMS; No. 2016-I2M-1-001). Y. Zhao was
   supported by grants from the National Natural Science Foundation of
   China (No. 81974376) and the Non-profit Central Research Institute Fund
   of Chinese Academy of Medical Sciences (Nos. 2018PT32014 and
   2018PT32002); G. Yang was supported by grants from CAMS Innovation Fund
   for Medical Students (No. 2017-1002-1-16); PUMC Youth Fund and the
   Fundamental Research Funds for the Central Universities (No.
   2017320027). We thank Dr. Y. Zhao for assistance with the ChIP assay.
CR Buendia MA, 2012, GASTROENTEROLOGY, V142, P214, DOI 10.1053/j.gastro.2011.12.023
   Chen MJ, 2002, PHARMACOL THERAPEUT, V95, P89, DOI 10.1016/S0163-7258(02)00236-X
   Chen RX, 2019, NAT COMMUN, V10, DOI 10.1038/s41467-019-12651-2
   Chen WQ, 2016, CA-CANCER J CLIN, V66, P115, DOI 10.3322/caac.21338
   Chui PC, 2005, J CLIN INVEST, V115, P2244, DOI 10.1172/JCI24130
   Cominacini L, 2000, J BIOL CHEM, V275, P12633, DOI 10.1074/jbc.275.17.12633
   Dang CV, 2012, CELL, V149, P22, DOI 10.1016/j.cell.2012.03.003
   Dong JQ, 2017, CLIN CANCER RES, V23, P3461, DOI 10.1158/1078-0432.CCR-16-2180
   Du YX, 2017, CANCER RES, V77, P2661, DOI 10.1158/0008-5472.CAN-16-2339
   Dunham I, 2012, NATURE, V489, P57, DOI 10.1038/nature11247
   Gao JJ, 2013, SCI SIGNAL, V6, DOI 10.1126/scisignal.2004088
   Gao S, 2013, VASC PHARMACOL, V59, P138, DOI 10.1016/j.vph.2013.10.003
   Gonzalez-Chavarria I, 2018, CANCER LETT, V414, P34, DOI 10.1016/j.canlet.2017.10.035
   Grumont RJ, 2002, MOL CELL, V10, P1283, DOI 10.1016/S1097-2765(02)00779-7
   Hirsch HA, 2010, CANCER CELL, V17, P348, DOI 10.1016/j.ccr.2010.01.022
   Hristov AC, 2009, MODERN PATHOL, V22, P43, DOI 10.1038/modpathol.2008.140
   Jiang L, 2015, ONCOTARGET, V6, P22072, DOI 10.18632/oncotarget.4299
   Khaidakov M, 2011, PLOS ONE, V6, DOI 10.1371/journal.pone.0020277
   Kita T, 1999, CIRC RES, V84, P1113, DOI 10.1161/01.RES.84.9.1113
   Kress TR, 2015, NAT REV CANCER, V15, P593, DOI 10.1038/nrc3984
   Lee YS, 2007, GENE DEV, V21, P1025, DOI 10.1101/gad.1540407
   Li C, 2017, SCI REP-UK, V7, DOI 10.1038/srep45275
   Li W., 2019, MOL CANCER, V18, P22
   Liang M, 2007, CANCER LETT, V258, P31, DOI 10.1016/j.canlet.2007.08.003
   Manier S, 2017, LEUKEMIA, V31, P853, DOI 10.1038/leu.2016.296
   Morishita A, 2013, CANCER RES, V73, P4289, DOI 10.1158/0008-5472.CAN-12-3848
   Nowak DG, 2015, CANCER DISCOV, V5, P636, DOI 10.1158/2159-8290.CD-14-1113
   Pothineni NVK, 2017, J AM COLL CARDIOL, V69, P2759, DOI 10.1016/j.jacc.2017.04.010
   Rahib L, 2014, CANCER RES, V74, P2913, DOI 10.1158/0008-5472.CAN-14-0155
   Siegel RL, 2019, CA-CANCER J CLIN, V69, P7, DOI 10.3322/caac.21551
   Stathis A, 2010, NAT REV CLIN ONCOL, V7, P163, DOI 10.1038/nrclinonc.2009.236
   Wang B, 2017, CANCER LETT, V408, P60, DOI 10.1016/j.canlet.2017.08.021
   Xiong GB, 2019, J HEMATOL ONCOL, V12, DOI 10.1186/s13045-019-0777-7
   Yang G, 2019, SCI CHINA LIFE SCI, V62, P791, DOI 10.1007/s11427-018-9495-2
   Zhang J, 2018, CELL ONCOL, V41, P73, DOI 10.1007/s13402-017-0360-6
   Zhao TS, 2017, CANCER RES, V77, P874, DOI 10.1158/0008-5472.CAN-16-2170
NR 36
TC 23
Z9 24
U1 1
U2 4
PU AMER ASSOC CANCER RESEARCH
PI PHILADELPHIA
PA 615 CHESTNUT ST, 17TH FLOOR, PHILADELPHIA, PA 19106-4404 USA
SN 1541-7786
EI 1557-3125
J9 MOL CANCER RES
JI Mol. Cancer Res.
PD MAY
PY 2020
VL 18
IS 5
BP 685
EP 697
DI 10.1158/1541-7786.MCR-19-0718
PG 13
WC Oncology; Cell Biology
WE Science Citation Index Expanded (SCI-EXPANDED)
SC Oncology; Cell Biology
GA LL8IG
UT WOS:000531797700002
PM 32019809
OA Bronze
DA 2022-07-19
ER

PT J
AU Wang, HC
   Wang, JF
   Liu, JZ
   Wang, YW
   Xia, GG
   Huang, XY
AF Wang, Hongcheng
   Wang, Jianfa
   Liu, Jiazhe
   Wang, Yiwei
   Xia, Guanggai
   Huang, Xinyu
TI Jumonji-C domain-containing protein 5 suppresses proliferation and
   aerobic glycolysis in pancreatic cancer cells in a c-Myc-dependent
   manner
SO CELLULAR SIGNALLING
LA English
DT Article
DE JMJD5; Pancreatic cancer; Glycolysis; Metabolism; C-Myc
ID H3K36ME2 HISTONE DEMETHYLASE; JMJD5 PROMOTES; METABOLISM; METASTASIS;
   HALLMARKS; CARCINOMA; TARGET; PKM2; AXIS
AB Despite the importance of metabolic reprogramming in cancer cells, the molecular mechanism regulating the tumor metabolic shift is still poorly understood. Deregulation of Jumonji-C domain-containing protein 5 (JMJD5) has been associated with multiple facets of biological processes in cancer cells. However, the role of JMJD5 in pancreatic cancer cells has seldom been discussed and requires further investigation. In the present study, by silencing or overexpressing JMJD5 in pancreatic cancer cells, we examined the impact of JMJD5 on cell proliferation and glucose metabolism. Using a dual luciferase assay, we assessed the effect of JMJD5 on the transcriptional activity of the c-Myc target gene. Analyzing The Cancer Genome Atlas and the Gene Expression Omnibus datasets revealed that low JMJD5 expression was associated with poor prognosis in patients with pancreatic cancer. JMJD5 loss promoted pancreatic cancer cell proliferation and induced a cellular metabolic shift from oxidative phosphorylation to glycolysis. In addition, in vivo experiments confirmed that ectopic JMJD5 expression inhibited cancer cell growth and the expression of glycolytic enzymes, such as lactate dehydrogenase and phosphoglycerate kinase 1. Moreover, JMJD5 negatively regulated c-Myc expression, the main regulator of cancer metabolism, leading to decreased c-Myc-targeted gene expression. Overall, the present study indicated that decreased JMJD5 expression promoted cell proliferation and glycolytic metabolism in pancreatic cancer cells in a c-Myc-dependent manner.
C1 [Wang, Hongcheng; Liu, Jiazhe; Xia, Guanggai; Huang, Xinyu] Shanghai Jiao Tong Univ Affiliated Shanghai Sixth, Dept Gen Surg, 600 Yishan Rd, Shanghai 200233, Peoples R China.
   [Wang, Jianfa; Wang, Yiwei] Fudan Univ, Minhang Hosp, 170 Xinsong Rd, Shanghai 201100, Peoples R China.
RP Huang, XY (通讯作者)，Shanghai Jiao Tong Univ Affiliated Shanghai Sixth, Dept Gen Surg, 600 Yishan Rd, Shanghai 200233, Peoples R China.
EM huangxinyu@sjtu.edu.cn
FU Natural science research project in Minhang District, Shanghai
   [2018MHZ099]
FX Acknowledgements This work was supported by Natural science research
   project in Minhang District, Shanghai (2018MHZ099) .
CR Boroughs LK, 2015, NAT CELL BIOL, V17, P351, DOI 10.1038/ncb3124
   Bray F, 2018, CA-CANCER J CLIN, V68, P394, DOI 10.3322/caac.21492
   Cairns RA, 2011, NAT REV CANCER, V11, P85, DOI 10.1038/nrc2981
   Dang CV, 2009, CLIN CANCER RES, V15, P6479, DOI 10.1158/1078-0432.CCR-09-0889
   Dayton TL, 2016, EMBO REP, V17, P1721, DOI 10.15252/embr.201643300
   Dejure FR, 2017, EMBO J, V36, P3409, DOI 10.15252/embj.201796438
   Feng YB, 2018, CANCER MED-US, V7, P6124, DOI 10.1002/cam4.1820
   Garcia SN, 2019, CURR MED CHEM, V26, P7285, DOI 10.2174/0929867326666181213092652
   Gnanaprakasam JNR, 2017, CYTOKINE GROWTH F R, V35, P63, DOI 10.1016/j.cytogfr.2017.03.004
   Hanahan D, 2011, CELL, V144, P646, DOI 10.1016/j.cell.2011.02.013
   He TL, 2015, MED ONCOL, V32, DOI 10.1007/s12032-015-0633-8
   Hsia DA, 2010, P NATL ACAD SCI USA, V107, P9671, DOI 10.1073/pnas.1000401107
   Huang XB, 2015, BBA-MOL CELL RES, V1853, P2286, DOI 10.1016/j.bbamcr.2015.05.026
   Ishimura A, 2012, DEVELOPMENT, V139, P749, DOI 10.1242/dev.074138
   Ji SR, 2016, CLIN CANCER RES, V22, P3950, DOI 10.1158/1078-0432.CCR-15-2380
   Jones MA, 2010, P NATL ACAD SCI USA, V107, P21623, DOI 10.1073/pnas.1014204108
   Klose RJ, 2006, NAT REV GENET, V7, P715, DOI 10.1038/nrg1945
   Koppenol WH, 2011, NAT REV CANCER, V11, P325, DOI 10.1038/nrc3038
   Li DH, 2004, LANCET, V363, P1049, DOI 10.1016/S0140-6736(04)15841-8
   Manji GA, 2017, CLIN CANCER RES, V23, P1670, DOI 10.1158/1078-0432.CCR-16-2319
   Martinez-Outschoorn UE, 2017, NAT REV CLIN ONCOL, V14, P113, DOI 10.1038/nrclinonc.2017.1
   Meyer N, 2008, NAT REV CANCER, V8, P976, DOI 10.1038/nrc2231
   Miao P, 2013, IUBMB LIFE, V65, P904, DOI 10.1002/iub.1216
   Pavlova NN, 2016, CELL METAB, V23, P27, DOI 10.1016/j.cmet.2015.12.006
   Perera RM, 2015, CANCER DISCOV, V5, P1247, DOI 10.1158/2159-8290.CD-15-0671
   Siegel RL, 2020, CA-CANCER J CLIN, V70, P7, DOI 10.3322/caac.21590
   Suzuki T, 2006, EMBO J, V25, P3422, DOI 10.1038/sj.emboj.7601215
   Wang HJ, 2019, ONCOGENE, V38, P17, DOI 10.1038/s41388-018-0414-x
   Wang HJ, 2014, P NATL ACAD SCI USA, V111, P279, DOI 10.1073/pnas.1311249111
   Wang ZY, 2012, BBA-PROTEINS PROTEOM, V1824, P692, DOI 10.1016/j.bbapap.2012.01.016
   Wirth M, 2016, MOL CANCER THER, V15, P1792, DOI 10.1158/1535-7163.MCT-16-0050
   Wu BH, 2016, ONCOTARGET, V7, P6847, DOI 10.18632/oncotarget.6867
   Yao Y, 2019, BIOMED PHARMACOTHER, V109, P1994, DOI 10.1016/j.biopha.2018.07.144
   Ying HQ, 2012, CELL, V149, P656, DOI 10.1016/j.cell.2012.01.058
   Youn MY, 2012, J BIOL CHEM, V287, P12994, DOI 10.1074/jbc.M111.323105
   Zhao ZH, 2015, INT J CLIN EXP PATHO, V8, P10325
NR 36
TC 0
Z9 0
U1 2
U2 2
PU ELSEVIER SCIENCE INC
PI NEW YORK
PA STE 800, 230 PARK AVE, NEW YORK, NY 10169 USA
SN 0898-6568
EI 1873-3913
J9 CELL SIGNAL
JI Cell. Signal.
PD MAY
PY 2022
VL 93
AR 110282
DI 10.1016/j.cellsig.2022.110282
PG 10
WC Cell Biology
WE Science Citation Index Expanded (SCI-EXPANDED)
SC Cell Biology
GA 1J8KV
UT WOS:000798163300007
PM 35176452
DA 2022-07-19
ER

PT J
AU Katsourakis, A
   Vrabas, I
   Dimitriadis, C
   Apostolidis, S
   Aggelopoulos, S
   Chatzis, I
   Noussios, G
AF Katsourakis, Anastasios
   Vrabas, Ioannis
   Dimitriadis, Charalambos
   Apostolidis, Stylianos
   Aggelopoulos, Stamatis
   Chatzis, Iosif
   Noussios, George
TI How Exercise Can Influence Oxidative Stress and Glucose Levels after
   Pancreatic Resection: A Randomised Controlled Trial
SO DIGESTIVE SURGERY
LA English
DT Article
DE Pancreatic resection; Glucose; Exercise; Oxidative stress
ID QUALITY-OF-LIFE; RISK-FACTORS; CANCER; EPIDEMIOLOGY
AB Background: One of the most challenging operations is the resection of the pancreas, which is associated with high morbidity. Metabolic control during the perioperative period remains an issue that is sometimes difficult to manage. Objectives: Exercise has a positive effect on glycaemic control. The objective of this trial was determining whether exercise has any benefit for oxidative stress and glucose levels. Method: The study was an open-label, randomised clinical trial. It has been registered in the International Standard Randomised Controlled Trial registry. The patients were selected according to the Consolidated Standard of Reporting Trials criteria. Results: In total, 56 patients were assessed for eligibility. There was no statistical difference between the 2 groups (the exercise and the control one) regarding the disease characteristics, morbidity or influence of exercise on oxidative stress; however, the control of glucose was superior in the exercise group. Conclusions: Exercise has a positive effect on glycaemic control in patients after pancreatic resection.
C1 [Katsourakis, Anastasios; Chatzis, Iosif] Agios Dimitrios Gen Hosp, Dept Surg, Thessaloniki, Greece.
   [Vrabas, Ioannis; Noussios, George] Aristotle Univ Thessaloniki, Sch Phys Educ & Sports Sci Serres, Thessaloniki, Greece.
   [Dimitriadis, Charalambos; Aggelopoulos, Stamatis] Papanikolaou Univ Hosp, Dept Surg, Thessaloniki, Greece.
   [Apostolidis, Stylianos] Ahepa Univ Hosp, Dept Surg, Thessaloniki, Greece.
RP Katsourakis, A (通讯作者)，Gen Hosp Agios Dimitrios, Dept Surg, Elenis Zografou 2, GR-56634 Thessaloniki, Greece.
EM tasoslaitsourakis@hotmail.com
OI APOSTOLIDIS, STYLIANOS/0000-0002-7733-8988; Angelopoulos,
   Stamatios/0000-0002-5128-0394
CR Acher AW, 2018, J GASTROINTEST ONCOL, V9, P1037, DOI 10.21037/jgo.2018.05.05
   Aviram M, 2000, FREE RADICAL RES, V33, pS85
   Birkmeyer JD, 2002, NEW ENGL J MED, V346, P1128, DOI 10.1056/NEJMsa012337
   Blanchard CM, 2003, AM J HEALTH BEHAV, V27, P246, DOI 10.5993/AJHB.27.3.6
   Cesaretti M, 2017, INT J SURG, V44, P309, DOI 10.1016/j.ijsu.2017.07.028
   Chudyk A, 2011, DIABETES CARE, V34, P1228, DOI 10.2337/dc10-1881
   Courneya KS, 2003, EUR J CANCER CARE, V12, P347, DOI 10.1046/j.1365-2354.2003.00437.x
   Courneya KS, 2003, MED SCI SPORT EXER, V35, P1846, DOI 10.1249/01.MSS.0000093622.41587.B6
   Drouillard A, 2018, B CANCER, V105, P63, DOI 10.1016/j.bulcan.2017.11.004
   Fukui T, 2011, HYPERTENS RES, V34, P1041, DOI 10.1038/hr.2011.76
   Hacker E, 2009, CLIN J ONCOL NURS, V13, P31, DOI 10.1188/09.CJON.31-39
   Ilic M, 2016, WORLD J GASTROENTERO, V22, P9694, DOI 10.3748/wjg.v22.i44.9694
   Jemal A, 2010, CA-CANCER J CLIN, V60, P277, DOI 10.3322/caac.20073
   Kostov D, 2016, SURG CHRON, V21, P117
   Ok EJ, 2018, KOREAN J FAM MED, V39, P295, DOI 10.4082/kjfm.17.0034
   Ouaissi M, 2014, J HEPATO-BIL-PAN SCI, V21, P623, DOI 10.1002/jhbp.122
   Phielix E, 2010, DIABETOLOGIA, V53, P1714, DOI 10.1007/s00125-010-1764-2
   Rau BM, 2012, SURGERY, V152, pS103, DOI 10.1016/j.surg.2012.05.015
   Vincent A, 2011, LANCET, V378, P607, DOI 10.1016/S0140-6736(10)62307-0
   Wang WG, 2018, DIGEST SURG, V35, P19, DOI 10.1159/000460263
   Waryasz GR, 2010, J AM ACAD NURSE PRAC, V22, P217, DOI 10.1111/j.1745-7599.2010.00490.x
NR 21
TC 2
Z9 2
U1 0
U2 1
PU KARGER
PI BASEL
PA ALLSCHWILERSTRASSE 10, CH-4009 BASEL, SWITZERLAND
SN 0253-4886
EI 1421-9883
J9 DIGEST SURG
JI Dig. Surg.
PD MAY
PY 2020
VL 37
IS 3
BP 205
EP 210
DI 10.1159/000500910
PG 6
WC Gastroenterology & Hepatology; Surgery
WE Science Citation Index Expanded (SCI-EXPANDED)
SC Gastroenterology & Hepatology; Surgery
GA LR7YS
UT WOS:000535913200004
PM 31170715
DA 2022-07-19
ER

PT J
AU DeMeo, MT
AF DeMeo, MT
TI Pancreatic cancer and sugar diabetes
SO NUTRITION REVIEWS
LA English
DT Review
ID GLUCOSE-METABOLISM; DIAGNOSIS; MORTALITY; RISK; MELLITUS; MEN
AB The link between pancreatic cancer and diabetes mellitus is well recognized. Controversy still exists, however, as to whether the pancreatic cancer is the cause of abnormal glucose metabolism or if hyperinsulinemia predisposes the person to pancreatic cancer. A recent article offers strong data supporting diabetes as a risk factor for pancreatic cancer. Patients with abnormal glucose metabolism, as determined by elevated serum glucose 1 hour after an oral glucose challenge, were found to have an increased risk of developing pancreatic carcinoma even if patients dying from that disease during the first 5 years of follow-up were excluded from consideration.
C1 Rush Univ, Med Ctr, Div Digest Dis & Nutr, Chicago, IL 60612 USA.
RP DeMeo, MT (通讯作者)，Rush Univ, Med Ctr, Div Digest Dis & Nutr, Chicago, IL 60612 USA.
CR AMES BN, 1981, P NATL ACAD SCI-BIOL, V78, P6858, DOI 10.1073/pnas.78.11.6858
   BERGMANN U, 1995, CANCER RES, V55, P2007
   BRAMHALL S, 1998, PANCREAS, P889
   CHOW WH, 1995, J NATL CANCER I, V87, P930, DOI 10.1093/jnci/87.12.930
   DiMagno EP, 1999, GASTROENTEROLOGY, V117, P1464, DOI 10.1016/S0016-5085(99)70298-2
   EVERHART J, 1995, JAMA-J AM MED ASSOC, V273, P1605, DOI 10.1001/jama.273.20.1605
   Gapstur SM, 2000, JAMA-J AM MED ASSOC, V283, P2552, DOI 10.1001/jama.283.19.2552
   GULLO L, 1994, NEW ENGL J MED, V331, P81, DOI 10.1056/NEJM199407143310203
   Hawes RH, 2000, AM J GASTROENTEROL, V95, P17, DOI 10.1111/j.1572-0241.2000.01699.x
   HIATT RA, 1988, INT J CANCER, V41, P794, DOI 10.1002/ijc.2910410603
   Kern SE, 2000, MED CLIN N AM, V84, P691, DOI 10.1016/S0025-7125(05)70251-0
   Kornmann M, 1998, CANCER RES, V58, P4250
   LeRoith D, 1997, NEW ENGL J MED, V336, P633, DOI 10.1056/NEJM199702273360907
   LEVINE W, 1990, AM J EPIDEMIOL, V131, P254, DOI 10.1093/oxfordjournals.aje.a115495
   Liu J, 2000, J CLIN ENDOCR METAB, V85, P1232, DOI 10.1210/jc.85.3.1232
   National Cancer Institute, 2000, SEER CANC STAT REV 1
   NIEDERHUBER JE, 1995, CANCER, V76, P1671, DOI 10.1002/1097-0142(19951101)76:9<1671::AID-CNCR2820760926>3.0.CO;2-R
   NOY A, 1994, J CLIN ENDOCR METAB, V79, P1223, DOI 10.1210/jc.79.5.1223
   PERMERT J, 1994, NEW ENGL J MED, V330, P313, DOI 10.1056/NEJM199402033300503
   PERMERT J, 1993, BRIT J SURG, V80, P1047, DOI 10.1002/bjs.1800800841
   PERMERT J, 1993, EUR J SURG, V159, P101
   SMITH GD, 1992, AM J EPIDEMIOL, V136, P1110, DOI 10.1093/oxfordjournals.aje.a116576
NR 22
TC 5
Z9 13
U1 0
U2 2
PU INT LIFE SCIENCES INST
PI LAWRENCE
PA 810 EAST 10TH ST SUBSCRIPTION OFFICE, LAWRENCE, KS 66044 USA
SN 0029-6643
J9 NUTR REV
JI Nutr. Rev.
PD APR
PY 2001
VL 59
IS 4
BP 112
EP 115
PG 4
WC Nutrition & Dietetics
WE Science Citation Index Expanded (SCI-EXPANDED)
SC Nutrition & Dietetics
GA 431ZB
UT WOS:000168660700003
PM 11368504
DA 2022-07-19
ER

PT J
AU Xu, RY
   Yang, JS
   Ren, B
   Wang, HY
   Yang, G
   Chen, Y
   You, L
   Zhao, YP
AF Xu, Ruiyuan
   Yang, Jinshou
   Ren, Bo
   Wang, Huanyu
   Yang, Gang
   Chen, Yuan
   You, Lei
   Zhao, Yupei
TI Reprogramming of Amino Acid Metabolism in Pancreatic Cancer: Recent
   Advances and Therapeutic Strategies
SO FRONTIERS IN ONCOLOGY
LA English
DT Review
DE pancreatic cancer; amino acid metabolism; tumor microenvironment;
   metastasis; angiogenesis; redox balance
ID NITRIC-OXIDE SYNTHASE; ENDOTHELIAL GROWTH-FACTOR; GLUTAMINE-METABOLISM;
   INDOLEAMINE 2,3-DIOXYGENASE; CELL-SURVIVAL; ARGININE DEPRIVATION;
   ARGININOSUCCINATE SYNTHETASE; SIGNALING PATHWAYS; SERINE METABOLISM;
   ENERGY-METABOLISM
AB Pancreatic ductal adenocarcinoma (PDAC) is one of the most fatal malignancies with an extremely poor prognosis. Energy metabolism reprogramming, an emerging hallmark of cancer, has been implicated in the tumorigenesis and development of pancreatic cancer. In addition to well-elaborated enhanced glycolysis, investigating the role of reprogramming of amino acid metabolism has sparked great interests in recent years. The rewiring amino acid metabolism orchestrated by genetic alterations contributes to pancreatic cancer malignant characteristics including cell proliferation, invasion, metastasis, angiogenesis and redox balance. In the unique hypoperfused and nutrient-deficient tumor microenvironment (TME), the interactions between cancer cells and stromal components and salvaging processes including autophagy and macropinocytosis play critical roles in fulfilling the metabolic requirements and supporting growth of PDAC. In this review, we elucidate the recent advances in the amino acid metabolism reprogramming in pancreatic cancer and the mechanisms of amino acid metabolism regulating PDAC progression, which will provide opportunities to develop promising therapeutic strategies.
C1 [Xu, Ruiyuan; Yang, Jinshou; Ren, Bo; Wang, Huanyu; Yang, Gang; Chen, Yuan; You, Lei; Zhao, Yupei] Chinese Acad Med Sci, Peking Union Med Coll Hosp, Peking Union Med Coll, Dept Gen Surg, Beijing, Peoples R China.
RP You, L; Zhao, YP (通讯作者)，Chinese Acad Med Sci, Peking Union Med Coll Hosp, Peking Union Med Coll, Dept Gen Surg, Beijing, Peoples R China.
EM florayo@163.com; zhao8028@263.net
FU National Natural Science Foundation of China [81972321, 81974376]
FX This study was supported by the National Natural Science Foundation of
   China (81972321 to LY, 81974376 to YZ).
CR Ali U, 2016, EUR J PHARMACOL, V771, P199, DOI 10.1016/j.ejphar.2015.12.023
   Altman BJ, 2016, NAT REV CANCER, V16, P619, DOI 10.1038/nrc.2016.71
   Bachet JB, 2015, PANCREAS, V44, P1141, DOI 10.1097/MPA.0000000000000394
   Badgley MA, 2020, SCIENCE, V368, P85, DOI 10.1126/science.aaw9872
   Biancur DE, 2018, BBA-REV CANCER, V1870, P67, DOI 10.1016/j.bbcan.2018.04.011
   Biancur DE, 2017, NAT COMMUN, V8, DOI 10.1038/ncomms15965
   Bieging KT, 2014, NAT REV CANCER, V14, P359, DOI 10.1038/nrc3711
   Bott AJ, 2019, CELL REP, V29, P1287, DOI 10.1016/j.celrep.2019.09.056
   Bowles TL, 2008, INT J CANCER, V123, P1950, DOI 10.1002/ijc.23723
   Bray F, 2018, CA-CANCER J CLIN, V68, P394, DOI 10.3322/caac.21492
   Bryant KL, 2019, NAT MED, V25, P628, DOI 10.1038/s41591-019-0368-8
   Camp ER, 2006, CLIN CANCER RES, V12, P2628, DOI 10.1158/1078-0432.CCR-05-2257
   Chakrabarti G, 2015, CANCER METAB, V3, DOI 10.1186/s40170-015-0137-1
   Chen R, 2017, SCI REP-UK, V7, DOI 10.1038/s41598-017-08436-6
   Cheung EC, 2010, CURR OPIN CELL BIOL, V22, P186, DOI 10.1016/j.ceb.2009.12.006
   Collet L, 2020, GUT, V69, P704, DOI 10.1136/gutjnl-2018-318059
   Commisso C, 2013, NATURE, V497, P633, DOI 10.1038/nature12138
   Csibi A, 2013, CELL, V153, P840, DOI 10.1016/j.cell.2013.04.023
   Csibi A, 2014, CURR BIOL, V24, P2274, DOI 10.1016/j.cub.2014.08.007
   Daher B, 2019, CANCER RES, V79, P3877, DOI 10.1158/0008-5472.CAN-18-3855
   Dang CV, 2009, CLIN CANCER RES, V15, P6479, DOI 10.1158/1078-0432.CCR-09-0889
   Dann SG, 2015, EMBO J, V34, P1773, DOI 10.15252/embj.201488166
   Davidson SM, 2017, NAT MED, V23, P235, DOI 10.1038/nm.4256
   Daylami R, 2014, J EXP CLIN CANC RES, V33, DOI 10.1186/s13046-014-0102-9
   De Bock K, 2013, CELL, V154, P651, DOI 10.1016/j.cell.2013.06.037
   De Craene B, 2013, NAT REV CANCER, V13, P97, DOI 10.1038/nrc3447
   Deng SJ, 2019, CANCER RES, V79, P1398, DOI 10.1158/0008-5472.CAN-18-0419
   Dey P, 2017, NATURE, V542, P119, DOI 10.1038/nature21052
   Ding J, 2013, CELL METAB, V18, P896, DOI 10.1016/j.cmet.2013.11.004
   Dufour E, 2012, PANCREAS, V41, P940, DOI 10.1097/MPA.0b013e318247d903
   Elgogary A, 2016, P NATL ACAD SCI USA, V113, pE5328, DOI 10.1073/pnas.1611406113
   Fu YJ, 2018, MOL CANCER, V17, DOI 10.1186/s12943-018-0815-z
   Fujita M, 2014, FEBS LETT, V588, P3240, DOI 10.1016/j.febslet.2014.07.006
   Fukumura D, 2001, P NATL ACAD SCI USA, V98, P2604, DOI 10.1073/pnas.041359198
   Fukumura D, 2006, NAT REV CANCER, V6, P521, DOI 10.1038/nrc1910
   Gabay M, 2014, CSH PERSPECT MED, V4, DOI 10.1101/cshperspect.a014241
   Gabra MBI, 2018, ONCOGENESIS, V7, DOI 10.1038/s41389-018-0104-0
   Gabrilovich DI, 2009, NAT REV IMMUNOL, V9, P162, DOI 10.1038/nri2506
   Gaianigo N, 2017, CANCERS, V9, DOI 10.3390/cancers9090122
   Gao P, 2009, NATURE, V458, P762, DOI 10.1038/nature07823
   Gao X, 2019, NATURE, V572, P397, DOI 10.1038/s41586-019-1437-3
   Gorrini C, 2013, NAT REV DRUG DISCOV, V12, P931, DOI 10.1038/nrd4002
   Guillaumond F, 2013, P NATL ACAD SCI USA, V110, P3919, DOI 10.1073/pnas.1219555110
   Habrook CJ, 2017, CANCER CELL, V31, P5, DOI 10.1016/j.ccell.2016.12.006
   Haigis MC, 2006, CELL, V126, P941, DOI 10.1016/j.cell.2006.06.057
   Hammel P, 2020, EUR J CANCER, V124, P91, DOI 10.1016/j.ejca.2019.10.020
   Hanahan D, 2011, CELL, V144, P646, DOI 10.1016/j.cell.2011.02.013
   He CC, 2009, ANNU REV GENET, V43, P67, DOI 10.1146/annurev-genet-102808-114910
   He GD, 2014, ASIA PAC J CLIN NUTR, V23, P174, DOI 10.6133/apjcn.2014.23.1.14
   He J, 2020, CANCER LETT, V469, P419, DOI 10.1016/j.canlet.2019.11.021
   Herner A, 2011, INT J CANCER, V129, P2349, DOI 10.1002/ijc.25898
   Hessmann E, 2016, ONCOGENE, V35, P1609, DOI 10.1038/onc.2015.216
   Hu QS, 2019, CANCER LETT, V452, P226, DOI 10.1016/j.canlet.2019.03.024
   Hu WW, 2010, P NATL ACAD SCI USA, V107, P7455, DOI 10.1073/pnas.1001006107
   Huang H, 2017, EMBO J, V36, P2334, DOI 10.15252/embj.201695518
   Jeong SM, 2013, CANCER CELL, V23, P450, DOI 10.1016/j.ccr.2013.02.024
   Jiang SH, 2020, ONCOGENE, V39, P503, DOI 10.1038/s41388-019-1006-0
   Jiang SH, 2019, GUT, V68, P1994, DOI 10.1136/gutjnl-2018-317479
   Jones S, 2008, SCIENCE, V321, P1801, DOI 10.1126/science.1164368
   Kamphorst JJ, 2015, CANCER RES, V75, P544, DOI 10.1158/0008-5472.CAN-14-2211
   Kanda M, 2012, GASTROENTEROLOGY, V142, P730, DOI 10.1053/j.gastro.2011.12.042
   Khaled YS, 2014, J IMMUNOL RES, V2014, DOI 10.1155/2014/879897
   Kim B, 2017, EMBO J, V36, P2321, DOI 10.15252/embj.201796436
   Kim SS, 2020, THERANOSTICS, V10, P829, DOI 10.7150/thno.40195
   Kimura H, 2000, BLOOD, V95, P189, DOI 10.1182/blood.V95.1.189.001k05_189_197
   Kleeff J, 2016, NAT REV DIS PRIMERS, V2, DOI 10.1038/nrdp.2016.22
   Kopp JL, 2018, GASTROENTEROLOGY, V154, P1509, DOI 10.1053/j.gastro.2017.12.007
   Koppula P, 2018, CANCER COMMUN, V38, DOI 10.1186/s40880-018-0288-x
   Kottakis F, 2016, NATURE, V539, P390, DOI 10.1038/nature20132
   Krebs AM, 2017, NAT CELL BIOL, V19, P518, DOI 10.1038/ncb3513
   Kreso A, 2014, CELL STEM CELL, V14, P275, DOI 10.1016/j.stem.2014.02.006
   Kruiswijk F, 2015, NAT REV MOL CELL BIO, V16, P393, DOI 10.1038/nrm4007
   Lala PK, 2001, LANCET ONCOL, V2, P149, DOI 10.1016/S1470-2045(00)00256-4
   Lambert AW, 2017, CELL, V168, P670, DOI 10.1016/j.cell.2016.11.037
   Lampson BL, 2012, CANCER RES, V72, P4472, DOI 10.1158/0008-5472.CAN-12-0057
   Lee JW, 2019, EXP MOL MED, V51, DOI 10.1038/s12276-019-0235-1
   Li J, 2016, ONCOGENE, V35, P6378, DOI 10.1038/onc.2016.168
   Li JT, 2020, NAT CELL BIOL, V22, P167, DOI 10.1038/s41556-019-0455-6
   Li L, 2018, CANCER CELL, V33, P736, DOI 10.1016/j.ccell.2018.02.011
   Li L, 2013, CELL, V153, P86, DOI 10.1016/j.cell.2013.02.051
   Li S, 2019, ANGIOGENESIS, V22, P15, DOI 10.1007/s10456-018-9645-2
   Li WZ, 2017, J CELL MOL MED, V21, P2896, DOI 10.1111/jcmm.13202
   Lim KH, 2008, NATURE, V452, P646, DOI 10.1038/nature06778
   Liu W, 2012, CANCER RES, V72, P3677, DOI 10.1158/0008-5472.CAN-12-0080
   Liu W, 2012, P NATL ACAD SCI USA, V109, P8983, DOI 10.1073/pnas.1203244109
   Lo M, 2008, BRIT J CANCER, V99, P464, DOI 10.1038/sj.bjc.6604485
   Lowery MA, 2017, CANCER-AM CANCER SOC, V123, P4556, DOI 10.1002/cncr.30897
   Lowman XH, 2019, CELL REP, V26, P3051, DOI 10.1016/j.celrep.2019.02.037
   Lu SC, 2009, MOL ASPECTS MED, V30, P42, DOI 10.1016/j.mam.2008.05.005
   Maddocks ODK, 2016, MOL CELL, V61, P210, DOI 10.1016/j.molcel.2015.12.014
   Maddocks ODK, 2013, NATURE, V493, P542, DOI 10.1038/nature11743
   Manuel ER, 2015, CANCER IMMUNOL RES, V3, P1096, DOI 10.1158/2326-6066.CIR-14-0214
   Mayers JR, 2016, SCIENCE, V353, P1161, DOI 10.1126/science.aaf5171
   Mayers JR, 2014, NAT MED, V20, P1193, DOI 10.1038/nm.3686
   Meyer Kevin A, 2016, Biochem Biophys Rep, V7, P144
   Mossmann D, 2018, NAT REV CANCER, V18, P744, DOI 10.1038/s41568-018-0074-8
   Mukhopadhyay S, 2020, CANCER RES, V80, P1630, DOI 10.1158/0008-5472.CAN-19-1363
   Muller PAJ, 2013, NAT CELL BIOL, V15, P2, DOI 10.1038/ncb2641
   Nakamura A, 2018, P NATL ACAD SCI USA, V115, pE7776, DOI 10.1073/pnas.1805523115
   Nelson BS, 2020, CANCER METAB, V8, DOI 10.1186/s40170-019-0202-2
   Neoptolemos JP, 2018, NAT REV GASTRO HEPAT, V15, P332, DOI 10.1038/s41575-018-0005-x
   Nofal M, 2017, MOL CELL, V67, P936, DOI 10.1016/j.molcel.2017.08.011
   Nussler AK, 1998, LANGENBECK ARCH SURG, V383, P474, DOI 10.1007/s004230050163
   O'Leary BR, 2015, CLIN CANCER RES, V21, P1741, DOI 10.1158/1078-0432.CCR-14-1959
   Olivares O, 2017, NAT COMMUN, V8, DOI 10.1038/ncomms16031
   Pae HO, 2005, ENDOCRINOLOGY, V146, P2229, DOI 10.1210/en.2004-1431
   Palm W, 2015, CELL, V162, P259, DOI 10.1016/j.cell.2015.06.017
   Pan M, 2016, NAT CELL BIOL, V18, P1090, DOI 10.1038/ncb3410
   Pandhare J, 2006, J BIOL CHEM, V281, P2044, DOI 10.1074/jbc.M507867200
   Papapetropoulos A, 1997, J CLIN INVEST, V100, P3131, DOI 10.1172/JCI119868
   Pathria G, 2019, NAT CELL BIOL, V21, P1590, DOI 10.1038/s41556-019-0415-1
   Perera R, 2015, NATURE, V524, P361, DOI 10.1038/nature14587
   Petroff OAC, 2002, NEUROSCIENTIST, V8, P562, DOI 10.1177/1073858402238515
   Potente M, 2017, ANNU REV PHYSIOL, V79, P43, DOI 10.1146/annurev-physiol-021115-105134
   Prendergast GC, 2017, CANCER RES, V77, P6795, DOI 10.1158/0008-5472.CAN-17-2285
   Prendergast GC, 2014, CANCER IMMUNOL IMMUN, V63, P721, DOI 10.1007/s00262-014-1549-4
   Prudner BC, 2019, CLIN CANCER RES, V25, P5122, DOI 10.1158/1078-0432.CCR-19-0206
   Pylayeva-Gupta Y, 2011, NAT REV CANCER, V11, P761, DOI 10.1038/nrc3106
   Qiao SX, 2020, GENE DEV, V34, P751, DOI 10.1101/gad.335166.119
   Rebsamen M, 2015, NATURE, V519, P477, DOI 10.1038/nature14107
   Reeds PJ, 2000, J NUTR, V130, p1835S
   Reid MA, 2013, MOL CELL, V50, P200, DOI 10.1016/j.molcel.2013.02.008
   Reiner A, 2018, NEURON, V98, P1080, DOI 10.1016/j.neuron.2018.05.018
   Rhim AD, 2012, CELL, V148, P349, DOI 10.1016/j.cell.2011.11.025
   Richards KE, 2017, ONCOGENE, V36, P1770, DOI 10.1038/onc.2016.353
   Schuller HM, 2008, CANCER-AM CANCER SOC, V112, P767, DOI 10.1002/cncr.23231
   Siegel RL, 2020, CA-CANCER J CLIN, V70, P7, DOI 10.3322/caac.21590
   Singh PK, 2019, MOL CANCER THER, V18, P2381, DOI 10.1158/1535-7163.MCT-18-0708
   Sivanand S, 2020, CANCER CELL, V37, P147, DOI 10.1016/j.ccell.2019.12.011
   Son J, 2013, NATURE, V496, P101, DOI 10.1038/nature12040
   Sousa CM, 2016, NATURE, V536, P479, DOI 10.1038/nature19084
   Suzuki S, 2010, P NATL ACAD SCI USA, V107, P7461, DOI 10.1073/pnas.1002459107
   Tajan M, 2018, CELL METAB, V28, P721, DOI 10.1016/j.cmet.2018.07.005
   Takehara A, 2007, CANCER RES, V67, P9704, DOI 10.1158/0008-5472.CAN-07-2099
   Theate I, 2015, CANCER IMMUNOL RES, V3, P161, DOI 10.1158/2326-6066.CIR-14-0137
   Thompson CB, 2016, COLD SH Q B, V81, P67, DOI 10.1101/sqb.2016.81.030734
   Timmerman LA, 2013, CANCER CELL, V24, P450, DOI 10.1016/j.ccr.2013.08.020
   Tran TQ, 2017, ONCOGENE, V36, P1991, DOI 10.1038/onc.2016.360
   Vernieri C, 2016, CANCER DISCOV, V6, P1315, DOI 10.1158/2159-8290.CD-16-0615
   Vickers SM, 1999, ARCH SURG-CHICAGO, V134, P245, DOI 10.1001/archsurg.134.3.245
   Waddell N, 2015, NATURE, V518, P495, DOI 10.1038/nature14169
   Wang H, 2020, J PHYSIOL BIOCHEM, V76, P73, DOI 10.1007/s13105-019-00716-1
   Wang J, 2016, CLIN CANCER RES, V22, P5992, DOI 10.1158/1078-0432.CCR-16-0511
   Wang J, 2016, ONCOTARGET, V7, P52993, DOI 10.18632/oncotarget.10323
   Wang J, 2019, BIOCHEM BIOPH RES CO, V509, P241, DOI 10.1016/j.bbrc.2018.12.114
   Wang VMY, 2019, NAT CELL BIOL, V21, P1425, DOI 10.1038/s41556-019-0407-1
   Wang YP, 2016, MOL CELL, V64, P673, DOI 10.1016/j.molcel.2016.09.028
   Wise DR, 2008, P NATL ACAD SCI USA, V105, P18782, DOI 10.1073/pnas.0810199105
   Wyant GA, 2017, CELL, V171, P642, DOI 10.1016/j.cell.2017.09.046
   Yang H, 2015, EMBO J, V34, P1110, DOI 10.15252/embj.201591041
   Yang JS, 2020, CELL MOL LIFE SCI, V77, P305, DOI 10.1007/s00018-019-03278-z
   Yang S, 2018, CELL DEATH DIS, V9, DOI 10.1038/s41419-017-0089-1
   Yang SH, 2011, GENE DEV, V25, P717, DOI 10.1101/gad.2016111
   Ying HQ, 2016, GENE DEV, V30, P355, DOI 10.1101/gad.275776.115
   Yoo HC, 2020, CELL METAB, V31, P267, DOI 10.1016/j.cmet.2019.11.020
   Yoshida T, 2020, BIOCHEM BIOPH RES CO, V522, P633, DOI 10.1016/j.bbrc.2019.11.130
   Yuneva M, 2007, J CELL BIOL, V178, P93, DOI 10.1083/jcb.200703099
   Zaytouni T, 2017, NAT COMMUN, V8, DOI 10.1038/s41467-017-00331-y
   Zhang J, 2017, ONCOIMMUNOLOGY, V6, DOI 10.1080/2162402X.2016.1258504
   Zhang Q, 2017, MOL CANCER, V16, DOI 10.1186/s12943-017-0689-5
   Zhang T, 2017, CHINESE MED J-PEKING, V130, P710, DOI 10.4103/0366-6999.201613
   Zhao HY, 2016, ELIFE, V5, DOI 10.7554/eLife.10250
   Zheng L, 2013, GASTROENTEROLOGY, V144, P1230, DOI 10.1053/j.gastro.2012.12.042
   Zheng XF, 2015, NATURE, V527, P525, DOI 10.1038/nature16064
   Zyromski NJ, 2009, SURGERY, V146, P258, DOI 10.1016/j.surg.2009.02.024
NR 165
TC 14
Z9 14
U1 2
U2 11
PU FRONTIERS MEDIA SA
PI LAUSANNE
PA AVENUE DU TRIBUNAL FEDERAL 34, LAUSANNE, CH-1015, SWITZERLAND
SN 2234-943X
J9 FRONT ONCOL
JI Front. Oncol.
PD SEP 29
PY 2020
VL 10
AR 572722
DI 10.3389/fonc.2020.572722
PG 18
WC Oncology
WE Science Citation Index Expanded (SCI-EXPANDED)
SC Oncology
GA OB7EA
UT WOS:000578629200001
PM 33117704
OA gold, Green Published
DA 2022-07-19
ER

PT J
AU Hidalgo-Sastre, A
   Lubeseder-Martellato, C
   Engleitner, T
   Steiger, K
   Zhong, SY
   Desztics, J
   Ollinger, R
   Rad, R
   Schmid, RM
   Hermeking, H
   Siveke, JT
   von Figura, G
AF Hidalgo-Sastre, Ana
   Lubeseder-Martellato, Clara
   Engleitner, Thomas
   Steiger, Katja
   Zhong, Suyang
   Desztics, Judit
   Oellinger, Rupert
   Rad, Roland
   Schmid, Roland M.
   Hermeking, Heiko
   Siveke, Jens T.
   von Figura, Guido
TI Mir34a constrains pancreatic carcinogenesis
SO SCIENTIFIC REPORTS
LA English
DT Article
ID TO-DUCTAL METAPLASIA; GROWTH-FACTOR-BETA; IDENTIFIES MIR-34A; CANCER;
   MICRORNAS; KRAS; ACTIVATION; EXPRESSION; DIAGNOSIS; CELLS
AB Several studies have shown that over 70 different microRNAs are aberrantly expressed in pancreatic ductal adenocarcinoma (PDAC), affecting proliferation, apoptosis, metabolism, EMT and metastasis. The most important genetic alterations driving PDAC are a constitutive active mutation of the oncogene Kras and loss of function of the tumour suppressor Tp53 gene. Since the MicroRNA 34a (Mir34a) is a direct target of Tp53 it may critically contribute to the suppression of PDAC. Mir34a is epigenetically silenced in numerous cancers, including PDAC, where Mir34a down-regulation has been associated with poor patient prognosis. To determine whether Mir34a represents a suppressor of PDAC formation we generated an in vivo PDAC-mouse model harbouring pancreas-specific loss of Mir34a (Kras(G12D); Mir34a(Delta/Delta)). Histological analysis of Kras(G12D); Mir34a(Delta/Delta) mice revealed an accelerated formation of pre-neoplastic lesions and a faster PDAC development, compared to Kras(G12D) controls. Here we show that the accelerated phenotype is driven by an early up-regulation of the pro-inflammatory cytokines TNFA and IL6 in normal acinar cells and accompanied by the recruitment of immune cells. Our results imply that Mir34a restrains PDAC development by modulating the immune microenvironment of PDAC, thus defining Mir34a restauration as a potential therapeutic strategy for inhibition of PDAC development.
C1 [Hidalgo-Sastre, Ana; Lubeseder-Martellato, Clara; Zhong, Suyang; Desztics, Judit; Schmid, Roland M.; von Figura, Guido] Tech Univ Munich, Klin & Poliklin Innere Med 2, Munich, Germany.
   [Engleitner, Thomas; Oellinger, Rupert; Rad, Roland] Tech Univ Munich, Inst Mol Oncol & Funct Genom, Dept Med 2, Klinikum Rechts Isar, Munich, Germany.
   [Engleitner, Thomas; Oellinger, Rupert; Rad, Roland] Tech Univ Munich, TranslaTUM Canc Ctr, Klinikum Rechts Isar, Munich, Germany.
   [Steiger, Katja] Tech Univ Munich, Inst Pathol, Munich, Germany.
   [Hermeking, Heiko] Ludwig Maximilian Univ Munich, Inst Pathol, Expt & Mol Pathol, Munich, Germany.
   [Hermeking, Heiko] German Canc Consortium DKTK, Partner Site Munich, Munich, Germany.
   [Siveke, Jens T.] Univ Hosp Essen, Inst Dev Canc Therapeut, West German Canc Ctr, Essen, Germany.
   [Siveke, Jens T.] German Canc Consortium DKTK, Partner Site Essen, Div Solid Tumor Translat Oncol, Heidelberg, Germany.
   [Siveke, Jens T.] DKFZ, German Canc Res Ctr, Heidelberg, Germany.
   [Siveke, Jens T.] German Canc Consortium DKTK, Partner Site Essen, Essen, Germany.
RP von Figura, G (通讯作者)，Tech Univ Munich, Klin & Poliklin Innere Med 2, Munich, Germany.
EM gvfigura@tum.de
RI Siveke, Jens/AAQ-6170-2021; Lubeseder-Martellato, Clara/A-8659-2017
OI Ollinger, Rupert/0000-0002-2292-5982; Siveke, Jens/0000-0002-8772-4778;
   Lubeseder-Martellato, Clara/0000-0002-8360-5800
FU Emmy Noether Program [FI 1719/2-1]; Deutsche Forschungsgemeinschaft
   (DFG, German Research Foundation) [329628492 - SFB 1321 (S02)]; German
   Cancer Consortium (DKTK); German Cancer Aid [70112505]; DFG [KFO337/SI
   1549/3-1]
FX We would like to thank Annett Dannemann, Mathilde Neuhofer, Lina
   Staufer, Olga Seelbach and Katharina Schulte for expert technical
   assistance. As well as, Jiang Longchang, Matjaz Rokavec and Gulfem oner
   for scientific input. This project was supported by the Emmy Noether
   Program (FI 1719/2-1) to GVF and the Deutsche Forschungsgemeinschaft
   (DFG, German Research Foundation) - Project-ID 329628492 - SFB 1321
   (S02) to KS. J.T.S. is supported by the German Cancer Consortium (DKTK),
   the German Cancer Aid (grant no. 70112505; PIPAC consortium) and the DFG
   (KFO337/SI 1549/3-1).
CR Akanuma N, 2017, PANCREAS, V46, P1202, DOI 10.1097/MPA.0000000000000913
   Alemar B, 2016, PANCREAS, V45, P84, DOI 10.1097/MPA.0000000000000383
   ALMOGUERA C, 1988, CELL, V53, P549, DOI 10.1016/0092-8674(88)90571-5
   Attiyeh EF, 2005, NEW ENGL J MED, V353, P2243, DOI 10.1056/NEJMoa052399
   Bader Andreas G., 2012, Frontiers in Genetics, V3, P120, DOI 10.3389/fgene.2012.00120
   Bagchi A, 2008, CANCER RES, V68, P2551, DOI 10.1158/0008-5472.CAN-07-2095
   Bhardwaj A, 2013, CURR DRUG TARGETS, V14, P1175, DOI 10.2174/13894501113149990190
   Bommer GT, 2007, CURR BIOL, V17, P1298, DOI 10.1016/j.cub.2007.06.068
   Chang TC, 2007, MOL CELL, V26, P745, DOI 10.1016/j.molcel.2007.05.010
   Chuvin N, 2017, CELL MOL GASTROENTER, V4, P263, DOI 10.1016/j.jcmgh.2017.05.005
   Cole KA, 2008, MOL CANCER RES, V6, P735, DOI 10.1158/1541-7786.MCR-07-2102
   Collins MA, 2012, J CLIN INVEST, V122, P639, DOI 10.1172/JCI59227
   Corcoran RB, 2011, CANCER RES, V71, P5020, DOI 10.1158/0008-5472.CAN-11-0908
   Fukuda A, 2011, CANCER CELL, V19, P441, DOI 10.1016/j.ccr.2011.03.002
   Gao F, 2014, CURR CANCER DRUG TAR, V14, P30, DOI 10.2174/15680096113136660107
   Genovese G, 2012, CANCER DISCOV, V2, P736, DOI 10.1158/2159-8290.CD-12-0111
   Gibori H, 2018, NAT COMMUN, V9, DOI 10.1038/s41467-017-02283-9
   Gress TM, 1996, ONCOGENE, V13, P1819
   Guo SX, 2018, BIOMARK RES, V6, DOI 10.1186/s40364-018-0131-1
   He L, 2007, NATURE, V447, P1130, DOI 10.1038/nature05939
   Hermeking H, 2010, CELL DEATH DIFFER, V17, P193, DOI 10.1038/cdd.2009.56
   Hermeking H, 2012, NAT REV CANCER, V12, P613, DOI 10.1038/nrc3318
   Hingorani SR, 2003, CANCER CELL, V4, P437, DOI 10.1016/S1535-6108(03)00309-X
   Hruban RH, 2000, CLIN CANCER RES, V6, P2969
   Huang GH, 2018, BIOMED PHARMACOTHER, V106, P217, DOI 10.1016/j.biopha.2018.06.115
   Ikeda Y, 2012, MOL CANCER RES, V10, P259, DOI 10.1158/1541-7786.MCR-11-0035
   Jamieson NB, 2012, CLIN CANCER RES, V18, P534, DOI 10.1158/1078-0432.CCR-11-0679
   Ji Q, 2009, PLOS ONE, V4, DOI 10.1371/journal.pone.0006816
   Jiang P, 2012, EXP CELL RES, V318, P1175, DOI 10.1016/j.yexcr.2012.03.018
   Jochheim LS, 2019, PANCREATOLOGY, V19, P541, DOI 10.1016/j.pan.2019.05.455
   Kitajima S, 2016, SEMIN CELL DEV BIOL, V58, P127, DOI 10.1016/j.semcdb.2016.06.009
   Knier B, 2018, NAT IMMUNOL, V19, P1341, DOI 10.1038/s41590-018-0237-5
   Lesina M, 2011, CANCER CELL, V19, P456, DOI 10.1016/j.ccr.2011.03.009
   Li HH, 2015, ONCOTARGET, V6, P14026, DOI 10.18632/oncotarget.4334
   Li XJ, 2014, CELL DEATH DIS, V5, DOI 10.1038/cddis.2014.270
   Liang Y, 2007, BMC GENOMICS, V8, DOI 10.1186/1471-2164-8-166
   Ling JH, 2012, CANCER CELL, V21, P105, DOI 10.1016/j.ccr.2011.12.006
   Liou GY, 2013, J CELL BIOL, V202, P563, DOI 10.1083/jcb.201301001
   Liu J, 2016, SCI REP-UK, V6, DOI 10.1038/srep30904
   Lodygin D, 2008, CELL CYCLE, V7, P2591, DOI 10.4161/cc.7.16.6533
   Long LM, 2016, PATHOBIOLOGY, V84, P38, DOI 10.1159/000447302
   Love MI, 2014, GENOME BIOL, V15, DOI 10.1186/s13059-014-0550-8
   Lubeseder-Martellato, 2013, BIOPROTOCOL, V3
   Macosko EZ, 2015, CELL, V161, P1202, DOI 10.1016/j.cell.2015.05.002
   Maier HJ, 2013, ONCOGENE, V32, P2690, DOI 10.1038/onc.2012.272
   Misso G, 2014, MOL THER-NUCL ACIDS, V3, DOI 10.1038/mtna.2014.47
   Nakhai H, 2007, DEVELOPMENT, V134, P1151, DOI 10.1242/dev.02781
   Oner MG, 2018, GASTROENTEROLOGY, V155, P1868, DOI 10.1053/j.gastro.2018.08.011
   Ohuchida K, 2011, ANN SURG ONCOL, V18, P2381, DOI 10.1245/s10434-011-1602-x
   Paladini L, 2016, J EXP CLIN CANC RES, V35, DOI 10.1186/s13046-016-0375-2
   Qiao PF, 2015, BMC CANCER, V15, DOI 10.1186/s12885-015-1359-x
   Raver-Shapira N, 2007, MOL CELL, V26, P731, DOI 10.1016/j.molcel.2007.05.017
   Reichert Maximilian, 2015, Cold Spring Harb Protoc, V2015, P558, DOI 10.1101/pdb.prot078279
   Ren L, 2018, THER CLIN RISK MANAG, V14, P179, DOI 10.2147/TCRM.S154226
   Rokavec M, 2014, J MOL CELL BIOL, V6, P214, DOI 10.1093/jmcb/mju003
   Rokavec M, 2014, J CLIN INVEST, V124, P1853, DOI 10.1172/JCI73531
   Siegel RL, 2019, CA-CANCER J CLIN, V69, P7, DOI 10.3322/caac.21551
   Siveke JT, 2012, ONCOTARGET, V3, P1262
   Slabakova E, 2017, CELL DEATH DIS, V8, DOI 10.1038/cddis.2017.495
   Slotwinski R, 2018, CENT EUR J IMMUNOL, V43, P314, DOI 10.5114/ceji.2018.80051
   Srivastava SK, 2013, BIOTECH HISTOCHEM, V88, P373, DOI 10.3109/10520295.2012.730153
   Srivastava SK, 2014, CANCER LETT, V347, P167, DOI 10.1016/j.canlet.2014.02.015
   Subramanian A, 2005, P NATL ACAD SCI USA, V102, P15545, DOI 10.1073/pnas.0506580102
   Tang Y-L, 2017, BIOMED RES INT, V2017, P1, DOI DOI 10.1038/srep38232
   Tarasov V, 2007, CELL CYCLE, V6, P1586, DOI 10.4161/cc.6.13.4436
   Vogt M, 2011, VIRCHOWS ARCH, V458, P313, DOI 10.1007/s00428-010-1030-5
   Waters AM, 2018, CSH PERSPECT MED, V8, DOI 10.1101/cshperspect.a031435
   Weng YS, 2019, MOL CANCER, V18, DOI 10.1186/s12943-019-0988-0
   Xia J, 2012, CURR DRUG TARGETS, V13, P1750, DOI 10.2174/138945012804545597
   Zhu HY, 2018, BMC MED, V16, DOI 10.1186/s12916-018-1215-3
NR 70
TC 5
Z9 5
U1 2
U2 6
PU NATURE RESEARCH
PI BERLIN
PA HEIDELBERGER PLATZ 3, BERLIN, 14197, GERMANY
SN 2045-2322
J9 SCI REP-UK
JI Sci Rep
PD JUN 15
PY 2020
VL 10
IS 1
AR 9654
DI 10.1038/s41598-020-66561-1
PG 12
WC Multidisciplinary Sciences
WE Science Citation Index Expanded (SCI-EXPANDED)
SC Science & Technology - Other Topics
GA ME8XH
UT WOS:000544937000005
PM 32541781
OA Green Published, gold
DA 2022-07-19
ER

PT J
AU Guo, GL
   Yao, GM
   Zhan, GQ
   Hu, YF
   Yue, M
   Cheng, L
   Liu, YP
   Ye, Q
   Qing, GL
   Zhang, YH
   Liu, HD
AF Guo, Guoli
   Yao, Guangmin
   Zhan, Guanqun
   Hu, Yufeng
   Yue, Ming
   Cheng, Ling
   Liu, Yaping
   Ye, Qi
   Qing, Guoliang
   Zhang, Yonghui
   Liu, Hudan
TI N-methylhemeanthidine chloride, a novel Amaryllidaceae alkaloid,
   inhibits pancreatic cancer cell proliferation via down-regulating AKT
   activation
SO TOXICOLOGY AND APPLIED PHARMACOLOGY
LA English
DT Article
DE N-methylhemeanthidine chloride; Pancreatic cancer; Cell cycle;
   Apoptosis; Glucose metabolism
ID ZEPHYRANTHES-CANDIDA; ANTITUMOR-ACTIVITY; PLUS GEMCITABINE;
   NATURAL-PRODUCTS; COLON-CANCER; IN-VIVO; CARCINOMA; APOPTOSIS;
   PHARMACOLOGY; XENOGRAFTS
AB We previously reported the isolation of a novel Amaryllidaceae alkaloid, N-methylhemeanthidine chloride (NMHC), from Zephyranthes candida, which exhibits potent cytotoxicity in a spectrum of tumor cells. However, the mechanism of action remains unclear. Using multiple cell lines derived from human pancreatic cancer, one of the most mortal and refractory human malignancies, we further studied the NMHC-mediated cytotoxicity and found that it induced drastic cytotoxicity in pancreatic cancer cells whereas an insignificant effect on a noncancerous cell line. The NMHC-mediated growth inhibition was more severe than the first-line chemotherapeutic agent gemcitabine, leading to cell cycle arrest, apoptotic death and decreased glycolysis. NMHC exerted its function through down-regulating AKT activation, and the ectopic expression of activated AKT rescued the growth inhibition. Consistently, NMHC injections in a pancreatic cancer xenograft model manifested the antitumor effect in vivo. Engrafted tumor cells underwent AKT attenuation and apoptotic death upon treatments. As such, we here demonstrate the AKT inhibition may be one of the mechanisms by which NMHC decreases tumor cell survival rate in vitro and in vivo. Our data thereby suggest that NMHC holds great promise as a potent chemotherapeutic agent against pancreatic cancer and sheds new light on obtaining such agents from natural products toward therapeutic purposes. (C) 2014 Elsevier Inc. All rights reserved.
C1 [Guo, Guoli; Yao, Guangmin; Zhan, Guanqun; Hu, Yufeng; Cheng, Ling; Liu, Yaping; Ye, Qi; Zhang, Yonghui; Liu, Hudan] Huazhong Univ Sci & Technol, Tongji Med Coll, Sch Pharm, Hubei Key Lab Nat Med Chem & Resource Evaluat, Wuhan 430074, Hubei, Peoples R China.
   [Yue, Ming; Qing, Guoliang] Huazhong Univ Sci & Technol, Tongji Med Coll, Sch Basic Med, Hubei Key Lab Drug Target Res & Pharmacodynam Eva, Wuhan 430074, Hubei, Peoples R China.
RP Liu, HD (通讯作者)，Tongji Med Coll, Sch Pharm, 13 Hangkong Rd, Wuhan 430030, Hubei, Peoples R China.
EM zhangyh@mails.tjmu.edu.cn; hudanliu@hust.edu.cn
RI Zhang, Yonghui/AGY-9072-2022; Zhang, Yonghui/AGY-5688-2022; Yao,
   Guangmin/I-2355-2016
FU National Natural Science of China [81272211, 81200381, 31070311,
   31370372, 31170323]; Program for New Century Excellent Talents in
   University, State Education Ministry of China [200870224]; Scientific
   Research Foundation for the Returned Oversea Chinese Scholars, State
   Education Ministry of China [2013-1792-47th, 2010-1561-40th]; New
   Investigator Scholarship, State Education Ministry of China
   [20120142120097]
FX We are grateful to Xu Li and Renyi Qin in Tongji Hospital for sharing
   reagents and providing advice in the study. This work was supported by
   grants from the National Natural Science of China, (81272211 and
   81200381) to H.L., (31070311 and 31370372) to Y.Z., and (31170323) to
   G.Y.; Program for New Century Excellent Talents in University, State
   Education Ministry of China (200870224) to Y.Z.; Scientific Research
   Foundation for the Returned Oversea Chinese Scholars, State Education
   Ministry of China, (2013-1792-47th) to H.L. and (2010-1561-40th) to G.
   Yao; and New Investigator Scholarship, State Education Ministry of China
   (20120142120097) to H.L.
CR BOIT HG, 1955, CHEM BER-RECL, V88, P1590, DOI 10.1002/cber.19550881019
   Burris H, 1997, EUR J CANCER, V33, pS18, DOI 10.1016/S0959-8049(96)00324-3
   Buzzai M, 2005, ONCOGENE, V24, P4165, DOI 10.1038/sj.onc.1208622
   CHEN WH, 1982, IN VITRO CELL DEV B, V18, P24
   Chugh R, 2012, SCI TRANSL MED, V4, DOI 10.1126/scitranslmed.3004334
   Coseri S, 2009, MINI-REV MED CHEM, V9, P560, DOI 10.2174/138955709788167592
   Efferth T, 2008, MOL CANCER THER, V7, P152, DOI 10.1158/1535-7163.MCT-07-0073
   Elstrom RL, 2004, CANCER RES, V64, P3892, DOI 10.1158/0008-5472.CAN-03-2904
   Hatziantoniou S, 2006, PHARMACOL RES, V53, P80, DOI 10.1016/j.phrs.2005.09.008
   Heiden MGV, 2009, SCIENCE, V324, P1029, DOI 10.1126/science.1160809
   Hidalgo M, 2010, NEW ENGL J MED, V362, P1605, DOI 10.1056/NEJMra0901557
   Hong SM, 2011, ARCH PATHOL LAB MED, V135, P716, DOI 10.1043/2010-0566-RA.1
   Jin Z, 2013, NAT PROD REP, V30, P849, DOI 10.1039/c3np70005d
   Kan WLT, 2013, INT J CANCER, V132, P707, DOI 10.1002/ijc.27694
   Kinross KM, 2011, MOL CANCER THER, V10, P1440, DOI 10.1158/1535-7163.MCT-11-0240
   Krystal GW, 2002, MOL CANCER THER, V1, P913
   Lisiansky V, 2012, CANCER GENE THER, V19, P862, DOI 10.1038/cgt.2012.73
   Luo ZW, 2012, J NAT PROD, V75, P2113, DOI 10.1021/np3005425
   Mannini A, 2006, CLIN EXP METASTAS, V23, P159, DOI 10.1007/s10585-006-9022-1
   Moore MJ, 2007, J CLIN ONCOL, V25, P1960, DOI 10.1200/JCO.2006.07.9525
   OZEKI S, 1964, Yakugaku Zasshi, V84, P1194
   OZEKI S, 1964, CHEM PHARM BULL, V12, P253
   Pan YB, 2013, BMC CANCER, V13, DOI 10.1186/1471-2407-13-323
   Park SH, 2014, INT J ONCOL, V44, P336, DOI 10.3892/ijo.2013.2182
   PETTIT GR, 1990, J NAT PROD, V53, P176, DOI 10.1021/np50067a026
   Phillips PA, 2007, CANCER RES, V67, P9407, DOI 10.1158/0008-5472.CAN-07-1077
   Qing GL, 2010, CANCER RES, V70, P10351, DOI 10.1158/0008-5472.CAN-10-0740
   ROWINSKY EK, 1993, CANCER SURV, V17, P283
   ROWINSKY EK, 1993, SEMIN ONCOL, V20, P16
   Schubbert S, 2007, NAT REV CANCER, V7, P295, DOI 10.1038/nrc2109
   Tian F, 2012, ACTA BIOCH BIOPH SIN, V44, P847, DOI 10.1093/abbs/gms074
   Tong Z, 2014, CELL IMMUNOL, V287, P74, DOI 10.1016/j.cellimm.2013.12.007
   Vincent A, 2011, LANCET, V378, P607, DOI 10.1016/S0140-6736(10)62307-0
   Von Hoff DD, 2013, NEW ENGL J MED, V369, P1691, DOI 10.1056/NEJMoa1304369
   Wang Q, 2013, BMC CANCER, V13, DOI 10.1186/1471-2407-13-521
   Ward PS, 2012, CANCER CELL, V21, P297, DOI 10.1016/j.ccr.2012.02.014
   Wu ZP, 2009, LIPIDS, V44, P63, DOI 10.1007/s11745-008-3246-6
   Yang Jian-Sai, 2010, Zhong Yao Cai, V33, P1730
   Yin J, 2008, AM J PHYSIOL-ENDOC M, V294, pE148, DOI 10.1152/ajpendo.00211.2007
   Zhang RW, 1997, INT J ONCOL, V10, P1147
NR 40
TC 25
Z9 25
U1 0
U2 43
PU ACADEMIC PRESS INC ELSEVIER SCIENCE
PI SAN DIEGO
PA 525 B ST, STE 1900, SAN DIEGO, CA 92101-4495 USA
SN 0041-008X
EI 1096-0333
J9 TOXICOL APPL PHARM
JI Toxicol. Appl. Pharmacol.
PD NOV 1
PY 2014
VL 280
IS 3
BP 475
EP 483
DI 10.1016/j.taap.2014.08.009
PG 9
WC Pharmacology & Pharmacy; Toxicology
WE Science Citation Index Expanded (SCI-EXPANDED)
SC Pharmacology & Pharmacy; Toxicology
GA AT5JU
UT WOS:000344980400009
PM 25151971
DA 2022-07-19
ER

PT J
AU Saad, FFA
   Zakaria, MH
   Appanna, B
AF Saad, Fathinul Fikri Ahmad
   Zakaria, Mohd Hazeman
   Appanna, Bahunu
TI PET/CT analysis of 21 patients with breast cancer: physiological
   distribution of F-18-choline and diagnostic pitfalls
SO JOURNAL OF INTERNATIONAL MEDICAL RESEARCH
LA English
DT Article
DE F-18-choline; positron-emission tomography; computed tomography; breast
   cancer; SUVmax; physiological variants; pitfalls; premenopausal women;
   HER-negative; lipogenesis; cell membrane metabolism
ID PROSTATE-CANCER; IMAGE INTERPRETATION; METABOLISM
AB Objectives F-18-choline is a useful tracer for detecting tumours with high lipogenesis. Knowledge of its biodistribution pattern is essential to recognise physiological variants. The aim of this study was to describe the physiologic distribution of F-18-choline and pitfalls in patients with breast cancer.
   Methods Twenty-one consecutive patients with breast cancer (10 premenopausal and 11 postmenopausal women; mean age, 52.8210.71 years) underwent F-18-choline positron emission tomography (PET)/computed tomography (CT) for staging. Whole-body PET/CT was acquired after 40 minutes of F-18-choline uptake. Acquired PET images were measured semiquantitatively.
   Results All patients showed pitfalls unrelated to breast cancer. These findings were predominantly caused by physiological glandular uptake in the liver, spleen, pancreas, bowels, axial skeleton (85%-100%), inflammation and benign changes (4.76%), appendicular skeleton (4.76%-19.049%), and site contamination (61.9%). In <1%, a concomitant metastatic neoplasm was found. The breast showed higher physiological uptake in premenopausal compared with postmenopausal woman (F-18-choline maximum standardised uptake values [g/dL] of the right breast=2.04 +/- 0.404 vs 1.59 +/- 0.97 and left breast=2.00 +/- 0.56 vs 1.93 +/- 1.28, respectively).
   Conclusion F-18-choline uptake was higher in premenopausal women. Physiological F-18-choline uptake was observed in many sites, representing possible pathologies.
C1 [Saad, Fathinul Fikri Ahmad; Zakaria, Mohd Hazeman] Univ Putra Malaysia, Ctr Diagnost Nucl Imaging, Serdang 43400, Selangor, Malaysia.
   [Appanna, Bahunu] Univ Putra Malaysia, Fac Med & Hlth Sci, Serdang, Selangor, Malaysia.
RP Saad, FFA (通讯作者)，Univ Putra Malaysia, Ctr Diagnost Nucl Imaging, Serdang 43400, Selangor, Malaysia.
EM ahmadsaadff@gmail.com
RI Saad, Fathinul Fikri Ahmad/C-4116-2014
OI Saad, Fathinul Fikri Ahmad/0000-0002-0499-7747
CR Aboagye EO, 1999, CANCER RES, V59, P80
   Calabria F, 2014, CLIN NUCL MED, V39, P122, DOI 10.1097/RLU.0000000000000303
   Calabria F, 2011, EUR J NUCL MED MOL I, V38, P602, DOI 10.1007/s00259-010-1678-8
   Chondrogiannis S, 2014, BIOMED RES INT, V2014, DOI 10.1155/2014/215650
   Conteduca V, 2017, SCI REP-UK, V7, DOI 10.1038/s41598-017-15928-y
   Cook GJR, 1999, EUR J NUCL MED, V26, P1363, DOI 10.1007/s002590050597
   De Giorgi U, 2014, ONCOTARGET, V5, P12448
   Fallanca F, 2009, Q J NUCL MED MOL IM, V53, P417
   Fikri A. S. F., 2014, CELL BIOCHEM BIOPHYS, V55, P631
   Institute of Medicine (US), 1998, I MED US STAND COMM
   Mertens K, 2012, CLIN NUCL MED, V37, pE196, DOI 10.1097/RLU.0b013e31824c5dd0
   Mertens K, 2010, EUR J NUCL MED MOL I, V37, P2188, DOI 10.1007/s00259-010-1496-z
   Ramirez de Molina A, 2002, BIOCHEM BIOPH RES CO, V296, P580, DOI 10.1016/S0006-291X(02)00920-8
   Roivainen A, 2000, EUR J NUCL MED, V27, P25, DOI 10.1007/PL00006658
   Schillaci O, 2010, NUCL MED COMMUN, V31, P39, DOI 10.1097/MNM.0b013e328330adc5
   Yan J, 2012, AM J CLIN NUTR, V95, P1060, DOI 10.3945/ajcn.111.022772
   Yan JA, 2011, AM J CLIN NUTR, V93, P348, DOI 10.3945/ajcn.110.005975
NR 17
TC 6
Z9 6
U1 0
U2 2
PU SAGE PUBLICATIONS LTD
PI LONDON
PA 1 OLIVERS YARD, 55 CITY ROAD, LONDON EC1Y 1SP, ENGLAND
SN 0300-0605
EI 1473-2300
J9 J INT MED RES
JI J. Int. Med. Res.
PD AUG
PY 2018
VL 46
IS 8
BP 3138
EP 3148
DI 10.1177/0300060518773019
PG 11
WC Medicine, Research & Experimental; Pharmacology & Pharmacy
WE Science Citation Index Expanded (SCI-EXPANDED)
SC Research & Experimental Medicine; Pharmacology & Pharmacy
GA GQ5KN
UT WOS:000441721800013
PM 29781364
OA Green Published, gold, Green Accepted
DA 2022-07-19
ER

PT J
AU Kim, DS
   Scherer, PE
AF Kim, Dae-Seok
   Scherer, Philipp E.
TI Obesity, Diabetes, and Increased Cancer Progression
SO DIABETES & METABOLISM JOURNAL
LA English
DT Review
DE Adipokines; Adipose tissue; Neoplasms; Diabetes mellitus; type 2;
   Hyperlipidemia; Insulin resistance; Obesity
ID ACTIVATED PROTEIN-KINASE; MAMMARY-TUMOR GROWTH; BREAST-CANCER;
   ADIPOSE-TISSUE; INSULIN-RESISTANCE; PANCREATIC-CANCER; MESENCHYMAL
   TRANSITION; ADIPONECTIN LEVELS; MOUSE MODEL; RISK
AB Rates of obesity and diabetes have increased significantly over the past decades and the prevalence is expected to continue to rise further in the coming years. Many observations suggest that obesity and diabetes are associated with an increased risk of developing several types of cancers, including liver, pancreatic, endometrial, colorectal, and post-menopausal breast cancer. The path towards developing obesity and diabetes is affected by multiple factors, including adipokines, inflammatory cytokines, growth hormones, insulin resistance, and hyperlipidemia. The metabolic abnormalities associated with changes in the levels of these factors in obesity and diabetes have the potential to significantly contribute to the development and progression of cancer through the regulation of distinct signaling pathways. Here, we highlight the cellular and molecular pathways that constitute the links between obesity, diabetes, cancer risk and mortality. This includes a description of the existing evidence supporting the obesity-driven morphological and functional alternations of cancer cells and adipocytes through complex interactions within the tumor micro environment.
C1 [Kim, Dae-Seok; Scherer, Philipp E.] Univ Texas Southwestern Med Ctr Dallas, Touchstone Diabet Ctr, Dept Internal Med, Dallas, TX 75390 USA.
   [Scherer, Philipp E.] Univ Texas Southwestern Med Ctr Dallas, Dept Cell Biol, Dallas, TX 75390 USA.
RP Scherer, PE (通讯作者)，Univ Texas Southwestern Med Ctr Dallas, Touchstone Diabet Ctr, 5323 Harry Hines Blvd, Dallas, TX 75390 USA.
EM philipp.scherer@utsouthwestern.edu
FU US National Institutes of Health [R01-DK55758, R01-DK-127274,
   R01-DK099110, RC2-DK118620, P01-AG051459]
FX Authors were supported by US National Institutes of Health grants
   R01-DK55758, R01-DK-127274, R01-DK099110, RC2-DK118620 and P01-AG051459
   to Philipp E. Scherer.
CR Arvind A, 2021, METABOLISM, V120, DOI 10.1016/j.metabol.2021.154780
   Azrad M, 2019, BREAST CANCER RES TR, V176, P649, DOI 10.1007/s10549-019-05268-y
   Balaban S, 2017, CANCER METAB, V5, DOI 10.1186/s40170-016-0163-7
   Behrouzi Bita, 2021, Asian Pac J Cancer Prev, V22, P611, DOI 10.31557/APJCP.2021.22.2.611
   Beloribi-Djefaflia S, 2016, ONCOGENESIS, V5, DOI 10.1038/oncsis.2015.49
   Ben QW, 2011, EUR J CANCER, V47, P1928, DOI 10.1016/j.ejca.2011.03.003
   Berg AH, 2002, TRENDS ENDOCRIN MET, V13, P84, DOI 10.1016/S1043-2760(01)00524-0
   Blanquicett Carmelo, 2008, Cancer Ther, V6, P25
   Bodmer M, 2010, DIABETES CARE, V33, P1304, DOI 10.2337/dc09-1791
   Boyle P, 2012, BRIT J CANCER, V107, P1608, DOI 10.1038/bjc.2012.414
   Bulun SE, 2012, TRENDS ENDOCRIN MET, V23, P83, DOI 10.1016/j.tem.2011.10.003
   Cerf Marlon E, 2013, Front Endocrinol (Lausanne), V4, P37, DOI 10.3389/fendo.2013.00037
   Chandrasekar B, 2008, J BIOL CHEM, V283, P24889, DOI 10.1074/jbc.M804236200
   Chang CH, 2012, HEPATOLOGY, V55, P1462, DOI 10.1002/hep.25509
   Chen D, 2007, CANCER RES, V67, P8914, DOI 10.1158/0008-5472.CAN-06-4751
   Chen D, 2011, MOL ENDOCRINOL, V25, P767, DOI 10.1210/me.2010-0368
   Chiarelli F, 2008, VASC HEALTH RISK MAN, V4, P297
   Chocarro-Calvo A, 2013, MOL CELL, V49, P474, DOI 10.1016/j.molcel.2012.11.022
   Cozzo AJ, 2018, COMPR PHYSIOL, V8, P237, DOI 10.1002/cphy.c170008
   Dalamaga M, 2012, ENDOCR REV, V33, P547, DOI 10.1210/er.2011-1015
   de Luca C, 2008, FEBS LETT, V582, P97, DOI 10.1016/j.febslet.2007.11.057
   De Mukhopadhyay K, 2015, PLOS ONE, V10, DOI 10.1371/journal.pone.0121136
   Deng YF, 2010, ANN NY ACAD SCI, V1212, pE1, DOI 10.1111/j.1749-6632.2010.05875.x
   Desbois-Mouthon C, 2001, ONCOGENE, V20, P252, DOI 10.1038/sj.onc.1204064
   Di Zazzo E, 2019, INT J MOL SCI, V20, DOI 10.3390/ijms20040839
   Dirat B, 2011, CANCER RES, V71, P2455, DOI 10.1158/0008-5472.CAN-10-3323
   Divella R, 2016, J CANCER, V7, P2346, DOI 10.7150/jca.16884
   Du R, 2018, DIABETES-METAB RES, V34, DOI 10.1002/dmrr.2961
   Easwaran V, 2003, CANCER RES, V63, P3145
   Ferruzzi J, 2019, SCI REP-UK, V9, DOI 10.1038/s41598-019-50268-z
   Fong D, 2021, RECENT PAT ANTI-CANC, V16, P136, DOI 10.2174/1574892816666210208232251
   Fruhbeck G, 2006, BIOCHEM J, V393, P7, DOI 10.1042/BJ20051578
   Gallagher EJ, 2012, ONCOGENE, V31, P3213, DOI 10.1038/onc.2011.495
   Gallagher EJ, 2015, PHYSIOL REV, V95, P727, DOI 10.1152/physrev.00030.2014
   Gallagher EJ, 2010, TRENDS ENDOCRIN MET, V21, P610, DOI 10.1016/j.tem.2010.06.007
   Garcia-Jimenez C, 2014, J MOL ENDOCRINOL, V52, pR51, DOI 10.1530/JME-13-0152
   Garg SK, 2014, DIABETES OBES METAB, V16, P97, DOI 10.1111/dom.12124
   Goldberg IJ, 2001, J CLIN ENDOCR METAB, V86, P965, DOI 10.1210/jc.86.3.965
   Gong CA, 2021, J NANOBIOTECHNOL, V19, DOI 10.1186/s12951-021-00805-8
   Goodwin PJ, 2009, BREAST CANCER RES TR, V114, P517, DOI 10.1007/s10549-008-0019-0
   Griffin ME, 1999, DIABETES, V48, P1270, DOI 10.2337/diabetes.48.6.1270
   Guaita-Esteruelas S, 2017, MOL CARCINOGEN, V56, P208, DOI 10.1002/mc.22485
   Guillemot-Legris O, 2016, SCI REP-UK, V6, DOI 10.1038/srep19694
   He KC, 2019, SCI REP-UK, V9, DOI 10.1038/s41598-018-38285-w
   He SS, 2017, MATURITAS, V104, P29, DOI 10.1016/j.maturitas.2017.07.014
   He X, 2012, ANN ONCOL, V23, P1771, DOI 10.1093/annonc/mdr534
   Henke E, 2020, FRONT MOL BIOSCI, V6, DOI 10.3389/fmolb.2019.00160
   Hopkins BD, 2020, NAT REV ENDOCRINOL, V16, P276, DOI 10.1038/s41574-020-0329-9
   Hoy AJ, 2017, TRENDS MOL MED, V23, P381, DOI 10.1016/j.molmed.2017.02.009
   Hu MB, 2018, ONCOL LETT, V15, P1607, DOI 10.3892/ol.2017.7454
   Huang JF, 2018, CANCER CELL, V33, P770, DOI 10.1016/j.ccell.2018.03.001
   Huang YK, 2019, CARCINOGENESIS, V40, P370, DOI 10.1093/carcin/bgy142
   Jensen EV, 2001, P NATL ACAD SCI USA, V98, P15197, DOI 10.1073/pnas.211556298
   Jiang JH, 2019, INT J BIOL SCI, V15, P253, DOI 10.7150/ijbs.27420
   Jiang Z, 2020, FRONT ONCOL, V10, DOI 10.3389/fonc.2020.01197
   Jing XM, 2019, MOL CANCER, V18, DOI 10.1186/s12943-019-1089-9
   Kahn CR, 2019, J CLIN INVEST, V129, P3990, DOI 10.1172/JCI129187
   Kheshtchin N, 2016, CANCER IMMUNOL IMMUN, V65, P1159, DOI 10.1007/s00262-016-1879-5
   Kim AY, 2010, MOL ENDOCRINOL, V24, P1441, DOI 10.1210/me.2009-0498
   Kimbung S, 2020, BREAST CANCER RES, V22, DOI 10.1186/s13058-020-01347-x
   Kimbung S, 2017, ENDOCR-RELAT CANCER, V24, P339, DOI 10.1530/ERC-16-0533
   Koro C, 2007, PHARMACOEPIDEM DR S, V16, P485, DOI 10.1002/pds.1352
   Kulik G, 1998, MOL CELL BIOL, V18, P6711, DOI 10.1128/MCB.18.11.6711
   Kusminski CM, 2016, NAT REV DRUG DISCOV, V15, P639, DOI 10.1038/nrd.2016.75
   Lambe M, 2011, CANCER CAUSE CONTROL, V22, P1163, DOI 10.1007/s10552-011-9794-8
   Landskroner-Eiger S, 2009, CLIN CANCER RES, V15, P3265, DOI 10.1158/1078-0432.CCR-08-2649
   Le CC, 2020, FRONT ONCOL, V10, DOI 10.3389/fonc.2020.00527
   Lee JH, 2012, INT J CANCER, V131, P752, DOI 10.1002/ijc.26421
   Lega IC, 2020, ENDOCR REV, V41, P33, DOI 10.1210/endrev/bnz014
   Lehr S, 2012, PROTEOM CLIN APPL, V6, P91, DOI 10.1002/prca.201100052
   Lei Y, 2017, CHIN J CANCER, V36, DOI 10.1186/s40880-017-0184-9
   Lengyel E, 2018, TRENDS CANCER, V4, P374, DOI 10.1016/j.trecan.2018.03.004
   Levental KR, 2009, CELL, V139, P891, DOI 10.1016/j.cell.2009.10.027
   Liang J, 2013, ANNU REV PHYSIOL, V75, P225, DOI 10.1146/annurev-physiol-030212-183708
   Libby G, 2009, DIABETES CARE, V32, P1620, DOI 10.2337/dc08-2175
   Liberti MV, 2016, TRENDS BIOCHEM SCI, V41, P211, DOI 10.1016/j.tibs.2015.12.001
   Lipsey CC, 2020, INT J MOL SCI, V21, DOI 10.3390/ijms21113794
   Liu L, 2019, ONCOL LETT, V18, P3623, DOI 10.3892/ol.2019.10690
   Liu YY, 2001, FASEB J, V15, P719, DOI 10.1096/fj.00-0223com
   Miyoshi Y, 2003, CLIN CANCER RES, V9, P5699
   Mollinedo F, 2020, J LIPID RES, V61, P611, DOI 10.1194/jlr.TR119000439
   Monami M, 2008, DIABETES CARE, V31, P1455, DOI 10.2337/dc07-2308
   Muz B, 2015, HYPOXIA, V3, P83, DOI 10.2147/HP.S93413
   Nelson ER, 2013, SCIENCE, V342, P1094, DOI 10.1126/science.1241908
   Nieman KM, 2011, NAT MED, V17, P1498, DOI 10.1038/nm.2492
   Novosyadlyy R, 2010, CANCER RES, V70, P741, DOI 10.1158/0008-5472.CAN-09-2141
   Orgel E, 2013, CURR DIABETES REP, V13, P213, DOI 10.1007/s11892-012-0356-6
   Ouchi N, 2000, CIRCULATION, V102, P1296, DOI 10.1161/01.CIR.102.11.1296
   Ouchi N, 2004, J BIOL CHEM, V279, P1304, DOI 10.1074/jbc.M310389200
   Ouchi N, 2011, NAT REV IMMUNOL, V11, P85, DOI 10.1038/nri2921
   Parida S, 2019, INT J MOL SCI, V20, DOI 10.3390/ijms20102519
   Park EJ, 2010, CELL, V140, P197, DOI 10.1016/j.cell.2009.12.052
   Park J, 2014, NAT REV ENDOCRINOL, V10, P455, DOI 10.1038/nrendo.2014.94
   Park J, 2011, ENDOCR REV, V32, P550, DOI 10.1210/er.2010-0030
   Park J, 2011, ENDOCR-RELAT CANCER, V18, pC25, DOI 10.1530/ERC-11-0163
   Payne AH, 2004, ENDOCR REV, V25, P947, DOI 10.1210/er.2003-0030
   Pearson-Stuttard J, 2018, LANCET DIABETES ENDO, V6, P6
   Peng C, 2019, INT J ONCOL, V55, P298, DOI 10.3892/ijo.2019.4807
   Pham DV, 2021, INT J MOL SCI, V22, DOI 10.3390/ijms22031444
   Pillon NJ, 2021, CELL, V184, P1530, DOI 10.1016/j.cell.2021.02.012
   Poornima IG, 2006, CIRC RES, V98, P596, DOI 10.1161/01.RES.0000207406.94146.c2
   Ray A, 2017, CYTOKINE GROWTH F R, V38, P80, DOI 10.1016/j.cytogfr.2017.11.002
   Roder PV, 2016, EXP MOL MED, V48, DOI 10.1038/emm.2016.6
   Romero-Lopez M, 2017, BIOMATERIALS, V116, P118, DOI 10.1016/j.biomaterials.2016.11.034
   Samuel SM, 2018, CANCER TREAT REV, V70, P98, DOI 10.1016/j.ctrv.2018.08.004
   Sanchez-Jimenez F, 2019, FRONT ONCOL, V9, DOI 10.3389/fonc.2019.00596
   Saraei P, 2019, CANCER MANAG RES, V11, P3295, DOI 10.2147/CMAR.S200059
   Saxena NK, 2008, CANCER RES, V68, P9712, DOI 10.1158/0008-5472.CAN-08-1952
   SCHERER PE, 1995, J BIOL CHEM, V270, P26746, DOI 10.1074/jbc.270.45.26746
   Scully T, 2021, FRONT ONCOL, V10, DOI 10.3389/fonc.2020.615375
   Simpson A, 2017, TARGET ONCOL, V12, P571, DOI 10.1007/s11523-017-0514-5
   Song RS, 2016, DIABETES CARE, V39, P187, DOI 10.2337/dci15-0013
   Sriuranpong V, 2003, CANCER RES, V63, P2948
   Stanisavljevic J, 2015, CANCER RES, V75, P284, DOI 10.1158/0008-5472.CAN-14-1903
   Stern JH, 2016, CELL METAB, V23, P770, DOI 10.1016/j.cmet.2016.04.011
   Stevens RJ, 2012, DIABETOLOGIA, V55, P2593, DOI 10.1007/s00125-012-2653-7
   Suh S, 2019, DIABETES METAB J, V43, P733, DOI 10.4093/dmj.2019.0177
   Sundaram Sneha, 2013, J Carcinog, V12, P19, DOI 10.4103/1477-3163.119606
   Taliaferro-Smith L, 2009, ONCOGENE, V28, P2621, DOI 10.1038/onc.2009.129
   Tsilidis KK, 2014, DIABETES CARE, V37, P2522, DOI 10.2337/dc14-0584
   Ulrich TA, 2009, CANCER RES, V69, P4167, DOI 10.1158/0008-5472.CAN-08-4859
   Ungefroren H, 2011, CELL COMMUN SIGNAL, V9, DOI 10.1186/1478-811X-9-18
   Vancura A, 2018, TRENDS PHARMACOL SCI, V39, P867, DOI 10.1016/j.tips.2018.07.006
   Wang MN, 2017, J CANCER, V8, P761, DOI 10.7150/jca.17648
   Wang WJ, 2021, JCI INSIGHT, V6, DOI 10.1172/jci.insight.135438
   Wei L, 2016, J EXP CLIN CANC RES, V35, DOI 10.1186/s13046-016-0446-4
   Wu Q, 2019, J HEMATOL ONCOL, V12, DOI 10.1186/s13045-019-0778-6
   Xu YJ, 2020, MOL MED REP, V21, P945, DOI 10.3892/mmr.2019.10855
   Ye JJ, 2014, EUR J CANCER PREV, V23, P158, DOI 10.1097/CEJ.0b013e328364f293
   Ye LY, 2016, CANCER RES, V76, P818, DOI 10.1158/0008-5472.CAN-15-0977
   Yom CK, 2013, J BREAST CANCER, V16, P138, DOI 10.4048/jbc.2013.16.2.138
   Zhang YH, 2011, BREAST CANCER RES, V13, DOI 10.1186/bcr2883
   ZHANG YY, 1994, NATURE, V372, P425, DOI 10.1038/372425a0
   Zhao B, 2020, LIFE SCI, V254, DOI 10.1016/j.lfs.2020.117717
   Zhao CR, 2020, J EXP CLIN CANC RES, V39, DOI 10.1186/s13046-020-01666-z
   Zhao SG, 2021, CIRC RES, V128, P136, DOI 10.1161/CIRCRESAHA.120.314458
NR 136
TC 0
Z9 0
U1 6
U2 9
PU KOREAN DIABETES ASSOC
PI SEOUL
PA 101-2104, LOTTE CASTLE PRES, 109 MAPO-DAERO, MAPO-GU, SEOUL, 04146,
   SOUTH KOREA
SN 2233-6079
EI 2233-6087
J9 DIABETES METAB J
JI Diabetes Metab. J.
PD NOV
PY 2021
VL 45
IS 6
BP 799
EP 812
DI 10.4093/dmj.2021.0077
PG 14
WC Endocrinology & Metabolism
WE Science Citation Index Expanded (SCI-EXPANDED)
SC Endocrinology & Metabolism
GA XJ4FN
UT WOS:000726746100001
PM 34847640
OA gold, Green Published
DA 2022-07-19
ER

PT J
AU Wu, TC
   Liao, CY
   Lu, WC
   Chang, CR
   Tsai, FY
   Jiang, SS
   Chen, TH
   Lin, KMC
   Chen, LT
   Chang, WSW
AF Wu, Tzu-Chin
   Liao, Chien-Yu
   Lu, Wei-Chien
   Chang, Chuang-Rung
   Tsai, Fang-Yu
   Jiang, Shih-Sheng
   Chen, Tsung-Hsien
   Lin, Kurt Ming-Chao
   Chen, Li-Tzong
   Chang, Wun-Shaing Wayne
TI Identification of distinct slow mode of reversible adaptation of
   pancreatic ductal adenocarcinoma to the prolonged acidic pH
   microenvironment
SO JOURNAL OF EXPERIMENTAL & CLINICAL CANCER RESEARCH
LA English
DT Article
DE Pancreatic ductal adenocarcinoma; Tumor microenvironment; Extracellular
   pH; Acidic stress; Mitochondrial dynamics; Fusion; Fission; Autophagy
ID BREAST-CANCER; MESENCHYMAL TRANSITION; TUMOR MICROENVIRONMENT;
   GROWTH-RATE; AUTOPHAGY; ACIDOSIS; CELLS; PROGRESSION; CARCINOMA; DEATHS
AB Background Pancreatic ductal adenocarcinoma (PDAC) is the most common pancreatic neoplasm with high metastatic potential and poor clinical outcome. Like other solid tumors, PDAC in the early stages is often asymptomatic, and grows very slowly under a distinct acidic pHe (extracellular pH) microenvironment. However, most previous studies have only reported the fate of cancerous cells upon cursory exposure to acidic pHe conditions. Little is known about how solid tumors-such as the lethal PDAC originating within the pancreatic duct-acinar system that secretes alkaline fluids-evolve to withstand and adapt to the prolonged acidotic microenvironmental stress. Methods Representative PDAC cells were exposed to various biologically relevant periods of extracellular acidity. The time effects of acidic pHe stress were determined with respect to tumor cell proliferation, phenotypic regulation, autophagic control, metabolic plasticity, mitochondrial network dynamics, and metastatic potentials. Results Unlike previous short-term analyses, we found that the acidosis-mediated autophagy occurred mainly as an early stress response but not for later adaptation to microenvironmental acidification. Rather, PDAC cells use a distinct and lengthy process of reversible adaptive plasticity centered on the early fast and later slow mitochondrial network dynamics and metabolic adjustment. This regulates their acute responses and chronic adaptations to the acidic pHe microenvironment. A more malignant state with increased migratory and invasive potentials in long-term acidosis-adapted PDAC cells was obtained with key regulatory molecules being closely related to overall patient survival. Finally, the identification of 34 acidic pHe-related genes could be potential targets for the development of diagnosis and treatment against PDAC. Conclusions Our study offers a novel mechanism of early rapid response and late reversible adaptation of PDAC cells to the stress of extracellular acidosis. The presence of this distinctive yet slow mode of machinery fills an important knowledge gap in how solid tumor cells sense, respond, reprogram, and ultimately adapt to the persistent microenvironmental acidification.
C1 [Wu, Tzu-Chin; Liao, Chien-Yu; Lu, Wei-Chien; Tsai, Fang-Yu; Jiang, Shih-Sheng; Chen, Li-Tzong; Chang, Wun-Shaing Wayne] Natl Hlth Res Inst, Natl Inst Canc Res, Zhunan 350401, Taiwan.
   [Chang, Chuang-Rung] Natl Tsing Hua Univ, Coll Life Sci, Inst Mol & Cellular Biol, Hsinchu 300044, Taiwan.
   [Chen, Tsung-Hsien; Lin, Kurt Ming-Chao] Natl Hlth Res Inst, Inst Biomed Engn & Nanomed, Zhunan 350401, Taiwan.
   [Chen, Tsung-Hsien] Chia Yi Christian Hosp, Ditmanson Med Fdn, Chiayi 60002, Taiwan.
RP Chang, WSW (通讯作者)，Natl Hlth Res Inst, Natl Inst Canc Res, Zhunan 350401, Taiwan.
EM wayne@nhri.edu.tw
RI Chang, Chuang-Rung/C-1815-2012
OI Chang, Chuang-Rung/0000-0002-6124-5429; Chang, Wun-Shaing
   Wayne/0000-0003-3098-6424; Lin, Kurt/0000-0003-1371-5569; Chen,
   Tsung-Hsien/0000-0002-1542-1495
FU National Health Research Institutes [CA-106-PP-13, CA-107-PP-13,
   CA-108-PP-15, CA-109-PP-15]; Ministry of Science and Technology, Taiwan
   [106-2314-B-400-022, 107-2314-B-400-028, 108-2314-B-400-025]
FX This study was funded by the National Health Research Institutes (grant
   numbers CA-106-PP-13, CA-107-PP-13, CA-108-PP-15 & CA-109-PP-15), and in
   part supported by the Ministry of Science and Technology (grant numbers
   106-2314-B-400-022, 107-2314-B-400-028 & 108-2314-B-400-025), Taiwan.
CR Adamska A, 2017, INT J MOL SCI, V18, DOI 10.3390/ijms18071338
   Ahn SJ, 2017, J GASTROINTEST CANC, V48, P164, DOI 10.1007/s12029-016-9876-7
   Arciuch VGA, 2012, ANTIOXID REDOX SIGN, V16, P1150, DOI 10.1089/ars.2011.4085
   Breitzig MT, 2018, AM J PHYSIOL-CELL PH, V315, pC80, DOI 10.1152/ajpcell.00042.2018
   Chan AKC, 2016, WORLD J GASTROENTERO, V22, P3471, DOI 10.3748/wjg.v22.i12.3471
   Chang CR, 2007, J BIOL CHEM, V282, P21583, DOI 10.1074/jbc.C700083200
   Chen CL, 2021, INT J MOL SCI, V22, DOI 10.3390/ijms22094607
   Chen HT, 2019, MOL CANCER, V18, DOI 10.1186/s12943-019-1030-2
   Chen Liu Qi, 2015, Adv Radiol, V2015
   Corbet C, 2017, NAT REV CANCER, V17, P577, DOI 10.1038/nrc.2017.77
   Di Pompo G, 2021, INT J MOL SCI, V22, DOI 10.3390/ijms22115760
   Estrella V, 2013, CANCER RES, V73, P1524, DOI 10.1158/0008-5472.CAN-12-2796
   Ferlay J, 2016, ACTA ONCOL, V55, P1158, DOI 10.1080/0284186X.2016.1197419
   Fouad YA, 2017, AM J CANCER RES, V7, P1016
   Friberg S, 1997, J SURG ONCOL, V65, P284, DOI 10.1002/(SICI)1096-9098(199708)65:4<284::AID-JSO11>3.3.CO;2-N
   Furnish M, 2020, CANCER REP-US, V3, DOI 10.1002/cnr2.1157
   Furukawa H, 2001, PANCREAS, V22, P366, DOI 10.1097/00006676-200105000-00005
   Gerweck LE, 2006, MOL CANCER THER, V5, P1275, DOI 10.1158/1535-7163.MCT-06-0024
   Gerweck LE, 1996, CANCER RES, V56, P1194
   Gillies RJ, 2005, ANNU REV BIOMED ENG, V7, P287, DOI 10.1146/annurev.bioeng.7.060804.100411
   Grasso D, 2020, CELL STRESS, V4, P114, DOI 10.15698/cst2020.06.221
   Gupta SC, 2014, ONCOTARGET, V5, P12070, DOI 10.18632/oncotarget.2514
   High RA, 2019, NEOPLASIA, V21, P1085, DOI 10.1016/j.neo.2019.09.004
   Jain P, 2012, JOVE-J VIS EXP, DOI 10.3791/3585
   KATO Y, 1992, J BIOL CHEM, V267, P11424
   Khajah MA, 2015, INT J ONCOL, V46, P1685, DOI 10.3892/ijo.2015.2884
   Klein CA, 2009, NAT REV CANCER, V9, P302, DOI 10.1038/nrc2627
   Marcucci F, 2018, FRONT PHARMACOL, V9, DOI 10.3389/fphar.2018.00714
   Marino ML, 2012, J BIOL CHEM, V287, P30664, DOI 10.1074/jbc.M112.339127
   Mazzio EA, 2010, CELL BIOL TOXICOL, V26, P177, DOI 10.1007/s10565-009-9138-6
   Michl J, 2019, COMMUN BIOL, V2, DOI 10.1038/s42003-019-0393-7
   Nakamura T, 2013, INT J SURG CASE REP, V4, P693, DOI 10.1016/j.ijscr.2013.04.040
   Noe M, 2021, CANCER METAST REV, V40, P661, DOI 10.1007/s10555-020-09953-z
   Nunes SC, 2020, ADV EXP MED BIOL, V1219, P35, DOI 10.1007/978-3-030-34025-4_2
   Peppicelli S, 2019, J ONCOL, V2019, DOI 10.1155/2019/8340926
   Pereira PMR, 2020, CANCER RES, V80, P1681, DOI 10.1158/0008-5472.CAN-19-2991
   Qian W, 2012, J CELL SCI, V125, P5745, DOI 10.1242/jcs.109769
   Rahib L, 2014, CANCER RES, V74, P2913, DOI 10.1158/0008-5472.CAN-14-0155
   Reyes-Castellanos G, 2020, BIOMEDICINES, V8, DOI 10.3390/biomedicines8080270
   Riemann A, 2019, NEOPLASIA, V21, P450, DOI 10.1016/j.neo.2019.03.004
   Riggio AI, 2021, BRIT J CANCER, V124, P13, DOI 10.1038/s41416-020-01161-4
   Sadeghi M, 2020, FRONT ONCOL, V10, DOI 10.3389/fonc.2020.00304
   Saier MH, 2007, WATER AIR SOIL POLL, V181, P1, DOI 10.1007/s11270-007-9372-6
   Sheng J, 2018, J INT MED RES, V46, P3285, DOI 10.1177/0300060518768167
   Siegel RL, 2021, CA-CANCER J CLIN, V71, P7, DOI 10.3322/caac.21654
   Singla M, 2017, BIOMED PHARMACOTHER, V94, P332, DOI 10.1016/j.biopha.2017.07.070
   STEEL GG, 1966, BRIT J CANCER, V20, P74, DOI 10.1038/bjc.1966.9
   TANNOCK IF, 1989, CANCER RES, V49, P4373
   Tondera D, 2009, EMBO J, V28, P1589, DOI 10.1038/emboj.2009.89
   Wang SY, 2021, J CANCER, V12, P3418, DOI 10.7150/jca.51849
   Wang YF, 2020, GENES DIS, V7, P172, DOI 10.1016/j.gendis.2019.09.012
   Webb BA, 2011, NAT REV CANCER, V11, P671, DOI 10.1038/nrc3110
   Wojtkowiak JW, 2012, CANCER RES, V72, P3938, DOI 10.1158/0008-5472.CAN-11-3881
   Yang L, 2019, CANCER METAST REV, V38, P179, DOI 10.1007/s10555-019-09785-6
   Yang N, 2013, BREAST CANCER RES, V15, DOI 10.1186/bcr3467
   Zhang YH, 2021, MOL METAB, V44, DOI 10.1016/j.molmet.2020.101131
   Zhu PP, 2004, J BIOL CHEM, V279, P35967, DOI 10.1074/jbc.M404105200
NR 57
TC 0
Z9 0
U1 1
U2 1
PU BMC
PI LONDON
PA CAMPUS, 4 CRINAN ST, LONDON N1 9XW, ENGLAND
EI 1756-9966
J9 J EXP CLIN CANC RES
JI J. Exp. Clin. Cancer Res.
PD APR 11
PY 2022
VL 41
IS 1
AR 137
DI 10.1186/s13046-022-02329-x
PG 20
WC Oncology
WE Science Citation Index Expanded (SCI-EXPANDED)
SC Oncology
GA 0K8HX
UT WOS:000781031000002
PM 35410237
OA gold, Green Published
DA 2022-07-19
ER

PT J
AU Frye, JNR
   Inder, WJ
   Dobbs, BR
   Frizelle, FA
AF Frye, JNR
   Inder, WJ
   Dobbs, BR
   Frizelle, FA
TI Pancreatic cancer and diabetes: Is there a relationship? A
   case-controlled study
SO AUSTRALIAN AND NEW ZEALAND JOURNAL OF SURGERY
LA English
DT Article
DE case controlled; diabetes; pancreatic cancer
ID INSULIN RESISTANCE; GLUCOSE-METABOLISM; MEDICAL HISTORY; MELLITUS; RISK;
   CARCINOMA; GROWTH; YR
AB Background: There is controversy about whether diabetes mellitus is a risk factor for pancreatic cancer or an epiphenomenon of the cancer. The present study aims to determine if long-term diabetes is a risk factor for pancreatic cancer.
   Methods: The study undertook to determine the prevalence of diabetes among three matched (age/gender) patient groups (pancreatic cancer (PaC), colorectal cancer (CRC), and fracture neck of femur (NOF)) at the date of diagnosis of cancer or fracture as well as 1 and 5 years prior to this. A retrospective review of the medical records of the three groups of patients was undertaken. Patients identified with PaC in the period July 1994 to February 1998 were age (+/- 5 years)- and gender-matched to patients identified in the same time period with NOF and with CRC. The data were then analysed using McNemar's test for discordant pairs.
   Results: Over a 44-month period 116 patients with PaC were identified of which 24% had diabetes at the time of diagnosis of their malignancy (NOF, 8%; CRC, 9.5%). There was a statistically significant difference (PaC and NOF, P < 0.01; PaC and CRC, P < 0.01). For a duration of diabetes of > 5 years the prevalence of diabetes fell to 7.8% in the PaC group, to 6% in the NOF group and to 6.9% in the CRC group, with no significant difference between the groups.
   Conclusion: There is no increase in the prevalence of long-standing diabetes mellitus in patients with PaC compared to age- and gender-matched controls with NOF and CRC. The relationship of PaC and diabetes may be an epiphenomenon, rather than diabetes being a risk factor for pancreatic malignancy.
C1 Christchurch Hosp, Univ Dept Surg, Christchurch, New Zealand.
   Christchurch Hosp, Univ Dept Med, Christchurch, New Zealand.
RP Frizelle, FA (通讯作者)，Christchurch Hosp, Univ Dept Surg, Christchurch, New Zealand.
RI Inder, Warrick/C-7121-2014
OI Inder, Warrick/0000-0001-5078-4980
CR Colman PG, 1999, NEW ZEAL MED J, V112, P139
   COPELAND GP, 1987, BRIT J SURG, V74, P1031, DOI 10.1002/bjs.1800741124
   CUZICK J, 1989, INT J CANCER, V43, P415, DOI 10.1002/ijc.2910430312
   DOUGLAS RG, 1990, BRIT J SURG, V77, P246, DOI 10.1002/bjs.1800770305
   EVERHART J, 1995, JAMA-J AM MED ASSOC, V273, P1605, DOI 10.1001/jama.273.20.1605
   FISHER WE, 1995, J SURG RES, V58, P754, DOI 10.1006/jsre.1995.1119
   FISHER WE, 1988, SURGERY, V104, P431
   Fisher WE, 1996, J SURG RES, V63, P310, DOI 10.1006/jsre.1996.0266
   FISHER WE, 1995, SURGERY, V118, P453, DOI 10.1016/S0039-6060(05)80358-7
   FRAUMENI JF, 1977, GUT, V18, P580
   GULLO L, 1994, NEW ENGL J MED, V331, P81, DOI 10.1056/NEJM199407143310203
   HARRIS M, 1979, DIABETES, V28, P1039
   HARRIS MI, 1992, DIABETES CARE, V15, P815, DOI 10.2337/diacare.15.7.815
   HARRIS MI, 1987, DIABETES, V36, P523, DOI 10.2337/diabetes.36.4.523
   HEBER D, 1985, CANCER, V55, P225, DOI 10.1002/1097-0142(19850101)55:1+<225::AID-CNCR2820551304>3.0.CO;2-7
   ISHIKAWA O, 1989, CANCER, V64, P1107, DOI 10.1002/1097-0142(19890901)64:5<1107::AID-CNCR2820640523>3.0.CO;2-Y
   KOEA JB, 1992, ANN SURG, V215, P282, DOI 10.1097/00000658-199203000-00014
   LAVECCHIA C, 1990, ONCOLOGY-BASEL, V47, P463
   LIN RS, 1981, JAMA-J AM MED ASSOC, V245, P147
   LUNDHOLM K, 1978, CANCER RES, V38, P4665
   MACK TM, 1986, JNCI-J NATL CANCER I, V76, P49
   MACMAHON B, 1982, CANCER-AM CANCER SOC, V50, P2676
   OMARA BA, 1985, J CHRON DIS, V38, P435, DOI 10.1016/0021-9681(85)90139-0
   PERMERT J, 1993, AM J SURG, V165, P61, DOI 10.1016/S0002-9610(05)80405-2
   PERMERT J, 1993, EUR J SURG, V159, P101
   PERMERT J, 1994, NEW ENGL J MED, V330, P13
   SHAW JHF, 1988, SURGERY, V103, P148
   STEWART RJ, 1982, AUST NZ J SURG, V52, P379, DOI 10.1111/j.1445-2197.1982.tb06014.x
   Tan HP, 1996, J AM COLL SURGEONS, V183, P164
   TAYEK JA, 1992, J AM COLL NUTR, V11, P445
   WARSHAW AL, 1992, NEW ENGL J MED, V326, P455, DOI 10.1056/NEJM199202133260706
NR 31
TC 22
Z9 26
U1 0
U2 0
PU BLACKWELL SCIENCE ASIA
PI CARLTON
PA 54 UNIVERSITY ST, P O BOX 378, CARLTON, VICTORIA 3053, AUSTRALIA
SN 0004-8682
J9 AUST NZ J SURG
JI Aust. N. Z. J. Surg.
PD OCT
PY 2000
VL 70
IS 10
BP 722
EP 724
DI 10.1046/j.1440-1622.2000.01940.x
PG 3
WC Surgery
WE Science Citation Index Expanded (SCI-EXPANDED)
SC Surgery
GA 359UM
UT WOS:000089630500006
PM 11021485
DA 2022-07-19
ER

PT J
AU Roeyen, G
   Jansen, M
   Chapelle, T
   Bracke, B
   Hartman, V
   Ysebaert, D
   De Block, C
AF Roeyen, Geert
   Jansen, Miet
   Chapelle, Thiery
   Bracke, Bart
   Hartman, Vera
   Ysebaert, Dirk
   De Block, Christophe
TI Diabetes mellitus and pre-diabetes are frequently undiagnosed and
   underreported in patients referred for pancreatic surgery. A prospective
   observational study
SO PANCREATOLOGY
LA English
DT Article
DE Adenocarcinoma; Chronic pancreatitis; Endocrine function; Pancreas;
   Pancreatogenic diabetes; Prediabetes
ID HOMEOSTASIS MODEL ASSESSMENT; LONG-TERM SURVIVAL; DUCTAL ADENOCARCINOMA;
   INSULIN-RESISTANCE; RISK-FACTORS; CANCER; RESECTION; OUTCOMES; IMPACT;
   THERAPY
AB Objective: Previous reports on the prevalence of diabetes in pancreatic cancer and chronic pancreatitis patients are based on inconsistent and equivocal criteria. The objective of this study is to prospectively assess with conclusive methods the preoperative glycaemic status of patients undergoing pancreatic surgery. We hypothesise that most of those patients are unaware of these disturbances in glycaemic status and that the prevalence is underestimated.
   Methods: During the last 2 years, patients referred for pancreatic surgery and without history of diabetes underwent a prospective preoperative screening with an oral glucose tolerance test (OGTT) and determination of the glycated haemoglobin level (HbA1c). The American Diabetes Association's criteria for diabetes and pre-diabetes were used. Beta-cell function and insulin sensitivity were calculated using HOMA2 indices. Impact on surgical policy has been scored.
   Results: 99 patients were screened, 25 had a history of diabetes. The other 74 underwent an OGTT and HbA1c determination. Only 29.7% (22/74) had a normal glucose metabolism, while 8.1% (6/74) had impaired fasting glucose, 21.6% (16/74) had impaired glucose tolerance, 6.7% (5/74) had a combination of both, and 33.8% (25/74) had undiagnosed diabetes. In 15.2% (15/99) of the patients, this preoperative assessment had an impact on surgical policy.
   Conclusions: 77.7% of patients referred for pancreatic surgery had some degree of (pre-)diabetes. In 70.3% of patients without a history of diabetes, these disturbances in glucose metabolism are a new finding. Physicians involved in pancreatic surgery should be aware of the frequently undiagnosed (pre-)diabetes and actively check for it. This prevalence is underestimated. (C) 2016 IAP and EPC. Published by Elsevier B.V. All rights reserved.
C1 [Roeyen, Geert; Jansen, Miet; Chapelle, Thiery; Bracke, Bart; Hartman, Vera; Ysebaert, Dirk] Univ Antwerp Hosp, Dept Hepatobiliary Endocrine & Transplantat Surg, Wilrijkstr 10, B-2650 Edegem, Belgium.
   [De Block, Christophe] Univ Antwerp Hosp, Dept Endocrinol Diabetol & Metab, Edegem, Belgium.
RP Roeyen, G (通讯作者)，Univ Antwerp Hosp, Dept Hepatobiliary Endocrine & Transplantat Surg, Wilrijkstr 10, B-2650 Edegem, Belgium.
EM geert.roeyen@uza.be
RI Roeyen, Geert/AAO-5424-2020; Ysebaert, Dirk/J-6800-2013; De+Block,
   Christophe/ABE-1600-2020; chapelle, thiery/AAY-3255-2020; Roeyen,
   Geert/AAO-4667-2020
OI Ysebaert, Dirk/0000-0002-3350-6994; 
CR Amer Diabet Assoc, 2012, DIABETES CARE, V35, pS64, DOI [10.2337/dc11-S011, 10.2337/dc09-S062, 10.2337/dc12-S064]
   Andersen DK, 2012, DIABETES-METAB RES, V28, P326, DOI 10.1002/dmrr.2285
   Balzano G, 2014, ACTA DIABETOL, V51, P801, DOI 10.1007/s00592-014-0614-y
   Barbas AS, 2012, J AM GERIATR SOC, V60, P344, DOI 10.1111/j.1532-5415.2011.03785.x
   Ben QW, 2012, DIABETES-METAB RES, V28, P169, DOI 10.1002/dmrr.1284
   Berney T, 2000, ARCH SURG-CHICAGO, V135, P1106, DOI 10.1001/archsurg.135.9.1106
   Bosetti C, 2014, ANN ONCOL, V25, P2065, DOI 10.1093/annonc/mdu276
   Cannon RM, 2012, HPB, V14, P228, DOI 10.1111/j.1477-2574.2011.00432.x
   Chagpar RB, 2011, J GASTROINTEST SURG, V15, P551, DOI 10.1007/s11605-011-1448-3
   Chu CK, 2010, J AM COLL SURGEONS, V210, P463, DOI 10.1016/j.jamcollsurg.2009.12.029
   Chu CK, 2010, ANN SURG ONCOL, V17, P502, DOI 10.1245/s10434-009-0789-6
   Ewald N, 2013, EUR J INTERN MED, V24, P203, DOI 10.1016/j.ejim.2012.12.017
   FOGAR P, 1994, ANTICANCER RES, V14, P2827
   Hart PA, 2014, AM J GASTROENTEROL, V109, P1484, DOI 10.1038/ajg.2014.193
   Hartwig W, 2011, ANN SURG, V254, P311, DOI 10.1097/SLA.0b013e31821fd334
   Hutchins RR, 2002, ANN SURG, V236, P612, DOI 10.1097/00000658-200211000-00011
   Huxley R, 2005, BRIT J CANCER, V92, P2076, DOI 10.1038/sj.bjc.6602619
   International Diabetes Federation (IDF) , 2013, DIABETES ATLAS, V6th
   JALLEH RP, 1992, ANN SURG, V216, P656, DOI 10.1097/00000658-199212000-00007
   Levy JC, 1998, DIABETES CARE, V21, P2191, DOI 10.2337/diacare.21.12.2191
   Malka D, 2000, GASTROENTEROLOGY, V119, P1324, DOI 10.1053/gast.2000.19286
   MATTHEWS DR, 1985, DIABETOLOGIA, V28, P412, DOI 10.1007/BF00280883
   Nagino M, 1996, SURGERY, V119, P445, DOI 10.1016/S0039-6060(96)80146-2
   Nakata B, 2013, INT J SURG, V11, P757, DOI 10.1016/j.ijsu.2013.07.008
   Olson SH, 2010, INT J CANCER, V127, P2412, DOI 10.1002/ijc.25240
   Pannala R, 2008, GASTROENTEROLOGY, V134, P981, DOI 10.1053/j.gastro.2008.01.039
   PERMERT J, 1993, AM J SURG, V165, P61, DOI 10.1016/S0002-9610(05)80405-2
   PERMERT J, 1993, EUR J SURG, V159, P101
   Sahin IH, 2012, CANCER MED-US, V1, P357, DOI 10.1002/cam4.43
   Sperti C, 1996, BRIT J SURG, V83, P625, DOI 10.1002/bjs.1800830512
   Toriola AT, 2014, BRIT J CANCER, V111, P181, DOI 10.1038/bjc.2014.224
   Van den Berghe G, 2001, NEW ENGL J MED, V345, P1359, DOI 10.1056/NEJMoa011300
   Walter U, 2014, ANN SURG ONCOL, V21, P1082, DOI 10.1245/s10434-013-3415-6
   Winter JM, 2006, J GASTROINTEST SURG, V10, P1199, DOI 10.1016/j.gassur.2006.08.018
NR 34
TC 13
Z9 13
U1 1
U2 2
PU ELSEVIER
PI AMSTERDAM
PA RADARWEG 29, 1043 NX AMSTERDAM, NETHERLANDS
SN 1424-3903
EI 1424-3911
J9 PANCREATOLOGY
JI Pancreatology
PD JUL-AUG
PY 2016
VL 16
IS 4
BP 671
EP 676
DI 10.1016/j.pan.2016.04.032
PG 6
WC Gastroenterology & Hepatology
WE Science Citation Index Expanded (SCI-EXPANDED)
SC Gastroenterology & Hepatology
GA EF4IJ
UT WOS:000390288700029
PM 27216012
DA 2022-07-19
ER

PT J
AU Ris, F
   Niclauss, N
   Morel, P
   Demuylder-Mischler, S
   Muller, Y
   Meier, R
   Genevay, M
   Bosco, D
   Berney, T
AF Ris, Frederic
   Niclauss, Nadja
   Morel, Philippe
   Demuylder-Mischler, Sandrine
   Muller, Yannick
   Meier, Raphael
   Genevay, Muriel
   Bosco, Domenico
   Berney, Thierry
TI Islet Autotransplantation After Extended Pancreatectomy for Focal Benign
   Disease of the Pancreas
SO TRANSPLANTATION
LA English
DT Article
DE Islet of Langerhans; Autotransplantation; Pancreatectomy; Insulinoma;
   Cystadenoma
ID MUCINOUS CYSTIC NEOPLASMS; DISTAL PANCREATECTOMY; TRANSPLANTATION;
   RESECTION; INSULIN; INDEPENDENCE; MANAGEMENT; NETWORK; YIELDS
AB Background. Extended pancreatectomy is associated with the risk of surgical diabetes. Islet autotransplantation is successful in the prevention of diabetes after pancreas resection for chronic pancreatitis (CP), with insulin independence rates of 50% at 1 year. The aim of the present study is to demonstrate the safety and efficiency of islet autotransplantation after extended left pancreatectomy for benign disease.
   Methods. Between 1992 and 2009, 25 patients underwent extended pancreatectomy and islet autotransplantation for benign disease. Of these, 15 patients were operated for focal lesions located at the neck of the pancreas (14 benign tumors and 1 traumatic pancreatic section), the remainder being CP cases. After unequivocal diagnosis of benignity, the rest of the pancreas was processed and infused into the portal vein. Metabolic results were analyzed and isolation results were compared with those obtained from patients with CP or donors with brain death (DBD).
   Results. There was no mortality and a low morbidity (Streptococcus mitis bacteremia in 1 patient), no portal thrombosis or pancreatic fistula occurred. Median follow-up was 90 months. Actuarial patient survival was 100% at 10 years. Actuarial insulin independence was 94% at 10 years. All patients had positive basal and stimulated C-peptide levels and normal HbA1c. Mean islet yields were 5455 IEQ/gram vs. 1457 in CP (P=0.001) and 3738 in DBD (P=0.003).
   Conclusions. Islet autotransplantation after extensive pancreatic resection for benign disease is a safe and successful procedure. Islet yields after isolation, which are equivalent to the live donor situation, are significantly better than those from DBD donors.
C1 [Ris, Frederic; Niclauss, Nadja; Morel, Philippe; Demuylder-Mischler, Sandrine; Muller, Yannick; Meier, Raphael; Bosco, Domenico; Berney, Thierry] Univ Hosp Geneva, Div Visceral & Transplantat Surg, CH-1211 Geneva 14, Switzerland.
   [Ris, Frederic; Niclauss, Nadja; Morel, Philippe; Demuylder-Mischler, Sandrine; Muller, Yannick; Meier, Raphael; Bosco, Domenico; Berney, Thierry] Univ Geneva, Sch Med, CH-1211 Geneva, Switzerland.
   [Genevay, Muriel] Ctr Med Univ Geneva, Dept Clin Pathol, Geneva, Switzerland.
RP Berney, T (通讯作者)，Univ Hosp Geneva, Div Visceral & Transplantat Surg, 4 Rue Gabrielle Perret Gentil, CH-1211 Geneva 14, Switzerland.
EM thierry.berney@hcuge.ch
RI Berney, Thierry/ABE-9450-2021; Ris, Frederic/H-7030-2019; Meier, Raphaël
   P H/AAR-7882-2021
OI Berney, Thierry/0000-0002-4230-9378; Ris, Frederic/0000-0001-7421-6101;
   Meier, Raphaël P H/0000-0001-9050-0436; Bosco,
   Domenico/0000-0003-3453-9613; Muller, Yannick/0000-0003-0513-7156
FU Insuleman Foundation
FX This work was supported by a grant from the Insuleman Foundation (T.B.).
CR Ahmad SA, 2005, J AM COLL SURGEONS, V201, P680, DOI 10.1016/j.jamcollsurg.2005.06.268
   Badet L, 2007, TRANSPLANTATION, V84, P89, DOI 10.1097/01.tp.0000268511.64428.d8
   Benhamou PY, 2009, DIABETIC MED, V26, P617, DOI 10.1111/j.1464-5491.2009.02731.x
   Benhamou PY, 2001, DIABETOLOGIA, V44, P859
   Berney T, 2006, DIABETES METAB, V32, P503, DOI 10.1016/S1262-3636(06)72803-8
   Berney T, 2004, TRANSPL P, V36, P1121, DOI 10.1016/j.transproceed.2004.04.027
   BERNEY TCA, 2001, GRAFT, V4, P535
   Bucher P, 2005, TRANSPLANT INT, V18, P584, DOI 10.1111/j.1432-2277.2005.00092.x
   Clayton HA, 2003, TRANSPLANTATION, V76, P92, DOI 10.1097/01.TP.0000054618.03927.70
   Contreras JL, 2003, DIABETES, V52, P2935, DOI 10.2337/diabetes.52.12.2935
   Dindo D, 2004, ANN SURG, V240, P205, DOI 10.1097/01.sla.0000133083.54934.ae
   Efron DT, 2004, J GASTROINTEST SURG, V8, P532, DOI 10.1016/j.gassur.2004.03.004
   Fernandez-Cruz L, 2007, J GASTROINTEST SURG, V11, P1607, DOI 10.1007/s11605-007-0266-0
   Hirono S, 2009, J GASTROINTEST SURG, V13, P1659, DOI 10.1007/s11605-009-0934-3
   Jindal RM, 2010, NEW ENGL J MED, V362, P1550, DOI 10.1056/NEJMc0912392
   Kalil AN, 2002, HEPATO-GASTROENTEROL, V49, P1432
   Kempf MC, 2005, TRANSPLANTATION, V79, P1200, DOI 10.1097/01.TP.0000161224.67535.41
   KENDALL DM, 1990, NEW ENGL J MED, V322, P898, DOI 10.1056/NEJM199003293221305
   Kiely JM, 2003, J GASTROINTEST SURG, V7, P890, DOI 10.1016/S1091-255X(03)00145-8
   Kumar AF, 2008, DIABETES CARE, V31, P1639, DOI 10.2337/dc07-2453
   Lee BW, 2005, TRANSPLANTATION, V79, P1568, DOI 10.1097/01.TP.0000158427.07084.C5
   Matsumoto S, 2005, LANCET, V365, P1642, DOI 10.1016/S0140-6736(05)66383-0
   NAJARIAN JS, 1980, ANN SURG, V192, P526, DOI 10.1097/00000658-198010000-00011
   Oberholzer J, 2000, TRANSPLANTATION, V69, P1115, DOI 10.1097/00007890-200003270-00016
   Rabkin JM, 1997, PANCREAS, V15, P416, DOI 10.1097/00006676-199711000-00013
   Rabkin JM, 1999, AM J SURG, V177, P423, DOI 10.1016/S0002-9610(99)00078-1
   RICORDI C, 1988, DIABETES, V37, P413, DOI 10.2337/diabetes.37.4.413
   Robertson RP, 2001, DIABETES, V50, P47, DOI 10.2337/diabetes.50.1.47
   Rodbard David, 2007, J Diabetes Sci Technol, V1, P62
   Sauvanet A, 2002, SURGERY, V132, P836, DOI 10.1067/msy.2002.127552
   Scarpa A, 2010, MODERN PATHOL, V23, P824, DOI 10.1038/modpathol.2010.58
   Sudo T, 2010, J SURG ONCOL, V101, P61, DOI 10.1002/jso.21430
   TAKITA M, 2010, CELL TRANSPLANT
   Takita Morihito, 2010, Proc (Bayl Univ Med Cent), V23, P115
   Tanaka M, 2006, PANCREATOLOGY, V6, P17, DOI 10.1159/000090023
   Toso C, 2006, AM J TRANSPLANT, V6, P1049, DOI 10.1111/j.1600-6143.2006.01303.x
   Toso C, 2002, TRANSPLANT P, V34, P826, DOI 10.1016/S0041-1345(01)02925-6
   WAHOFF DC, 1995, ANN SURG, V222, P562
   Wilentz RE, 1999, AM J SURG PATHOL, V23, P1320, DOI 10.1097/00000478-199911000-00002
   Yamaguchi K, 2000, INT SURG, V85, P297
NR 40
TC 36
Z9 37
U1 0
U2 11
PU LIPPINCOTT WILLIAMS & WILKINS
PI PHILADELPHIA
PA 530 WALNUT ST, PHILADELPHIA, PA 19106-3621 USA
SN 0041-1337
J9 TRANSPLANTATION
JI Transplantation
PD APR 27
PY 2011
VL 91
IS 8
BP 895
EP 901
DI 10.1097/TP.0b013e31820f0892
PG 7
WC Immunology; Surgery; Transplantation
WE Science Citation Index Expanded (SCI-EXPANDED)
SC Immunology; Surgery; Transplantation
GA 746VX
UT WOS:000289277000016
PM 21372755
DA 2022-07-19
ER

PT J
AU Han, X
   Ma, LX
   Gu, JC
   Wang, DS
   Li, J
   Lou, WH
   Saiyin, H
   Fu, DL
AF Han, Xu
   Ma, Lixiang
   Gu, Jichun
   Wang, Dansong
   Li, Ji
   Lou, Wenhui
   Saiyin, Hexige
   Fu, Deliang
TI Basal microvilli define the metabolic capacity and lethal phenotype of
   pancreatic cancer
SO JOURNAL OF PATHOLOGY
LA English
DT Article
DE basal microvilli; pancreatic cancer; glucose uptake; lethal phenotype;
   microvessel
AB Apical microvilli of polarized epithelial cells govern the absorption of metabolites and the transport of fluid in tissues. Previously, we reported that tall and dense basal microvilli present on the endothelial cells of pancreatic cancers, a lethal malignancy with a high metabolism and unusual hypomicrovascularity, contain nutrient trafficking vesicles and glucose; their length and density were related to the glucose uptake of pancreatic cancers in a small-scale analysis. However, the implications of basal microvilli on pancreatic cancers are unknown. Here, we evaluated the clinical implications of basal microvilli in 106 pancreatic cancers. We found that basal microvilli are a dominant change in pancreatic cancers. The presence of longer and denser basal microvilli on the microvessels in pancreatic cancer tissues positively correlated with increased glucose uptake and higher metastatic (or invasive) and proliferative potentials of neoplastic cells and vice versa. Clinically, postoperative patients with longer and denser basal microvilli were more prone to unfavorable pathological characteristics and dismal prognoses. They were even more refractory to adjuvant therapy than those with shorter and thinner basal microvilli were. Our findings show that basal microvilli define the metabolic capacity and lethal phenotype of pancreatic cancers. (c) 2020 The Authors. The Journal of Pathology published by John Wiley & Sons, Ltd. on behalf of The Pathological Society of Great Britain and Ireland.
C1 [Han, Xu; Wang, Dansong; Lou, Wenhui] Fudan Univ, Zhongshan Hosp, Dept Gen Surg, 130 Yixueyuan Rd, Shanghai 20032, Peoples R China.
   [Ma, Lixiang] Fudan Univ, Sch Med Sci, Dept Anat Histol & Embryol, Shanghai, Peoples R China.
   [Gu, Jichun; Li, Ji; Fu, Deliang] Fudan Univ, Huashan Hosp, Pancreat Dis Inst, Dept Pancreat Surg, Shanghai, Peoples R China.
   [Saiyin, Hexige] Fudan Univ, Sch Life Sci, State Key Lab Genet Engn, C223,Life Sci Bldg,2005 Songhu Rd, Shanghai 200438, Peoples R China.
RP Lou, WH (通讯作者)，Fudan Univ, Zhongshan Hosp, Dept Gen Surg, 130 Yixueyuan Rd, Shanghai 20032, Peoples R China.; Saiyin, H (通讯作者)，Fudan Univ, Sch Life Sci, State Key Lab Genet Engn, C223,Life Sci Bldg,2005 Songhu Rd, Shanghai 200438, Peoples R China.; Li, J (通讯作者)，Fudan Univ, Huashan Hosp, Dept Pancreat Surg, 12 Middle Wulumuqi Rd, Shanghai 200040, Peoples R China.
EM liji@huashan.org.cn; lou.wenhui@zs-hospital.sh.cn; saiyin@fudan.edu.cn
OI Saiyin, Hexige/0000-0003-2993-6817
FU National Natural Science Foundation [81702304]; SinoGerman Precision
   Medicine in Pancreatic Cancer [GZ1456]
FX This study was supported by grants from the National Natural Science
   Foundation (81702304) and SinoGerman Precision Medicine in Pancreatic
   Cancer (GZ1456).
CR Asagi A, 2013, PANCREAS, V42, P11, DOI 10.1097/MPA.0b013e3182550d77
   Bryant KL, 2014, TRENDS BIOCHEM SCI, V39, P91, DOI 10.1016/j.tibs.2013.12.004
   Chatterjee M, 2017, CANCER RES, V77, P5925, DOI 10.1158/0008-5472.CAN-17-0604
   Chin V, 2018, COCHRANE DB SYST REV, DOI 10.1002/14651858.CD011044.pub2
   COUDRIER E, 1988, KIDNEY INT, V34, P309, DOI 10.1038/ki.1988.183
   Crawley SW, 2014, J CELL BIOL, V207, P441, DOI 10.1083/jcb.201407015
   Davidson SM, 2017, NAT MED, V23, P235, DOI 10.1038/nm.4256
   Gresham GK, 2014, BMC CANCER, V14, DOI 10.1186/1471-2407-14-471
   Halberg KA, 2016, NAT COMMUN, V7, DOI 10.1038/ncomms11266
   Helander HF, 2014, SCAND J GASTROENTERO, V49, P681, DOI 10.3109/00365521.2014.898326
   Lancu TC, 2007, ULTRASTRUCT PATHOL, V31, P173, DOI 10.1080/01913120701350712
   Lange K, 2011, J CELL PHYSIOL, V226, P896, DOI 10.1002/jcp.22302
   Loberg RD, 2007, CA-CANCER J CLIN, V57, P225, DOI 10.3322/canjclin.57.4.225
   Ma LX, 2020, CANCER MED-US, V9, P5535, DOI 10.1002/cam4.3177
   Ma LX, 2017, PLOS ONE, V12, DOI 10.1371/journal.pone.0176844
   Neesse A, 2015, GUT, V64, P1476, DOI 10.1136/gutjnl-2015-309304
   O'Reilly EM, 2019, JAMA ONCOL, V5, P1431, DOI 10.1001/jamaoncol.2019.1588
   Okazaki E, 2019, AM J ROENTGENOL, V213, P1366, DOI 10.2214/AJR.19.21376
   PEPPERKOK R, 1993, CELL, V74, P71, DOI 10.1016/0092-8674(93)90295-2
   Ruckpaul K., 2006, ENCY REFERENCE GENOM, P1116
   Ruemmele FM, 2006, ORPHANET J RARE DIS, V1, DOI 10.1186/1750-1172-1-22
   Ryan DP, 2014, NEW ENGL J MED, V371, P1039, DOI 10.1056/NEJMra1404198
   Saiyin H, 2015, J PATHOL, V236, P142, DOI 10.1002/path.4506
   Schellenberg D, 2010, INT J RADIAT ONCOL, V77, P1420, DOI 10.1016/j.ijrobp.2009.06.049
   Sheikhbahaei S, 2016, NUCL MED COMMUN, V37, P231, DOI 10.1097/MNM.0000000000000436
   Von Hoff DD, 2011, J CLIN ONCOL, V29, P4548, DOI 10.1200/JCO.2011.36.5742
   Yamamoto T, 2015, ANN SURG ONCOL, V22, P677, DOI 10.1245/s10434-014-4046-2
   Yan L, 2019, CANCERS, V11, DOI 10.3390/cancers11101460
   Ying HQ, 2012, CELL, V149, P656, DOI 10.1016/j.cell.2012.01.058
NR 29
TC 1
Z9 1
U1 0
U2 2
PU WILEY
PI HOBOKEN
PA 111 RIVER ST, HOBOKEN 07030-5774, NJ USA
SN 0022-3417
EI 1096-9896
J9 J PATHOL
JI J. Pathol.
PD MAR
PY 2021
VL 253
IS 3
BP 304
EP 314
DI 10.1002/path.5588
EA JAN 2021
PG 11
WC Oncology; Pathology
WE Science Citation Index Expanded (SCI-EXPANDED)
SC Oncology; Pathology
GA QC1GL
UT WOS:000609941700001
PM 33159698
OA Green Published, hybrid
DA 2022-07-19
ER

PT J
AU Yang, Y
   Zhang, ZJ
   Wen, Y
   Xiong, L
   Huang, YP
   Wang, YX
   Liu, K
AF Yang, Yang
   Zhang, Zi-Jian
   Wen, Yu
   Xiong, Li
   Huang, Yun-Peng
   Wang, Yong-Xiang
   Liu, Kai
TI Novel perspective in pancreatic cancer therapy: Targeting ferroptosis
   pathway
SO WORLD JOURNAL OF GASTROINTESTINAL ONCOLOGY
LA English
DT Review
DE Pancreatic cancer; Ferroptosis; Reactive oxygen species; Iron
   metabolism; Lipid peroxides
ID CELL-DEATH; ADJUVANT CHEMOTHERAPY; GEMCITABINE; IRON; RESECTION;
   METABOLISM; ACTIVATION; RESISTANCE; SORAFENIB; ROLES
AB Pancreatic cancer is a highly lethal malignancy with low resection and survival rates and is not sensitive to radiotherapy and chemotherapy. Ferroptosis is a novel form of nonapoptotic regulated cell death characterized by the accumulation of lipid peroxides and reactive oxygen species involved in iron metabolism. Ferroptosis has a significant role in the occurrence and development of various tumors. Previous studies have shown that regulating ferroptosis-induced cell death inhibited tumor growth in pancreatic cancer and was synergistic with other antitumor drugs to improve treatment sensitivity. Herein, we discuss the mechanism, inducers, and developments of ferroptosis in pancreatic cancer to provide new strategies for the treatment of the malignancy.
C1 [Yang, Yang; Zhang, Zi-Jian; Wen, Yu; Xiong, Li; Huang, Yun-Peng; Wang, Yong-Xiang; Liu, Kai] Cent South Univ, Xiangya Hosp 2, Dept Gen Surg, 139 Renmin Rd, Changsha 410011, Hunan, Peoples R China.
RP Wen, Y (通讯作者)，Cent South Univ, Xiangya Hosp 2, Dept Gen Surg, 139 Renmin Rd, Changsha 410011, Hunan, Peoples R China.
EM wenyu761507@csu.edu.cn
FU National Natural Science Foundation of China [81970569, 81773293];
   Natural Science Foundation of Hunan Province [2017SK50121]
FX Supported by The National Natural Science Foundation of China, No.
   81970569 and 81773293; Natural Science Foundation of Hunan Province, No.
   2017SK50121.
CR Badgley MA, 2020, SCIENCE, V368, P85, DOI 10.1126/science.aaw9872
   Belavgeni A, 2020, CELL CHEM BIOL, V27, P448, DOI 10.1016/j.chembiol.2020.03.016
   Bray F, 2018, CA-CANCER J CLIN, V68, P394, DOI 10.3322/caac.21492
   Chakraborty S, 2012, BBA-REV CANCER, V1826, P129, DOI 10.1016/j.bbcan.2012.03.008
   Conroy T, 2018, NEW ENGL J MED, V379, P2395, DOI 10.1056/NEJMoa1809775
   D'Herde K, 2017, NAT CHEM BIOL, V13, P4, DOI 10.1038/nchembio.2261
   Daamen LA, 2019, EJSO-EUR J SURG ONC, V45, P1770, DOI 10.1016/j.ejso.2019.05.031
   Dai EY, 2020, AUTOPHAGY, V16, P2069, DOI 10.1080/15548627.2020.1714209
   Dai YL, 2017, CHEM SOC REV, V46, P3830, DOI 10.1039/c6cs00592f
   Dixon SJ, 2015, ACS CHEM BIOL, V10, P1604, DOI 10.1021/acschembio.5b00245
   Dixon SJ, 2012, CELL, V149, P1060, DOI 10.1016/j.cell.2012.03.042
   Doll S, 2019, NATURE, V575, P693, DOI 10.1038/s41586-019-1707-0
   Doll S, 2017, IUBMB LIFE, V69, P423, DOI 10.1002/iub.1616
   Dolma S, 2003, CANCER CELL, V3, P285, DOI 10.1016/S1535-6108(03)00050-3
   Eling Nils, 2015, Oncoscience, V2, P517
   Feng HZ, 2018, PLOS BIOL, V16, DOI 10.1371/journal.pbio.2006203
   Fischer NW, 2016, CELL CYCLE, V15, P3210, DOI 10.1080/15384101.2016.1241917
   Galluzzi L, 2018, CELL DEATH DIFFER, V25, P486, DOI 10.1038/s41418-017-0012-4
   Graham RM, 2007, WORLD J GASTROENTERO, V13, P4725, DOI 10.3748/wjg.v13.i35.4725
   Hassannia B, 2019, CANCER CELL, V35, P830, DOI 10.1016/j.ccell.2019.04.002
   Hayano M, 2016, CELL DEATH DIFFER, V23, P270, DOI 10.1038/cdd.2015.93
   Hou W, 2016, AUTOPHAGY, V12, P1425, DOI 10.1080/15548627.2016.1187366
   Hu NJ, 2021, BIOCHEM BIOPH RES CO, V536, P100, DOI 10.1016/j.bbrc.2020.12.066
   Kim EH, 2018, CANCER LETT, V432, P180, DOI 10.1016/j.canlet.2018.06.018
   Kim SE, 2016, NAT NANOTECHNOL, V11, P977, DOI 10.1038/nnano.2016.164
   Kuang FM, 2021, CELL CHEM BIOL, V28, P765, DOI 10.1016/j.chembiol.2021.01.006
   Lachaier E, 2014, ANTICANCER RES, V34, P6417
   Li CF, 2021, AUTOPHAGY, V17, P948, DOI [10.1145/3421766.3421867, 10.1080/15548627.2020.1739447]
   Liang C, 2019, ADV MATER, V31, DOI 10.1002/adma.201904197
   Liu MR, 2021, INVEST NEW DRUG, V39, P1123, DOI 10.1007/s10637-021-01070-0
   Liu Y, 2021, CANCER GENE THER, V28, P55, DOI 10.1038/s41417-020-0182-y
   Maiorino M, 2018, ANTIOXID REDOX SIGN, V29, P61, DOI 10.1089/ars.2017.7115
   Mann KM, 2016, PHARMACOL THERAPEUT, V168, P29, DOI 10.1016/j.pharmthera.2016.09.003
   Masaldan S, 2019, FREE RADICAL BIO MED, V133, P221, DOI 10.1016/j.freeradbiomed.2018.09.033
   Mou YH, 2019, J HEMATOL ONCOL, V12, DOI 10.1186/s13045-019-0720-y
   Murakami Y, 2009, J GASTROINTEST SURG, V13, P85, DOI 10.1007/s11605-008-0650-4
   Muri J, 2019, CELL REP, V29, P2731, DOI 10.1016/j.celrep.2019.10.070
   Oettle H, 2007, JAMA-J AM MED ASSOC, V297, P267, DOI 10.1001/jama.297.3.267
   Ou Y, 2016, P NATL ACAD SCI USA, V113, pE6806, DOI 10.1073/pnas.1607152113
   Rasmussen LS, 2019, ACTA ONCOL, V58, P864, DOI 10.1080/0284186X.2019.1581374
   Rong YF, 2021, J CELL MOL MED, V25, P2163, DOI 10.1111/jcmm.16196
   Shintoku R, 2017, CANCER SCI, V108, P2187, DOI 10.1111/cas.13380
   Sinn M, 2020, EUR J CANCER, V138, P172, DOI 10.1016/j.ejca.2020.06.032
   Siu LL, 2006, CLIN CANCER RES, V12, P144, DOI 10.1158/1078-0432.CCR-05-1571
   Song J, 2021, EMBO REP, V22, DOI 10.15252/embr.202051162
   Song ZW, 2020, ONCOL REP, V43, P516, DOI 10.3892/or.2019.7425
   Storz Peter, 2017, Small GTPases, V8, P38, DOI 10.1080/21541248.2016.1192714
   Sun QY, 2019, OXID MED CELL LONGEV, V2019, DOI 10.1155/2019/2749173
   Sun XF, 2016, HEPATOLOGY, V63, P173, DOI 10.1002/hep.28251
   Tang DL, 2021, CELL RES, V31, P107, DOI 10.1038/s41422-020-00441-1
   Tang DL, 2019, CELL RES, V29, P347, DOI 10.1038/s41422-019-0164-5
   Thevenod Frank, 2018, Met Ions Life Sci, V18, DOI 10.1515/9783110470734-021
   Uesaka K, 2016, LANCET, V388, P248, DOI 10.1016/S0140-6736(16)30583-9
   Wang K, 2021, CELL DEATH DIFFER, V28, P1222, DOI 10.1038/s41418-020-00644-4
   Wang K, 2019, DRUG DES DEV THER, V13, P2135, DOI 10.2147/DDDT.S199459
   Wang WM, 2019, NATURE, V569, P270, DOI 10.1038/s41586-019-1170-y
   Wang Y, 2020, BIOCHEM BIOPH RES CO, V531, P581, DOI 10.1016/j.bbrc.2020.07.032
   Winterbourn CC, 1995, TOXICOL LETT, V82-3, P969, DOI 10.1016/0378-4274(95)03532-X
   Wu XG, 2021, THERANOSTICS, V11, P3052, DOI 10.7150/thno.54113
   Xie Y, 2016, CELL DEATH DIFFER, V23, P369, DOI 10.1038/cdd.2015.158
   Yamaguchi Y, 2018, INT J ONCOL, V52, P1011, DOI 10.3892/ijo.2018.4259
   Yang BC, 2020, MOL THER-ONCOLYTICS, V18, P457, DOI 10.1016/j.omto.2020.08.002
   Yang WS, 2008, CHEM BIOL, V15, P234, DOI 10.1016/j.chembiol.2008.02.010
   Yang WS, 2014, CELL, V156, P317, DOI 10.1016/j.cell.2013.12.010
   Ye Z, 2021, REDOX BIOL, V38, DOI 10.1016/j.redox.2020.101807
   Ye Z, 2020, AM J CANCER RES, V10, P1182
   Zhou BR, 2020, SEMIN CANCER BIOL, V66, P89, DOI 10.1016/j.semcancer.2019.03.002
   Zhu S, 2017, CANCER RES, V77, P2064, DOI 10.1158/0008-5472.CAN-16-1979
NR 68
TC 0
Z9 0
U1 12
U2 14
PU BAISHIDENG PUBLISHING GROUP INC
PI PLEASANTON
PA 7041 Koll Center Parkway, Suite 160, PLEASANTON, CA, UNITED STATES
SN 1948-5204
J9 WORLD J GASTRO ONCOL
JI World J. Gastrointest. Oncol.
PD NOV 15
PY 2021
VL 13
IS 11
BP 1668
EP 1679
DI 10.4251/wjgo.v13.i11.1668
PG 12
WC Oncology; Gastroenterology & Hepatology
WE Science Citation Index Expanded (SCI-EXPANDED)
SC Oncology; Gastroenterology & Hepatology
GA XL4WF
UT WOS:000728144900008
PM 34853642
OA Green Published, gold
DA 2022-07-19
ER

PT J
AU Luo, YD
   Yang, YY
   Liu, MY
   Wang, D
   Wang, F
   Bi, YW
   Ji, JT
   Li, SY
   Liu, Y
   Chen, R
   Huang, HJ
   Wang, XJ
   Swidnicka-Siergiejko, AK
   Janowitz, T
   Beyaz, S
   Wang, GQ
   Xu, SL
   Bialkowska, AB
   Luo, CK
   Pin, CL
   Liang, G
   Lu, XB
   Wu, MX
   Shroyer, KR
   Wolff, RA
   Plunkett, W
   Ji, BA
   Li, ZS
   Li, E
   Li, XK
   Yang, VW
   Logsdon, CD
   Abbruzzese, JL
   Lu, WQ
AF Luo, Yongde
   Yang, Yaying
   Liu, Muyun
   Wang, Dan
   Wang, Feng
   Bi, Yawei
   Ji, Juntao
   Li, Suyun
   Liu, Yan
   Chen, Rong
   Huang, Haojie
   Wang, Xiaojie
   Swidnicka-Siergiejko, Agnieszka K.
   Janowitz, Tobias
   Beyaz, Semir
   Wang, Guoqiang
   Xu, Sulan
   Bialkowska, Agnieszka B.
   Luo, Catherine K.
   Pin, Christoph L.
   Liang, Guang
   Lu, Xiongbin
   Wu, Maoxin
   Shroyer, Kenneth R.
   Wolff, Robert A.
   Plunkett, William
   Ji, Baoan
   Li, Zhaoshen
   Li, Ellen
   Li, Xiaokun
   Yang, Vincent W.
   Logsdon, Craig D.
   Abbruzzese, James L.
   Lu, Weiqin
TI Oncogenic KRAS Reduces Expression of FGF21 in Acinar Cells to Promote
   Pancreatic Tumorigenesis in Mice on a High-Fat Diet
SO GASTROENTEROLOGY
LA English
DT Article
DE Gene Regulation; FGFR1; KLB; Signaling
ID ACTIVATED-RECEPTOR-GAMMA; DUCTAL ADENOCARCINOMA; INDUCED INFLAMMATION;
   METABOLIC-ACTIVITY; RAS ACTIVITY; BETA-KLOTHO; PPAR-ALPHA; CANCER;
   FIBROBLAST-GROWTH-FACTOR-21; KRAS(G12D)
AB BACKGROUND & AIMS: Obesity is a risk factor for pancreatic cancer. In mice, a high-fat diet (HFD) and expression of oncogenic KRAS lead to development of invasive pancreatic ductal adenocarcinoma (PDAC) by unknown mechanisms. We investigated how oncogenic KRAS regulates the expression of fibroblast growth factor 21, FGF21, a metabolic regulator that prevents obesity, and the effects of recombinant human FGF21 (rhFGF21) on pancreatic tumorigenesis. METHODS: We performed immunohistochemical analyses of FGF21 levels in human pancreatic tissue arrays, comprising 59 PDAC specimens and 45 nontumor tissues. We also studied mice with tamoxifeninducible expression of oncogenic KRAS in acinar cells (Kras(G12D/+) mice) and fElas(CreERT) mice (controls). Kras(G12D/+) mice were placed on an HFD or regular chow diet (control) and given injections of rhFGF21 or vehicle; pancreata were collected and analyzed by histology, immunoblots, quantitative polymerase chain reaction, and immunohistochemistry. We measured markers of inflammation in the pancreas, liver, and adipose tissue. Activity of RAS was measured based on the amount of bound guanosine triphosphate. RESULTS: Pancreatic tissues of mice expressed high levels of FGF21 compared with liver tissues. FGF21 and its receptor proteins were expressed by acinar cells. Acinar cells that expressed Kras(G12D/+) had significantly lower expression of Fgf21 messenger RNA compared with acinar cells from control mice, partly due to down-regulation of PPARG expression-a transcription factor that activates Fgf21 transcription. Pancreata from Kras(G12D/+) mice on a control diet and given injections of rhFGF21 had reduced pancreatic inflammation, infiltration by immune cells, and acinar-to-ductal metaplasia compared with mice given injections of vehicle. HFD-fed Kras(G12D/+) mice given injections of vehicle accumulated abdominal fat, developed extensive inflammation, pancreatic cysts, and high-grade pancreatic intraepithelial neoplasias (PanINs); half the mice developed PDAC with liver metastases. HFD-fed Kras(G12D/+) mice given injections of rhFGF21 had reduced accumulation of abdominal fat and pancreatic triglycerides, fewer pancreatic cysts, reduced systemic and pancreatic markers of inflammation, fewer PanINs, and longer survival-only approximately 12% of the mice developed PDACs, and none of the mice had metastases. Pancreata from HFD-fed Kras(G12D/+) mice given injections of rhFGF21 had lower levels of active RAS than from mice given vehicle. CONCLUSIONS: Normal acinar cells from mice and humans express high levels of FGF21. In mice, acinar expression of oncogenic KRAS significantly reduces FGF21 expression. When these mice are placed on an HFD, they develop extensive inflammation, pancreatic cysts, PanINs, and PDACs, which are reduced by injection of FGF21. FGF21 also reduces the guanosine triphosphate binding capacity of RAS. FGF21 might be used in the prevention or treatment of pancreatic cancer.
C1 [Luo, Yongde; Wang, Xiaojie; Liang, Guang; Li, Xiaokun] Wenzhou Med Univ, Sch Pharmaceut Sci, Wenzhou, Zhejiang, Peoples R China.
   [Luo, Yongde; Wang, Dan; Bi, Yawei; Ji, Juntao; Li, Suyun; Wang, Guoqiang; Xu, Sulan; Bialkowska, Agnieszka B.; Luo, Catherine K.; Li, Ellen; Yang, Vincent W.; Lu, Weiqin] SUNY Stony Brook, Dept Med, Stony Brook, NY 11794 USA.
   [Yang, Yaying; Liu, Muyun; Wolff, Robert A.; Logsdon, Craig D.; Abbruzzese, James L.; Lu, Weiqin] Univ Texas MD Anderson Canc Ctr, Dept Gastrointestinal Med Oncol, Houston, TX 77030 USA.
   [Wang, Feng] Sun Yat Sen Univ, Ctr Canc, State Key Lab Oncol South China, Collaborat Innovat Ctr Canc Med, Guangzhou, Guangdong, Peoples R China.
   [Liu, Yan; Huang, Haojie; Swidnicka-Siergiejko, Agnieszka K.; Logsdon, Craig D.] Univ Texas MD Anderson Canc Ctr, Dept Canc Biol, Houston, TX 77030 USA.
   [Chen, Rong; Plunkett, William] Univ Texas MD Anderson Canc Ctr, Dept Expt Therapeut, Houston, TX 77030 USA.
   [Janowitz, Tobias; Beyaz, Semir] Cold Spring Harbor Lab, POB 100, Cold Spring Harbor, NY 11724 USA.
   [Pin, Christoph L.] Univ Western Ontario, Childrens Hlth Res Inst, Schulich Sch Med, Dept Pediat, London, ON, Canada.
   [Pin, Christoph L.] Univ Western Ontario, Childrens Hlth Res Inst, Schulich Sch Med, Dept Oncol, London, ON, Canada.
   [Pin, Christoph L.] Univ Western Ontario, Childrens Hlth Res Inst, Schulich Sch Med, Dept Physiol & Pharmacol, London, ON, Canada.
   [Lu, Xiongbin] Indiana Univ Sch Med, Dept Med & Mol Genet, Indianapolis, IN 46202 USA.
   [Wu, Maoxin; Shroyer, Kenneth R.] SUNY Stony Brook, Dept Pathol, Stony Brook, NY 11794 USA.
   [Ji, Baoan] Mayo Clin, Dept Biochem & Mol Biol, Jacksonville, FL 32224 USA.
   [Li, Zhaoshen] Changhai Hosp, Dept Gastroenterol, Shanghai, Peoples R China.
   [Abbruzzese, James L.] Duke Univ, Dept Med, Duke Canc Inst, Div Med Oncol, Durham, NC USA.
RP Luo, YD (通讯作者)，Wenzhou Med Univ, Sch Pharmaceut Sci, Wenzhou, Zhejiang, Peoples R China.; Lu, WQ (通讯作者)，SUNY Stony Brook, Med Ctr, Dept Med, HSC T-15,101 Nicolls Rd, Stony Brook, NY 11794 USA.
EM yongdeluo08@gmail.com; weiqin.lu@stonybrookmedicine.edu
OI Pin, Christopher/0000-0002-1245-1058; Luo, Catherine
   K/0000-0002-2646-9566
FU Department of Medicine at Stony Brook University; Sheikh Ahmed Bin Zayed
   Al Nahyan Center for Pancreatic Cancer Research from the University of
   Texas MD Anderson Cancer Center; Pilot Project Grant at Stony Brook
   University; National Institutes of Health [DK052067, 5P20CA192994-02];
   Lockton Foundation Endowment; China Scholarship Council [201403170269,
   201603170128, 201703170106, 201506580014]; NATIONAL CANCER INSTITUTE
   [P20CA192994, P30CA016672] Funding Source: NIH RePORTER
FX This work was supported by grants from the Start-up Funds from the
   Department of Medicine at Stony Brook University (Weiqin Lu); Sheikh
   Ahmed Bin Zayed Al Nahyan Center for Pancreatic Cancer Research from the
   University of Texas MD Anderson Cancer Center (Weiqin Lu); Pilot Project
   Grant at Stony Brook University (Weiqin Lu); National Institutes of
   Health DK052067 (Craig D. Logsdon); Lockton Foundation Endowment (Craig
   D. Logsdon); China Scholarship Council nos. 201403170269 (Muyun Liu),
   201603170128 (Dan Wang), 201703170106 (Yawei Bi), and 201506580014
   (Juntao Ji); and National Institutes of Health 5P20CA192994-02 (Ellen
   Li).
CR Adams AC, 2013, MOL METAB, V2, P205, DOI 10.1016/j.molmet.2013.05.005
   Adams AC, 2013, MOL METAB, V2, P31, DOI 10.1016/j.molmet.2012.08.007
   Badman MK, 2007, CELL METAB, V5, P426, DOI 10.1016/j.cmet.2007.05.002
   BonDurant LD, 2017, CELL METAB, V25, P935, DOI 10.1016/j.cmet.2017.03.005
   Coate KC, 2017, CELL METAB, V25, P472, DOI 10.1016/j.cmet.2016.12.004
   Collins MA, 2012, J CLIN INVEST, V122, P639, DOI 10.1172/JCI59227
   Daniluk J, 2012, J CLIN INVEST, V122, P1519, DOI 10.1172/JCI59743
   Foltz IN, 2012, SCI TRANSL MED, V4, DOI 10.1126/scitranslmed.3004690
   Gaich G, 2013, CELL METAB, V18, P333, DOI 10.1016/j.cmet.2013.08.005
   Gruber R, 2016, GASTROENTEROLOGY, V151, P526, DOI 10.1053/j.gastro.2016.05.006
   Guerra C, 2007, CANCER CELL, V11, P291, DOI 10.1016/j.ccr.2007.01.012
   Guerra C, 2011, CANCER CELL, V19, P728, DOI 10.1016/j.ccr.2011.05.011
   He P, 2018, GASTROENTEROLOGY, V154, P1494, DOI 10.1053/j.gastro.2017.12.005
   Hingorani SR, 2003, CANCER CELL, V4, P437, DOI 10.1016/S1535-6108(03)00309-X
   Hingorani SR, 2005, CANCER CELL, V7, P469, DOI 10.1016/j.ccr.2005.04.023
   Huang H, 2014, ONCOGENE, V33, P532, DOI 10.1038/onc.2012.619
   Inagaki T, 2007, CELL METAB, V5, P415, DOI 10.1016/j.cmet.2007.05.003
   Incio J, 2016, CANCER DISCOV, V6, P852, DOI 10.1158/2159-8290.CD-15-1177
   Ji BA, 2008, GENESIS, V46, P390, DOI 10.1002/dvg.20411
   Ji BA, 2009, GASTROENTEROLOGY, V137, P1072, DOI 10.1053/j.gastro.2009.05.052
   Johnson CL, 2009, GASTROENTEROLOGY, V137, P1795, DOI 10.1053/j.gastro.2009.07.064
   Khan MS, 2013, BRIT J CANCER, V108, P1838, DOI 10.1038/bjc.2013.156
   Kharitonenkov A, 2005, J CLIN INVEST, V115, P1627, DOI 10.1172/JCI23606
   Kopp JL, 2012, CANCER CELL, V22, P737, DOI 10.1016/j.ccr.2012.10.025
   Kurosu H, 2007, J BIOL CHEM, V282, P26687, DOI 10.1074/jbc.M704165200
   Lu W, 2012, PLOS BIOL, V10, DOI 10.1371/journal.pbio.1001357
   Muise ES, 2008, MOL PHARMACOL, V74, P403, DOI 10.1124/mol.108.044826
   Ogawa Y, 2007, P NATL ACAD SCI USA, V104, P7432, DOI 10.1073/pnas.0701600104
   Pan FC, 2013, DEVELOPMENT, V140, P751, DOI 10.1242/dev.090159
   Philip B, 2013, GASTROENTEROLOGY, V145, P1449, DOI 10.1053/j.gastro.2013.08.018
   Qu C, 2013, BIO PROTOC, V3
   Rahib L, 2014, CANCER RES, V74, P2913, DOI 10.1158/0008-5472.CAN-14-0155
   Shen JL, 2017, P NATL ACAD SCI USA, V114, pE4020, DOI 10.1073/pnas.1616060114
   Singhal G, 2018, MOL METAB, V13, P56, DOI 10.1016/j.molmet.2018.03.002
   Siveke JT, 2007, CANCER CELL, V12, P266, DOI 10.1016/j.ccr.2007.08.002
   Tacer KF, 2010, MOL ENDOCRINOL, V24, P2050, DOI 10.1210/me.2010-0142
   Talukdar S, 2016, CELL METAB, V23, P427, DOI 10.1016/j.cmet.2016.02.001
   Wang D, 2019, CELL COMMUN SIGNAL, V17, DOI 10.1186/s12964-019-0333-7
   Wang H, 2008, MOL CELL BIOL, V28, P188, DOI 10.1128/MCB.00992-07
   Wang YJ, 2010, J BIOL CHEM, V285, P15668, DOI 10.1074/jbc.M110.102160
   Wu AL, 2011, SCI TRANSL MED, V3, DOI 10.1126/scitranslmed.3002669
   Yang CF, 2013, BMC GASTROENTEROL, V13, DOI 10.1186/1471-230X-13-67
   Yang CL, 2012, PLOS ONE, V7, DOI 10.1371/journal.pone.0037960
NR 43
TC 28
Z9 30
U1 2
U2 25
PU W B SAUNDERS CO-ELSEVIER INC
PI PHILADELPHIA
PA 1600 JOHN F KENNEDY BOULEVARD, STE 1800, PHILADELPHIA, PA 19103-2899 USA
SN 0016-5085
EI 1528-0012
J9 GASTROENTEROLOGY
JI Gastroenterology
PD NOV
PY 2019
VL 157
IS 5
BP 1413
EP +
DI 10.1053/j.gastro.2019.07.030
PG 27
WC Gastroenterology & Hepatology
WE Science Citation Index Expanded (SCI-EXPANDED)
SC Gastroenterology & Hepatology
GA JG5YO
UT WOS:000492148900036
PM 31352001
OA Green Submitted, Green Accepted
DA 2022-07-19
ER

PT J
AU Blum, R
   Kloog, Y
AF Blum, R.
   Kloog, Y.
TI Metabolism addiction in pancreatic cancer
SO CELL DEATH & DISEASE
LA English
DT Review
DE pancreatic cancer; oncogenic Ras; metabolism; glutamine metabolism;
   glycolysis; pentose phosphate pathway
ID HYPOXIA-INDUCIBLE FACTOR-1-ALPHA; ENDOTHELIAL GROWTH-FACTOR; RAS
   GENE-MUTATIONS; CELL-DEATH; LACTATE-DEHYDROGENASE; SIGNALING PATHWAY;
   ACTIVATED AKT; END-PRODUCTS; TUMOR-GROWTH; FACTOR-ALPHA
AB Pancreatic ductal adenocarcinoma, an aggressively invasive, treatment-resistant malignancy and the fourth leading cause of cancer deaths in the United States, is usually detectable only when already inevitably fatal. Despite advances in genetic screening, mapping and molecular characterization, its pathology remains largely elusive. Renewed research interest in longstanding doctrines of tumor metabolism has led to the emergence of aberrant signaling pathways as critical factors modulating central metabolic networks that fuel pancreatic tumors. Such pathways, including those of Ras signaling, glutamineregulatory enzymes, lipid metabolism and autophagy, are directly affected by genetic mutations and extreme tumor microenvironments that typify pancreatic tumor cells. Elucidation of these metabolic networks can be expected to yield more potent therapies against this deadly disease.
C1 [Blum, R.] NYU, Sch Med, Smilow Res Ctr, Dept Pathol, New York, NY 10016 USA.
   [Blum, R.] NYU, Sch Med, Smilow Res Ctr, Inst Canc, New York, NY 10016 USA.
   [Kloog, Y.] Tel Aviv Univ, Dept Neurobiol, IL-69978 Tel Aviv, Israel.
RP Blum, R (通讯作者)，NYU, Sch Med, Smilow Res Ctr, Dept Pathol, New York, NY 10016 USA.
EM blumroy@gmail.com
OI Blum, Roy/0000-0002-3987-7198
FU Israel Science Foundation [06049200403]; Prajs-Drimmer Institute for the
   Development of Anti-Degenerative Disease Drugs
FX We thank Ms. Shirley Smith for editorial assistance. This work was
   supported by an Israel Science Foundation Grant 06049200403 (YK), and by
   the Prajs-Drimmer Institute for the Development of Anti-Degenerative
   Disease Drugs (YK). YK is the incumbent of the Jack H Skirball Chair in
   Applied Neurobiology.
CR Abe R, 2008, CURR PHARM DESIGN, V14, P940, DOI 10.2174/138161208784139765
   Akakura N, 2001, CANCER RES, V61, P6548
   Alexiou P, 2010, CURR MED CHEM, V17, P2232, DOI 10.2174/092986710791331086
   Altomare DA, 2003, J CELL BIOCHEM, V88, P470, DOI 10.1002/jcb.10287
   Amedei A, 2013, CANCER IMMUNOL IMMUN, V62, P1249, DOI 10.1007/s00262-013-1429-3
   Asano T, 2004, ONCOGENE, V23, P8571, DOI 10.1038/sj.onc.1207902
   Bar-Sagi D, 2001, MOL CELL BIOL, V21, P1441, DOI 10.1128/MCB.21.5.1441-1443.2001
   Barthel A, 1999, J BIOL CHEM, V274, P20281, DOI 10.1074/jbc.274.29.20281
   Basta G, 2005, ARTERIOSCL THROM VAS, V25, P1401, DOI 10.1161/01.ATV.0000167522.48370.5e
   Ben Sahra I, 2010, CANCER RES, V70, P2465, DOI 10.1158/0008-5472.CAN-09-2782
   Berger DH, 1997, J SURG RES, V69, P199, DOI 10.1006/jsre.1997.5022
   BERRIDGE MJ, 1987, ANNU REV BIOCHEM, V56, P159, DOI 10.1146/annurev.bi.56.070187.001111
   Blum R, 2005, CANCER RES, V65, P999
   Blum R, 2005, DRUG RESIST UPDATE, V8, P369, DOI 10.1016/j.drup.2005.11.002
   Blum R, 2008, RECENT PAT ANTI-CANC, V3, P31
   Blum R, 2007, CANCER RES, V67, P3320, DOI 10.1158/0008-5472.CAN-06-4287
   Blum R, 2006, MOL CANCER THER, V5, P2337, DOI 10.1158/1535-7163.MCT-06-0193
   Boudreau MD, 2001, CANCER RES, V61, P1386
   Brahimi-Horn MC, 2007, CURR OPIN CELL BIOL, V19, P223, DOI 10.1016/j.ceb.2007.02.003
   Brune KA, 2010, JNCI-J NATL CANCER I, V102, P119, DOI 10.1093/jnci/djp466
   Bucciarelli LG, 2002, CELL MOL LIFE SCI, V59, P1117, DOI 10.1007/s00018-002-8491-x
   Cai WJ, 2006, P NATL ACAD SCI USA, V103, P13801, DOI 10.1073/pnas.0600362103
   Cairns RA, 2011, NAT REV CANCER, V11, P85, DOI 10.1038/nrc2981
   CALDERON P, 1979, BIOCHIM BIOPHYS ACTA, V574, P379, DOI 10.1016/0005-2760(79)90234-0
   Calhoun ES, 2003, AM J PATHOL, V163, P1255, DOI 10.1016/S0002-9440(10)63485-2
   Calle EE, 2003, NEW ENGL J MED, V348, P1625, DOI 10.1056/NEJMoa021423
   Cheng JQ, 1996, P NATL ACAD SCI USA, V93, P3636, DOI 10.1073/pnas.93.8.3636
   Cheon EC, 2011, INT J CANCER, V128, P2783, DOI 10.1002/ijc.25622
   Cleary SP, 2004, J AM COLL SURGEONS, V198, P722, DOI 10.1016/j.jamcollsurg.2004.01.008
   CLERC P, 1991, CANCER RES, V51, P3633
   Conroy T, 2011, CURR OPIN ONCOL, V23, P390, DOI 10.1097/CCO.0b013e3283473610
   Dang CV, 2012, GENE DEV, V26, P877, DOI 10.1101/gad.189365.112
   Dashty M, 2013, CLIN BIOCHEM, V46, P1339, DOI 10.1016/j.clinbiochem.2013.04.027
   Davies H, 2002, NATURE, V417, P949, DOI 10.1038/nature00766
   Dearling JLJ, 2004, J NUCL MED, V45, P101
   DeBerardinis RJ, 2008, CELL METAB, V7, P11, DOI 10.1016/j.cmet.2007.10.002
   Deprez J, 1997, J BIOL CHEM, V272, P17269, DOI 10.1074/jbc.272.28.17269
   Erickson JW, 2010, ONCOTARGET, V1, P734, DOI 10.18632/oncotarget.208
   Erlich S, 2006, BIOCHEM PHARMACOL, V72, P427, DOI 10.1016/j.bcp.2006.05.007
   Ertmer A, 2007, LEUKEMIA, V21, P936, DOI 10.1038/sj.leu.2404606
   Farre JC, 2009, CURR OPIN CELL BIOL, V21, P522, DOI 10.1016/j.ceb.2009.04.015
   Fischer K, 2007, BLOOD, V109, P3812, DOI 10.1182/blood-2006-07-035972
   Fujii S, 2008, CANCER SCI, V99, P1813, DOI 10.1111/j.1349-7006.2008.00893.x
   Fukuda R, 2002, J BIOL CHEM, V277, P38205, DOI 10.1074/jbc.M203781200
   Ganley IG, 2009, J BIOL CHEM, V284, P12297, DOI 10.1074/jbc.M900573200
   Gao N, 2002, J BIOL CHEM, V277, P31963, DOI 10.1074/jbc.M200082200
   Goggins M, 1996, CANCER RES, V56, P5360
   Goldberg L, 2012, CELL DEATH DIS, V3, DOI 10.1038/cddis.2012.24
   Goldberg L, 2008, MOL CANCER THER, V7, P3609, DOI 10.1158/1535-7163.MCT-08-0488
   Gorzalczany Y, 2011, CANCER LETT, V310, P207, DOI 10.1016/j.canlet.2011.07.002
   Gottlob K, 2001, GENE DEV, V15, P1406, DOI 10.1101/gad.889901
   Greenhill Claire, 2013, Nat Rev Gastroenterol Hepatol, V10, P260, DOI 10.1038/nrgastro.2013.57
   Guillaumond F, 2013, P NATL ACAD SCI USA, V110, P3919, DOI 10.1073/pnas.1219555110
   Guo JY, 2011, GENE DEV, V25, P460, DOI 10.1101/gad.2016311
   Haklai R, 2008, CANCER CHEMOTH PHARM, V61, P89, DOI 10.1007/s00280-007-0451-6
   Heiden MGV, 2009, SCIENCE, V324, P1029, DOI 10.1126/science.1160809
   Hidalgo M, 2010, NEW ENGL J MED, V362, P1605, DOI 10.1056/NEJMra0901557
   Hingorani SR, 2003, CANCER CELL, V4, P437, DOI 10.1016/S1535-6108(03)00309-X
   Hocker JR, 2013, INT J CANCER, V133, P2662, DOI 10.1002/ijc.28285
   HORI O, 1995, J BIOL CHEM, V270, P25752, DOI 10.1074/jbc.270.43.25752
   Hosokawa N, 2009, MOL BIOL CELL, V20, P1981, DOI 10.1091/mbc.E08-12-1248
   Hsu KF, 2009, AUTOPHAGY, V5, P451, DOI 10.4161/auto.5.4.7666
   Hu YM, 2012, CELL RES, V22, P399, DOI 10.1038/cr.2011.145
   Iacobuzio-Donahue CA, 2002, AM J PATHOL, V160, P1239, DOI 10.1016/S0002-9440(10)62551-5
   IMAGAWA W, 1989, P NATL ACAD SCI USA, V86, P4122, DOI 10.1073/pnas.86.11.4122
   Ishihara H, 1999, J CLIN INVEST, V104, P1621, DOI 10.1172/JCI7515
   Jansen B, 1999, J MOL MED-JMM, V77, P792, DOI 10.1007/s001099900052
   Jansen B, 1999, P NATL ACAD SCI USA, V96, P14019, DOI 10.1073/pnas.96.24.14019
   Jemal A, 2005, CA-CANCER J CLIN, V55, P10, DOI 10.3322/canjclin.55.1.10
   Jones S, 2009, SCIENCE, V324, P217, DOI 10.1126/science.1171202
   Jung CH, 2009, MOL BIOL CELL, V20, P1992, DOI 10.1091/mbc.E08-12-1249
   Kabeya Y, 2004, J CELL SCI, V117, P2805, DOI 10.1242/jcs.01131
   Kang R, 2014, ONCOGENE, V33, P567, DOI 10.1038/onc.2012.631
   Kang R, 2010, CELL DEATH DIFFER, V17, P666, DOI 10.1038/cdd.2009.149
   Kang R, 2011, ANTIOXID REDOX SIGN, V15, P2175, DOI 10.1089/ars.2010.3378
   Khasawneh J, 2009, P NATL ACAD SCI USA, V106, P3354, DOI 10.1073/pnas.0802864106
   Kim MJ, 2011, J BIOL CHEM, V286, P12924, DOI 10.1074/jbc.M110.138958
   Klein AP, 2004, CANCER RES, V64, P2634, DOI 10.1158/0008-5472.CAN-03-3823
   Klein AP, 2001, CANCER J, V7, P266
   Koukourakis MI, 2006, CANCER RES, V66, P632, DOI 10.1158/0008-5472.CAN-05-3260
   Kroemer G, 2008, CANCER CELL, V13, P472, DOI 10.1016/j.ccr.2008.05.005
   Kulke MH, 2007, J CLIN ONCOL, V25, P4787, DOI 10.1200/JCO.2007.11.8521
   Laheru D, 2012, INVEST NEW DRUG, V30, P2391, DOI 10.1007/s10637-012-9818-6
   Le A, 2010, P NATL ACAD SCI USA, V107, P2037, DOI 10.1073/pnas.0914433107
   Li AG, 2013, CLIN CANCER RES, V19, P3600, DOI 10.1158/1078-0432.CCR-12-3092
   Liang XH, 1999, NATURE, V402, P672, DOI 10.1038/45257
   LIEHR RM, 1990, GASTROENTEROLOGY, V98, P1666, DOI 10.1016/0016-5085(90)91105-F
   Liu L, 2013, EXP THER MED, V5, P338, DOI 10.3892/etm.2012.787
   Liu Y, 2010, BBA-GENE REGUL MECH, V1799, P119, DOI 10.1016/j.bbagrm.2009.11.008
   Liu ZW, 2013, CANCER BIOL THER, V14, P428, DOI 10.4161/cbt.23786
   Lock R, 2011, MOL BIOL CELL, V22, P165, DOI 10.1091/mbc.E10-06-0500
   Logsdon CD, 2007, CURR MOL MED, V7, P777, DOI 10.2174/156652407783220697
   Lunt SY, 2011, ANNU REV CELL DEV BI, V27, P441, DOI 10.1146/annurev-cellbio-092910-154237
   Maher JC, 2004, CANCER CHEMOTH PHARM, V53, P116, DOI 10.1007/s00280-003-0724-7
   Mancias JD, 2011, ONCOTARGET, V2, P1302
   Mazure NM, 2010, CURR OPIN CELL BIOL, V22, P177, DOI 10.1016/j.ceb.2009.11.015
   Mazure NM, 1997, BLOOD, V90, P3322, DOI 10.1182/blood.V90.9.3322
   Mercer CA, 2009, AUTOPHAGY, V5, P649, DOI 10.4161/auto.5.5.8249
   Michaud DS, 2001, JAMA-J AM MED ASSOC, V286, P921, DOI 10.1001/jama.286.8.921
   Mikuriya K, 2007, INT J ONCOL, V30, P849
   Mizushima N, 2003, J CELL SCI, V116, P1679, DOI 10.1242/jcs.00381
   Mohamedali A, 2008, TECHNOL CANCER RES T, V7, P407, DOI 10.1177/153303460800700509
   Moore MJ, 2007, J CLIN ONCOL, V25, P1960, DOI 10.1200/JCO.2006.07.9525
   Mottet D, 2003, J CELL PHYSIOL, V194, P30, DOI 10.1002/jcp.10176
   Muller Sascha A, 2012, Recent Results Cancer Res, V196, P53, DOI 10.1007/978-3-642-31629-6_4
   Nagaoka Y, 2004, REDOX REP, V9, P321, DOI 10.1179/135100004225006812
   NEEPER M, 1992, J BIOL CHEM, V267, P14998
   OHMURA E, 1990, CANCER RES, V50, P103
   Okami J, 2004, CANCER RES, V64, P5338, DOI 10.1158/0008-5472.CAN-04-0089
   Okami K, 1998, CANCER RES, V58, P509
   Ota S, 2013, TARGET ONCOL, V8, P145, DOI 10.1007/s11523-013-0273-x
   Owen OE, 2002, J BIOL CHEM, V277, P30409, DOI 10.1074/jbc.R200006200
   Pan S, 2012, J PROTEOME RES, V11, P1937, DOI 10.1021/pr201117w
   Parkin DM, 2001, EUR J CANCER, V37, pS4, DOI 10.1016/S0959-8049(01)00267-2
   Pattingre S, 2005, CELL, V122, P927, DOI 10.1016/j.cell.2005.07.002
   PERMERT J, 1993, EUR J SURG, V159, P101
   Poruk KE, 2013, ANN SURG, V257, P17, DOI 10.1097/SLA.0b013e31825ffbfb
   Pouyssegur J, 2006, NATURE, V441, P437, DOI 10.1038/nature04871
   Qian JY, 2005, CANCER RES, V65, P5045, DOI 10.1158/0008-5472.CAN-04-3208
   Quispe-Tintaya W, 2013, P NATL ACAD SCI USA, V110, P8668, DOI 10.1073/pnas.1211287110
   Rajagopalan H, 2002, NATURE, V418, P934, DOI 10.1038/418934a
   Reddy S, 2009, LANCET ONCOL, V10, P287, DOI 10.1016/S1470-2045(09)70065-8
   Reggiori F, 2005, CURR OPIN CELL BIOL, V17, P415, DOI 10.1016/j.ceb.2005.06.007
   Ren CL, 2013, MED HYPOTHESES, V80, P833, DOI 10.1016/j.mehy.2013.03.027
   Rez G, 1999, CARCINOGENESIS, V20, P1893, DOI 10.1093/carcin/20.10.1893
   Riganti C, 2012, FREE RADICAL BIO MED, V53, P421, DOI 10.1016/j.freeradbiomed.2012.05.006
   Roberts NJ, 2012, CANCER DISCOV, V2, P41, DOI 10.1158/2159-8290.CD-11-0194
   Robey RB, 2006, ONCOGENE, V25, P4683, DOI 10.1038/sj.onc.1209595
   Rojas A, 2010, CARCINOGENESIS, V31, P334, DOI 10.1093/carcin/bgp322
   Rong YF, 2013, TUMOR BIOL, V34, P1523, DOI 10.1007/s13277-013-0679-1
   Rose DP, 1999, PHARMACOL THERAPEUT, V83, P217, DOI 10.1016/S0163-7258(99)00026-1
   Rose DP, 1997, BREAST CANCER RES TR, V46, P225, DOI 10.1023/A:1005971317978
   Rose DP, 1997, AM J CLIN NUTR, V66, P1513
   Ruggeri BA, 1998, MOL CARCINOGEN, V21, P81, DOI 10.1002/(SICI)1098-2744(199802)21:2<81::AID-MC1>3.0.CO;2-R
   Ryu B, 2002, CANCER RES, V62, P819
   Sakurada A, 1997, JPN J CANCER RES, V88, P1025, DOI 10.1111/j.1349-7006.1997.tb00324.x
   Schlieman MG, 2003, BRIT J CANCER, V89, P2110, DOI 10.1038/sj.bjc.6601396
   Schonleben F, 2006, CLIN CANCER RES, V12, P3851, DOI 10.1158/1078-0432.CCR-06-0292
   Seidler NW, 2013, ADV EXP MED BIOL, V985, P61, DOI 10.1007/978-94-007-4716-6_3
   Shanware NP, 2011, J MOL MED, V89, P229, DOI 10.1007/s00109-011-0731-9
   SMITH JJ, 1987, P NATL ACAD SCI USA, V84, P7567, DOI 10.1073/pnas.84.21.7567
   Sodhi A, 2001, BIOCHEM BIOPH RES CO, V287, P292, DOI 10.1006/bbrc.2001.5532
   Son J, 2013, NATURE, V496, P101, DOI 10.1038/nature12040
   Strouch MJ, 2011, J SURG RES, V165, P75, DOI 10.1016/j.jss.2009.04.022
   Suzuki K, 2007, FEBS LETT, V581, P2156, DOI 10.1016/j.febslet.2007.01.096
   TADA M, 1993, CANCER RES, V53, P2472
   Tang DL, 2010, J CELL BIOL, V190, P881, DOI 10.1083/jcb.200911078
   Tang DL, 2010, BBA-GENE REGUL MECH, V1799, P131, DOI 10.1016/j.bbagrm.2009.11.014
   Tracy K, 2007, MOL CELL BIOL, V27, P6229, DOI 10.1128/MCB.02246-06
   van der Heijden MS, 2003, CANCER RES, V63, P2585
   WARBURG O, 1956, SCIENCE, V123, P309, DOI 10.1126/science.123.3191.309
   Warburg O, 1927, J GEN PHYSIOL, V8, P519, DOI 10.1085/jgp.8.6.519
   Weinstein IB, 2008, CANCER RES, V68, P3077, DOI 10.1158/0008-5472.CAN-07-3293
   Weinstein IB, 2000, CARCINOGENESIS, V21, P857, DOI 10.1093/carcin/21.5.857
   Weis B, 1999, ONCOGENE, V18, P2579, DOI 10.1038/sj.onc.1202602
   Wirawan E, 2012, CELL RES, V22, P43, DOI 10.1038/cr.2011.152
   Wise DR, 2010, TRENDS BIOCHEM SCI, V35, P427, DOI 10.1016/j.tibs.2010.05.003
   Witkiewicz AK, 2008, CELL CYCLE, V7, P3021, DOI 10.4161/cc.7.19.6719
   Wray CJ, 2005, GASTROENTEROLOGY, V128, P1626, DOI 10.1053/j.gastro.2005.03.035
   Xiao HJ, 2013, ONCOL REP, V29, P329, DOI 10.3892/or.2012.2085
   Yamada T, 1998, CLIN CANCER RES, V4, P1527
   Yamamoto S, 2004, CLIN CANCER RES, V10, P2846, DOI 10.1158/1078-0432.CCR-02-1441
   Yang SH, 2011, GENE DEV, V25, P717, DOI 10.1101/gad.2016111
   Yang Youyun, 2011, Int J Biochem Mol Biol, V2, P89
   Yang ZF, 2010, CURR OPIN CELL BIOL, V22, P124, DOI 10.1016/j.ceb.2009.11.014
   Yazbeck VY, 2008, EXP HEMATOL, V36, P443, DOI 10.1016/j.exphem.2007.12.008
   Ying HQ, 2012, CELL, V149, P656, DOI 10.1016/j.cell.2012.01.058
   Young VR, 2001, J NUTR, V131, p2449S, DOI 10.1093/jn/131.9.2449S
   Zhou WD, 2012, J PROTEOME RES, V11, P554, DOI 10.1021/pr2009274
   Zhou WD, 2011, J PROTEOME RES, V10, P1944, DOI 10.1021/pr101179t
NR 170
TC 92
Z9 92
U1 2
U2 21
PU SPRINGERNATURE
PI LONDON
PA CAMPUS, 4 CRINAN ST, LONDON, N1 9XW, ENGLAND
SN 2041-4889
J9 CELL DEATH DIS
JI Cell Death Dis.
PD FEB
PY 2014
VL 5
AR e1065
DI 10.1038/cddis.2014.38
PG 13
WC Cell Biology
WE Science Citation Index Expanded (SCI-EXPANDED)
SC Cell Biology
GA AC0ZJ
UT WOS:000332223700022
PM 24556680
OA Green Published, gold
DA 2022-07-19
ER

PT J
AU OGAWA, T
   MAKINO, T
   HIROSE, N
   SUGANO, M
AF OGAWA, T
   MAKINO, T
   HIROSE, N
   SUGANO, M
TI LACK OF INFLUENCE OF LOW BLOOD CHOLESTEROL LEVELS ON PANCREATIC
   CARCINOGENESIS AFTER INITIATION WITH N-NITROSOBIS(2-OXOPROPYL)AMINE IN
   SYRIAN GOLDEN-HAMSTERS
SO CARCINOGENESIS
LA English
DT Article
ID RAT MAMMARY CARCINOGENESIS; VITAMIN-E; CHOLESTYRAMINE; INHIBITION;
   MEVALONATE; MODULATION; METABOLISM; SESAMIN; CANCER
AB The effects of a cholesterol-free diet, a cholesterol-free diet supplemented with sesamin, and a diet supplemented with sesamin on pancreatic carcinogenesis of N-nitrosobis(2-oxopropyl)amine (BOP) were investigated in 140 female Syrian golden hamsters. BOP (70 and 20 mg/kg body wt) was injected s.c. twice at an interval of 2 weeks at the beginning of the experiment. Starting 3 weeks thereafter, the animals were maintained on basal diet, cholesterol-free diet, basal diet plus sesamin, or cholesterol-free diet plus sesamin for a further 15 weeks. All surviving hamsters were killed at week 18, and the pancreatic tissues examined histologically. The incidences of pancreatic neoplastic and preneoplastic lesions in each group did not show any statistically significant variation. The cholesterol-free diet significantly decreased the cholesterol contents of the serum, pancreas and liver, and sesamin supplement significantly decreased the cholesterol contents of the serum and liver. Both the cholesterol-free diet and sesamin decreased the serum lipoperoxide levels. The results thus indicated that low cholesterol per se and sesamin exert no significant influence on BOP-initiated pancreatic carcinogenesis in hamsters, at least within the 4 month period after carcinogen treatment.
C1 KYUSHU UNIV, FAC AGR, NUTR CHEM LAB, HIGASHI KU, FUKUOKA 812, JAPAN.
RP OGAWA, T (通讯作者)，KYUSHU UNIV, FAC MED, DEPT SURG 1, HIGASHI KU, 3-1-1MAIDASHI, FUKUOKA 812, JAPAN.
RI Hirose, Nobuaki/G-6456-2012
OI Hirose, Nobuaki/0000-0002-6611-8875
CR ABELL LL, 1952, J BIOL CHEM, V195, P357
   ASANO T, 1975, P SOC EXP BIOL MED, V150, P780
   COHEN BI, 1977, J LIPID RES, V18, P223
   CRUSE JP, 1982, GUT, V23, P594, DOI 10.1136/gut.23.7.594
   DEFABIANI E, 1989, PHARMACOL RES, V21, P567, DOI 10.1016/1043-6618(89)90198-9
   Gabriel H F, 1987, In Vivo, V1, P303
   GONZALEZPACANOWSKA D, 1988, ENZYME, V39, P90
   HIROSE M, 1986, CARCINOGENESIS, V7, P1155, DOI 10.1093/carcin/7.7.1155
   HIROSE N, 1991, J LIPID RES, V32, P629
   HIROSE N, 1992, ANTICANCER RES, V12, P1259
   KING MM, 1983, CANCER RES, V43, P2485
   LITTMAN ML, 1966, CANCER CHEM REPORT, V50, P24
   LOWRY OH, 1951, J BIOL CHEM, V193, P265
   MCCORMICK DL, 1984, CANCER RES, V44, P2858
   MELHEM MF, 1987, BRIT J CANCER, V56, P45, DOI 10.1038/bjc.1987.150
   MIZUMOTO K, 1988, CARCINOGENESIS, V9, P1421, DOI 10.1093/carcin/9.8.1421
   MORGAN RGH, 1990, INT J EXP PATHOL, V71, P485
   NIGRO ND, 1973, DIS COLON RECTUM, V16, P438, DOI 10.1007/BF02588866
   ODA H, 1990, LIPIDS, V25, P706, DOI 10.1007/BF02544038
   OGAWA T, 1992, CARCINOGENESIS, V13, P2047, DOI 10.1093/carcin/13.11.2047
   OGAWA T, 1991, CARCINOGENESIS, V12, P1227, DOI 10.1093/carcin/12.7.1227
   PETIT D, 1988, ATHEROSCLEROSIS, V74, P215, DOI 10.1016/0021-9150(88)90240-7
   QUESNEYHUNEEUS V, 1983, J BIOL CHEM, V258, P378
   SCHNEIDER WC, 1946, J BIOL CHEM, V164, P747
   SHKLAR G, 1982, J NATL CANCER I, V68, P791
   SIPERSTEIN MD, 1984, J LIPID RES, V25, P1462
   SUCKLING KE, 1991, ATHEROSCLEROSIS, V89, P183, DOI 10.1016/0021-9150(91)90059-C
   TRICKLER D, 1987, J NATL CANCER I, V78, P165, DOI 10.1093/jnci/78.1.165
   USA American Institute of Nutrition, 1977, Journal of Nutrition, V107, P1340
   YAGI K, 1976, BIOCHEM MED METAB B, V15, P212, DOI 10.1016/0006-2944(76)90049-1
NR 30
TC 8
Z9 8
U1 0
U2 0
PU OXFORD UNIV PRESS
PI OXFORD
PA GREAT CLARENDON ST, OXFORD OX2 6DP, ENGLAND
SN 0143-3334
EI 1460-2180
J9 CARCINOGENESIS
JI Carcinogenesis
PD AUG
PY 1994
VL 15
IS 8
BP 1663
EP 1666
DI 10.1093/carcin/15.8.1663
PG 4
WC Oncology
WE Science Citation Index Expanded (SCI-EXPANDED)
SC Oncology
GA PC325
UT WOS:A1994PC32500030
PM 8055648
DA 2022-07-19
ER

PT J
AU Chin, BB
   Wahl, RL
AF Chin, BB
   Wahl, RL
TI F-18-fluoro-2-deoxyglucose positron emission tomography in the
   evaluation of gastrointestinal malignancies
SO GUT
LA English
DT Article; Proceedings Paper
CT European-Institute-of-Healthcare Gastroenterology Symposium
CY 2002
CL BARCELONA, SPAIN
SP European Inst Healthcare
ID RECURRENT COLORECTAL-CANCER; WHOLE-BODY PET; SQUAMOUS-CELL CARCINOMA;
   F-18 FDG PET; PANCREATIC-CANCER; LIVER METASTASES;
   HEPATOCELLULAR-CARCINOMA; PREOPERATIVE RADIATION; ESOPHAGEAL-CARCINOMA;
   GLUCOSE-METABOLISM
AB Positron emission tomography with F-18-fluoro-2-deoxyglucose is an imaging technology that is demonstrating increasing utility in the evaluation of gastrointestinal malignancies.
C1 Johns Hopkins Univ, Sch Med, Dept Radiol, Div Nucl Med, Baltimore, MD 21205 USA.
RP Chin, BB (通讯作者)，Duke Univ, Med Ctr, Sch Med, POB 3949, Durham, NC 27710 USA.
RI Chin, Bennett/T-6591-2017
OI Chin, Bennett/0000-0002-2907-5968
CR Abdel-Nabi H, 1998, RADIOLOGY, V206, P755, DOI 10.1148/radiology.206.3.9494497
   Arulampalam T, 2001, EUR J NUCL MED, V28, P1758, DOI 10.1007/s002590100646
   Arulampalam THA, 2001, Q J NUCL MED, V45, P215
   BARES R, 1994, RADIOLOGY, V192, P79, DOI 10.1148/radiology.192.1.8208970
   Block MI, 1997, ANN THORAC SURG, V64, P770, DOI 10.1016/S0003-4975(97)00619-X
   Bombardieri E, 2001, ANN ONCOL, V12, pS51, DOI 10.1093/annonc/12.suppl_2.S51
   Brucher BLDM, 2001, ANN SURG, V233, P300
   Choi JY, 2000, J NUCL MED, V41, P808
   De Potter T, 2002, EUR J NUCL MED MOL I, V29, P525, DOI 10.1007/s00259-001-0743-8
   Delbeke D, 1997, J NUCL MED, V38, P1196
   Delbeke D, 1998, ARCH SURG-CHICAGO, V133, P510, DOI 10.1001/archsurg.133.5.510
   Delbeke D, 1999, J NUCL MED, V40, P1784
   Diederichs CG, 1998, J NUCL MED, V39, P1030
   Drenth JPH, 2001, EUR J NUCL MED, V28, P1766, DOI 10.1007/s002590100645
   Findlay M, 1996, J CLIN ONCOL, V14, P700, DOI 10.1200/JCO.1996.14.3.700
   Flamen P, 2000, J CLIN ONCOL, V18, P3202, DOI 10.1200/JCO.2000.18.18.3202
   Flamen P, 1999, J CLIN ONCOL, V17, P894, DOI 10.1200/JCO.1999.17.3.894
   Flamen P, 2002, BEST PRACT RES CL GA, V16, P237, DOI 10.1053/bega.2001.0283
   Flamen P, 2001, EUR J CANCER, V37, P862, DOI 10.1016/S0959-8049(01)00049-1
   Flanagan FL, 1998, ANN SURG, V227, P319, DOI 10.1097/00000658-199803000-00001
   Flanagan FL, 1997, AM J ROENTGENOL, V168, P417, DOI 10.2214/ajr.168.2.9016218
   Fong YM, 1999, AM J SURG, V178, P282, DOI 10.1016/S0002-9610(99)00187-7
   FRIESS H, 1995, GUT, V36, P771, DOI 10.1136/gut.36.5.771
   Fritscher-Ravens A, 2001, NUCL MED COMMUN, V22, P1277, DOI 10.1097/00006231-200112000-00002
   Frohlich A, 1999, J NUCL MED, V40, P250
   Guillem JG, 2000, DIS COLON RECTUM, V43, P18, DOI 10.1007/BF02237238
   HABERKORN U, 1991, J NUCL MED, V32, P1485
   Higashi T, 2002, J NUCL MED, V43, P173
   Ho CL, 1996, J COMPUT ASSIST TOMO, V20, P363, DOI 10.1097/00004728-199605000-00006
   Huebner RH, 2000, J NUCL MED, V41, P1177
   INOKUMA T, 1995, J NUCL MED, V36, P229
   INOKUMA T, 1995, RADIOLOGY, V195, P345, DOI 10.1148/radiology.195.2.7724751
   Jadvar H, 2001, ABDOM IMAGING, V26, P254, DOI 10.1007/s002610000159
   Kalff V, 2002, J NUCL MED, V43, P492
   Kato H, 2002, CANCER, V94, P921, DOI 10.1002/cncr.10330.abs
   Kawamura T, 2001, CANCER-AM CANCER SOC, V92, P634, DOI 10.1002/1097-0142(20010801)92:3<634::AID-CNCR1364>3.0.CO;2-X
   Keiding S, 1998, HEPATOLOGY, V28, P700, DOI 10.1002/hep.510280316
   Keogan MT, 1998, AM J ROENTGENOL, V171, P1565, DOI 10.2214/ajr.171.6.9843289
   Khan MA, 2000, J HEPATOL, V32, P792, DOI 10.1016/S0168-8278(00)80248-2
   Kluge R, 2001, HEPATOLOGY, V33, P1029, DOI 10.1053/jhep.2001.23912
   Kole AC, 1998, BRIT J CANCER, V78, P521, DOI 10.1038/bjc.1998.526
   Libutti SK, 2001, ANN SURG ONCOL, V8, P779, DOI 10.1007/s10434-001-0779-9
   Lonneux M, 2002, EUR J NUCL MED MOL I, V29, P915, DOI 10.1007/s00259-002-0802-9
   Maisey NR, 2000, BRIT J CANCER, V83, P287, DOI 10.1054/bjoc.2000.1166
   Meta J, 2001, J NUCL MED, V42, P586
   NAGATA Y, 1990, J COMPUT ASSIST TOMO, V14, P370
   Nakamoto Y, 2000, CANCER-AM CANCER SOC, V89, P2547, DOI 10.1002/1097-0142(20001215)89:12<2547::AID-CNCR5>3.0.CO;2-V
   Nitzsche EU, 2002, EUR J NUCL MED MOL I, V29, P237, DOI 10.1007/s00259-001-0697-x
   Ott CM, 2001, CURR MICROBIOL, V42, P78, DOI 10.1007/s002840010182
   Park KC, 2001, ANN SURG, V233, P310, DOI 10.1097/00000658-200103000-00003
   Reske SN, 2001, EUR J NUCL MED, V28, P1707, DOI 10.1007/s002590100626
   Rose DM, 1999, ANN SURG, V229, P729, DOI 10.1097/00000658-199905000-00016
   Ruers T, 2002, EUR J CANCER, V38, P1023, DOI 10.1016/S0959-8049(02)00059-X
   Ruers TJM, 2002, J CLIN ONCOL, V20, P388, DOI 10.1200/JCO.20.2.388
   Schiepers C, 1999, CANCER-AM CANCER SOC, V85, P803, DOI 10.1002/(SICI)1097-0142(19990215)85:4<803::AID-CNCR7>3.0.CO;2-T
   Sendler A, 2000, WORLD J SURG, V24, P1121, DOI 10.1007/s002680010182
   Shiomi S, 2001, AM J GASTROENTEROL, V96, P1877, DOI 10.1016/S0002-9270(01)02451-0
   Shreve PD, 1998, EUR J NUCL MED, V25, P259, DOI 10.1007/s002590050226
   Sperti C, 2001, ANN SURG, V234, P675, DOI 10.1097/00000658-200111000-00014
   Staib L, 2000, AM J SURG, V180, P1, DOI 10.1016/S0002-9610(00)00406-2
   STOLLFUSS JC, 1995, RADIOLOGY, V195, P339, DOI 10.1148/radiology.195.2.7724750
   Strasberg SM, 2001, ANN SURG, V233, P293, DOI 10.1097/00000658-200103000-00001
   Strasberg SM, 2002, ANN SURG, V235, P308, DOI 10.1097/00000658-200202000-00022
   Topal B, 2001, EUR J SURG ONCOL, V27, P175, DOI 10.1053/ejso.2000.1075
   TORIZUKA T, 1994, J NUCL MED, V35, P1965
   TORIZUKA T, 1995, J NUCL MED, V36, P1811
   Valk PE, 1999, ARCH SURG-CHICAGO, V134, P503, DOI 10.1001/archsurg.134.5.503
   Vitola JV, 1996, CANCER, V78, P2216, DOI 10.1002/(SICI)1097-0142(19961115)78:10<2216::AID-CNCR25>3.0.CO;2-0
   Weber WA, 2001, J CLIN ONCOL, V19, P3058, DOI 10.1200/JCO.2001.19.12.3058
   Whiteford MH, 2000, DIS COLON RECTUM, V43, P759, DOI 10.1007/BF02238010
   Yasuda S, 2001, J NUCL MED, V42, P989
   Zimny M, 1997, EUR J NUCL MED, V24, P678, DOI 10.1007/s002590050106
NR 72
TC 21
Z9 21
U1 0
U2 0
PU BRITISH MED JOURNAL PUBL GROUP
PI LONDON
PA BRITISH MED ASSOC HOUSE, TAVISTOCK SQUARE, LONDON WC1H 9JR, ENGLAND
SN 0017-5749
J9 GUT
JI Gut
PD JUN
PY 2003
VL 52
SU 4
BP 23
EP 29
PG 7
WC Gastroenterology & Hepatology
WE Conference Proceedings Citation Index - Science (CPCI-S); Science Citation Index Expanded (SCI-EXPANDED)
SC Gastroenterology & Hepatology
GA 677TC
UT WOS:000182822800006
DA 2022-07-19
ER

PT J
AU Choudhury, S
   Ghosh, S
   Gupta, P
   Mukherjee, S
   Chattopadhyay, S
AF Choudhury, S.
   Ghosh, S.
   Gupta, P.
   Mukherjee, S.
   Chattopadhyay, S.
TI Inflammation-induced ROS generation causes pancreatic cell death through
   modulation of Nrf2/NF-kappa B and SAPK/JNK pathway
SO FREE RADICAL RESEARCH
LA English
DT Article
DE chronic low-grade inflammation; reactive oxygen species; pancreatic
   dysfunction; LPS/TLR-4/ROS/NF-kappa B pathway
ID NF-KAPPA-B; INDUCED OXIDATIVE STRESS; INSULIN-RESISTANCE;
   GENE-EXPRESSION; C-JUN; APOPTOSIS; ACTIVATION; CANCER; INVOLVEMENT;
   INDUCTION
AB Chronic pancreatitis is characterized by progressive loss of exocrine and endocrine functions of the pancreas and is considered to be the single most important cause for development of pancreatic cancer. Recent evidence suggests that inflammation and oxidative stress play pivotal roles in the development of clinical conditions like pancreatitis, type 2 diabetes mellitus, and metabolic syndrome. Nonetheless, molecular signaling pathways linking inflammation, oxidative stress, and pancreatic cell death are not yet well defined. In this study, bacterial lipopolysaccharide (LPS) was used (injected twice a week for three weeks) to emulate a chronic systemic inflammatory state in experimental Swiss albino mice. Using this model, we traced the genesis of inflammation-induced pancreatic dysfunction and mapped the signaling events which contribute to the induction of this state. Histopathological studies revealed the appearance of cell injuries and increased collagen content in LPS-exposed group, indicative of fibrosis. Assays for intraperitoneal glucose tolerance, insulin levels, and insulin receptor mRNA expression signified inflammation-induced insulin insensitivity. For the first time we present evidence that cellular inflammation and subsequent oxidative stress modulate the nuclear factor kappa-light-chain-enhancer of activated B cells (NF-kappa B)/NF-E2-related factor 2 or Nuclear factor (erythroid-derived 2)-like 2 pathway and initiates pancreatic cell death by activation of stress-responsive Rho/stress-activated protein kinase or SAPK/Jun-N-terminal kinase (JNK) pathway. Scavenging of intracellular reactive oxygen species (ROS) by a standard antioxidant N-acetyl cysteine led to pancreatic cell survival. The data obtained strongly indicates that the LPS/toll-like receptor-4 or TLR-4/ROS/NF-kappa B pathway is critically involved in the initiation of inflammation, oxidative stress, and pancreatic cell death and might prove to be an excellent choice as a target for novel therapeutic strategies in the management of metabolic disorders.
C1 [Choudhury, S.; Ghosh, S.; Gupta, P.; Mukherjee, S.; Chattopadhyay, S.] Univ Calcutta, Dept Physiol, Kolkata, India.
   [Chattopadhyay, S.] Univ Calcutta, Ctr Res Nanosci & Nanotechnol, Kolkata, India.
RP Chattopadhyay, S (通讯作者)，Univ Coll Sci & Technol, Dept Physiol, 92 Acharya Prafulla Chandra Rd, Kolkata 700009, India.
EM sreyachatterjee@yahoo.com
RI MUKHERJEE, SUDESHNA/ABB-9194-2021
OI mukherjee, sudeshna/0000-0001-5349-4882
FU Department of Biotechnology, Govt. of West Bengal; DST-PURSE;
   DST-INSPIRE; Centre for Research in Nanoscience and Nanotechnology,
   University of Calcutta
FX The authors acknowledge the Department of Biotechnology, Govt. of West
   Bengal; DST-PURSE; DST-INSPIRE and Centre for Research in Nanoscience
   and Nanotechnology, University of Calcutta, for fellowship and grant
   support. The authors would like to acknowledge the central instrument
   facility of CRNN, CU.
CR [Anonymous], 1999, HISTOLOGICAL HISTOCH
   Aspinwall CA, 1999, J BIOL CHEM, V274, P6360, DOI 10.1074/jbc.274.10.6360
   Baker RG, 2011, CELL METAB, V13, P11, DOI 10.1016/j.cmet.2010.12.008
   Bhattacharyya A, 2003, CARCINOGENESIS, V24, P75, DOI 10.1093/carcin/24.1.75
   Carraway MS, 2000, AM J PHYSIOL-LUNG C, V278, pL806, DOI 10.1152/ajplung.2000.278.4.L806
   Chen C, 2009, ARCH MED RES, V40, P79, DOI 10.1016/j.arcmed.2008.11.004
   Chen SY, 2000, ALCOHOL, V20, P75, DOI 10.1016/S0741-8329(99)00058-0
   Chen XB, 1996, GENE DEV, V10, P2438, DOI 10.1101/gad.10.19.2438
   Cheng JQ, 1996, P NATL ACAD SCI USA, V93, P3636, DOI 10.1073/pnas.93.8.3636
   Cho MY, 2012, BIOL PHARM BULL, V35, P98, DOI 10.1248/bpb.35.98
   Cildir G, 2013, TRENDS MOL MED, V19, P487, DOI 10.1016/j.molmed.2013.05.001
   Claiborne A., 1985, CATALASE ACTIVITY
   Das Arghya, 2011, Endocrine Metabolic & Immune Disorders-Drug Targets, V11, P23
   De Haan LHJ, 2002, BIOCHEM PHARMACOL, V64, P1597, DOI 10.1016/S0006-2952(02)01383-7
   Dong F, 2005, CARDIOVASC TOXICOL, V5, P9, DOI 10.1385/CT:5:1:009
   Enomoto A, 2000, CANCER LETT, V155, P137, DOI 10.1016/S0304-3835(00)00422-5
   Gratas-Delamarche A, 2014, FREE RADICAL RES, V48, P93, DOI 10.3109/10715762.2013.847528
   GREEN LC, 1982, ANAL BIOCHEM, V126, P131, DOI 10.1016/0003-2697(82)90118-X
   Gregor MF, 2011, ANNU REV IMMUNOL, V29, P415, DOI 10.1146/annurev-immunol-031210-101322
   Harijith A, 2014, FRONT PHYSIOL, V5, DOI 10.3389/fphys.2014.00352
   Hunter I, 2006, J BIOL CHEM, V281, P34705, DOI 10.1074/jbc.M605738200
   JOLLOW DJ, 1974, PHARMACOLOGY, V11, P151, DOI 10.1159/000136485
   Jung KH, 2010, J PINEAL RES, V48, P239, DOI 10.1111/j.1600-079X.2010.00748.x
   Kahn SE, 2006, NATURE, V444, P840, DOI 10.1038/nature05482
   Kaneto H, 2002, J BIOL CHEM, V277, P30010, DOI 10.1074/jbc.M202066200
   Kaur G, 2006, FOOD CHEM TOXICOL, V44, P984, DOI 10.1016/j.fct.2005.12.001
   Kuwabara M, 2003, J RADIAT RES, V44, P203, DOI 10.1269/jrr.44.203
   Langer C, 1996, EXP CELL RES, V222, P117, DOI 10.1006/excr.1996.0015
   Liu J, 2001, TOXICOL SCI, V61, P314, DOI 10.1093/toxsci/61.2.314
   Lu YC, 2008, CYTOKINE, V42, P145, DOI 10.1016/j.cyto.2008.01.006
   Marinissen MJ, 2004, MOL CELL, V14, P29, DOI 10.1016/S1097-2765(04)00153-4
   Maritim AC, 2003, J BIOCHEM MOL TOXIC, V17, P24, DOI 10.1002/jbt.10058
   MARKLUND SL, 1985, MUTAT RES, V148, P129, DOI 10.1016/0027-5107(85)90216-7
   Medzhitov R, 2001, NAT REV IMMUNOL, V1, P135, DOI 10.1038/35100529
   Mosser DM, 2008, NAT REV IMMUNOL, V8, P958, DOI 10.1038/nri2448
   Mukherjee S, 2013, J NUTR BIOCHEM, V24, P2040, DOI 10.1016/j.jnutbio.2013.07.005
   Nguyen T, 2009, J BIOL CHEM, V284, P13291, DOI 10.1074/jbc.R900010200
   Nishina H, 2004, J BIOCHEM, V136, P123, DOI 10.1093/jb/mvh117
   Nyska A, 2002, TOXICOL PATHOL, V30, P620, DOI 10.1080/01926230290166724
   Panda SK, 2012, PLOS PATHOG, V8, DOI 10.1371/journal.ppat.1002717
   Paul DS, 2008, METAL IONS BIOL MED, V10, P1
   Pereda J, 2006, CURR MED CHEM, V13, P2775, DOI 10.2174/092986706778522011
   PETIT PX, 1995, J CELL BIOL, V130, P157, DOI 10.1083/jcb.130.1.157
   Purves T, 2001, FASEB J, V15, P2508, DOI 10.1096/fj.01-0253hyp
   Raimondi S, 2010, BEST PRACT RES CL GA, V24, P349, DOI 10.1016/j.bpg.2010.02.007
   Roytblat L, 2000, OBES RES, V8, P673, DOI 10.1038/oby.2000.86
   Sajjan U, 2009, AM J PHYSIOL-LUNG C, V297, pL931, DOI 10.1152/ajplung.00150.2009
   Sarre A, 2012, FREE RADICAL BIO MED, V52, P142, DOI 10.1016/j.freeradbiomed.2011.10.437
   Solinas G, 2007, CELL METAB, V6, P386, DOI 10.1016/j.cmet.2007.09.011
   Solinas G, 2006, P NATL ACAD SCI USA, V103, P16454, DOI 10.1073/pnas.0607626103
   Tak PP, 2001, J CLIN INVEST, V107, P7, DOI 10.1172/JCI11830
   Tan YH, 2014, MOL CELL, V54, P212, DOI 10.1016/j.molcel.2014.03.012
   Tiedge M, 1997, DIABETES, V46, P1733, DOI 10.2337/diabetes.46.11.1733
   Vallerie SN, 2010, SCI TRANSL MED, V2, DOI 10.1126/scitranslmed.3001007
   Wang J, 2012, PLOS ONE, V7, DOI 10.1371/journal.pone.0040160
   Weiss FU, 2014, FRONT PHYSIOL, V5, DOI 10.3389/fphys.2014.00070
   West AP, 2011, NATURE, V472, P476, DOI 10.1038/nature09973
   Woods CG, 2009, TOXICOL APPL PHARM, V238, P27, DOI 10.1016/j.taap.2009.04.007
   WRIGHT JR, 1981, ARCH BIOCHEM BIOPHYS, V206, P296, DOI 10.1016/0003-9861(81)90095-3
NR 59
TC 55
Z9 62
U1 1
U2 19
PU TAYLOR & FRANCIS LTD
PI ABINGDON
PA 2-4 PARK SQUARE, MILTON PARK, ABINGDON OR14 4RN, OXON, ENGLAND
SN 1071-5762
EI 1029-2470
J9 FREE RADICAL RES
JI Free Radic. Res.
PY 2015
VL 49
IS 11
BP 1371
EP 1383
DI 10.3109/10715762.2015.1075016
PG 13
WC Biochemistry & Molecular Biology
WE Science Citation Index Expanded (SCI-EXPANDED)
SC Biochemistry & Molecular Biology
GA DD4KU
UT WOS:000369892600008
PM 26189548
DA 2022-07-19
ER

PT J
AU Mouhid, L
   de Cedron, MG
   Garcia-Carrascosa, E
   Reglero, G
   Fornari, T
   de Molina, AR
AF Mouhid, Lamia
   Gomez de Cedron, Marta
   Garcia-Carrascosa, Elena
   Reglero, Guillermo
   Fornari, Tiziana
   Ramirez de Molina, Ana
TI Yarrow supercritical extract exerts antitumoral properties by targeting
   lipid metabolism in pancreatic cancer
SO PLOS ONE
LA English
DT Article
ID FATTY-ACID SYNTHASE; ELEMENT-BINDING PROTEIN-1; ENDOMETRIAL
   TUMOR-GROWTH; GENE-EXPRESSION; POOR-PROGNOSIS; CELL-PROLIFERATION;
   SUPPRESSOR CDC73; NATURAL-PRODUCTS; HLA-G; TRANSCRIPTION
AB Metabolic reprogramming is considered a hallmark of cancer. Currently, the altered lipid metabolism in cancer is a topic of interest due to the prominent role of lipids regulating the progression of various types of tumors. Lipids and lipid-derived molecules have been shown to activate growth regulatory pathways and to promote malignancy in pancreatic cancer. In a previous work, we have described the antitumoral properties of Yarrow (Achillea Millefolium) CO2 supercritical extract (Yarrow SFE) in pancreatic cancer. Herein, we aim to investigate the underlaying molecular mechanisms by which Yarrow SFE induces cytotoxicity in pancreatic cancer cells. Yarrow SFE downregulates SREBF1 and downstream molecular targets of this transcription factor, such as fatty acid synthase (FASN) and stearoyl-CoA desaturase (SCD). Importantly, we demonstrate the in vivo effect of Yarrow SFE diminishing the tumor growth in a xenograft mouse model of pancreatic cancer. Our data suggest that Yarrow SFE can be proposed as a complementary adjuvant or nutritional supplement in pancreatic cancer therapy.
C1 [Mouhid, Lamia; Gomez de Cedron, Marta; Garcia-Carrascosa, Elena; Reglero, Guillermo; Ramirez de Molina, Ana] CEI UAM CSIC, IMDEA Food Inst, Mol Oncol & Nutr Genom Canc, Madrid, Spain.
   [Reglero, Guillermo; Fornari, Tiziana] CEI UAM CSIC, Inst Food Sci Res CIAL, Prod & Characterizat Novel Foods Dept, Madrid, Spain.
RP de Cedron, MG; de Molina, AR (通讯作者)，CEI UAM CSIC, IMDEA Food Inst, Mol Oncol & Nutr Genom Canc, Madrid, Spain.
EM marta.gomezdecedro@imdea.org; ana.ramirez@imdea.org
RI de Molina, Ana Ramirez/AAA-3848-2019; Reglero, Guillermo/K-6658-2014; de
   Cedrón, Marta Gómez/M-7764-2014
OI Reglero, Guillermo/0000-0002-7730-3486; de Cedrón, Marta
   Gómez/0000-0002-0894-970X
FU Ministerio de Economia y Competitividad del Gobierno de Espana (MINECO,
   Plan Nacional I+D+i ) [AGL2013-48943-C2, AGL2016-76736-C3]; Gobierno
   regional de la Comunidad de Madrid (ALIBIRD-CM) [P2013/ABI-2728]; EU
   Structural Funds
FX This work was supported by Ministerio de Economia y Competitividad del
   Gobierno de Espana (MINECO, Plan Nacional I+D+i AGL2013-48943-C2 and
   AGL2016-76736-C3), Gobierno regional de la Comunidad de Madrid
   (P2013/ABI-2728, ALIBIRD-CM) and EU Structural Funds. The funders had no
   role in study design, data collection and analysis, decision to publish,
   or preparation of the manuscript.
CR Aguirre-Ghiso JA, 2007, NAT REV CANCER, V7, P834, DOI 10.1038/nrc2256
   Albrecht I, 2013, ANGIOGENESIS, V16, P795, DOI 10.1007/s10456-013-9356-7
   Asanuma K, 2000, JPN J CANCER RES, V91, P1204, DOI 10.1111/j.1349-7006.2000.tb00906.x
   Bagchi A, 2007, CELL, V128, P459, DOI 10.1016/j.cell.2006.11.052
   Beloribi-Djefaflia S, 2016, ONCOGENESIS, V5, DOI 10.1038/oncsis.2015.49
   Blum R, 2014, CELL DEATH DIS, V5, DOI 10.1038/cddis.2014.38
   Bowles TL, 2008, INT J CANCER, V123, P1950, DOI 10.1002/ijc.23723
   Cao M, 2011, TISSUE ANTIGENS, V78, P120, DOI 10.1111/j.1399-0039.2011.01716.x
   Choi KY, 2015, BIOCHEM BIOPH RES CO, V463, P673, DOI 10.1016/j.bbrc.2015.05.123
   Choi WI, 2008, J BIOL CHEM, V283, P29341, DOI 10.1074/jbc.M802477200
   Cragg GM, 2005, J ETHNOPHARMACOL, V100, P72, DOI 10.1016/j.jep.2005.05.011
   Cruz PMR, 2013, FRONT PHARMACOL, V4, DOI 10.3389/fphar.2013.00119
   Currie E, 2013, CELL METAB, V18, P153, DOI 10.1016/j.cmet.2013.05.017
   Dang CV, 2010, CANCER RES, V70, P859, DOI 10.1158/0008-5472.CAN-09-3556
   DeBerardinis RJ, 2008, CELL METAB, V7, P11, DOI 10.1016/j.cmet.2007.10.002
   Deisenroth C, 2011, J BIOL CHEM, V286, P28343, DOI 10.1074/jbc.M111.254227
   Demoulin JB, 2004, J BIOL CHEM, V279, P35392, DOI 10.1074/jbc.M405924200
   Dimberg J, 2011, ONCOL LETT, V2, P413, DOI 10.3892/ol.2011.280
   Djidja MC, 2009, J PROTEOME RES, V8, P4876, DOI 10.1021/pr900522m
   Doyon Y, 2006, MOL CELL, V21, P51, DOI 10.1016/j.molcel.2005.12.007
   Eberhard Y, 2011, ONCOTARGET, V2, P186
   Eberle D, 2004, BIOCHIMIE, V86, P839, DOI 10.1016/j.biochi.2004.09.018
   Falasca M, 2016, BBA-REV CANCER, V1865, P123, DOI 10.1016/j.bbcan.2016.01.001
   Fan TWM, 2009, MOL CANCER, V8, DOI 10.1186/1476-4598-8-41
   Fleischmann M, 2000, BIOCHEM J, V349, P13, DOI 10.1042/0264-6021:3490013
   Garcia-Risco MR, 2017, PLANT FOOD HUM NUTR, V72, P96, DOI 10.1007/s11130-016-0596-8
   Gonzalez-Vallinas M, 2013, NUTR REV, V71, P585, DOI 10.1111/nure.12051
   Gordon-Dseagu VL, 2017, EPIDEMIOL END RESULT
   Griffiths B, 2013, CANCER METAB, V1, DOI 10.1186/2049-3002-1-3
   Gunduz M, 2008, CANCER SCI, V99, P531, DOI 10.1111/j.1349-7006.2007.00708.x
   Guo DL, 2014, CURR PHARM DESIGN, V20, P2619, DOI 10.2174/13816128113199990486
   Hall WA, 2014, ONCOGENE, V33, P5450, DOI 10.1038/onc.2013.488
   Hamada S, 2014, CELL SIGNAL, V26, P179, DOI 10.1016/j.cellsig.2013.11.003
   Hanahan D, 2011, CELL, V144, P646, DOI 10.1016/j.cell.2011.02.013
   Hansel Donna E, 2005, Int J Gastrointest Cancer, V35, P15, DOI 10.1385/IJGC:35:1:015
   Harada T, 2008, ONCOGENE, V27, P1951, DOI 10.1038/sj.onc.1210832
   Hensley CT, 2013, J CLIN INVEST, V123, P3678, DOI 10.1172/JCI69600
   Hidalgo M, 2010, NEW ENGL J MED, V362, P1605, DOI 10.1056/NEJMra0901557
   Horton JD, 2002, J CLIN INVEST, V109, P1125, DOI 10.1172/JCI200215593
   Huang WC, 2012, MOL CANCER RES, V10, P133, DOI 10.1158/1541-7786.MCR-11-0206
   Igal RA, 2010, CARCINOGENESIS, V31, P1509, DOI 10.1093/carcin/bgq131
   Kammerer S, 2004, CANCER RES, V64, P8906, DOI 10.1158/0008-5472.CAN-04-1788
   Kashimoto K, 2012, CANCER SCI, V103, P2021, DOI 10.1111/j.1349-7006.2012.02407.x
   Kim RH, 2009, CANCER RES, V69, P700, DOI 10.1158/0008-5472.CAN-08-3157
   Kirschner RD, 2010, CELL CYCLE, V9, P2177, DOI 10.4161/cc.9.11.11844
   Kloth JN, 2008, J PATHOL, V215, P222, DOI 10.1002/path.2347
   Kolla V, 2014, CANCER RES, V74, P652, DOI 10.1158/0008-5472.CAN-13-3056
   Kotecha R, 2016, ONCOTARGET, V7, P52517, DOI 10.18632/oncotarget.9593
   Kridel SJ, 2007, EXPERT OPIN INV DRUG, V16, P1817, DOI 10.1517/13543784.16.11.1817
   Kuranami S, 2015, ANTICANCER RES, V35, P2410
   Lee AS, 2007, CANCER RES, V67, P3496, DOI 10.1158/0008-5472.CAN-07-0325
   Li C, 2014, INT J MOL SCI, V15, P7124, DOI 10.3390/ijms15057124
   Li J, 2016, ONCOGENE
   Li JN, 2001, CANCER RES, V61, P1493
   Li WH, 2012, CELL CYCLE, V11, P2348, DOI 10.4161/cc.20811
   Lin L, 2014, ONCOL REP, V32, P2831, DOI 10.3892/or.2014.3521
   Liu P, 2014, BMC PLANT BIOL, V14, DOI 10.1186/1471-2229-14-18
   Livak KJ, 2001, METHODS, V25, P402, DOI 10.1006/meth.2001.1262
   Long XH, 2013, EXP THER MED, V5, P1048, DOI 10.3892/etm.2013.959
   Lopez-Mateo I, 2012, CELL CYCLE, V11, P3887, DOI 10.4161/cc.22133
   Ma LN, 2014, CANCER RES, V74, P1452, DOI 10.1158/0008-5472.CAN-13-2171
   Macasek J, 2012, NUTR CANCER, V64, P946, DOI 10.1080/01635581.2012.716138
   Maruya SI, 2005, ORAL ONCOL, V41, P580, DOI 10.1016/j.oraloncology.2005.01.002
   MEDES G, 1953, CANCER RES, V13, P27
   Menendez JA, 2007, NAT REV CANCER, V7, P763, DOI 10.1038/nrc2222
   Michaud DS, 2017, EPIDEMIOLOGY PANCREA, P471
   Mouhid L, 2017, J ONCOL, V2017, DOI [10.1016/J.CELL.2011.02.013, DOI 10.1016/J.CELL.2011.02.013]
   Mouhid L, 2018, BMC COMPLEM ALTERN M, V18, DOI 10.1186/s12906-018-2322-6
   Nazemalhosseini-Mojarad Ehsan, 2014, Gastroenterol Hepatol Bed Bench, V7, P79
   Nie LY, 2013, ONCOL REP, V30, P1346, DOI 10.3892/or.2013.2575
   Niu Zhe-Yu, 2015, Zhongguo Yi Xue Ke Xue Yuan Xue Bao, V37, P259, DOI 10.3881/j.issn.1000-503X.2015.03.002
   Oh SY, 2003, J BIOL CHEM, V278, P28410, DOI 10.1074/jbc.M300553200
   Ong CAJ, 2014, JNCI-J NATL CANCER I, V106, DOI 10.1093/jnci/dju050
   Ouyang L, 2014, CELL PROLIFERAT, V47, P506, DOI 10.1111/cpr.12143
   Peck B, 2016, FEBS J, V283, P2767, DOI 10.1111/febs.13681
   Phillips MM, 2013, CANCER RES TREAT, V45, P251, DOI 10.4143/crt.2013.45.4.251
   Qiu FM, 2015, CANCER LETT, V364, P1, DOI 10.1016/j.canlet.2015.04.020
   Rather MI, 2013, J BIOL CHEM, V288, P608, DOI 10.1074/jbc.M112.425736
   Rozenblatt-Rosen O, 2009, P NATL ACAD SCI USA, V106, P755, DOI 10.1073/pnas.0812023106
   Siqingaowa, 2017, BIOCHEM BIOPH RES CO, V488, P136, DOI 10.1016/j.bbrc.2017.05.023
   Song L, 2016, TUMOR BIOL, V37, P2891, DOI 10.1007/s13277-015-4038-2
   Subramani D, 2010, MOL CANCER, V9, P1, DOI [10.1186/1476-4598-9-1, DOI 10.1186/1476-4598-9-1]
   Sullivan LB, 2016, NAT REV CANCER, V16, P680, DOI 10.1038/nrc.2016.85
   Sun Y., 2015, INT J DISTRIB SENS N, V2015, P1
   Surh YJ, 2003, NAT REV CANCER, V3, P768, DOI 10.1038/nrc1189
   Swierczynski J, 2014, WORLD J GASTROENTERO, V20, P2279, DOI 10.3748/wjg.v20.i9.2279
   Tanaka M, 2016, CANCER RES, V76, P358, DOI 10.1158/0008-5472.CAN-15-1879
   Turk CM, 2012, CANCER CELL INT, V12, DOI 10.1186/1475-2867-12-17
   Uckun FM, 2011, BRIT J HAEMATOL, V153, P741, DOI 10.1111/j.1365-2141.2011.08671.x
   Vargas T, 2015, ONCOTARGET, V6, P7348, DOI 10.18632/oncotarget.3130
   Vazquez-Martin A, 2007, ONCOL REP, V18, P973
   Walter K, 2009, CANCER EPIDEM BIOMAR, V18, P2380, DOI 10.1158/1055-9965.EPI-09-0144
   Wise DR, 2010, TRENDS BIOCHEM SCI, V35, P427, DOI 10.1016/j.tibs.2010.05.003
   Wu Xi, 2014, Advances in Biological Regulation, V54, P214, DOI 10.1016/j.jbior.2013.09.004
   Xing Y, 2016, ONCOTARGET, V7, P30479, DOI 10.18632/oncotarget.8586
   Xu YF, 2015, CURR MOL MED, V15, P360, DOI 10.2174/1566524015666150401102218
   Yabushita S, 2013, PANCREAS, V42, P1034, DOI 10.1097/MPA.0b013e3182883624
   Yan Wei-Hua, 2011, Endocrine Metabolic & Immune Disorders-Drug Targets, V11, P76
   Yang Youyun, 2011, Int J Biochem Mol Biol, V2, P89
   Yang ZG, 2015, INT J MED SCI, V12, P256, DOI 10.7150/ijms.10735
   Yin T, 2011, INT J MOL SCI, V12, P1595, DOI 10.3390/ijms12031595
   Yuan XP, 2015, MOL CELL BIOCHEM, V398, P55, DOI 10.1007/s11010-014-2204-2
   Zecchin KG, 2011, LAB INVEST, V91, P232, DOI 10.1038/labinvest.2010.157
   Zhang AH, 2013, EUR J MED CHEM, V63, P570, DOI 10.1016/j.ejmech.2012.12.062
   Zhang ML, 2013, MOL CANCER, V12, DOI 10.1186/1476-4598-12-150
   Zhang R, 2015, BMC VET RES, V11, P1, DOI [10.1186/S12917-014-0312-6, DOI 10.1186/S12917-014-0312-6]
   Zhang YJ, 2015, MOLECULES, V20, P21138, DOI 10.3390/molecules201219753
   Zhao R, 2012, LUNG CANCER, V76, P324, DOI 10.1016/j.lungcan.2011.11.019
NR 108
TC 6
Z9 6
U1 2
U2 9
PU PUBLIC LIBRARY SCIENCE
PI SAN FRANCISCO
PA 1160 BATTERY STREET, STE 100, SAN FRANCISCO, CA 94111 USA
SN 1932-6203
J9 PLOS ONE
JI PLoS One
PD MAR 26
PY 2019
VL 14
IS 3
AR e0214294
DI 10.1371/journal.pone.0214294
PG 21
WC Multidisciplinary Sciences
WE Science Citation Index Expanded (SCI-EXPANDED)
SC Science & Technology - Other Topics
GA HQ3IW
UT WOS:000462305600041
PM 30913248
OA Green Published, gold, Green Submitted
DA 2022-07-19
ER

PT J
AU McGhee, A
   Sivarajah, M
   Gong, QK
   Lim, S
   Chipitsyna, G
   Yeo, CJ
   Arafat, HA
AF McGhee, Amy
   Sivarajah, Maheshwaran
   Gong, Qiaoke
   Lim, SuhYueh
   Chipitsyna, Galina
   Yeo, Charles J.
   Arafat, Hwyda A.
TI Angiotensin II type 2 receptor blockade inhibits fatty acid synthase
   production through activation of AMP-activated protein kinase in
   pancreatic cancer cells
SO SURGERY
LA English
DT Article
ID BREAST-CANCER; EXPRESSION; GENE; TARGET; GROWTH; PROLIFERATION;
   METABOLISM; ELEMENT; SYSTEM; ROLES
AB Background. The lipogenesis-promoting enzyme fatty acid synthase is highly expressed in pancreatic ductal adenocarcinoma. Angiotensin II, which is the principal hormone of the renin angiotensin system, is generated actively in the pancreas and has been shown to increase the expression of fatty acid synthase. The angiotensin II type 2 receptor has been proposed to play an important role in lipogenesis and fat deposition. In this study, we explored the potential role of the angiotensin II type 2 receptor in fatty acid synthase regulation in pancreatic ductal adenocarcinoma cells, and we evaluated the mechanisms involved.
   Methods. Fatty acid synthase messenger RNA and protein in pancreatic ductal adenocarcinoma cell lines treated with or without angiotensin II (10(-6) to 10(-8) mol/L) in the presence or absence of the angiotensin II type 2 receptor blocker PD123319 (10(-4) to 10(-6) mol/L) were analyzed by real-time polymerase chain reaction and Western blotting. The total-AMP-activated protein kinase and phospho-AMP-activated protein kinase, total-acetyl CoA carboxylase and phospho-acetyl CoA carboxylase, and LKB1/STK11 were analyzed by Western immunoblotting. The tissue localization of the angiotensin II type 2 receptor was examined by immunohistochemistry in invasive pancreatic ductal adenocarcinoma lesions and matching normal tissue.
   Results. Angiotensin II type 2 receptor treatment increased fatty acid synthase expression and promoter activity in significantly pancreatic ductal adenocarcinoma cells; these effects were blocked significantly in the presence of PD123319. Interestingly, angiotensin II also induced angiotensin II type 2 receptor expression in pancreatic ductal adenocarcinoma cells. PD123319, C75, and AICAR decreased fatty acid synthase protein levels, but only PD123319 increased LKB1/STK11 levels. All 3 agents activated AMP-activated protein kinase differentially and inhibited acetyl CoA carboxylase. Angiotensin II type 2 receptor messenger RNA levels were upregulated significantly in 20 of the 25 neoplastic tissues examined (80%) when compared with matching controls. Angiotensin II type 2 receptor protein was localized in the malignant ducts and in the stromal cells.
   Conclusion. Our data demonstrate a previously unknown involvement of the angiotensin II type 2 receptor in pancreatic ductal adenocarcinoma cell fatty acid synthesis and suggest that its blockade has potential as a novel chemopreventive and antilipogenic mechanism for human pancreatic ductal adenocarcinoma through the activation of AMP-activated protein kinase, which could have detrimental effects on cancer cell survival. (Surgery 2011;150:284-98.)
C1 [McGhee, Amy; Sivarajah, Maheshwaran; Gong, Qiaoke; Lim, SuhYueh; Chipitsyna, Galina; Yeo, Charles J.; Arafat, Hwyda A.] Thomas Jefferson Univ, Dept Surg, Jefferson Pancreas Biliary & Related Canc Ctr, Philadelphia, PA 19107 USA.
RP Arafat, HA (通讯作者)，Thomas Jefferson Univ, Dept Surg, Jefferson Pancreas Biliary & Related Canc Ctr, 1015 Walnut St,Suite 618 Curtis, Philadelphia, PA 19107 USA.
EM hwyda.arafat@jefferson.edu
FU American Cancer Society [RSG CSM-113191]; National Institutes of Health
   [IR21 CA133753-02]; NATIONAL CANCER INSTITUTE [R21CA133753] Funding
   Source: NIH RePORTER
FX Supported by Grant RSG CSM-113191 from the American Cancer Society and
   by Grant IR21 CA133753-02 from the National Institutes of Health.
CR Alo PL, 2007, ANTICANCER RES, V27, P2523
   Anandanadesan R, 2008, J GASTROINTEST SURG, V12, P57, DOI 10.1007/s11605-007-0403-9
   Arafat HA, 2007, J AM COLL SURGEONS, V204, P996, DOI 10.1016/j.jamcollsurg.2007.01.067
   Browne CD, 2006, FASEB J, V20, P2027, DOI 10.1096/fj.05-5404com
   Chehl N, 2009, J GASTROINTEST SURG, V13, P2189, DOI 10.1007/s11605-009-1055-8
   CHENG HF, 1995, J CLIN INVEST, V95, P2012, DOI 10.1172/JCI117886
   Costello LC, 2005, MOL CELL BIOCHEM, V280, P1, DOI 10.1007/s11010-005-8841-8
   Costello LC, 2006, MOL CANCER, V5, DOI 10.1186/1476-4598-5-59
   De Schrijver E, 2003, CANCER RES, V63, P3799
   Evans JMM, 2005, BMJ-BRIT MED J, V330, P1304, DOI 10.1136/bmj.38415.708634.F7
   Fleming I, 2006, CURR OPIN NEPHROL HY, V15, P8, DOI 10.1097/01.mnh.0000196146.65330.ea
   Furuta E, 2008, CANCER RES, V68, P1003, DOI 10.1158/0008-5472.CAN-07-2489
   Hardie DG, 2007, NAT REV MOL CELL BIO, V8, P774, DOI 10.1038/nrm2249
   Hardie DG, 2006, J PHYSIOL-LONDON, V574, P7, DOI 10.1113/jphysiol.2006.108944
   Hardie DG, 2005, CURR OPIN CELL BIOL, V17, P167, DOI 10.1016/j.ceb.2005.01.006
   Hardie DG, 1998, ANNU REV BIOCHEM, V67, P821, DOI 10.1146/annurev.biochem.67.1.821
   Hongo M, 2009, EUR J PHARMACOL, V604, P87, DOI 10.1016/j.ejphar.2008.12.006
   Horiguchi A, 2008, J UROLOGY, V180, P1137, DOI 10.1016/j.juro.2008.04.135
   Hruban RH, 2005, METH MOLEC MED, V103, P1
   JACKOWSKI S, 1994, J BIOL CHEM, V269, P3858
   Jemal A, 2010, CA-CANCER J CLIN, V60, P277, DOI 10.3322/caac.20073
   Jiang WQ, 2008, CANCER RES, V68, P5492, DOI 10.1158/0008-5472.CAN-07-6721
   Jones BH, 1997, ENDOCRINOLOGY, V138, P1512, DOI 10.1210/en.138.4.1512
   Kim S, 2001, BIOCHEM J, V357, P899, DOI 10.1042/0264-6021:3570899
   KUHAJDA FP, 1989, NEW ENGL J MED, V321, P636, DOI 10.1056/NEJM198909073211003
   KUHAJDA FP, 1994, P NATL ACAD SCI USA, V91, P6379, DOI 10.1073/pnas.91.14.6379
   Leung PS, 2003, INT J BIOCHEM CELL B, V35, P838, DOI 10.1016/S1357-2725(02)00179-6
   Lever AF, 1998, LANCET, V352, P179, DOI 10.1016/S0140-6736(98)03228-0
   Liu HL, 2008, MOL CANCER THER, V7, P263, DOI 10.1158/1535-7163.MCT-07-0445
   Mashima T, 2009, BRIT J CANCER, V100, P1369, DOI 10.1038/sj.bjc.6605007
   Menendez JA, 2005, INT J CANCER, V115, P19, DOI 10.1002/ijc.20754
   Menendez JA, 2007, NAT REV CANCER, V7, P763, DOI 10.1038/nrc2222
   Menendez JA, 2006, CURR PHARM BIOTECHNO, V7, P495, DOI 10.2174/138920106779116900
   Motoshima H, 2006, J PHYSIOL-LONDON, V574, P63, DOI 10.1113/jphysiol.2006.108324
   Ogino S, 2008, J CLIN ONCOL, V26, P5713, DOI [10.1200/JCO.2008.18.2675, 10.1200/JCO.2009.22.8858]
   Ohta T, 2003, INT J ONCOL, V23, P593
   Pizer ES, 2000, CANCER RES, V60, P213
   Reddy MK, 1995, P SOC EXP BIOL MED, V210, P221
   Scholze A, 2011, AMINO ACIDS, V41, P427, DOI 10.1007/s00726-010-0763-4
   Shackelford DB, 2009, NAT REV CANCER, V9, P563, DOI 10.1038/nrc2676
   Silva SD, 2008, ORAL DIS, V14, P376, DOI 10.1111/j.1601-0825.2007.01395.x
   Walter K, 2009, CANCER EPIDEM BIOMAR, V18, P2380, DOI 10.1158/1055-9965.EPI-09-0144
   WARBURG O, 1956, SCIENCE, V123, P309, DOI 10.1126/science.123.3191.309
   WARSHAW AL, 1992, NEW ENGL J MED, V326, P455, DOI 10.1056/NEJM199202133260706
   Winder WW, 1999, AM J PHYSIOL-ENDOC M, V277, pE1, DOI 10.1152/ajpendo.1999.277.1.E1
   Yvan-Charvet L, 2005, DIABETES, V54, P991, DOI 10.2337/diabetes.54.4.991
NR 46
TC 9
Z9 10
U1 0
U2 4
PU MOSBY-ELSEVIER
PI NEW YORK
PA 360 PARK AVENUE SOUTH, NEW YORK, NY 10010-1710 USA
SN 0039-6060
J9 SURGERY
JI Surgery
PD AUG
PY 2011
VL 150
IS 2
BP 284
EP 298
DI 10.1016/j.surg.2011.06.002
PG 15
WC Surgery
WE Science Citation Index Expanded (SCI-EXPANDED)
SC Surgery
GA 806KI
UT WOS:000293805900019
PM 21801966
DA 2022-07-19
ER

PT J
AU Welsh, JL
   Wagner, BA
   van't Erve, TJ
   Zehr, PS
   Berg, DJ
   Halfdanarson, TR
   Yee, NS
   Bodeker, KL
   Du, J
   Roberts, LJ
   Drisko, J
   Levine, M
   Buettner, GR
   Cullen, JJ
AF Welsh, J. L.
   Wagner, B. A.
   van't Erve, T. J.
   Zehr, P. S.
   Berg, D. J.
   Halfdanarson, T. R.
   Yee, N. S.
   Bodeker, K. L.
   Du, J.
   Roberts, L. J., II
   Drisko, J.
   Levine, M.
   Buettner, G. R.
   Cullen, J. J.
TI Pharmacological ascorbate with gemcitabine for the control of metastatic
   and node-positive pancreatic cancer (PACMAN): results from a phase I
   clinical trial
SO CANCER CHEMOTHERAPY AND PHARMACOLOGY
LA English
DT Article
DE Pancreatic neoplasm; Ascorbic acid; Clinical trial; Phase 1;
   Gemcitabine; Drug toxicity
ID VITAMIN-C PHARMACOKINETICS; OXIDATIVE STRESS; HYDROGEN-PEROXIDE; ACID;
   EPR; BIOMARKERS; PRODUCTS; LIPIDS; VIVO
AB Treatment for pancreatic cancer with pharmacological ascorbate (ascorbic acid, vitamin C) decreases tumor progression in preclinical models. A phase I clinical trial was performed to establish safety and tolerability of pharmacological ascorbate combined with gemcitabine in patients with biopsy-proven stage IV pancreatic adenocarcinoma.
   Nine subjects received twice-weekly intravenous ascorbate (15-125 g) employing Simon's accelerated titration design to achieve a targeted post-infusion plasma level of a parts per thousand yen350 mg/dL (a parts per thousand yen20 mM). Subjects received concurrent gemcitabine. Disease burden, weight, performance status, hematologic and metabolic laboratories, time to progression and overall survival were monitored.
   Mean plasma ascorbate trough levels were significantly higher than baseline (1.46 +/- A 0.02 vs. 0.78 +/- A 0.09 mg/dL, i.e., 83 vs. 44 mu M, p < 0.001). Adverse events attributable to the drug combination were rare and included diarrhea (n = 4) and dry mouth (n = 6). Dose-limiting criteria were not met for this study. Mean survival of subjects completing at least two cycles (8 weeks) of therapy was 13 +/- A 2 months.
   Data suggest pharmacologic ascorbate administered concurrently with gemcitabine is well tolerated. Initial data from this small sampling suggest some efficacy. Further studies powered to determine efficacy should be conducted.
C1 [Welsh, J. L.; Cullen, J. J.] Univ Iowa, Dept Surg, Carver Coll Med, Iowa City, IA 52242 USA.
   [Wagner, B. A.; van't Erve, T. J.; Bodeker, K. L.; Du, J.; Buettner, G. R.; Cullen, J. J.] Univ Iowa, Dept Radiat Oncol, Carver Coll Med, Iowa City, IA 52242 USA.
   [Zehr, P. S.; Berg, D. J.; Halfdanarson, T. R.; Buettner, G. R.; Cullen, J. J.] Univ Iowa, Holden Comprehens Canc Ctr, Iowa City, IA 52242 USA.
   [Berg, D. J.; Halfdanarson, T. R.] Univ Iowa, Dept Internal Med, Carver Coll Med, Iowa City, IA 52242 USA.
   [Yee, N. S.] Penn State Hershey Canc Inst, Hershey, PA USA.
   [Roberts, L. J., II] Vanderbilt Univ, Vanderbilt Ingram Canc Ctr, Nashville, TN USA.
   [Drisko, J.] Univ Kansas, Med Ctr, Kansas City, KS 66103 USA.
   [Levine, M.] NIDDKD, Mol & Clin Nutr Sect, Digest Dis Branch, NIH, Bethesda, MD 20892 USA.
   [Cullen, J. J.] Vet Affairs Med Ctr, Iowa City, IA 52242 USA.
RP Cullen, JJ (通讯作者)，Univ Iowa, Dept Surg, Carver Coll Med, 1528 JCP UIHC, Iowa City, IA 52242 USA.
EM joseph-cullen@uiowa.edu
RI Halfdanarson, Thorvardur/AAO-8706-2020
OI Halfdanarson, Thorvardur/0000-0001-8460-1257; Berg,
   Daniel/0000-0002-9181-8902; Bodeker, Kellie/0000-0002-8930-2819; Cullen,
   Joseph/0000-0002-2222-1328; Buettner, Garry/0000-0002-5594-1903; van 't
   Erve, Thomas/0000-0002-3260-6627
FU Iowa Superfund Research Program Training Core [P42 ES013661]; National
   Institutes of Health [GM42056, GM073929, P42ES013661, P30 CA086862,
   CA137230, CA148062]; Medical Research Service of the Department of
   Veterans Affairs; Holden Comprehensive Cancer Center; Susan L. Bader
   Foundation of Hope; Intramural Research Program NIDDK, NIH; NATIONAL
   CANCER INSTITUTE [R21CA137230, T32CA148062, P30CA086862, U01CA166800]
   Funding Source: NIH RePORTER; NATIONAL INSTITUTE OF ENVIRONMENTAL HEALTH
   SCIENCES [P42ES013661, P30ES005605] Funding Source: NIH RePORTER;
   NATIONAL INSTITUTE OF GENERAL MEDICAL SCIENCES [R01GM073929,
   R01GM042056, R37GM042056] Funding Source: NIH RePORTER; Veterans Affairs
   [I01BX001318] Funding Source: NIH RePORTER
FX The authors thank the John (Jack) Widness lab and the Sysmex
   Corporation, Kobe, Japan, for the use of XE-2100 and XT-2000 automated
   hematology analyzers. The authors also thank the Holden Comprehensive
   Cancer Center for its support for the clinical trial. TJvE gratefully
   acknowledges support from the Iowa Superfund Research Program (P42
   ES013661) Training Core. The content is solely the responsibility of the
   authors and does not represent views of the National Institutes of
   Health. The University of Iowa ESR Facility provided invaluable support.
   This work was supported by the National Institutes of Health [grant
   numbers GM42056, GM073929, P42ES013661, P30 CA086862, CA137230, and
   CA148062], the Medical Research Service of the Department of Veterans
   Affairs, the Holden Comprehensive Cancer Center, and the Susan L. Bader
   Foundation of Hope. Dr. Mark Levine is supported by the Intramural
   Research Program NIDDK, NIH.
CR BUETTNER GR, 1992, J BIOCHEM BIOPH METH, V24, P147, DOI 10.1016/0165-022X(92)90054-E
   Buettner GR, 1996, RADIAT RES, V145, P532, DOI 10.2307/3579271
   BUETTNER GR, 1993, FREE RADICAL BIO MED, V14, P49, DOI 10.1016/0891-5849(93)90508-R
   Buettner GR, 2011, CELL BIOCH BIOPHYS Q
   Burris HA, 1997, J CLIN ONCOL, V15, P2403, DOI 10.1200/JCO.1997.15.6.2403
   Chen Q, 2005, P NATL ACAD SCI USA, V102, P13604, DOI 10.1073/pnas.0506390102
   Chen Q, 2007, P NATL ACAD SCI USA, V104, P8749, DOI 10.1073/pnas.0702854104
   Conroy T, 2011, NEW ENGL J MED, V364, P1817, DOI 10.1056/NEJMoa1011923
   Du JA, 2010, CLIN CANCER RES, V16, P509, DOI 10.1158/1078-0432.CCR-09-1713
   Espey MG, 2011, FREE RADICAL BIO MED, V50, P1610, DOI 10.1016/j.freeradbiomed.2011.03.007
   Hoffer LJ, 2008, ANN ONCOL, V19, P1969, DOI 10.1093/annonc/mdn377
   Jones DP, 2009, FREE RADICAL BIO MED, V47, P1329, DOI 10.1016/j.freeradbiomed.2009.08.021
   Kadiiska MB, 2005, FREE RADICAL BIO MED, V38, P698, DOI 10.1016/j.freeradbiomed.2004.09.017
   Kadiiska MB, 2005, FREE RADICAL BIO MED, V38, P711, DOI 10.1016/j.freeradbiomed.2004.10.024
   Levine M, 1996, P NATL ACAD SCI USA, V93, P3704, DOI 10.1073/pnas.93.8.3704
   Levine M, 2011, ADV NUTR, V2, P78, DOI 10.3945/an.110.000109
   Monti DA, 2012, PLOS ONE, V7, DOI 10.1371/journal.pone.0029794
   MORROW JD, 1990, P NATL ACAD SCI USA, V87, P9383, DOI 10.1073/pnas.87.23.9383
   Padayatty SJ, 2004, ANN INTERN MED, V140, P533, DOI 10.7326/0003-4819-140-7-200404060-00010
   Park HJ, 2010, ANAL BIOCHEM, V407, P151, DOI 10.1016/j.ab.2010.08.012
   Schafer FQ, 2001, FREE RADICAL BIO MED, V30, P1191, DOI 10.1016/S0891-5849(01)00480-4
   Siegel R, 2012, CA-CANCER J CLIN, V62, P10, DOI 10.3322/caac.20138
   Siegel R, 2011, CA-CANCER J CLIN, V61, P212, DOI 10.3322/caac.20121
   Venkataraman S, 2000, FREE RADICAL BIO MED, V29, P580, DOI 10.1016/S0891-5849(00)00404-4
   Vislisel JM, 2007, ANAL BIOCHEM, V365, P31, DOI 10.1016/j.ab.2007.03.002
   Winstead ER, 2009, NCI CANC B
NR 26
TC 173
Z9 180
U1 0
U2 23
PU SPRINGER
PI NEW YORK
PA 233 SPRING ST, NEW YORK, NY 10013 USA
SN 0344-5704
J9 CANCER CHEMOTH PHARM
JI Cancer Chemother. Pharmacol.
PD MAR
PY 2013
VL 71
IS 3
BP 765
EP 775
DI 10.1007/s00280-013-2070-8
PG 11
WC Oncology; Pharmacology & Pharmacy
WE Science Citation Index Expanded (SCI-EXPANDED)
SC Oncology; Pharmacology & Pharmacy
GA 096OH
UT WOS:000315413500023
PM 23381814
OA Green Accepted
DA 2022-07-19
ER

PT J
AU Napoli, JL
AF Napoli, Joseph L.
TI Retinoic Acid: Sexually Dimorphic, Anti-Insulin and
   Concentration-Dependent Effects on Energy
SO NUTRIENTS
LA English
DT Review
DE adiposity; androgen; dimorphism; estrogen; glucagon; insulin; liver;
   muscle; pancreas; retinoic acid
ID VITAMIN-A-DEFICIENCY; ADIPOSE-TISSUE DEVELOPMENT; HEPATIC
   GLUCOSE-UPTAKE; BREAST-CANCER CELLS; PROTEIN TYPE-I; BINDING-PROTEIN;
   INSULIN-RESISTANCE; 9-CIS-RETINOIC ACID; MEMBRANE-RECEPTOR;
   LIPID-METABOLISM
AB This review addresses the fasting vs. re-feeding effects of retinoic acid (RA) biosynthesis and functions, and sexually dimorphic RA actions. It also discusses other understudied topics essential for understanding RA activities-especially interactions with energy-balance-regulating hormones, including insulin and glucagon, and sex hormones. This report will introduce RA homeostasis and hormesis to provide context. Essential context also will encompass RA effects on adiposity, muscle function and pancreatic islet development and maintenance. These comments provide background for explaining interactions among insulin, glucagon and cortisol with RA homeostasis and function. One aim would clarify the often apparent RA contradictions related to pancreagenesis vs. pancreas hormone functions. The discussion also will explore the adverse effects of RA on estrogen action, in contrast to the enhancing effects of estrogen on RA action, the adverse effects of androgens on RA receptors, and the RA induction of androgen biosynthesis.
C1 [Napoli, Joseph L.] Univ Calif Berkeley, Dept Nutr Sci & Toxicol, Grad Program Metab Biol, Berkeley, CA 94704 USA.
RP Napoli, JL (通讯作者)，Univ Calif Berkeley, Dept Nutr Sci & Toxicol, Grad Program Metab Biol, Berkeley, CA 94704 USA.
EM jna@berkeley.edu
OI Napoli, Joseph/0000-0003-3223-4752
FU USA NIH [DK112754, DK102014]
FX J.L.N. has been funded by the USA NIH (DK112754 and DK102014).
CR Amengual J, 2010, CELL PHYSIOL BIOCHEM, V25, P657, DOI 10.1159/000315085
   Arregi I, 2016, ENDOCRINOLOGY, V157, P4615, DOI 10.1210/en.2016-1745
   Ashique AM, 2012, GENESIS, V50, P415, DOI 10.1002/dvg.22002
   Basu TK, 1997, NUTRITION, V13, P804, DOI 10.1016/S0899-9007(97)00192-5
   Batten ML, 2004, J BIOL CHEM, V279, P10422, DOI 10.1074/jbc.M312410200
   Bento C, 2018, NUTR HOSP, V35, P1072, DOI 10.20960/nh.1630
   Berry DC, 2012, MOL CELL BIOL, V32, P3164, DOI 10.1128/MCB.00505-12
   Berry DC, 2012, DIABETES, V61, P1112, DOI 10.2337/db11-1620
   Berry DC, 2009, MOL CELL BIOL, V29, P3286, DOI 10.1128/MCB.01742-08
   BIESALSKI HK, 1989, TOXICOLOGY, V57, P117, DOI 10.1016/0300-483X(89)90161-3
   Bonet ML, 2020, BBA-MOL CELL BIOL L, V1865, DOI 10.1016/j.bbalip.2020.158676
   Boyle AP, 2012, GENOME RES, V22, P1790, DOI 10.1101/gr.137323.112
   Brun PJ, 2015, FASEB J, V29, P671, DOI 10.1096/fj.14-256743
   CHERTOW BS, 1989, RES COMMUN CHEM PATH, V63, P27
   CHERTOW BS, 1987, J CLIN INVEST, V79, P163, DOI 10.1172/JCI112778
   CHERTOW BS, 1978, ENDOCRINOLOGY, V103, P1562, DOI 10.1210/endo-103-5-1562
   Chertow BS, 1996, METABOLISM, V45, P300, DOI 10.1016/S0026-0495(96)90282-6
   Cione E, 2016, MINI-REV MED CHEM, V16, P738, DOI 10.2174/1389557515666150709112822
   DE LUCA LM, 1989, CANCER RES, V49, P5400
   De Paoli M, 2021, AM J PATHOL, V191, P1490, DOI 10.1016/j.ajpath.2021.05.011
   Dolle Pascal, 2009, Nucl Recept Signal, V7, pe006, DOI 10.1621/nrs.07006
   Dong D, 1999, J BIOL CHEM, V274, P23695, DOI 10.1074/jbc.274.34.23695
   Driscoll HK, 1996, METABOLISM, V45, P248, DOI 10.1016/S0026-0495(96)90062-1
   Dupe V, 2003, P NATL ACAD SCI USA, V100, P14036, DOI 10.1073/pnas.2336223100
   E XP, 2002, J BIOL CHEM, V277, P36617, DOI 10.1074/jbc.M205519200
   ECKHOFF C, 1991, TOXICOL APPL PHARM, V111, P116, DOI 10.1016/0041-008X(91)90140-A
   Eltony SA, 2016, ANAT REC, V299, P334, DOI 10.1002/ar.23307
   Estruch IM, 2018, J RECEPT SIG TRANSD, V38, P112, DOI 10.1080/10799893.2018.1436559
   Fan XH, 2003, MOL CELL BIOL, V23, P4637, DOI 10.1128/MCB.23.13.4637-4648.2003
   FIORELLA PD, 1991, J BIOL CHEM, V266, P16572
   FIORELLA PD, 1994, J BIOL CHEM, V269, P10538
   Flynn JM, 2010, PLOS ONE, V5, DOI 10.1371/journal.pone.0013535
   Galmes S, 2020, NUTRIENTS, V12, DOI 10.3390/nu12092588
   Gewiss R, 2020, ANDROLOGY-US, V8, P892, DOI 10.1111/andr.12722
   Graham KL, 2019, P NATL ACAD SCI USA, V116, P3126, DOI 10.1073/pnas.1817669116
   Haushalter C, 2017, DEV BIOL, V430, P129, DOI 10.1016/j.ydbio.2017.08.006
   HERRERA PL, 1991, DEVELOPMENT, V113, P1257
   Hevener AL, 2018, MOL METAB, V15, P20, DOI 10.1016/j.molmet.2018.06.013
   Huang HFS, 1997, ENDOCRINOLOGY, V138, P553, DOI 10.1210/en.138.2.553
   Hudak CS, 2014, CELL REP, V8, P678, DOI 10.1016/j.celrep.2014.06.060
   Isoherranen N, 2019, PHARMACOL THERAPEUT, V204, DOI 10.1016/j.pharmthera.2019.107400
   Jorgensen MC, 2007, ENDOCR REV, V28, P685, DOI 10.1210/er.2007-0016
   Kane MA, 2011, MOL CELL BIOL, V31, P3277, DOI 10.1128/MCB.05516-11
   Kane MA, 2010, P NATL ACAD SCI USA, V107, P21884, DOI 10.1073/pnas.1008859107
   Kawaguchi R, 2007, SCIENCE, V315, P820, DOI 10.1126/science.1136244
   Kawaguchi R, 2011, ACS CHEM BIOL, V6, P1041, DOI 10.1021/cb200178w
   Kedishvili Natalia Y, 2016, Subcell Biochem, V81, P127
   Kim JI, 2015, SCIENCE, V350, P102, DOI 10.1126/science.aac4690
   Kitada M, 2016, INT J NEPHROL RENOV, V9, P279, DOI 10.2147/IJNRD.S103784
   Klyuyeva AV, 2021, J BIOL CHEM, V296, DOI 10.1016/j.jbc.2021.100323
   Koprivica I, 2019, EUR J PHARMACOL, V864, DOI 10.1016/j.ejphar.2019.172721
   Krois CR, 2019, CELL MOL LIFE SCI, V76, P2425, DOI 10.1007/s00018-019-03046-z
   Lei Z, 2003, BIOCHEMISTRY-US, V42, P4190, DOI 10.1021/bi026948i
   Li XH, 2004, ENDOCRINOLOGY, V145, P4756, DOI 10.1210/en.2004-0514
   Lin YW, 2020, INT J OBESITY, V44, P466, DOI 10.1038/s41366-019-0379-z
   Lind T, 2018, UPSALA J MED SCI, V123, P82, DOI 10.1080/03009734.2018.1448020
   Liu LM, 2005, J BIOL CHEM, V280, P40226, DOI 10.1074/jbc.M509643200
   Lorberbaum DS, 2020, DEVELOPMENT, V147, DOI 10.1242/dev.189977
   Loudig O, 2000, MOL ENDOCRINOL, V14, P1483, DOI 10.1210/me.14.9.1483
   Bonet ML, 2012, BBA-MOL CELL BIOL L, V1821, P177, DOI 10.1016/j.bbalip.2011.06.001
   Martin M, 2005, DEV BIOL, V284, P399, DOI 10.1016/j.ydbio.2005.05.035
   Matthews KA, 2004, J NUTR, V134, P1958, DOI 10.1093/jn/134.8.1958
   MCCARTHY PT, 1952, J NUTR, V46, P361, DOI 10.1093/jn/46.3.361
   McCommis KS, 2021, ENDOCRINOLOGY, V162, DOI 10.1210/endocr/bqaa230
   Mcilroy GD, 2013, DIABETES, V62, P825, DOI 10.2337/db12-0458
   Mody N, 2008, AM J PHYSIOL-ENDOC M, V294, pE785, DOI 10.1152/ajpendo.00521.2007
   Moore MC, 2012, ADV NUTR, V3, P286, DOI 10.3945/an.112.002089
   Moraes-Vieira PM, 2014, CELL METAB, V19, P512, DOI 10.1016/j.cmet.2014.01.018
   Morgenstern J, 2021, METABOLITES, V11, DOI 10.3390/metabo11010060
   Muenzner M, 2013, MOL CELL BIOL, V33, P4068, DOI 10.1128/MCB.00221-13
   MYERS SR, 1991, J CLIN INVEST, V88, P158, DOI 10.1172/JCI115273
   Napoli JL, 2017, PHARMACOL THERAPEUT, V173, P19, DOI 10.1016/j.pharmthera.2017.01.004
   Napoli JL, 2012, BBA-MOL CELL BIOL L, V1821, P152, DOI 10.1016/j.bbalip.2011.05.004
   Nau H, 2001, J AM ACAD DERMATOL, V45, pS183, DOI 10.1067/mjd.2001.113720
   Nelson CH, 2016, FEBS LETT, V590, P2527, DOI 10.1002/1873-3468.12303
   Niederreither K, 2002, P NATL ACAD SCI USA, V99, P16111, DOI 10.1073/pnas.252626599
   Noy N, 2016, P NUTR SOC, V75, P212, DOI 10.1017/S0029665115004322
   Noy N, 2013, ADIPOCYTE, V2, P184, DOI 10.4161/adip.23489
   Obrochta KM, 2015, J BIOL CHEM, V290, P7259, DOI 10.1074/jbc.M114.609313
   Obrochta KM, 2014, PLOS ONE, V9, DOI 10.1371/journal.pone.0099435
   Olsen T, 2020, ADV NUTR, V11, P644, DOI 10.1093/advances/nmz131
   Ombra MN, 2013, BBA-GENE REGUL MECH, V1829, P480, DOI 10.1016/j.bbagrm.2013.03.003
   Ostrom M, 2008, PLOS ONE, V3, DOI 10.1371/journal.pone.0002841
   Pagliuca FW, 2014, CELL, V159, P428, DOI 10.1016/j.cell.2014.09.040
   Partridge EC, 2020, NATURE, V583, P720, DOI 10.1038/s41586-020-2023-4
   Pawlikowski B, 2019, GENESIS, V57, DOI 10.1002/dvg.23287
   Pearson JA, 2016, J AUTOIMMUN, V66, P76, DOI 10.1016/j.jaut.2015.08.019
   Phillips BE, 2021, FRONT IMMUNOL, V12, DOI 10.3389/fimmu.2021.586220
   PICTET RL, 1972, DEV BIOL, V29, P436, DOI 10.1016/0012-1606(72)90083-8
   Pino-Lagos K, 2010, BIOFACTORS, V36, P430, DOI 10.1002/biof.117
   POSCH KC, 1992, J BIOL CHEM, V267, P19676
   Preston JD, 2018, GERONTOLOGY, V64, P237, DOI 10.1159/000485506
   Quadro L, 1999, EMBO J, V18, P4633, DOI 10.1093/emboj/18.17.4633
   Reeves PG, 1997, J NUTR, V127, pS838
   Reichert B, 2011, MOL ENDOCRINOL, V25, P799, DOI 10.1210/me.2010-0465
   Rhinn M, 2011, P NATL ACAD SCI USA, V108, P16687, DOI 10.1073/pnas.1103877108
   Ross AC, 2011, ANNU REV NUTR, V31, P65, DOI 10.1146/annurev-nutr-072610-145127
   Rousseau C, 2004, MOL CANCER RES, V2, P523
   Rui LY, 2014, COMPR PHYSIOL, V4, P177, DOI 10.1002/cphy.c130024
   Ruiz A, 2007, INVEST OPHTH VIS SCI, V48, P5377, DOI 10.1167/iovs.07-0673
   SATO M, 1980, BIOCHEM BIOPH RES CO, V95, P1839, DOI 10.1016/S0006-291X(80)80113-6
   Siegenthaler JA, 2009, CELL, V139, P597, DOI 10.1016/j.cell.2009.10.004
   Sirbu IO, 2020, BBA-MOL CELL BIOL L, V1865, DOI 10.1016/j.bbalip.2020.158636
   Stosic-Grujicic S, 2009, MOL IMMUNOL, V47, P79, DOI 10.1016/j.molimm.2008.12.028
   Sun HY, 2020, TRENDS PHARMACOL SCI, V41, P544, DOI 10.1016/j.tips.2020.05.004
   Teslovich TM, 2010, NATURE, V466, P707, DOI 10.1038/nature09270
   Thatcher JE, 2009, EXPERT OPIN DRUG MET, V5, P875, DOI 10.1517/17425250903032681
   Tiyaboonchai A, 2017, STEM CELL REP, V8, P589, DOI 10.1016/j.stemcr.2016.12.026
   Tong MH, 2013, P NATL ACAD SCI USA, V110, P543, DOI 10.1073/pnas.1214883110
   Trasino SE, 2016, DIABETES OBES METAB, V18, P142, DOI 10.1111/dom.12590
   Trasino SE, 2015, J BIOL CHEM, V290, P1456, DOI 10.1074/jbc.M114.616763
   Tuteja S, 2018, J AM HEART ASSOC, V7, DOI 10.1161/JAHA.117.008461
   Tzimas G, 1997, TOXICOL APPL PHARM, V143, P436, DOI 10.1006/taap.1997.8105
   Udhane SS, 2015, SCI REP-UK, V5, DOI 10.1038/srep10132
   Van YH, 2009, DIABETES, V58, P146, DOI 10.2337/db08-1154
   Wang B, 2017, CELL DISCOV, V3, DOI 10.1038/celldisc.2017.36
   Wang B, 2016, MEAT SCI, V120, P100, DOI 10.1016/j.meatsci.2016.04.003
   Wang C, 2011, J BIOL CHEM, V286, P6542, DOI 10.1074/jbc.M110.198382
   Wang S, 2020, PHARMACOL THERAPEUT, V205, DOI 10.1016/j.pharmthera.2019.107415
   Wei Li-Na, 2016, Subcell Biochem, V81, P163
   White JA, 1996, J BIOL CHEM, V271, P29922, DOI 10.1074/jbc.271.47.29922
   WILLIAMS RJ, 1966, P NATL ACAD SCI USA, V55, P126, DOI 10.1073/pnas.55.1.126
   Wu AM, 2014, J BONE MINER RES, V29, P2032, DOI 10.1002/jbmr.2237
   Yang D, 2018, DIABETES, V67, P662, DOI 10.2337/db17-0946
   Yang D, 2017, PLOS ONE, V12, DOI 10.1371/journal.pone.0187669
   Yang Q, 2005, NATURE, V436, P356, DOI 10.1038/nature03711
   Yen CLE, 2005, J LIPID RES, V46, P1502, DOI 10.1194/jlr.M500036-JLR200
   Yoo H.S., REGULATION RDH5 PANC
   Yoo H.S., GLUCOCORTICOID RECEP
   Zhang M, 2007, FASEB J, V21, P2886, DOI 10.1096/fj.06-7964com
   Zhao YX, 2021, J BIOL CHEM, V297, DOI 10.1016/j.jbc.2021.101101
   Zhong G, 2018, MOL PHARMACOL, V93, P489, DOI 10.1124/mol.117.111039
   Ziouzenkova O, 2007, NAT MED, V13, P695, DOI 10.1038/nm1587
   Zunino SJ, 2007, J NUTR, V137, P1216, DOI 10.1093/jn/137.5.1216
NR 134
TC 0
Z9 0
U1 0
U2 0
PU MDPI
PI BASEL
PA ST ALBAN-ANLAGE 66, CH-4052 BASEL, SWITZERLAND
EI 2072-6643
J9 NUTRIENTS
JI Nutrients
PD APR
PY 2022
VL 14
IS 8
AR 1553
DI 10.3390/nu14081553
PG 22
WC Nutrition & Dietetics
WE Science Citation Index Expanded (SCI-EXPANDED)
SC Nutrition & Dietetics
GA 0S5ZS
UT WOS:000786352100001
PM 35458115
OA gold, Green Published
DA 2022-07-19
ER

PT J
AU Doiron, B
   DeFronzo, RA
AF Doiron, Bruno
   DeFronzo, Ralph A.
TI A novel experimental model for human mixed acinar-ductal pancreatic
   cancer
SO CARCINOGENESIS
LA English
DT Article
ID LENTIVIRAL VECTORS; K-RAS; INTRAEPITHELIAL NEOPLASIA; AERODIGESTIVE
   TRACT; RNA INTERFERENCE; GENE-EXPRESSION; IN-VIVO; CARCINOMA; MICE; P53
AB Pancreatic cancer has remained refractory to treatment. In large part, this results from the lack of an animal model that mimics pancreatic cancer in man. We describe a novel experimental model of pancreatic cancer that shares the genetic background, histologic features and natural history of human mixed acinar-ductal carcinoma. Adult wild-type mice received an injection into the pancreatic duct of lentivirus coding two molecules, Kras(G12D) mutation and shRNA p53, which recapitulate the mechanisms of pancreatic cancer in humans. The lentivirus constructs also co-expressed the luciferase gene for in vivo imaging by bioluminescence using the Xenogen IVIS imaging system. Weeks post-injection wild-type mice develop pancreatic cancer with the same histologic characteristics and metastases observed with human pancreatic mixed acinar-ductal carcinoma. This novel approach represents the first pancreatic cancer model that does not involve alterations of embryonic development, which is inherent with transgenic mice or knockout mice models. This novel experimental human pancreatic cancer model can be used to more effectively test new anti-cancer drug to inhibit tumor progression in situ and to retard metastases. Furthermore, our method of injecting lentivirus containing oncogenes and molecules implicated in the development of pancreatic can be employed in diabetic and obese mice, two common metabolic conditions characterized by an increased incidence of pancreatic cancer.
C1 [Doiron, Bruno; DeFronzo, Ralph A.] Univ Texas Hlth Sci Ctr San Antonio, Diabet Div, Mail Code 7886,7703 Floyd Curl Dr, San Antonio, TX 78229 USA.
RP Doiron, B (通讯作者)，Univ Texas Hlth Sci Ctr San Antonio, Diabet Div, Mail Code 7886,7703 Floyd Curl Dr, San Antonio, TX 78229 USA.
EM doiron@uthscsa.edu
FU Diabetes Division, UTHSCSA
FX The study was supported by funds from the Diabetes Division, UTHSCSA.
CR Abate-Shen C, 2006, CLIN CANCER RES, V12, P5274, DOI 10.1158/1078-0432.CCR-06-0500
   ALMOGUERA C, 1988, CELL, V53, P549, DOI 10.1016/0092-8674(88)90571-5
   Anderson KE, 2006, CANC EPIDEMIOLOGY PR, P721
   [Anonymous], 2011, CANC FACTS FIG
   BARTON CM, 1991, BRIT J CANCER, V64, P1076, DOI 10.1038/bjc.1991.467
   Bolukbasi MF, 2016, NAT METHODS, V13, P41, DOI [10.1038/NMETH.3684, 10.1038/nmeth.3684]
   Bosetti C, 2012, MOL CARCINOGEN, V51, P3, DOI 10.1002/mc.20785
   Burris HA, 1997, J CLIN ONCOL, V15, P2403, DOI 10.1200/JCO.1997.15.6.2403
   Campbell PJ, 2010, NATURE, V467, P1109, DOI 10.1038/nature09460
   Chadha KS, 2006, ANN SURG ONCOL, V13, P933, DOI 10.1245/ASO.2006.07.011
   Chari ST, 2008, GASTROENTEROLOGY, V134, P95, DOI 10.1053/j.gastro.2007.10.040
   Chen C, 2009, AM J PHYSIOL-GASTR L, V297, pG1126, DOI 10.1152/ajpgi.90586.2008
   Chiou SH, 2015, GENE DEV, V29, P1576, DOI 10.1101/gad.264861.115
   Chu PG, 2000, MODERN PATHOL, V13, P962, DOI 10.1038/modpathol.3880175
   CHUNG KY, 1993, CANCER RES, V53, P1676
   Doiron B, 2012, DIABETOLOGIA, V55, P719, DOI 10.1007/s00125-011-2414-z
   Doiron B, 2016, CURR PHARM BIOTECHNO, V17, P376, DOI 10.2174/1389201017666151223124031
   ElNaggar AK, 1996, AM J PATHOL, V148, P2067
   Gold E B, 1998, Surg Oncol Clin N Am, V7, P67
   Habener JF, 2005, ENDOCRINOLOGY, V146, P1025, DOI 10.1210/en.2004-1576
   Honig G, 2010, J BIOMED SCI, V17, DOI 10.1186/1423-0127-17-82
   Hruban RH, 2007, MODERN PATHOL, V20, pS61, DOI 10.1038/modpathol.3800685
   HRUBAN RH, 1993, AM J PATHOL, V143, P545
   Hruban RH, 2001, AM J SURG PATHOL, V25, P579, DOI 10.1097/00000478-200105000-00003
   Jain R, 2010, APPL IMMUNOHISTO M M, V18, P9, DOI 10.1097/PAI.0b013e3181ad36ea
   Kafri T, 1997, NAT GENET, V17, P314, DOI 10.1038/ng1197-314
   Klein CA, 2009, NAT REV CANCER, V9, P302, DOI 10.1038/nrc2627
   Klimstra DS, 2007, MODERN PATHOL, V20, pS94, DOI 10.1038/modpathol.3800686
   Koorstra JBM, 2008, LANGENBECK ARCH SURG, V393, P561, DOI 10.1007/s00423-008-0282-x
   La Rosa S, 2015, FRONT MED, V2, DOI 10.3389/fmed.2015.00041
   LAN MS, 1990, J BIOL CHEM, V265, P15294
   Li DH, 2012, MOL CARCINOGEN, V51, P64, DOI 10.1002/mc.20771
   Li HC, 2007, J CELL BIOCHEM, V101, P805, DOI 10.1002/jcb.21159
   Luttges J, 2004, CANCER-AM CANCER SOC, V100, P173, DOI 10.1002/cncr.11860
   Matsuno S, 2001, J Hepatobiliary Pancreat Surg, V8, P544, DOI 10.1007/s005340100023
   Matsuno S, 2004, PANCREAS, V28, P219, DOI 10.1097/00006676-200404000-00002
   Moore PS, 2001, VIRCHOWS ARCH, V439, P798, DOI 10.1007/s004280100474
   Olive KP, 2006, CLIN CANCER RES, V12, P5277, DOI 10.1158/1078-0432.CCR-06-0436
   Rangarajan A, 2003, NAT REV CANCER, V3, P952, DOI 10.1038/nrc1235
   REDSTON MS, 1994, CANCER RES, V54, P3025
   Rindi G., 2010, WHO CLASSIFICATION T, pS13
   Roy LD, 2011, ONCOGENE, V30, P1449, DOI 10.1038/onc.2010.526
   Saur D, 2005, GASTROENTEROLOGY, V129, P1237, DOI 10.1053/j.gastro.2005.06.056
   Schmidt-Supprian M, 2007, NAT IMMUNOL, V8, P665, DOI 10.1038/ni0707-665
   Sharma C, 2011, WORLD J GASTROENTERO, V17, P867, DOI 10.3748/wjg.v17.i7.867
   Singer O, 2008, CURR GENE THER, V8, P483, DOI 10.2174/156652308786848067
   Tiscornia G, 2004, P NATL ACAD SCI USA, V101, P7347, DOI 10.1073/pnas.0402107101
   Tuveson DA, 2005, COLD SH Q B, V70, P65, DOI 10.1101/sqb.2005.70.040
   van Oijen MGCT, 2000, CANCER, V88, P884, DOI 10.1002/(SICI)1097-0142(20000215)88:4<884::AID-CNCR20>3.0.CO;2-S
   Vanharanta S, 2013, CANCER CELL, V24, P410, DOI 10.1016/j.ccr.2013.09.007
   Ventura A, 2004, P NATL ACAD SCI USA, V101, P10380, DOI 10.1073/pnas.0403954101
   Weinberger LS, 2005, CELL, V122, P169, DOI 10.1016/j.cell.2005.06.006
   Yoshimura H., 2013, J CARCINOGENE MUTA S, V9
NR 53
TC 3
Z9 4
U1 0
U2 1
PU OXFORD UNIV PRESS
PI OXFORD
PA GREAT CLARENDON ST, OXFORD OX2 6DP, ENGLAND
SN 0143-3334
EI 1460-2180
J9 CARCINOGENESIS
JI Carcinogenesis
PD FEB
PY 2018
VL 39
IS 2
BP 180
EP 190
DI 10.1093/carcin/bgx119
PG 11
WC Oncology
WE Science Citation Index Expanded (SCI-EXPANDED)
SC Oncology
GA FW7HD
UT WOS:000425491600010
PM 29106450
OA Green Published, hybrid
DA 2022-07-19
ER

PT J
AU Liu, CJ
   Chang, WJ
   Chen, CY
   Sun, FJ
   Cheng, HW
   Chen, TY
   Lin, SC
   Li, WC
AF Liu, Chung-Ji
   Chang, Wan-Jung
   Chen, Chang-Yi
   Sun, Fang-Ju
   Cheng, Hui-Wen
   Chen, Tsai-Ying
   Lin, Shu-Chun
   Li, Wan-Chun
TI Dynamic cellular and molecular modulations of diabetes mediated head and
   neck carcinogenesis
SO ONCOTARGET
LA English
DT Article
DE cell malignancy; diabetes mellitus; head and neck cancer; lymph node
   metastasis; prognosis
ID ORAL-CANCER; INSULIN-RESISTANCE; PANCREATIC-CANCER; MAMMALIAN TARGET;
   CARCINOMA; RISK; EXPRESSION; ASSOCIATION; MELLITUS; THERAPY
AB Head and neck squamous cell carcinoma (HNSCC) is one of the most prevalent neoplasms worldwide. While numerous potent dietary insults were considered as oncogenic players for HNSCC development, the impact of metabolic imbalance was less emphasized during HNSCC carcinogenesis. Previous preclinical and epidemiological investigations showed that DM could possibly be correlated with greater incidence and poorer prognosis in HNSCC patients; however, the outcomes from different groups are contradictive and underlying mechanisms remains elusive. In the present study, the changes of cellular malignancy in response to prolonged glucose incubation in HNSCC cells were examined. The results demonstrated that hyperglycemia enhanced HNSCC cell malignancy over time through suppression of cell differentiation, promotion of cell motility, increased resistance to cisplatin, and up-regulation of the nutrient-sensing Akt/AMPK-mTORC1 pathway. Further analysis showed that a more aggressive tongue neoplastic progression was found under DM conditions compared to non-DM state whereas DM pathology led to a higher percentage of cervical lymph node metastasis and poorer prognosis in HNSCC patients. Taken together, the present study confirms that hyperglycemia and DM could enhance HNSCC malignancy and the outcomes are of great benefit in providing better anti-cancer treatment strategy for DM patients with HNSCC.
C1 [Liu, Chung-Ji] MacKay Mem Hosp, Dept Oral & Maxillofacial Surg, Taipei, Taiwan.
   [Liu, Chung-Ji; Sun, Fang-Ju; Cheng, Hui-Wen] MacKay Mem Hosp, Dept Med Res, Taipei, Taiwan.
   [Sun, Fang-Ju] Mackay Coll Med Nursing & Management, Taipei, Taiwan.
   [Liu, Chung-Ji; Chang, Wan-Jung; Chen, Chang-Yi; Chen, Tsai-Ying; Lin, Shu-Chun; Li, Wan-Chun] Natl Yang Ming Univ, Sch Dent, Inst Oral Biol, Taipei 112, Taiwan.
   [Liu, Chung-Ji; Chang, Wan-Jung; Chen, Chang-Yi; Chen, Tsai-Ying; Lin, Shu-Chun; Li, Wan-Chun] Natl Yang Ming Univ, Sch Dent, Dept Dent, Taipei 112, Taiwan.
   [Lin, Shu-Chun] Taipei Vet Gen Hosp, Dept Stomatol, Taipei, Taiwan.
RP Li, WC (通讯作者)，Natl Yang Ming Univ, Sch Dent, Inst Oral Biol, Taipei 112, Taiwan.
EM wcli@ym.edu.tw
RI Li, Wan-Chun/AAY-9929-2020
FU Ministry of Science and Technology [NSC-99-2628-B-195-002-MY3,
   NSC-99-2628-B-010-013-MY3, NSC-102-2314-B-010-010-,
   Most-103-2314-B-010-024-MY3, MOST-102-2314-B-195-007-MY3]; Taipei MacKay
   Memorial Hospital [MMH-10189, MMH-E-104-12]; Ministry of Education,
   Aiming for the Top University Plan
FX This work is supported by grants NSC-99-2628-B-195-002-MY3,
   NSC-99-2628-B-010-013-MY3, NSC-102-2314-B-010-010-,
   Most-103-2314-B-010-024-MY3 and MOST-102-2314-B-195-007-MY3 from
   Ministry of Science and Technology, the grant MMH-10189 and MMH-E-104-12
   from Taipei MacKay Memorial Hospital and a grant from Ministry of
   Education, Aiming for the Top University Plan.
CR ALBRECHT M, 1992, J ORAL PATHOL MED, V21, P364, DOI 10.1111/j.1600-0714.1992.tb01366.x
   Amornphimoltham P, 2005, CANCER RES, V65, P9953, DOI 10.1158/0008-5472.CAN-05-0921
   Atchison EA, 2011, INT J CANCER, V128, P635, DOI 10.1002/ijc.25362
   Bansal D, 2013, PROSTATE CANCER P D, V16, P151, DOI 10.1038/pcan.2012.40
   Barone BB, 2008, JAMA-J AM MED ASSOC, V300, P2754, DOI 10.1001/jama.2008.824
   Blagosklonny MV, 2013, CELL DEATH DIS, V4, DOI 10.1038/cddis.2013.506
   Blagosklonny MV, 2012, CANCER BIOL THER, V13, P1349, DOI 10.4161/cbt.22859
   Braakhuis BJM, 2014, ORAL ONCOL, V50, P670, DOI 10.1016/j.oraloncology.2014.03.008
   BRYSK MM, 1995, ARCH ORAL BIOL, V40, P855, DOI 10.1016/0003-9969(95)00046-R
   Chen YC, 2009, BIOCHEM BIOPH RES CO, V385, P307, DOI 10.1016/j.bbrc.2009.05.048
   Chhabra ES, 2007, NAT CELL BIOL, V9, P1110, DOI 10.1038/ncb1007-1110
   Christiansen JJ, 2006, CANCER RES, V66, P8319, DOI 10.1158/0008-5472.CAN-06-0410
   Chu PY, 2010, AM J OTOLARYNG, V31, P168, DOI 10.1016/j.amjoto.2008.12.004
   Dang CV, 2012, GENE DEV, V26, P877, DOI 10.1101/gad.189365.112
   de Bruijn KMJ, 2013, BRIT J SURG, V100, P1421, DOI 10.1002/bjs.9229
   Dikshit RP, 2006, INT J CANCER, V118, P453, DOI 10.1002/ijc.21345
   Elena JW, 2013, CANCER CAUSE CONTROL, V24, P13, DOI 10.1007/s10552-012-0078-8
   Faour WH, 2010, CELL SIGNAL, V22, P1222, DOI 10.1016/j.cellsig.2010.03.014
   Feng Y, 2014, CELL DEATH DIS, V5, DOI 10.1038/cddis.2014.59
   Fonseca BD, 2007, J BIOL CHEM, V282, P24514, DOI 10.1074/jbc.M704406200
   Giovannucci E, 2010, DIABETES CARE, V33, P1674, DOI 10.2337/dc10-0666
   Glinsky VV, 2003, CANCER RES, V63, P3805
   Gwinn DM, 2008, MOL CELL, V30, P214, DOI 10.1016/j.molcel.2008.03.003
   Hansen O, 1997, RADIOTHER ONCOL, V43, P47, DOI 10.1016/S0167-8140(97)01904-X
   Heiden MGV, 2009, SCIENCE, V324, P1029, DOI 10.1126/science.1160809
   HEYDEN A, 1992, J ORAL PATHOL MED, V21, P7, DOI 10.1111/j.1600-0714.1992.tb00960.x
   Hwang H, 2013, J PHOTOCH PHOTOBIO B, V128, P70, DOI 10.1016/j.jphotobiol.2013.08.001
   JACOBS C, 1992, J CLIN ONCOL, V10, P257, DOI 10.1200/JCO.1992.10.2.257
   Jiang XJ, 2004, ANNU REV BIOCHEM, V73, P87, DOI 10.1146/annurev.biochem.73.011303.073706
   JOSLIN EP, 1959, NEW ENGL J MED, V260, P486, DOI 10.1056/NEJM195903052601007
   Lambert R, 2011, EUR J GASTROEN HEPAT, V23, P633, DOI 10.1097/MEG.0b013e3283484795
   Lee CH, 2010, MOL CANCER, V9, DOI 10.1186/1476-4598-9-64
   Li WC, 2015, J ORAL PATHOL MED, V44, P167, DOI 10.1111/jop.12171
   Li W, 2011, ONCOL REP, V25, P1279, DOI 10.3892/or.2011.1150
   Liu SA, 2006, HEAD NECK-J SCI SPEC, V28, P998, DOI 10.1002/hed.20461
   Lo WL, 2003, J ORAL MAXIL SURG, V61, P751, DOI 10.1016/S0278-2391(03)00149-6
   Lu HH, 2010, AUTOPHAGY, V6, P725, DOI 10.4161/auto.6.6.12423
   Lu SY, 2006, CARCINOGENESIS, V27, P1273, DOI 10.1093/carcin/bgi357
   Meisel P, 2010, DIABETES CARE, V33, P1230, DOI 10.2337/dc09-1262
   Mendes AI, 2010, J BIOL CHEM, V285, P39117, DOI 10.1074/jbc.M110.159418
   Moniz S, 2010, CELL MOL LIFE SCI, V67, P1265, DOI 10.1007/s00018-010-0261-6
   Muoio DM, 2008, NAT REV MOL CELL BIO, V9, P193, DOI 10.1038/nrm2327
   Olson MF, 2009, CLIN EXP METASTAS, V26, P273, DOI 10.1007/s10585-008-9174-2
   Pernicova I, 2014, NAT REV ENDOCRINOL, V10, P143, DOI 10.1038/nrendo.2013.256
   Pollard TD, 2003, NATURE, V422, P741, DOI 10.1038/nature01598
   RAO JY, 1991, CANCER RES, V51, P2762
   Rasheed ZA, 2011, STEM CELLS, V29, P883, DOI 10.1002/stem.648
   REICHART PA, 1987, COMMUNITY DENT ORAL, V15, P152, DOI 10.1111/j.1600-0528.1987.tb00505.x
   Ricciardelli C, 2011, AM J PATHOL, V179, P3075, DOI 10.1016/j.ajpath.2011.08.021
   Richardson LC, 2005, NAT CLIN PRACT ONCOL, V2, P48, DOI 10.1038/ncponc0062
   Rodrigues PC, 2014, INT J ORAL MAX SURG, V43, P795, DOI 10.1016/j.ijom.2014.01.014
   Setiawan VW, 2014, JNCI-J NATL CANCER I, V106, DOI 10.1093/jnci/dju326
   Shieh SY, 1997, CELL, V91, P325, DOI 10.1016/S0092-8674(00)80416-X
   Sikka A, 2012, CELL CYCLE, V11, P1374, DOI 10.4161/cc.19798
   Simo R, 2013, PLOS ONE, V8, DOI 10.1371/journal.pone.0079968
   SUMITOMO S, 1986, ORAL SURG ORAL MED O, V62, P155, DOI 10.1016/0030-4220(86)90038-1
   Tavassol F, 2011, HEAD NECK ONCOL, V3, DOI 10.1186/1758-3284-3-10
   Tonigold M, 2014, J CANCER RES CLIN, V140, P1689, DOI 10.1007/s00432-014-1727-y
   Tseng CH, 2014, ORAL ONCOL, V50, P98, DOI 10.1016/j.oraloncology.2013.10.015
   Tseng CH, 2013, CLIN ORAL INVEST, V17, P1357, DOI 10.1007/s00784-012-0820-3
   Tseng YH, 2011, J ORAL PATHOL MED, V40, P160, DOI 10.1111/j.1600-0714.2010.00978.x
   Ujpal M, 2004, DIABETES CARE, V27, P770, DOI 10.2337/diacare.27.3.770
   Vairaktaris E, 2009, HISTOL HISTOPATHOL, V24, P531, DOI 10.14670/HH-24.531
   Venkatesan B, 2013, CELL SIGNAL, V25, P359, DOI 10.1016/j.cellsig.2012.10.009
   Vitale-Cross L, 2012, CANCER PREV RES, V5, P562, DOI 10.1158/1940-6207.CAPR-11-0502
   Vitale-Cross L, 2009, CANCER PREV RES, V2, P419, DOI 10.1158/1940-6207.CAPR-09-0058
   WARBURG O, 1956, SCIENCE, V123, P309, DOI 10.1126/science.123.3191.309
   Weir GC, 2004, DIABETES, V53, pS16, DOI 10.2337/diabetes.53.suppl_3.S16
   Wu CH, 2010, ANN SURG ONCOL, V17, P2175, DOI 10.1245/s10434-010-0996-1
   Yang WH, 2012, NAT CELL BIOL, V14, P366, DOI 10.1038/ncb2455
   Yang YY, 2004, JPN J CLIN ONCOL, V34, P176, DOI 10.1093/jjco/hyh037
   Zhang Y, 2007, INT J BIOL SCI, V3, P375
   Zhou Y., 2014, ANZ J SURG
NR 73
TC 17
Z9 18
U1 0
U2 4
PU IMPACT JOURNALS LLC
PI ORCHARD PARK
PA 6666 E QUAKER ST, STE 1, ORCHARD PARK, NY 14127 USA
EI 1949-2553
J9 ONCOTARGET
JI Oncotarget
PD OCT 6
PY 2015
VL 6
IS 30
BP 29268
EP 29284
DI 10.18632/oncotarget.4922
PG 17
WC Oncology; Cell Biology
WE Science Citation Index Expanded (SCI-EXPANDED)
SC Oncology; Cell Biology
GA CU0CL
UT WOS:000363183200063
PM 26337468
OA Green Published, gold
DA 2022-07-19
ER

PT J
AU CERNY, T
   MARTINELLI, G
   GOLDHIRSCH, A
   TERRIER, F
   JOSS, R
   FEY, MF
   BRUNNER, KW
   KUPFER, A
AF CERNY, T
   MARTINELLI, G
   GOLDHIRSCH, A
   TERRIER, F
   JOSS, R
   FEY, MF
   BRUNNER, KW
   KUPFER, A
TI CONTINUOUS 5-DAY INFUSION OF IFOSFAMIDE WITH MESNA IN INOPERABLE
   PANCREATIC-CANCER PATIENTS - A PHASE-II STUDY
SO JOURNAL OF CANCER RESEARCH AND CLINICAL ONCOLOGY
LA English
DT Article; Proceedings Paper
CT SATELLITE SYMPOSIUM TO THE 15TH INTERNATIONAL CANCER CONGRESS -
   IFOSFAMIDE IN TUMOR THERAPY : QUESTIONS FOR THE NINETIES
CY 1990
CL HAMBURG, GERMANY
DE IFOSFAMIDE; CONTINUOUS INFUSION; PANCREAS; CANCER
ID OXAZAPHOSPHORINES; CYCLOPHOSPHAMIDE; BIOAVAILABILITY; ADENOCARCINOMA;
   METABOLISM
AB Phase II studies on ifosfamide and mesna in pancreatic cancer have mostly been inconclusive.  In all of these studies ifosfamide was administered as an i.v. bolus or by short infusions.  Since dose fractionation of ifosfamide over several days increases its therapeutic index, we chose to maximize the dose fractioning by selecting a continuous-infusion schedule (1.75 g/m2 on days 1-5 every 21-28 days, with mesna 60%-100% of the ifosfamide dose up to 12 h after ifosfamide).  Since 1987 29 patients (performance status less-than-or-equal-to 2) with advanced inoperable adenocarcinoma of the pancreas were studied (8 women and 21 men; median age 58 years:  36-73 years).  A total of 25 patients are evaluable for response (1 ineligible; 3 inevaluable:  2 early deaths due to disseminated intravascular coagulation, 1 refusal).  One female patient with a complete response on computed tomography scan (after five cycles) but residual liver metastases on surgical exploration survived for 473 days.  Three male patients with partial response survived for 205, 335 and 355 days.  Six more patients with minor response (3) or no change (3) but significant decrease of tumour marker CA 19-9 had a median survival of 213 days (106-243).  Responders seemed to benefit in terms of pain relief and general well-being.  The median overall survival of all patients was 148 days (21-473).  Haematotoxicity was rarely dose-limiting [median nadirs:  white blood cells = 2.1 x 10(9)/1 (0.45-6.4), Hb = 10.7 g/dl (7.5-13), platelets = 137 x 10(9)/1 (21-411)].  Nausea and vomiting were mild with prophylactic oral metoclopramide.  No central nervous system toxicity or urotoxicity was observed.  Alopecia was seen in all patients who had received at least two cycles.  Continuous infusion of ifosfamide was generally well tolerated and useful for palliation in 10 of 25 patients.  A higher dose intensity is recommended.
C1 UNIV BERN,INSELSPITAL,INST KLIN PHARMAKOL,CH-3010 BERN,SWITZERLAND.
   UNIV BERN,INSELSPITAL,INST DIAGNOST RADIOL,CH-3010 BERN,SWITZERLAND.
   OSPED BEATA VERGINE,SERV ONCOL,CH-6850 MENDRISIO,SWITZERLAND.
   KANTONSSPITAL,MED KLIN,ONKOL ABT,CH-6000 LUCERNE 16,SWITZERLAND.
RP CERNY, T (通讯作者)，UNIV BERN,INSELSPITAL,INST MED ONKOL,CH-3010 BERN,SWITZERLAND.
CR AJANI JA, 1988, J CLIN ONCOL, V6, P1703, DOI 10.1200/JCO.1988.6.11.1703
   BRENNAN MF, 1989, CANCER PRINCIPLES PR, P800
   BROCK N, 1983, CANCER TREAT REV, V10, P3, DOI 10.1016/S0305-7372(83)80002-4
   BRUHL P, 1976, INT J CLIN PHARM BI, V14, P29
   CERNY T, 1990, LANCET, V335, P175, DOI 10.1016/0140-6736(90)90053-8
   CERNY T, 1990, ANN ONCOL, V1, P365
   CERNY T, 1989, BRIT J CANCER, V60, P258, DOI 10.1038/bjc.1989.265
   CONNORS TA, 1974, BIOCHEM PHARMACOL, V23, P115, DOI 10.1016/0006-2952(74)90318-9
   ELIAS AD, 1990, J CLIN ONCOL, V8, P170, DOI 10.1200/JCO.1990.8.1.170
   GADELMAWLA N, 1981, CANCER TREAT REP, V65, P357
   GADELMAWLA N, 1986, CANC CHEMOTHER PH S2, V18, P55
   KLEIN HO, 1984, CANCER, V54, P1193, DOI 10.1002/1097-0142(19840915)54:1+<1193::AID-CNCR2820541317>3.0.CO;2-Z
   LIND MJ, 1990, CANCER CHEMOTH PHARM, V26, P105, DOI 10.1007/BF02897254
   LOEHRER PJ, 1987, CANCER TREAT REP, V71, P1115
   LOEHRER PJ, 1985, J CLIN ONCOL, V3, P367, DOI 10.1200/JCO.1985.3.3.367
   ROTH B, 1989, SCHWEIZ MED WSCHR, V119, P1153
   WAGNER T, 1987, CONTRIBUTIONS ONCOLO, V26, P69
   WILLIAMSON RCN, 1988, BRIT MED J, V296, P445, DOI 10.1136/bmj.296.6620.445
   1979, WHO OFFSET PUBLICATI, V48
   1989, CANCER, V64, P2010
NR 20
TC 21
Z9 21
U1 0
U2 0
PU SPRINGER VERLAG
PI NEW YORK
PA 175 FIFTH AVE, NEW YORK, NY 10010
SN 0171-5216
J9 J CANCER RES CLIN
JI J. Cancer Res. Clin. Oncol.
PY 1991
VL 117
SU 4
BP S135
EP S138
DI 10.1007/BF01613218
PG 4
WC Oncology
WE Conference Proceedings Citation Index - Science (CPCI-S); Science Citation Index Expanded (SCI-EXPANDED)
SC Oncology
GA HG409
UT WOS:A1991HG40900003
PM 1795002
DA 2022-07-19
ER

PT J
AU Wang, FT
   Wang, H
   Wang, QW
   Pan, MS
   Li, XP
   Sun, W
   Fan, YZ
AF Wang, Fang-Tao
   Wang, Hui
   Wang, Qi-Wei
   Pan, Mu-Su
   Li, Xin-Ping
   Sun, Wei
   Fan, Yue-Zu
TI Inhibition of autophagy by chloroquine enhances the antitumor activity
   of gemcitabine for gallbladder cancer
SO CANCER CHEMOTHERAPY AND PHARMACOLOGY
LA English
DT Article
DE Gallbladder neoplasm; Gemcitabine; Autophagy; Apoptosis
ID BILIARY-TRACT CANCER; MULTICENTER PHASE-II; PANCREATIC DUCTAL
   ADENOCARCINOMA; APOPTOTIC DEATH; BLADDER-CANCER; CELLS; PATHWAY;
   RESISTANCE; COMBINATION; SUPPRESSION
AB Gemcitabine (GEM), as an anti-metabolic nucleoside analog, has been shown to have anticancer effects in various tumors, but its chemotherapy resistance is still an important factor leading to poor prognosis of cancer patient. A large number of studies in recent years have shown that autophagy plays an important role in the chemotherapy sensitivity of many tumors, including pancreatic, non-small cell lung, and bladder cancer. However, whether GEM causes autophagy in gallbladder cancer (GBC) and whether it is related to chemotherapy resistance is unknown. In the present study, we demonstrated that GEM induced apoptosis and protective autophagy in GBC cells, which may be related to the AKT/mTOR signaling pathway, and GEM in combination with autophagy inhibitor chloroquine can strengthen the cytotoxic effect of GEM on GBC in vitro and in vivo. These findings showed that both autophagy and AKT/mTOR signals were engaged in GBC cell death evoked by GEM, GBC patients might benefit from this new treatment strategy, and molecular targeted treatment in combination with autophagy inhibitors shows promise as a treatment improvement.
C1 [Wang, Fang-Tao; Wang, Hui; Pan, Mu-Su; Li, Xin-Ping; Fan, Yue-Zu] Tongji Univ, Sch Med, Tongji Hosp, Dept Surg, Shanghai 200065, Peoples R China.
   [Wang, Qi-Wei] Shanghai Univ Tradit Chinese Med, Putuo Cent Hosp, Dept Surg, Shanghai 200062, Peoples R China.
   [Sun, Wei] Tongji Univ, Shanghai Peoples Hosp 10, Sch Med, Dept Surg, Shanghai 200072, Peoples R China.
RP Fan, YZ (通讯作者)，Tongji Univ, Sch Med, Tongji Hosp, Dept Surg, Shanghai 200065, Peoples R China.; Sun, W (通讯作者)，Tongji Univ, Shanghai Peoples Hosp 10, Sch Med, Dept Surg, Shanghai 200072, Peoples R China.
EM tjshdoc_sw@aliyun.com; fanyuezu@hotmail.com
RI Wang, Fang-Tao/AAY-4463-2021
OI Wang, Fang-Tao/0000-0003-3193-4108
FU National Nature Science Foundation of China [30672073, 81072004,
   81372614]; Shanghai Science and Technology Commission Research Project
   [19411966300, 19140902302]
FX This study was supported by funds from the National Nature Science
   Foundation of China (Grant nos. 30672073, 81072004 and 81372614) and the
   Shanghai Science and Technology Commission Research Project (Grant nos.
   19411966300 and 19140902302).
CR Abedin MJ, 2007, CELL DEATH DIFFER, V14, P500, DOI 10.1038/sj.cdd.4402039
   Bjorkoy G, 2009, METHOD ENZYMOL, V452, P181, DOI 10.1016/S0076-6879(08)03612-4
   Blume-Jensen P, 2001, NATURE, V411, P355, DOI 10.1038/35077225
   Boone BA, 2015, ANN SURG ONCOL, V22, P4402, DOI 10.1245/s10434-015-4566-4
   Chen M, 2014, INT J MOL MED, V34, P276, DOI 10.3892/ijmm.2014.1772
   Chen YM, 2016, ONCOTARGET, V7, P59604, DOI 10.18632/oncotarget.10730
   Chen YM, 2006, LUNG CANCER, V52, P333, DOI 10.1016/j.lungcan.2006.01.015
   Dang SP, 2015, STEM CELL RES THER, V6, DOI 10.1186/s13287-015-0245-4
   Degenhardt K, 2006, CANCER CELL, V10, P51, DOI 10.1016/j.ccr.2006.06.001
   Donohue E, 2013, J CANCER, V4, P585, DOI 10.7150/jca.7030
   Du HL, 2012, ONCOL REP, V27, P143, DOI 10.3892/or.2011.1464
   Fu ZP, 2018, MOL ONCOL, V12, P529, DOI 10.1002/1878-0261.12179
   Hasanain M, 2015, CELL DEATH DIS, V6, DOI 10.1038/cddis.2015.219
   Hidalgo M, 2010, NEW ENGL J MED, V362, P1605, DOI 10.1056/NEJMra0901557
   Hirooka Y, 2017, CANCER CHEMOTH PHARM, V80, P119, DOI 10.1007/s00280-017-3341-6
   Hsing AW, 2008, BRIT J CANCER, V99, P811, DOI 10.1038/sj.bjc.6604616
   Hsing AW, 2007, INT J CANCER, V121, P832, DOI 10.1002/ijc.22756
   Hu HZ, 2007, ACTA PHARMACOL SIN, V28, P1819, DOI 10.1111/j.1745-7254.2007.00667.x
   Iyer RV, 2018, AM J CLIN ONCOL-CANC, V41, P649, DOI 10.1097/COC.0000000000000347
   Jiang Q, 2014, CELL DEATH DIS, V5, DOI 10.1038/cddis.2014.200
   Jiang YF, 2018, BIOCHEM BIOPH RES CO, V506, P266, DOI 10.1016/j.bbrc.2018.10.089
   Kang YW, 2018, CANCER LETT, V438, P174, DOI 10.1016/j.canlet.2018.09.013
   Kaur S, 2012, PANCREAS, V41, P1374
   Kilani R, 2002, ANTI-CANCER DRUG, V13, P557, DOI 10.1097/00001813-200207000-00002
   Papademetrio DL, 2014, TARGET ONCOL, V9, P123, DOI 10.1007/s11523-013-0278-5
   Li CG, 2016, CANCER CHEMOTH PHARM, V78, P1199, DOI 10.1007/s00280-016-3178-4
   Li XS, 2013, CANCER CELL INT, V13, DOI 10.1186/1475-2867-13-26
   Liu Y, 2017, ONCOTARGET, V8, P979, DOI 10.18632/oncotarget.13518
   LoPiccolo J, 2008, DRUG RESIST UPDATE, V11, P32, DOI 10.1016/j.drup.2007.11.003
   Ma T, 2018, CANCER LETT, V436, P129, DOI 10.1016/j.canlet.2018.08.010
   Majumder PK, 2005, ONCOGENE, V24, P7465, DOI 10.1038/sj.onc.1209096
   Mani J, 2015, BMC CANCER, V15, DOI 10.1186/s12885-015-1239-4
   Moehler M, 2014, EUR J CANCER, V50, P3125, DOI 10.1016/j.ejca.2014.09.013
   Moretti L, 2007, CELL CYCLE, V6, P793, DOI 10.4161/cc.6.7.4036
   Mukhopadhyay S, 2014, APOPTOSIS, V19, P555, DOI 10.1007/s10495-014-0967-2
   Nicholson KM, 2002, CELL SIGNAL, V14, P381, DOI 10.1016/S0898-6568(01)00271-6
   Ojha R, 2016, BBA-MOL CELL RES, V1863, P347, DOI 10.1016/j.bbamcr.2015.12.002
   Pardo R, 2010, PANCREATOLOGY, V10, P19, DOI 10.1159/000264680
   Pedersen KS, 2015, INVEST NEW DRUG, V33, P963, DOI 10.1007/s10637-015-0246-2
   Pene F, 2002, ONCOGENE, V21, P6587, DOI 10.1038/sj.onc.1205923
   Qu K, 2012, ASIAN PAC J CANCER P, V13, P1317, DOI 10.7314/APJCP.2012.13.4.1317
   Saxton RA, 2017, CELL, V168, P960, DOI [10.1016/j.cell.2017.02.004, 10.1016/j.cell.2017.03.035]
   Siebenhuner AR, 2018, BMC CANCER, V18, DOI 10.1186/s12885-017-3967-0
   Song B, 2015, MOL CANCER, V14, DOI 10.1186/s12943-015-0447-5
   Sui X, 2013, CELL DEATH DIS, V4, DOI 10.1038/cddis.2013.350
   Sun L, 2015, PLOS ONE, V10, DOI 10.1371/journal.pone.0144484
   Tanida I, 2011, ANTIOXID REDOX SIGN, V14, P2201, DOI 10.1089/ars.2010.3482
   Tavassoly I, 2015, CPT-PHARMACOMET SYST, V4, P263, DOI 10.1002/psp4.29
   Teng JP, 2018, EUR REV MED PHARMACO, V22, P3819, DOI 10.26355/eurrev_201806_15266
   Toyota Y, 2015, INT J ONCOL, V47, P1293, DOI 10.3892/ijo.2015.3118
   Tsuchihara K, 2009, CANCER LETT, V278, P130, DOI 10.1016/j.canlet.2008.09.040
   Valle J, 2010, NEW ENGL J MED, V363, P198
   Wernberg JA, 2014, SURG CLIN N AM, V94, P343, DOI 10.1016/j.suc.2014.01.009
   White E, 2015, J CLIN INVEST, V125, P42, DOI 10.1172/JCI73941
   Wu HM, 2016, LUNG, V194, P959, DOI 10.1007/s00408-016-9936-6
   Xiong J, 2017, ONCOTARGET, V8, P6555, DOI 10.18632/oncotarget.14149
   Yang MH, 2012, J CANCER RES CLIN, V138, P1743, DOI 10.1007/s00432-012-1254-7
   Yin L, 2016, TUMOR BIOL, V37, P12731, DOI 10.1007/s13277-016-5157-0
   Zhang XF, 2019, BIOCHEM BIOPH RES CO, V510, P508, DOI 10.1016/j.bbrc.2019.01.109
   Zheng YH, 2016, CHINESE J CANCER RES, V28, P144, DOI 10.3978/j.issn.1000-9604.2016.02.10
   Zhu JH, 2018, BIOTECHNOL APPL BIOC, V65, P665, DOI 10.1002/bab.1657
NR 61
TC 3
Z9 4
U1 1
U2 24
PU SPRINGER
PI NEW YORK
PA ONE NEW YORK PLAZA, SUITE 4600, NEW YORK, NY, UNITED STATES
SN 0344-5704
EI 1432-0843
J9 CANCER CHEMOTH PHARM
JI Cancer Chemother. Pharmacol.
PD AUG
PY 2020
VL 86
IS 2
BP 221
EP 232
DI 10.1007/s00280-020-04100-5
EA JUL 2020
PG 12
WC Oncology; Pharmacology & Pharmacy
WE Science Citation Index Expanded (SCI-EXPANDED)
SC Oncology; Pharmacology & Pharmacy
GA MX7VP
UT WOS:000547352400001
PM 32654071
DA 2022-07-19
ER

PT J
AU Chen, H
   Zu, FQ
   Zeng, TF
   Chen, Z
   Wei, JH
   Liu, P
   Li, ZY
   Zhou, L
   Wang, HT
   Tan, H
   Tan, XD
AF Chen, Hui
   Zu, Fuqiang
   Zeng, Taofei
   Chen, Ziang
   Wei, Jinhong
   Liu, Peng
   Li, Zeyu
   Zhou, Lei
   Wang, Huaitao
   Tan, Hao
   Tan, Xiaodong
TI Prognostic Value and Correlation With Tumor Immune Infiltration of a
   Novel Metabolism-Related Gene Signature in Pancreatic Cancer
SO FRONTIERS IN ONCOLOGY
LA English
DT Article
DE pancreatic cancer; metabolism-related genes; prognostic signature; tumor
   immune microenvironment; immunotherapy
ID NIVOLUMAB PLUS IPILIMUMAB; LACTATE-DEHYDROGENASE; CELL INFILTRATION;
   LUNG-CANCER; T-CELLS; ADENOCARCINOMA; METASTASIS; SUBTYPES; STATISTICS;
   SURVIVAL
AB BackgroundEnergy metabolism has been considered as one of the novel features of neoplasms. This study aimed to establish the prognostic signature for pancreatic cancer (PC) based on metabolism-related genes (MRGs). MethodsWe obtained MRGs from the Molecular Signatures Database (MSigDB) and gene sequence data in the Cancer Genome Atlas (TCGA) databases. Then, differentially expressed MRGs (DE-MRGs) were identified utilizing the R software. We built the prognostic model via multivariate Cox regression. Moreover, external validation of the prognostic signature was also performed. Nomogram was created to predict the overall survival (OS). Next, this study analyzed the prognostic value, clinical relationship, and metabolism-related signaling pathways of the prognostic signature. The role in tumor infiltration was further evaluated. Eventually, the expression level of the three MRGs along with the function of NT5E was validated. ResultsTwenty-two MRGs were chosen, eight of which were identified to be most significantly correlated with the prognosis of PC. Meanwhile, a 3-MRG prognostic signature was established, and we verified this prognostic model in two separate external cohorts. What is more, the nomogram was used to predict 1-/2-/3-year OS of PC patients. In addition, the immune cell infiltration and expression of immune checkpoint were significantly influenced by the risk score. Finally, three MRGs were highly expressed in PC cell lines, and NT5E was associated with the proliferation and migration ability of PC. ConclusionTo sum up, the study established and validated a 3-MRG prognostic signature for PC, and the signature could be utilized to predict the prognosis and assist the individualized clinical management of patients with PC.
C1 [Chen, Hui; Zu, Fuqiang; Liu, Peng; Li, Zeyu; Zhou, Lei; Wang, Huaitao; Tan, Xiaodong] China Med Univ, Shengjing Hosp, Dept Pancreat & Thyroid Ward, Gen Surg, Shenyang, Peoples R China.
   [Zeng, Taofei] China Med Univ, Shengjing Hosp, Dept Hepatobiliary & Splen Ward, Gen Surg, Shenyang, Peoples R China.
   [Chen, Ziang] Harbin Med Univ, Affiliated Hosp 2, Dept Gen Surg, Harbin, Peoples R China.
   [Wei, Jinhong] Southwest Med Univ, Sch Basic Med Sci, Luzhou, Peoples R China.
   [Tan, Hao] China Med Univ, Shengjing Hosp, Dept Pancreat & Endocrine Ward, Gen Surg, Shenyang, Peoples R China.
RP Tan, XD (通讯作者)，China Med Univ, Shengjing Hosp, Dept Pancreat & Thyroid Ward, Gen Surg, Shenyang, Peoples R China.
EM tanxdcmu@163.com
CR Agundez JAG, 2004, CURR DRUG METAB, V5, P211, DOI 10.2174/1389200043335621
   Allard B, 2017, IMMUNOL REV, V276, P121, DOI 10.1111/imr.12528
   Argentiero A, 2019, CANCERS, V11, DOI 10.3390/cancers11070942
   Bailey P, 2016, NATURE, V531, P47, DOI 10.1038/nature16965
   Bernstein BE, 1998, BIOCHEMISTRY-US, V37, P4429, DOI 10.1021/bi9724117
   Brower V, 2015, JNCI-J NATL CANCER I, V107, DOI 10.1093/jnci/djv069
   Buscail L, 2020, NAT REV GASTRO HEPAT, V17, P153, DOI 10.1038/s41575-019-0245-4
   Canioni D, 2008, J CLIN ONCOL, V26, P440, DOI 10.1200/JCO.2007.12.8298
   Cao Z, 2016, SCI REP-UK, V6, DOI 10.1038/srep33398
   Chen LP, 2015, J CLIN INVEST, V125, P3384, DOI 10.1172/JCI80011
   Chen WQ, 2016, CA-CANCER J CLIN, V66, P115, DOI 10.3322/caac.21338
   Collins MA, 2012, J CLIN INVEST, V122, P639, DOI 10.1172/JCI59227
   Collisson EA, 2011, NAT MED, V17, P500, DOI 10.1038/nm.2344
   Daemen A, 2015, P NATL ACAD SCI USA, V112, pE4410, DOI 10.1073/pnas.1501605112
   Espiau-Romera P, 2020, J CLIN MED, V9, DOI 10.3390/jcm9124128
   Feng YB, 2018, CANCER MED-US, V7, P6124, DOI 10.1002/cam4.1820
   Feng ZY, 2020, J TRANSL MED, V18, DOI 10.1186/s12967-020-02527-1
   Gao Y, 2021, FRONT CELL DEV BIOL, V9, DOI 10.3389/fcell.2021.691161
   Ghalamfarsa G, 2019, EXPERT OPIN THER TAR, V23, P127, DOI 10.1080/14728222.2019.1559829
   Goodman A, 2017, NAT REV CLIN ONCOL, V14, P203, DOI 10.1038/nrclinonc.2016.168
   Gottfried E, 2012, SEMIN CANCER BIOL, V22, P335, DOI 10.1016/j.semcancer.2012.02.009
   Hammers HJ, 2017, J CLIN ONCOL, V35, P3851, DOI 10.1200/JCO.2016.72.1985
   Hanahan D, 2011, CELL, V144, P646, DOI 10.1016/j.cell.2011.02.013
   Hellmann MD, 2017, LANCET ONCOL, V18, P31, DOI [10.1016/s1470-2045(16)30624-6, 10.1016/S1470-2045(16)30624-6]
   Henriksen A, 2019, CANCER TREAT REV, V78, P17, DOI 10.1016/j.ctrv.2019.06.005
   Hosoda W, 2017, J PATHOL, V242, P16, DOI 10.1002/path.4884
   Hu J, 2021, FRONT ONCOL, V11, DOI 10.3389/fonc.2021.650853
   Ino Y, 2013, BRIT J CANCER, V108, P914, DOI 10.1038/bjc.2013.32
   Jonckheere N, 2017, CRIT REV ONCOL HEMAT, V111, P7, DOI 10.1016/j.critrevonc.2017.01.002
   Kamisawa T, 2016, LANCET, V388, P73, DOI 10.1016/S0140-6736(16)00141-0
   Khalil DN, 2016, NAT REV CLIN ONCOL, V13, P394, DOI 10.1038/nrclinonc.2016.65
   Kong LM, 2020, FRONT ONCOL, V10, DOI 10.3389/fonc.2020.01716
   Leek RD, 1996, CANCER RES, V56, P4625
   Li Y, 2021, FRONT ONCOL, V11, DOI 10.3389/fonc.2021.685026
   Liang C, 2020, GUT, V69, P888, DOI 10.1136/gutjnl-2018-317163
   Liang C, 2016, ACTA BIOCH BIOPH SIN, V48, P969, DOI 10.1093/abbs/gmw097
   Liu JN, 2020, FRONT IMMUNOL, V11, DOI 10.3389/fimmu.2020.02048
   Ma R, 2021, ONCOTARGETS THER, V14, P3517, DOI 10.2147/OTT.S304297
   McCleland ML, 2012, CANCER RES, V72, P5812, DOI 10.1158/0008-5472.CAN-12-1098
   Mizrahi JD, 2020, LANCET, V395, P2008, DOI 10.1016/S0140-6736(20)30974-0
   Morton JP, 2010, P NATL ACAD SCI USA, V107, P246, DOI 10.1073/pnas.0908428107
   Naidoo J, 2015, ANN ONCOL, V26, P2375, DOI 10.1093/annonc/mdv383
   Nishikawa M, 2008, CANCER LETT, V266, P53, DOI 10.1016/j.canlet.2008.02.031
   Pages F, 2005, NEW ENGL J MED, V353, P2654, DOI 10.1056/NEJMoa051424
   Perera RM, 2015, CANCER DISCOV, V5, P1247, DOI 10.1158/2159-8290.CD-15-0671
   Qin C, 2020, MOL CANCER, V19, DOI 10.1186/s12943-020-01169-7
   Rajeshkumar NV, 2015, CANCER RES, V75, P3355, DOI 10.1158/0008-5472.CAN-15-0108
   Rong YF, 2013, TUMOR BIOL, V34, P1523, DOI 10.1007/s13277-013-0679-1
   Royal RE, 2010, J IMMUNOTHER, V33, P828, DOI 10.1097/CJI.0b013e3181eec14c
   Ruocco MR, 2019, SEMIN CANCER BIOL, V59, P187, DOI 10.1016/j.semcancer.2019.07.016
   Sato E, 2005, P NATL ACAD SCI USA, V102, P18538, DOI 10.1073/pnas.0509182102
   Schizas D, 2020, CANCER TREAT REV, V86, DOI 10.1016/j.ctrv.2020.102016
   Sheng SL, 2012, FEBS J, V279, P3898, DOI 10.1111/j.1742-4658.2012.08748.x
   Shiao SL, 2011, GENE DEV, V25, P2559, DOI 10.1101/gad.169029.111
   Siegel RL, 2019, CA-CANCER J CLIN, V69, P7, DOI 10.3322/caac.21551
   Sunami Y, 2018, CANCERS, V10, DOI 10.3390/cancers10010003
   Tan XD, 2018, ONCOL LETT, V16, P6026, DOI 10.3892/ol.2018.9352
   Tan Z, 2020, AGING-US, V12, P24228, DOI 10.18632/aging.104134
   Torphy RJ, 2020, MOL CARCINOGEN, V59, P775, DOI 10.1002/mc.23179
   Valsecchi ME, 2015, NEW ENGL J MED, V373, P1270, DOI [10.1056/NEJMc1509660, 10.1056/NEJMoa1504030]
   Vogelstein B, 2013, SCIENCE, V339, P1546, DOI 10.1126/science.1235122
   WARBURG O, 1956, SCIENCE, V123, P309, DOI 10.1126/science.123.3191.309
   Wolchok JD, 2013, NEW ENGL J MED, V369, P122, DOI 10.1056/NEJMoa1302369
   Wu MW, 2019, FRONT ONCOL, V9, DOI 10.3389/fonc.2019.00996
   Xie H, 2014, CELL METAB, V19, P795, DOI 10.1016/j.cmet.2014.03.003
   Xu CM, 2020, J ADV RES, V24, P139, DOI 10.1016/j.jare.2020.03.009
   Xu QH, 2021, CANCER CELL INT, V21, DOI 10.1186/s12935-021-02049-w
   Yang JS, 2020, CELL MOL LIFE SCI, V77, P305, DOI 10.1007/s00018-019-03278-z
   Ye ZS, 2021, FRONT ONCOL, V11, DOI 10.3389/fonc.2021.612952
   Yuan CY, 2021, FRONT ONCOL, V11, DOI 10.3389/fonc.2021.666199
   Zhang L, 2003, NEW ENGL J MED, V348, P203, DOI 10.1056/NEJMoa020177
   Zhou L, 2010, ONCOL REP, V24, P251, DOI 10.3892/or_00000853
NR 72
TC 1
Z9 1
U1 14
U2 14
PU FRONTIERS MEDIA SA
PI LAUSANNE
PA AVENUE DU TRIBUNAL FEDERAL 34, LAUSANNE, CH-1015, SWITZERLAND
SN 2234-943X
J9 FRONT ONCOL
JI Front. Oncol.
PD JAN 19
PY 2022
VL 11
AR 757791
DI 10.3389/fonc.2021.757791
PG 20
WC Oncology
WE Science Citation Index Expanded (SCI-EXPANDED)
SC Oncology
GA YR1TF
UT WOS:000749780300001
PM 35127473
OA Green Published, gold
DA 2022-07-19
ER

PT J
AU Slotwinski, R
   Slotwinska, SM
AF Slotwinski, Robert
   Slotwinska, Sylwia Malgorzata
TI Pancreatic cancer and adaptive metabolism in a nutrient-deficient
   environment
SO CENTRAL EUROPEAN JOURNAL OF IMMUNOLOGY
LA English
DT Review
DE pancreatic carcinoma; adaptive metabolism; autophagy; macropinocytosis;
   mucins
ID FATTY-ACID SYNTHASE; MUCIN EXPRESSION; AUTOPHAGY; GROWTH; ACTIVATION;
   PROTEIN; ADENOCARCINOMA; MACROPINOCYTOSIS; GEMCITABINE; INDUCTION
AB Despite tremendous progress in the treatment of many cancer types, leading to a significant in-crease in survival, pancreatic ductal adenocarcinoma (PDAC) is still burdened with high mortality rates (5-year survival rate < 9%) due to late diagnosis, aggressiveness, and a lack of more effective treatment methods. Early diagnosis and new therapeutic approaches based on the adaptive metabolism of the tumor in a nutrient-deficient environment are expected to improve the future treatment of PDAC patients. It was found that blocking selected metabolic pathways related to the local adaptive metabolic activity of pancreatic cancer cells, improving nutrient acquisition and metabolic crosstalk within the microenvironment to sustain proliferation, may inhibit cancer development, increase cancer cell death, and increase sensitivity to other forms of treatment (e.g., chemotherapy). The present review highlights selected metabolic signaling pathways and their regulators aimed at inhibiting the neoplastic process. Particular attention is paid to the adaptive metabolism of pancreatic cancer, including fatty acids, autophagy, macropinocytosis, and deregulated cell-surface glycoproteins, which promotes cancer cell development in an oxygen-deficient and nutrient-poor environment.
C1 [Slotwinski, Robert] Med Univ Warsaw, Dept Immunol Biochem & Nutr, Warsaw, Poland.
   [Slotwinska, Sylwia Malgorzata] Med Univ Warsaw, Dept Oral Hyg, Warsaw, Poland.
RP Slotwinska, SM (通讯作者)，Med Univ Warsaw, Dept Oral Hyg, Warsaw, Poland.
EM sylwia.slotwinska@wum.edu.pl
CR Bafna S, 2010, ONCOGENE, V29, P2893, DOI 10.1038/onc.2010.87
   Banerjee S, 2012, PLOS ONE, V7, DOI 10.1371/journal.pone.0043020
   Beloribi-Djefaflia S, 2016, ONCOGENESIS, V5, DOI 10.1038/oncsis.2015.49
   Bian Y, 2015, BIOCHEM BIOPH RES CO, V463, P612, DOI 10.1016/j.bbrc.2015.05.108
   Biancur DE, 2018, BBA-REV CANCER, V1870, P67, DOI 10.1016/j.bbcan.2018.04.011
   Bryant KL, 2019, NAT MED, V25, P628, DOI 10.1038/s41591-019-0368-8
   Cardillo TM, 2001, CLIN CANCER RES, V7, P3186
   Chaika NV, 2012, P NATL ACAD SCI USA, V109, P13787, DOI 10.1073/pnas.1203339109
   Chaturvedi P, 2007, MOL CANCER RES, V5, P309, DOI 10.1158/1541-7786.MCR-06-0353
   Chen ST, 2018, ONCOGENE, V37, P6041, DOI 10.1038/s41388-018-0403-0
   Chung V, 2017, JAMA ONCOL, V3, P516, DOI 10.1001/jamaoncol.2016.5383
   Collisson EA, 2012, CANCER DISCOV, V2, P685, DOI 10.1158/2159-8290.CD-11-0347
   Commisso C, 2013, NATURE, V497, P633, DOI 10.1038/nature12138
   Ding YZ, 2018, NUTRIENTS, V10, DOI 10.3390/nu10091289
   Ducreux M, 2019, SEMIN ONCOL, V46, P28, DOI 10.1053/j.seminoncol.2018.12.003
   Fukui M, 2013, J CELL BIOCHEM, V114, P192, DOI 10.1002/jcb.24354
   Han SX, 2014, J IMMUNOL RES, V2014, DOI 10.1155/2014/268479
   Hidaka A, 2015, AM J CLIN NUTR, V102, P1490, DOI 10.3945/ajcn.115.113597
   Horn A, 2013, ARCH PATHOL LAB MED, V137, P546, DOI 10.5858/arpa.2011-0229-OA
   Infante JR, 2014, EUR J CANCER, V50, P2072, DOI 10.1016/j.ejca.2014.04.024
   Jeong SJ, 2018, EXP MOL MED, V50, DOI 10.1038/emm.2017.231
   Kaur S, 2013, NAT REV GASTRO HEPAT, V10, P607, DOI 10.1038/nrgastro.2013.120
   Kim J, 2013, CELL, V152, P290, DOI 10.1016/j.cell.2012.12.016
   Kinsey CG, 2019, NAT MED, V25, P620, DOI 10.1038/s41591-019-0367-9
   Kubo M, 2020, ANN SURG ONCOL, V27, P620, DOI 10.1245/s10434-019-08022-2
   Kubo M, 2020, ANN SURG ONCOL, V27, P610, DOI 10.1245/s10434-019-07927-2
   Kumari S, 2018, ONCOGENESIS, V7, DOI 10.1038/s41389-018-0031-0
   Lai PBS, 1996, BRIT J CANCER, V74, P1375, DOI 10.1038/bjc.1996.552
   Lee SW, 2019, DEV CELL, V50, P381, DOI 10.1016/j.devcel.2019.05.043
   Li MJ, 2019, MEDCHEMCOMM, V10, P2073, DOI 10.1039/c9md00254e
   Lock R, 2011, MOL BIOL CELL, V22, P165, DOI 10.1091/mbc.E10-06-0500
   Maker AV, 2019, J AM COLL SURGEONS, V228, P721, DOI 10.1016/j.jamcollsurg.2019.02.040
   Michalopoulou E, 2020, CELL REP, V30, P2729, DOI 10.1016/j.celrep.2020.01.080
   Mohammed A, 2012, NEOPLASIA, V14, P1249, DOI 10.1593/neo.121508
   Moniaux N, 2007, BRIT J CANCER, V97, P345, DOI 10.1038/sj.bjc.6603868
   Muniyan Sakthivel, 2016, Genes Cancer, V7, P110, DOI 10.18632/genesandcancer.104
   Nagata K, 2007, J HEPATO-BILIARY-PAN, V14, P243, DOI 10.1007/s00534-006-1169-2
   Nath S, 2013, ONCOGENESIS, V2, DOI 10.1038/oncsis.2013.16
   Nath S, 2015, PANCREAS, V44, P909, DOI 10.1097/MPA.0000000000000371
   Nath S, 2014, TRENDS MOL MED, V20, P332, DOI 10.1016/j.molmed.2014.02.007
   New M, 2017, FRONT ONCOL, V7, DOI 10.3389/fonc.2017.00028
   Perera R, 2015, NATURE, V524, P361, DOI 10.1038/nature14587
   Ramanathan RK, 2005, CANCER IMMUNOL IMMUN, V54, P254, DOI 10.1007/s00262-004-0581-1
   Rao A, 2017, BBA-MOL CELL RES, V1864, P1318, DOI 10.1016/j.bbamcr.2017.05.001
   Reni M, 2020, J CLIN ONCOL, V38
   Rohrig F, 2016, NAT REV CANCER, V16, P732, DOI 10.1038/nrc.2016.89
   Rosenfeldt MT, 2013, NATURE, V504, P296, DOI 10.1038/nature12865
   Rubinfeld H, 2005, MOL BIOTECHNOL, V31, P151, DOI 10.1385/MB:31:2:151
   Sebolt-Leopold JS, 1999, NAT MED, V5, P810, DOI 10.1038/10533
   Shimizu T, 2012, CLIN CANCER RES, V18, P2316, DOI 10.1158/1078-0432.CCR-11-2381
   Shukla SK, 2015, ONCOTARGET, V6, P19118, DOI 10.18632/oncotarget.4078
   Siegel RL, 2017, CA-CANCER J CLIN, V67, P7, DOI 10.3322/caac.21387
   Skrypek N, 2013, ONCOGENE, V32, P1714, DOI 10.1038/onc.2012.179
   Suh H, 2017, AM J CANCER RES, V7, P1372
   Tadros S, 2017, CANCER RES, V77, P5503, DOI 10.1158/0008-5472.CAN-16-3062
   Tang Q, 2017, CELL PHYSIOL BIOCHEM, V41, P339, DOI 10.1159/000456281
   Thu PM, 2019, EUR J PHARMACOL, V850, P23, DOI 10.1016/j.ejphar.2019.01.060
   Torres MP, 2012, CURR PHARM DESIGN, V18, P2472
   Trehoux S, 2015, BIOCHEM BIOPH RES CO, V456, P757, DOI 10.1016/j.bbrc.2014.12.025
   Tsutsumida H, 2006, CLIN CANCER RES, V12, P2976, DOI 10.1158/1078-0432.CCR-05-1197
   Van Cutsem E, 2018, INT J CANCER, V143, P2053, DOI 10.1002/ijc.31603
   Walter K, 2009, CANCER EPIDEM BIOMAR, V18, P2380, DOI 10.1158/1055-9965.EPI-09-0144
   Wang SD, 2020, J CELL MOL MED, V24, P10279, DOI 10.1111/jcmm.15684
   Williams T, 2009, AUTOPHAGY, V5, P1155, DOI 10.4161/auto.5.8.10090
   Yan L, 2019, CANCERS, V11, DOI 10.3390/cancers11101460
   Yang SH, 2011, AUTOPHAGY, V7, P912, DOI 10.4161/auto.7.8.15762
   Yang SH, 2011, GENE DEV, V25, P717, DOI 10.1101/gad.2016111
   Yang Youyun, 2011, Int J Biochem Mol Biol, V2, P89
   Yao WT, 2019, NATURE, V568, P410, DOI 10.1038/s41586-019-1062-1
   Yonezawa S, 1998, PATHOL INT, V48, P319, DOI 10.1111/j.1440-1827.1998.tb03913.x
   Yonezawa S, 2010, J HEPATO-BIL-PAN SCI, V17, P108, DOI 10.1007/s00534-009-0174-7
   Zhang G, 2013, CLIN CANCER RES, V19, P4983, DOI 10.1158/1078-0432.CCR-13-0209
   Zhou DH, 2020, ACTA CIR BRAS, V35, DOI 10.1590/s0102-865020200050000008
NR 73
TC 0
Z9 0
U1 2
U2 2
PU TERMEDIA PUBLISHING HOUSE LTD
PI POZNAN
PA KLEEBERGA ST 2, POZNAN, 61-615, POLAND
SN 1426-3912
EI 1644-4124
J9 CENT EUR J IMMUNOL
JI Central Eur. J. Immunol.
PY 2021
VL 46
IS 3
BP 388
EP 394
AR 109693
DI 10.5114/ceji.2021.109693
PG 7
WC Immunology
WE Science Citation Index Expanded (SCI-EXPANDED)
SC Immunology
GA WN0PI
UT WOS:000711478400013
PM 34764812
OA Green Published, gold
DA 2022-07-19
ER

PT J
AU Carter, R
   Mouralidarane, A
   Soeda, J
   Ray, S
   Pombo, J
   Saraswati, R
   Novelli, M
   Fusai, G
   Rappa, F
   Saracino, C
   Pazienza, V
   Poston, L
   Taylor, PD
   Vinciguerra, M
   Oben, JA
AF Carter, Rebeca
   Mouralidarane, Angelina
   Soeda, Junpei
   Ray, Shuvra
   Pombo, Joaquim
   Saraswati, Ruma
   Novelli, Marco
   Fusai, Giuseppe
   Rappa, Francesca
   Saracino, Chiara
   Pazienza, Valerio
   Poston, Lucilla
   Taylor, Paul D.
   Vinciguerra, Manlio
   Oben, Jude A.
TI Non-Alcoholic Fatty Pancreas Disease Pathogenesis: A Role for
   Developmental Programming and Altered Circadian Rhythms
SO PLOS ONE
LA English
DT Article
ID BODY-MASS INDEX; DIET-INDUCED OBESITY; INSULIN-RESISTANCE; OFFSPRING
   HYPERPHAGIA; METABOLIC SYNDROME; CANCER; MODEL; METAANALYSIS; ADIPOSITY;
   PREGNANCY
AB Objectives: Emerging evidence suggests that maternal obesity (MO) predisposes offspring to obesity and the recently described non-alcoholic fatty pancreas disease (NAFPD) but involved mechanisms remain unclear. Using a pathophysiologically relevant murine model, we here investigated a role for the biological clock -molecular core circadian genes (CCG) in the generation of NAFPD.
   Design: Female C57BL6 mice were fed an obesogenic diet (OD) or standard chow (SC) for 6 weeks, prior to pregnancy and throughout gestation and lactation: resulting offspring were subsequently weaned onto either OD (Ob_Ob and Con_Ob) or standard chow (Ob_Con and Con_Con) for 6 months. Biochemical, pro-inflammatory and pro-fibrogenic markers associated with NAFPD were then evaluated and CCG mRNA expression in the pancreas determined.
   Results: Offspring of obese dams weaned on to OD (Ob_Ob) had significantly increased (p<0.05): bodyweight, pancreatic triglycerides, macrovesicular pancreatic fatty-infiltration, and pancreatic mRNA expression of TNF-alpha, IL-6, alpha-SMA, TGF-beta and increased collagen compared to offspring of control dams weaned on to control chow (Con_Con). Analyses of CCG expression demonstrated a phase shift in CLOCK (-4.818, p<0.01), REV-ERB-alpha (-1.4, p<0.05) and Per2 (3.27, p<0.05) in association with decreased amplitude in BMAL-1 (-0.914, p<0.05) and PER2 (1.18, p<0.005) in Ob_Ob compared to Con_Con. 2-way ANOVA revealed significant interaction between MO and post-weaning OD in expression of CLOCK (p<0.005), PER1 (p<0.005) and PER2 (p<0.05) whilst MO alone influenced the observed rhythmic variance in expression of all 5 measured CCG.
   Conclusions: Fetal and neonatal exposure to a maternal obesogenic environment interacts with a post-natal hyper-calorific environment to induce offspring NAFPD through mechanisms involving perturbations in CCG expression.
C1 [Carter, Rebeca; Mouralidarane, Angelina; Soeda, Junpei; Ray, Shuvra; Vinciguerra, Manlio; Oben, Jude A.] UCL, Royal Free Hosp, Inst Liver & Digest Hlth, London, England.
   [Ray, Shuvra; Oben, Jude A.] Guys & St Thomas NHS Fdn Trust, Dept Gastroenterol, London, England.
   [Pombo, Joaquim; Saraswati, Ruma; Poston, Lucilla; Taylor, Paul D.] Kings Coll London, Div Womens Hlth, London WC2R 2LS, England.
   [Pombo, Joaquim; Saraswati, Ruma; Poston, Lucilla] Kings Hlth Partners, London, England.
   [Saraswati, Ruma; Novelli, Marco] UCL, Dept Pathol, London, England.
   [Fusai, Giuseppe] UCL, Royal Free Hosp, Hepatobiliary & Liver Transplant Unit, London, England.
   [Rappa, Francesca] Univ Palermo, Sect Human Anat, Dept Expt Biomed & Clin Neurosci, Palermo, Italy.
   [Rappa, Francesca; Vinciguerra, Manlio] Euromediterranean Inst Sci & Technol IEMEST, Palermo, Italy.
   [Pazienza, Valerio; Vinciguerra, Manlio] IRCCS Casa Sollievo Sofferenza, Gastroenterol Unit, Dept Med Sci, San Giovanni Rotondo, Italy.
RP Oben, JA (通讯作者)，UCL, Royal Free Hosp, Inst Liver & Digest Hlth, London, England.
EM j.oben@ucl.ac.uk
RI OBEN, JUDE A/K-4331-2013; Francesca, Rappa/ADW-8431-2022; Soeda,
   Junpei/AAC-4816-2020; Pazienza, Valerio/K-5073-2012; Vinciguerra,
   Manlio/N-1309-2015
OI Pazienza, Valerio/0000-0002-3492-1153; Vinciguerra,
   Manlio/0000-0002-1768-3894; Soeda, Junpei/0000-0003-3753-0999; Oben,
   Jude/0000-0003-3350-8356; Taylor, Paul David/0000-0002-4740-4307;
   Poston, Lucilla/0000-0003-1100-2821; rappa,
   francesca/0000-0001-6610-5268
FU Wellcome Trust; MFAG - AIRC; Italian Ministry of Health [RC1303GA49];
   Biotechnology and Biological Sciences Research Council [BB/H008845/1]
   Funding Source: researchfish; BBSRC [BB/H008845/1] Funding Source: UKRI
FX JAO is supported by the Wellcome Trust. MV is supported by a MFAG - AIRC
   grant. VP is supported by a grant of the Italian Ministry of Health
   (RC1303GA49). The funders had no role in study design, data collection
   and analysis, decision to publish, or preparation of the manuscript.
CR Alfaradhi Maria Z., 2011, Frontiers in Genetics, V2, P27, DOI 10.3389/fgene.2011.00027
   Benegiamo G, 2013, PLOS ONE, V8, DOI 10.1371/journal.pone.0060527
   Bracci PM, 2012, MOL CARCINOGEN, V51, P53, DOI 10.1002/mc.20778
   Cho H, 2012, NATURE, V485, P123, DOI 10.1038/nature11048
   Clement S, 2011, HEPATOLOGY, V54, P38, DOI 10.1002/hep.24340
   Deblon N, 2012, BRIT J PHARMACOL, V165, P2325, DOI 10.1111/j.1476-5381.2011.01716.x
   Field MD, 2000, NEURON, V25, P437, DOI 10.1016/S0896-6273(00)80906-X
   Fraulob JC, 2010, J CLIN BIOCHEM NUTR, V46, P212, DOI 10.3164/jcbn.09-83
   Gluckman PD, 2008, NEW ENGL J MED, V359, P61, DOI 10.1056/NEJMra0708473
   Grabiec K, 2012, POSTEP HIG MED DOSW, V66, P1, DOI 10.5604/973505
   Hinde K, 2010, AM J PRIMATOL, V72, P522, DOI 10.1002/ajp.20806
   Hurt Ryan T, 2011, JPEN J Parenter Enteral Nutr, V35, p4S, DOI 10.1177/0148607111415110
   Kohsaka A, 2007, CELL METAB, V6, P414, DOI 10.1016/j.cmet.2007.09.006
   Kohsaka A, 2007, TRENDS ENDOCRIN MET, V18, P4, DOI 10.1016/j.tem.2006.11.005
   Lamia KA, 2010, NATURE, V466, P571, DOI 10.1038/466571a
   Larsson SC, 2007, INT J CANCER, V120, P1993, DOI 10.1002/ijc.22535
   Li M, 2011, EXP DIABETES RES, DOI [10.4061/2011/179819, 10.1155/2011/592408]
   Mathur Abhishek, 2007, HPB (Oxford), V9, P312, DOI 10.1080/13651820701504157
   Matthews PA, 2011, J PHYSIOL-LONDON, V589, P3969, DOI 10.1113/jphysiol.2011.212324
   Mazzoccoli G, 2012, CHRONOBIOL INT, V29, P227, DOI 10.3109/07420528.2012.658127
   Nelson SM, 2010, HUM REPROD UPDATE, V16, P255, DOI 10.1093/humupd/dmp050
   Nivoit P, 2009, DIABETOLOGIA, V52, P1133, DOI 10.1007/s00125-009-1316-9
   Norman JE, 2011, P NUTR SOC, V70, P450, DOI 10.1017/S0029665111003077
   Oben JA, 2010, BIOCHEM BIOPH RES CO, V394, P24, DOI 10.1016/j.bbrc.2010.02.057
   Ogden CL, 2012, JAMA-J AM MED ASSOC, V307, P483, DOI 10.1001/jama.2012.40
   Organization WH, 2012, OB OV
   Orozco-Solis R, 2011, INT J OBESITY, V35, P990, DOI 10.1038/ijo.2010.223
   Orozco-Solis R, 2010, PLOS ONE, V5, DOI 10.1371/journal.pone.0013537
   Patel AV, 2005, CANCER EPIDEM BIOMAR, V14, P459, DOI 10.1158/1055-9965.EPI-04-0583
   Peaston AE, 2006, MAMM GENOME, V17, P365, DOI 10.1007/s00335-005-0180-2
   Pitt Henry A, 2007, HPB (Oxford), V9, P92, DOI 10.1080/13651820701286177
   Renehan AG, 2008, LANCET, V371, P569, DOI 10.1016/S0140-6736(08)60269-X
   Samuelsson AM, 2008, HYPERTENSION, V51, P383, DOI 10.1161/HYPERTENSIONAHA.107.101477
   Schibler U, 2003, J BIOL RHYTHM, V18, P250, DOI 10.1177/0748730403018003007
   Smits MM, 2011, NAT REV GASTRO HEPAT, V8, P169, DOI 10.1038/nrgastro.2011.4
   Suter M, 2011, FASEB J, V25, P714, DOI 10.1096/fj.10-172080
   Tevy MF, 2013, TRENDS ENDOCRIN MET, V24, P229, DOI 10.1016/j.tem.2012.12.002
   Turek FW, 2005, SCIENCE, V308, P1043, DOI 10.1126/science.1108750
   Varcoe TJ, 2013, PLOS ONE, V8, DOI 10.1371/journal.pone.0053800
   Veyrat-Durebex C, 2009, AM J PHYSIOL-ENDOC M, V296, pE1120, DOI 10.1152/ajpendo.90592.2008
   Vinciguerra M, 2013, CLIN EXP MED
   Wu GY, 2004, J NUTR, V134, P2169, DOI 10.1093/jn/134.9.2169
NR 42
TC 20
Z9 21
U1 0
U2 16
PU PUBLIC LIBRARY SCIENCE
PI SAN FRANCISCO
PA 1160 BATTERY STREET, STE 100, SAN FRANCISCO, CA 94111 USA
SN 1932-6203
J9 PLOS ONE
JI PLoS One
PD MAR 21
PY 2014
VL 9
IS 3
AR e89505
DI 10.1371/journal.pone.0089505
PG 12
WC Multidisciplinary Sciences
WE Science Citation Index Expanded (SCI-EXPANDED)
SC Science & Technology - Other Topics
GA AD6GL
UT WOS:000333355300006
PM 24657938
OA Green Published, gold, Green Submitted
DA 2022-07-19
ER

PT J
AU Van de Wiele, C
   Van Vlaenderen, M
   D'Hulst, L
   Delcourt, A
   Copin, D
   De Spiegeleer, B
   Maes, A
AF Van de Wiele, Christophe
   Van Vlaenderen, Mathias
   D'Hulst, Ludovic
   Delcourt, Anne
   Copin, Dominique
   De Spiegeleer, Bart
   Maes, Alex
TI Metabolic and morphological measurements of subcutaneous and visceral
   fat and their relationship with disease stage and overall survival in
   newly diagnosed pancreatic adenocarcinoma Metabolic and morphological
   fat measurements in pancreatic adenocarcinoma
SO EUROPEAN JOURNAL OF NUCLEAR MEDICINE AND MOLECULAR IMAGING
LA English
DT Article
DE Fat; Disease stage; Survival; Pancreatic adenocarcinoma
ID ADIPOSE-TISSUE; CANCER CACHEXIA; WEIGHT-LOSS; LIPOGENESIS; CELLS;
   OBESITY; PET/CT; INFLAMMATION; LIPOLYSIS
AB Purpose The relationship between tumor metabolism and stage, subcutaneous and visceral fat thickness, and their glucose metabolism and overall survival in patients recently diagnosed with pancreatic carcinoma was assessed.
   Methods Thirty-eight consecutive patients were studied. Subcutaneous fat thickness (SFT), visceral fat thickness (VFT), and their corresponding FDG SUVmean, as well as SUVmean and SUVmax values of the primary tumor (PT) were derived from FDG-PET CT imaging. Results obtained as well as clinical variables obtained, including gender and BMI, were related to patient outcome. Median follow-up was 382 days (range: 36-917 days).
   Results Median age was 66 years (13 women). Mean BMI was 24.6 (SD: 4.5). Lymph node (LN) involvement was diagnosed in 17 patients and 14 patients presented with distant metastases. Mean SUV max and SUVmean values of the PT were 9.0 (SD 5.9) and 4.2 (SD 2.1). Mean values of SFT and VFT were, respectively, 11.9 mm (range 1-31.7 mm) and 11.5 mm (range 0-49.8 mm). The corresponding SUVmean values were 0.4 (range 0-1.0) and 0.6 (range 0.0-1.6). SUVmean values of SFT proved significantly lower in LNpositive versus LNnegative patients (p = 0.021), in patients with and without metastatic disease (p = 0.017) and in stage III+IV patients versus stage I+II patients (p = 0.03). An inverse logarithmic relationship was found between SUVmean values of subcutaneous fat and SUVmean values of the PT (p = 0.02). Only disease stage dichotomized according to stage I+IIA versus stage IIB+III+IV was predictive of overall survival (p = 0.05).
   Conclusion Glucose metabolism of subcutaneous fat in de novo diagnosed pancreas carcinoma patients presenting with lymph node involvement and metastatic disease is significantly reduced and inversely correlated to the primary tumor metabolism. Of the various fat-related variables studied, none proved significantly related to outcome.
C1 [Van de Wiele, Christophe; Van Vlaenderen, Mathias; Maes, Alex] AZ Groeninge, Dept Nucl Med, Reepkaai 4, B-8500 Kortrijk, Belgium.
   [Van de Wiele, Christophe; D'Hulst, Ludovic] Univ Ghent, Dept Nucl Med & Radiol, Pintelaan 185, B-9000 Ghent, Belgium.
   [Delcourt, Anne] CH Mouscron, Dept Nucl Med, Ave Fccamp 49 B, B-7000 Mouscron, Belgium.
   [Copin, Dominique] CHwapi, Dept Nucl Med, Ave Delmee 9, B-7500 Tournai, Belgium.
   [De Spiegeleer, Bart] Univ Ghent, Lab Drug Qual & Registrat, Ottergemsesteenweg 460, B-9000 Ghent, Belgium.
   [Maes, Alex] Univ Leuven KULAK, Etienne Sabbelaan 53, B-8500 Kortrijk, Belgium.
RP Van de Wiele, C (通讯作者)，AZ Groeninge, Dept Nucl Med, Reepkaai 4, B-8500 Kortrijk, Belgium.; Van de Wiele, C (通讯作者)，Univ Ghent, Dept Nucl Med & Radiol, Pintelaan 185, B-9000 Ghent, Belgium.
EM cvdwiele@hotmail.com
RI De Spiegeleer, Bart/A-2001-2008
OI De Spiegeleer, Bart/0000-0001-6794-3108
CR Aisenberg AC, 1961, GLYCOLYSIS RESPIRATI, P12
   Bucerius J, 2014, EUR J NUCL MED MOL I, V41, P934, DOI 10.1007/s00259-013-2653-y
   Carpelan-Holmstrom M, 2005, GUT, V54, P385, DOI 10.1136/gut.2004.047191
   Christen T, 2010, JACC-CARDIOVASC IMAG, V3, P843, DOI 10.1016/j.jcmg.2010.06.004
   Dahlman I, 2010, BRIT J CANCER, V102, P1541, DOI 10.1038/sj.bjc.6605665
   Donohoe CL, 2014, THER ADV GASTROENTER, V7, P38, DOI 10.1177/1756283X13501786
   Ebadi M, 2014, NUTRIENTS, V6, P5280, DOI 10.3390/nu6115280
   Fearon KCH, 2008, EUR J CANCER, V44, P1124, DOI 10.1016/j.ejca.2008.02.033
   Fleming JB, 2009, ARCH SURG-CHICAGO, V144, P216, DOI 10.1001/archsurg.2008.580
   Fouladiun M, 2005, CANCER-AM CANCER SOC, V103, P2189, DOI 10.1002/cncr.21013
   FRIED SK, 1989, J LIPID RES, V30, P1917
   Gaujoux S, 2012, ANN SURG ONCOL, V19, P2908, DOI 10.1245/s10434-012-2301-y
   Karayiannakis AJ, 2001, ANTICANCER RES, V21, P1355
   Kuemmerle NB, 2011, MOL CANCER THER, V10, P427, DOI 10.1158/1535-7163.MCT-10-0802
   MORI M, 1991, CANCER RES, V51, P6656
   Mracek T, 2011, BRIT J CANCER, V104, P441, DOI 10.1038/sj.bjc.6606083
   Murphy RA, 2010, CLIN NUTR, V29, P482, DOI 10.1016/j.clnu.2009.11.006
   Ockenga J, 2002, Z GASTROENTEROL, V40, P929, DOI 10.1055/s-2002-35411
   Oliveira AL, 2015, OBESITY, V23, P286, DOI 10.1002/oby.20957
   REBUFFESCRIVE M, 1979, DIABETES METAB, V5, P129
   Ryden M, 2008, CANCER-AM CANCER SOC, V113, P1695, DOI 10.1002/cncr.23802
   Rysman E, 2010, CANCER RES, V70, P8117, DOI 10.1158/0008-5472.CAN-09-3871
   Swinnen JV, 2006, CURR OPIN CLIN NUTR, V9, P358, DOI 10.1097/01.mco.0000232894.28674.30
   Tahara N, 2015, J CLIN ENDOCR METAB, V100, pE739, DOI 10.1210/jc.2014-3896
   Tisdale MJ, 2002, NAT REV CANCER, V2, P862, DOI 10.1038/nrc927
   Zaidi N, 2013, PROG LIPID RES, V52, P585, DOI 10.1016/j.plipres.2013.08.005
NR 26
TC 10
Z9 10
U1 0
U2 7
PU SPRINGER
PI NEW YORK
PA 233 SPRING ST, NEW YORK, NY 10013 USA
SN 1619-7070
EI 1619-7089
J9 EUR J NUCL MED MOL I
JI Eur. J. Nucl. Med. Mol. Imaging
PD JAN
PY 2017
VL 44
IS 1
BP 110
EP 116
DI 10.1007/s00259-016-3525-z
PG 7
WC Radiology, Nuclear Medicine & Medical Imaging
WE Science Citation Index Expanded (SCI-EXPANDED)
SC Radiology, Nuclear Medicine & Medical Imaging
GA EE0CX
UT WOS:000389242200015
PM 27730330
DA 2022-07-19
ER

PT J
AU Lan, WN
   Wang, Y
   Zhou, ZX
   Sun, X
   Zhang, Y
   Zhang, FR
AF Lan, Wenning
   Wang, Yang
   Zhou, Zixiong
   Sun, Xia
   Zhang, Yun
   Zhang, Fangrong
TI Metabolic Regulation of Hepatitis B Virus Infection in HBV-Transgenic
   Mice
SO METABOLITES
LA English
DT Article
DE HBV infection; NMR spectroscopy; tissues; metabolomics
ID CHRONIC KIDNEY-DISEASE; PANCREATIC-CANCER; AMINO-ACIDS; X-PROTEIN;
   LIVER; ASSOCIATION; RISK; DNA; METHIONINE; INCREASES
AB Hepatitis B virus (HBV) infection is a worldwide health burden. Metabolomics analysis has revealed HBV-induced metabolism dysregulation in liver tissues and hepatocytes. However, as an infectious disease, the tissue-specific landscape of metabolic profiles of HBV infection remains unclear. To fill this gap, we applied untargeted nuclear magnetic resonance (NMR) metabolomic analysis of the heart, liver, spleen, lung, kidney, pancreas, and intestine (duodenum, jejunum, ileum) in HBV-transgenic mice and their wild-type littermates. Strikingly, we found systemic metabolic alterations induced by HBV in liver and extrahepatic organs. Significant changes in metabolites have been observed in most tissues of HBV-transgenic mice, except for ileum. The metabolic changes may provide novel therapeutic targets for the treatment of HBV infection. Moreover, tissue-specific metabolic profiles could speed up the study of HBV induced systemic metabolic reprogramming, which could help follow the progression of HBV infection and explain the underlying pathogenesis.
C1 [Lan, Wenning; Zhang, Fangrong] Fujian Med Univ, Sch Basic Med Sci, Minist Educ, Key Lab Gastrointestinal Canc, Fuzhou 350122, Peoples R China.
   [Lan, Wenning; Zhang, Yun] Chinese Acad Sci, Xiamen Inst Rare Earth Mat, Haixi Inst, Xiamen Key Lab Rare Earth Photoelectr Funct Mat, Xiamen 361021, Peoples R China.
   [Lan, Wenning] Chinese Acad Sci, Ganjiang Innovat Acad, Ganzhou 341001, Peoples R China.
   [Wang, Yang] Fujian Med Univ, Inst Immunotherapy, Fuzhou 350122, Peoples R China.
   [Zhou, Zixiong] Fujian Med Univ, Sch Basic Med Sci, Dept Pathol, Fuzhou 350122, Peoples R China.
   [Sun, Xia; Zhang, Yun] Fujian Sci & Technol Innovat Lab Optoelect Inform, Fuzhou 350108, Peoples R China.
   [Zhang, Yun] Chinese Acad Sci, Fujian Inst Res Struct Matter, State Key Lab Struct Chem, Fuzhou 350002, Peoples R China.
   [Zhang, Fangrong] Fujian Med Univ, Dept Med Microbiol, Fujian Key Lab Tumor Microbiol, Fuzhou 350122, Peoples R China.
RP Zhang, FR (通讯作者)，Fujian Med Univ, Sch Basic Med Sci, Minist Educ, Key Lab Gastrointestinal Canc, Fuzhou 350122, Peoples R China.; Zhang, Y (通讯作者)，Chinese Acad Sci, Xiamen Inst Rare Earth Mat, Haixi Inst, Xiamen Key Lab Rare Earth Photoelectr Funct Mat, Xiamen 361021, Peoples R China.; Zhang, Y (通讯作者)，Fujian Sci & Technol Innovat Lab Optoelect Inform, Fuzhou 350108, Peoples R China.; Zhang, Y (通讯作者)，Chinese Acad Sci, Fujian Inst Res Struct Matter, State Key Lab Struct Chem, Fuzhou 350002, Peoples R China.; Zhang, FR (通讯作者)，Fujian Med Univ, Dept Med Microbiol, Fujian Key Lab Tumor Microbiol, Fuzhou 350122, Peoples R China.
EM wnl@mail.ustc.edu.cn; wangyang@fjmu.edu.cn; zzxpathology@fjmu.edu.cn;
   sunxia@fjoel.cn; zhangy@fjirsm.ac.cn; fangrongzhang@fjmu.edu.cn
RI ; Zhang, Fangrong/O-1599-2017
OI Wang, Yang/0000-0002-1723-3869; Zhang, Fangrong/0000-0002-8974-2902
FU Startup Fund for High-level Talents of Fujian Medical University
   [XRCZX2021020]; Fujian Science & Technology Innovation Laboratory for
   Optoelectronic Information of China [2020ZZ114]; National Natural
   Science Foundation of China [82102939]; Natural Science Foundation of
   Fujian Province [2021J01818]
FX This research was funded by Startup Fund for High-level Talents of
   Fujian Medical University (XRCZX2021020), the Fujian Science &
   Technology Innovation Laboratory for Optoelectronic Information of China
   (2020ZZ114), National Natural Science Foundation of China (82102939) and
   Natural Science Foundation of Fujian Province (2021J01818).
CR Alessia V., 2018, ANGEW CHEM INT EDIT
   BUNTON CA, 1949, NATURE, V163, P444, DOI 10.1038/163444a0
   Cacoub P, 2022, AM J GASTROENTEROL, V117, P253, DOI 10.14309/ajg.0000000000001575
   Calder PC, 2006, J NUTR, V136, p288S, DOI 10.1093/jn/136.1.288S
   Camiruaga A, 2017, MOL BIOSYST, V13, P1709, DOI 10.1039/c7mb00293a
   Carver JD, 2006, J PERINATOL, V26, P443, DOI 10.1038/sj.jp.7211516
   Cavuoto P, 2012, CANCER TREAT REV, V38, P726, DOI 10.1016/j.ctrv.2012.01.004
   Chevallier V, 2020, BIOTECHNOL BIOENG, V117, P1172, DOI 10.1002/bit.27247
   Cornberg M, 2020, HEPATOLOGY, V71, P1070, DOI [10.1016/j.jhep.2019.11.003, 10.1002/hep.31030]
   Dieterle F, 2006, ANAL CHEM, V78, P3551, DOI 10.1021/ac0518351
   Duan XH, 2020, DIGEST LIVER DIS, V52, P794, DOI 10.1016/j.dld.2020.04.005
   Dusseaux M, 2017, GASTROENTEROLOGY, V153, P1647, DOI 10.1053/j.gastro.2017.08.034
   EISNER DA, 1993, BASIC RES CARDIOL, V88, P421, DOI 10.1007/BF00795409
   ESKO JD, 1982, P NATL ACAD SCI-BIOL, V79, P1698, DOI 10.1073/pnas.79.6.1698
   Fabrizi F, 2021, REV CLIN ESP, V221, P600, DOI [10.1016/j.rceng.2019.10.014, 10.1016/j.rce.2019.10.010]
   Fabrizi F, 2019, EXPERT REV CLIN PHAR, V12, P867, DOI 10.1080/17512433.2019.1657828
   Fabrizi F, 2017, ANN HEPATOL, V16, P21, DOI 10.5604/16652681.1226813
   Faubert B, 2020, SCIENCE, V368, P152, DOI 10.1126/science.aaw5473
   Feng ZM, 2015, OBESITY FACTS, V8, P87, DOI 10.1159/000380889
   Fritz JH, 2013, INFECT IMMUN, V81, P3500, DOI 10.1128/IAI.00789-13
   Fu YM, 2019, CANCER MANAG RES, V11, P5091, DOI 10.2147/CMAR.S198714
   Goh LY, 2014, RESP MED, V108, P1733, DOI 10.1016/j.rmed.2014.10.006
   Harada T, 2022, J INFECT CHEMOTHER, V28, P82, DOI 10.1016/j.jiac.2021.08.014
   Hsu CS, 2012, J VIRAL HEPATITIS, V19, pE48, DOI 10.1111/j.1365-2893.2011.01535.x
   Ishizaka N, 2002, CIRCULATION, V105, P1028, DOI 10.1161/hc0902.105718
   Ishizaka N, 2008, HEPATOL RES, V38, P775, DOI 10.1111/j.1872-034X.2008.00334.x
   Jankowski J, 2014, ANN ANIM SCI, V14, P17, DOI 10.2478/aoas-2013-0081
   Jiang HN, 2022, PLATELETS, V33, P212, DOI 10.1080/09537104.2021.2002836
   Jing ZT, 2018, J IMMUNOL, V201, P2303, DOI 10.4049/jimmunol.1800732
   Kainulainen H, 2013, EXERC SPORT SCI REV, V41, P194, DOI 10.1097/JES.0b013e3182a4e6b6
   Katoonizadeh A, 2016, J MED VIROL, V88, P1230, DOI 10.1002/jmv.24466
   Lai KN, 1996, KIDNEY INT, V50, P1965, DOI 10.1038/ki.1996.519
   Lamontagne RJ, 2018, METABOLISM, V83, P50, DOI 10.1016/j.metabol.2018.01.007
   LANFORD RE, 1995, J MED VIROL, V46, P207, DOI 10.1002/jmv.1890460307
   Lewis SM, 2019, SCI IMMUNOL, V4, DOI 10.1126/sciimmunol.aau6085
   Li HD, 2015, SCI REP-UK, V5, DOI 10.1038/srep08421
   Li Z, 2018, JAMA SURG, V153, DOI 10.1001/jamasurg.2018.2721
   Lin S, 2021, CLIN RES HEPATOL GAS, V45, DOI 10.1016/j.clinre.2020.06.009
   Lindez AAMI, 2021, CELL MOL LIFE SCI, V78, P5303, DOI 10.1007/s00018-021-03828-4
   Liu G, 2019, ANNU REV PHYSIOL, V81, P403, DOI 10.1146/annurev-physiol-020518-114640
   Liu X, 2021, SCAND J GASTROENTERO, V56, P252, DOI 10.1080/00365521.2020.1868568
   Loria JP, 1999, J AM CHEM SOC, V121, P2331, DOI 10.1021/ja983961a
   Luo G, 2013, CANCER CAUSE CONTROL, V24, P529, DOI 10.1007/s10552-012-0144-2
   Lyssiotis CA, 2017, TRENDS CELL BIOL, V27, P873, DOI 10.1016/j.tcb.2017.06.003
   Ma EH, 2017, CELL METAB, V25, P345, DOI 10.1016/j.cmet.2016.12.011
   Ma JY, 2021, J EXP CLIN CANC RES, V40, DOI 10.1186/s13046-021-02128-w
   Mani SKK, 2018, GENES-BASEL, V9, DOI 10.3390/genes9030137
   Martinez Y, 2017, AMINO ACIDS, V49, P2091, DOI 10.1007/s00726-017-2494-2
   McNaughton AL, 2021, NAT REV GASTRO HEPAT, V18, P146, DOI 10.1038/s41575-020-00398-x
   Ognik K, 2021, SCI REP-UK, V11, DOI 10.1038/s41598-021-95529-y
   Ortiz-Olvera NX, 2011, ANN HEPATOL, V10, P321, DOI 10.1016/S1665-2681(19)31544-3
   PALLER MS, 1992, J AM SOC NEPHROL, V2, P1338
   Rabe P, 2022, CANCER LETT, V526, P91, DOI 10.1016/j.canlet.2021.11.024
   Roessner U, 2009, BIOTECHNIQUES, V46, P363, DOI 10.2144/000113133
   Rong QF, 2007, VIROL J, V4, DOI 10.1186/1743-422X-4-36
   Satriano L, 2019, NAT REV GASTRO HEPAT, V16, P748, DOI 10.1038/s41575-019-0217-8
   Schoeman JC, 2016, GENOME MED, V8, DOI 10.1186/s13073-016-0318-8
   Seto WK, 2018, LANCET, V392, P2313, DOI 10.1016/S0140-6736(18)31865-8
   Shi YX, 2016, WORLD J GASTROENTERO, V22, P8161, DOI 10.3748/wjg.v22.i36.8161
   Shi YX, 2016, SCI REP-UK, V6, DOI 10.1038/srep24744
   Shi Y, 2020, BMJ-BRIT MED J, V370, DOI 10.1136/bmj.m2200
   Stryeck S, 2019, SCI REP-UK, V9, DOI 10.1038/s41598-019-42937-w
   Sung H, 2021, CA-CANCER J CLIN, V71, P209, DOI 10.3322/caac.21660
   Tan YL, 2021, INTERVIROLOGY, V64, P185, DOI 10.1159/000516766
   Tang LSY, 2018, JAMA-J AM MED ASSOC, V319, P1802, DOI 10.1001/jama.2018.3795
   Teng CF, 2016, MOL CARCINOGEN, V55, P105, DOI 10.1002/mc.22266
   Terrault NA, 2018, HEPATOLOGY, V67, P1560, DOI 10.1002/hep.29800
   Tian T, 2020, INT J CANCER, V147, P3075, DOI 10.1002/ijc.33130
   Tobias DK, 2018, CIRC-GENOM PRECIS ME, V11, DOI 10.1161/CIRCGEN.118.002157
   Uddin GM, 2019, CARDIOVASC DIABETOL, V18, DOI 10.1186/s12933-019-0892-3
   van de Poll MCG, 2004, AM J CLIN NUTR, V79, P185
   van der Schoor SRD, 2007, AM J CLIN NUTR, V86, P1132, DOI 10.1093/ajcn/86.4.1132
   Vignoli A, 2019, ANGEW CHEM INT EDIT, V58, P968, DOI 10.1002/anie.201804736
   Wang W, 2020, JAMA NETW OPEN, V3, DOI 10.1001/jamanetworkopen.2020.3707
   Wang YQ, 2018, INT J CARDIOL, V265, P204, DOI 10.1016/j.ijcard.2018.04.059
   Wen S, 2016, CANCER SCI, V107, P836, DOI 10.1111/cas.12939
   Wijarnpreecha K, 2016, ANN TRANSL MED, V4, DOI 10.21037/atm.2016.11.12
   Wishart DS, 2019, J MAGN RESON, V306, P155, DOI 10.1016/j.jmr.2019.07.013
   Wu BK, 2006, BIOCHEM BIOPH RES CO, V340, P916, DOI 10.1016/j.bbrc.2005.12.089
   Wu YL, 2016, J VIROL, V90, P1729, DOI 10.1128/JVI.02604-15
   Xia L, 2021, FRONT ONCOL, V11, DOI 10.3389/fonc.2021.769196
   Yang EL, 2020, SIGNAL TRANSDUCT TAR, V5, DOI 10.1038/s41392-020-00359-5
   Yang PY, 2014, NATL SCI REV, V1, P396, DOI 10.1093/nsr/nwu038
   Yang RL, 2018, J IMMUNOL RES, V2018, DOI 10.1155/2018/2361963
   Yang YT, 2019, CELL DEATH DIS, V10, DOI 10.1038/s41419-019-1514-4
   Yatzidis Hippocrates, 2004, International Urology and Nephrology, V36, P591, DOI 10.1007/s11255-004-8782-2
   Yu L, 2022, J DRUG TARGET, V30, P442, DOI 10.1080/1061186X.2021.2009841
   Yue YF, 2002, CHINESE MED J-PEKING, V115, P1380
   Zhang FR, 2021, CANCERS, V13, DOI 10.3390/cancers13081980
   Zhang FR, 2021, BIOMOLECULES, V11, DOI 10.3390/biom11020235
   Zhang JX, 2021, FRONT MICROBIOL, V12, DOI 10.3389/fmicb.2021.636897
   Zhang SH, 2017, J ANIM SCI BIOTECHNO, V8, DOI 10.1186/s40104-016-0139-z
   Zhang WS, 2019, NEUROREPORT, V30, P776, DOI 10.1097/WNR.0000000000001284
   Zhang Y, 2019, BIOMED PHARMACOTHER, V118, DOI 10.1016/j.biopha.2019.109307
   Zheng SJ, 2015, INT J INFECT DIS, V33, P149, DOI 10.1016/j.ijid.2015.01.020
[truncated: 3,718,523 more chars]
