# Supplementary material for: Emerging current trends and research focus related to pancreatic cancer metabolism: A bibliometric and visualized analysis
Source: Front Oncol. 2022 Nov 25;12:1009700. doi: 10.3389/fonc.2022.1009700 (PMC9732726; doi:10.3389/fonc.2022.1009700)
Supplement: Supplementary file 2 [file DataSheet_2.zip]

Archive with 11 entries (11 files):
- The tab-delimited format/Vdownload_1001-1500.txt
- The tab-delimited format/Vdownload_1-500.txt
- The tab-delimited format/Vdownload_1501-2000.txt
- The tab-delimited format/Vdownload_2001-2500.txt
- The tab-delimited format/Vdownload_2501-3000.txt
- The tab-delimited format/Vdownload_3001-3500.txt
- The tab-delimited format/Vdownload_3501-4000.txt
- The tab-delimited format/Vdownload_4001-4500.txt
- The tab-delimited format/Vdownload_4501-5000.txt
- The tab-delimited format/Vdownload_5001-5288.txt
- The tab-delimited format/Vdownload_501-1000.txt
