# Supplementary material for: Emerging current trends and research focus related to pancreatic cancer metabolism: A bibliometric and visualized analysis
Source: Front Oncol. 2022 Nov 25;12:1009700. doi: 10.3389/fonc.2022.1009700 (PMC9732726; doi:10.3389/fonc.2022.1009700)
Supplement: Supplementary file 2 [file DataSheet_2.zip › The tab-delimited format/Vdownload_1001-1500.txt]

PT	AU	BA	BE	GP	AF	BF	CA	TI	SO	SE	BS	LA	DT	CT	CY	CL	SP	HO	DE	ID	AB	C1	C3	RP	EM	RI	OI	FU	FP	FX	CR	NR	TC	Z9	U1	U2	PU	PI	PA	SN	EI	BN	J9	JI	PD	PY	VL	IS	PN
J	Plais, DC; Gardner-Thorpe, J; Ito, H; Ashley, SW; Whang, EE				Plais, DC; Gardner-Thorpe, J; Ito, H; Ashley, SW; Whang, EE			Vitamin B6 inhibits the growth of human pancreatic carcinoma	NUTRITION RESEARCH			English	Article						vitamin B6; pyridoxal; pyridoxine; pancreatic cancer	PYRIDOXAL 5'-PHOSPHATE; RAT-LIVER; POLYMERASES; EXPRESSION; CANCER; MICE; RNA	Vitamin 136 serves as a coenzyme and is essential for the metabolism of amino acids. The human pancreatic carcinoma cell line PANC-1 was treated with pyridoxine (at concentrations of 0.1, 0.5, 1.0, 2.5, 5.0 and 10.0 mM) or pyridoxal (0.01, 0.05, 0.1, 0.5, 1.0 and 2.5 mM). The viable cell count was determined daily for six days using the MTT assay. The experiment was repeated three times. Each con…	Harvard Univ, Brigham & Womens Hosp, Sch Med, Dept Surg, Boston, MA 02115 USA		Whang, EE (通讯作者)，Harvard Univ, Brigham & Womens Hosp, Sch Med, Dept Surg, Boston, MA 02115 USA.	ewhang1@partners.org						COBURN SP, 1983, AM J CLIN NUTR, V38, P352, DOI 10.1093/ajcn/38.3.352; DISORBO D M, 1983, Nutrition and Cancer, V5, P10, DOI 10.1080/01635588309513773; DISORBO D M, 1985, Nutrition and Cancer, V7, P43, DOI 10.1080/01635588509513838; DISORBO D M, 1982, Nutrition and Cancer, V3, P216, DOI 10.1080/01635588109513725; DISORBO DM, 1982, P AM ASSOC CANC RES, P50; GRIDLEY DS, 1987, J NATL CANCER I, V78, …	19	2	2	0	0	PERGAMON-ELSEVIER SCIENCE LTD	OXFORD	THE BOULEVARD, LANGFORD LANE, KIDLINGTON, OXFORD OX5 1GB, ENGLAND	0271-5317			NUTR RES	Nutr. Res.	MAY	2003	23	5
J	Guo, QQ; Chu, YM; Li, HB; Shi, DK; Lin, LL; Lan, WF; Wu, D				Guo, Qingqu; Chu, Yiming; Li, Hongbo; Shi, Dike; Lin, Lele; Lan, Weifeng; Wu, Dan			Dickkopf-related protein 3 alters aerobic glycolysis in pancreatic cancer BxPC-3 cells, promoting CD4(+) T-cell activation and function	EUROPEAN JOURNAL OF MEDICAL RESEARCH			English	Article						Dickkopf-related protein 3; Pancreatic cancer; beta-catenin; CD4(+) T cells; Aerobic glycolysis	BETA-CATENIN; GENE; DIFFERENTIATION; METABOLISM; GROWTH; GLUT1; DKK3	Background: To investigate the value of Dickkopf-related protein 3 (DKK3) on aerobic glycolysis in pancreatic cancer cells, where DKK3-overexpression is used to determine its effects on CD4(+) T cells. Methods: The BxPC-3-DKK3 cell line was constructed, and peripheral blood mononuclear cell (PBMC) was prepared. After isolated the CD4(+) T cells, the lactic acid, glucose uptake ability, cellular v…	[Guo, Qingqu; Chu, Yiming; Li, Hongbo; Shi, Dike; Lin, Lele; Wu, Dan] Zhejiang Univ, Affiliated Hosp 2, Dept Gastrointestinal Surg, Coll Med, 88 Jiefang Rd, Hangzhou 310009, Zhejiang, Peoples R China; [Chu, Yiming] Chinese Med Univ, Affiliated Hosp 1, Dept Gastrointestinal Surg, Hangzhou, Zhejiang, Peoples R China; [Lan, Weifeng] Suichang Cty Hosp, Dept Surg, 143 North St, Zhejiang 323300, Suicha…		Wu, D (通讯作者)，Zhejiang Univ, Affiliated Hosp 2, Dept Gastrointestinal Surg, Coll Med, 88 Jiefang Rd, Hangzhou 310009, Zhejiang, Peoples R China.; Lan, WF (通讯作者)，Suichang Cty Hosp, Dept Surg, 143 North St, Zhejiang 323300, Suichang, Peoples R China.	lwflkyy@163.com; 2185032@zju.edu.cn			Natural Science Foundation of Zhejiang Province [LY17H160012]	Natural Science Foundation of Zhejiang Province(Natural Science Foundation of Zhejiang Province)	This work is supported by grants from Natural Science Foundation of Zhejiang Province (no. LY17H160012).	Anastas JN, 2013, NAT REV CANCER, V13, P11, DOI 10.1038/nrc3419; Coe DJ, 2014, FRONT IMMUNOL, V5, DOI 10.3389/fimmu.2014.00590; Cohen R, 2015, ONCOTARGET, V6, P16832, DOI 10.18632/oncotarget.4160; Driessens G, 2011, J IMMUNOL, V186, P784, DOI 10.4049/jimmunol.1001562; Driessens G, 2010, NAT MED, V16, P513, DOI 10.1038/nm0510-513; Duvel K, 2010, MOL CELL, V39, P171, DOI 10.1016/j.molcel.2010.06.02…	36	0	0	2	5	BMC	LONDON	CAMPUS, 4 CRINAN ST, LONDON N1 9XW, ENGLAND	0949-2321	2047-783X		EUR J MED RES	Eur. J. Med. Res.	AUG 14	2021	26	1
J	Principe, M; Ceruti, P; Shih, NY; Chattaragada, MS; Rolla, S; Conti, L; Bestagno, M; Zentilin, L; Yang, SH; Migliorini, P; Cappello, P; Burrone, O; Novelli, F				Principe, Moitza; Ceruti, Patrizia; Shih, Neng-Yao; Chattaragada, Michelle S.; Rolla, Simona; Conti, Laura; Bestagno, Marco; Zentilin, Lorena; Yang, Sheng-Hui; Migliorini, Paola; Cappello, Paola; Burrone, Oscar; Novelli, Francesco			Targeting of surface alpha-enolase inhibits the invasiveness of pancreatic cancer cells	ONCOTARGET			English	Article						pancreatic cancer; ENO1; plasminogen; monoclonal antibody; adeno-associated virus	PLASMINOGEN-ACTIVATOR; GLYCOLYTIC ENZYME; HUMAN CARCINOMA; TUMOR-GROWTH; RECEPTOR; EXPRESSION; INVASION; SYSTEM; TISSUE; LINE	Pancreatic Ductal Adenocarcinoma (PDAC) is a highly aggressive malignancy characterized by rapid progression, invasiveness and resistance to treatment. We have previously demonstrated that most PDAC patients have circulating antibodies against the glycolytic enzyme alpha-enolase (ENO1), which correlates with a better response to therapy and survival. ENO1 is a metabolic enzyme, also expressed on …	[Principe, Moitza; Ceruti, Patrizia; Chattaragada, Michelle S.; Rolla, Simona; Cappello, Paola; Novelli, Francesco] Azienda Univ Osped Citta Salute & Sci Torino, Ctr Expt Res & Med Studies CeRMS, Turin, Italy; [Principe, Moitza; Ceruti, Patrizia; Chattaragada, Michelle S.; Rolla, Simona; Conti, Laura; Cappello, Paola; Novelli, Francesco] Univ Turin, Dept Mol Biotechnol & Hlth Sci, Turin, Italy; […		Novelli, F (通讯作者)，Azienda Univ Osped Citta Salute & Sci Torino, Ctr Expt Res & Med Studies CeRMS, Turin, Italy.	franco.novelli@unito.it	Migliorini, Paola/P-6176-2015; Novelli, Francesco/Z-5990-2019; CONTI, LAURA/A-9005-2017; Cappello, Paola/J-3127-2018; Conti, Laura/AAL-8272-2020; Rolla, Simona/K-8804-2016	Migliorini, Paola/0000-0001-6433-4964; CONTI, LAURA/0000-0003-1780-098X; Cappello, Paola/0000-0002-5321-7794; Rolla, Simona/0000-0002-6371-7354; NOVELLI, FRANCESCO/0000-0002-6259-5666; Principe, Moitza/0000-0001-5013-7388	European Community [256974]; Associazione Italiana Ricerca sul Cancro [12182, 15257]; Regione Piemonte: Ricerca Industriale e Sviluppo Precompetitivo (ONCOPROT), Ricerca Industriale "Converging Technologies" (BIOTHER); Ministero dell'Istruzione e della Ricerca (MIUR); University of Turin-Progetti di Ateneo, Fondazione Ricerca Molinette [Rethe-ORTO11RKTW]; NatiMab Therapeutics	European Community(European Commission); Associazione Italiana Ricerca sul Cancro(Fondazione AIRC per la ricerca sul cancro); Regione Piemonte: Ricerca Industriale e Sviluppo Precompetitivo (ONCOPROT), Ricerca Industriale "Converging Technologies" (BIOTHER); Ministero dell'Istruzione e della Ricerca (MIUR); University of Turin-Progetti di Ateneo, Fondazione Ricerca Molinette; NatiMab Therapeutics	This work was supported in part by grants from the European Community, Seventh Framework Program (EPC-TM-Net, nr. 256974); Associazione Italiana Ricerca sul Cancro (5 x mille no. 12182) and (IG no. 15257); Regione Piemonte: Ricerca Industriale e Sviluppo Precompetitivo (ONCOPROT), Ricerca Industriale "Converging Technologies" (BIOTHER); Ministero dell'Istruzione e della Ricerca (MIUR), Progetti d…	Aalbers Caroline J, 2011, F1000 Med Rep, V3, P17, DOI 10.3410/M3-17; Albo D, 1998, J SURG RES, V76, P86, DOI 10.1006/jsre.1998.5299; Amedei A, 2013, CANCER IMMUNOL IMMUN, V62, P1249, DOI 10.1007/s00262-013-1429-3; Andreasen PA, 2000, CELL MOL LIFE SCI, V57, P25, DOI 10.1007/s000180050497; Appleby SL, 2013, J IMMUNOL METHODS, V397, P61, DOI 10.1016/j.jim.2013.08.012; Bauer TW, 2005, CANCER RES, V6…	50	64	65	0	4	IMPACT JOURNALS LLC	ORCHARD PARK	6666 E QUAKER ST, STE 1, ORCHARD PARK, NY 14127 USA		1949-2553		ONCOTARGET	Oncotarget	MAY 10	2015	6	13
J	Cao, LD; Wu, JC; Qu, XZ; Sheng, JY; Cui, MY; Liu, S; Huang, X; Xiang, YE; Li, BJ; Zhang, XW; Cui, RJ				Cao, Lidong; Wu, Jiacheng; Qu, Xianzhi; Sheng, Jiyao; Cui, Mengying; Liu, Shui; Huang, Xu; Xiang, Yien; Li, Bingjin; Zhang, Xuewen; Cui, Ranji			Glycometabolic rearrangements--aerobic glycolysis in pancreatic cancer: causes, characteristics and clinical applications	JOURNAL OF EXPERIMENTAL & CLINICAL CANCER RESEARCH			English	Review						Malignant tumors; Pancreatic; Glycometabolic; Glycolysis; Exocrine	EPITHELIAL-MESENCHYMAL TRANSITION; ACTIVATED STELLATE CELLS; INDUCIBLE FACTOR-I; DUCTAL ADENOCARCINOMA; ALPHA-ENOLASE; GEMCITABINE RESISTANCE; LACTATE-DEHYDROGENASE; GLUCOSE-METABOLISM; OXIDATIVE STRESS; GENE-EXPRESSION	Pancreatic cancer is one of the most malignant tumors worldwide, and pancreatic ductal adenocarcinoma is the most common type. In pancreatic cancer, glycolysis is the primary way energy is produced to maintain the proliferation, invasion, migration, and metastasis of cancer cells, even under normoxia. However, the potential molecular mechanism is still unknown. From this perspective, this review …	[Cao, Lidong; Wu, Jiacheng; Qu, Xianzhi; Sheng, Jiyao; Cui, Mengying; Liu, Shui; Xiang, Yien; Zhang, Xuewen] Second Hosp Jilin Univ, Dept Hepatobiliary & Pancreat Surg, Changchun 130041, Peoples R China; [Cao, Lidong; Wu, Jiacheng; Qu, Xianzhi; Sheng, Jiyao; Cui, Mengying; Liu, Shui; Xiang, Yien; Zhang, Xuewen] Jilin Engn Lab Translat Med Hepatobiliary & Pancr, Changchun 130041, Peoples R China; …		Zhang, XW (通讯作者)，Second Hosp Jilin Univ, Dept Hepatobiliary & Pancreat Surg, Changchun 130041, Peoples R China.; Cui, RJ (通讯作者)，Second Hosp Jilin Univ, Jilin Prov Key Lab Mol & Chem Genet, Changchun, Peoples R China.	zhangxw@jlu.edu.cn; cuiranji@jlu.edu.cn	cui, ranji/AAV-6234-2021	Huang, Xu/0000-0002-9197-0808	NSFC; Natural Science Foundation of China [81902484]; China Postdoctoral Science Foundation [2020 M670864]; Medical and Health Talents Project of Jilin Province [2019SCZT0032019SCZT013, 2019SCZT007]	NSFC(National Natural Science Foundation of China (NSFC)); Natural Science Foundation of China(National Natural Science Foundation of China (NSFC)); China Postdoctoral Science Foundation(China Postdoctoral Science Foundation); Medical and Health Talents Project of Jilin Province	This work was supported by the NSFC (grants from the Natural Science Foundation of China 81902484), the China Postdoctoral Science Foundation (2020 M670864), and the Medical and Health Talents Project of Jilin Province (2019SCZT0032019SCZT013; 2019SCZT007).	Abbaszadeh H, 2019, CAN J PHYSIOL PHARM, V97, P1176, DOI 10.1139/cjpp-2019-0131; Aguirre AJ, 2017, CANCER CELL, V32, P185, DOI 10.1016/j.ccell.2017.07.007; Akella NM, 2019, BMC BIOL, V17, DOI 10.1186/s12915-019-0671-3; Alikhani A, 2018, J PHARMACEUT BIOMED, V154, P158, DOI 10.1016/j.jpba.2018.02.040; Amendola CR, 2019, NATURE, V576, P482, DOI 10.1038/s41586-019-1832-9; Anderson M, 2017, ONCOTARGE…	215	12	12	10	23	BMC	LONDON	CAMPUS, 4 CRINAN ST, LONDON N1 9XW, ENGLAND		1756-9966		J EXP CLIN CANC RES	J. Exp. Clin. Cancer Res.	NOV 30	2020	39	1
J	Li, M; Wang, S; Han, X; Liu, WB; Song, JH; Zhang, HW; Zhao, J; Yang, F; Tan, XJ; Chen, X; Liu, Y; Li, H; Ding, YB; Du, XY; Yin, JH; Zhang, R; Cao, GW				Li, Mi; Wang, Shuo; Han, Xue; Liu, Wenbin; Song, Jiahui; Zhang, Hongwei; Zhao, Jia; Yang, Fan; Tan, Xiaojie; Chen, Xi; Liu, Yan; Li, Hui; Ding, Yibo; Du, Xiaoyu; Yin, Jianhua; Zhang, Rong; Cao, Guangwen			Cancer mortality trends in an industrial district of Shanghai, China, from 1974 to 2014, and projections to 2029	ONCOTARGET			English	Article						age-standardized mortality; cancer-caused life loss; pollution; lifestyle	UNITED-KINGDOM PROJECTIONS; URBAN SHANGHAI; RISK; INTERVENTIONS; STATISTICS; PRIORITIES; COUNTRIES	We aimed to characterize the trends and projections of cancer mortalities in Yangpu, an industry restructuring district of Shanghai, China. With high-quality data from the death registration system, the authors analyzed the trends in cancer mortalities during 1974-2014 and their relationship with pollution control and socioeconomic improvements. Cancer burden was projected into 2029. During 1974-…	[Li, Mi; Wang, Shuo; Liu, Wenbin; Song, Jiahui; Zhang, Hongwei; Yang, Fan; Tan, Xiaojie; Chen, Xi; Liu, Yan; Ding, Yibo; Du, Xiaoyu; Yin, Jianhua; Cao, Guangwen] Second Mil Med Univ, Dept Epidemiol, Shanghai 200433, Peoples R China; [Han, Xue; Zhao, Jia; Li, Hui; Zhang, Rong] Ctr Dis Control & Prevent Yangpu Dist, Dept Chron Dis, Shanghai 200090, Peoples R China		Cao, GW (通讯作者)，Second Mil Med Univ, Dept Epidemiol, Shanghai 200433, Peoples R China.	gcao@smmu.edu.cn			National Key Basic Research Program of China (973 Program) [2015CB554000]; National Natural Science Foundation of China [81520108021]; Three-year Action Plan on Public Health, Phase IV, Shanghai, China [15GWZK0801]	National Key Basic Research Program of China (973 Program)(National Basic Research Program of China); National Natural Science Foundation of China(National Natural Science Foundation of China (NSFC)); Three-year Action Plan on Public Health, Phase IV, Shanghai, China	The Key Research Fund from the National Key Basic Research Program of China (973 Program) (No. 2015CB554000), National Natural Science Foundation of China (81520108021), and Three-year Action Plan on Public Health, Phase IV, Shanghai, China (15GWZK0801).	Banda R, 2015, PLOS ONE, V10, DOI 10.1371/journal.pone.0141689; Berardi R, 2016, ONCOTARGET, V7, P82648, DOI 10.18632/oncotarget.12244; Caceres MO, 2011, J MATH BIOL, V63, P519, DOI 10.1007/s00285-010-0378-0; Camargo MC, 2012, CANCER EPIDEM BIOMAR, V21, P20, DOI 10.1158/1055-9965.EPI-11-0834; Chang MH, 2016, GASTROENTEROLOGY, V151, P472, DOI 10.1053/j.gastro.2016.05.048; Chen JG, 2013, CANCER PRE…	39	11	13	1	18	IMPACT JOURNALS LLC	ORCHARD PARK	6666 E QUAKER ST, STE 1, ORCHARD PARK, NY 14127 USA		1949-2553		ONCOTARGET	Oncotarget	NOV 3	2017	8	54
J	Yang, QY; Zhang, JH; Zhu, Y				Yang, Qiaoyu; Zhang, Jihang; Zhu, Yin			Potential Roles of the Gut Microbiota in Pancreatic Carcinogenesis and Therapeutics	FRONTIERS IN CELLULAR AND INFECTION MICROBIOLOGY			English	Review						gut microbiota; pancreatic cancer; carcinogenesis; diagnosis; treatment	CHAIN FATTY-ACIDS; INTESTINAL BACTERIAL OVERGROWTH; LIVER-DISEASE; BILE-ACIDS; HELICOBACTER-PYLORI; PERIODONTAL-DISEASE; CANCER STATISTICS; DIETARY FIBER; INFLAMMATION; HEALTH	The intestinal microenvironment is composed of normal gut microbiota and the environment in which it lives. The largest microecosystem in the human body is the gut microbiota, which is closely related to various diseases of the human body. Pancreatic cancer (PC) is a common malignancy of the digestive system worldwide, and it has a 5-year survival rate of only 5%. Early diagnosis of pancreatic ca…	[Yang, Qiaoyu; Zhu, Yin] Nanchang Univ, Nanchang Univ, Dept Gastroenterol, Affiliated Hosp 1, Nanchang, Peoples R China; [Yang, Qiaoyu] Nanchang Univ, Queen Mary Coll, Nanchang, Peoples R China; [Zhang, Jihang] Third Mil Med Univ, Xinqiao Hosp, Inst Cardiovasc Dis, Chongqing, Peoples R China		Zhu, Y (通讯作者)，Nanchang Univ, Nanchang Univ, Dept Gastroenterol, Affiliated Hosp 1, Nanchang, Peoples R China.; Zhang, JH (通讯作者)，Third Mil Med Univ, Xinqiao Hosp, Inst Cardiovasc Dis, Chongqing, Peoples R China.	zhang.zjh@qq.com; zhuyin27@sina.com						Armougom F, 2009, PLOS ONE, V4, DOI 10.1371/journal.pone.0007125; Belkaid Y, 2014, CELL, V157, P121, DOI 10.1016/j.cell.2014.03.011; Bellone G, 1999, AM J PATHOL, V155, P537, DOI 10.1016/S0002-9440(10)65149-8; Bibbo S, 2017, MINERVA GASTROENTERO, V63, P420, DOI 10.23736/S1121-421X.17.02374-1; Bolden JE, 2006, NAT REV DRUG DISCOV, V5, P769, DOI 10.1038/nrd2133; Borrelli A, 2018, REDOX BIOL, V15, P…	113	0	0	0	0	FRONTIERS MEDIA SA	LAUSANNE	AVENUE DU TRIBUNAL FEDERAL 34, LAUSANNE, CH-1015, SWITZERLAND	2235-2988			FRONT CELL INFECT MI	Front. Cell. Infect. Microbiol.	APR 6	2022	12
J	Shah, T; Krishnamachary, B; Wildes, F; Wijnen, JP; Glunde, K; Bhujwalla, ZM				Shah, Tariq; Krishnamachary, Balaji; Wildes, Flonne; Wijnen, Jannie P.; Glunde, Kristine; Bhujwalla, Zaver M.			Molecular causes of elevated phosphoethanolamine in breast and pancreatic cancer cells	NMR IN BIOMEDICINE			English	Article						breast cancer; choline kinase; ethanolamine kinase; metabolism; MRS; pancreatic cancer	MAGNETIC-RESONANCE-SPECTROSCOPY; CHOLINE-KINASE-ALPHA; PHOSPHOLIPID-METABOLISM; CYCLE REGULATION; ETHANOLAMINE; PHOSPHATIDYLCHOLINE; OVEREXPRESSION; PHOSPHATIDYLETHANOLAMINE; INCREASES; PROSTATE	Elevated phosphoethanolamine (PE) is frequently observed in MRS studies of human cancers and xenografts. The role of PE in cell survival and the molecular causes underlying this increase are, however, relatively underexplored. In this study, we investigated the roles of ethanolamine kinases (Etnk-1 and 2) and choline kinases (Chk- and ) in contributing to increased PE in human breast and pancreat…	[Shah, Tariq; Krishnamachary, Balaji; Wildes, Flonne; Wijnen, Jannie P.; Glunde, Kristine; Bhujwalla, Zaver M.] Johns Hopkins Univ, Sch Med, Russell H Morgan Dept Radiol & Radiol Sci, Div Canc Imaging Res, Baltimore, MD USA; [Wijnen, Jannie P.] Univ Med Ctr Utrecht, Ctr Image Sci, High Field MR Res Grp, Radiol, Utrecht, Netherlands; [Glunde, Kristine; Bhujwalla, Zaver M.] Johns Hopkins Univ, Sch …		Bhujwalla, ZM (通讯作者)，Johns Hopkins Univ, Sch Med, Dept Radiol & Radiol Sci, Div Canc Imaging Res, 720 Rutland Ave,Rm 208C Traylor Bldg, Baltimore, MD 21205 USA.	zaver@mri.jhu.edu		KRISHNAMACHARY, BALAJI/0000-0001-6137-5832	National Institutes of Health [R35CA209960, R01CA82337]; NIH [P30CA06973]; NATIONAL CANCER INSTITUTE [R01CA136576, R35CA209960, R01CA082337, R01CA193365, P30CA006973] Funding Source: NIH RePORTER	National Institutes of Health(United States Department of Health & Human ServicesNational Institutes of Health (NIH) - USA); NIH(United States Department of Health & Human ServicesNational Institutes of Health (NIH) - USA); NATIONAL CANCER INSTITUTE(United States Department of Health & Human ServicesNational Institutes of Health (NIH) - USANIH National Cancer Institute (NCI))	National Institutes of Health, Grant/Award Number: R35CA209960, R01CA82337 and NIH P30CA06973	BLUSZTAJN JK, 1979, BRAIN RES, V179, P319, DOI 10.1016/0006-8993(79)90447-5; BROPHY PJ, 1977, EUR J BIOCHEM, V78, P491, DOI 10.1111/j.1432-1033.1977.tb11761.x; Emoto K, 1996, P NATL ACAD SCI USA, V93, P12867, DOI 10.1073/pnas.93.23.12867; Gallego-Ortega D, 2009, PLOS ONE, V4, DOI 10.1371/journal.pone.0007819; Glunde K, 2005, CANCER RES, V65, P11034, DOI 10.1158/0008-5472.CAN-05-1807; Glunde K, 20…	33	13	14	2	8	WILEY	HOBOKEN	111 RIVER ST, HOBOKEN 07030-5774, NJ USA	0952-3480	1099-1492		NMR BIOMED	NMR Biomed.	AUG	2018	31	8
J	Carreras-Torres, R; Johansson, M; Gaborieau, V; Haycock, PC; Wade, KH; Relton, CL; Martin, RM; Smith, GD; Brennan, P				Carreras-Torres, Robert; Johansson, Mattias; Gaborieau, Valerie; Haycock, Philip C.; Wade, Kaitlin H.; Relton, Caroline L.; Martin, Richard M.; Smith, George Davey; Brennan, Paul			The Role of Obesity, Type 2 Diabetes, and Metabolic Factors in Pancreatic Cancer: A Mendelian Randomization Study	JNCI-JOURNAL OF THE NATIONAL CANCER INSTITUTE			English	Article							GENOME-WIDE ASSOCIATION; BODY-MASS INDEX; DOSE-RESPONSE METAANALYSIS; SUSCEPTIBILITY LOCI; COMMON VARIATION; RISK; INSIGHTS; BIOLOGY; EPIDEMIOLOGY; ARCHITECTURE	Background: Risk factors for pancreatic cancer include a cluster of metabolic conditions such as obesity, hypertension, dyslipidemia, insulin resistance, and type 2 diabetes. Given that these risk factors are correlated, separating out causal from confounded effects is challenging. Mendelian randomization (MR), or the use of genetic instrumental variables, may facilitate the identification of the…	[Carreras-Torres, Robert; Johansson, Mattias; Gaborieau, Valerie; Brennan, Paul] IARC, Sect Genet, 150 Cours Albert Thomas, F-69372 Lyon, France; [Haycock, Philip C.; Wade, Kaitlin H.; Relton, Caroline L.; Martin, Richard M.; Smith, George Davey] Univ Bristol, Sch Social & Community Med, MRC Integrat Epidemiol Unit, Bristol, Avon, England; [Martin, Richard M.] Univ Hosp Bristol NHS Fdn Trust, Nat…		Brennan, P (通讯作者)，IARC, Sect Genet, 150 Cours Albert Thomas, F-69372 Lyon, France.	gep@iarc.fr	Haycock, Philip/I-6188-2019; Davey Smith, George/A-7407-2013; Relton, Caroline/AAC-5904-2019; Carreras-Torres, Robert/E-3887-2019; Johansson, Mattias/ABF-3365-2020	Haycock, Philip/0000-0001-5001-3350; Davey Smith, George/0000-0002-1407-8314; Carreras-Torres, Robert/0000-0002-2925-734X; Venkatasubramanian, Siddharth/0000-0002-5860-0768; Martin, Richard/0000-0002-7992-7719; s, hema/0000-0002-3440-9475; Relton, Caroline/0000-0003-2052-4840; Johansson, Mattias/0000-0002-3116-5081; Wade, Kaitlin/0000-0003-3362-6280	Cancer Research UK Programme [C18281/A19169]; National Institute for Health Research (NIHR) Bristol Nutritional Biomedical Research Unit based at University Hospitals Bristol NHS Foundation Trust; University of Bristol; MRC Integrative Epidemiology Unit at the University of Bristol [MC_UU_12013/1, MC_UU_12013/2]; Cancer Research UK [C52724/A20138]; MRC [MC_UU_12013/2, MC_UU_12013/1] Funding Sourc…	Cancer Research UK Programme(Cancer Research UK); National Institute for Health Research (NIHR) Bristol Nutritional Biomedical Research Unit based at University Hospitals Bristol NHS Foundation Trust; University of Bristol; MRC Integrative Epidemiology Unit at the University of Bristol(UK Research & Innovation (UKRI)Medical Research Council UK (MRC)); Cancer Research UK(Cancer Research UK); MRC(U…	This work was supported by the Cancer Research UK (C18281/A19169) Programme Grant (the Integrative Cancer Epidemiology Programme), the National Institute for Health Research (NIHR) Bristol Nutritional Biomedical Research Unit based at University Hospitals Bristol NHS Foundation Trust and the University of Bristol (to RMM), the MRC Integrative Epidemiology Unit at the University of Bristol (MC_UU_…	Ammon HPT, 1997, EXP CLIN ENDOCR DIAB, V105, P43, DOI 10.1055/s-0029-1211796; Amundadottir L, 2009, NAT GENET, V41, P986, DOI 10.1038/ng.429; Aune D, 2012, ANN ONCOL, V23, P843, DOI 10.1093/annonc/mdr398; Aune D, 2012, CANCER CAUSE CONTROL, V23, P1213, DOI 10.1007/s10552-012-9983-0; Bosetti C, 2012, ANN ONCOL, V23, P1880, DOI 10.1093/annonc/mdr541; Bowden J, 2016, GENET EPIDEMIOL, V40, P304, DOI …	44	117	119	1	15	OXFORD UNIV PRESS INC	CARY	JOURNALS DEPT, 2001 EVANS RD, CARY, NC 27513 USA	0027-8874	1460-2105		JNCI-J NATL CANCER I	JNCI-J. Natl. Cancer Inst.	SEP	2017	109	9
J	Song, GQ; Dong, HS; Ma, DH; Wang, HM; Ren, XR; Qu, YS; Wu, H; Zhu, JM; Song, W; Meng, Y; Wang, L; Liu, TT; Shen, XZ; Zhao, YC; Zhu, CF				Song, Guangqi; Dong, Haisi; Ma, Danhui; Wang, Heming; Ren, Xinran; Qu, Yishen; Wu, Hao; Zhu, Jimin; Song, Wu; Meng, Ying; Wang, Li; Liu, Taotao; Shen, Xizhong; Zhao, Yicheng; Zhu, Changfeng			Tetrahedral Framework Nucleic Acid Delivered RNA Therapeutics Significantly Attenuate Pancreatic Cancer Progression via Inhibition of CTR1-Dependent Copper Absorption	ACS APPLIED MATERIALS & INTERFACES			English	Article						tetrahedral framework nucleic acids (tFNAs); copper; pancreatic cancer; siRNA; CTR1	CELL; SIRNA; APOPTOSIS; MIGRATION; DISEASE	Copper is vital for various life processes, whereas severely toxic at excess level. Intracellular copper homeostasis is strictly controlled by a set of transporters and chaperones encoded by the copper homeostasis genes. Increasing evidence has shown that copper is usually overloaded in multiple malignancies, including pancreatic cancer, which has an extremely poor prognosis. Recently, silencing …	[Song, Guangqi; Ma, Danhui; Wang, Heming; Wu, Hao; Zhu, Jimin; Liu, Taotao; Shen, Xizhong; Zhu, Changfeng] Fudan Univ, Zhongshan Hosp, Dept Gastroenterol & Hepatol, Shanghai 200032, Peoples R China; [Song, Guangqi; Ma, Danhui; Wang, Heming; Wu, Hao; Zhu, Jimin; Liu, Taotao; Shen, Xizhong; Zhu, Changfeng] Shanghai Inst Liver Dis, Shanghai 200032, Peoples R China; [Dong, Haisi; Ren, Xinran; Song, W…		Zhu, CF (通讯作者)，Fudan Univ, Zhongshan Hosp, Dept Gastroenterol & Hepatol, Shanghai 200032, Peoples R China.; Zhu, CF (通讯作者)，Shanghai Inst Liver Dis, Shanghai 200032, Peoples R China.; Zhao, YC (通讯作者)，Changchun Univ Chinese Med, Jilin Ginseng Acad, Clin Med Coll, Changchun 130117, Peoples R China.	yichengzhao@live.cn; zhuchangfeng@fudan.edu.cn		zhao, yicheng/0000-0002-1691-323X	National Natural Science Foundation of China [81700550, 21605026, 31502030]; Foundation of Shanghai Municipal Population and Family Planning Commission [20174Y0151]; Key Basic Research Program of Science and Technology Commission of Shanghai Municipality [20JC1415300]	National Natural Science Foundation of China(National Natural Science Foundation of China (NSFC)); Foundation of Shanghai Municipal Population and Family Planning Commission; Key Basic Research Program of Science and Technology Commission of Shanghai Municipality(Science & Technology Commission of Shanghai Municipality (STCSM))	This work was supported by the National Natural Science Foundation of China (with the grants 81700550, 21605026, and 31502030), the Foundation of Shanghai Municipal Population and Family Planning Commission (with the grant 20174Y0151), and the Key Basic Research Program of Science and Technology Commission of Shanghai Municipality (with the grant 20JC1415300).	Brady DC, 2014, NATURE, V509, P492, DOI 10.1038/nature13180; Bray F, 2018, CA-CANCER J CLIN, V68, P394, DOI 10.3322/caac.21492; Burkhead JL, 2009, NEW PHYTOL, V182, P799, DOI 10.1111/j.1469-8137.2009.02846.x; Chan N, 2017, CLIN CANCER RES, V23, P666, DOI 10.1158/1078-0432.CCR-16-1326; Chang H, 2007, CANCER GENE THER, V14, P677, DOI 10.1038/sj.cgt.7701063; de Fougerolles A, 2007, NAT REV DRUG DISC…	40	0	1	7	16	AMER CHEMICAL SOC	WASHINGTON	1155 16TH ST, NW, WASHINGTON, DC 20036 USA	1944-8244	1944-8252		ACS APPL MATER INTER	ACS Appl. Mater. Interfaces	OCT 6	2021	13	39
J	Kendrick, AA; Schafer, J; Dzieciatkowska, M; Nemkov, T; D'Alessandro, A; Neelakantan, D; Ford, HL; Pearson, CG; Weekes, CD; Hansen, KC; Eisenmesser, EZ				Kendrick, Agnieszka A.; Schafer, Johnathon; Dzieciatkowska, Monika; Nemkov, Travis; D'Alessandro, Angelo; Neelakantan, Deepika; Ford, Heide L.; Pearson, Chad G.; Weekes, Colin D.; Hansen, Kirk C.; Eisenmesser, Elan Z.			CD147: a small molecule transporter ancillary protein at the crossroad of multiple hallmarks of cancer and metabolic reprogramming	ONCOTARGET			English	Article						metabolism; ancillary protein; PDAC; transmembrane; tumor microenvironment	MATRIX-METALLOPROTEINASE PRODUCTION; TRANSMEMBRANE HELICES; PANCREATIC-CANCER; MCT1; EXPRESSION; INVASION; ACTIVATION; CHAPERONE; SUBUNIT	Increased expression of CD147 in pancreatic cancer has been proposed to play a critical role in cancer progression via CD147 chaperone function for lactate monocarboxylate transporters (MCTs). Here, we show for the first time that CD147 interacts with membrane transporters beyond MCTs and exhibits a protective role for several of its interacting partners. CD147 prevents its interacting partner's …	[Kendrick, Agnieszka A.; Schafer, Johnathon; Dzieciatkowska, Monika; Nemkov, Travis; D'Alessandro, Angelo; Hansen, Kirk C.; Eisenmesser, Elan Z.] Univ Colorado Denver, Sch Med, Dept Biochem & Mol Genet, Denver, CO 80204 USA; [Ford, Heide L.] Univ Colorado Denver, Sch Med, Dept Pharmacol, Denver, CO USA; [Pearson, Chad G.] Univ Colorado Denver, Sch Med, Dept Cell & Dev Biol, Denver, CO USA; [Weeke…		Eisenmesser, EZ (通讯作者)，Univ Colorado Denver, Sch Med, Dept Biochem & Mol Genet, Denver, CO 80204 USA.	elan.eisenmesser@ucdenver.edu	D'Alessandro, Angelo/AAA-4695-2019	D'Alessandro, Angelo/0000-0002-2258-6490; Kendrick, Agnieszka/0000-0003-3254-4582	NIH [F31CA180392, 1R01GM096019-01A1]; NATIONAL CANCER INSTITUTE [F31CA180392, P30CA046934] Funding Source: NIH RePORTER; NATIONAL INSTITUTE OF GENERAL MEDICAL SCIENCES [R01GM107262, R01GM099820, R01GM096019] Funding Source: NIH RePORTER	NIH(United States Department of Health & Human ServicesNational Institutes of Health (NIH) - USA); NATIONAL CANCER INSTITUTE(United States Department of Health & Human ServicesNational Institutes of Health (NIH) - USANIH National Cancer Institute (NCI)); NATIONAL INSTITUTE OF GENERAL MEDICAL SCIENCES(United States Department of Health & Human ServicesNational Institutes of Health (NIH) - USANIH N…	AAK is supported by NIH application number F31CA180392 and EZE is supported by NIH application number 1R01GM096019-01A1.	Baek G, 2014, CELL REP, V9, P2233, DOI 10.1016/j.celrep.2014.11.025; Bahmed K, 2012, CANCER CELL INT, V12, DOI 10.1186/1475-2867-12-19; Bruns Christiane J., 1999, Neoplasia (New York), V1, P50, DOI 10.1038/sj.neo.7900005; Cohen R, 2015, ONCOTARGET, V6, P16832, DOI 10.18632/oncotarget.4160; DELAGLIO F, 1995, J BIOMOL NMR, V6, P277, DOI 10.1007/BF00197809; Dzieciatkowska M, 2014, SHOCK, V42, P485, …	50	25	26	0	8	IMPACT JOURNALS LLC	ORCHARD PARK	6666 E QUAKER ST, STE 1, ORCHARD PARK, NY 14127 USA		1949-2553		ONCOTARGET	Oncotarget	JAN 24	2017	8	4
J	Connell, CM; Brais, R; Whitaker, H; Upponi, S; Beh, I; Risdall, J; Corrie, P; Janowitz, T; Jodrell, DI				Connell, Claire M.; Brais, Rebecca; Whitaker, Hayley; Upponi, Sara; Beh, Ian; Risdall, Jane; Corrie, Pippa; Janowitz, Tobias; Jodrell, Duncan I.			Early relapse on adjuvant gemcitabine associated with an exceptional response to 2nd line capecitabine chemotherapy in a patient with pancreatic adenosquamous carcinoma with strong intra-tumoural expression of cytidine deaminase: a case report	BMC CANCER			English	Article						Cytidine deaminase; Drug metabolism; Gemcitabine; Pancreatic adenosquamous carcinoma	CANCER-PATIENTS; TOXICITIES; RESECTION	Background Pancreatic adenosquamous carcinoma has a poor prognosis, with limited prospective trial data to guide optimal treatment. The potential impact of drug metabolism on the treatment response of patients with pancreatic adenosquamous carcinoma is largely unknown. Case presentation We describe the case of a 51 year old woman with pancreatic adenosquamous carcinoma who, following surgical res…	[Connell, Claire M.; Brais, Rebecca; Upponi, Sara; Beh, Ian; Risdall, Jane; Corrie, Pippa; Janowitz, Tobias; Jodrell, Duncan I.] Cambridge Univ Hosp NHS Fdn Trust, Addenbrookes Hosp, Cambridge CB2 0QQ, England; [Connell, Claire M.; Janowitz, Tobias; Jodrell, Duncan I.] Univ Cambridge, Li Ka Shing Ctr, CRUK Cambridge Inst, Dept Oncol, Cambridge CB2 0RE, England; [Whitaker, Hayley] UCL, Div Surg & …		Jodrell, DI (通讯作者)，Cambridge Univ Hosp NHS Fdn Trust, Addenbrookes Hosp, Cambridge CB2 0QQ, England.; Jodrell, DI (通讯作者)，Univ Cambridge, Li Ka Shing Ctr, CRUK Cambridge Inst, Dept Oncol, Cambridge CB2 0RE, England.	Duncan.Jodrell@cruk.cam.ac.uk			Cancer Research UK; Cambridge Experimental Medicine Initiative	Cancer Research UK(Cancer Research UK); Cambridge Experimental Medicine Initiative	This work was supported by Cancer Research UK (funding the lab of DJ) and the Cambridge Experimental Medicine Initiative (funding CMC). These funders did not have a role in the design, collection, analysis and interpretation of the data or the writing of the manuscript.	ABBRUZZESE JL, 1991, J CLIN ONCOL, V9, P491, DOI 10.1200/JCO.1991.9.3.491; Bengala C, 2005, BRIT J CANCER, V93, P35, DOI 10.1038/sj.bjc.6602673; Borazanci E, 2015, WORLD J GASTRO ONCOL, V7, P132, DOI 10.4251/wjgo.v7.i9.132; CORRIE P, 2017, ANN ONCOL, V28, p73P, DOI DOI 10.1093/annonc/mdx369.121; Ducreux M, 2015, ANN ONCOL, V26, pV56, DOI 10.1093/annonc/mdv295; Frese KK, 2012, CANCER DISCOV, V2, P…	24	2	2	0	1	BMC	LONDON	CAMPUS, 4 CRINAN ST, LONDON N1 9XW, ENGLAND		1471-2407		BMC CANCER	BMC Cancer	JAN 15	2020	20	1
J	Guillaumond, F; Iovanna, JL; Vasseur, S				Guillaumond, Fabienne; Iovanna, Juan Lucio; Vasseur, Sophie			Pancreatic tumor cell metabolism: Focus on glycolysis and its connected metabolic pathways	ARCHIVES OF BIOCHEMISTRY AND BIOPHYSICS			English	Review						Pancreatic cancer; Metabolism; Hypoxia; Glycolysis; Glutaminolysis; Hexosamine	CANCER-CELLS; MESENCHYMAL TRANSITION; IDH2 MUTATIONS; HYPOXIA; MECHANISMS; GROWTH; METASTASIS; GLUTAMINE; DEHYDROGENASE; RESISTANCE	Because of lack of effective treatment, pancreatic ductal adenocarcinoma (PDAC) is the fourth leading cause of death by cancer in Western countries, with a very weak improvement of survival rate over the last 40 years. Defeat of numerous conventional therapies to cure this cancer makes urgent to develop new tools usable by clinicians for a better management of the disease. Aggressiveness of pancr…	[Vasseur, Sophie] INSERM, Ctr Rech Cancerol Marseille, U1068, F-13009 Marseille, France; Inst J Paoli I Calmettes, Marseille, France; CNRS, UMR7258, F-13009 Marseille, France; Univ Aix Marseille, F-13284 Marseille, France		Vasseur, S (通讯作者)，INSERM, U1068, Ave Luminy, F-13009 Marseille, France.	sophie.vasseur@inserm.fr	vasseur, sophie/O-9803-2017; Iovanna, Juan/M-9805-2017; Guillaumond, Fabienne/E-8265-2017	vasseur, sophie/0000-0002-2339-8854; Iovanna, Juan/0000-0003-1822-2237; Guillaumond, Fabienne/0000-0001-7456-7315	INSERM; Fondation pour la Recherche, le Sport et la Sante; Fondation de France; Plan Cancer; "Institut National du Cancer" (INCa); "canceropole Provence-Alpes Cote d'Azur"; "Ligue contre le Cancer"	INSERM(Institut National de la Sante et de la Recherche Medicale (Inserm)European Commission); Fondation pour la Recherche, le Sport et la Sante; Fondation de France(Fondation de France); Plan Cancer; "Institut National du Cancer" (INCa)(Institut National du Cancer (INCA) France); "canceropole Provence-Alpes Cote d'Azur"; "Ligue contre le Cancer"(Ligue nationale contre le cancer)	Research on pancreatic cancer cell metabolism in the CRCM laboratory is supported by INSERM, by grants from the "Fondation pour la Recherche, le Sport et la Sante", the "Fondation de France", the "Plan Cancer", the "Institut National du Cancer" (INCa), the "canceropole Provence-Alpes Cote d'Azur", and the "Ligue contre le Cancer".	Almaraz RT, 2012, MOL CELL PROTEOMICS, V11, DOI 10.1074/mcp.M112.017558; Aubert M, 2000, CANCER RES, V60, P1449; Bapat AA, 2011, NAT REV CANCER, V11, P695, DOI 10.1038/nrc3131; Bardeesy N, 2002, NAT REV CANCER, V2, P897, DOI 10.1038/nrc949; Bayley JP, 2010, CURR OPIN GENET DEV, V20, P324, DOI 10.1016/j.gde.2010.02.008; Bristow RG, 2008, NAT REV CANCER, V8, P180, DOI 10.1038/nrc2344; Cairns RA, 20…	65	37	38	0	25	ELSEVIER SCIENCE INC	NEW YORK	STE 800, 230 PARK AVE, NEW YORK, NY 10169 USA	0003-9861	1096-0384		ARCH BIOCHEM BIOPHYS	Arch. Biochem. Biophys.	MAR 1	2014	545
J	Marzan, AL; Stewart, SE				Marzan, Akbar Lulu; Stewart, Sarah Elizabeth			Elucidating the Role of Extracellular Vesicles in Pancreatic Cancer	CANCERS			English	Review						pancreatic cancer; biomarkers; extracellular vesicles; microvesicles; exosomes	DENDRITIC CELLS; STEM-CELLS; TUMOR MICROENVIRONMENT; DRUG-DELIVERY; EXOSOMES; GEMCITABINE; MEMBRANE; BIOGENESIS; PACLITAXEL; RELEASE	Simple Summary: Pancreatic cancer is one of the deadliest cancers worldwide. The chance of surviving more than 5 years after initial diagnosis is less than 10%. This is due to a lack of early diagnostics, where often at the time of initial detection the tumour has already spread to different parts of the body and has developed a propensity to develop drug resistance. Therefore, to tackle this dev…	[Marzan, Akbar Lulu; Stewart, Sarah Elizabeth] La Trobe Univ, La Trobe Inst Mol Sci, Dept Biochem & Genet, Melbourne, Vic 3086, Australia		Stewart, SE (通讯作者)，La Trobe Univ, La Trobe Inst Mol Sci, Dept Biochem & Genet, Melbourne, Vic 3086, Australia.	19572414@students.latrobe.edu.au; s.stewart@latrobe.edu.au		Stewart, Sarah E/0000-0003-3712-9898	Australian Research Council Discovery Early Career Research Award [DE200100611]; Full Fee Research Scholarship (LTUFFRS); Graduate Research Scholarship (LTGRS) from La Trobe University	Australian Research Council Discovery Early Career Research Award(Australian Research Council); Full Fee Research Scholarship (LTUFFRS); Graduate Research Scholarship (LTGRS) from La Trobe University	This work was funded by an Australian Research Council Discovery Early Career Research Award, grant number DE200100611 to S.E.S. and a Full Fee Research Scholarship (LTUFFRS) and Graduate Research Scholarship (LTGRS) from La Trobe University to A.L.M.	Abels ER, 2016, CELL MOL NEUROBIOL, V36, P301, DOI 10.1007/s10571-016-0366-z; Abhange K, 2021, BIOACT MATER, V6, P3705, DOI 10.1016/j.bioactmat.2021.03.015; Anand S, 2019, BBA-PROTEINS PROTEOM, V1867, DOI 10.1016/j.bbapap.2019.02.005; Aspe JR, 2014, J EXTRACELL VESICLES, V3, DOI 10.3402/jev.v3.23244; Baietti MF, 2012, NAT CELL BIOL, V14, P677, DOI 10.1038/ncb2502; Basso D, 2017, ONCOTARGET, V8, P…	119	2	2	2	4	MDPI	BASEL	ST ALBAN-ANLAGE 66, CH-4052 BASEL, SWITZERLAND		2072-6694		CANCERS	Cancers	NOV	2021	13	22
J	Chini, CCS; Guerrico, AMG; Nin, V; Camacho-Pereira, J; Escande, C; Barbosa, MT; Chini, EN				Chini, Claudia C. S.; Guerrico, Anatilde M. Gonzalez; Nin, Veronica; Camacho-Pereira, Juliana; Escande, Carlos; Barbosa, Maria Thereza; Chini, Eduardo N.			Targeting of NAD Metabolism in Pancreatic Cancer Cells: Potential Novel Therapy for Pancreatic Tumors	CLINICAL CANCER RESEARCH			English	Article							NICOTINAMIDE PHOSPHORIBOSYLTRANSFERASE; BIOSYNTHESIS INHIBITOR; CD38; EXPRESSION; SURVIVAL; LACTATE; STRESS; SYSTEM; APO866; NAMPT	Purpose: Here, we describe a novel interplay between NAD synthesis and degradation involved in pancreatic tumor growth. Experimental Design: We used human pancreatic cancer cells, both in vitro (cell culture experiments) and in vivo (xenograft experiments), to demonstrate the role of NAD synthesis and degradation in tumor cell metabolism and growth. Results: We demonstrated that pharmacologic and…	[Chini, Claudia C. S.; Guerrico, Anatilde M. Gonzalez; Nin, Veronica; Camacho-Pereira, Juliana; Escande, Carlos; Barbosa, Maria Thereza; Chini, Eduardo N.] Mayo Clin, Dept Anesthesiol, Coll Med, Ctr Canc, Rochester, MN 55902 USA		Chini, EN (通讯作者)，Mayo Clin, 2nd St, Rochester, MN 55902 USA.	chini.eduardo@mayo.edu	Camacho-Pereira, Juliana/AAZ-6174-2021	Camacho-Pereira, Juliana/0000-0002-4247-2140	National Cancer Institute [P50CA102701]; NATIONAL CANCER INSTITUTE [P30CA015083, P50CA102701] Funding Source: NIH RePORTER	National Cancer Institute(United States Department of Health & Human ServicesNational Institutes of Health (NIH) - USANIH National Cancer Institute (NCI)); NATIONAL CANCER INSTITUTE(United States Department of Health & Human ServicesNational Institutes of Health (NIH) - USANIH National Cancer Institute (NCI))	The project described was supported by Award no. P50CA102701 (Mayo Clinic SPORE in Pancreatic Cancer) from the National Cancer Institute.	Aksoy P, 2006, BIOCHEM BIOPH RES CO, V345, P1386, DOI 10.1016/j.bbrc.2006.05.042; Barbosa MTP, 2007, FASEB J, V21, P3629, DOI 10.1096/fj.07-8290com; Bauer L, 2009, INT J ONCOL, V35, P97, DOI 10.3892/ijo_00000317; Boniface JJ, 2010, CANC MET PATHW FUT S; Bowlby SC, 2012, PLOS ONE, V7, DOI 10.1371/journal.pone.0040195; Chiarugi A, 2012, NAT REV CANCER, V12, P741, DOI 10.1038/nrc3340; Chini EN, 2009…	32	90	92	1	22	AMER ASSOC CANCER RESEARCH	PHILADELPHIA	615 CHESTNUT ST, 17TH FLOOR, PHILADELPHIA, PA 19106-4404 USA	1078-0432	1557-3265		CLIN CANCER RES	Clin. Cancer Res.	JAN 1	2014	20	1
J	Freeman, HJ				Freeman, HJ			Risk of gastrointestinal malignancies and mechanisms of cancer development with obesity and its treatment	BEST PRACTICE & RESEARCH CLINICAL GASTROENTEROLOGY			English	Article						colon cancer; gastric cancer; oesophageal cancer; pancreatic cancer; gallbladder and biliary tract cancer; leptin; ghrelin; adiposity; obesity	BODY-MASS INDEX; CORONARY-HEART-DISEASE; EARLY-ONSET OBESITY; PROSPECTIVE COHORT; PANCREATIC-CANCER; FAT DISTRIBUTION; PROSTATE-CANCER; ENERGY-BALANCE; GASTRIC-CANCER; ADIPOSE-TISSUE	Gastrointestinal malignancies may be associated with obesity, defined specifically by increased body-mass index, and based largely on environmental factors rather than genetics. In particular, there seems to be a definite increase in the incidence of both oesophageal and colorectal cancer. Mechanisms associated with obesity include a particular metabolic state characterized by hyperinsulinemia, o…	Univ British Columbia, Dept Med Gastroenterol, Vancouver, BC V6T 1W5, Canada		Freeman, HJ (通讯作者)，Univ British Columbia, Dept Med Gastroenterol, 2211 Wesbrook Mall, Vancouver, BC V6T 1W5, Canada.	hugfree@shaw.ca						Adami HO, 2003, NEW ENGL J MED, V348, P1623, DOI 10.1056/NEJMp030029; Barazzoni R, 2003, GASTROENTEROLOGY, V124, P1188, DOI 10.1016/S0016-5085(03)00281-6; Bergstrom A, 2001, INT J CANCER, V91, P421, DOI 10.1002/1097-0215(200002)9999:9999&lt;::AID-IJC1053&gt;3.0.CO;2-T; Bianchini F, 2002, LANCET ONCOL, V3, P565, DOI 10.1016/S1470-2045(02)00849-5; BOUCHARD C, 1993, ANNU REV NUTR, V13, P337, DOI 10.…	74	30	32	0	2	ELSEVIER SCI LTD	OXFORD	THE BOULEVARD, LANGFORD LANE, KIDLINGTON, OXFORD OX5 1GB, OXON, ENGLAND	1521-6918	1532-1916		BEST PRACT RES CL GA	Best Pract. Res. Clin. Gastroenterol.	DEC	2004	18	6
J	Jiang, YX; DiVittore, NA; Kaiser, JM; Shanmugavelandy, SS; Fritz, JL; Heakal, Y; Tagaram, HRS; Cheng, H; Cabot, MC; Staveley-O'Carroll, KF; Tran, MA; Fox, TE; Barth, BM; Kester, M				Jiang, Yixing; DiVittore, Nicole A.; Kaiser, James M.; Shanmugavelandy, Sriram S.; Fritz, Jennifer L.; Heakal, Yasser; Tagaram, Hephzibah Rani S.; Cheng, Hua; Cabot, Myles C.; Staveley-O'Carroll, Kevin F.; Tran, Melissa A.; Fox, Todd E.; Barth, Brian M.; Kester, Mark			Combinatorial therapies improve the therapeutic efficacy of nanoliposomal ceramide for pancreatic cancer	CANCER BIOLOGY & THERAPY			English	Article						ceramide; nanoliposome; gemcitabine; pancreatic cancer; glucosylceramide synthase; D-threo-PDMP; synergy; chemoresistance; apoptosis	PROTEIN-KINASE-C; TUMOR-GROWTH; SIGNALING-PATHWAY; INDUCED APOPTOSIS; CARCINOMA-CELLS; PKC-ZETA; GEMCITABINE; RESISTANCE; DELIVERY; INHIBITION	Poor prognosis cancers, such as pancreatic cancer, represent inherent challenges for ceramide-based nanotherapeutics due to metabolic pathways which neutralize ceramide to less toxic or pro-oncogenic metabolites. We have recently developed a novel 80 nanometer diameter liposomal formulation that incorporates 30 molar percent C-6-ceramide, a bioactive lipid that is pro-apoptotic to many cancer cel…	[DiVittore, Nicole A.; Kaiser, James M.; Shanmugavelandy, Sriram S.; Fritz, Jennifer L.; Heakal, Yasser; Tran, Melissa A.; Fox, Todd E.; Barth, Brian M.; Kester, Mark] Penn State Coll Med, Dept Pharmacol, Hershey, PA USA; [Jiang, Yixing; Cheng, Hua] Penn State Coll Med, Dept Med, Hershey, PA USA; [Tagaram, Hephzibah Rani S.; Staveley-O'Carroll, Kevin F.] Penn State Coll Med, Dept Surg, Hershey, P…		Kester, M (通讯作者)，Penn State Coll Med, Dept Pharmacol, Hershey, PA USA.	mkester@psu.edu	Kester, Mark/ABG-4615-2020	Barth, Brian/0000-0002-3542-1804	National Institutes of Health [R01HL076789]; State of Pennsylvania Tobacco Settlement Funds; NATIONAL HEART, LUNG, AND BLOOD INSTITUTE [R01HL076789] Funding Source: NIH RePORTER	National Institutes of Health(United States Department of Health & Human ServicesNational Institutes of Health (NIH) - USA); State of Pennsylvania Tobacco Settlement Funds; NATIONAL HEART, LUNG, AND BLOOD INSTITUTE(United States Department of Health & Human ServicesNational Institutes of Health (NIH) - USANIH National Heart Lung & Blood Institute (NHLBI))	This work was supported by National Institutes of Health Grant R01HL076789 (M.K.) and State of Pennsylvania Tobacco Settlement Funds (M.K.).	Alphonse G, 2004, ONCOGENE, V23, P2703, DOI 10.1038/sj.onc.1207357; Altinoglu EI, 2008, ACS NANO, V2, P2075, DOI 10.1021/nn800448r; Arlt A, 2003, ONCOGENE, V22, P3243, DOI 10.1038/sj.onc.1206390; Barth BM, 2010, CANCER BIOL THER, V10, P1126, DOI 10.4161/cbt.10.11.13438; Barth BM, 2010, ACS NANO, V4, P1279, DOI 10.1021/nn901297q; Bondar VM, 2002, MOL CANCER THER, V1, P989; Bourbon NA, 2001, AM J P…	50	45	48	0	6	TAYLOR & FRANCIS INC	PHILADELPHIA	530 WALNUT STREET, STE 850, PHILADELPHIA, PA 19106 USA	1538-4047	1555-8576		CANCER BIOL THER	Cancer Biol. Ther.	OCT 1	2011	12	7
J	Wu, YZ; Konate, MM; Lu, JM; Makhlouf, H; Chuaqui, R; Antony, S; Meitzler, JL; Difilippantonio, MJ; Liu, H; Juhasz, A; Jiang, GJ; Dahan, I; Roy, K; Doroshow, JH				Wu, Yongzhong; Konate, Mariam M.; Lu, Jiamo; Makhlouf, Hala; Chuaqui, Rodrigo; Antony, Smitha; Meitzler, Jennifer L.; Difilippantonio, Michael J.; Liu, Han; Juhasz, Agnes; Jiang, Guojian; Dahan, Iris; Roy, Krishnendu; Doroshow, James H.			IL-4 and IL-17A Cooperatively Promote Hydrogen Peroxide Production, Oxidative DNA Damage, and Upregulation of Dual Oxidase 2 in Human Colon and Pancreatic Cancer Cells	JOURNAL OF IMMUNOLOGY			English	Article							FAMILY NADPH OXIDASES; GENE-EXPRESSION; NOX FAMILY; MOLECULAR-MECHANISMS; INFLAMMATION; INTERLEUKIN-17; ACTIVATION; APOPTOSIS; PROLIFERATION; METABOLISM	Dual oxidase 2 (DUOX2) generates H2O2 that plays a critical role in both host defense and chronic inflammation. Previously, we demonstrated that the proinflammatory mediators IFN-gamma and LPS enhance expression of DUOX2 and its maturation factor DUOXA2 through STAT1- and NF-kappa B-mediated signaling in human pancreatic cancer cells. Using a panel of colon and pancreatic cancer cell lines, we no…	[Wu, Yongzhong; Lu, Jiamo; Meitzler, Jennifer L.; Juhasz, Agnes; Jiang, Guojian; Doroshow, James H.] NCI, Dev Therapeut Branch, Ctr Canc Res, NIH, Bethesda, MD 20892 USA; [Konate, Mariam M.; Makhlouf, Hala; Chuaqui, Rodrigo; Antony, Smitha; Difilippantonio, Michael J.; Liu, Han; Dahan, Iris; Roy, Krishnendu; Doroshow, James H.] NCI, Div Canc Treatment & Diag, NIH, Bldg 31,Room 3A-44,31 Ctr Dr, Be…		Doroshow, JH (通讯作者)，NCI, Div Canc Treatment & Diag, NIH, Bldg 31,Room 3A-44,31 Ctr Dr, Bethesda, MD 20892 USA.	doroshoj@mail.nih.gov	Difilippantonio, Michael/AAF-2839-2021	Difilippantonio, Michael/0000-0002-4676-7034; Meitzler, Jennifer/0000-0001-9798-2124	Division of Cancer Treatment and Diagnosis, National Cancer Institute, National Institutes of Health; Center for Cancer Research, National Cancer Institute, National Institutes of Health	Division of Cancer Treatment and Diagnosis, National Cancer Institute, National Institutes of Health(United States Department of Health & Human ServicesNational Institutes of Health (NIH) - USANIH National Cancer Institute (NCI)NIH National Cancer Institute- Division of Cancer Treatment & Diagnosis); Center for Cancer Research, National Cancer Institute, National Institutes of Health(United State…	This work was supported by the Division of Cancer Treatment and Diagnosis and the Center for Cancer Research, National Cancer Institute, National Institutes of Health. The content of this publication does not necessarily reflect the views or policies of the Department of Health and Human Services, nor does mention of trade names, commercial products, or organizations imply endorsement by the U.S.…	Ameziane-El-Hassani R, 2015, P NATL ACAD SCI USA, V112, P5051, DOI 10.1073/pnas.1420707112; Arbiser JL, 2002, P NATL ACAD SCI USA, V99, P715, DOI 10.1073/pnas.022630199; Beaugerie L, 2015, NEW ENGL J MED, V372, P1441, DOI 10.1056/NEJMra1403718; Bedard K, 2007, PHYSIOL REV, V87, P245, DOI 10.1152/physrev.00044.2005; Brandes RP, 2014, FREE RADICAL BIO MED, V76, P208, DOI 10.1016/j.freeradbiomed.201…	58	15	15	0	6	AMER ASSOC IMMUNOLOGISTS	BETHESDA	9650 ROCKVILLE PIKE, BETHESDA, MD 20814 USA	0022-1767	1550-6606		J IMMUNOL	J. Immunol.	NOV 1	2019	203	9
J	Burkhart, RA; Pineda, DM; Chand, SN; Romeo, C; Londin, ER; Karoly, ED; Cozzitorto, JA; Rigoutsos, I; Yeo, CJ; Brody, JR; Winter, JM				Burkhart, Richard A.; Pineda, Danielle M.; Chand, Saswati N.; Romeo, Carmella; Londin, Eric R.; Karoly, Edward D.; Cozzitorto, Joseph A.; Rigoutsos, Isidore; Yeo, Charles J.; Brody, Jonathan R.; Winter, Jordan M.			HuR is a post-transcriptional regulator of core metabolic enzymes in pancreatic cancer	RNA BIOLOGY			English	Article						HuR; post-transcriptional gene regulation; cancer metabolism; pancreatic cancer	MESSENGER-RNA STABILITY; BINDING PROTEIN HUR; TUMOR-CELLS; EXPRESSION; PATHWAY; STABILIZATION; CHEMOTHERAPY; DEPRIVATION; GLYCOLYSIS; MUTATIONS	Cancer cell metabolism differs from normal cells, yet the regulatory mechanisms responsible for these differences are incompletely understood, particularly in response to acute changes in the tumor microenvironment. HuR, an RNA-binding protein, acts under acute stress to regulate core signaling pathways in cancer through post-transcriptional regulation of mRNA targets. We demonstrate that HuR reg…	[Burkhart, Richard A.; Pineda, Danielle M.; Chand, Saswati N.; Romeo, Carmella; Cozzitorto, Joseph A.; Yeo, Charles J.; Brody, Jonathan R.; Winter, Jordan M.] Jefferson Pancreas Biliary & Related Canc Ctr, Dept Surg, Philadelphia, PA USA; [Londin, Eric R.; Rigoutsos, Isidore] Thomas Jefferson Univ, Computat Med Ctr, Philadelphia, PA 19107 USA; [Karoly, Edward D.] Metabolon Inc, Res Triangle Pk, N…		Brody, JR (通讯作者)，Jefferson Pancreas Biliary & Related Canc Ctr, Dept Surg, Philadelphia, PA USA.	jonathan.brody@jefferson.edu; jordan.winter@jefferson.edu	Rigoutsos, Isidore/C-5381-2012	Rigoutsos, Isidore/0000-0003-1529-8631; Smith, Carmella/0000-0002-2922-9795; Londin, Eric/0000-0003-4331-6366	AACR-Pancreatic Cancer Action Network (AACR-PanCAN) [10-20-25-BROD]; American Cancer Society (ACS) [RSG-10-119-01-CDD]; Lisa Waller Hayes Foundation; "Fund-a-Cure for Pancreatic Cancer" project; Friends against Pancreatic Cancer	AACR-Pancreatic Cancer Action Network (AACR-PanCAN); American Cancer Society (ACS)(American Cancer Society); Lisa Waller Hayes Foundation; "Fund-a-Cure for Pancreatic Cancer" project; Friends against Pancreatic Cancer	This work was supported in part by resources provided by the AACR-Pancreatic Cancer Action Network (AACR-PanCAN grant #10-20-25-BROD), The American Cancer Society (ACS grant #RSG-10-119-01-CDD), the Lisa Waller Hayes Foundation, the "Fund-a-Cure for Pancreatic Cancer" project and Friends against Pancreatic Cancer (Dan and Heather Mendelow and Josh Donfeld).	Abdelmohsen K, 2010, WIRES RNA, V1, P214, DOI 10.1002/wrna.4; Anderson ARA, 2006, CELL, V127, P905, DOI 10.1016/j.cell.2006.09.042; Boeck S, 2007, ONCOLOGY-BASEL, V72, P314, DOI 10.1159/000113054; Buzzai M, 2005, ONCOGENE, V24, P4165, DOI 10.1038/sj.onc.1208622; Chu PC, 2012, J BIOL CHEM, V287, P43639, DOI 10.1074/jbc.M112.393678; Costantino CL, 2009, CANCER RES, V69, P4567, DOI 10.1158/0008-5472…	49	40	42	0	7	TAYLOR & FRANCIS INC	PHILADELPHIA	530 WALNUT STREET, STE 850, PHILADELPHIA, PA 19106 USA	1547-6286	1555-8584		RNA BIOL	RNA Biol.	AUG 1	2013	10	8
J	Moore, AM; Zhou, L; Cui, J; Li, LY; Wu, NP; Yu, A; Poddar, S; Liang, KK; Abt, ER; Kim, S; Ghukasyan, R; Khachatourian, N; Pagano, K; Elliott, I; Dann, AM; Riahi, R; Le, T; Dawson, DW; Radu, CG; Donahue, TR				Moore, Alexandra M.; Zhou, Lei; Cui, Jing; Li, Luyi; Wu, Nanping; Yu, Alice; Poddar, Soumya; Liang, Keke; Abt, Evan R.; Kim, Stephanie; Ghukasyan, Razmik; Khachatourian, Nooneh; Pagano, Kristina; Elliott, Irmina; Dann, Amanda M.; Riahi, Rana; Le, Thuc; Dawson, David W.; Radu, Caius G.; Donahue, Timothy R.			NAD(+) depletion by type I interferon signaling sensitizes pancreatic cancer cells to NAMPT inhibition	PROCEEDINGS OF THE NATIONAL ACADEMY OF SCIENCES OF THE UNITED STATES OF AMERICA			English	Article						pancreatic cancer; interferon; NAD; NAMPT; PARP	CARCINOMA CELLS; PHASE-I; METABOLISM; INFLAMMATION; EFFICACY; BIOSYNTHESIS; PROGRESSION; FIBROBLASTS; CYTOKINES; TUMORS	Emerging evidence suggests that intratumoral interferon (IFN) signaling can trigger targetable vulnerabilities. A hallmark of pancreatic ductal adenocarcinoma (PDAC) is its extensively reprogrammed metabolic network, in which nicotinamide adenine dinucleotide (NAD) and its reduced form, NADH, are critical cofactors. Here, we show that IFN signaling, present in a subset of PDAC tumors, substantial…	[Moore, Alexandra M.; Zhou, Lei; Cui, Jing; Li, Luyi; Wu, Nanping; Liang, Keke; Kim, Stephanie; Ghukasyan, Razmik; Khachatourian, Nooneh; Pagano, Kristina; Elliott, Irmina; Dann, Amanda M.; Donahue, Timothy R.] Univ Calif Los Angeles, Dept Surg, Los Angeles, CA 90095 USA; [Moore, Alexandra M.; Yu, Alice; Kim, Stephanie; Ghukasyan, Razmik; Elliott, Irmina; Dann, Amanda M.; Dawson, David W.; Radu, …		Donahue, TR (通讯作者)，Univ Calif Los Angeles, Dept Surg, Los Angeles, CA 90095 USA.; Radu, CG; Donahue, TR (通讯作者)，Univ Calif Los Angeles, David Geffen Sch Med, Los Angeles, CA 90095 USA.; Radu, CG; Donahue, TR (通讯作者)，Univ Calif Los Angeles, Dept Mol & Med Pharmacol, Los Angeles, CA 90095 USA.; Radu, CG; Donahue, TR (通讯作者)，Univ Calif Los Angeles, Ahmanson Translat Imaging Div, Los Angeles, CA 90095 U…	cradu@mednet.ucla.edu; tdonahue@mednet.ucla.edu	Radu, Caius/D-3936-2013	Radu, Caius/0000-0002-9338-5397; Pagano, Kristina/0000-0003-2562-877X; Moore, Alexandra/0000-0002-9555-2339	NIH [T32DK07180]; HH Lee Grant; Hirshberg Foundation for Pancreatic Cancer Research; David Geffen School of Medicine; NIH/NCI [R01 CA187678, U01 CA198846]; City of Hope/NIH/NCI [R01CA174294]; Jonsson Comprehensive Cancer Center	NIH(United States Department of Health & Human ServicesNational Institutes of Health (NIH) - USA); HH Lee Grant; Hirshberg Foundation for Pancreatic Cancer Research; David Geffen School of Medicine; NIH/NCI(United States Department of Health & Human ServicesNational Institutes of Health (NIH) - USANIH National Cancer Institute (NCI)); City of Hope/NIH/NCI; Jonsson Comprehensive Cancer Center	We thank Dr. Christine A. Iacobuzio-Donahue (Memorial Sloan Kettering Cancer Center) for generously providing the PDX model A2.4 and the National Cancer Institute (NCI) for generously providing the PDX model AM1283. A.M. M., S.K, A.M.D, and I.E. were supported under NIH T32 Training Grant T32DK07180 and the HH Lee Grant. This work was supported by a seed grant provided by the Hirshberg Foundation…	Aguiar RCT, 2005, J BIOL CHEM, V280, P33756, DOI 10.1074/jbc.M505408200; Auciello FR, 2019, CANCER DISCOV, V9, P617, DOI 10.1158/2159-8290.CD-18-1212; Bachem MG, 2005, GASTROENTEROLOGY, V128, P907, DOI 10.1053/j.gastro.2004.12.036; Bai P, 2015, MOL CELL, V58, P947, DOI 10.1016/j.molcel.2015.01.034; Barraud M, 2016, ONCOTARGET, V7, P53783, DOI 10.18632/oncotarget.10776; Batchu RB, 2018, SURGERY, V…	62	3	3	0	9	NATL ACAD SCIENCES	WASHINGTON	2101 CONSTITUTION AVE NW, WASHINGTON, DC 20418 USA	0027-8424			P NATL ACAD SCI USA	Proc. Natl. Acad. Sci. U. S. A.	FEB 23	2021	118	8
J	Davidson, SM; Jonas, O; Keibler, MA; Hou, HW; Luengo, A; Mayers, JR; Wyckoff, J; Del Rosario, AM; Whitman, M; Chin, CR; Condon, KJ; Lammers, A; Kellersberger, KA; Stall, BK; Stephanopoulos, G; Bar-Sagi, D; Han, J; Rabinowitz, JD; Cima, MJ; Langer, R; Vander Heiden, MG				Davidson, Shawn M.; Jonas, Oliver; Keibler, Mark A.; Hou, Han Wei; Luengo, Alba; Mayers, Jared R.; Wyckoff, Jeffrey; Del Rosario, Amanda M.; Whitman, Matthew; Chin, Christopher R.; Condon, Kendall J.; Lammers, Alex; Kellersberger, Katherine A.; Stall, Brian K.; Stephanopoulos, Gregory; Bar-Sagi, Dafna; Han, Jongyoon; Rabinowitz, Joshua D.; Cima, Michael J.; Langer, Robert; Vander Heiden, Matthew …			Direct evidence for cancer-cell-autonomous extracellular protein catabolism in pancreatic tumors	NATURE MEDICINE			English	Article							SERUM-ALBUMIN; PICHIA-PASTORIS; DEGRADATION; MACROPINOCYTOSIS; ADENOCARCINOMA; METABOLISM; EXPRESSION; SURVIVAL	Mammalian tissues rely on a variety of nutrients to support their physiological functions'. It is known that altered metabolism is involved in the pathogenesis of cancer, but which nutrients support the inappropriate growth of intact malignant tumors is incompletely understood(2,3). Amino acids are essential nutrients for many cancer cells(4,5) that can be obtained through the scavenging and cata…	[Davidson, Shawn M.; Jonas, Oliver; Luengo, Alba; Mayers, Jared R.; Wyckoff, Jeffrey; Del Rosario, Amanda M.; Whitman, Matthew; Chin, Christopher R.; Lammers, Alex; Cima, Michael J.; Langer, Robert; Vander Heiden, Matthew G.] MIT, Koch Inst Integrat Canc Res, 77 Massachusetts Ave, Cambridge, MA 02139 USA; [Davidson, Shawn M.; Luengo, Alba; Mayers, Jared R.; Condon, Kendall J.; Vander Heiden, Matt…		Vander Heiden, MG (通讯作者)，MIT, Koch Inst Integrat Canc Res, 77 Massachusetts Ave, Cambridge, MA 02139 USA.; Vander Heiden, MG (通讯作者)，MIT, Dept Biol, 77 Massachusetts Ave, Cambridge, MA 02139 USA.; Vander Heiden, MG (通讯作者)，Broad Inst MIT & Harvard Univ, Cambridge, MA 02142 USA.; Vander Heiden, MG (通讯作者)，Dana Farber Canc Inst, Dept Med Oncol, Boston, MA 02115 USA.; Vander Heiden, MG (通讯作者)，Harvard M…	mvh@mit.edu		Luengo, Alba/0000-0002-4236-0229; Chin, Christopher/0000-0002-2140-3197; Whitman, Matthew/0000-0002-5399-5318; Mayers, Jared/0000-0002-8607-1787; Hou, Han Wei/0000-0001-6631-6321; /0000-0002-9515-8892; Lammers, Alex/0000-0002-2401-8331	National Science Foundation [T32 GM007287]; Koch Institute Frontier Grant; Prostate Cancer Foundation; NCI [F30CA183474]; NIGMS [T32 GM007753]; NIH [1R01 DK075850-01, 1R01 CA160458-01A1, P30 CA1405141, R01 CA168653]; Lustgarten Foundation; Ludwig Center at MIT; Broad Institute SPARC program; Burroughs Wellcome Fund; SU2C; DARPA's Dialysis-Like Therapy (DLT) program [N66001-11-1-4182]; MIT's Micro…	National Science Foundation(National Science Foundation (NSF)); Koch Institute Frontier Grant; Prostate Cancer Foundation; NCI(United States Department of Health & Human ServicesNational Institutes of Health (NIH) - USANIH National Cancer Institute (NCI)); NIGMS(United States Department of Health & Human ServicesNational Institutes of Health (NIH) - USANIH National Institute of General Medical Sc…	The authors wish to dedicate this paper to the memory of Katherine Kellersberger. We thank the MIT Department of Chemical Engineering and). Francois-Hamel for access to bioreactor equipment, R. Bronson for pathological grading of tumors and A. Lau for providing tumor-bearing mice. S.M.D. and A.L. received support from a National Science Foundation Graduate Research Award Fellowship, and support f…	ANDERSSON C, 1990, J SURG RES, V49, P23, DOI 10.1016/0022-4804(90)90105-B; ANDERSSON C, 1991, J SURG RES, V50, P156, DOI 10.1016/0022-4804(91)90240-M; Bardeesy N, 2006, P NATL ACAD SCI USA, V103, P5947, DOI 10.1073/pnas.0601273103; BRENNER DA, 1990, J CLIN INVEST, V85, P248, DOI 10.1172/JCI114419; Commisso C, 2014, NAT PROTOC, V9, P182, DOI 10.1038/nprot.2014.004; Commisso C, 2013, NATURE, V497, …	36	186	188	4	90	NATURE PUBLISHING GROUP	NEW YORK	75 VARICK ST, 9TH FLR, NEW YORK, NY 10013-1917 USA	1078-8956	1546-170X		NAT MED	Nat. Med.	FEB	2017	23	2
J	Lu, Y; Zhang, LY; Chen, XY; Zhang, QH				Lu, Yan; Zhang, Longyi; Chen, Xuya; Zhang, Qiaohong			NCEH1 may be a prognostic biomarker for pancreatic cancer	INTERNATIONAL JOURNAL OF CLINICAL AND EXPERIMENTAL PATHOLOGY			English	Article						NCEH1; prognostic biomarker; pancreatic cancer; TCGA; bioinformatics analysis; leading edge analysis	ENZYME	Neutral Cholesterol Ester Hydrolase 1 (NCEH1) is an enzyme involved in ether lipid metabolism, and the NCEH1 gene is overexpressed in a variety of tumors. However, its role in pancreatic cancer remains unknown. Therefore, we compared the gene transcription data of healthy and pancreatic cancer tissues using the Cancer Genome Atlas and Genotype-Tissue Expression databases. R software (v3.6.1) was …	[Lu, Yan; Zhang, Longyi; Chen, Xuya; Zhang, Qiaohong] Dongyang Peoples Hosp, Clin Lab, 60 West Wuning Rd, Dongyang 322100, Zhejiang, Peoples R China		Lu, Y (通讯作者)，Dongyang Peoples Hosp, Clin Lab, 60 West Wuning Rd, Dongyang 322100, Zhejiang, Peoples R China.	luyan11219@hotmail.com						Benjamin DI, 2013, P NATL ACAD SCI USA, V110, P14912, DOI 10.1073/pnas.1310894110; Bray F, 2018, CA-CANCER J CLIN, V68, P394, DOI 10.3322/caac.21492; Burkner PC, 2017, BIOMETRICAL J, V59, P25, DOI 10.1002/bimj.201600022; Carithers LJ, 2015, BIOPRESERV BIOBANK, V13, P307, DOI 10.1089/bio.2015.29031.hmm; Cattley S, 2007, BRIEF BIOINFORM, V8, P457, DOI 10.1093/bib/bbm039; Chang JW, 2012, ANGEW CHEM …	21	3	3	1	2	E-CENTURY PUBLISHING CORP	MADISON	40 WHITE OAKS LN, MADISON, WI 53711 USA	1936-2625			INT J CLIN EXP PATHO	Int. J. Clin. Exp. Pathol.		2020	13	11
J	OuYang, D; Xu, JJ; Huang, HG; Chen, Z				OuYang, Dong; Xu, Jingjing; Huang, Heguang; Chen, Zhong			Metabolomic Profiling of Serum from Human Pancreatic Cancer Patients Using H-1 NMR Spectroscopy and Principal Component Analysis	APPLIED BIOCHEMISTRY AND BIOTECHNOLOGY			English	Article						Metabolomic profiling; Serum; Pancreatic cancer; H-1 NMR spectroscopy; Principal component analysis	PHYSICAL-ACTIVITY; ACUTE BILIARY; RISK-FACTOR; OBESITY; OVERWEIGHT; MORTALITY; SEVERITY; NECROSIS; MARKER	Pancreatic cancer is a malignant tumor with the worst prognosis among all cancers. At the time of diagnosis, surgical cure is no longer a feasible option for most patients, thus early detection of pancreatic cancer is crucial for its treatment. Metabolomics is a powerful new analytical approach to detect the metabolome of cells, tissue, or biofluids. Here, we report the application of H-1 nuclear…	[OuYang, Dong; Huang, Heguang] Fujian Med Univ Union Hosp, Dept Gen Surg, Fuzhou, Peoples R China; [Xu, Jingjing; Chen, Zhong] Xiamen Univ, Dept Phys, Fujian Key Lab Plasma & Magnet Resonance, State Key Lab Phys Chem Solid Surfaces, Xiamen 361005, Peoples R China		Huang, HG (通讯作者)，Fujian Med Univ Union Hosp, Dept Gen Surg, Fuzhou, Peoples R China.	Hhuang2@yahoo.cn; chenz@jingxian.xmu.edu.cn	Chen, Zhong/G-4601-2010					Baran ET, 2002, J MICROENCAPSUL, V19, P363, DOI 10.1080/02652040110105355; Bollard ME, 2005, NMR BIOMED, V18, P143, DOI 10.1002/nbm.935; Brizel DM, 2001, INT J RADIAT ONCOL, V51, P349, DOI 10.1016/S0360-3016(01)01630-3; Calle EE, 2003, NEW ENGL J MED, V348, P1625, DOI 10.1056/NEJMoa021423; De Waele B, 2006, PANCREAS, V32, P343, DOI 10.1097/01.mpa.0000220857.55378.7b; Govannucci E, 2007, GASTROENT…	20	76	79	0	69	SPRINGER	NEW YORK	233 SPRING ST, NEW YORK, NY 10013 USA	0273-2289	1559-0291		APPL BIOCHEM BIOTECH	Appl. Biochem. Biotechnol.	SEP	2011	165	1
J	Urayama, S				Urayama, Shiro			Pancreatic cancer early detection: expanding higher-risk group with clinical and metabolomics parameters	WORLD JOURNAL OF GASTROENTEROLOGY			English	Article						Pancreatic cancer; Endoscopic ultrasound; Metabolomics; Early detection; Biomarkers	FINE-NEEDLE-ASPIRATION; LONG-TERM SURVIVAL; MINIMAL POSTOPERATIVE COMPLICATIONS; BODY-MASS INDEX; EUS-GUIDED FNA; AGE-OF-ONSET; ENDOSCOPIC ULTRASONOGRAPHY; BRCA2 MUTATIONS; FAMILY-HISTORY; SUCCINATE-DEHYDROGENASE	Pancreatic ductal adenocarcinoma (PDAC) is the fourth and fifth leading cause of cancer death for each gender in developed countries. With lack of effective treatment and screening scheme available for the general population, the mortality rate is expected to increase over the next several decades in contrast to the other major malignancies such as lung, breast, prostate and colorectal cancers. E…	Univ Calif Davis, Dept Internal Med, Div Gastroenterol & Hepatol, Sacramento, CA 95817 USA		Urayama, S (通讯作者)，Univ Calif Davis, Dept Internal Med, Div Gastroenterol & Hepatol, 4150 V St,PSSB Suite 3500, Sacramento, CA 95817 USA.	surayama@ucdavis.edu	Urayama, Shiro/AAF-7157-2020	Urayama, Shiro/0000-0001-6574-3161				Agarwal B, 2004, AM J GASTROENTEROL, V99, P844, DOI 10.1111/j.1572-0241.2004.04177.x; Ahmad NA, 2001, AM J GASTROENTEROL, V96, P2609; American Cancer Society, 2014, CANC FACTS FIG; Ariyama J, 1986, Nihon Rinsho, V44, P1729; Arslan AA, 2010, ARCH INTERN MED, V170, P791, DOI 10.1001/archinternmed.2010.63; Bathe OF, 2011, CANCER EPIDEM BIOMAR, V20, P140, DOI 10.1158/1055-9965.EPI-10-0712; Beger HG, …	126	26	27	2	35	BAISHIDENG PUBLISHING GROUP INC	PLEASANTON	8226 REGENCY DR, PLEASANTON, CA 94588 USA	1007-9327	2219-2840		WORLD J GASTROENTERO	World J. Gastroenterol.	FEB 14	2015	21	6
J	Dai, SN; Peng, YP; Zhu, Y; Xu, DL; Zhu, F; Xu, WB; Chen, QY; Zhu, XL; Liu, TT; Hou, CQ; Wu, JL; Miao, Y				Dai, Shangnan; Peng, Yunpeng; Zhu, Yi; Xu, Dalai; Zhu, Feng; Xu, Wenbin; Chen, Qiuyang; Zhu, Xiaole; Liu, Tongtai; Hou, Chaoqun; Wu, Junli; Miao, Yi			Glycolysis promotes the progression of pancreatic cancer and reduces cancer cell sensitivity to gemcitabine	BIOMEDICINE & PHARMACOTHERAPY			English	Article						Glycolysis; 2-DG; Gemcitabine tolerance; Prognostic model; Pancreatic cancer	AEROBIC GLYCOLYSIS; DRUG-RESISTANCE; LUNG-CANCER; INHIBITION; TUMOR; METABOLISM; 2-DEOXY-D-GLUCOSE; PROLIFERATION; DEHYDROGENASE; CONTRIBUTES	Previous studies have reported that increased glycolytic activity enhances chemotherapy resistance in some types of malignancies. However, whether glycolysis influences the curative effect of gemcitabine (GEM) on pancreatic cancer (PC) cells remains unclear. The aim of this study was to investigate the status of glycolysis in PC and its association with tolerance to GEM. Data from The Cancer Geno…	[Dai, Shangnan; Peng, Yunpeng; Zhu, Yi; Xu, Dalai; Zhu, Feng; Xu, Wenbin; Chen, Qiuyang; Zhu, Xiaole; Liu, Tongtai; Hou, Chaoqun; Wu, Junli; Miao, Yi] Nanjing Med Univ, Pancreas Ctr, Affiliated Hosp 1, 300 Guangzhou Rd, Nanjing 210029, Jiangsu, Peoples R China; [Dai, Shangnan; Peng, Yunpeng; Zhu, Yi; Xu, Dalai; Zhu, Feng; Xu, Wenbin; Chen, Qiuyang; Zhu, Xiaole; Liu, Tongtai; Hou, Chaoqun; Wu, Jun…		Wu, JL; Miao, Y (通讯作者)，Nanjing Med Univ, Pancreas Ctr, Affiliated Hosp 1, 300 Guangzhou Rd, Nanjing 210029, Jiangsu, Peoples R China.	junliwu1973@hotmail.com; miaoyi@njmu.edu.cn			National Natural Science Foundation of China [81672471, 81802408, 81672449]; Talents planning of six summit fields of Jiangsu Province [WSW-032]; Innovation Capability Development Project of Jiangsu Province [BM2015004]; Priority Academic Program Development of Jiangsu Higher Education Institutions (PAPD) [JX10231801]; Project of Invigorating Health Care through Science, Technology and Education,…	National Natural Science Foundation of China(National Natural Science Foundation of China (NSFC)); Talents planning of six summit fields of Jiangsu Province; Innovation Capability Development Project of Jiangsu Province; Priority Academic Program Development of Jiangsu Higher Education Institutions (PAPD); Project of Invigorating Health Care through Science, Technology and Education, Jiangsu Prov…	This work was supported by National Natural Science Foundation of China (81672471, 81802408, 81672449), Talents planning of six summit fields of Jiangsu Province (WSW-032), the Innovation Capability Development Project of Jiangsu Province (No. BM2015004), the Priority Academic Program Development of Jiangsu Higher Education Institutions (PAPD, JX10231801) and The Project of Invigorating Health Ca…	Akram M, 2013, J CANCER EDUC, V28, P454, DOI 10.1007/s13187-013-0486-9; ALLARD MF, 1994, AM J PHYSIOL, V267, pH742, DOI 10.1152/ajpheart.1994.267.2.H742; An MX, 2017, J CELL BIOL, V216, P4091, DOI 10.1083/jcb.201701064; Appelberg R, 2015, IMMUNOLOGY, V145, P498, DOI 10.1111/imm.12464; BACCI G, 1985, RES CLIN LAB, V15, P89; Beneteau M, 2012, P NATL ACAD SCI USA, V109, P20071, DOI 10.1073/pnas.1206…	57	27	28	3	10	ELSEVIER FRANCE-EDITIONS SCIENTIFIQUES MEDICALES ELSEVIER	ISSY-LES-MOULINEAUX	65 RUE CAMILLE DESMOULINS, CS50083, 92442 ISSY-LES-MOULINEAUX, FRANCE	0753-3322	1950-6007		BIOMED PHARMACOTHER	Biomed. Pharmacother.	JAN	2020	121
J	Jiang, JH; Fan, YC; Zhang, W; Sheng, YL; Liu, TT; Yao, M; Gu, JR; Tu, H; Gan, Y				Jiang, Jinghui; Fan, Yingchao; Zhang, Wei; Sheng, Yuling; Liu, Tingting; Yao, Ming; Gu, Jianren; Tu, Hong; Gan, Yu			Adiponectin Suppresses Human Pancreatic Cancer Growth through Attenuating the beta-Catenin Signaling Pathway	INTERNATIONAL JOURNAL OF BIOLOGICAL SCIENCES			English	Article						adiponectin; pancreatic cancer; cell proliferation; GSK-3 beta; beta-catenin	PLASMA ADIPONECTIN; OBESITY; RISK; STATISTICS; OVEREXPRESSION; PROLIFERATION; ACTIVATION; EXPRESSION; RESISTANCE; APOPTOSIS	Adipokines are emerging as a link between obesity and obesity-related cancers, including pancreatic cancer. Adiponectin is an abundant adipokine with pleiotropic beneficial roles in metabolic disorders. Low adiponectin levels are commonly observed in human obesity and have been associated with increased pancreatic cancer risk in prospective epidemiologic studies. Here, we investigated the direct …	[Jiang, Jinghui; Fan, Yingchao; Zhang, Wei; Sheng, Yuling; Liu, Tingting; Yao, Ming; Gu, Jianren; Tu, Hong; Gan, Yu] Shanghai Jiao Tong Univ, Renji Hosp, Shanghai Canc Inst, State Key Lab Oncogenes & Related Genes,Sch Med, 25 Ln 2200Xietu Rd, Shanghai 200032, Peoples R China; [Sheng, Yuling] Shanghai Jiao Tong Univ, Renji Hosp, Dept Otorhinolaryngol Head & Neck Surg, Sch Med, 1630 Dongfang Rd, Sh…		Tu, H; Gan, Y (通讯作者)，Shanghai Jiao Tong Univ, Renji Hosp, Shanghai Canc Inst, State Key Lab Oncogenes & Related Genes,Sch Med, 25 Ln 2200Xietu Rd, Shanghai 200032, Peoples R China.	tuhong@shsci.org; ganyu@shsci.org		Tu, Hong/0000-0002-8298-5207	National Natural Science Foundation of China [81572312, 81571618]; State Key Laboratory of Oncogenes and Related Genes [91-10-03, YSJJ-2014-02]; Shanghai Municipal Commission of Health and Family Planning [20174Y0149]; Specialized Research Fund for the Doctoral Program of Higher Education of China [20120073120094]; Innovation Program of Shanghai Municipal Education Commission [13YZ036]	National Natural Science Foundation of China(National Natural Science Foundation of China (NSFC)); State Key Laboratory of Oncogenes and Related Genes; Shanghai Municipal Commission of Health and Family Planning; Specialized Research Fund for the Doctoral Program of Higher Education of China(Specialized Research Fund for the Doctoral Program of Higher Education (SRFDP)); Innovation Program of Sha…	This work was supported by grants from the National Natural Science Foundation of China (81572312, 81571618) and the State Key Laboratory of Oncogenes and Related Genes (91-10-03, YSJJ-2014-02), the Shanghai Municipal Commission of Health and Family Planning (20174Y0149), the Specialized Research Fund for the Doctoral Program of Higher Education of China (20120073120094), and the Innovation Progr…	Bao Y, 2013, JNCI-J NATL CANCER I, V105, P95, DOI 10.1093/jnci/djs474; Biliran H, 2005, CLIN CANCER RES, V11, P6075, DOI 10.1158/1078-0432.CCR-04-2419; Brochu-Gaudreau K, 2010, ENDOCRINE, V37, P11, DOI 10.1007/s12020-009-9278-8; Cadigan KM, 2012, CSH PERSPECT BIOL, V4, DOI 10.1101/cshperspect.a007906; Chen WQ, 2016, CA-CANCER J CLIN, V66, P115, DOI 10.3322/caac.21338; Cheng X, 2012, J BIOL CHEM, …	45	17	18	1	7	IVYSPRING INT PUBL	LAKE HAVEN	PO BOX 4546, LAKE HAVEN, NSW 2263, AUSTRALIA	1449-2288			INT J BIOL SCI	Int. J. Biol. Sci.		2019	15	2
J	Zhong, Z; Sepramaniam, S; Chew, XH; Wood, K; Lee, MA; Madan, B; Virshup, DM				Zhong, Zheng; Sepramaniam, Sugunavathi; Chew, Xin Hui; Wood, Kris; Lee, May Ann; Madan, Babita; Virshup, David M.			PORCN inhibition synergizes with PI3K/mTOR inhibition in Wnt-addicted cancers	ONCOGENE			English	Article							ADVANCED PANCREATIC-CANCER; IN-VIVO; C-MYC; GEMCITABINE; PHOSPHORYLATION; REVEALS; PATHWAY; PROTEIN; TRIAL; DEPENDENCIES	Pancreatic cancer (pancreatic ductal adenocarcinoma, PDAC) is aggressive and lethal. Although there is an urgent need for effective therapeutics in treating pancreatic cancer, none of the targeted therapies tested in clinical trials to date significantly improve its outcome. PORCN inhibitors show efficacy in preclinical models of Wnt-addicted cancers, including RNF43-mutant pancreatic cancers and…	[Zhong, Zheng; Madan, Babita; Virshup, David M.] Duke NUS Med Sch, Program Canc & Stem Cell Biol, Singapore, Singapore; [Zhong, Zheng] Natl Univ Singapore, Dept Physiol, Singapore, Singapore; [Sepramaniam, Sugunavathi; Chew, Xin Hui; Lee, May Ann] ASTAR, Biopolis, Expt Therapeut Ctr, Singapore, Singapore; [Wood, Kris] Duke Univ, Dept Pharmacol & Canc Biol, Durham, NC USA; [Virshup, David M.] Duke…		Madan, B; Virshup, DM (通讯作者)，Duke NUS Med Sch, Program Canc & Stem Cell Biol, Singapore, Singapore.; Virshup, DM (通讯作者)，Duke Univ, Dept Pediat, Durham, NC 27706 USA.	babita.madan@duke-nus.edu.sg; david.virshup@duke-nus.edu.sg	Virshup, David M/C-1449-2009	Virshup, David M/0000-0001-6976-850X; Zhong, Zheng/0000-0003-1614-7798; Wood, Kris/0000-0002-5887-2253	National Research Foundation Singapore; Singapore Ministry of Health's National Medical Research Council Open Fund-Independent Research Grant	National Research Foundation Singapore(National Research Foundation, Singapore); Singapore Ministry of Health's National Medical Research Council Open Fund-Independent Research Grant(Ministry of Health-SingaporeNational Medical Research Council, Singapore)	This study is supported in part by the National Research Foundation Singapore and administered by the Singapore Ministry of Health's National Medical Research Council under the STAR Award Program to DMV. BM acknowledges the support of the Singapore Ministry of Health's National Medical Research Council Open Fund-Independent Research Grant. We gratefully acknowledge the assistance from Yun Ka Wong…	Agrawal N., 2014, CANCER CELL, V159, DOI [DOI 10.1016/J.CCELL.2017.07.007, 10.1016/j.ccell.2017.07.007]; Anderson GR, 2017, CELL REP, V20, P999, DOI 10.1016/j.celrep.2017.07.006; Bailey P, 2016, NATURE, V531, P47, DOI 10.1038/nature16965; Burris HA, 1997, J CLIN ONCOL, V15, P2403, DOI 10.1200/JCO.1997.15.6.2403; Chou TC, 2010, CANCER RES, V70, P440, DOI 10.1158/0008-5472.CAN-09-1947; Chung V, 201…	53	32	32	0	3	NATURE PUBLISHING GROUP	LONDON	MACMILLAN BUILDING, 4 CRINAN ST, LONDON N1 9XW, ENGLAND	0950-9232	1476-5594		ONCOGENE	Oncogene	OCT 3	2019	38	40
J	Miyake, K; Imura, S; Yoshizumi, T; Ikemoto, T; Morine, Y; Shimada, M				Miyake, Kotaro; Imura, Satoru; Yoshizumi, Tomoharu; Ikemoto, Tetsuya; Morine, Yuji; Shimada, Mitsuo			Role of thymidine phosphorylase and orotate phosphoribosyltransferase mRNA expression and its ratio to dihydropyrimidine dehydrogenase in the prognosis and clinicopathological features of patients with pancreatic cancer	INTERNATIONAL JOURNAL OF CLINICAL ONCOLOGY			English	Article						pancreatic cancer; thymidine phosphorylase; orotate phosphoribosyltransferase; laser-capture microdissection	CELL GROWTH-FACTOR; THYMIDYLATE SYNTHASE; COLORECTAL-CANCER; GENE-EXPRESSION; GASTRIC-CANCER; ADJUVANT CHEMOTHERAPY; 5-FLUOROURACIL; FLUOROURACIL; CARCINOMA; DOXIFLURIDINE	Background. Thymidine phosphorylase (TP), orotate phosphoribosyltransferase (OPRT), and dihydropyrimidine dehydrogenase (DPD) are important enzymes related to the metabolism of 5-fluorouracil and its derivatives. In this study, we analyzed the expression of these enzymes and evaluated the association between the expression of these enzymes and clinicopathological features and prognosis in patient…	[Miyake, Kotaro; Imura, Satoru; Yoshizumi, Tomoharu; Ikemoto, Tetsuya; Morine, Yuji; Shimada, Mitsuo] Univ Tokushima, Grad Sch, Dept Digest & Pediat Surg, Inst Hlth Biosci, Tokushima 7708503, Japan		Shimada, M (通讯作者)，Univ Tokushima, Grad Sch, Dept Digest & Pediat Surg, Inst Hlth Biosci, 3-18-15 Kuramoto, Tokushima 7708503, Japan.	mshimada@clin.med.tokushima-u.ac.jp		Ikemoto, Tetsuya/0000-0001-9800-1359				DIASIO RB, 1994, J CLIN ONCOL, V12, P2239, DOI 10.1200/JCO.1994.12.11.2239; ETIENNE MC, 1995, J CLIN ONCOL, V13, P1663, DOI 10.1200/JCO.1995.13.7.1663; Fujioka S, 2001, CANCER, V92, P1788, DOI 10.1002/1097-0142(20011001)92:7<1788::AID-CNCR1695>3.0.CO;2-Z; Fujiwaki R, 2000, J CLIN ONCOL, V18, P3946, DOI 10.1200/JCO.2000.18.23.3946; Gibson UEM, 1996, GENOME RES, V6, P995, DOI 10.1101/gr.6.10.995; H…	35	16	18	0	0	SPRINGER TOKYO	TOKYO	3-3-13, HONGO, BUNKYO-KU, TOKYO, 113-0033, JAPAN	1341-9625			INT J CLIN ONCOL	Int. J. Clin. Oncol.	APR	2007	12	2
J	Sinha, S; Leach, SD				Sinha, Smrita; Leach, Steven D.			New insights in the development of pancreatic cancer	CURRENT OPINION IN GASTROENTEROLOGY			English	Review						ductal cells; KRAS; pancreatic cancer; stroma	DUCTAL ADENOCARCINOMA; INTRAEPITHELIAL NEOPLASIA; ABERRANT METHYLATION; PROMOTES; KRAS; PROGRESSION; AUTOPHAGY; SUBTYPES; THERAPY; GROWTH	Purpose of review The review intends to describe recent studies on the development of pancreatic cancer from a genetic, molecular, and microenvironment perspective. Recent findings Pancreatic cancer has been discovered to have distinct molecular subtypes based on transcriptome analyses that may have implications for treatment. Recent studies are also mapping the complex molecular biology of this …	[Sinha, Smrita; Leach, Steven D.] Mem Sloan Kettering Canc Ctr, David M Rubenstein Ctr Pancreat Canc Res, 1275 York Ave, New York, NY 10021 USA; [Sinha, Smrita] Mem Sloan Kettering Canc Ctr, Gastroenterol & Nutr Serv, 1275 York Ave, New York, NY 10021 USA		Leach, SD (通讯作者)，417 East 68th St,Z-845, New York, NY 10065 USA.	leachs@mskcc.org			National Institutes of Health [R01DK097087]; NATIONAL INSTITUTE OF DIABETES AND DIGESTIVE AND KIDNEY DISEASES [P30DK089502, T32DK007632, R01DK097087] Funding Source: NIH RePORTER	National Institutes of Health(United States Department of Health & Human ServicesNational Institutes of Health (NIH) - USA); NATIONAL INSTITUTE OF DIABETES AND DIGESTIVE AND KIDNEY DISEASES(United States Department of Health & Human ServicesNational Institutes of Health (NIH) - USANIH National Institute of Diabetes & Digestive & Kidney Diseases (NIDDK))	We acknowledge funding support from the National Institutes of Health R01DK097087 to S.D.L.	Bailey J. M., 2015, ONCOGENE; Bailey P, 2016, NATURE, V531, P47, DOI 10.1038/nature16965; Baumgart S, 2014, CANCER DISCOV, V4, P688, DOI 10.1158/2159-8290.CD-13-0593; Chalabi-Dchar M, 2015, GASTROENTEROLOGY, V148, P1452, DOI 10.1053/j.gastro.2015.02.009; Chen NM, 2015, GASTROENTEROLOGY, V148, P1024, DOI 10.1053/j.gastro.2015.01.033; Cioffi M, 2015, CLIN CANCER RES, V21, P2325, DOI 10.1158/1078-04…	49	7	7	2	13	LIPPINCOTT WILLIAMS & WILKINS	PHILADELPHIA	TWO COMMERCE SQ, 2001 MARKET ST, PHILADELPHIA, PA 19103 USA	0267-1379	1531-7056		CURR OPIN GASTROEN	Curr. Opin. Gastroenterol.	SEP	2016	32	5
J	Hamada, S; Matsumoto, R; Masamune, A				Hamada, Shin; Matsumoto, Ryotaro; Masamune, Atsushi			HIF-1 and NRF2; Key Molecules for Malignant Phenotypes of Pancreatic Cancer	CANCERS			English	Review						HIF-1; KEAP1; NRF2; hypoxia; microenvironment; oxidative stress; pancreatic stellate cells	TISSUE GROWTH-FACTOR; STELLATE CELLS; DUCTAL ADENOCARCINOMA; OXYGEN AVAILABILITY; IN-VITRO; HYPOXIA; ACTIVATION; EXPRESSION; PROLIFERATION; CHEMOTHERAPY	Simple Summary Pancreatic cancer progression involves interactions between cancer cells and stromal cells in harsh tumor microenvironments, which are characterized by hypoxia, few nutrients, and oxidative stress. Clinically, cancer cells overcome therapeutic interventions, such as chemotherapy and radiotherapy, to continue to survive. Activation of the adaptation mechanism is required for cancer …	[Hamada, Shin; Matsumoto, Ryotaro; Masamune, Atsushi] Tohoku Univ, Div Gastroenterol, Grad Sch Med, Sendai, Miyagi 9808574, Japan		Masamune, A (通讯作者)，Tohoku Univ, Div Gastroenterol, Grad Sch Med, Sendai, Miyagi 9808574, Japan.	hamadas@med.tohoku.ac.jp; rmat44@gmail.com; amasamune@med.tohoku.ac.jp			JSPS KAKENHI [19H03631, 20K08300]; Smoking Research Foundation	JSPS KAKENHI(Ministry of Education, Culture, Sports, Science and Technology, Japan (MEXT)Japan Society for the Promotion of ScienceGrants-in-Aid for Scientific Research (KAKENHI)); Smoking Research Foundation	FundingThis work was supported by JSPS KAKENHI (19H03631 and 20K08300), and Smoking Research Foundation (to S.H.).	Abdalla MY, 2019, TRANSL RES, V207, P56, DOI 10.1016/j.trsl.2018.12.008; Arfmann-Knubel S, 2015, PLOS ONE, V10, DOI 10.1371/journal.pone.0132978; Baird L, 2020, MOL CELL BIOL, V40, DOI 10.1128/MCB.00099-20; Bennewith KL, 2009, CANCER RES, V69, P775, DOI 10.1158/0008-5472.CAN-08-0987; Buechler P, 2009, NEOPLASIA, V11, P196, DOI 10.1593/neo.08734; Cao WP, 2021, AGING-US, V13, P7120, DOI 10.18632/ag…	108	2	2	9	9	MDPI	BASEL	ST ALBAN-ANLAGE 66, CH-4052 BASEL, SWITZERLAND		2072-6694		CANCERS	Cancers	JAN	2022	14	2
J	Eibl, G; Rozengurt, E				Eibl, Guido; Rozengurt, Enrique			Obesity and Pancreatic Cancer: Insight into Mechanisms	CANCERS			English	Review						obesity; pancreatic cancer; adipose tissue; intrapancreatic fat; inflammation; adipokine; gut microbiome	PROTEIN-COUPLED RECEPTOR; VISCERAL ADIPOSE-TISSUE; GELATINASE-ASSOCIATED LIPOCALIN; DIET-INDUCED OBESITY; BODY-MASS INDEX; NF-KAPPA-B; ONCOGENIC KRAS; HIGH-FAT; METABOLIC ENDOTOXEMIA; DUCTAL ADENOCARCINOMA	Simple Summary:& nbsp;Obesity is recognized as a chronic progressive disease and risk factor for many human diseases. The high and increasing number of obese people may underlie the expected increase in pancreatic cancer cases in the United States. There are several pathways discussed that link obesity with pancreatic cancer. Adipose tissue and adipose tissue-released factors may thereby play an …	[Eibl, Guido] UCLA, David Geffen Sch Med, Dept Surg, Los Angeles, CA 90095 USA; [Rozengurt, Enrique] UCLA, David Geffen Sch Med, Dept Med, Los Angeles, CA 90095 USA		Eibl, G (通讯作者)，UCLA, David Geffen Sch Med, Dept Surg, Los Angeles, CA 90095 USA.	Geibl@mednet.ucla.edu; ERozengurt@mednet.ucla.edu			National Institutes of Health, National Cancer Institute [P01CA236585]; Hirshberg Foundation for Pancreatic Cancer Research; National Institute of Allergy and Infectious Diseases [R21AI156592]; Veterans Administration [I01BX003801]	National Institutes of Health, National Cancer Institute(United States Department of Health & Human ServicesNational Institutes of Health (NIH) - USANIH National Cancer Institute (NCI)); Hirshberg Foundation for Pancreatic Cancer Research; National Institute of Allergy and Infectious Diseases(United States Department of Health & Human ServicesNational Institutes of Health (NIH) - USANIH National …	Guido Eibl is supported by the National Institutes of Health, National Cancer Institute (P01CA236585), and the Hirshberg Foundation for Pancreatic Cancer Research. Enrique Rozengurt is supported by the National Institutes of Health, National Cancer Institute (P01CA236585), National Institute of Allergy and Infectious Diseases (R21AI156592), the Veterans Administration (I01BX003801), and the Hirsh…	Abbruzzese JL, 2018, PANCREAS, V47, P516, DOI 10.1097/MPA.0000000000001037; Abe T, 2017, INT J ONCOL, V50, P457, DOI 10.3892/ijo.2016.3829; Akimoto M, 2018, CELL DEATH DIS, V9, DOI 10.1038/s41419-018-0851-z; ALMOGUERA C, 1988, CELL, V53, P549, DOI 10.1016/0092-8674(88)90571-5; Andersen DK, 2017, DIABETES, V66, P1103, DOI 10.2337/db16-1477; Annett S, 2020, CANCERS, V12, DOI 10.3390/cancers12123798…	230	4	4	3	5	MDPI	BASEL	ST ALBAN-ANLAGE 66, CH-4052 BASEL, SWITZERLAND		2072-6694		CANCERS	Cancers	OCT	2021	13	20
J	Wang, G; Li, YF; Yang, ZY; Xu, WN; Yang, YF; Tan, XD				Wang, Gang; Li, Yifeng; Yang, Zeyu; Xu, Weina; Yang, Yifan; Tan, Xiaodong			ROS mediated EGFR/MEK/ERK/HIF-1 alpha Loop Regulates Glucose metabolism in pancreatic cancer	BIOCHEMICAL AND BIOPHYSICAL RESEARCH COMMUNICATIONS			English	Article						Pancreatic cancer; Glycometabolism; HIF-1 alpha; EGFR/MEK/ ERK pathway; ROS	CELL-DISSOCIATION; INVASION-METASTASIS; HYPOXIA; EXPRESSION; INVOLVEMENT; PROMOTES; HIF-1; ACTIVATION; INDUCTION; RESPONSES	To investigate the glycometabolism associated mechanism in invasion and metastasis of pancreatic cancer. We screened out genes involved in anaerobic glycolysis headed by HIF-1 alpha,using pre-established a pair of pancreatic cancer cell lines. In this study, we further detected the glucose metabolism state not only in the cells but all also in two groups of patients with different SUVmax on F-18-…	[Wang, Gang] China Med Univ, Shengjing Hosp, Dept Emergency Med, Shenyang 110004, Liaoning, Peoples R China; [Wang, Gang; Yang, Yifan; Tan, Xiaodong] China Med Univ, Shengjing Hosp, Dept Gen Surg, 36 Sanhao St, Shenyang 110004, Liaoning, Peoples R China; [Li, Yifeng] China Med Univ, Clin Dept 1, 101K, Shenyang 110122, Liaoning, Peoples R China; [Yang, Zeyu] China Med Univ, Shengjing Hosp, Dept Ul…		Tan, XD (通讯作者)，China Med Univ, Shengjing Hosp, Dept Gen Surg, 36 Sanhao St, Shenyang 110004, Liaoning, Peoples R China.	zhongguoyida@126.com; lyfcmu@126.com; yangzy1@sj-hospital.org; fiveyearsdata@126.com; gail1988@163.com; tanxdcmu@163.com		Tan, Xiaodong/0000-0003-0862-1306	National Natural Science Foundation of China [30973501, 81401143]	National Natural Science Foundation of China(National Natural Science Foundation of China (NSFC))	This study was supported by Grant from National Natural Science Foundation of China (NO.30973501; NO.81401143).	Chen J, 2003, AM J PATHOL, V162, P1283, DOI 10.1016/S0002-9440(10)63924-7; Chen X., 2017, ONCOTARGET, V10, P14570; Chio IIC, 2016, CELL, V166, P963, DOI 10.1016/j.cell.2016.06.056; Dong XQ, 2011, CANCER-AM CANCER SOC, V117, P480, DOI 10.1002/cncr.25612; EBERT BL, 1995, J BIOL CHEM, V270, P29083, DOI 10.1074/jbc.270.49.29083; Meijer TWH, 2012, CLIN CANCER RES, V18, P5585, DOI 10.1158/1078-0432.CCR…	25	33	33	0	21	ACADEMIC PRESS INC ELSEVIER SCIENCE	SAN DIEGO	525 B ST, STE 1900, SAN DIEGO, CA 92101-4495 USA	0006-291X	1090-2104		BIOCHEM BIOPH RES CO	Biochem. Biophys. Res. Commun.	JUN 12	2018	500	4
J	Phanstiel, O				Phanstiel, Otto			An overview of polyamine metabolism in pancreatic ductal adenocarcinoma	INTERNATIONAL JOURNAL OF CANCER			English	Review						polyamines; pancreatic ductal adenocarcinoma; polyamine transport; metabolism	ORNITHINE-DECARBOXYLASE; HEPARAN-SULFATE; CANCER-CELLS; TRANSPORT INHIBITORS; EPITHELIAL-CELLS; NITRIC-OXIDE; REGULATES GROWTH; MAMMALIAN-CELLS; CARCINOMA CELLS; TISSUE-CULTURE	Pancreatic ductal adenocarcinoma (PDAC) is one of the deadliest major cancers, with a five year survival rate of less than 8%. With current therapies only giving rise to modest life extension, new approaches are desperately needed. Even though targeting polyamine metabolism is a proven anticancer strategy, there are no reports, which thoroughly survey the literature describing the role of polyami…	[Phanstiel, Otto] Univ Cent Florida, Coll Med, Dept Med Educ, Orlando, FL 32826 USA		Phanstiel, O (通讯作者)，Univ Cent Florida, Coll Med, 12722 Res Pkwy, Orlando, FL 32826 USA.	otto.phanstiel@ucf.edu		Phanstiel, Otto/0000-0001-7101-1311	Department of Defense Peer Reviewed Cancer Research Program [CA110724, W81XWH-12-1-0433]	Department of Defense Peer Reviewed Cancer Research Program(United States Department of Defense)	Grant sponsor: Department of Defense Peer Reviewed Cancer Research Program (CA110724); Grant number: W81XWH-12-1-0433	Abiatari I, 2006, J CLIN PATHOL, V59, P1052, DOI 10.1136/jcp.2005.031716; Ahmed S, 2017, J CLIN MED, V6, DOI 10.3390/jcm6010005; Alexander ET, 2017, ONCOTARGET, V8, P84140, DOI 10.18632/oncotarget.20493; Alhonen L, 2000, P NATL ACAD SCI USA, V97, P8290, DOI 10.1073/pnas.140122097; American Cancer Society, 2016, CANC FACTS FIG 2016; Beatty GL, 2015, GASTROENTEROLOGY, V149, P201, DOI 10.1053/j.gast…	113	11	12	1	15	WILEY	HOBOKEN	111 RIVER ST, HOBOKEN 07030-5774, NJ USA	0020-7136	1097-0215		INT J CANCER	Int. J. Cancer	MAY 15	2018	142	10
J	Steinberg, E; Orehov, N; Tischenko, K; Schwob, O; Zamir, G; Hubert, A; Manevitch, Z; Benny, O				Steinberg, Eliana; Orehov, Natalie; Tischenko, Katerina; Schwob, Ouri; Zamir, Gideon; Hubert, Ayala; Manevitch, Zakhariya; Benny, Ofra			Rapid Clearing for High Resolution 3D Imaging of Ex Vivo Pancreatic Cancer Spheroids	INTERNATIONAL JOURNAL OF MOLECULAR SCIENCES			English	Article						spheroids; clearing; 3D imaging; pancreatic cancer	CELL-CULTURE SYSTEMS; DRUG DISCOVERY; ADENOCARCINOMA; ANGIOGENESIS; DIAGNOSIS; HYPOXIA; MODEL	The currently accepted imaging methods have been a central hurdle to imaging the finer details of tumor behavior in three-dimensional (3D) ex vivo multicellular culture models. In our search for an improved way of imaging tumor behavior in its physiological-like niche, we developed a simple, efficient, and straightforward procedure using standard reagents and imaging equipment that significantly …	[Steinberg, Eliana; Orehov, Natalie; Tischenko, Katerina; Schwob, Ouri; Benny, Ofra] Hebrew Univ Jerusalem, Inst Drug Res, Sch Pharm, Fac Med, IL-91120 Jerusalem, Israel; [Zamir, Gideon] Hadassah Hebrew Univ Med Ctr, Dept Surg & Transplantat Unit, IL-91120 Jerusalem, Israel; [Hubert, Ayala] Hadassah Hebrew Univ Med Ctr, Sharett Inst Oncol, IL-91120 Jerusalem, Israel; [Manevitch, Zakhariya] Hebrew…		Benny, O (通讯作者)，Hebrew Univ Jerusalem, Inst Drug Res, Sch Pharm, Fac Med, IL-91120 Jerusalem, Israel.	Eliana.steinberg@mail.huji.ac.il; Natalia.orehov@mail.huji.ac.il; Katerina.tischenko@mail.huji.ac.il; Ouris@ekmd.huji.ac.il; Gideonza@ekmd.huji.ac.il; Ayalah@hadassah.org.il; Zakhariyam@ekmd.huji.ac.il; Ofrab@ekmd.huji.ac.il	Benny, Ofra/AAB-3294-2021		European Research Council (ERC-StG) under the European Union's Horizon 2020 research and Innovation Programme [0305260]; Israel Ministry of Science and Technology (MOST) [0394906]; Israel Science Foundation [0394883, 3011004240]	European Research Council (ERC-StG) under the European Union's Horizon 2020 research and Innovation Programme; Israel Ministry of Science and Technology (MOST)(Ministry of Science, Technology and Space (MOST), Israel); Israel Science Foundation(Israel Science Foundation)	This study was kindly supported by the European Research Council (ERC-StG) under the European Union's Horizon 2020 research and Innovation Programme (grant agreement number 0305260). We thank the Israel Ministry of Science and Technology (MOST) (grant agreement number 0394906), and the Israel Science Foundation (grants agreements number 0394883; 3011004240) for their funding.	Ariel P, 2017, INT J BIOCHEM CELL B, V84, P35, DOI 10.1016/j.biocel.2016.12.009; Astolfi M, 2016, LAB CHIP, V16, P312, DOI 10.1039/c5lc01108f; Baker LA, 2016, TRENDS CANCER, V2, P176, DOI 10.1016/j.trecan.2016.03.004; Bartlett R, 2014, TRANSL ONCOL, V7, P657, DOI 10.1016/j.tranon.2014.10.006; Boutin ME, 2018, SCI REP-UK, V8, DOI 10.1038/s41598-018-29169-0; Boutin ME, 2015, TISSUE ENG PART C-ME, V…	52	3	3	1	9	MDPI	BASEL	ST ALBAN-ANLAGE 66, CH-4052 BASEL, SWITZERLAND		1422-0067		INT J MOL SCI	Int. J. Mol. Sci.	OCT	2020	21	20
J	Chaudhary, AK; Mondal, G; Kumar, V; Kattel, K; Mahato, RI				Chaudhary, Amit Kumar; Mondal, Goutam; Kumar, Virender; Kattel, Krishna; Mahato, Ram I.			Chemosensitization and inhibition of pancreatic cancer stem cell proliferation by overexpression of microRNA-205	CANCER LETTERS			English	Article						Pancreatic cancer; Chemoresistance; Drug delivery; Gemcitabine; MicroRNA; Tumor suppressor	EPITHELIAL-MESENCHYMAL TRANSITION; REVERSES GEMCITABINE RESISTANCE; RIBONUCLEOTIDE REDUCTASE M1; MULTIDRUG-RESISTANCE; INITIATING CELLS; MIR-200 FAMILY; EXPRESSION; CAVEOLIN-1; CARCINOMA; CHEMORESISTANCE	Treatment of pancreatic cancer with gemcitabine (GEM) is limited due to its rapid plasma metabolism and development of chemoresistance. MicroRNA (miRNA) regulates cancer stem cell (CSC) maintenance and induces chemoresistance in cancer cells. In this study, we observed differential downregulation of miR-205 (miR-205-5p) in human pancreatic cancer tissues and cells. Compared to GEM-sensitive MIA P…	[Chaudhary, Amit Kumar; Mondal, Goutam; Kumar, Virender; Kattel, Krishna; Mahato, Ram I.] Univ Nebraska Med Ctr, Dept Pharmaceut Sci, 986025 Nebraska Med Ctr, Omaha, NE 68198 USA		Mahato, RI (通讯作者)，Univ Nebraska Med Ctr, Dept Pharmaceut Sci, 986025 Nebraska Med Ctr, Omaha, NE 68198 USA.	ram.maharo@unmc.edu		Mondal, Goutam/0000-0001-6067-8030	National Institutes of Health [1R01EB017853, P50CA127297]; Fred and Pamela Buffet Cancer Center; Faculty Start-up fund; NATIONAL CANCER INSTITUTE [P50CA127297] Funding Source: NIH RePORTER; NATIONAL INSTITUTE OF BIOMEDICAL IMAGING AND BIOENGINEERING [R01EB017853] Funding Source: NIH RePORTER	National Institutes of Health(United States Department of Health & Human ServicesNational Institutes of Health (NIH) - USA); Fred and Pamela Buffet Cancer Center; Faculty Start-up fund; NATIONAL CANCER INSTITUTE(United States Department of Health & Human ServicesNational Institutes of Health (NIH) - USANIH National Cancer Institute (NCI)); NATIONAL INSTITUTE OF BIOMEDICAL IMAGING AND BIOENGINEERI…	This work was supported by the National Institutes of Health (1R01EB017853, P50CA127297), Fred and Pamela Buffet Cancer Center and the Faculty Start-up fund to RIM.	Akita H, 2009, ONCOGENE, V28, P2903, DOI 10.1038/onc.2009.158; Ali S, 2010, CANCER RES, V70, P3606, DOI 10.1158/0008-5472.CAN-09-4598; Amponsah PS, 2017, CANCER LETT, V388, P107, DOI 10.1016/j.canlet.2016.11.035; Bailey JM, 2008, CLIN CANCER RES, V14, P5995, DOI 10.1158/1078-0432.CCR-08-0291; Cao L. Y., 2016, YI KE DA XUE XUE BAO, V36, P1700; Chatterjee M, 2015, SCI REP-UK, V5, DOI 10.1038/srep10…	48	63	67	1	34	ELSEVIER IRELAND LTD	CLARE	ELSEVIER HOUSE, BROOKVALE PLAZA, EAST PARK SHANNON, CO, CLARE, 00000, IRELAND	0304-3835	1872-7980		CANCER LETT	Cancer Lett.	AUG 28	2017	402
J	Ji, SR; Zhang, B; Liu, J; Qin, Y; Liang, C; Shi, S; Jin, KZ; Liang, DK; Xu, WY; Xu, HX; Wang, WQ; Wu, CT; Liu, L; Liu, C; Xu, J; Ni, QX; Yu, XJ				Ji, Shunrong; Zhang, Bo; Liu, Jiang; Qin, Yi; Liang, Chen; Shi, Si; Jin, Kaizhou; Liang, Dingkong; Xu, Wenyan; Xu, Huaxiang; Wang, Wenquan; Wu, Chuntao; Liu, Liang; Liu, Chen; Xu, Jin; Ni, Quanxing; Yu, Xianjun			ALDOA functions as an oncogene in the highly metastatic pancreatic cancer	CANCER LETTERS			English	Article						Pancreatic cancer; Metastasis; ALDOA; Glucose metabolism	HUMAN ALDOLASE; TGF-BETA; METABOLISM; GENE; EXPRESSION; ENZYMES; MYC	Pancreatic cancer is an aggressive and devastating disease that is characterized by uncontrolled progression, invasiveness and resistance to conventional treatment. In the past decades, much effort has been given to cancer genetics and pathological classification of this disease. Our previous study has uncovered a subgroup of patients with poor outcome, which is characterized by serum signature o…	[Ji, Shunrong; Zhang, Bo; Liu, Jiang; Qin, Yi; Liang, Chen; Shi, Si; Jin, Kaizhou; Liang, Dingkong; Xu, Wenyan; Xu, Huaxiang; Wang, Wenquan; Wu, Chuntao; Liu, Liang; Liu, Chen; Xu, Jin; Ni, Quanxing; Yu, Xianjun] Fudan Univ, Shanghai Canc Ctr, Dept Pancreat Surg, Shanghai 200032, Peoples R China; [Ji, Shunrong; Zhang, Bo; Liu, Jiang; Qin, Yi; Liang, Chen; Shi, Si; Jin, Kaizhou; Liang, Dingkong; X…		Yu, XJ (通讯作者)，Fudan Univ, Shanghai Canc Ctr, Dept Pancreat Surg, Shanghai 200032, Peoples R China.; Yu, XJ (通讯作者)，Fudan Univ, Shanghai Med Coll, Dept Oncol, Shanghai 200032, Peoples R China.; Yu, XJ (通讯作者)，Fudan Univ, Pancreat Canc Inst, Shanghai 200032, Peoples R China.	yuxianjun88@hotmail.com		Shi, Si/0000-0002-6652-0629; yu, xianjun/0000-0002-6697-7143; Liang, Chen/0000-0003-0578-7589	National Natural Science Foundation of China [81372651, 81201900, 81172276, 81101565]; Sino-German Center [GZ857]; Ph.D. Programs Foundation of Ministry of Education of the People's Republic of China [20120071120104]; Program of Science and Technology Commission of Shanghai Municipality [13431900105, 13DZ1942802]	National Natural Science Foundation of China(National Natural Science Foundation of China (NSFC)); Sino-German Center; Ph.D. Programs Foundation of Ministry of Education of the People's Republic of China; Program of Science and Technology Commission of Shanghai Municipality(Science & Technology Commission of Shanghai Municipality (STCSM))	This work was supported by National Natural Science Foundation of China [81372651, 81201900, 81172276 and 81101565], Sino-German Center [GZ857], Ph.D. Programs Foundation of Ministry of Education of the People's Republic of China [20120071120104], Program of Science and Technology Commission of Shanghai Municipality [13431900105, 13DZ1942802].	Bardeesy N, 2002, NAT REV CANCER, V2, P897, DOI 10.1038/nrc949; Bryant KL, 2014, TRENDS BIOCHEM SCI, V39, P91, DOI 10.1016/j.tibs.2013.12.004; Cairns RA, 2011, NAT REV CANCER, V11, P85, DOI 10.1038/nrc2981; Cantor JR, 2012, CANCER DISCOV, V2, P881, DOI 10.1158/2159-8290.CD-12-0345; CARR D, 1993, BIOCHEM BIOPH RES CO, V195, P289, DOI 10.1006/bbrc.1993.2043; Chiavarina B, 2012, CELL CYCLE, V11, P32…	36	72	74	1	31	ELSEVIER IRELAND LTD	CLARE	ELSEVIER HOUSE, BROOKVALE PLAZA, EAST PARK SHANNON, CO, CLARE, 00000, IRELAND	0304-3835	1872-7980		CANCER LETT	Cancer Lett.	APR 28	2016	374	1
J	Arem, H; Yu, K; Xiong, X; Moy, K; Freedman, ND; Mayne, ST; Albanes, D; Arslan, AA; Austin, M; Bamlet, WR; Beane-Freeman, L; Bracci, P; Canzian, F; Cotterchio, M; Duell, EJ; Gallinger, S; Giles, GG; Goggins, M; Goodman, PJ; Hartge, P; Hassan, M; Helzlsouer, K; Henderson, B; Holly, EA; Hoover, R; Jacobs, EJ; Kamineni, A; Klein, A; Klein, E; Kolonel, LN; Li, D; Malats, N; Mannistoo, S; McCullough, M…				Arem, Hannah; Yu, Kai; Xiong, Xiaoqin; Moy, Kristin; Freedman, Neal D.; Mayne, Susan T.; Albanes, Demetrius; Arslan, Alan A.; Austin, Melissa; Bamlet, William R.; Beane-Freeman, Laura; Bracci, Paige; Canzian, Federico; Cotterchio, Michelle; Duell, Eric J.; Gallinger, Steve; Giles, Graham G.; Goggins, Michael; Goodman, Phyllis J.; Hartge, Patricia; Hassan, Manal; Helzlsouer, Kathy; Henderson, Bria…			Vitamin D Metabolic Pathway Genes and Pancreatic Cancer Risk	PLOS ONE			English	Article							GENOME-WIDE ASSOCIATION; UNITED-STATES; MORTALITY; SUSCEPTIBILITY; COHORT; DETERMINANTS; CONSORTIUM; RADIATION; JAPAN	Evidence on the association between vitamin D status and pancreatic cancer risk is inconsistent. This inconsistency may be partially attributable to variation in vitamin D regulating genes. We selected 11 vitamin D-related genes (GC, DHCR7, CYP2R1, VDR, CYP27B1, CYP24A1, CYP27A1, RXRA, CRP2, CASR and CUBN) totaling 213 single nucleotide polymorphisms (SNPs), and examined associations with pancrea…	[Arem, Hannah; Yu, Kai; Moy, Kristin; Freedman, Neal D.; Albanes, Demetrius; Beane-Freeman, Laura; Hartge, Patricia; Hoover, Robert; Tobias, Geoffrey S.; Sampson, Joshua N.; Stolzenberg-Solomon, Rachael Z.] NCI, Div Canc Epidemiol & Genet, Bethesda, MD 20892 USA; [Xiong, Xiaoqin] Informat Management Syst Inc, Calverton, MD USA; [Mayne, Susan T.; Risch, Harvey] Yale Univ, Sch Publ Hlth, Yale Canc …		Arem, H (通讯作者)，NCI, Div Canc Epidemiol & Genet, Bethesda, MD 20892 USA.	Hannah.arem@nih.gov	Freeman, Laura E. Beane/C-4468-2015; Gallinger, Steven/E-4575-2013; Tobias, Geoffrey S/M-4135-2016; Visvanathan, Kala/AAE-4396-2021; Freedman, Neal David/AAA-5929-2022; Freedman, Neal D/B-9741-2015; Severi, Gianluca/H-3774-2018; Porta, Miquel/AAD-5371-2020; Severi, Gianluca/Q-1824-2019; Stolzenberg-Solomon, Rachael/Y-9280-2018; Porta, Miquel/B-5787-2008; Zheng, Wei/O-3351-2013; Malats, Nuria/H-70…	Freeman, Laura E. Beane/0000-0003-1294-4124; Tobias, Geoffrey S/0000-0002-2878-8253; Freedman, Neal David/0000-0003-0074-1098; Freedman, Neal D/0000-0003-0074-1098; Severi, Gianluca/0000-0001-7157-419X; Porta, Miquel/0000-0003-1684-7428; Severi, Gianluca/0000-0001-7157-419X; Stolzenberg-Solomon, Rachael/0000-0003-3698-7006; Porta, Miquel/0000-0003-1684-7428; Zheng, Wei/0000-0003-1226-070X; Zeleni…	National Cancer Institute, National Institutes of Health [HHSN261200800001E]; NATIONAL CANCER INSTITUTE [UM1CA173640, UG1CA189974, U10CA037429, UM1CA182883, UM1CA182910, P50CA102701, UM1CA182934, K05CA154337, ZIACP010193] Funding Source: NIH RePORTER	National Cancer Institute, National Institutes of Health(United States Department of Health & Human ServicesNational Institutes of Health (NIH) - USANIH National Cancer Institute (NCI)); NATIONAL CANCER INSTITUTE(United States Department of Health & Human ServicesNational Institutes of Health (NIH) - USANIH National Cancer Institute (NCI))	This project has been funded in whole or in part with federal funds from the National Cancer Institute, National Institutes of Health, under Contract No. HHSN261200800001E. The content of this publication does not necessarily reflect the views or policies of the Department of Health and Human Services, nor does mention of trade names, commercial products, or organizations imply endorsement by the…	Ahn J, 2010, HUM MOL GENET, V19, P2739, DOI 10.1093/hmg/ddq155; Amundadottir L, 2009, NAT GENET, V41, P986, DOI 10.1038/ng.429; Anderson LN, 2013, PLOS ONE, V8, DOI 10.1371/journal.pone.0066768; Bao Y, 2010, BRIT J CANCER, V102, P1422, DOI 10.1038/sj.bjc.6605658; Berry D, 2011, CURR OPIN NEPHROL HY, V20, P331, DOI 10.1097/MNH.0b013e328346d6ba; Boscoe FP, 2006, BMC CANCER, V6, DOI 10.1186/1471-240…	30	24	24	0	12	PUBLIC LIBRARY SCIENCE	SAN FRANCISCO	1160 BATTERY STREET, STE 100, SAN FRANCISCO, CA 94111 USA	1932-6203			PLOS ONE	PLoS One	MAR 23	2015	10	3
J	Cortese, N; Capretti, G; Barbagallo, M; Rigamonti, A; Takis, PG; Castino, GF; Vignali, D; Maggi, G; Gavazzi, F; Ridolfi, C; Nappo, G; Donisi, G; Erreni, M; Avigni, R; Rahal, D; Spaggiari, P; Roncalli, M; Cappello, P; Novelli, F; Monti, P; Zerbi, A; Allavena, P; Mantovani, A; Marchesi, F				Cortese, Nina; Capretti, Giovanni; Barbagallo, Marialuisa; Rigamonti, Alessandra; Takis, Panteleimon G.; Castino, Giovanni F.; Vignali, Debora; Maggi, Giulia; Gavazzi, Francesca; Ridolfi, Cristina; Nappo, Gennaro; Donisi, Greta; Erreni, Marco; Avigni, Roberta; Rahal, Daoud; Spaggiari, Paola; Roncalli, Massimo; Cappello, Paola; Novelli, Francesco; Monti, Paolo; Zerbi, Alessandro; Allavena, Paola; …			Metabolome of Pancreatic Juice Delineates Distinct Clinical Profiles of Pancreatic Cancer and Reveals a Link between Glucose Metabolism and PD-1(+) Cells	CANCER IMMUNOLOGY RESEARCH			English	Article							DUCTAL ADENOCARCINOMA; T-CELLS; SURVIVAL; BIOMARKERS; SIGNATURE; MICE	Better understanding of pancreatic diseases, including pancreatic ductal adenocarcinoma (PDAC), is an urgent medical need, with little advances in preoperative differential diagnosis, preventing rational selection of therapeutic strategies. The clinical management of pancreatic cancer patients would benefit from the identification of variables distinctively associated with the multiplicity of pan…	[Cortese, Nina; Barbagallo, Marialuisa; Rigamonti, Alessandra; Castino, Giovanni F.; Maggi, Giulia; Avigni, Roberta; Allavena, Paola; Mantovani, Alberto; Marchesi, Federica] Humanitas Clin & Res Ctr IRCCS, Dept Immunol & Inflammat, Milan, Italy; [Capretti, Giovanni; Gavazzi, Francesca; Ridolfi, Cristina; Nappo, Gennaro; Donisi, Greta; Zerbi, Alessandro] Humanitas Clin & Res Ctr IRCCS, Sect Pancre…		Marchesi, F (通讯作者)，Humanitas Clin & Res Ctr, Via Manzoni 56, I-20089 Milan, Italy.	federica.marchesi@humanitasresearch.it	Barbagallo, Marialuisa/ABG-1234-2020; Cortese, Nina/ABI-1314-2020; Monti, Paolo/H-7838-2018; Nappo, Gennaro/AAC-1386-2019; Marchesi, Federica/E-5163-2017; Erreni, Marco/K-2522-2016	Barbagallo, Marialuisa/0000-0003-0294-2299; Monti, Paolo/0000-0002-4452-2164; Marchesi, Federica/0000-0002-7212-5721; Erreni, Marco/0000-0002-1922-0818; Rigamonti, Alessandra/0000-0002-1938-2278; Takis, Panteleimon/0000-0002-7224-0412; Roncalli, Massimo/0000-0002-7901-8910; Gavazzi, Francesca/0000-0003-3207-0292	Associazione Italiana per la Ricerca sul Cancro (AIRC) [IG2016-ID.18443]; AIRC [18011, IG-12182, IG-15257, 21147]	Associazione Italiana per la Ricerca sul Cancro (AIRC)(Fondazione AIRC per la ricerca sul cancro); AIRC(Fondazione AIRC per la ricerca sul cancro)	We thank Roberta Migliore for technical assistance, Daniela Pistillo and the Biobank within the Humanitas Clinical and Research Center, Dr. Antonio Inforzato for helpful discussion on biochemical pathways, and Dr. Floriana Farina for assistance in glycolytic rate assessment. The research leading to these results has received funding from Associazione Italiana per la Ricerca sul Cancro (AIRC) unde…	Ascierto ML, 2016, CANCER IMMUNOL RES, V4, P726, DOI 10.1158/2326-6066.CIR-16-0072; Bailey P, 2016, NATURE, V531, P47, DOI 10.1038/nature16965; Bathe OF, 2011, CANCER EPIDEM BIOMAR, V20, P140, DOI 10.1158/1055-9965.EPI-10-0712; Beatty GL, 2015, GASTROENTEROLOGY, V149, P201, DOI 10.1053/j.gastro.2015.04.010; Brahmer JR, 2012, NEW ENGL J MED, V366, P2455, DOI 10.1056/NEJMoa1200694; Brand A, 2016, C…	47	14	14	3	10	AMER ASSOC CANCER RESEARCH	PHILADELPHIA	615 CHESTNUT ST, 17TH FLOOR, PHILADELPHIA, PA 19106-4404 USA	2326-6066	2326-6074		CANCER IMMUNOL RES	Cancer Immunol. Res.	APR	2020	8	4
J	Guo, JF; Hao, J; Jiang, HX; Jin, J; Wu, HY; Jin, ZD; Li, ZS				Guo, Jiefang; Hao, Jun; Jiang, Hongxue; Jin, Jing; Wu, Hongyu; Jin, Zhendong; Li, Zhaoshen			Proteasome activator subunit 3 promotes pancreatic cancer growth via c-Myc-glycolysis signaling axis	CANCER LETTERS			English	Article						Pancreatic cancer; PSME3; c-Myc; Glycolysis	REG-GAMMA-PROTEASOME; BREAST-CANCER; CELL-CYCLE; MUTANT P53; METABOLISM; PATHWAY; PROLIFERATION; IDENTIFICATION; DEGRADATION; APOPTOSIS	Pancreatic cancer has the worst prognosis among all cancers and novel markers and therapeutic targets are desperately needed for this terribly deadly disease. Proteasome activator subunit 3 (PSME3) is highly involved in the initiation and progression of many human cancers. However, the potential effect of PSME3 on pancreatic cancer remains largely unknown. In the present study, we first found tha…	[Guo, Jiefang; Jiang, Hongxue; Jin, Jing; Wu, Hongyu; Jin, Zhendong; Li, Zhaoshen] Second Mil Med Univ, Changhai Hosp, Dept Gastroenterol, Shanghai 200433, Peoples R China; [Hao, Jun] Second Mil Med Univ, Changhai Hosp, Dept Pancreat Surg, Shanghai 200433, Peoples R China		Jin, ZD; Li, ZS (通讯作者)，Changhai Hosp, Dept Gastroenterol, 168 Changhai Rd, Shanghai 200433, Peoples R China.	zhendjin@126.com; lizhaoshen111@gmail.com			National Natural Scientific Foundation of China [81101575, 81301764]	National Natural Scientific Foundation of China(National Natural Science Foundation of China (NSFC))	This work was supported by the grants from the National Natural Scientific Foundation of China (No. 81101575 and 81301764).	Ali A, 2013, NAT COMMUN, V4, DOI 10.1038/ncomms3667; Barton LF, 2004, J IMMUNOL, V172, P3948, DOI 10.4049/jimmunol.172.6.3948; BUSTAMANTE E, 1977, P NATL ACAD SCI USA, V74, P3735, DOI 10.1073/pnas.74.9.3735; Cai JC, 2013, J CLIN INVEST, V123, P566, DOI 10.1172/JCI65871; Cantor JR, 2012, CANCER DISCOV, V2, P881, DOI 10.1158/2159-8290.CD-12-0345; Chai F, 2015, BIOCHEM BIOPH RES CO, V456, P534, DOI …	31	31	35	1	17	ELSEVIER IRELAND LTD	CLARE	ELSEVIER HOUSE, BROOKVALE PLAZA, EAST PARK SHANNON, CO, CLARE, 00000, IRELAND	0304-3835	1872-7980		CANCER LETT	Cancer Lett.	FEB	2017	386
J	Davis-Yadley, AH; Abbott, AM; Pimiento, JM; Chen, DT; Malafa, MP				Davis-Yadley, Ashley H.; Abbott, Andrea M.; Pimiento, Jose M.; Chen, Dung-Tsa; Malafa, Mokenge P.			Increased Expression of the Glucose Transporter Type 1 Gene Is Associated With Worse Overall Survival in Resected Pancreatic Adenocarcinoma	PANCREAS			English	Article						FDG-PET; GLUT-1; overall survival; pancreatic cancer; prognosis	INDUCIBLE FACTOR-I; CANCER-CELLS; GLUCOSE-TRANSPORTER-1 EXPRESSION; PATIENT SURVIVAL; POOR-PROGNOSIS; MESSENGER-RNA; FDG UPTAKE; CARCINOMA; GLUT1; OVEREXPRESSION	Objectives: There is currently no reliable method to predict the risk of relapse after curative resection of early-stage pancreatic adenocarcinoma. Increased glucose metabolism observed on F-18-fluorodeoxyglucose positron emission tomography (PET) by malignant cells, the Warburg effect, is a well-known characteristic of the malignant phenotype. We investigated the role of glucose transporter type…	[Davis-Yadley, Ashley H.; Abbott, Andrea M.; Pimiento, Jose M.; Malafa, Mokenge P.] H Lee Moffitt Canc Ctr & Res Inst, Dept Gastrointestinal Oncol, Tampa, FL USA; [Davis-Yadley, Ashley H.] Univ S Florida, Morsani Coll Med, Dept Internal Med, Tampa, FL USA; [Chen, Dung-Tsa] H Lee Moffitt Canc Ctr & Res Inst, Dept Biostat, Tampa, FL USA		Malafa, MP (通讯作者)，H Lee Moffitt Canc Ctr & Res Inst, Gastrointestinal Tumor Program, 12902 Magnolia Dr, Tampa, FL 33612 USA.	Mokenge.malafa@moffitt.org	Pimiento, Jose M./AAA-8284-2021		National Cancer Institute/US Public Health Service [1RO1 CA-129227-01A1]; DeBartolo Family; NATIONAL CANCER INSTITUTE [R01CA129227] Funding Source: NIH RePORTER	National Cancer Institute/US Public Health Service(United States Department of Health & Human ServicesNational Institutes of Health (NIH) - USANIH National Cancer Institute (NCI)United States Public Health Service); DeBartolo Family; NATIONAL CANCER INSTITUTE(United States Department of Health & Human ServicesNational Institutes of Health (NIH) - USANIH National Cancer Institute (NCI))	The study was supported in part by National Cancer Institute/US Public Health Service grant 1RO1 CA-129227-01A1. This Total Cancer Care study was enabled, in part, by the generous support of the DeBartolo Family.	American Cancer Society, 2014, CANC FACTS FIG 2014; American Joint Committee on Cancer, 2010, AJCC CANC STAG MAN, P241; Basturk O, 2011, PANCREAS, V40, P187, DOI 10.1097/MPA.0b013e318201c935; Baudy AR, 2012, EJNMMI RES, V2, DOI 10.1186/2191-219X-2-22; Brest A., SEER CANC STAT REV 1; Chen CH, 2001, J BIOL CHEM, V276, P9519, DOI 10.1074/jbc.M010144200; Compton CC, 1997, ARCH PATHOL LAB MED, V121, P…	43	22	23	0	5	LIPPINCOTT WILLIAMS & WILKINS	PHILADELPHIA	TWO COMMERCE SQ, 2001 MARKET ST, PHILADELPHIA, PA 19103 USA	0885-3177	1536-4828		PANCREAS	Pancreas	AUG	2016	45	7
J	Magni, L; Bouazzi, R; Olmedilla, HH; Petersen, PSS; Tozzi, M; Novak, I				Magni, Lara; Bouazzi, Rayhana; Olmedilla, Hugo Heredero; Petersen, Patricia S. S.; Tozzi, Marco; Novak, Ivana			The P2X7 Receptor Stimulates IL-6 Release from Pancreatic Stellate Cells and Tocilizumab Prevents Activation of STAT3 in Pancreatic Cancer Cells	CELLS			English	Article						pancreatic cancer; PDAC; pancreatic stellate cells; IL-6; Tocilizumab; STAT3; fibrosis; eATP	UP-REGULATION; ATP RELEASE; MOUSE; FIBROBLASTS; CONTRIBUTES; ANTAGONISTS; METABOLISM; PRESSURE; ROLES; BASAL	Pancreatic stellate cells (PSCs) are important pancreatic fibrogenic cells that interact with pancreatic cancer cells to promote the progression of pancreatic ductal adenocarcinoma (PDAC). In the tumor microenvironment (TME), several factors such as cytokines and nucleotides contribute to this interplay. Our aim was to investigate whether there is an interaction between IL-6 and nucleotide signal…	[Magni, Lara; Bouazzi, Rayhana; Olmedilla, Hugo Heredero; Petersen, Patricia S. S.; Tozzi, Marco; Novak, Ivana] Univ Copenhagen, Dept Biol, Sect Cell Biol & Physiol, DK-2100 Copenhagen, Denmark		Novak, I (通讯作者)，Univ Copenhagen, Dept Biol, Sect Cell Biol & Physiol, DK-2100 Copenhagen, Denmark.	lara.magni@bio.ku.dk; rayhana.bouazzi@bio.ku.dk; hugo.heredero.olmedilla@gmail.com; patricia@sund.ku.dk; marco.tozzi@sund.ku.dk; inovak@bio.ku.dk	; Novak, Ivana/M-2791-2014	Petersen, Patricia Stephanie S/0000-0003-2560-1446; Tozzi, Marco/0000-0002-2576-0183; Novak, Ivana/0000-0002-8917-8010; Magni, Lara/0000-0003-3258-5800	Danish Council for Independent Research Medical Sciences [8020-00254B]; Marie Sklodowska-Curie COFUND Doctoral Programme TALENT [H2020-MSCA-COFUND-2017-801199]; Danish Council for Independent Research Natural Sciences [4002-00162B]; Novo Nordisk Fonden [100195]	Danish Council for Independent Research Medical Sciences(Det Frie Forskningsrad (DFF)); Marie Sklodowska-Curie COFUND Doctoral Programme TALENT; Danish Council for Independent Research Natural Sciences(Det Frie Forskningsrad (DFF)); Novo Nordisk Fonden(Novo Nordisk Foundation)	This research was funded by the Danish Council for Independent Research Medical Sciences, grant number 8020-00254B, Marie Sklodowska-Curie COFUND Doctoral Programme TALENT, grant number H2020-MSCA-COFUND-2017-801199, the Danish Council for Independent Research Natural Sciences, grant number 4002-00162B, and Novo Nordisk Fonden, grant number 100195).	Adinolfi E, 2005, MOL BIOL CELL, V16, P3260, DOI 10.1091/mbc.E04-11-1025; Adinolfi E, 2010, FASEB J, V24, P3393, DOI 10.1096/fj.09-153601; Adriouch S, 2002, J IMMUNOL, V169, P4108, DOI 10.4049/jimmunol.169.8.4108; Amstrup J, 2003, BIOCHEM J, V374, P51, DOI 10.1042/BJ20030585; Apte MV, 2012, FRONT PHYSIOL, V3, DOI 10.3389/fphys.2012.00344; Baeza-Raja B, 2020, PLOS ONE, V15, DOI 10.1371/journal.pon…	73	2	2	0	0	MDPI	BASEL	ST ALBAN-ANLAGE 66, CH-4052 BASEL, SWITZERLAND		2073-4409		CELLS-BASEL	Cells	AUG	2021	10	8
J	Demirci, H; Erdamar, H; Karakoc, A; Akturk, M; Yilmaz, M; Arslan, M				Demirci, H.; Erdamar, H.; Karakoc, A.; Akturk, M.; Yilmaz, M.; Arslan, M.			CA 72-4 levels in patients with type 2 diabetes mellitus	INTERNATIONAL JOURNAL OF CLINICAL PRACTICE			English	Article							SERUM CA-19-9; CANCER; CA19-9	Objective: CA 72-4 is one of the blood group carbohydrate antigens which can be used as a tumour marker in ovarian, pancreatic and gastrointestinal carcinomas. It can also be elevated in various benign conditions including pancreatitis. Diabetes mellitus is a chronic disorder related with the pancreas. In this study, we investigated CA 72-4 levels in patients with type 2 diabetes and its relation…	[Demirci, H.; Karakoc, A.; Akturk, M.; Arslan, M.] Gazi Univ, Dept Endocrinol, Fac Med, TR-06500 Ankara, Turkey; [Erdamar, H.] Gazi Univ, Dept Med Biochem, Fac Med, TR-06500 Ankara, Turkey; [Yilmaz, M.] Kirikkale Univ, Fac Med, Dept Endocrinol, Kirikkale, Turkey		Demirci, H (通讯作者)，Gazi Univ, Dept Endocrinol, Fac Med, TR-06500 Ankara, Turkey.	drhdemirci@hotmail.com						Am Diabetes Assoc, 2006, DIABETES CARE, V29, pS4; American Diabetes Association, 2004, DIABETES CARE S1, V27, pS15; AOKI Y, 1991, DIABETES RES CLIN PR, V13, P77, DOI 10.1016/0168-8227(91)90036-D; Banfi G, 1996, INT J BIOL MARKER, V11, P207, DOI 10.1177/172460089601100405; BENHAMOU PY, 1991, DIABETES METAB, V17, P39; Calle EE, 2003, NEW ENGL J MED, V348, P1625, DOI 10.1056/NEJMoa021423; Carpelan-H…	15	3	3	2	5	WILEY	HOBOKEN	111 RIVER ST, HOBOKEN 07030-5774, NJ USA	1368-5031	1742-1241		INT J CLIN PRACT	Int. J. Clin. Pract.	JAN	2010	64	1
J	Yu, Q; Jobin, C; Thomas, RM				Yu, Qin; Jobin, Christian; Thomas, Ryan M.			Implications of the microbiome in the development and treatment of pancreatic cancer: Thinking outside of the box by looking inside the gut	NEOPLASIA			English	Review						Pancreatic ductal adenocarcinoma; Microbiota; Oncobiome; Microbiome; Carcinogenesis	DUCTAL ADENOCARCINOMA; PREOPERATIVE THERAPY; COMMENSAL BACTERIA; TUMOR MICROBIOME; DRUG-RESISTANCE; GEMCITABINE; CHEMOTHERAPY; INFLAMMATION; ANTIBIOTICS; INHIBITION	Pancreatic ductal adenocarcinoma is the third leading cause of cancer-related death in the United States. As one of the most lethal cancer types, the prognosis for patients diagnosed with pancreatic cancer remains dismal and novel investigations are urgently needed. Evidence for an association of microbes with pancreatic cancer risk, development, treatment response, and post-treatment survivorshi…	[Yu, Qin; Jobin, Christian] Univ Florida, Coll Med, Dept Med, Gainesville, FL USA; [Jobin, Christian] Univ Florida, Coll Med, Dept Infect Dis & Immunol, Gainesville, FL USA; [Jobin, Christian] Univ Florida, Coll Med, Dept Anat & Cell Biol, Gainesville, FL USA; [Thomas, Ryan M.] Univ Florida, Coll Med, Dept Surg, Gainesville, FL 32611 USA; [Thomas, Ryan M.] Univ Florida, Coll Med, Dept Mol Genet &…		Thomas, RM (通讯作者)，Univ Florida, Coll Med, Dept Surg, Gainesville, FL 32611 USA.; Thomas, RM (通讯作者)，Univ Florida, Coll Med, Dept Mol Genet & Microbiol, Gainesville, FL 32611 USA.	Ryan.Thomas@surgery.ufl.edu			American Cancer Society Norma and Rich DiMarco Mentored Research Scholar Grant [MRSG-17-228-01-TBG]; UF Health Cancer Center Pilot Project Grant	American Cancer Society Norma and Rich DiMarco Mentored Research Scholar Grant; UF Health Cancer Center Pilot Project Grant	This work was supported by the American Cancer Society Norma and Rich DiMarco Mentored Research Scholar Grant [MRSG-17-228-01-TBG] and the UF Health Cancer Center Pilot Project Grant.	Abubucker S, 2012, PLOS COMPUT BIOL, V8, DOI 10.1371/journal.pcbi.1002358; American Cancer Society, CANC FACTS STAT; Amrutkar M, 2017, CANCERS, V9, DOI 10.3390/cancers9110157; [Anonymous], 2020, CANC FACTS FIG 2015; Arthur JC, 2012, SCIENCE, V338, P120, DOI 10.1126/science.1224820; Aykut B, 2019, NATURE, V574, P264, DOI 10.1038/s41586-019-1608-2; Beck JM, 2012, TRANSL RES, V160, P258, DOI 10.1016…	108	7	8	2	5	ELSEVIER SCIENCE INC	NEW YORK	STE 800, 230 PARK AVE, NEW YORK, NY 10169 USA	1476-5586			NEOPLASIA	Neoplasia		2021	23	2
J	Li, Y; Yang, XJ; Kang, XN; Liu, SL				Li, Ying; Yang, Xiaojuan; Kang, Xiaoning; Liu, Shanglong			The regulatory roles of long noncoding RNAs in the biological behavior of pancreatic cancer	SAUDI JOURNAL OF GASTROENTEROLOGY			English	Review						Long noncoding RNAs; pancreatic cancer; tumorigenesis	EPITHELIAL-MESENCHYMAL TRANSITION; PROGRESSION; OVEREXPRESSION; EXPRESSION; PROMOTES; GROWTH; LNCRNA; PCA3; AMPLIFICATION; CONTRIBUTES	Long noncoding RNAs (lncRNAs) are a new lass of regulators. LncRNAs are defined as endogenous transcribed RNA molecules with transcript length of >200 nt. Accumulating evidence has shown that lncRNAs are involved in many physiological processes such as cell cycle regulation, cell apoptosis and survival, cancer migration and metabolism. However, the biological and molecular mechanisms of lncRNAs i…	[Li, Ying] Qingdao Univ, Affiliated Hosp, Med Coll, Dept Blood Transfus, Qingdao, Shandong, Peoples R China; [Yang, Xiaojuan; Kang, Xiaoning] Qingdao Univ, Affiliated Hosp, Med Coll, Dept Operating Room, Qingdao, Shandong, Peoples R China; [Liu, Shanglong] Qingdao Univ, Affiliated Hosp, Med Coll, Dept Gastroenterol Surg, Qingdao 266003, Shandong, Peoples R China		Liu, SL (通讯作者)，Qingdao Univ, Affiliated Hosp, Med Coll, Dept Gastroenterol Surg, Qingdao 266003, Shandong, Peoples R China.	liushanglong@qdyy.cn			National Natural Science Foundation of China [81802888]; Key Research and Development Project of Shandong Province [2018GSF118088]	National Natural Science Foundation of China(National Natural Science Foundation of China (NSFC)); Key Research and Development Project of Shandong Province	The present study was supported by the National Natural Science Foundation of China (Grant nos. 81802888) and the Key Research and Development Project of Shandong Province (Grant no. 2018GSF118088).	Aghdassi A, 2007, CANCER RES, V67, P616, DOI 10.1158/0008-5472.CAN-06-1567; Banfai B, 2012, GENOME RES, V22, P1646, DOI 10.1101/gr.134767.111; Birnbaum JK, 2015, CANCER EPIDEM BIOMAR, V24, P677, DOI 10.1158/1055-9965.EPI-14-1224; Byun HM, 2007, CANCER RES, V67, P10753, DOI 10.1158/0008-5472.CAN-07-0329; Cai B, 2014, NEOPLASMA, V61, P379, DOI 10.4149/neo_2014_075; Cheng YT, 2015, ONCOTARGET, V6, P…	43	19	19	0	1	WOLTERS KLUWER MEDKNOW PUBLICATIONS	MUMBAI	WOLTERS KLUWER INDIA PVT LTD , A-202, 2ND FLR, QUBE, C T S NO 1498A-2 VILLAGE MAROL, ANDHERI EAST, MUMBAI, 400059, INDIA	1319-3767	1998-4049		SAUDI J GASTROENTERO	Saudi J. Gastroenterol.	MAY-JUN	2019	25	3
J	Zhu, SP; Yang, K; Yang, SY; Zhang, L; Xiong, MM; Zhang, JW; Chen, B				Zhu, Shaopu; Yang, Kang; Yang, Shiyi; Zhang, Li; Xiong, Maoming; Zhang, Jiawei; Chen, Bo			A high bile acid environment promotes apoptosis and inhibits migration in pancreatic cancer	BIOENGINEERED			English	Article						Pancreatic cancer; bile acids; epithelial-mesenchymal transition; apoptosis	PRIMARY BILIARY-CIRRHOSIS; CARCINOGENS; CELLS	Bile acids, the main organic solutes in bile, have been established to play an important role at physiological concentrations in gastrointestinal metabolism. However, under pathological conditions, such as cholestatic disease, cholestasis can damage hepatocytes/biliary epithelial cells leading to apoptosis or necrosis. Clinically, pancreatic head cancer usually presents with obstructive jaundice …	[Zhu, Shaopu; Yang, Shiyi; Xiong, Maoming; Zhang, Jiawei; Chen, Bo] Anhui Med Univ, Dept Gen Surg, Affiliated Hosp 1, Hefei, Anhui, Peoples R China; [Zhu, Shaopu; Yang, Kang; Yang, Shiyi] Anhui Med Univ, Hefei, Anhui, Peoples R China; [Yang, Kang] Anhui Med Univ, Dept Gen Surg, Affiliated Hosp 4, Hefei, Anhui, Peoples R China; [Zhang, Li] Xuzhou Med Univ, Pharm, Xuzhou, Jiangsu, Peoples R China		Chen, B (通讯作者)，Anhui Med Univ, Dept Gen Surg, Affiliated Hosp 1, Hefei, Anhui, Peoples R China.	chenbo@ahmu.edu.cn			National Natural Science Foundation of China [81602425]; Quality Engineering Project in Anhui Province [2020jyxm0898]; Clinical Research Project of Anhui Medical University [2020xkj176]	National Natural Science Foundation of China(National Natural Science Foundation of China (NSFC)); Quality Engineering Project in Anhui Province; Clinical Research Project of Anhui Medical University	This work was supported by grants from the National Natural Science Foundation of China (No.81602425), Quality Engineering Project in Anhui Province (No.2020jyxm0898), Clinical Research Project of Anhui Medical University (No.2020xkj176).	Adachi T, 2006, J SURG RES, V136, P106, DOI 10.1016/j.jss.2006.04.025; Ajouz H, 2014, WORLD J SURG ONCOL, V12, DOI 10.1186/1477-7819-12-164; Arin MJ, 2009, HUM GENET, V125, P355, DOI 10.1007/s00439-009-0646-5; Berg PA, 2011, LIVER INT, V31, P920, DOI 10.1111/j.1478-3231.2011.02457.x; Bernstein H, 2005, MUTAT RES-REV MUTAT, V589, P47, DOI 10.1016/j.mrrev.2004.08.001; Bilgic C, 2020, INT J INFECT D…	31	0	0	0	0	TAYLOR & FRANCIS INC	PHILADELPHIA	530 WALNUT STREET, STE 850, PHILADELPHIA, PA 19106 USA	2165-5979	2165-5987		BIOENGINEERED	Bioengineered	MAR 1	2022	13	3
J	Fretland, AJ; Devanaboyina, US; Nangju, NA; Leff, MA; Xiao, GH; Webb, SJ; Doll, MA; Hein, DW				Fretland, AJ; Devanaboyina, US; Nangju, NA; Leff, MA; Xiao, GH; Webb, SJ; Doll, MA; Hein, DW			DNA adduct levels and absence of tumors in female rapid and slow acetylator congenic hamsters administered the rat mammary carcinogen 2-amino-1-methyl-6-phenylimidazo[4,5-b]pyridine	JOURNAL OF BIOCHEMICAL AND MOLECULAR TOXICOLOGY			English	Article						2-amino-1-methyl-6-phenylimidazo[4,5b]pyridine; PhIP; mammary cancer; Syrian hamster, acetylation polymorphism, DNA adducts	POLYMORPHIC ACETYLTRANSFERASE LOCUS; SPRAGUE-DAWLEY RATS; ARYLAMINE N-ACETYLTRANSFERASE; FOOD-BORNE CARCINOGEN; DONE MEAT INTAKE; SYRIAN-HAMSTERS; HETEROCYCLIC AMINES; METABOLIC-ACTIVATION; COLORECTAL-CANCER; ORGAN CYTOSOLS	N-acetyltransferases (EC 2.3.1.5) catalyze O-acetylation of heterocyclic amine carcinogens to DNA-reactive electrophiles that bind and mutate DNA. An acetylation polymorphism exists in humans and Syrian hamsters regulated by N-acetyltransferase-2 (NAT2) genotype. Some human epidemiological studies suggest a role for NAT2 phenotype in predisposition to cancers related to heterocyclic amine exposur…	Univ Louisville, Sch Med, Dept Pharmacol & Toxicol, Louisville, KY 40292 USA		Hein, DW (通讯作者)，Univ Louisville, Sch Med, Dept Pharmacol & Toxicol, Louisville, KY 40292 USA.	d.hein@louisville.edu	Hein, David W/A-9707-2008	Hein, David/0000-0003-3261-9775	NCI NIH HHS [R01 CA034627, R01 CA034627-15, R01-CA34627] Funding Source: Medline; NATIONAL CANCER INSTITUTE [R01CA034627] Funding Source: NIH RePORTER	NCI NIH HHS(United States Department of Health & Human ServicesNational Institutes of Health (NIH) - USANIH National Cancer Institute (NCI)); NATIONAL CANCER INSTITUTE(United States Department of Health & Human ServicesNational Institutes of Health (NIH) - USANIH National Cancer Institute (NCI))		Adams R A, 1979, Prog Exp Tumor Res, V24, P408; ALEXANDER J, 1994, ENVIRON HEALTH PERSP, V102, P109, DOI 10.2307/3432162; Augustsson K, 1999, LANCET, V353, P703, DOI 10.1016/S0140-6736(98)06099-1; BUONARATI MH, 1990, CARCINOGENESIS, V11, P1133, DOI 10.1093/carcin/11.7.1133; BUONARATI MH, 1990, MUTAT RES, V245, P185, DOI 10.1016/0165-7992(90)90048-O; Chen J, 1998, CANCER RES, V58, P3307; Deitz AC,…	59	7	7	0	0	WILEY	HOBOKEN	111 RIVER ST, HOBOKEN 07030-5774, NJ USA	1095-6670	1099-0461		J BIOCHEM MOL TOXIC	J. Biochem. Mol. Toxicol.		2001	15	1
J	Vervoort, L; Burvenich, I; Staelens, S; Dumolyn, C; Waegemans, E; Van Steenkiste, M; Baird, SK; Scott, AM; De Vos, F				Vervoort, Liesbet; Burvenich, Ingrid; Staelens, Steven; Dumolyn, Caroline; Waegemans, Els; Van Steenkiste, Magali; Baird, Sarah K.; Scott, Andrew M.; De Vos, Filip			Preclinical Evaluation of Monoclonal Antibody 14C5 for Targeting Pancreatic Cancer	CANCER BIOTHERAPY AND RADIOPHARMACEUTICALS			English	Article						monoclonal antibody; 111-indium; 131-iodine; radioimmunodetection; pancreatic cancer	CELL SUBSTRATE ADHESION; NUDE-MICE BEARING; IN-VITRO; STELLATE CELL; PHASE-I; BIODISTRIBUTION; ANTIGEN; VIVO; CARCINOMA; THERAPY	The use of radiolabeled antibodies that are able to target primary tumors as well as metastatic tumor sites with minimal reactivity to normal tissues is a promising approach for treating pancreatic cancer. In this study, the integrin alpha(v)beta(5) is studied as a target for the diagnosis of and potential therapy for human pancreatic cancer by using the radiolabeled murine monoclonal antibody (m…	[Vervoort, Liesbet; Dumolyn, Caroline; Waegemans, Els; Van Steenkiste, Magali; De Vos, Filip] Univ Ghent, Lab Radiopharm, B-9000 Ghent, Belgium; [Staelens, Steven] Univ Ghent, IBBT MEDISIP, B-9000 Ghent, Belgium; [Burvenich, Ingrid; Baird, Sarah K.; Scott, Andrew M.] Ludwig Inst Canc Res, Tumour Targeting Lab, Heidelberg, Vic, Australia		Vervoort, L (通讯作者)，Univ Ghent, Lab Radiopharm, Harelbekestr 72, B-9000 Ghent, Belgium.	liesbet.vervoort@ugent.be	Staelens, Steven/D-8385-2017	Staelens, Steven/0000-0003-3376-0519; Burvenich, Ingrid/0000-0001-8384-2403; Scott, Andrew/0000-0002-6656-295X	Victorian Government	Victorian Government	The data and human normal and pancreatic tissues used in this project were provided by the Victorian Cancer Biobank with appropriate ethics approval. The Victorian Cancer Biobank is supported by the Victorian Government. The authors thank Dr. Peter Crowley, Director, and Dr. Siddhartha Deb, Senior Pathology Registrar, Department of Anatomical Pathology, Austin Health, for scoring the pancreatic t…	Bachem MG, 2005, GASTROENTEROLOGY, V128, P907, DOI 10.1053/j.gastro.2004.12.036; Behr TM, 1999, CANCER RES, V59, P2635; Brooks PC, 1997, J CLIN INVEST, V99, P1390, DOI 10.1172/JCI119298; Brouwers AH, 2003, CLIN CANCER RES, V9, p3953S; Brouwers AH, 2004, J NUCL MED, V45, P327; Burvenich I, 2005, CLIN CANCER RES, V11, P7288, DOI 10.1158/1078-0432.CCR-04-2503; Burvenich I, 2008, MOL CANCER THER, V7,…	63	12	12	0	5	MARY ANN LIEBERT, INC	NEW ROCHELLE	140 HUGUENOT STREET, 3RD FL, NEW ROCHELLE, NY 10801 USA	1084-9785	1557-8852		CANCER BIOTHER RADIO	Cancer Biother. Radiopharm.	APR	2010	25	2
J	Fabian, A; Stegner, S; Miarka, L; Zimmermann, J; Lenk, L; Rahn, S; Buttlar, J; Viol, F; Knaack, H; Esser, D; Schauble, S; Grossmann, P; Marinos, G; Hasler, R; Mikulits, W; Saur, D; Kaleta, C; Schafer, H; Sebens, S				Fabian, Alexander; Stegner, Simon; Miarka, Lauritz; Zimmermann, Johannes; Lenk, Lennart; Rahn, Sascha; Buttlar, Jann; Viol, Fabrice; Knaack, Hendrike; Esser, Daniela; Schaeuble, Sascha; Grossmann, Peter; Marinos, Georgios; Haesler, Robert; Mikulits, Wolfgang; Saur, Dieter; Kaleta, Christoph; Schaefer, Heiner; Sebens, Susanne			Metastasis of pancreatic cancer: An uninflamed liver micromilieu controls cell growth and cancer stem cell properties by oxidative phosphorylation in pancreatic ductal epithelial cells	CANCER LETTERS			English	Article						Pancreatic cancer; Metastases; Cancer sternness; Metabolism; Liver microenvironment	HEPATIC STELLATE CELLS; TUMOR-GROWTH; SUCCINATE-DEHYDROGENASE; METABOLIC SYMBIOSIS; COLORECTAL-CANCER; EXPRESSION; PLASTICITY; IMPACT; MCT4; HETEROGENEITY	Pancreatic ductal adenocarcinoma (PDAC) is commonly diagnosed when liver metastases already emerged. We recently demonstrated that hepatic stromal cells determine the dormancy status along with cancer stem cell (CSC) properties of pancreatic ductal epithelial cells (PDECs) during metastasis. This study investigated the influence of the hepatic microenvironment - and its inflammatory status - on m…	[Fabian, Alexander; Stegner, Simon; Miarka, Lauritz; Rahn, Sascha; Buttlar, Jann; Knaack, Hendrike; Schaefer, Heiner; Sebens, Susanne] Christian Albrechts Univ Kiel, Inst Expt Canc Res, Grp Inflammatory Carcinogenesis, Campus Kiel,Arnold Heller Str 3,Bldg 17, D-24105 Kiel, Germany; [Fabian, Alexander; Stegner, Simon; Miarka, Lauritz; Rahn, Sascha; Buttlar, Jann; Knaack, Hendrike; Schaefer, Heiner…		Sebens, S (通讯作者)，Christian Albrechts Univ Kiel, Inst Expt Canc, Grp Inflammatory Carcinogenesis, Arnold Heller Str 3,Haus 17, D-24105 Kiel, Germany.; Sebens, S (通讯作者)，UKSH Campus Kiel, Arnold Heller Str 3,Haus 17, D-24105 Kiel, Germany.	susanne.sebens@email.uni-kiel.de	Schäuble, Sascha/AAF-7809-2021; Sebens, Susanne/C-1222-2010; Rahn, Sascha/AAE-7777-2021; Lenk, Lennart/AAH-3112-2020; Schäfer, Heiner/C-1055-2011; Esser, Daniela/ABB-9383-2020; Häsler, Robert/A-4908-2009; Saur, Dieter/O-8355-2015; Mikulits, Wolfgang/AAH-4043-2021	Häsler, Robert/0000-0003-4174-8229; Saur, Dieter/0000-0001-5874-0210; Zimmermann, Johannes/0000-0002-5041-1954; Mikulits, Wolfgang/0000-0003-4612-7106; MARINOS, GEORGIOS/0000-0002-6443-7696	German Cancer Aid; Deutsche Forschungsgemeinschaft; UKSH Forderstiftung; excellence cluster "Inflammation at Interfaces"	German Cancer Aid(Deutsche Krebshilfe); Deutsche Forschungsgemeinschaft(German Research Foundation (DFG)); UKSH Forderstiftung; excellence cluster "Inflammation at Interfaces"	Financial support by the German Cancer Aid (S.Se.), the Deutsche Forschungsgemeinschaft (H.S. and G.M.), the excellence cluster "Inflammation at Interfaces" (C.K.) and the UKSH Forderstiftung (S.Se.) is acknowledged.	Ahmad SS, 2013, INT J ONCOL, V43, P586, DOI 10.3892/ijo.2013.1971; Aspuria PJP, 2014, CANCER METAB, V2, DOI 10.1186/2049-3002-2-21; Bardella C, 2011, BBA-BIOENERGETICS, V1807, P1432, DOI 10.1016/j.bbabio.2011.07.003; BARRANDON Y, 1987, P NATL ACAD SCI USA, V84, P2302, DOI 10.1073/pnas.84.8.2302; Bates D, 2015, PLOS COMPUT BIOL, V67, P1, DOI 10.18637/jss.v067.i01; Bates D, 2015, J STAT SOFTW, V67,…	63	18	19	2	14	ELSEVIER IRELAND LTD	CLARE	ELSEVIER HOUSE, BROOKVALE PLAZA, EAST PARK SHANNON, CO, CLARE, 00000, IRELAND	0304-3835	1872-7980		CANCER LETT	Cancer Lett.		2019	453
J	Bukhari, SA; Yasmin, A; Zahoor, MA; Mustafa, G; Sarfraz, I; Rasul, A				Bukhari, Shazia Anwer; Yasmin, Aysha; Zahoor, Muhammad Asif; Mustafa, Ghulam; Sarfraz, Iqra; Rasul, Azhar			Secreted frizzled-related protein 4 and its implication in obesity and type-2 diabetes	IUBMB LIFE			English	Review						adipokines; obesity; SFRP4; type-2 diabetes; Wnt signaling	LOCALIZED PROSTATE-CANCER; WNT SIGNALING PATHWAY; ADIPOGENIC DIFFERENTIATION; INSULIN-SECRETION; EXPRESSION; SFRP4; CELL; BETA; INHIBITION; METHYLGLYOXAL	Secreted frizzled-related protein 4 (SFRP4) is a member of secreted protein family with sequence similarity to frizzled receptors of wingless-related integration site (Wnt) signaling pathways. These proteins control diverse functions from embryonic development to adults in many organisms including humans. Initially, SFRPs were recognized as antagonists of Wnt signaling and supposed to interact wi…	[Bukhari, Shazia Anwer; Yasmin, Aysha; Mustafa, Ghulam] Govt Coll Univ, Dept Biochem, Faisalabad 38000, Pakistan; [Zahoor, Muhammad Asif] Govt Coll Univ, Dept Microbiol, Faisalabad, Pakistan; [Sarfraz, Iqra; Rasul, Azhar] Govt Coll Univ, Dept Zool, Faisalabad, Pakistan		Bukhari, SA (通讯作者)，Govt Coll Univ, Dept Biochem, Faisalabad 38000, Pakistan.; Rasul, A (通讯作者)，Govt Coll Univ, Dept Zool, Cell & Mol Biol Lab, Faisalabad 38000, Pakistan.	bukhari.shazia@yahoo.com; drazharrasul@gmail.com	, A. Rasul/GMW-9774-2022; Rasul, Azhar/AAF-5253-2021; Zahoor, Muhammad Asif/Q-8873-2016; Mustafa, Dr. Ghulam/A-1657-2017	, A. Rasul/0000-0002-1014-525X; Rasul, Azhar/0000-0001-9669-7364; Zahoor, Muhammad Asif/0000-0002-0895-7312; Mustafa, Dr. Ghulam/0000-0001-6510-6496	HEC Pakistan	HEC Pakistan(Higher Education Commission of Pakistan)	HEC Pakistan	Abiola M, 2009, PLOS ONE, V4, DOI 10.1371/journal.pone.0008509; Al-Shukaili A, 2013, INT J ENDOCRINOL, V2013, DOI 10.1155/2013/976810; Bafico A, 1999, J BIOL CHEM, V274, P16180, DOI 10.1074/jbc.274.23.16180; Bell E, 2003, DEVELOPMENT, V130, P1381, DOI 10.1242/dev.00344; Bergmann K, 2014, CLIN BIOCHEM, V47, P529, DOI 10.1016/j.clinbiochem.2014.03.007; Boni-Schnetzler M, 2008, J CLIN ENDOCR METAB, …	75	16	19	0	4	WILEY	HOBOKEN	111 RIVER ST, HOBOKEN 07030-5774, NJ USA	1521-6543	1521-6551		IUBMB LIFE	IUBMB Life	NOV	2019	71	11
J	Zhu, XR; Peng, SQ; Wang, L; Chen, XY; Feng, CX; Liu, YY; Chen, MB				Zhu, Xiao-ren; Peng, Shi-qing; Wang, Le; Chen, Xiao-yu; Feng, Chun-xia; Liu, Yuan-yuan; Chen, Min-bin			Identification of phosphoenolpyruvate carboxykinase 1 as a potential therapeutic target for pancreatic cancer	CELL DEATH & DISEASE			English	Article							GLYCERONEOGENESIS; METABOLISM	Pancreatic cancer is the third leading cause of cancer-related mortalities and is characterized by rapid disease progression. Identification of novel therapeutic targets for this devastating disease is important. Phosphoenolpyruvate carboxykinase 1 (PCK1) is the rate-limiting enzyme of gluconeogenesis. The current study tested the expression and potential functions of PCK1 in pancreatic cancer. W…	[Zhu, Xiao-ren; Peng, Shi-qing; Wang, Le; Feng, Chun-xia; Chen, Min-bin] Jiangsu Univ, Affiliated Kunshan Hosp, Dept Radiotherapy & Oncol, Kunshan, Peoples R China; [Chen, Xiao-yu] Nanjing Univ Chinese Med, Changshu Hosp, Changshu, Jiangsu, Peoples R China; [Liu, Yuan-yuan] Jiangsu Univ, Affiliated Kunshan Hosp, Clin Res & Lab Ctr, Kunshan, Peoples R China		Chen, MB (通讯作者)，Jiangsu Univ, Affiliated Kunshan Hosp, Dept Radiotherapy & Oncol, Kunshan, Peoples R China.	cmb1981@163.com			National Natural Science Foundation [81773192, 82072712]; Natural Science Foundation of Jiangsu Province [BK20171248]; Jiangsu Youth Medical Talents Project [QNRC2016527]	National Natural Science Foundation(National Natural Science Foundation of China (NSFC)); Natural Science Foundation of Jiangsu Province(Natural Science Foundation of Jiangsu Province); Jiangsu Youth Medical Talents Project	This work was supported by the National Natural Science Foundation (81773192 and 82072712); Natural Science Foundation of Jiangsu Province (BK20171248), and by Jiangsu Youth Medical Talents Project (QNRC2016527).	Baer Romain, 2015, Advances in Biological Regulation, V59, P19, DOI 10.1016/j.jbior.2015.05.001; Butler EB, 2013, CANCER RES, V73, P2709, DOI 10.1158/0008-5472.CAN-12-3009; Chen EI, 2007, CANCER RES, V67, P1472, DOI 10.1158/0008-5472.CAN-06-3137; Ebrahimi S, 2017, CURR MED CHEM, V24, P1321, DOI 10.2174/0929867324666170206142658; Forest C, 2003, BIOCHEM SOC T, V31, P1125; Forest C, 2003, BIOCHIMIE…	33	4	4	3	7	SPRINGERNATURE	LONDON	CAMPUS, 4 CRINAN ST, LONDON, N1 9XW, ENGLAND	2041-4889			CELL DEATH DIS	Cell Death Dis.	OCT 7	2021	12	10
J	Garcia-Costela, M; Escudero-Feliu, J; Puentes-Pardo, JD; San Juan, SM; Morales-Santana, S; Rios-Arrabal, S; Carazo, A; Leon, J				Garcia-Costela, Maria; Escudero-Feliu, Julia; Puentes-Pardo, Jose D.; San Juan, Sara Moreno; Morales-Santana, Sonia; Rios-Arrabal, Sandra; Carazo, Angel; Leon, Josefa			Circadian Genes as Therapeutic Targets in Pancreatic Cancer	FRONTIERS IN ENDOCRINOLOGY			English	Review						pancreatic cancer; circadian clock; chemotherapy; metabolism; precision medicine	EPITHELIAL-MESENCHYMAL TRANSITION; BETA-CELL FUNCTION; FACTOR PERIOD 2; STEM-CELLS; BREAST-CANCER; GLUCOSE-HOMEOSTASIS; INSULIN-SECRETION; TUMOR PROGRESSION; COMPONENT BMAL1; CYCLE ARREST	Pancreatic cancer is one of the most lethal cancers worldwide due to its symptoms, early metastasis, and chemoresistance. Thus, the mechanisms contributing to pancreatic cancer progression require further exploration. Circadian rhythms are the daily oscillations of multiple biological processes regulated by an endogenous clock. Several evidences suggest that the circadian clock may play an import…	[Garcia-Costela, Maria; Escudero-Feliu, Julia; Puentes-Pardo, Jose D.; Rios-Arrabal, Sandra; Leon, Josefa] Ibs GRANADA, Res Unit, Biosanit Res Inst Granada, Granada, Spain; [San Juan, Sara Moreno] Ibs GRANADA, Biosanit Res Inst Granada, Cytometry & Michroscopy Res Serv, Granada, Spain; [Morales-Santana, Sonia] Ibs GRANADA, Biosanit Res Inst Granada, Prote Res Serv, Granada, Spain; [Morales-Santan…		Puentes-Pardo, JD; Rios-Arrabal, S (通讯作者)，Ibs GRANADA, Res Unit, Biosanit Res Inst Granada, Granada, Spain.	josedavidpupa@correo.ugr.es; sandrariosarrabal@hotmail.com	Morales-Santana, Sonia/ABG-8889-2020; Leon, Pepi/K-8972-2014	Morales-Santana, Sonia/0000-0001-8403-2496; Leon, Pepi/0000-0002-0543-4823; Puentes Pardo, Jose David/0000-0002-6417-6019	Nicolas Monardes Program from the Andalusian Health Service [C-0033-2015]; Instituto de Salud Carlos III-FEDER [PI18/01947]	Nicolas Monardes Program from the Andalusian Health Service; Instituto de Salud Carlos III-FEDER(Instituto de Salud Carlos IIIEuropean Commission)	JL was supported by the Nicolas Monardes Program from the Andalusian Health Service (C-0033-2015). This work was supported by a research grant from the Instituto de Salud Carlos III-FEDER (PI18/01947).	Abbaszadegan MR, 2017, J CELL PHYSIOL, V232, P2008, DOI 10.1002/jcp.25759; Ali O, 2013, WORLD J DIABETES, V4, P114, DOI 10.4239/wjd.v4.i4.114; Alibhai FJ, 2017, J MOL CELL CARDIOL, V105, P24, DOI 10.1016/j.yjmcc.2017.01.008; Allaman-Pillet N, 2004, MOL CELL ENDOCRINOL, V226, P59, DOI 10.1016/j.mce.2004.06.001; Asher G, 2008, CELL, V134, P317, DOI 10.1016/j.cell.2008.06.050; Azmi AS, 2010, CURR CA…	213	2	2	0	7	FRONTIERS MEDIA SA	LAUSANNE	AVENUE DU TRIBUNAL FEDERAL 34, LAUSANNE, CH-1015, SWITZERLAND	1664-2392			FRONT ENDOCRINOL	Front. Endocrinol.	SEP 11	2020	11
J	Sunami, Y; Haussler, J; Kleeff, J				Sunami, Yoshiaki; Haussler, Johanna; Kleeff, Jorg			Cellular Heterogeneity of Pancreatic Stellate Cells, Mesenchymal Stem Cells, and Cancer-Associated Fibroblasts in Pancreatic Cancer	CANCERS			English	Review						pancreatic cancer; cancer-associated fibroblasts; pancreatic stellate cells; mesenchymal stem cells; cancer-restraining cancer-associated fibroblast; cellular heterogeneity	STROMAL MYOFIBROBLASTS; GROWTH; GEMCITABINE; PROMOTES; BIOLOGY; PROGRESSION; ACTIVATION; FOLFIRINOX; INHIBITION; CONTRIBUTE	Simple Summary Cancer-associated fibroblasts, which are derived from several cell types such as pancreatic stellate cells or mesenchymal stem cells, play a major role in the progression and drug resistance of pancreatic cancer. Targeting cancer-associated fibroblasts can, therefore, be a promising therapeutic strategy. However, several studies show that deletion of cancer-associated fibroblasts m…	[Sunami, Yoshiaki; Haussler, Johanna; Kleeff, Jorg] Martin Luther Univ Halle Wittenberg, Univ Med Ctr Halle, Dept Visceral Vasc & Endocrine Surg, D-06120 Halle, Germany		Sunami, Y (通讯作者)，Martin Luther Univ Halle Wittenberg, Univ Med Ctr Halle, Dept Visceral Vasc & Endocrine Surg, D-06120 Halle, Germany.	yoshiaki.sunami@uk-halle.de; johanna.haeussler@uk-halle.de; joerg.kleeff@uk-halle.de	Kleeff, Jorg/B-2124-2009; Sunami, Yoshiaki/AAT-5931-2020; Sunami, Yoshiaki/G-5313-2012	Kleeff, Jorg/0000-0003-3432-6669; Sunami, Yoshiaki/0000-0002-1235-7512; Sunami, Yoshiaki/0000-0002-1235-7512				Bailey JM, 2008, CLIN CANCER RES, V14, P5995, DOI 10.1158/1078-0432.CCR-08-0291; Bailey P, 2016, NATURE, V531, P47, DOI 10.1038/nature16965; Barakat MT, 2010, TRENDS MOL MED, V16, P337, DOI 10.1016/j.molmed.2010.05.003; Bernard V, 2019, CLIN CANCER RES, V25, P2194, DOI 10.1158/1078-0432.CCR-18-1955; Biffi G, 2021, PHYSIOL REV, V101, P147, DOI 10.1152/physrev.00048.2019; Biffi G, 2019, CANCER DISC…	83	13	13	3	14	MDPI	BASEL	ST ALBAN-ANLAGE 66, CH-4052 BASEL, SWITZERLAND		2072-6694		CANCERS	Cancers	DEC	2020	12	12
J	Vazquez, A; Kamphorst, JJ; Markert, E; Schug, ZT; Tardito, S; Gottlieb, E				Vazquez, Alexei; Kamphorst, Jurre J.; Markert, Elkek.; Schug, Zachary T.; Tardito, Saverio; Gottlieb, Eyal			Cancer metabolism at a glance	JOURNAL OF CELL SCIENCE			English	Article						Cancer; Metabolism; Targeted therapy	RAS-TRANSFORMED CELLS; ONE-CARBON METABOLISM; STATIN USE; PANCREATIC-CANCER; HEPATOCELLULAR-CARCINOMA; GLUTAMINE-METABOLISM; POLYAMINE METABOLISM; FUMARATE HYDRATASE; MAMMALIAN-CELLS; SUPPORTS GROWTH	A defining hallmark of cancer is uncontrolled cell proliferation. This is initiated once cells have accumulated alterations in signaling pathways that control metabolism and proliferation, wherein the metabolic alterations provide the energetic and anabolic demands of enhanced cell proliferation. How these metabolic requirements are satisfied depends, in part, on the tumor microenvironment, which…	[Vazquez, Alexei; Kamphorst, Jurre J.; Markert, Elkek.; Schug, Zachary T.; Tardito, Saverio; Gottlieb, Eyal] Canc Res UK Beatson Inst, Canc Metab Res Unit, Garscube Estate,Switchback Rd, Glasgow G61 1BD, Lanark, Scotland; [Kamphorst, Jurre J.; Markert, Elkek.] Univ Glasgow, Inst Canc Sci, Garscube Estate,Switchback Rd, Glasgow G61 1QH, Lanark, Scotland; [Schug, Zachary T.] Wistar Inst Anat & Biol…		Gottlieb, E (通讯作者)，Canc Res UK Beatson Inst, Canc Metab Res Unit, Garscube Estate,Switchback Rd, Glasgow G61 1BD, Lanark, Scotland.	e.gottlieb@beatson.gla.ac.uk	Tardito, Saverio/AAJ-7727-2020; Gottlieb, Eyal/G-6450-2010	Tardito, Saverio/0000-0002-5294-8683; Gottlieb, Eyal/0000-0002-9770-0956; Schug, Zachary/0000-0003-4197-8227	Cancer Research UK; Cancer Research UK [17728, 18278, 23982] Funding Source: researchfish; Versus Arthritis [21140] Funding Source: researchfish; NATIONAL CANCER INSTITUTE [P30CA010815] Funding Source: NIH RePORTER	Cancer Research UK(Cancer Research UK); Cancer Research UK(Cancer Research UK); Versus Arthritis(Versus Arthritis); NATIONAL CANCER INSTITUTE(United States Department of Health & Human ServicesNational Institutes of Health (NIH) - USANIH National Cancer Institute (NCI))	This work was supported by Cancer Research UK.	Adam J, 2013, CELL REP, V3, P1440, DOI 10.1016/j.celrep.2013.04.006; Baandrup L, 2015, BRIT J CANCER, V112, P157, DOI 10.1038/bjc.2014.574; BANNAI S, 1988, J CELL PHYSIOL, V137, P360, DOI 10.1002/jcp.1041370221; Bertagnolli MM, 2010, CANCER PREV RES, V3, P588, DOI 10.1158/1940-6207.CAPR-09-0271; Bolusani S, 2011, J BIOL CHEM, V286, P5166, DOI 10.1074/jbc.M110.196840; Boone BA, 2015, ANN SURG ONCO…	85	104	108	10	117	COMPANY BIOLOGISTS LTD	CAMBRIDGE	BIDDER BUILDING, STATION RD, HISTON, CAMBRIDGE CB24 9LF, ENGLAND	0021-9533	1477-9137		J CELL SCI	J. Cell Sci.	SEP 15	2016	129	18
J	Andersen, HB; Ialchina, R; Pedersen, SF; Czaplinska, D				Andersen, Henriette Berg; Ialchina, Renata; Pedersen, Stine Falsig; Czaplinska, Dominika			Metabolic reprogramming by driver mutation-tumor microenvironment interplay in pancreatic cancer: new therapeutic targets	CANCER AND METASTASIS REVIEWS			English	Review						PDAC; Metabolic subtypes; Lipid metabolism; Glycolysis; Acidosis; Clinical trials	DUCTAL ADENOCARCINOMA; SUPPRESSOR-CELLS; GEMCITABINE RESISTANCE; GLUTAMINE-METABOLISM; CHRONIC ACIDOSIS; ONCOGENIC KRAS; INHIBITION; P53; SUBTYPES; PATHWAY	Pancreatic ductal adenocarcinoma (PDAC) is one of the deadliest cancers globally with a mortality rate exceeding 95% and very limited therapeutic options. A hallmark of PDAC is its acidic tumor microenvironment, further characterized by excessive fibrosis and depletion of oxygen and nutrients due to poor vascularity. The combination of PDAC driver mutations and adaptation to this hostile environm…	[Andersen, Henriette Berg; Ialchina, Renata; Pedersen, Stine Falsig; Czaplinska, Dominika] Univ Copenhagen, Dept Biol, Sect Cell Biol & Physiol, DK-2100 Copenhagen, Denmark		Pedersen, SF (通讯作者)，Univ Copenhagen, Dept Biol, Sect Cell Biol & Physiol, DK-2100 Copenhagen, Denmark.	mvc210@alumni.ku.dk; renata.ialchina@bio.ku.dk; sfpedersen@bio.ku.dk; dominika.czaplinska@bio.ku.dk	; Pedersen, Stine Falsig/M-8347-2014	Andersen, Henriette Berg/0000-0002-7839-2310; Pedersen, Stine Falsig/0000-0002-3044-7714	Danish Cancer Society [A12359, A15823]; Novo Nordisk Foundation [NNF19OC0058262, NNF19OC0057739]; Independent Research Fund Denmark [0135-00139B]; Carlsberg Foundation [CF20-0491]; European Union [813834]	Danish Cancer Society(Danish Cancer Society); Novo Nordisk Foundation(Novo Nordisk FoundationNovocure Limited); Independent Research Fund Denmark; Carlsberg Foundation(Carlsberg Foundation); European Union(European Commission)	Related work in the author's laboratory is funded by the Danish Cancer Society (#A12359, #A15823), the Novo Nordisk Foundation (#NNF19OC0058262, NNF19OC0057739), Independent Research Fund Denmark (#0135-00139B), the Carlsberg Foundation (#CF20-0491), and the European Union (H2020-MSCA-ITN-2018, grant 813834) (all SFP).	Abrego J, 2017, CANCER LETT, V400, P37, DOI 10.1016/j.canlet.2017.04.029; Alistar A, 2017, LANCET ONCOL, V18, P770, DOI 10.1016/S1470-2045(17)30314-5; Amaravadi R, 2016, GENE DEV, V30, P1913, DOI 10.1101/gad.287524.116; Angst E, 2008, SURGERY, V144, P57, DOI 10.1016/j.surg.2008.03.024; Apte MV, 2013, AM J PHYSIOL-GASTR L, V305, pG408, DOI 10.1152/ajpgi.00016.2013; Auciello FR, 2019, CANCER DISCOV…	174	1	1	5	8	SPRINGER	DORDRECHT	VAN GODEWIJCKSTRAAT 30, 3311 GZ DORDRECHT, NETHERLANDS	0167-7659	1573-7233		CANCER METAST REV	Cancer Metastasis Rev.	DEC	2021	40	4
J	Jin, X; Dai, L; Ma, YL; Wang, JY; Liu, Z				Jin, Xiao; Dai, Lu; Ma, Yilan; Wang, Jiayan; Liu, Zheng			Implications of HIF-1 alpha in the tumorigenesis and progression of pancreatic cancer	CANCER CELL INTERNATIONAL			English	Review						Hypoxia; HIF-1 alpha; Pancreatic cancer; Tumorigenesis; Progression; Review	HYPOXIA-INDUCIBLE FACTOR-1-ALPHA; EPITHELIAL-MESENCHYMAL TRANSITION; FACTOR-I; UP-REGULATION; GEMCITABINE RESISTANCE; GLUCOSE-METABOLISM; COLORECTAL-CANCER; INDUCED AUTOPHAGY; TUMOR-GROWTH; EXPRESSION	Pancreatic cancer is one of the leading causes of cancer-related deaths worldwide and is characterized by highly hypoxic tumor microenvironment. Hypoxia-inducible factor-1 alpha (HIF-1 alpha) is a major regulator of cellular response to changes in oxygen concentration, supporting the adaptation of tumor cells to hypoxia in an oxygen-deficient tumor microenvironment. Numerous studies revealed the …	[Jin, Xiao; Dai, Lu; Ma, Yilan; Wang, Jiayan; Liu, Zheng] Nanjing Med Univ, Affiliated Hosp 2, Med Ctr Digest Dis, 121 Jiangjiayuan Rd, Nanjing 210011, Jiangsu, Peoples R China		Liu, Z (通讯作者)，Nanjing Med Univ, Affiliated Hosp 2, Med Ctr Digest Dis, 121 Jiangjiayuan Rd, Nanjing 210011, Jiangsu, Peoples R China.	liuzheng117@126.com						Arora S, 2013, J BIOL CHEM, V288, P21197, DOI 10.1074/jbc.M113.484576; Azoitei N, 2016, MOL CANCER, V15, DOI 10.1186/s12943-015-0490-2; Bray F, 2018, CA-CANCER J CLIN, V68, P394, DOI 10.3322/caac.21492; Carlessi R, 2017, SCI REP-UK, V7, DOI 10.1038/s41598-017-02838-2; Chaika NV, 2012, P NATL ACAD SCI USA, V109, P13787, DOI 10.1073/pnas.1203339109; Chand S, 2016, INT J BIOL SCI, V12, P273, DOI 10.…	103	31	31	4	8	BMC	LONDON	CAMPUS, 4 CRINAN ST, LONDON N1 9XW, ENGLAND		1475-2867		CANCER CELL INT	Cancer Cell Int.	JUN 24	2020	20	1
J	Tataranni, T; Agriesti, F; Ruggieri, V; Mazzoccoli, C; Simeon, V; Laurenzana, I; Scrima, R; Pazienza, V; Capitanio, N; Piccoli, C				Tataranni, Tiziana; Agriesti, Francesca; Ruggieri, Vitalba; Mazzoccoli, Carmela; Simeon, Vittorio; Laurenzana, Ilaria; Scrima, Rosella; Pazienza, Valerio; Capitanio, Nazzareno; Piccoli, Claudia			Rewiring carbohydrate catabolism differentially affects survival of pancreatic cancer cell lines with diverse metabolic profiles	ONCOTARGET			English	Article						metabolic profiling; pancreatic cancer; mitochondrial metabolism; oxidative stress; metabolic therapy	NAD-METABOLISM; ADENOCARCINOMA; MITOCHONDRIA; EXPRESSION; INHIBITORS; GLYCOLYSIS; GROWTH; TUMORS; CYCLE; ROS	An increasing body of evidence suggests that targeting cellular metabolism represents a promising effective approach to treat pancreatic cancer, overcome chemoresistance and ameliorate patient's prognosis and survival. In this study, following whole-genome expression analysis, we selected two pancreatic cancer cell lines, PANC-1 and BXPC-3, hallmarked by distinct metabolic profiles with specific …	[Tataranni, Tiziana; Agriesti, Francesca; Ruggieri, Vitalba; Mazzoccoli, Carmela; Simeon, Vittorio; Laurenzana, Ilaria; Piccoli, Claudia] Referral Canc Ctr Basilicata, IRCCS CROB, Lab Preclin & Translat Res, Rionero In Vulture, Italy; [Scrima, Rosella; Capitanio, Nazzareno; Piccoli, Claudia] Univ Foggia, Dept Clin & Expt Med, Foggia, Italy; [Pazienza, Valerio] Hosp San Giovanni Rotondo FG, IRCCS …		Piccoli, C (通讯作者)，Referral Canc Ctr Basilicata, IRCCS CROB, Lab Preclin & Translat Res, Rionero In Vulture, Italy.; Piccoli, C (通讯作者)，Univ Foggia, Dept Clin & Expt Med, Foggia, Italy.	claudia.piccoli@unifg.it	AGRIESTI, FRANCESCA/K-7575-2016; Simeon, Vittorio/K-6373-2016; Mazzoccoli, Carmela/K-2475-2018; Tataranni, Tiziana/C-4839-2013; Pazienza, Valerio/K-5073-2012; Laurenzana, Ilaria/G-7104-2019; Ruggieri, Vitalba/J-7847-2016	AGRIESTI, FRANCESCA/0000-0001-8911-7691; Simeon, Vittorio/0000-0003-2387-4125; Tataranni, Tiziana/0000-0002-2140-4456; Pazienza, Valerio/0000-0002-3492-1153; Laurenzana, Ilaria/0000-0001-8289-8325; Ruggieri, Vitalba/0000-0003-0860-3415; Tataranni, Tiziana/0000-0003-4191-7774; Mazzoccoli, Carmela/0000-0001-6818-0333	Current Research Funds, Italian Ministry of Health	Current Research Funds, Italian Ministry of Health	This work was supported by Current Research Funds, Italian Ministry of Health, to IRCCS-CROB, Rionero in Vulture, Potenza, Italy.	Abbruzzese JL, 2002, SEMIN ONCOL, V29, P2, DOI 10.1053/sonc.2002.37382; Cairns RA, 2011, NAT REV CANCER, V11, P85, DOI 10.1038/nrc2981; Canto C, 2015, CELL METAB, V22, P31, DOI 10.1016/j.cmet.2015.05.023; Cela O, 2010, MITOCHONDRION, V10, P487, DOI 10.1016/j.mito.2010.05.005; Chini CCS, 2014, CLIN CANCER RES, V20, P120, DOI 10.1158/1078-0432.CCR-13-0150; Cohen R, 2015, ONCOTARGET, V6, P16832, DOI…	41	11	11	0	1	IMPACT JOURNALS LLC	ORCHARD PARK	6666 E QUAKER ST, STE 1, ORCHARD PARK, NY 14127 USA		1949-2553		ONCOTARGET	Oncotarget	JUN 20	2017	8	25
J	Hao, XD; Ren, YD; Feng, MX; Wang, Q; Wang, YS				Hao, Xiaodong; Ren, Yidan; Feng, Maoxiao; Wang, Qin; Wang, Yunshan			Metabolic reprogramming due to hypoxia in pancreatic cancer: Implications for tumor formation, immunity, and more	BIOMEDICINE & PHARMACOTHERAPY			English	Review						Pancreatic cancer (PC); Hypoxia; Metabolic reprogramming; Immunosuppressive microenvironment	PYRUVATE-DEHYDROGENASE KINASE; DENDRITIC CELL ACTIVATION; STEAROYL-COA DESATURASE; UNSATURATED FATTY-ACIDS; INDUCIBLE FACTOR-I; GLUTAMINE-METABOLISM; O-GLCNACYLATION; SUPPRESSOR-CELLS; REDUCTIVE CARBOXYLATION; LACTIC-ACID	Hypoxia is a common phenomenon in most malignant tumors, especially in pancreatic cancer (PC). Hypoxia is the result of unlimited tumor growth and plays an active role in promoting tumor survival, progression, and invasion. As the part of the hypoxia microenvironment in PC is gradually clarified, hypoxia is becoming a key determinant and an important therapeutic target of pancreatic cancer. To ad…	[Hao, Xiaodong; Ren, Yidan; Wang, Yunshan] Shandong Univ, Hosp 2, Dept Clin Lab, 247 Beiyuan St, Jinan 250033, Shandong, Peoples R China; [Feng, Maoxiao] Shandong Univ, Minist Educ, Sch Med, Dept Cell Biol, Jinan, Shandong, Peoples R China; [Feng, Maoxiao] Shandong Univ, Minist Educ, Sch Med, Key Lab Expt Teratol, Jinan, Shandong, Peoples R China; [Wang, Qin] Shandong Univ, Qilu Hosp, Cheeloo Col…		Wang, Q (通讯作者)，Shandong Univ, Qilu Hosp, Cheeloo Coll Med, Dept Anesthesiol, 107 Wenhua Xi Rd, Jinan 250012, Peoples R China.; Wang, YS (通讯作者)，Shandong Univ, Hosp 2, Cheeloo Coll Med, Dept Clin Lab, 247 Beiyuan St, Jinan 250033, Shandong, Peoples R China.	wangqin8207@163.com; wangyunshansd@sdu.edu.cn			Shandong Key Research and Development Program [2019GSF108218, 2019GSF108139]; Natural Science Foundation of Shandong Province [ZR2020MH007]; Natu-ral Science Foundation of China [81874040]	Shandong Key Research and Development Program; Natural Science Foundation of Shandong Province(Natural Science Foundation of Shandong Province); Natu-ral Science Foundation of China(National Natural Science Foundation of China (NSFC))	This work was supported by the Shandong Key Research and Development Program (2019GSF108218, 2019GSF108139) , Natural Science Foundation of Shandong Province (ZR2020MH007) , and Natu-ral Science Foundation of China (Grant No. 81874040) .	Ackerman D, 2018, CELL REP, V24, P2596, DOI 10.1016/j.celrep.2018.08.015; Agani F, 2013, CURR CANCER DRUG TAR, V13, P245, DOI 10.2174/1568009611313030003; Ahn DH, 2018, CANCERS, V10, DOI 10.3390/cancers10060193; Akella NM, 2019, BMC BIOL, V17, DOI 10.1186/s12915-019-0671-3; Almand B, 2001, J IMMUNOL, V166, P678, DOI 10.4049/jimmunol.166.1.678; Amedei A, 2013, CANCER IMMUNOL IMMUN, V62, P1249, DOI…	173	6	6	6	8	ELSEVIER FRANCE-EDITIONS SCIENTIFIQUES MEDICALES ELSEVIER	ISSY-LES-MOULINEAUX	65 RUE CAMILLE DESMOULINS, CS50083, 92442 ISSY-LES-MOULINEAUX, FRANCE	0753-3322	1950-6007		BIOMED PHARMACOTHER	Biomed. Pharmacother.	SEP	2021	141
J	Zeng, X; Guo, H; Liu, Z; Qin, ZL; Cong, YY; Ren, NH; Zhang, YX; Zhang, N				Zeng, Xue; Guo, Hong; Liu, Zhuang; Qin, Zilan; Cong, Yuyang; Ren, Naihan; Zhang, Yuxiang; Zhang, Na			S100A11 activates the pentose phosphate pathway to induce malignant biological behaviour of pancreatic ductal adenocarcinoma	CELL DEATH & DISEASE			English	Article							ANABOLIC GLUCOSE-METABOLISM; EXPRESSION; DOMAIN; METHYLTRANSFERASES; TRANSKETOLASE; EPIGENETICS; OXYTHIAMINE; INHIBITION; RESISTANCE; FAMILY	Pancreatic ductal adenocarcinoma (PDAC) is one of the most refractory malignancies and has a poor prognosis. In recent years, increasing evidence has shown that an imbalance of metabolism may contribute to unrestricted pancreatic tumour progression and that the pentose phosphate pathway (PPP) plays a pivotal role in cellular metabolism. S100A11 has been shown to regulate multiple biological funct…	[Zeng, Xue; Guo, Hong; Liu, Zhuang; Qin, Zilan; Cong, Yuyang; Ren, Naihan; Zhang, Yuxiang; Zhang, Na] Dalian Univ Technol, China Med Univ, Liaoning Canc Hosp & Inst, Dept Radiat Oncol,Canc Hosp, Shenyang 110042, Peoples R China		Zhang, N (通讯作者)，Dalian Univ Technol, China Med Univ, Liaoning Canc Hosp & Inst, Dept Radiat Oncol,Canc Hosp, Shenyang 110042, Peoples R China.	zhangna@cancerhosp-ln-cmu.com			Key Laboratory of Tumour Radiosensitization and Normal Tissue Radioprotection Project of Liaoning Province [2018225102]; Shenyang Science and Technology Bureau [19-104-4-035]; National Natural Science Foundation Incubation Project of Liaoning Cancer Hospital [2021-ZLLH-02, 2021-ZLLH-17]; Fundamental Research Funds for the Central Universities [LD202005, LD202114]	Key Laboratory of Tumour Radiosensitization and Normal Tissue Radioprotection Project of Liaoning Province; Shenyang Science and Technology Bureau; National Natural Science Foundation Incubation Project of Liaoning Cancer Hospital; Fundamental Research Funds for the Central Universities(Fundamental Research Funds for the Central Universities)	This work was supported by the Key Laboratory of Tumour Radiosensitization and Normal Tissue Radioprotection Project of Liaoning Province (No. 2018225102), Shenyang Science and Technology Bureau (19-104-4-035), National Natural Science Foundation Incubation Project of Liaoning Cancer Hospital (No. 2021-ZLLH-02 and 2021-ZLLH-17), the Fundamental Research Funds for the Central Universities (No. LD2…	Bechard ME, 2018, ONCOGENE, V37, P5248, DOI 10.1038/s41388-018-0346-5; Boros LG, 1997, CANCER RES, V57, P4242; Broome AM, 2004, J INVEST DERMATOL, V122, P29, DOI 10.1046/j.0022-202X.2003.22105.x; Brouwer I, 2019, CURR OPIN CHEM BIOL, V51, P122, DOI 10.1016/j.cbpa.2019.05.031; Brown MA, 2015, ONCOTARGET, V6, P4005, DOI 10.18632/oncotarget.2970; Calderwood SK, 2016, ADV CANCER RES, V129, P89, DOI 1…	63	0	0	0	0	SPRINGERNATURE	LONDON	CAMPUS, 4 CRINAN ST, LONDON, N1 9XW, ENGLAND	2041-4889			CELL DEATH DIS	Cell Death Dis.	JUN 25	2022	13	6
J	Seltzer, MA; Jahan, SA; Sparks, R; Stout, DB; Satyamurthy, N; Dahlbom, M; Phelps, ME; Barrio, JR				Seltzer, MA; Jahan, SA; Sparks, R; Stout, DB; Satyamurthy, N; Dahlbom, M; Phelps, ME; Barrio, JR			Radiation dose estimates in humans for C-11-acetate whole-body PET	JOURNAL OF NUCLEAR MEDICINE			English	Article						C-11-acetate; dosimetry; PET	PROSTATE-CANCER; C-11 ACETATE; CARBON-11-ACETATE	C-11-Acetate is currently being investigated as a new tracer for imaging neoplasms, most notably prostate cancer and its metastases. Previously reported dose estimates for C-11-acetate prepared by the Oak Ridge Institute for Science and Education (ORISE) were based on a simple 3-compartment model in which all activity not measured in blood or excretion via breath was assumed to reside in the hear…	Univ Calif Los Angeles, Sch Med, Ahmanson Biol Imaging Ctr, Dept Mol & Med Pharmacol, Los Angeles, CA USA; CDE Dosimetry Serv, Knoxville, TN USA		Seltzer, MA (通讯作者)，Dartmouth Coll, Hitchcock Med Ctr, Dept Radiol, 1 Med Ctr Dr, Lebanon, NH 03756 USA.	Mseltzer@hitchcock.org						Adam LE, 1997, IEEE T NUCL SCI, V44, P1172, DOI 10.1109/23.596983; [Anonymous], 1981, ANN ICRP, V6, P1; Cristy M, 1987, SPECIFIC ABSORBED FR; DAHLBOM M, 1992, J NUCL MED, V33, P1191; MEIKLE SR, 1994, PHYS MED BIOL, V39, P1689, DOI 10.1088/0031-9155/39/10/012; Muranoto S, 1999, J NUCL MED, V40, p60P; *OAK RIDG I SCI ED, 1995, DOS EST TABL C 11 AC; Oberdorfer F, 1996, J NUCL MED, V37, P341; Oyama N…	18	66	72	0	2	SOC NUCLEAR MEDICINE INC	RESTON	1850 SAMUEL MORSE DR, RESTON, VA 20190-5316 USA	0161-5505			J NUCL MED	J. Nucl. Med.	JUL	2004	45	7
J	Atkins, C; Liu, Q; Minthorn, E; Zhang, SY; Figueroa, DJ; Moss, K; Stanley, TB; Sanders, B; Goetz, A; Gaul, N; Choudhry, AE; Alsaid, H; Jucker, BM; Axten, JM; Kumar, R				Atkins, Charity; Liu, Qi; Minthorn, Elisabeth; Zhang, Shu-Yun; Figueroa, David J.; Moss, Katherine; Stanley, Thomas B.; Sanders, Brent; Goetz, Aaron; Gaul, Nathan; Choudhry, Anthony E.; Alsaid, Hasan; Jucker, Beat M.; Axten, Jeffrey M.; Kumar, Rakesh			Characterization of a Novel PERK Kinase Inhibitor with Antitumor and Antiangiogenic Activity	CANCER RESEARCH			English	Article							UNFOLDED PROTEIN RESPONSE; ENDOPLASMIC-RETICULUM; TRANSLATIONAL CONTROL; HYPOXIA; PHOSPHORYLATION; ANGIOGENESIS; ACTIVATION; EXPRESSION; INDUCTION; GROWTH	The unfolded protein response (UPR) is a signal transduction pathway that coordinates cellular adaptation to microenvironmental stresses that include hypoxia, nutrient deprivation, and change in redox status. These stress stimuli are common in many tumors and thus targeting components of the UPR signaling is an attractive therapeutic approach. We have identified a first-in-class, small molecule i…	[Atkins, Charity; Liu, Qi; Minthorn, Elisabeth; Zhang, Shu-Yun; Figueroa, David J.; Moss, Katherine; Sanders, Brent; Axten, Jeffrey M.; Kumar, Rakesh] GlaxoSmithKline, Oncol R&D, Collegeville, PA 19426 USA; [Goetz, Aaron; Gaul, Nathan; Choudhry, Anthony E.] Platform Technol & Sci, Collegeville, PA USA; [Stanley, Thomas B.] Platform Technol & Sci, Res Triangle Pk, NC USA; [Alsaid, Hasan; Jucker, B…		Kumar, R (通讯作者)，GlaxoSmithKline, Oncol R&D, 1250 South Collegeville Rd, Collegeville, PA 19426 USA.	rakesh.2.kumar@gsk.com						Ameri K, 2004, BLOOD, V103, P1876, DOI 10.1182/blood-2003-06-1859; Axten JM, 2012, J MED CHEM, V55, P7193, DOI 10.1021/jm300713s; Bi MX, 2005, EMBO J, V24, P3470, DOI 10.1038/sj.emboj.7600777; Blais JD, 2006, MOL CELL BIOL, V26, P9517, DOI 10.1128/MCB.01145-06; Brown JM, 1998, CANCER RES, V58, P1408; Bull VH, 2012, ELECTROPHORESIS, V33, P1814, DOI 10.1002/elps.201100565; Cavener DR, 2010, TRENDS …	38	288	293	6	37	AMER ASSOC CANCER RESEARCH	PHILADELPHIA	615 CHESTNUT ST, 17TH FLOOR, PHILADELPHIA, PA 19106-4404 USA	0008-5472	1538-7445		CANCER RES	Cancer Res.	MAR 15	2013	73	6
J	Wang, XC; Ding, SM				Wang, Xuechang; Ding, Suming			The biological and pharmacological connections between diabetes and various types of cancer	PATHOLOGY RESEARCH AND PRACTICE			English	Review						Diabetes; Cancer; Biologic pathway; Insulin; Malignancy	RENAL-CELL CARCINOMA; BREAST-CANCER; COLORECTAL-CANCER; HEPATOCELLULAR-CARCINOMA; ENDOMETRIAL CANCER; PANCREATIC-CANCER; METABOLIC SYNDROME; MELLITUS TYPE-2; RISK-FACTORS; GLUCOSE	Diabetes and cancer incidence have risen tremendously over the years. Additionally, both cancer and diabetes share numerous risks, such as overweight, inactive lifestyles, older age, and smoking. Numerous methods have been suggested to connect obesity and diabetes to cancer advancements, such as increasing insulin/ Insulin-like growth factor I (IGF-1) signaling, lipid and glucose uptake and metab…	[Wang, Xuechang] Univ West England, Dept Appl Sci, Bristol BS16 1QY, Avon, England; [Ding, Suming] Jiujiang Maternal & Child Hlth Hosp, Dept Ophthalmol, Jiujiang 332000, Peoples R China		Wang, XC (通讯作者)，Univ West England, Dept Appl Sci, Bristol BS16 1QY, Avon, England.	wangxuechang1997@126.com						Abudawood M, 2019, J RES MED SCI, V24, DOI 10.4103/jrms.JRMS_242_19; ADAMI HO, 1991, CANCER CAUSE CONTROL, V2, P307, DOI 10.1007/BF00051670; Adekola K, 2012, CURR OPIN ONCOL, V24, P650, DOI 10.1097/CCO.0b013e328356da72; Khan UA, 2020, PLOS MED, V17, DOI 10.1371/journal.pmed.1003431; Flores-Lopez LA, 2016, CELL ONCOL, V39, P365, DOI 10.1007/s13402-016-0282-8; Asadi G, 2021, IMMUNOL LETT, V232, P20…	93	2	2	1	1	ELSEVIER GMBH	MUNICH	HACKERBRUCKE 6, 80335 MUNICH, GERMANY	0344-0338	1618-0631		PATHOL RES PRACT	Pathol. Res. Pract.	NOV	2021	227
J	Wen, CL; Huang, K; Jiang, LL; Lu, XX; Dai, YT; Shi, MM; Tang, XM; Wang, QB; Zhang, XD; Wang, PH; Li, HT; Ruan, XX; Wang, LW; Wang, XJ; Wang, Q; Lu, W; Xiang, XQ; Sun, X; Xu, YH; Lai, LH; Zhan, Q; Li, HW; Peng, CH; Chen, J; Huang, JY; Ye, DY; Chen, SJ; Chen, Z; Li, M; Fang, Y; Shen, BY; Zhou, L				Wen, Chen-Lei; Huang, Ke; Jiang, Lu-Lu; Lu, Xiong-Xiong; Dai, Yu-Ting; Shi, Min-Min; Tang, Xiao-Mei; Wang, Qing-Bing; Zhang, Xiao-Dan; Wang, Peng-Hui; Li, Hui-Ti; Ruan, Xiao-Xue; Wang, Li-Wen; Wang, Xin-Jing; Wang, Qian; Lu, Wei; Xiang, Xiao-Qiang; Sun, Xun; Xu, Yan-Hui; Lai, Lu-Hua; Zhan, Qian; Li, Hong-Wei; Peng, Cheng-Hong; Chen, Jing; Huang, Jin-Yan; Ye, De-Yong; Chen, Sai-Juan; Chen, Zhu; Li…			An allosteric PGAM1 inhibitor effectively suppresses pancreatic ductal adenocarcinoma	PROCEEDINGS OF THE NATIONAL ACADEMY OF SCIENCES OF THE UNITED STATES OF AMERICA			English	Article						PGAM1 inhibitor; PDAC; glycolysis; cancer metabolism	TARGETING CANCER METABOLISM; CELL-MIGRATION; GEMCITABINE; ERLOTINIB; SWITCH; TUMORS	Glycolytic enzyme phosphoglycerate mutase 1 (PGAM1) plays a critical role in cancer metabolism by coordinating glycolysis and biosynthesis. A well-validated PGAM1 inhibitor, however, has not been reported for treating pancreatic ductal adenocarcinoma (PDAC), which is one of the deadliest malignancies worldwide. By uncovering the elevated PGAM1 expressions were statistically related to worse progn…	[Wen, Chen-Lei; Lu, Xiong-Xiong; Shi, Min-Min; Tang, Xiao-Mei; Wang, Li-Wen; Wang, Xin-Jing; Zhan, Qian; Li, Hong-Wei; Peng, Cheng-Hong; Fang, Yuan; Shen, Bai-Yong] Shanghai Jiao Tong Univ, Ruijin Hosp, Sch Med, Res Inst Pancreat Dis, Shanghai 200025, Peoples R China; [Lu, Xiong-Xiong; Shi, Min-Min; Tang, Xiao-Mei; Wang, Li-Wen; Wang, Xin-Jing; Zhan, Qian; Peng, Cheng-Hong; Fang, Yuan; Shen, Bai-…		Fang, Y; Shen, BY (通讯作者)，Shanghai Jiao Tong Univ, Ruijin Hosp, Sch Med, Res Inst Pancreat Dis, Shanghai 200025, Peoples R China.; Fang, Y; Shen, BY (通讯作者)，Shanghai Jiao Tong Univ, Ruijin Hosp, Sch Med, Shanghai Inst Digest Surg, Shanghai 200025, Peoples R China.; Zhou, L (通讯作者)，Fudan Univ, Sch Pharm, Shanghai 201203, Peoples R China.; Chen, Z (通讯作者)，Ruijin Hosp, Natl Res Ctr Translat Med, Shangha…	zchen@stn.sh.cn; Min-Li@OUHSC.edu; yuan.fang@shsmu.edu.cn; shenby@shsmu.edu.cn; zhoulu@fudan.edu.cn	Xiang, Xiaoqiang/AAH-2600-2020; Ye, Deyong/AAE-2173-2022	Xiang, Xiaoqiang/0000-0002-8683-2603; Ye, Deyong/0000-0003-0498-3019; Peng, Chenghong/0000-0002-5573-7873	National Natural Science Foundation of China [81502695, 81802358, 81871906, 81672325, 21472026, 21877014, 91853206]; Shanghai Municipal Committee of Science and Technology [15JC1402800]; Shanghai Municipal Education Commission [14ZZ103]; Shanghai Eastern Youth Scholar Program [DQ2015010]	National Natural Science Foundation of China(National Natural Science Foundation of China (NSFC)); Shanghai Municipal Committee of Science and Technology(Shanghai Science & Technology Committee); Shanghai Municipal Education Commission(Shanghai Municipal Education Commission (SHMEC)); Shanghai Eastern Youth Scholar Program	We thank the staff at beam line BL17U, BL18U1, and BL19U1 at the Shanghai Synchrotron Radiation Facility for support with data collection. We thank Dr. Qingyang Gu and Dr. Xuzhen Tang from Oncology and Immunology Unit, Research Service Division, WuXi AppTec, for assisting generation of primary cells and PDX models. We also thank Dr. Jing Xie from Department of Pathology, Ruijin Hospital for prepa…	Aizarani N, 2019, NATURE, V572, P199, DOI 10.1038/s41586-019-1373-2; Anders S, 2015, BIOINFORMATICS, V31, P166, DOI 10.1093/bioinformatics/btu638; Chaneton B, 2012, CANCER CELL, V22, P565, DOI 10.1016/j.ccr.2012.10.014; Chen B, 2018, P NATL ACAD SCI USA, V115, P373, DOI 10.1073/pnas.1717125115; Chen JZ, 2014, CANCER RES, V74, P4353, DOI 10.1158/0008-5472.CAN-14-0181; Conroy T, 2011, NEW ENGL J ME…	43	11	11	5	33	NATL ACAD SCIENCES	WASHINGTON	2101 CONSTITUTION AVE NW, WASHINGTON, DC 20418 USA	0027-8424			P NATL ACAD SCI USA	Proc. Natl. Acad. Sci. U. S. A.	NOV 12	2019	116	46
J	Chen, CT; Chen, YC; Yamaguchi, H; Hung, MC				Chen, Chun-Te; Chen, Yi-Chun; Yamaguchi, Hirohito; Hung, Mien-Chie			Carglumic acid promotes apoptosis and suppresses cancer cell proliferation in vitro and in vivo	AMERICAN JOURNAL OF CANCER RESEARCH			English	Article						Carbaglu; carglumic acid; urea cycle disorder; drug repurposing	BREAST-CANCER; INBORN-ERRORS; OLD DRUGS; METABOLISM; CARCINOMA; PATHWAY	Drug repurposing is a therapeutic strategy that applies drugs to treat different diseases based on new therapeutic function. Carglumic acid (Carbaglu; Orphan Europe) is an orphan drug approved by the FDA for hyperammonemia. Administration of carglumic acid for treatment of hyperammonemia has few side effects and has been used for 10 years to effectively treat hyperammonemia symptoms of both adult…	[Chen, Chun-Te; Chen, Yi-Chun; Yamaguchi, Hirohito; Hung, Mien-Chie] Univ Texas MD Anderson Canc Ctr, Dept Mol & Cellular Oncol, 1515 Holcombe Blvd,Unit 108, Houston, TX 77030 USA; [Hung, Mien-Chie] China Med Univ, Ctr Mol Med, Taichung 404, Taiwan; [Hung, Mien-Chie] China Med Univ, Grad Inst Canc Biol, Taichung 404, Taiwan; [Hung, Mien-Chie] Asia Univ, Dept Biotechnol, Taichung 413, Taiwan		Hung, MC (通讯作者)，Univ Texas MD Anderson Canc Ctr, Dept Mol & Cellular Oncol, 1515 Holcombe Blvd,Unit 108, Houston, TX 77030 USA.	mhung@mdanderson.org	Hung, Mien-Chie/ABD-5911-2021	Hung, Mien-Chie/0000-0003-4317-4740; Chen, Yi-Chun/0000-0001-6031-8414	National Institutes of Health [CA109311, CA099031]; National Institutes of Health (Cancer Center Support Grant) [CA016672]; Center for Biological Pathways; ShRNA; ORFeome Core Facility of MD Anderson Cancer Center; National Breast Cancer Foundation, Inc.; Breast Cancer Research Foundation; Patel Memorial Breast Cancer Endowment Fund; University of Texas MD Anderson Cancer Center Sister Institutio…	National Institutes of Health(United States Department of Health & Human ServicesNational Institutes of Health (NIH) - USA); National Institutes of Health (Cancer Center Support Grant)(United States Department of Health & Human ServicesNational Institutes of Health (NIH) - USA); Center for Biological Pathways; ShRNA; ORFeome Core Facility of MD Anderson Cancer Center; National Breast Cancer Found…	We thank Arthur Gelmis from Scientific Publications at MD Anderson for editing the manuscript. This work was supported in part by National Institutes of Health (CA109311, CA099031, and Cancer Center Support Grant CA016672), the Center for Biological Pathways and the ShRNA and ORFeome Core Facility of MD Anderson Cancer Center, National Breast Cancer Foundation, Inc., the Breast Cancer Research Fo…	Aronson JK, 2007, BRIT J CLIN PHARMACO, V64, P563, DOI 10.1111/j.1365-2125.2007.03058.x; Ashburn TT, 2004, NAT REV DRUG DISCOV, V3, P673, DOI 10.1038/nrd1468; Carbaglu, 2010, ORPH EUR 2010 PRESCR; Cartagena A, 2013, CAN J NEUROL SCI, V40, P3, DOI 10.1017/S0317167100012877; Chen CT, 2012, MOL CANCER THER, V11, P2212, DOI 10.1158/1535-7163.MCT-12-0180; Chen CT, 2011, MOL CANCER THER, V10, P1327, DO…	27	13	13	0	0	E-CENTURY PUBLISHING CORP	MADISON	40 WHITE OAKS LN, MADISON, WI 53711 USA	2156-6976			AM J CANCER RES	Am. J. Cancer Res.		2015	5	12
J	Krug, S; Boch, M; Nimphius, W; Gress, TM; Michl, P; Rinke, A				Krug, S.; Boch, M.; Nimphius, W.; Gress, T. M.; Michl, P.; Rinke, A.			Relevance of dihydropyrimidine-dehydrogenase and thymidylate-synthase in patients with pancreatic neuroendocrine neoplasms treated with 5-FU-based chemotherapy	PANCREATOLOGY			English	Article						PNEN; Chemotherapy; 5-FU; DPD; TS	ENETS CONSENSUS GUIDELINES; PROGNOSTIC-FACTORS; ENDOCRINE TUMORS; GASTROENTEROPANCREATIC TUMORS; COLORECTAL-CANCER; GRADING SYSTEM; MTOR PATHWAY; 5-FLUOROURACIL; EXPRESSION; SURVIVAL	Background: Chemotherapy with 5-FU and Streptozotocin (STZ) is recommended as first-line treatment in patients with metastatic pancreatic neuroendocrine neoplasms (PNEN). However, data about biomarkers involved in the 5-FU metabolism to predict response are still limited. Objectives: Evaluation of clinicopathological features and potential predictive and prognostic markers of patients with PNEN t…	[Krug, S.; Michl, P.] Univ Halle Wittenberg, Dept Internal Med 1, Ernst Grube Str 40, D-06120 Halle, Saale, Germany; [Krug, S.; Gress, T. M.; Rinke, A.] Philipps Univ, Dept Gastroenterol & Endocrinol, Marburg, Germany; [Boch, M.; Nimphius, W.] Philipps Univ, Inst Pathol, Marburg, Germany		Michl, P (通讯作者)，Univ Halle Wittenberg, Dept Internal Med 1, Ernst Grube Str 40, D-06120 Halle, Saale, Germany.	patrick.michl@uk-halle.de	Krug, Sebastian/ABE-2890-2020; Michl, Patrick/AAG-3987-2021	Krug, Sebastian/0000-0003-1672-7995; Gress, Thomas/0000-0002-9333-5461	Novartis; Ipsen; Pfizer	Novartis(Novartis); Ipsen(Ipsen); Pfizer(Pfizer)	M.B., W.N., and P.M. have no conflicts of interest. TG has received travel grants for scientific meetings and honoraria for presentations by Novartis, Ipsen and Pfizer. SIC has received travel grants for scientific meetings by Ipsen and Novartis. AR has received travel grants for scientific meetings by Ipsen and Pfizer, honoraria for presentations by Novartis and Ipsen and was member of advisory …	Afzal S, 2011, PHARMACOGENOMICS, V12, P1257, DOI [10.2217/PGS.11.83, 10.2217/pgs.11.83]; Antonodimitrakis PC, 2016, NEUROENDOCRINOLOGY, V103, P345, DOI 10.1159/000439086; Arnold R, 2008, CLIN GASTROENTEROL H, V6, P820, DOI 10.1016/j.cgh.2008.02.052; Capurso G, 2011, NEUROENDOCRINOLOGY, V93, P223, DOI 10.1159/000324770; Ceppi P, 2008, CLIN CANCER RES, V14, P1059, DOI 10.1158/1078-0432.CCR-07-1513;…	39	8	8	1	2	ELSEVIER SCIENCE BV	AMSTERDAM	PO BOX 211, 1000 AE AMSTERDAM, NETHERLANDS	1424-3903	1424-3911		PANCREATOLOGY	Pancreatology	JAN-FEB	2017	17	1
J	Morad, SAF; Messner, MC; Levin, JC; Abdelmageed, N; Park, H; Merrill, AH; Cabot, MC				Morad, Samy A. F.; Messner, Maria C.; Levin, Jonathan C.; Abdelmageed, Noha; Park, Hyejung; Merrill, Alfred H., Jr.; Cabot, Myles C.			Potential role of acid ceramidase in conversion of cytostatic to cytotoxic end-point in pancreatic cancer cells	CANCER CHEMOTHERAPY AND PHARMACOLOGY			English	Article						Acid ceramidase; Pancreatic cancer; PSC 833; Ceramide; Sphingolipid	TANDEM MASS-SPECTROMETRY; SPHINGOLIPID METABOLISM; HEMATOLOGICAL MALIGNANCIES; GLUCOSYLCERAMIDE SYNTHASE; QUANTITATIVE-ANALYSIS; HIGH-THROUGHPUT; BREAST-CANCER; TUMOR-GROWTH; RESISTANCE; INHIBITION	Acid ceramidase (AC) occupies an important place in the control of cancer cell proliferation. We tested the influence of AC inhibition on the effects of PSC 833, a P-glycoprotein antagonist with potent ceramide-generating capacity, to determine whether AC could be a therapeutic target in pancreatic cancer. Ceramide metabolism was followed using H-3-palmitate, and molecular species were determined…	[Morad, Samy A. F.; Messner, Maria C.; Levin, Jonathan C.; Abdelmageed, Noha; Cabot, Myles C.] John Wayne Canc Inst, Dept Expt Therapeut, Santa Monica, CA 90404 USA; [Morad, Samy A. F.] South Valley Univ, Dept Pharmacol, Qena, Egypt; [Park, Hyejung; Merrill, Alfred H., Jr.] Georgia Inst Technol, Petit Inst Bioengn & Biosci, Atlanta, GA 30332 USA		Cabot, MC (通讯作者)，John Wayne Canc Inst, Dept Expt Therapeut, 2200 Santa Monica Blvd, Santa Monica, CA 90404 USA.	cabot@jwci.org	Morad, Samy A.F./L-2739-2015; Morad, Samy A. F./I-4034-2019	Morad, Samy A.F./0000-0002-0563-3144; Morad, Samy A. F./0000-0002-6932-9440; Merrill, Alfred/0000-0002-6673-968X	National Cancer Institute [CA143755]; National Institute of General Medical Sciences [GM77391]; NIH [GM069338]; NATIONAL CANCER INSTITUTE [R21CA143755] Funding Source: NIH RePORTER; NATIONAL INSTITUTE OF GENERAL MEDICAL SCIENCES [R01GM077391, U54GM069338] Funding Source: NIH RePORTER	National Cancer Institute(United States Department of Health & Human ServicesNational Institutes of Health (NIH) - USANIH National Cancer Institute (NCI)); National Institute of General Medical Sciences(United States Department of Health & Human ServicesNational Institutes of Health (NIH) - USANIH National Institute of General Medical Sciences (NIGMS)); NIH(United States Department of Health & Hu…	This work was supported by the National Cancer Institute (CA143755), the National Institute of General Medical Sciences (GM77391), and NIH GM069338 (Lipid Maps). We thank Matthew Bush for compiling the typescript and for creating the figures.	ABE A, 1995, J LIPID RES, V36, P611; Bedia C, 2007, CHEMBIOCHEM, V8, P642, DOI 10.1002/cbic.200600533; Bedia C, 2011, ANTI-CANCER AGENT ME, V11, P844, DOI 10.2174/187152011797655131; Bedia C, 2008, CHEM PHYS LIPIDS, V156, P33, DOI 10.1016/j.chemphyslip.2008.07.012; Bektas M, 2005, ONCOGENE, V24, P178, DOI 10.1038/sj.onc.1208019; Bielawska A, 1996, J BIOL CHEM, V271, P12646, DOI 10.1074/jbc.271.21…	44	23	23	0	11	SPRINGER	NEW YORK	233 SPRING ST, NEW YORK, NY 10013 USA	0344-5704	1432-0843		CANCER CHEMOTH PHARM	Cancer Chemother. Pharmacol.	MAR	2013	71	3
J	Chen, XJ; Zhou, TY; Chen, M				Chen, Xiangjun; Zhou, Taoyou; Chen, Min			Meta analysis of the association of cholesterol with pancreatic carcinoma risk	JOURNAL OF BUON			English	Article						cholesterol; meta-analysis; pancreatic carcinoma	CANCER-RISK; NUTRITIONAL FACTORS; METABOLIC SYNDROME; FAT INTAKE; MEAT; ADENOCARCINOMA; EPIDEMIOLOGY; STATISTICS; DIET; MEN	Purpose: Pancreatic carcinoma is a malignant tumor with poor prognosis. This metaanalysis was conducted to investigate if there exists any association of cholesterol with pancreatic carcinoma risk. Methods: A literature search was performed in Cochrane Central Library, PubMed, MEDLINE, EMBASE, CNKI (China National Knowledge Infrastructure), China Biology Medical literature database (CBM), and Wan…	[Chen, Xiangjun; Chen, Min] Sichuan Univ, Dept Med Qual Control, West China Hosp, Chengdu 610041, Peoples R China; [Zhou, Taoyou] Sichuan Univ, Dept Infect Dis, West China Hosp, Chengdu 610041, Peoples R China		Chen, XJ (通讯作者)，Sichuan Univ, Dept Med Qual Control, West China Hosp, West China Med Sch, 37 Guo Xue Xiang, Chengdu 610041, Peoples R China.	dr_chanxj@163.com						BAGHURST PA, 1991, AM J EPIDEMIOL, V134, P167, DOI 10.1093/oxfordjournals.aje.a116069; Bethea TN, 2014, CANCER EPIDEM BIOMAR, V23, P2119, DOI 10.1158/1055-9965.EPI-14-0422; Cantoria MJ, 2014, METABOLOMICS, V10, P91, DOI 10.1007/s11306-013-0555-4; Chan JM, 2007, CANCER CAUSE CONTROL, V18, P1153, DOI 10.1007/s10552-007-9054-0; DEMESQUITA HBB, 1991, INT J CANCER, V48, P540, DOI 10.1002/ijc.291048041…	31	9	9	0	5	IMPRIMATUR PUBLICATIONS	ATHENS	30 DEM POLIORKETES ST, ATHENS, 136 76, GREECE	1107-0625	2241-6293		J BUON	J. BUON	JAN-FEB	2015	20	1
J	Subramani, R; Lopez-Valdez, R; Arumugam, A; Nandy, S; Boopalan, T; Lakshmanaswamy, R				Subramani, Ramadevi; Lopez-Valdez, Rebecca; Arumugam, Arunkumar; Nandy, Sushmita; Boopalan, Thiyagarajan; Lakshmanaswamy, Rajkumar			Targeting Insulin-Like Growth Factor 1 Receptor Inhibits Pancreatic Cancer Growth and Metastasis	PLOS ONE			English	Article							FACTOR-I RECEPTOR; CELL LUNG-CANCER; METABOLIC SYNDROME; SIGNALING PATHWAY; IGF-1 RECEPTOR; MESSENGER-RNA; EXPRESSION; AKT; PROLIFERATION; PROGRESSION	Pancreatic cancer is one of the most lethal cancers. Increasing incidence and mortality indicates that there is still much lacking in detection and management of the disease. This is partly due to a lack of specific symptoms during early stages of the disease. Several growth factor receptors have been associated with pancreatic cancer. Here, we have investigated if an RNA interference approach ta…	[Subramani, Ramadevi; Lopez-Valdez, Rebecca; Arumugam, Arunkumar; Nandy, Sushmita; Boopalan, Thiyagarajan; Lakshmanaswamy, Rajkumar] Texas Tech Univ, Hlth Sci Ctr, Paul L Foster Sch Med, Ctr Excellence Canc Res,Dept Biomed Sci MSB1, El Paso, TX 79905 USA		Lakshmanaswamy, R (通讯作者)，Texas Tech Univ, Hlth Sci Ctr, Paul L Foster Sch Med, Ctr Excellence Canc Res,Dept Biomed Sci MSB1, El Paso, TX 79905 USA.	rajkumar.lakshmanaswamy@ttuhsc.edu			Texas Tech University Health Sciences Center Paul L. Foster School of Medicine funds	Texas Tech University Health Sciences Center Paul L. Foster School of Medicine funds	The study was supported by Texas Tech University Health Sciences Center Paul L. Foster School of Medicine funds. The funders had no role in study design, data collection and analysis, decision to publish, or preparation of the manuscript.	All-Ericsson C, 2002, INVEST OPHTH VIS SCI, V43, P1; Ashour AA, 2013, APOPTOSIS INT J PROG; Bahr C, 2005, GROWTH FACTORS, V23, P1, DOI 10.1080/08977190400020229; Braun S, 2011, INT J BIOL SCI, V7, P1003, DOI 10.7150/ijbs.7.1003; Cardillo TM, 2013, BMC CANCER, V13, DOI 10.1186/1471-2407-13-170; Chaffer CL, 2011, SCIENCE, V331, P1559, DOI 10.1126/science.1203543; Chan JM, 2002, J NATL CANCER I, V94…	48	68	71	0	9	PUBLIC LIBRARY SCIENCE	SAN FRANCISCO	1160 BATTERY STREET, STE 100, SAN FRANCISCO, CA 94111 USA	1932-6203			PLOS ONE	PLoS One	MAY 8	2014	9	5
J	Zhu, W; Zhou, BL; Zhao, CX; Ba, ZQ; Xu, HJ; Yan, XJ; Liu, WD; Zhu, B; Wang, L; Ren, CP				Zhu, Wei; Zhou, Bolun; Zhao, Chenxuan; Ba, Zhengqing; Xu, Hongjuan; Yan, Xuejun; Liu, Weidong; Zhu, Bin; Wang, Lei; Ren, Caiping			Myoferlin, a multifunctional protein in normal cells, has novel and key roles in various cancers	JOURNAL OF CELLULAR AND MOLECULAR MEDICINE			English	Review						angiogenesis; cancer; metastasis; myoferlin; therapeutic target; vesicle trafficking	ENDOTHELIAL GROWTH-FACTOR; PANCREATIC-CANCER; VASCULOGENIC MIMICRY; FERLIN PROTEINS; MYOBLAST FUSION; MUSCLE; EXPRESSION; SKELETAL; GENE; ANGIOGENESIS	Myoferlin, a protein of the ferlin family, has seven C2 domains and exhibits activity in some cells, including myoblasts and endothelial cells. Recently, myoferlin was identified as a promising target and biomarker in non-small-cell lung cancer, breast cancer, pancreatic adenocarcinoma, hepatocellular carcinoma, colon cancer, melanoma, oropharyngeal squamous cell carcinoma, head and neck squamous…	[Zhu, Wei; Zhou, Bolun; Zhao, Chenxuan; Ba, Zhengqing; Xu, Hongjuan; Yan, Xuejun; Liu, Weidong; Zhu, Bin; Wang, Lei; Ren, Caiping] Cent South Univ, Xiangya Hosp, Chinese Minist Educ, NHC Key Lab Carcinogenesis, Changsha, Hunan, Peoples R China; [Zhu, Wei; Zhou, Bolun; Zhao, Chenxuan; Ba, Zhengqing; Xu, Hongjuan; Yan, Xuejun; Liu, Weidong; Zhu, Bin; Wang, Lei; Ren, Caiping] Cent South Univ, Xiangy…		Ren, CP (通讯作者)，Cent South Univ, Xiangya Hosp, Canc Res Inst, Chinese Minist Educ,NHC Key Lab Carcinogenesis, 87 Xiangya Rd, Changsha, Hunan, Peoples R China.; Ren, CP (通讯作者)，Cent South Univ, Xiangya Hosp, Key Lab Carcinogenesis & Canc Invas, Chinese Minist Educ,Canc Res Inst, 87 Xiangya Rd, Changsha, Hunan, Peoples R China.	rencaiping@csu.edu.cn	Ba, Zhengqing/AAN-8918-2020	Zhao, Chenxuan/0000-0002-3966-4897; Zhou, Bolun/0000-0001-8143-4852				Abbott KL, 1998, MOL BIOL CELL, V9, P2905, DOI 10.1091/mbc.9.10.2905; Adams GR, 2007, J APPL PHYSIOL, V103, P1644, DOI 10.1152/japplphysiol.00669.2007; Barnhouse Victoria R, 2018, Oncotarget, V9, P19209, DOI 10.18632/oncotarget.24971; Beckler MD, 2013, MOL CELL PROTEOMICS, V12, P343, DOI 10.1074/mcp.M112.022806; Bernatchez PN, 2007, J BIOL CHEM, V282, P30745, DOI 10.1074/jbc.M704798200; Bernatche…	73	10	10	0	9	WILEY	HOBOKEN	111 RIVER ST, HOBOKEN 07030-5774, NJ USA	1582-1838	1582-4934		J CELL MOL MED	J. Cell. Mol. Med.	NOV	2019	23	11
J	Szablewski, L				Szablewski, Leszek			Expression of glucose transporters in cancers	BIOCHIMICA ET BIOPHYSICA ACTA-REVIEWS ON CANCER			English	Review						SGLTs expression; GLUTs expression; Cancers	POSITRON-EMISSION-TOMOGRAPHY; HUMAN BREAST-CANCER; SQUAMOUS-CELL CARCINOMAS; PRIMARY LUNG CANCERS; GLUT-1 EXPRESSION; DIFFERENTIAL EXPRESSION; PROGNOSTIC MARKERS; PANCREATIC-CANCER; GENE-EXPRESSION; HEXOKINASE-II	It has been known for 80 years that cancer cell growth in an energy-related process supported by an increased glucose metabolism. This phenomenon suggests a need for a corresponding increased uptake of glucose across the plasma membrane through an enhancement in the glucose transporter proteins, SGLT proteins as well as GLUT proteins. The results of many studies have demonstrated that the express…	Med Univ Warsaw, Chair Gen Biol & Parasitol, Ctr Biostruct Res, PL-02004 Warsaw, Poland		Szablewski, L (通讯作者)，Med Univ Warsaw, Chair Gen Biol & Parasitol, Ctr Biostruct Res, 5 Chalubinskiego Str, PL-02004 Warsaw, Poland.	leszek.szablewski@wum.edu.pl						Abrantes A.M., 2010, BMC P S2, V4, P21; Ahrens WA, 2008, HUM PATHOL, V39, P1519, DOI 10.1016/j.humpath.2008.03.002; Airley R, 2001, CLIN CANCER RES, V7, P928; Airley RE, 2007, CHEMOTHERAPY, V53, P233, DOI 10.1159/000104457; Amann T, 2009, EXPERT OPIN THER TAR, V13, P1411, DOI 10.1517/14728220903307509; Amann T, 2009, AM J PATHOL, V174, P1544, DOI 10.2353/ajpath.2009.080596; Binder C, 1997, ANTICA…	91	288	294	12	140	ELSEVIER SCIENCE BV	AMSTERDAM	PO BOX 211, 1000 AE AMSTERDAM, NETHERLANDS	0304-419X	0006-3002		BBA-REV CANCER	Biochim. Biophys. Acta-Rev. Cancer	APR	2013	1835	2
J	Yonezawa, T; Kurata, R; Yoshida, K; Murayama, MA; Cui, XF; Hasegawa, A				Yonezawa, Tomo; Kurata, Riho; Yoshida, Kaori; Murayama, Masanori A.; Cui, Xiaofeng; Hasegawa, Akihiko			Free Fatty Acids-Sensing G Protein-Coupled Receptors in Drug Targeting and Therapeutics	CURRENT MEDICINAL CHEMISTRY			English	Article						GPR40; GPR41; GPR43; GPR84; GPR120; free fatty acids	CHAIN CARBOXYLIC-ACIDS; MAMMARY EPITHELIAL-CELLS; CENTRAL-NERVOUS-SYSTEM; PANCREATIC BETA-CELLS; BREAST-CANCER CELLS; INSULIN-SECRETION; GUT MICROBIOTA; HUMAN COLON; FUNCTIONAL-CHARACTERIZATION; CHOLECYSTOKININ SECRETION	G protein-coupled receptor (GPCR) (also known as seven-transmembrane domain receptor) superfamily represents the largest protein family in the human genome. These receptors respond to various physiological ligands such as photons, odors, pheromones, hormones, ions, and small molecules including amines, amino acids to large peptides and steroids. Thus, GPCRs are involved in many diseases and the t…	[Yonezawa, Tomo; Cui, Xiaofeng; Hasegawa, Akihiko] Scripps Res Inst, Dept Mol & Expt Med, La Jolla, CA 92037 USA; [Yonezawa, Tomo] Tokyo Med & Dent Univ, Dept Syst Biomed, Bunkyo Ku, Tokyo 1138510, Japan; [Yonezawa, Tomo] Tokyo Univ Sci, Res Inst Biomed Sci, Noda, Chiba 2780022, Japan; [Kurata, Riho] Tokai Univ, Sch Med, Dept Mol Life Sci, Kanagawa 2591100, Japan; [Kurata, Riho] Japan Soc Promot …		Yonezawa, T (通讯作者)，Scripps Res Inst, Dept Mol & Expt Med, 10666 N Torrey Pines Rd, La Jolla, CA 92037 USA.	yonet2301@yahoo.co.jp	Cui, Xiaofeng/A-7208-2012	Cui, Xiaofeng/0000-0003-2761-3934; Murayama, Masanori/0000-0002-0049-0316	Japan Society for Promotion of Science [JSPS-22710194, 25830062]	Japan Society for Promotion of Science(Ministry of Education, Culture, Sports, Science and Technology, Japan (MEXT)Japan Society for the Promotion of Science)	This work was supported by a Grant-Aid for Young Scientists (B) from Japan Society for Promotion of Science (JSPS-22710194 and 25830062).	Alquier T, 2009, DIABETES, V58, P2607, DOI 10.2337/db09-0362; Angulo P, 2007, NUTR REV, V65, pS57, DOI 10.1111/j.1753-4887.2007.tb00329.x; ANNISON EF, 1974, J AGR SCI-CAMBRIDGE, V82, P87, DOI 10.1017/S0021859600050255; Backhed F, 2004, P NATL ACAD SCI USA, V101, P15718, DOI 10.1073/pnas.0407076101; BERGMAN EN, 1990, PHYSIOL REV, V70, P567, DOI 10.1152/physrev.1990.70.2.567; Bergman J., 1990, Beha…	129	70	71	0	43	BENTHAM SCIENCE PUBL LTD	SHARJAH	EXECUTIVE STE Y-2, PO BOX 7917, SAIF ZONE, 1200 BR SHARJAH, U ARAB EMIRATES	0929-8673	1875-533X		CURR MED CHEM	Curr. Med. Chem.	OCT	2013	20	31
J	Kielaite-Gulla, A; Andriusaityte, U; Zdanys, GT; Babonaite, E; Strupas, K; Kelly, H				Kielaite-Gulla, Aiste; Andriusaityte, Urte; Zdanys, Gabrielius Tomas; Babonaite, Elena; Strupas, Kestutis; Kelly, Helena			The Impact of Epithelial-Mesenchymal Transition and Metformin on Pancreatic Cancer Chemoresistance: A Pathway towards Individualized Therapy	MEDICINA-LITHUANIA			English	Review						cancer stem cells; chemotherapy; epithelial-mesenchymal transition; metformin; pancreatic ductal carcinoma	METABOLIC PLASTICITY; ANTITUMOR-ACTIVITY; DRUG-RESISTANCE; STEM-CELLS; C-MET; MECHANISMS; EMT; SURVIVAL; INVASION; CHEMOTHERAPY	Globally, pancreatic ductal adenocarcinoma remains among the most aggressive forms of neoplastic diseases, having a dismal prognostic outcome. Recent findings elucidated that epithelial-mesenchymal transition (EMT) can play an important role in pancreatic tumorigenic processes, as it contributes to the manifestation of malignant proliferative masses, which impede adequate drug delivery. An organi…	[Kielaite-Gulla, Aiste; Strupas, Kestutis] Vilnius Univ, Fac Med, Inst Clin Med, Clin Gastroenterol,Surg,Nephrol, Santariskiu Str 2, LT-08661 Vilnius, Lithuania; [Kielaite-Gulla, Aiste] Georgetown Univ Hosp, Ctr Visceral Med & Translat Res, Dept Surg, 3800 Reservoir Rd Northwest BLES Bldg 1st Floor, Washington, DC 20007 USA; [Andriusaityte, Urte; Zdanys, Gabrielius Tomas; Babonaite, Elena] Vilniu…		Kielaite-Gulla, A (通讯作者)，Vilnius Univ, Fac Med, Inst Clin Med, Clin Gastroenterol,Surg,Nephrol, Santariskiu Str 2, LT-08661 Vilnius, Lithuania.; Kielaite-Gulla, A (通讯作者)，Georgetown Univ Hosp, Ctr Visceral Med & Translat Res, Dept Surg, 3800 Reservoir Rd Northwest BLES Bldg 1st Floor, Washington, DC 20007 USA.	aiste.kielaite-gulla@santa.lt; urte.andriusaityte@mf.stud.vu.lt; zdanys.gabrielius@gmail.com; elena.babonaite@mf.stud.vu.lt; kestutis.strupas@santa.lt; helenakelly@rcsi.com		Andriusaityte, Urte/0000-0002-7304-6195				Adamska A, 2018, WORLD J GASTROENTERO, V24, P3222, DOI 10.3748/wjg.v24.i29.3222; Aiello NM, 2018, DEV CELL, V45, P681, DOI 10.1016/j.devcel.2018.05.027; Andriani F, 2016, MOL ONCOL, V10, P253, DOI 10.1016/j.molonc.2015.10.002; Awaji M, 2019, CANCERS, V11, DOI 10.3390/cancers11030290; Bai ZH, 2015, ONCOL REP, V34, P595, DOI 10.3892/or.2015.4051; Bao B, 2012, CANCER PREV RES, V5, P355, DOI 10.1158/…	96	0	0	6	6	MDPI	BASEL	ST ALBAN-ANLAGE 66, CH-4052 BASEL, SWITZERLAND	1010-660X	1648-9144		MEDICINA-LITHUANIA	Med. Lith.	APR	2022	58	4
J	Bossola, M; Pacelli, F; Rosa, F; Tortorelli, A; Doglietto, GB				Bossola, Maurizio; Pacelli, Fabio; Rosa, Fausto; Tortorelli, Antonio; Doglietto, Giovan Battista			Does Nutrition Support Stimulate Tumor Growth in Humans?	NUTRITION IN CLINICAL PRACTICE			English	Review						parenteral nutrition; enteral nutrition; neoplasms; cell proliferation; apoptosis	TOTAL PARENTERAL-NUTRITION; CELL-CYCLE KINETICS; ENTERAL-NUTRITION; BEARING RATS; PROTEIN-METABOLISM; PANCREATIC-CANCER; GASTRIC-CANCER; L-ARGININE; GASTROINTESTINAL CANCER; EICOSAPENTAENOIC ACID	Many studies have been conducted to ascertain if nutrition support (NS), either as parenteral nutrition (PN) or enteral nutrition (EN), stimulates tumor growth and causes cancer progression, but after almost 30 years, the question remains at least in part unresolved. In this study, previous studies were reviewed to evaluate the effect of NS on tumor growth, tumor proliferation, tumor apoptosis, a…	[Bossola, Maurizio; Pacelli, Fabio; Rosa, Fausto; Tortorelli, Antonio; Doglietto, Giovan Battista] Univ Cattolica Sacro Cuore, Ist Clin Chirurg, I-00168 Rome, Italy		Bossola, M (通讯作者)，Univ Cattolica Sacro Cuore, Ist Clin Chirurg, Largo A Gemelli 8, I-00168 Rome, Italy.	maubosso@tin.it	Rosa, Fausto/AAB-1416-2019	Rosa, Fausto/0000-0002-7280-8354				*ASPEN BOARD DIR, 2002, JPEN J PARENTER ENTE, V26, pSA82; August DA, 2009, JPEN-PARENTER ENTER, V33, P472, DOI 10.1177/0148607109341804; AUSTGEN TR, 1992, ANN SURG, V215, P107, DOI 10.1097/00000658-199202000-00003; BARON PL, 1986, ARCH SURG-CHICAGO, V121, P1282, DOI 10.1001/archsurg.121.11.1282; BARTLETT DL, 1995, ANN SURG ONCOL, V2, P71, DOI 10.1007/BF02303705; Beale RJ, 1999, CRIT CARE MED, V27…	65	15	18	4	13	SAGE PUBLICATIONS INC	THOUSAND OAKS	2455 TELLER RD, THOUSAND OAKS, CA 91320 USA	0884-5336	1941-2452		NUTR CLIN PRACT	Nutr. Clin. Pract.	APR	2011	26	2
J	Kumari, S; Khan, S; Gupta, SC; Kashyap, VK; Yallapu, MM; Chauhan, SC; Jaggi, M				Kumari, Sonam; Khan, Sheema; Gupta, Subash C.; Kashyap, Vivek K.; Yallapu, Murali M.; Chauhan, Subhash C.; Jaggi, Meena			MUC13 contributes to rewiring of glucose metabolism in pancreatic cancer	ONCOGENESIS			English	Article							SENSITIVITY; SURVIVAL; DEATH	Pancreatic tumors are rewired for high-glucose metabolism and typically present with exceptionally poor prognosis. Recently, we have shown that MUC13, which is highly expressed in pancreatic tumors, promotes tumor progression via modulation of HER2 receptor tyrosine kinase activity. Herein, we investigate a novel, MUC13-mediated molecular mechanism responsible for higher glucose metabolism in pan…	[Kumari, Sonam; Khan, Sheema; Kashyap, Vivek K.; Yallapu, Murali M.; Chauhan, Subhash C.; Jaggi, Meena] Univ Tennessee, Hlth Sci Ctr, Dept Pharmaceut Sci, Memphis, TN 38163 USA; [Kumari, Sonam; Khan, Sheema; Kashyap, Vivek K.; Yallapu, Murali M.; Chauhan, Subhash C.; Jaggi, Meena] Univ Tennessee, Hlth Sci Ctr, Ctr Canc Res, Memphis, TN 38163 USA; [Gupta, Subash C.] Banaras Hindu Univ, Inst Sci, D…		Chauhan, SC; Jaggi, M (通讯作者)，Univ Tennessee, Hlth Sci Ctr, Dept Pharmaceut Sci, Memphis, TN 38163 USA.; Chauhan, SC; Jaggi, M (通讯作者)，Univ Tennessee, Hlth Sci Ctr, Ctr Canc Res, Memphis, TN 38163 USA.	schauha1@uthsc.edu; mjaggi@uthsc.edu	Gupta, Subash/AAF-2563-2019; KASHYAP, VIVEK/ABF-1810-2021; Kashyap, Vivek/P-5445-2017	Gupta, Subash/0000-0002-0418-1940; Kashyap, Vivek/0000-0002-9277-055X; Yallapu, Murali/0000-0002-0073-8828	National Institutes of Health [R01 CA206069, CA204552, CA210192, CA142736, U01 CA162106A]; College of Pharmacy Seed/Instrument Grants of the University of Tennessee Health Science Center; Herb Kosten Foundation; NATIONAL CANCER INSTITUTE [R01CA210192, U01CA162106, R01CA206069, R01CA142736, R01CA204552] Funding Source: NIH RePORTER	National Institutes of Health(United States Department of Health & Human ServicesNational Institutes of Health (NIH) - USA); College of Pharmacy Seed/Instrument Grants of the University of Tennessee Health Science Center; Herb Kosten Foundation; NATIONAL CANCER INSTITUTE(United States Department of Health & Human ServicesNational Institutes of Health (NIH) - USANIH National Cancer Institute (NCI))	This work was partially supported by grants from the National Institutes of Health (R01 CA206069, CA204552, CA210192, and CA142736 to S.C.C., U01 CA162106A to S.C.C. and M.J. and the College of Pharmacy 2016 and 2017 Dean's Seed/Instrument Grants of the University of Tennessee Health Science Center (to S.C.C., M.J., and M.M.Y.). We acknowledge the financial support of Herb Kosten Foundation and g…	Cairns RA, 2011, NAT REV CANCER, V11, P85, DOI 10.1038/nrc2981; Chan AKC, 2016, WORLD J GASTROENTERO, V22, P3471, DOI 10.3748/wjg.v22.i12.3471; Chauhan SC, 2012, MOL CANCER THER, V11, P24, DOI 10.1158/1535-7163.MCT-11-0598; DeBerardinis RJ, 2008, GENET MED, V10, P267, DOI 10.1097/GIM.0b013e31818b0d9b; Estrella V, 2013, CANCER RES, V73, P1524, DOI 10.1158/0008-5472.CAN-12-2796; Jaggi M, 2005, CANC…	25	22	22	3	4	NATURE PUBLISHING GROUP	NEW YORK	75 VARICK ST, 9TH FLR, NEW YORK, NY 10013-1917 USA	2157-9024			ONCOGENESIS	Oncogenesis	FEB	2018	7
J	Van Loon, K; Owzar, K; Jiang, C; Kindler, HL; Mulcahy, MF; Niedzwiecki, D; O'Reilly, EM; Fuchs, C; Innocenti, F; Venook, AP				Van Loon, Katherine; Owzar, Kouros; Jiang, Chen; Kindler, Hedy L.; Mulcahy, Mary F.; Niedzwiecki, Donna; O'Reilly, Eileen M.; Fuchs, Charles; Innocenti, Federico; Venook, Alan P.		Alliance Clinical Trials Oncology	25-Hydroxyvitamin D Levels and Survival in Advanced Pancreatic Cancer: Findings From CALGB 80303 (Alliance)	JNCI-JOURNAL OF THE NATIONAL CANCER INSTITUTE			English	Article							VITAMIN-D STATUS; D-RECEPTOR; HYPOVITAMINOSIS-D; CARCINOMA CELLS; D ANALOGS; IN-VIVO; EXPRESSION; US; SUPPLEMENTATION; PROLIFERATION	Background Data from animal and cell-line models suggest that vitamin D metabolism plays an important role in pancreatic tumor behavior. Although vitamin D deficiency has been implicated in numerous cancers, the vitamin D status of patients with advanced pancreatic cancer and the effect of baseline vitamin D levels on survival are unknown. Methods Participants in this correlative study (CALGB 151…	[Van Loon, Katherine; Venook, Alan P.] Univ Calif San Francisco, Helen Diller Family Comprehens Canc Ctr, San Francisco, CA 94143 USA; [Owzar, Kouros; Niedzwiecki, Donna] Duke Univ, Dept Biostat & Bioinformat, Durham, NC USA; [Owzar, Kouros; Jiang, Chen; Niedzwiecki, Donna] Duke Univ, Alliance Stat & Data Ctr, Durham, NC USA; [Kindler, Hedy L.] Univ Chicago, Med Ctr, Chicago, IL 60637 USA; [Mulca…		Van Loon, K (通讯作者)，UCSF Helen Diller Family, Ctr Comprehens Canc, 1600 Divisadero St,UCSF Box 1770, San Francisco, CA 94143 USA.	katherine.vanloon@ucsf.edu		O'Reilly, Eileen M./0000-0002-8076-9199; Niedzwiecki, Donna/0000-0002-3566-0450	Conquer Cancer Foundation of the American Society of Clinical Oncology; Agency for Healthcare Research and Quality (AHRQ) [K12HS021700]; National Cancer Institute (NCI) at the National Institutes of Health (NIH) [K07CA140390-01]; National Cancer Institute [CA31946, CA33601]; AGENCY FOR HEALTHCARE RESEARCH AND QUALITY [K12HS021700] Funding Source: NIH RePORTER; NATIONAL CANCER INSTITUTE [R01CA1249…	Conquer Cancer Foundation of the American Society of Clinical Oncology; Agency for Healthcare Research and Quality (AHRQ)(United States Department of Health & Human ServicesAgency for Healthcare Research & Quality); National Cancer Institute (NCI) at the National Institutes of Health (NIH)(United States Department of Health & Human ServicesNational Institutes of Health (NIH) - USANIH National Can…	This work was supported by a 2012 Young Investigator Award from The Conquer Cancer Foundation of the American Society of Clinical Oncology to Dr. Van Loon; the Agency for Healthcare Research and Quality (AHRQ) (grant number K12HS021700) to Dr. Van Loon; and the National Cancer Institute (NCI) at the National Institutes of Health (NIH) (grant number K07CA140390-01) to Dr. Innocenti.; The research …	Albrechtsson E, 2003, PANCREATOLOGY, V3, P41, DOI 10.1159/000069149; Antoniucci DM, 2005, CLIN CHEM, V51, P258; Bikle DD, 2010, TRENDS ENDOCRIN MET, V21, P375, DOI 10.1016/j.tem.2010.01.003; Bischoff-Ferrari HA, 2006, AM J CLIN NUTR, V84, P18, DOI 10.1093/ajcn/84.1.18; Bland R, 2004, J STEROID BIOCHEM, V89-90, P121, DOI 10.1016/j.jsbmb.2004.03.115; Breen J, 2012, zipcode: U.S. ZIP Code database f…	44	19	19	2	5	OXFORD UNIV PRESS INC	CARY	JOURNALS DEPT, 2001 EVANS RD, CARY, NC 27513 USA	0027-8874	1460-2105		JNCI-J NATL CANCER I	JNCI-J. Natl. Cancer Inst.	AUG	2014	106	8
J	Dong, YY; Zhuang, YH; Cai, WJ; Liu, Y; Zou, WB				Dong, Yang-Yang; Zhuang, Yi-Huang; Cai, Wen-Jie; Liu, Yan; Zou, Wen-Bing			The mitochondrion interfering compound NPC-26 exerts potent anti-pancreatic cancer cell activity in vitro and in vivo	TUMOR BIOLOGY			English	Article						Pancreatic cancer; NPC-26; Mitochondrion; mPTP; Gemcitabine	PERMEABILITY TRANSITION; CYCLOPHILIN-D; CYCLOSPORINE-A; DEATH; GEMCITABINE; APOPTOSIS; COMPLEXATION; CHEMOTHERAPY; OSTEOBLASTS; METABOLISM	The development of novel anti-pancreatic cancer agents is extremely important. Here, we investigated the anti-pancreatic cancer activity by NPC-26, a novel mitochondrion interfering compound. We showed that NPC-26 was anti-proliferative and cytotoxic to human pancreatic cancer cells, possibly via inducing caspase-9-dependent cell apoptosis. Pharmacological inhibition or shRNA-mediated silence of …	[Dong, Yang-Yang; Zhuang, Yi-Huang; Cai, Wen-Jie; Liu, Yan; Zou, Wen-Bing] Fujian Med Univ, Hosp Quanzhou 1, Dept Surg Oncol, Quanzhou 362000, Fujian, Peoples R China		Dong, YY (通讯作者)，Fujian Med Univ, Hosp Quanzhou 1, Dept Surg Oncol, Quanzhou 362000, Fujian, Peoples R China.	yangyangfuzhou59@126.com			Scientific research fund of the First Hospital of Quanzhou Affiliated to Fujian Medical University [20140085]	Scientific research fund of the First Hospital of Quanzhou Affiliated to Fujian Medical University	Scientific research fund of the First Hospital of Quanzhou Affiliated to Fujian Medical University (20140085).	Blaszkowsky Lawrence, 1998, Frontiers in Bioscience, V3, pE214; Bu HQ, 2014, ONCOL REP, V31, P975, DOI 10.3892/or.2013.2888; Chang CC, 2006, J ORTHOP RES, V24, P1917, DOI 10.1002/jor.20244; Chen B, 2015, DNA CELL BIOL, V34, P610, DOI 10.1089/dna.2015.2886; Chen MB, 2015, CARCINOGENESIS, V36, P1061, DOI 10.1093/carcin/bgv094; Chen SH, 2014, BIOCHIMIE, V103, P71, DOI 10.1016/j.biochi.2014.04.004; C…	36	7	8	1	8	SAGE PUBLICATIONS LTD	LONDON	1 OLIVERS YARD, 55 CITY ROAD, LONDON EC1Y 1SP, ENGLAND	1010-4283	1423-0380		TUMOR BIOL	Tumor Biol.	NOV	2016	37	11
J	PEREZ, MM; NEWCOMER, AD; MOERTEL, CG; GO, VLW; DIMAGNO, EP				PEREZ, MM; NEWCOMER, AD; MOERTEL, CG; GO, VLW; DIMAGNO, EP			ASSESSMENT OF WEIGHT-LOSS, FOOD-INTAKE, FAT-METABOLISM, MALABSORPTION, AND TREATMENT OF PANCREATIC INSUFFICIENCY IN PANCREATIC-CANCER	CANCER			English	Article									MAYO CLIN & MAYO FDN,GASTROENTEROL UNIT,ROCHESTER,MN 55905; MAYO CLIN & MAYO FDN,DEPT ONCOL,ROCHESTER,MN 55905						NCI NIH HHS [CM 43796, CM 92268A] Funding Source: Medline	NCI NIH HHS(United States Department of Health & Human ServicesNational Institutes of Health (NIH) - USANIH National Cancer Institute (NCI))		BAILE CA, 1970, AM J PHYSIOL, V219, P1606, DOI 10.1152/ajplegacy.1970.219.6.1606; Boothby WM, 1936, AM J PHYSIOL, V116, P468, DOI 10.1152/ajplegacy.1936.116.2.468; BROWN JOSIAH, 1960, CALIFORNIA MED, V93, P132; COSTA G, 1977, CANCER RES, V37, P2327; DIMAGNO EP, 1979, MAYO CLIN PROC, V54, P157; DIMAGNO EP, 1977, NEW ENGL J MED, V296, P1318, DOI 10.1056/NEJM197706092962304; FENNINGER LD, 1954, ADV …	23	67	70	0	6	WILEY-LISS	NEW YORK	DIV JOHN WILEY & SONS INC, 605 THIRD AVE, NEW YORK, NY 10158-0012	0008-543X			CANCER	Cancer		1983	52	2
S	Camelo, F; Le, A		Le, A		Camelo, Felipe; Le, Anne			The Intricate Metabolism of Pancreatic Cancers	HETEROGENEITY OF CANCER METABOLISM	Advances in Experimental Medicine and Biology		English	Article; Book Chapter						Pancreatic ductal adenocarcinoma; KRAS mutation; Glucose metabolism; Glutamine metabolism; Combined therapy	METFORMIN; KRAS; COMBINATION; PATHWAY; CPI-613; AGENT		[Camelo, Felipe] Johns Hopkins Univ, Sch Med, Dept Pathol, Baltimore, MD 21205 USA; [Le, Anne] Johns Hopkins Univ, Sch Med, Dept Pathol & Oncol, Baltimore, MD 21205 USA		Le, A (通讯作者)，Johns Hopkins Univ, Sch Med, Dept Pathol & Oncol, Baltimore, MD 21205 USA.	annele@jhmi.edu		Le, Anne/0000-0002-2958-8149	NATIONAL CANCER INSTITUTE [R01CA193895, R21CA169757] Funding Source: NIH RePORTER; NATIONAL INSTITUTE OF ALLERGY AND INFECTIOUS DISEASES [T32AI007046] Funding Source: NIH RePORTER; OFFICE OF THE DIRECTOR, NATIONAL INSTITUTES OF HEALTH [S10OD025226] Funding Source: NIH RePORTER; NCI NIH HHS [R21 CA169757] Funding Source: Medline	NATIONAL CANCER INSTITUTE(United States Department of Health & Human ServicesNational Institutes of Health (NIH) - USANIH National Cancer Institute (NCI)); NATIONAL INSTITUTE OF ALLERGY AND INFECTIOUS DISEASES(United States Department of Health & Human ServicesNational Institutes of Health (NIH) - USANIH National Institute of Allergy & Infectious Diseases (NIAID)); OFFICE OF THE DIRECTOR, NATIONA…		Alistar A, 2017, LANCET ONCOL, V18, P770, DOI 10.1016/S1470-2045(17)30314-5; Bensaad K, 2006, CELL, V126, P107, DOI 10.1016/j.cell.2006.05.036; Birnbaum DJ, 2011, GENE CHROMOSOME CANC, V50, P456, DOI 10.1002/gcc.20870; Chaika NV, 2012, P NATL ACAD SCI USA, V109, P13787, DOI 10.1073/pnas.1203339109; Chaika NV, 2012, PLOS ONE, V7, DOI 10.1371/journal.pone.0032996; di Magliano MP, 2013, GASTROENTERO…	29	8	8	0	1	SPRINGER INTERNATIONAL PUBLISHING AG	CHAM	GEWERBESTRASSE 11, CHAM, CH-6330, SWITZERLAND	0065-2598	2214-8019	978-3-319-77736-8; 978-3-319-77735-1	ADV EXP MED BIOL	Adv.Exp.Med.Biol.		2018	1063
J	Suzuki, T; Matsuo, K; Sawaki, A; Mizuno, N; Hiraki, A; Kawase, T; Watanabe, M; Nakamura, T; Yamao, K; Tajima, K; Tanaka, H				Suzuki, Takeshi; Matsuo, Keitaro; Sawaki, Akira; Mizuno, Noburnasa; Hiraki, Akio; Kawase, Takakazu; Watanabe, Miki; Nakamura, Tsuneya; Yamao, Kenji; Tajima, Kazuo; Tanaka, Hideo			Alcohol drinking and one-carbon metabolism-related gene polymorphisms on pancreatic cancer risk	CANCER EPIDEMIOLOGY BIOMARKERS & PREVENTION			English	Article							METHYLENETETRAHYDROFOLATE REDUCTASE; COLORECTAL ADENOMAS; FOLATE INTAKE; POPULATION; CARCINOGENESIS; MECHANISMS; JAPAN	Effect of alcohol consumption on pancreatic cancer risk has been investigated in many studies, but results have been inconsistent. We conducted a case-control study to assess the effect of alcohol on pancreatic cancer in conjunction with polymorphisms in one-carbon metabolism enzymes, methylenetetrahydrofolate reductase (MTHFR C677T), methionine synthase (MTR A2756G), methionine synthase reductas…	[Suzuki, Takeshi; Matsuo, Keitaro; Kawase, Takakazu; Watanabe, Miki; Tajima, Kazuo; Tanaka, Hideo] Aichi Canc Ctr, Res Inst, Div Epidemiol & Prevent, Chikusa Ku, Nagoya, Aichi 4648681, Japan; [Matsuo, Keitaro; Tanaka, Hideo] Nagoya Univ, Grad Sch Med, Dept Epidemiol, Nagoya, Aichi 4648601, Japan; [Sawaki, Akira; Mizuno, Noburnasa; Yamao, Kenji] Cent Hosp, Aichi Canc Ctr, Dept Gastroenterol, Nagoy…		Suzuki, T (通讯作者)，Aichi Canc Ctr, Res Inst, Div Epidemiol & Prevent, Chikusa Ku, 1-1 Kanokoden, Nagoya, Aichi 4648681, Japan.	t_suzuki@aichi-cc.jp	Tanaka, Hideo/A-8145-2016; Matsuo, Keitaro/H-6758-2019	Matsuo, Keitaro/0000-0003-1761-6314	Ministry of Education, Science, Sports, Culture and Technology of Japan; Ministry of Health, Labour and Welfare of Japan	Ministry of Education, Science, Sports, Culture and Technology of Japan(Ministry of Education, Culture, Sports, Science and Technology, Japan (MEXT)); Ministry of Health, Labour and Welfare of Japan(Ministry of Health, Labour and Welfare, Japan)	Grant support: Ministry of Education, Science, Sports, Culture and Technology of Japan Grant-in Aid for Scientific Research and Ministry of Health, Labour and Welfare of Japan Grant-in-Aid for the Third Term Comprehensive 10-Year Strategy for Cancer Control.	Cole BF, 2007, JAMA-J AM MED ASSOC, V297, P2351, DOI 10.1001/jama.297.21.2351; Farrow B, 2004, ANN SURG, V239, P763, DOI 10.1097/01.sla.0000128681.76786.07; Go VLW, 2005, ALCOHOL, V35, P205, DOI 10.1016/j.alcohol.2005.03.010; Hamajima Nobuyuki, 2001, Asian Pac J Cancer Prev, V2, P99; Hirose M, 2005, CANCER SCI, V96, P513, DOI 10.1111/j.1349-7006.2005.00077.x; Inoue M, 2005, BRIT J CANCER, V92, P1…	24	41	42	0	3	AMER ASSOC CANCER RESEARCH	PHILADELPHIA	615 CHESTNUT ST, 17TH FLOOR, PHILADELPHIA, PA 19106-4404 USA	1055-9965	1538-7755		CANCER EPIDEM BIOMAR	Cancer Epidemiol. Biomarkers Prev.	OCT	2008	17	10
J	Huang, JY; Butler, LM; Midttun, O; Ulvik, A; Wang, RW; Jin, AZ; Gao, YT; Ueland, PM; Koh, WP; Yuan, JM				Huang, Joyce Y.; Butler, Lesley M.; Midttun, Oivind; Ulvik, Arve; Wang, Renwei; Jin, Aizhen; Gao, Yu-Tang; Ueland, Per M.; Koh, Woon-Puay; Yuan, Jian-Min			A prospective evaluation of serum kynurenine metabolites and risk of pancreatic cancer	PLOS ONE			English	Article							SINGAPORE CHINESE HEALTH; ONE-CARBON METABOLISM; CIGARETTE-SMOKING; PLASMA FOLATE; LUNG-CANCER; BIOMARKERS; TRYPTOPHAN; VITAMIN-B-6; PATHWAY; METABOLOMICS	Background Serum pyridoxal 5'-phosphate (PLP), the active form of vitamin B-6, is associated with reduced risk of pancreatic cancer. Data on functional measures of vitamin B-6 status and risk of pancreatic cancer is lacking. Methods A nested case-control study involving 187 incident cases of pancreatic cancer and 362 individually matched controls were conducted within two prospective cohorts to e…	[Huang, Joyce Y.; Butler, Lesley M.; Wang, Renwei; Yuan, Jian-Min] Univ Pittsburgh, UPMC Hillman Canc Ctr, Div Canc Control & Populat Sci, Pittsburgh, PA 15260 USA; [Huang, Joyce Y.; Butler, Lesley M.; Yuan, Jian-Min] Univ Pittsburgh, Grad Sch Publ Hlth, Dept Epidemiol, Pittsburgh, PA 15260 USA; [Midttun, Oivind] Bevital AS, Bergen, Norway; [Ulvik, Arve] Univ Bergen, Dept Clin Sci, Bergen, Norway…		Yuan, JM (通讯作者)，Univ Pittsburgh, UPMC Hillman Canc Ctr, Div Canc Control & Populat Sci, Pittsburgh, PA 15260 USA.; Yuan, JM (通讯作者)，Univ Pittsburgh, Grad Sch Publ Hlth, Dept Epidemiol, Pittsburgh, PA 15260 USA.	yuanj@upmc.edu	Ueland, Per M/C-7340-2013	Yuan, Jian-Min/0000-0002-4620-3108; Ueland, Per Magne/0000-0002-1903-0571	National Cancer Institute [R01 CA144034, UM1 CA182876]	National Cancer Institute(United States Department of Health & Human ServicesNational Institutes of Health (NIH) - USANIH National Cancer Institute (NCI))	This work was supported by the National Cancer Institute, Grant #R01 CA144034 and UM1 CA182876 to J-MY. The funder provided support in the form of salaries for JYH, RW, LMB, and JMY, but did not have any additional role in the study design, data collection and analysis, decision to publish, or preparation of the manuscript. The specific roles of these authors are articulated in the 'author contri…	Aleksandrova K, 2015, JNCI-J NATL CANCER I, V107, pJV10, DOI 10.1093/jnci/djv010; Blackford A, 2009, CANCER RES, V69, P3681, DOI 10.1158/0008-5472.CAN-09-0015; Bostanci EI, 2017, INT J GYNECOL CANCER, V27, P754, DOI 10.1097/IGC.0000000000000952; Breslow N.E., 1980, IARC SCI PUB, V1; Chen YQ, 2009, INT J TRYPTOPHAN RES, V2, P1; Choi Sang Woon, 2012, Subcell Biochem, V56, P247, DOI 10.1007/978-94-0…	36	16	16	0	6	PUBLIC LIBRARY SCIENCE	SAN FRANCISCO	1160 BATTERY STREET, STE 100, SAN FRANCISCO, CA 94111 USA	1932-6203			PLOS ONE	PLoS One	MAY 7	2018	13	5
J	Werneck-de-Castro, JP; Blandino-Rosano, M; Hilfiker-Kleiner, D; Bernal-Mizrachi, E				Werneck-de-Castro, Joao Pedro; Blandino-Rosano, Manuel; Hilfiker-Kleiner, Denise; Bernal-Mizrachi, Ernesto			Glucose stimulates microRNA-199 expression in murine pancreatic beta-cells	JOURNAL OF BIOLOGICAL CHEMISTRY			English	Article						microRNA (miRNA); beta-cell; pancreatic islet; glucose metabolism; pancreas; islet function; microRNA expression; miR-199	INSULIN-SECRETION; IDENTIFICATION; TRANSCRIPTION; MIR-199A; PATHWAY; CANCER; MTOR; PROLIFERATION; DYSFUNCTION; BIOGENESIS	MicroRNA 199 (miR-199) negatively impacts pancreatic beta-cell function and its expression is highly increased in islets from diabetic mice as well as in plasma of diabetic patients. Here we investigated how miR-199 expression is regulated in beta-cells by assessing expression of miR-199 precursors (primiR-199a1, primiR-199a2, and primiR-199b) and mature miR-199 (miR-199-3p and miR-199-5p) and pr…	[Werneck-de-Castro, Joao Pedro; Blandino-Rosano, Manuel; Bernal-Mizrachi, Ernesto] Univ Miami, Miller Sch Med, Div Endocrinol Diabet & Metab, Miami, FL 33136 USA; [Werneck-de-Castro, Joao Pedro; Bernal-Mizrachi, Ernesto] Miami Vet Affairs Hlth Care Syst, Miami, FL 33136 USA; [Hilfiker-Kleiner, Denise] Med Sch Hannover, Dept Cardiol & Angiol, D-30625 Hannover, Germany		Bernal-Mizrachi, E (通讯作者)，Univ Miami, Dept Endocrinol Diabet & Metab, Miami, FL 33009 USA.	ebernalm@med.miami.edu		Blandino-Rosano, Manuel/0000-0002-1712-8233; Werneck-de-Castro, Joao Pedro/0000-0001-9242-7930	National Institutes of Health [RO1-DK-084236]	National Institutes of Health(United States Department of Health & Human ServicesNational Institutes of Health (NIH) - USA)	This work was supported by National Institutes of Health Grant RO1-DK-084236 (to E. B.-M.). The authors declare that they have no conflicts of interest with the contents of this article. The content is solely the responsibility of the authors and does not necessarily represent the official views of the National Institutes of Health.	Alejandro EU, 2015, MOL ASPECTS MED, V42, P19, DOI 10.1016/j.mam.2014.12.002; Alejandro EU, 2014, J CLIN INVEST, V124, P4395, DOI 10.1172/JCI74237; Aranda JF, 2015, J CELL SCI, V128, P3197, DOI 10.1242/jcs.165233; Ardestani A, 2018, CELL METAB, V27, P314, DOI 10.1016/j.cmet.2017.11.004; Berezikov E, 2011, NAT REV GENET, V12, P846, DOI 10.1038/nrg3079; Bernal-Mizrachi E, 2000, J BIOL CHEM, V275, P…	49	5	5	1	2	AMER SOC BIOCHEMISTRY MOLECULAR BIOLOGY INC	ROCKVILLE	11200 ROCKVILLE PIKE, SUITE 302, ROCKVILLE, MD, UNITED STATES	0021-9258	1083-351X		J BIOL CHEM	J. Biol. Chem.	JAN 31	2020	295	5
J	Pu, YZ; Wang, C; Zhao, S; Xie, R; Zhao, L; Li, K; Yang, CH; Zhang, R; Tian, YD; Tan, LX; Li, JD; Li, SJ; Chen, L; Sun, H				Pu, Yongzhu; Wang, Chun; Zhao, Sheng; Xie, Ran; Zhao, Lei; Li, Kun; Yang, Conghui; Zhang, Rui; Tian, Yadong; Tan, Lixian; Li, Jindan; Li, Shujuan; Chen, Long; Sun, Hua			The clinical application of 18F-FDG PET/CT in pancreatic cancer: a narrative review	TRANSLATIONAL CANCER RESEARCH			English	Review						Pancreatic cancer; positron emission tomography; computed tomography (PET; CT); diagnosis; survival	POSITRON-EMISSION-TOMOGRAPHY; METABOLIC TUMOR BURDEN; F-18-FDG PET/CT; FDG-PET/CT; AUTOIMMUNE PANCREATITIS; COMPUTED-TOMOGRAPHY; INCIDENTAL FINDINGS; IMAGING FINDINGS; PROGNOSTIC VALUE; MANAGEMENT	Pancreatic cancer is one of the worst prognoses of all malignant tumors, with an annual incidence near its annual mortality rate. To improve the prognosis of patients with pancreatic cancer, it is essential to diagnose and evaluate pancreatic cancer early. Imaging examinations play an essential role in tumor detection, staging, and surgical resection assessment and can provide reliable evidence f…	[Pu, Yongzhu; Wang, Chun; Zhao, Sheng; Xie, Ran; Zhao, Lei; Yang, Conghui; Zhang, Rui; Tian, Yadong; Tan, Lixian; Li, Jindan; Li, Shujuan; Chen, Long; Sun, Hua] Kunming Med Univ, Affiliated Hosp 3, Yunnan Canc Hosp, Dept PET CT Ctr,Canc Ctr Yunnan Prov, 519 Kunzhou Rd, Kunming, Yunnan, Peoples R China; [Li, Kun] Kunming Med Univ, Yunnan Canc Hosp, Affiliated Hosp 3, Dept Radiol,Canc Ctr Yunnan Pr…		Chen, L; Sun, H (通讯作者)，Kunming Med Univ, Affiliated Hosp 3, Yunnan Canc Hosp, Dept PET CT Ctr,Canc Ctr Yunnan Prov, 519 Kunzhou Rd, Kunming, Yunnan, Peoples R China.	649790827@qq.com; sh1963petct@163.com						Adams HL, 2014, ANN ROY COLL SURG, V96, P207, DOI 10.1308/003588414X13814021678871; Alauddin MM, 2015, CURR MED CHEM, V22, P3370, DOI 10.2174/0929867322666150821094015; Barreto SG, 2019, ANZ J SURG, V89, P481, DOI 10.1111/ans.14764; Basu S, 2011, CURR MED IMAGING, V7, P202, DOI 10.2174/157340511796411168; Beatty JS, 2009, SURGERY, V146, P274, DOI 10.1016/j.surg.2009.04.024; Burk KS, 2017, RADIOL …	102	1	1	2	5	AME PUBL CO	SHATIN	FLAT-RM C 16F, KINGS WING PLAZA 1, NO 3 KWAN ST, SHATIN, HONG KONG 00000, PEOPLES R CHINA	2218-676X	2219-6803		TRANSL CANCER RES	Transl. Cancer Res.	JUL	2021	10	7
J	Vennin, C; Murphy, KJ; Morton, JP; Cox, TR; Pajic, M; Timpson, P				Vennin, Claire; Murphy, Kendelle J.; Morton, Jennifer P.; Cox, Thomas R.; Pajic, Marina; Timpson, Paul			Reshaping the Tumor Stroma for Treatment of Pancreatic Cancer	GASTROENTEROLOGY			English	Review						Pancreatic Cancer; Stromal Remodeling; Invasion; Metastasis; Diagnostic Tool; Patient-Derived Models	DUCTAL ADENOCARCINOMA; THERAPEUTIC RESPONSE; TISSUE HOMEOSTASIS; HIGH-THROUGHPUT; CELL DORMANCY; MOUSE MODELS; T-CELLS; INHIBITION; FIBROBLASTS; PATIENT	Pancreatic cancer is accompanied by a fibrotic reaction that alters interactions between tumor cells and the stroma to promote tumor progression. Consequently, strategies to target the tumor stroma might be used to treat patients with pancreatic cancer. We review recently developed approaches for reshaping the pancreatic tumor stroma and discuss how these might improve patient outcomes. We also d…	[Vennin, Claire; Murphy, Kendelle J.; Cox, Thomas R.; Pajic, Marina; Timpson, Paul] Garvan Inst Med Res, Sydney, NSW, Australia; [Vennin, Claire; Murphy, Kendelle J.; Cox, Thomas R.; Pajic, Marina; Timpson, Paul] Kinghorn Canc Ctr, Sydney, NSW, Australia; [Vennin, Claire; Murphy, Kendelle J.; Cox, Thomas R.; Pajic, Marina; Timpson, Paul] Univ New South Wales, Fac Med, St Vincents Clin Sch, Sydney…		Pajic, M; Timpson, P (通讯作者)，Garvan Inst Med Res, 384 Victoria St, Darlinghurst, NSW 2010, Australia.	p.timpson@garvan.org.au	Morton, Jennifer P/E-1633-2011; Timpson, Paul/A-9429-2016; Morton, Jennifer/AAJ-5113-2021	Morton, Jennifer P/0000-0001-5766-9141; Morton, Jennifer/0000-0001-5766-9141; Timpson, Paul/0000-0002-5514-7080; Cox, Thomas/0000-0001-9294-1745; Murphy, Kendelle/0000-0002-3234-3812; Pajic, Marina/0000-0002-3871-3829	National Health and Medical Research Council; National Breast Cancer Foundation; Cancer Institute NSW; Australian Research Council Future Fellowship; Len Ainsworth Pancreatic Cancer Fellowship; Philip Hemstritch Fellowship in Pancreatic Cancer; Avner Pancreatic Cancer Foundation; Sydney Catalyst scholarship; Tour de Cure; Cancer Research UK core grant; Cancer Research UK [22311] Funding Source: r…	National Health and Medical Research Council(National Health and Medical Research Council (NHMRC) of Australia); National Breast Cancer Foundation; Cancer Institute NSW; Australian Research Council Future Fellowship(Australian Research Council); Len Ainsworth Pancreatic Cancer Fellowship; Philip Hemstritch Fellowship in Pancreatic Cancer; Avner Pancreatic Cancer Foundation; Sydney Catalyst schola…	This work was supported by the National Health and Medical Research Council, National Breast Cancer Foundation, Cancer Institute NSW, an Australian Research Council Future Fellowship, a Len Ainsworth Pancreatic Cancer Fellowship, a Philip Hemstritch Fellowship in Pancreatic Cancer, Avner Pancreatic Cancer Foundation, a Sydney Catalyst scholarship, Cancer Council NSW, Tour de Cure, and a Cancer Re…	Afik R, 2016, J EXP MED, V213, P2315, DOI 10.1084/jem.20151193; Agrawal N., 2014, CANCER CELL, V159, DOI [DOI 10.1016/J.CCELL.2017.07.007, 10.1016/j.ccell.2017.07.007]; Aiello NM, 2016, NAT COMMUN, V7, DOI 10.1038/ncomms12819; Allenson K, 2017, ANN ONCOL, V28, P741, DOI 10.1093/annonc/mdx004; Alvarez R, 2013, BRIT J CANCER, V109, P926, DOI 10.1038/bjc.2013.415; Anderson KG, 2017, CANCER CELL, V31…	186	112	115	19	96	W B SAUNDERS CO-ELSEVIER INC	PHILADELPHIA	1600 JOHN F KENNEDY BOULEVARD, STE 1800, PHILADELPHIA, PA 19103-2899 USA	0016-5085	1528-0012		GASTROENTEROLOGY	Gastroenterology	MAR	2018	154	4
J	Zhou, CC; Qian, WK; Li, J; Ma, JG; Chen, X; Jiang, ZD; Cheng, L; Duan, WX; Wang, Z; Wu, Z; Ma, QY; Li, XQ				Zhou, Cancan; Qian, Weikun; Li, Jie; Ma, Jiguang; Chen, Xin; Jiang, Zhengdong; Cheng, Liang; Duan, Wanxing; Wang, Zheng; Wu, Zheng; Ma, Qingyong; Li, Xuqi			High glucose microenvironment accelerates tumor growth via SREBP1-autophagy axis in pancreatic cancer	JOURNAL OF EXPERIMENTAL & CLINICAL CANCER RESEARCH			English	Article						Pancreatic cancer; High glucose; SREBP1; Autophagy	ELEMENT-BINDING PROTEIN-1; AUTOPHAGY; METABOLISM; CELLS; SREBP; EPIDEMIOLOGY; ROLES; RISK	BackgroundDiabetes is recognized to be a risk factor of pancreatic cancer, but the mechanism has not been fully elucidated. Sterol regulatory element binding protein 1 (SREBP1) is an important transcription factor involved in both lipid metabolism and tumor progression. However, the relationship between high glucose microenvironment, SREBP1 and pancreatic cancer remains to be explored.MethodsClin…	[Zhou, Cancan; Qian, Weikun; Li, Jie; Chen, Xin; Jiang, Zhengdong; Cheng, Liang; Duan, Wanxing; Wang, Zheng; Wu, Zheng; Ma, Qingyong] Xi An Jiao Tong Univ, Dept Hepatobiliary Surg, Affiliated Hosp 1, Xian 710061, Shaanxi, Peoples R China; [Ma, Jiguang] Xi An Jiao Tong Univ, Dept Anesthesiol, Affiliated Hosp 1, Xian 710061, Shaanxi, Peoples R China; [Li, Xuqi] Xi An Jiao Tong Univ, Dept Gen Surg, …		Ma, QY (通讯作者)，Xi An Jiao Tong Univ, Dept Hepatobiliary Surg, Affiliated Hosp 1, Xian 710061, Shaanxi, Peoples R China.; Li, XQ (通讯作者)，Xi An Jiao Tong Univ, Dept Gen Surg, Affiliated Hosp 1, Xian 710061, Shaanxi, Peoples R China.	trytofly@stu.xjtu.edu.cn; qyma56@xjtu.edu.cn; lixuqi@163.com	Li, Xuqi/B-3090-2014; shuang, qi/AAC-6859-2019	Li, Xuqi/0000-0002-2497-020X; Zhou, Cancan/0000-0003-0485-4030	National Natural Science Foundation of China [81572734, 81872008, 81672434]	National Natural Science Foundation of China(National Natural Science Foundation of China (NSFC))	This study was supported by the National Natural Science Foundation of China (No. 81572734, 81872008, 81672434).	Badrick E, 2014, EUR J CANCER, V50, P2119, DOI 10.1016/j.ejca.2014.04.032; Camara SN, 2016, J HUAZHONG U SCI-MED, V36, P295, DOI 10.1007/s11596-016-1583-x; Cameron ME, 2018, J ONCOL, V2018, DOI 10.1155/2018/6214838; Chen X, 2018, CELL PHYSIOL BIOCHEM, V50, P1201, DOI 10.1159/000494547; Cheng CM, 2015, CANCER CELL, V28, P569, DOI 10.1016/j.ccell.2015.09.021; Cignarelli A, 2018, DIABETES RES CLIN P…	45	30	30	4	19	BMC	LONDON	CAMPUS, 4 CRINAN ST, LONDON N1 9XW, ENGLAND	1756-9966			J EXP CLIN CANC RES	J. Exp. Clin. Cancer Res.	JUL 11	2019	38
J	Capula, M; Mantini, G; Funel, N; Giovannetti, E				Capula, Mjriam; Mantini, Giulia; Funel, Niccola; Giovannetti, Elisa			New avenues in pancreatic cancer: exploiting microRNAs as predictive biomarkers and new approaches to target aberrant metabolism	EXPERT REVIEW OF CLINICAL PHARMACOLOGY			English	Article						FOLFIRINOX; gemcitabine; metabolic reprogramming; microRNAs; nab-paclitaxel pancreatic cancer; Warburg effect	PHASE-III TRIAL; ERLOTINIB PLUS GEMCITABINE; LACTATE-DEHYDROGENASE; LUNG-CANCER; 5-FLUOROURACIL RESISTANCE; HEPATOCELLULAR-CARCINOMA; CELL-PROLIFERATION; AEROBIC GLYCOLYSIS; 1ST-LINE TREATMENT; DOSE-ESCALATION	Introduction: Most pancreatic cancer patients are diagnosed at advanced-stages and first-line regimens (FOLFIRINOX and gemcitabine/nab-paclitaxel) provide limited survival advantage and are associated with considerable toxicities. In this grim scenario, novel treatments and biomarkers are warranted. Areas covered: MicroRNAs (miRNAs) emerged as biomarkers for cancer prognosis and chemoresistance a…	[Capula, Mjriam; Mantini, Giulia; Funel, Niccola; Giovannetti, Elisa] Fdn Pisa Sci Pisa, AIRC Start Unit, Canc Pharmacol Lab, Pisa, Italy; [Mantini, Giulia; Giovannetti, Elisa] Vrije Univ Amsterdam Med Ctr, Dept Med Oncol, Canc Ctr Amsterdam, Amsterdam, Netherlands		Giovannetti, E (通讯作者)，Vrije Univ Amsterdam Med Ctr, Dept Med Oncol, Canc Ctr Amsterdam, Amsterdam, Netherlands.	elisa.giovannetti@gmail.com	giovannetti, elisa/F-4261-2011	giovannetti, elisa/0000-0002-7565-7504	Italian Association for Italian Research (AIRC Start-Up grant); Fondazione Pisana per la Scienza grant	Italian Association for Italian Research (AIRC Start-Up grant); Fondazione Pisana per la Scienza grant	Funding from Italian Association for Italian Research (AIRC Start-Up grant) and Fondazione Pisana per la Scienza grant.	Akram M, 2013, J CANCER EDUC, V28, P454, DOI 10.1007/s13187-013-0486-9; Bhardwaj V, 2010, ANTICANCER RES, V30, P743; Blomstrand H, 2019, BMC CANCER, V19, DOI 10.1186/s12885-018-5244-2; Bloomston M, 2007, JAMA-J AM MED ASSOC, V297, P1901, DOI 10.1001/jama.297.17.1901; Boni V, 2010, MOL CANCER THER, V9, P2265, DOI 10.1158/1535-7163.MCT-10-0061; Bryant KL, 2014, TRENDS BIOCHEM SCI, V39, P91, DOI 10.…	102	13	13	1	4	TAYLOR & FRANCIS LTD	ABINGDON	2-4 PARK SQUARE, MILTON PARK, ABINGDON OR14 4RN, OXON, ENGLAND	1751-2433	1751-2441		EXPERT REV CLIN PHAR	Expert Rev. Clin. Pharmacol.	DEC 2	2019	12	12
J	Thompson, PA; Seyedi, F; Lang, NP; MacLeod, SL; Wogan, GN; Anderson, KE; Tang, YM; Coles, B; Kadlubar, FF				Thompson, PA; Seyedi, F; Lang, NP; MacLeod, SL; Wogan, GN; Anderson, KE; Tang, YM; Coles, B; Kadlubar, FF			Comparison of DNA adduct levels associated with exogenous and endogenous exposures in human pancreas in relation to metabolic genotype	MUTATION RESEARCH-FUNDAMENTAL AND MOLECULAR MECHANISMS OF MUTAGENESIS			English	Article						aromatic amine; DNA adduct; pancreas; oxidative damage; lipid peroxidation	WHITE BLOOD-CELLS; LIPID-PEROXIDATION; MASS-SPECTROMETRY; ESCHERICHIA-COLI; AROMATIC-AMINES; CIGARETTE-SMOKE; TOBACCO-SMOKE; FATTY-ACIDS; LIVER DNA; CANCER	Recently, we examined normal human pancreas tissue for DNA adducts derived from either exogenous chemical exposure and/or endogenous agents. In an effort to explain the different types and levels of DNA adducts formed in the context of individual susceptibility to cancer, we have focused on gene-environment interactions. Here, we report on the levels of hydrophobic aromatic amines (AAs), specific…	Natl Ctr Toxicol Res, Div Mol Epidemiol, Jefferson, AR 72079 USA; MIT, Cambridge, MA 02139 USA; John L McClellan Mem Vet Adm Med Ctr, Little Rock, AR 72205 USA; Arkansas Canc Res Ctr, Little Rock, AR 72205 USA; Univ Minnesota, Minneapolis, MN 55454 USA		Thompson, PA (通讯作者)，Natl Ctr Toxicol Res, Div Mol Epidemiol, HFT-100,3900 NCTR Rd, Jefferson, AR 72079 USA.	pthompson@nctr.fda.gov						AliOsman F, 1997, J BIOL CHEM, V272, P10004; Anderson KE, 1997, CARCINOGENESIS, V18, P1085, DOI 10.1093/carcin/18.5.1085; ANDERSON KE, 1996, CANC EPIDEMIOLOGY PR, P725; Arand M, 1996, ANAL BIOCHEM, V236, P184, DOI 10.1006/abio.1996.0153; Asami S, 1997, CARCINOGENESIS, V18, P1763, DOI 10.1093/carcin/18.9.1763; AUSTIN AC, 1985, ENVIRON MUTAGEN, V7, P471, DOI 10.1002/em.2860070407; Baik SC, 1996, CA…	65	34	34	1	2	ELSEVIER SCIENCE BV	AMSTERDAM	PO BOX 211, 1000 AE AMSTERDAM, NETHERLANDS	0027-5107			MUTAT RES-FUND MOL M	Mutat. Res.-Fundam. Mol. Mech. Mutagen.	MAR 8	1999	424	1-2
J	Miyasaka, K; Kawanami, T; Shimokata, H; Ohta, S; Funakoshi, A				Miyasaka, K; Kawanami, T; Shimokata, H; Ohta, S; Funakoshi, A			Inactive aldehyde dehydrogenase-2 increased the risk of pancreatic cancer among smokers in a Japanese male population	PANCREAS			English	Article						pancreatic cancer; alcohol; smoking; ALDH2; genotype	ALCOHOL; ADENOCARCINOMA; POLYMORPHISMS; ASSOCIATION; DEFICIENCY	Objectives: Most of the acetaldehyde, a recognized animal carcinogen, generated during alcohol metabolism is eliminated by liver mitochondrial aldehyde dehydrogenase 2 (ALDH2). More than 40% of Japanese have the inactive form of ALDH2, and inactive ALDH2 is a risk factor for multiple cancers of the esophagus as well as head and neck cancer. Possible associations between pancreatic cancer and ALDH…	Tokyo Metropolitan Inst Gerontol, Dept Clin Physiol, Itabashi Ku, Tokyo 1730015, Japan; Kyushu Natl Canc Ctr, Dept Gastroenterol, Fukuoka, Japan; Natl Inst Longev Sci, Dept Epidemiol, Obu, Japan; Nippon Med Coll, Inst Gerontol, Dept Biochem & Cell Biol, Kanagawa, Japan		Miyasaka, K (通讯作者)，Tokyo Metropolitan Inst Gerontol, Dept Clin Physiol, Itabashi Ku, 35-2 Sakaecho, Tokyo 1730015, Japan.	miyasaka@tmig.or.jp						ACHULLER HM, 2002, NATURE REV CANC, V2, P255; BANSAL P, 1995, GASTROENTEROLOGY, V109, P247, DOI 10.1016/0016-5085(95)90291-0; HARADA S, 1981, LANCET, V2, P982; HIGUCHI S, 1995, AM J PSYCHIAT, V152, P1219; Howes N, 2002, GUT, V51, P765, DOI 10.1136/gut.51.6.765; Kamino K, 2000, BIOCHEM BIOPH RES CO, V273, P192, DOI 10.1006/bbrc.2000.2923; Karlson BM, 1997, GASTROENTEROLOGY, V113, P587, DOI 10.1053…	16	18	19	0	1	LIPPINCOTT WILLIAMS & WILKINS	PHILADELPHIA	530 WALNUT ST, PHILADELPHIA, PA 19106-3621 USA	0885-3177			PANCREAS	Pancreas	MAR	2005	30	2
J	Naumann, P; Habermehl, D; Welzel, T; Debus, J; Combs, SE				Naumann, P.; Habermehl, D.; Welzel, T.; Debus, J.; Combs, S. E.			Outcome after neoadjuvant chemoradiation and correlation with nutritional status in patients with locally advanced pancreatic cancer	STRAHLENTHERAPIE UND ONKOLOGIE			English	Article						Locally advanced pancreatic cancer; Neoadjuvant chemoradiation; Nutritional status; Cachexia; Obesity; Subcutaneous fat	PREDICTS POOR-PROGNOSIS; DUCTAL ADENOCARCINOMA; ABDOMINAL FAT; PANCREATICODUODENECTOMY; IMPACT; CT; RADIOTHERAPY; CARCINOMA; INVASION; THERAPY	Cancer patients commonly suffer from weight loss since rapid tumor growth can cause catabolic metabolism and depletion of energy stores such as abdominal fat. In locally advanced pancreatic cancer this is even more pronounced due to abdominal pain, fatigue, nausea or malnutrition. In the present article, we quantify this frequently observed weight loss and assess its impact on outcome and surviva…	[Naumann, P.; Habermehl, D.; Welzel, T.; Combs, S. E.] Univ Clin Heidelberg, Dept Radiat Oncol, D-69120 Heidelberg, Germany; [Debus, J.] German Canc Res Ctr, Heidelberg, Germany		Naumann, P (通讯作者)，Univ Clin Heidelberg, Dept Radiat Oncol, Neuenheimer Feld 400, D-69120 Heidelberg, Germany.	Patrick.Naumann@med.uni-heidelberg.de; Daniel.Habermehl@med.uni-heidelberg.de; Thomas.Welzel@med.uni-heidelberg.de; Juergen.Debus@med.uni-heidelberg.de; Stephanie.Combs@med.uni-heidelberg.de		Combs, Stephanie/0000-0002-6934-2864				Aslani A, 2012, ANZ J SURG, V82, P173, DOI 10.1111/j.1445-2197.2011.05970.x; Bing Chen, 2011, Curr Opin Support Palliat Care, V5, P356, DOI 10.1097/SPC.0b013e32834bde0e; Brunner T, 2012, STRAHLENTHER ONKOL, V188, P366, DOI 10.1007/s00066-012-0079-2; Chatterjee D, 2012, CANCER-AM CANCER SOC, V118, P3182, DOI 10.1002/cncr.26651; Chatterjee D, 2012, AM J SURG PATHOL, V36, P552, DOI 10.1097/PAS.0b013…	24	31	32	0	1	URBAN & VOGEL	MUNICH	NEUMARKTER STRASSE 43, D-81673 MUNICH, GERMANY	0179-7158			STRAHLENTHER ONKOL	Strahlenther. Onkol.	SEP	2013	189	9
J	Joost, HG				Joost, Hans-Georg			Diabetes and cancer: Epidemiology and potential mechanisms	DIABETES & VASCULAR DISEASE RESEARCH			English	Review						Cancer risk factors; obesity; hyperinsulinaemia; cohort studies; confounders	PRIMARY LIVER-CANCER; PANCREATIC-CANCER; HEPATOCELLULAR-CARCINOMA; COLORECTAL-CANCER; BREAST-CANCER; BODY-SIZE; RISK; MELLITUS; METAANALYSIS; COHORT	Type 2 diabetes mellitus is an independent risk factor for cancer such as pancreatic, liver, colorectal and breast cancer. In addition, diabetes decreases the risk of prostate cancer. These associations have been found in numerous epidemiological studies, among them several prospective cohorts. However, such studies do not prove causality of the association and cannot exclude inadequate correctio…	[Joost, Hans-Georg] German Inst Human Nutr Potsdam Rehbrcke, Nuthetal, Germany; [Joost, Hans-Georg] German Ctr Diabet Res, Neuherberg, Germany		Joost, HG (通讯作者)，German Inst Human Nutr, Arthur Scheunert Allee 114-116, D-14558 Nuthetal, Germany.	joost@dife.de	Joost, Hans-Georg/J-4462-2013	Joost, Hans-Georg/0000-0002-5860-606X	German Ministry of Education and Research (German Centre for Diabetes Research) [01GI0922]	German Ministry of Education and Research (German Centre for Diabetes Research)	This study was supported by a grant from the German Ministry of Education and Research (German Centre for Diabetes Research, 01GI0922)	Adami HO, 1996, J NATL CANCER I, V88, P1472, DOI 10.1093/jnci/88.20.1472; Alves C, 2012, DIABETES RES CLIN PR, V98, P271, DOI 10.1016/j.diabres.2012.09.008; Ben QW, 2011, EUR J CANCER, V47, P1928, DOI 10.1016/j.ejca.2011.03.003; Borena W, 2012, INT J CANCER, V131, P193, DOI 10.1002/ijc.26338; Caldwell SH, 2004, GASTROENTEROLOGY, V127, pS97, DOI 10.1053/j.gastro.2004.09.021; Calle EE, 2004, NAT RE…	44	33	33	0	18	SAGE PUBLICATIONS LTD	LONDON	1 OLIVERS YARD, 55 CITY ROAD, LONDON EC1Y 1SP, ENGLAND	1479-1641	1752-8984		DIABETES VASC DIS RE	Diabetes Vasc. Dis. Res.	NOV	2014	11	6
J	El-Mesallamy, HO; Hamdy, NM; Zaghloul, AS; Sallam, AM				El-Mesallamy, Hala O.; Hamdy, Nadia M.; Zaghloul, Ashraf S.; Sallam, Alaliaa M.			Serum retinol binding protein-4 and neutrophil gelatinase-associated lipocalin are interrelated in pancreatic cancer patients	SCANDINAVIAN JOURNAL OF CLINICAL & LABORATORY INVESTIGATION			English	Article						CA19-9; insulin resistance; lipocalins; NGAL; pancreatic cancer; RBP-4	INSULIN-RESISTANCE; METABOLIC SYNDROME; GLUCOSE; OBESITY; LIPOPROTEINS; MARKER; WOMEN; RISK; FAT	Objectives. Pancreatic cancer has an extremely dismal clinical course and high fatality rate. Knowing that, adipokines could regulate insulin resistance, inflammation, immunity and carcinogenesis. Accordingly, an understanding of adipokines in relation to pancreatic cancer could be useful to improve disease outcome. We aimed to determine serum retinol binding protein-4 (RBP-4) and neutophil gelat…	[El-Mesallamy, Hala O.; Hamdy, Nadia M.; Sallam, Alaliaa M.] Ain Shams Univ, Fac Pharm, Dept Biochem, Cairo 11566, Egypt; [Zaghloul, Ashraf S.] Cairo Univ, Dept Surg Oncol, Natl Canc Inst, Cairo, Egypt		Sallam, AM (通讯作者)，Ain Shams Univ, Fac Pharm, Dept Biochem, Cairo 11566, Egypt.	aliasallam@yahoo.com	Sallam, Alaliaa/T-5316-2019; Hamdy, Nadia/AAB-6087-2021	Sallam, Alaliaa/0000-0002-1606-2447; Hamdy, Nadia/0000-0003-2105-107X; Zaghloul, Ashraf/0000-0002-6250-5747				BERGMENYER HU, 1985, METHOD ENZYMAT AN, V8, P154; BURSTEIN M, 1970, J LIPID RES, V11, P583; Chehab FF, 2008, ENDOCRINOLOGY, V149, P925, DOI 10.1210/en.2007-1355; Christou GA, 2012, ANGIOLOGY, V63, P67, DOI 10.1177/0003319711407628; Dalamaga M, 2009, CANCER CAUSE CONTROL, V20, P625, DOI 10.1007/s10552-008-9273-z; de Ferranti S, 2008, CLIN CHEM, V54, P945, DOI 10.1373/clinchem.2007.100156; Esteve E…	31	15	16	0	4	TAYLOR & FRANCIS LTD	ABINGDON	2-4 PARK SQUARE, MILTON PARK, ABINGDON OR14 4RN, OXON, ENGLAND	0036-5513	1502-7686		SCAND J CLIN LAB INV	Scand. J. Clin. Lab. Invest.	DEC	2012	72	8
J	Mori, R; Ishikawa, T; Ichikawa, Y; Taniguchi, K; Matsuyama, R; Ueda, M; Fujii, Y; Endo, I; Togo, S; Danenberg, PV; Shimada, H				Mori, Ryutaro; Ishikawa, Takashi; Ichikawa, Yasushi; Taniguchi, Koichi; Matsuyama, Ryusei; Ueda, Michio; Fujii, Yoshiro; Endo, Itaru; Togo, Shinji; Danenberg, Peter V.; Shimada, Hiroshi			Human equilibrative nucleoside transporter 1 is associated with the chemosensitivity of gemcitabine in human pancreatic adenocarcinoma and biliary tract carcinoma cells	ONCOLOGY REPORTS			English	Article						hENT1; gemcitabine; pancreatic adenocarcinoma; biliary tract carcinoma	RIBONUCLEOTIDE REDUCTASE; DEOXYCYTIDINE KINASE; LUNG-CANCER; LINE A2780; RESISTANCE; 2,2-DIFLUORODEOXYCYTIDINE; CYTOTOXICITY; SENSITIVITY; INDUCTION; SUBUNIT	Gemcitabine has been one of the most commonly used agents for pancreatic adenocarcinoma chemotherapy, but the determinants of the sensitivity of and resistance to this agent are not yet fully understood. In this study with pancreatic carcinoma and biliary tract carcinoma cell lines, we examined the * gene expression levels of nucleotide transporters and others related to the metabolism of gemcita…	Yokohama City Univ, Grad Sch Med, Dept Surg Gastroenterol, Kanazawa Ku, Yokohama, Kanagawa 2360004, Japan; Univ So Calif, Kenneth Norris Jr Comprehens Canc Ctr, Los Angeles, CA 90033 USA		Mori, R (通讯作者)，1640 Marengo St,6th Floor, Los Angeles, CA 90033 USA.	rmori@ck2.so-net.ne.jp						Achiwa H, 2004, CANCER SCI, V95, P753, DOI 10.1111/j.1349-7006.2004.tb03257.x; Bergshoeff E, 2002, J HIGH ENERGY PHYS; Burris HA, 1997, J CLIN ONCOL, V15, P2403, DOI 10.1200/JCO.1997.15.6.2403; Davidson JD, 2004, CANCER RES, V64, P3761, DOI 10.1158/0008-5472.CAN-03-3363; Duxbury MS, 2004, ONCOGENE, V23, P1539, DOI 10.1038/sj.onc.1207272; ERIKSSON S, 1981, J BIOL CHEM, V256, P193; Garcia-Manteiga …	19	73	77	0	6	PROFESSOR D A SPANDIDOS	ATHENS	1, S MERKOURI ST, EDITORIAL OFFICE,, ATHENS 116 35, GREECE	1021-335X			ONCOL REP	Oncol. Rep.	MAY	2007	17	5
J	Yu, S; Zhang, CY; Xie, KP				Yu, Sen; Zhang, Chunyu; Xie, Ke-Ping			Therapeutic resistance of pancreatic cancer: Roadmap to its reversal	BIOCHIMICA ET BIOPHYSICA ACTA-REVIEWS ON CANCER			English	Review						Pancreatic cancer; Chemotherapy; Radiotherapy; Immunotherapy; Therapeutic resistance	GROWTH-FACTOR RECEPTOR; EPITHELIAL-MESENCHYMAL TRANSITION; ANABOLIC GLUCOSE-METABOLISM; CARBOHYDRATE ANTIGEN 19-9; PHASE-III TRIAL; GEMCITABINE RESISTANCE; DUCTAL ADENOCARCINOMA; DNA-DAMAGE; UP-REGULATION; TUMOR-CELLS	Pancreatic cancer is a lethal disease with limited opportunity for resectable surgery as the first choice for cure due to its late diagnosis and early metastasis. The desmoplastic stroma and cellular genetic or epigenetic alterations of pancreatic cancer impose physical and biological barriers to effective therapies, including chemotherapy, radiotherapy, targeted therapy, and immunotherapy. Here,…	[Yu, Sen; Zhang, Chunyu; Xie, Ke-Ping] South China Univ Technol, Sch Med, Dept Gastroenterol & Hepatol, Guangzhou Peoples Hosp Affiliated 1, Guangzhou, Guangdong, Peoples R China		Xie, KP (通讯作者)，South China Univ Technol, Dept Gastroenterol, Guangzhou Peoples Hosp Affiliated 1, Guangzhou 510006, Peoples R China.	scutmedicine@scut.edu.cn			National Natural Science Foundation of China [82072632]; Guangzhou Municipality Bureau of Science and Technology, Guangzhou, China	National Natural Science Foundation of China(National Natural Science Foundation of China (NSFC)); Guangzhou Municipality Bureau of Science and Technology, Guangzhou, China	We appreciate the critical reading of Dr. Leon Wang. The work relevant to this review is in part supported by grants from the National Natural Science Foundation of China (82072632) and the Guangzhou Municipality Bureau of Science and Technology, Guangzhou, China.	Aguirre AJ, 2017, CANCER CELL, V32, P185, DOI 10.1016/j.ccell.2017.07.007; Ahmed KM, 2007, CURR CANCER DRUG TAR, V7, P335; Alcock RA, 2002, ONCOGENE, V21, P7883, DOI 10.1038/sj.onc.1205948; Alexandrov LB, 2013, NATURE, V500, P415, DOI 10.1038/nature12477; Andreoli E, 2014, J MATER CHEM B, V2, P4740, DOI 10.1039/c4tb00778f; [Anonymous], 1987, Cancer, V59, P2006; Antic I, 2015, NAT COMMUN, V6, DOI …	244	16	16	5	21	ELSEVIER	AMSTERDAM	RADARWEG 29, 1043 NX AMSTERDAM, NETHERLANDS	0304-419X	1879-2561		BBA-REV CANCER	Biochim. Biophys. Acta-Rev. Cancer	JAN	2021	1875	1
J	Gu, W; Tong, Z				Gu, Wang; Tong, Zhong			Clinical Application of Metabolomics in Pancreatic Diseases: A Mini-Review	LABORATORY MEDICINE			English	Review						metabolomics; early diagnosis; pancreatic cancer (PC); acute pancreatitis (AP); chronic pancreatitis (CP); pancreatic disease	CANCER; MORTALITY; PROFILES; PERMEABILITY; LIPOPROTEIN; PATHWAY; LIPASE; POOR; RATS	Metabolomics is a powerful new analytical method to describe the set of metabolites within cellular tissue and bodily fluids. Metabolomics can uncover detailed information about metabolic changes in organisms. The morphology of these metabolites represents the metabolic processes that occur in cells, such as anabolism, catabolism, inhomogeneous natural absorption and metabolism, detoxification, a…	[Gu, Wang] Anhui Med Univ, Hefei, Peoples R China; [Tong, Zhong] Hefei First Peoples Hosp, Hefei, Peoples R China		Tong, Z (通讯作者)，Hefei First Peoples Hosp, Hefei, Peoples R China.	tougao2425@163.com						Abreu FF, 2016, FREE RADICAL RES, V50, P1350, DOI 10.1080/10715762.2016.1247494; Baek G, 2014, CELL REP, V9, P2233, DOI 10.1016/j.celrep.2014.11.025; Bezabeh T, 2009, MAGN RESON MATER PHY, V22, P267, DOI 10.1007/s10334-009-0171-5; Bugdaci MS, 2011, PANCREAS, V40, P1241, DOI 10.1097/MPA.0b013e3182211bbf; Drewes AM, 2017, PANCREATOLOGY, V17, P720, DOI 10.1016/j.pan.2017.07.006; El Alwani M, 2006, P…	55	7	7	5	19	OXFORD UNIV PRESS	OXFORD	GREAT CLARENDON ST, OXFORD OX2 6DP, ENGLAND	0007-5027	1943-7730		LAB MED	Lab. Med.	MAR	2020	51	2
J	Roy, M; Finley, SD				Roy, Mahua; Finley, Stacey D.			Computational Model Predicts the Effects of Targeting Cellular Metabolism in Pancreatic Cancer	FRONTIERS IN PHYSIOLOGY			English	Article						metabolic modeling; systems biology; kinetic model; sensitivity analysis; parameter optimization	CONSTRAINT-BASED MODELS; K-RAS MUTATIONS; SENSITIVITY-ANALYSIS; IN-VITRO; GLYCERALDEHYDE-3-PHOSPHATE DEHYDROGENASE; OXIDATIVE-PHOSPHORYLATION; GLUTAMINE-METABOLISM; AEROBIC GLYCOLYSIS; MATHEMATICAL-MODEL; GLUCOSE-METABOLISM	Reprogramming of energy metabolism is a hallmark of cancer that enables the cancer cells to meet the increased energetic requirements due to uncontrolled proliferation. One prominent example is pancreatic ductal adenocarcinoma, an aggressive form of cancer with an overall 5-year survival rate of 5%. The reprogramming mechanism in pancreatic cancer involves deregulated uptake of glucose and glutam…	[Roy, Mahua; Finley, Stacey D.] Univ Southern Calif, Biomed Engn, Los Angeles, CA 90007 USA; [Finley, Stacey D.] Univ Southern Calif, Chem Engn, Los Angeles, CA 90007 USA		Finley, SD (通讯作者)，Univ Southern Calif, Biomed Engn, Los Angeles, CA 90007 USA.; Finley, SD (通讯作者)，Univ Southern Calif, Chem Engn, Los Angeles, CA 90007 USA.	sfinley@usc.edu			Rose Hills Foundation; USC Provost's Office	Rose Hills Foundation; USC Provost's Office	This work is supported by The Rose Hills Foundation and the USC Provost's Office (research grant to SF).	Alberghina L, 2012, FRONT PHYSIOL, V3, DOI 10.3389/fphys.2012.00362; ALMOGUERA C, 1988, CELL, V53, P549, DOI 10.1016/0092-8674(88)90571-5; [Anonymous], 1998, COMPUTER METHODS ORD; Asano T, 2004, ONCOGENE, V23, P8571, DOI 10.1038/sj.onc.1207902; Bellu G, 2007, COMPUT METH PROG BIO, V88, P52, DOI 10.1016/j.cmpb.2007.07.002; Berthoumieux S, 2013, J MATH BIOL, V67, P1795, DOI 10.1007/s00285-012-0614-…	116	25	26	2	10	FRONTIERS MEDIA SA	LAUSANNE	AVENUE DU TRIBUNAL FEDERAL 34, LAUSANNE, CH-1015, SWITZERLAND	1664-042X			FRONT PHYSIOL	Front. Physiol.	APR 12	2017	8
J	Whitcomb, D; Greer, J				Whitcomb, David; Greer, Julia			Germ-Line Mutations, Pancreatic Inflammation, and Pancreatic Cancer	CLINICAL GASTROENTEROLOGY AND HEPATOLOGY			English	Article; Proceedings Paper	5th Joint Meeting of the Japanese-Society-of-Gastroenterology/American-Gastroenterological-Association	MAY 07-08, 2009	Sapporo, JAPAN	Japanese Soc Gastroenterol, Amer Gastroenterol Assoc			HEREDITARY PANCREATITIS; DIALLYL TRISULFIDE; LIFE-STYLE; VITAMIN-D; RISK; DIETARY; SMOKING; OBESITY; ALCOHOL; BRCA1	The fundamental problem underlying pancreatic cancer is altered genetics. Rare germ-line mutations lead to familial cancer syndromes that may include pancreatic cancer. But why do some people develop pancreatic cancer while others develop cancer in other organs, or not at all? We discuss the possibility that other common germ-line mutations diminish the ability of pancreatic cells to protect them…	[Whitcomb, David; Greer, Julia] Univ Pittsburgh, Dept Med, Div Gastroenterol Hepatol & Nutr, Pittsburgh, PA 15213 USA; [Whitcomb, David] Univ Pittsburgh, Dept Cell Biol & Physiol, Pittsburgh, PA 15213 USA; [Whitcomb, David] Univ Pittsburgh, Dept Human Genet, Pittsburgh, PA 15213 USA		Whitcomb, D (通讯作者)，Univ Pittsburgh, Dept Med, Div Gastroenterol Hepatol & Nutr, Room 401-4,3708 5th Ave, Pittsburgh, PA 15213 USA.	whitcomb@pitt.edu						Aoun E, 2008, PLOS ONE, V3, DOI 10.1371/journal.pone.0002003; Bobe G, 2008, CANCER EPIDEM BIOMAR, V17, P553, DOI 10.1158/1055-9965.EPI-07-2523; Brose MS, 2002, J NATL CANCER I, V94, P1365, DOI 10.1093/jnci/94.18.1365; Calle EE, 2004, NAT REV CANCER, V4, P579, DOI 10.1038/nrc1408; Chan JM, 2005, CANCER EPIDEM BIOMAR, V14, P2093, DOI 10.1158/1055-9965.EPI-05-0226; Chan JM, 2007, AM J EPIDEMIOL, V16…	72	19	20	0	2	ELSEVIER SCIENCE INC	NEW YORK	STE 800, 230 PARK AVE, NEW YORK, NY 10169 USA	1542-3565	1542-7714		CLIN GASTROENTEROL H	Clin. Gastroenterol. Hepatol.	NOV	2009	7	11
J	Schmahl, MJ; Regan, DP; Rivers, AC; Joesten, WC; Kennedy, MA				Schmahl, Michelle J.; Regan, Daniel P.; Rivers, Adam C.; Joesten, William C.; Kennedy, Michael A.			NMR-based metabolic profiling of urine, serum, fecal, and pancreatic tissue samples from the Ptf1a-Cre; LSL-KrasG12D transgenic mouse model of pancreatic cancer	PLOS ONE			English	Article							NUCLEAR-MAGNETIC-RESONANCE; INTRAEPITHELIAL NEOPLASIA; METABOANALYST; METABONOMICS; STATISTICS; PATHWAYS; HMDB; CLASSIFICATION; EXCRETION; HIPPURATE	Pancreatic cancer is the third leading cause of cancer deaths in the United States with more than 53,000 expected to be diagnosed with the disease in 2018. The median survival time after diagnosis is four to six months. The poor survival statistics are due in part to the fact that pancreatic cancer is typically asymptomatic until it reaches advanced stages of the disease. Although surgical resect…	[Schmahl, Michelle J.; Regan, Daniel P.; Rivers, Adam C.; Joesten, William C.; Kennedy, Michael A.] Miami Univ, Dept Chem & Biochem, Oxford, OH 45056 USA		Kennedy, MA (通讯作者)，Miami Univ, Dept Chem & Biochem, Oxford, OH 45056 USA.	kennedm4@miamioh.edu	Kennedy, Michael/M-2578-2019; Kennedy, Michael/ABE-6002-2021	Kennedy, Michael/0000-0001-6462-665X; Regan, Daniel/0000-0002-6363-0144	NIH/NCI [1R15CA152985]; Miami University Undergraduate Research Award Program; Miami University Undergraduate Summer Scholars Program; Miami University Doctoral Undergraduate Opportunity for Scholarship Program; NATIONAL CANCER INSTITUTE [R15CA152985] Funding Source: NIH RePORTER	NIH/NCI(United States Department of Health & Human ServicesNational Institutes of Health (NIH) - USANIH National Cancer Institute (NCI)); Miami University Undergraduate Research Award Program; Miami University Undergraduate Summer Scholars Program; Miami University Doctoral Undergraduate Opportunity for Scholarship Program; NATIONAL CANCER INSTITUTE(United States Department of Health & Human Serv…	The work conducted in this study was supported by a grant from the NIH/NCI (1R15CA152985) to MAK. The authors would like to acknowledge support from the Miami University Undergraduate Research Award Program, the Miami University Undergraduate Summer Scholars Program and the Miami University Doctoral Undergraduate Opportunity for Scholarship Program. The funders had no role in study design, data c…	Booth SC, 2013, COMPUT STRUCT BIOTEC, V4, DOI 10.5936/csbj.201301003; Bralley AA, 2013, TXB NATURAL MED, P224; Cameron JL, 2015, J AM COLL SURGEONS, V220, P530, DOI 10.1016/j.jamcollsurg.2014.12.031; Chihanga T, 2018, AM J PHYSIOL-RENAL, V314, pF154, DOI 10.1152/ajprenal.00363.2017; Chuvin N, 2017, CELL MOL GASTROENTER, V4, P263, DOI 10.1016/j.jcmgh.2017.05.005; di Magliano MP, 2013, GASTROENTERO…	76	8	8	2	24	PUBLIC LIBRARY SCIENCE	SAN FRANCISCO	1160 BATTERY STREET, STE 100, SAN FRANCISCO, CA 94111 USA	1932-6203			PLOS ONE	PLoS One	JUL 17	2018	13	7
J	Yan, L; Tonack, S; Smith, R; Dodd, S; Jenkins, RE; Kitteringham, N; Greenhalf, W; Ghaneh, P; Neoptolemos, JP; Costello, E				Yan, Li; Tonack, Sarah; Smith, Richard; Dodd, Susanna; Jenkins, Rosalind E.; Kitteringham, Neil; Greenhalf, William; Ghaneh, Paula; Neoptolemos, John P.; Costello, Eithne			Confounding Effect of Obstructive Jaundice in the Interpretation of Proteomic Plasma Profiling Data for Pancreatic Cancer	JOURNAL OF PROTEOME RESEARCH			English	Article						proteomics; two-dimensional gel electrophoresis; pancreatic cancer; biomarkers; biliary obstruction; confounding factor	DENSITY LIPOPROTEINS; MASS-SPECTROMETRY; APOLIPOPROTEIN-E; OVARIAN-CANCER; SERUM; PROTEINS; ELECTROPHORESIS; IDENTIFICATION; METABOLISM; EXPRESSION	It is well established that variation in sampling, processing and storage protocols can alter the levels of potential biomarkers in serum and plasma. Here, using pancreatic cancer as an example, we demonstrate that consideration of clinical parameters related to the patient's illness is equally important when seeking cancer-specific biomarkers. Bile duct-obstruction is a feature of pancreatic dis…	[Yan, Li; Tonack, Sarah; Smith, Richard; Dodd, Susanna; Greenhalf, William; Ghaneh, Paula; Neoptolemos, John P.; Costello, Eithne] Univ Liverpool, Royal Liverpool Univ Hosp, Div Surg & Oncol, Liverpool L68 3GA, Merseyside, England; [Jenkins, Rosalind E.; Kitteringham, Neil] Univ Liverpool, Dept Pharmacol & Therapeut, Liverpool L69 3GA, Merseyside, England		Costello, E (通讯作者)，Univ Liverpool, Div Surg & Oncol, 5th Floor UCD Bldg,Daulby St, Liverpool L69 3GA, Merseyside, England.	ecostell@liv.ac.uk	Smith, Richard D/J-3664-2012; Greenhalf, William/A-2680-2013	Smith, Richard D/0000-0002-2381-2349; Neoptolemos, John/0000-0002-6201-7399; Costello, Eithne/0000-0002-0104-8992	CORE; Medical Research Council; European Framework 6 Integrated project [LSHB-CT-2006-018771]; MRC [G9900432] Funding Source: UKRI; Medical Research Council [G9900432] Funding Source: researchfish	CORE(Luxembourg National Research Fund); Medical Research Council(UK Research & Innovation (UKRI)Medical Research Council UK (MRC)European Commission); European Framework 6 Integrated project; MRC(UK Research & Innovation (UKRI)Medical Research Council UK (MRC)); Medical Research Council(UK Research & Innovation (UKRI)Medical Research Council UK (MRC)European Commission)	This work was supported by grants from CORE, the Medical Research Council, and by a European Framework 6 Integrated project grant LSHB-CT-2006-018771.	Alexakis N, 2004, BRIT J SURG, V91, P1410, DOI 10.1002/bjs.4794; Chen YC, 2005, CANCER RES, V65, P331; CLIFTON PM, 1988, J LIPID RES, V29, P121; COULHON MP, 1985, CLIN CHIM ACTA, V145, P163, DOI 10.1016/0009-8981(85)90283-9; Ehmann M, 2007, PANCREAS, V34, P205, DOI 10.1097/01.mpa.0000250128.57026.b2; ERICSSON S, 1991, J CLIN INVEST, V87, P591, DOI 10.1172/JCI115034; Greenough C, 2004, PROTEOMICS,…	20	33	33	0	5	AMER CHEMICAL SOC	WASHINGTON	1155 16TH ST, NW, WASHINGTON, DC 20036 USA	1535-3893	1535-3907		J PROTEOME RES	J. Proteome Res.	JAN	2009	8	1
J	Nagaraju, GP; Benton, L; Bethi, SR; Shoji, M; El-Rayes, BF				Nagaraju, Ganji Purnachandra; Benton, Leah; Bethi, Shipra Reddy; Shoji, Mamoru; El-Rayes, Bassel F.			Curcumin analogs: Their roles in pancreatic cancer growth and metastasis	INTERNATIONAL JOURNAL OF CANCER			English	Review						curcumin; analogs; growth; metastasis; pancreatic cancer	SUPPRESSIVE ACTIVITY; STELLATE CELLS; BIOLOGICAL EVALUATION; INHIBITORS; APOPTOSIS; ACTIVATION; PROLIFERATION; ANTICANCER; METABOLISM; INVASION	Curcumin is a polyphenolic constituent of turmeric that is known to have various molecular effects in preclinical models, leading to prevention and anticancer properties. In clinical trials, curcumin has failed to demonstrate activity against pancreatic cancer possibly due to its low bioavailability and potency. Using the curcumin molecular model, our group and others have synthesized several ana…	[Nagaraju, Ganji Purnachandra; Benton, Leah; Bethi, Shipra Reddy; Shoji, Mamoru; El-Rayes, Bassel F.] Emory Univ, Winship Canc Inst, Dept Hematol & Med Oncol, Atlanta, GA USA		El-Rayes, BF (通讯作者)，1365 Clifton RD NE,Off 2080, Atlanta, GA 30322 USA.	belraye@emory.edu	Nagaraju, Purnachandra/D-4193-2011; el-rayes, bassel/ABD-2901-2021	Nagaraju, Purnachandra/0000-0002-4989-5234; el-rayes, bassel/0000-0002-2661-5746				Adams BK, 2005, ANTI-CANCER DRUG, V16, P263, DOI 10.1097/00001813-200503000-00005; Adams BK, 2004, BIOORGAN MED CHEM, V12, P3871, DOI 10.1016/j.bmc.2004.05.006; Ali S, 2010, CANCER RES, V70, P3606, DOI 10.1158/0008-5472.CAN-09-4598; Anand P, 2008, BIOCHEM PHARMACOL, V76, P1590, DOI 10.1016/j.bcp.2008.08.008; Anand P, 2007, MOL PHARMACEUT, V4, P807, DOI 10.1021/mp700113r; Apte MV, 2012, FRONT PHYS…	67	18	18	2	26	WILEY	HOBOKEN	111 RIVER ST, HOBOKEN 07030-5774, NJ USA	0020-7136	1097-0215		INT J CANCER	Int. J. Cancer	JUL 1	2019	145	1
J	Chari, ST; Leibson, CL; Rabe, KG; Ransom, J; De Andrade, M; Petersen, GM				Chari, ST; Leibson, CL; Rabe, KG; Ransom, J; De Andrade, M; Petersen, GM			Probability of pancreatic cancer following diabetes: A population-based study	GASTROENTEROLOGY			English	Article							HIGH-RISK INDIVIDUALS; GLUCOSE-METABOLISM; INSULIN-SECRETION; EARLY-DIAGNOSIS; MELLITUS; MORTALITY; ROCHESTER; COHORT; TRENDS; MINNESOTA	Background & Aims: Although diabetes occurs frequently in pancreatic cancer, the value of new-onset diabetes as a marker of underlying pancreatic cancer is unknown. Methods: We assembled a population-based cohort of 2122 Rochester, Minnesota, residents age greater than or equal to 50 years who first met standardized criteria for diabetes between January 1, 1950, and December 31, 1994, and identif…	Mayo Clin & Mayo Fdn, Coll Med, Dept Internal Med, Div Gastroenterol & Hepatol, Rochester, MN 55905 USA; Mayo Clin & Mayo Fdn, Coll Med, Dept Hlth Sci Res, Rochester, MN 55905 USA		Chari, ST (通讯作者)，Mayo Clin & Mayo Fdn, Coll Med, Dept Internal Med, Div Gastroenterol & Hepatol, 200 1st St SW, Rochester, MN 55905 USA.	chari.suresh@mayo.edu	Chari, Suresh/K-9297-2015	de Andrade, Mariza/0000-0003-2329-2686; Chari, Suresh/0000-0002-3924-0971	NCI NIH HHS [R01 CA100685-03, P20 CA 10270, P50 CA102701, R01 CA 100685, R01 CA100685] Funding Source: Medline	NCI NIH HHS(United States Department of Health & Human ServicesNational Institutes of Health (NIH) - USANIH National Cancer Institute (NCI))		ADAMI HO, 1991, CANCER CAUSE CONTROL, V2, P307, DOI 10.1007/BF00051670; AHREN B, 1993, RES EXP MED, V193, P21, DOI 10.1007/BF02576207; Basso D, 2002, PANCREAS, V24, P8, DOI 10.1097/00006676-200201000-00002; BERGSATH EJ, 1986, TECHNICAL REPORT SER, V31; Berrington de Gonzalez A, 2003, BRIT J CANCER, V89, P519, DOI 10.1038/sj.bjc.6601140; Bonelli L, 2003, PANCREAS, V27, P143, DOI 10.1097/00006676-2…	46	334	349	3	17	W B SAUNDERS CO-ELSEVIER INC	PHILADELPHIA	1600 JOHN F KENNEDY BOULEVARD, STE 1800, PHILADELPHIA, PA 19103-2899 USA	0016-5085	1528-0012		GASTROENTEROLOGY	Gastroenterology	AUG	2005	129	2
J	Al-Awadi, F; Yang, M; Tan, YY; Han, QH; Li, SK; Hoffman, RM				Al-Awadi, Farida; Yang, Meng; Tan, Yuying; Han, Qinghong; Li, Shukuan; Hoffman, Robert M.			Human Tumor Growth in Nude Mice Is Associated with Decreased Plasma Cysteine and Homocysteine	ANTICANCER RESEARCH			English	Article						Amino acids; human tumors; nude mice; methionine metabolism; transulfuration	RECOMBINANT METHIONINASE; HALF-LIFE; IN-VIVO; CANCER; ASSAY	The methionine cycle and its metabolites homocysteine and cysteine serve several important functions in cellular metabolism. Abnormalities in metabolism of the methionine cycle have been associated with cancer. We determined plasma levels of methionine, homocysteine and cysteine in nude mice implanted with human cancer cell lines (MDA-MB-435 breast, PC-3 prostate, HT29 colon, BX-PC3 pancreas) ove…	[Yang, Meng; Tan, Yuying; Han, Qinghong; Li, Shukuan; Hoffman, Robert M.] AntiCancer Inc, San Diego, CA 92111 USA; [Al-Awadi, Farida] Kuwait Univ, Fac Med, Safat 13060, Kuwait; [Hoffman, Robert M.] Univ Calif San Diego, Dept Surg, San Diego, CA 92103 USA		Hoffman, RM (通讯作者)，AntiCancer Inc, 7917 Ostrow St, San Diego, CA 92111 USA.	all@anticancer.com						BAYENS, 1999, MED BIOCH, P363; GUO HY, 1993, CANCER RES, V53, P2479; GUO HY, 1993, CANCER RES, V53, P5676; Han QN, 2004, CLIN CHEM, V50, P1229, DOI 10.1373/clinchem.2004.032920; Henning SM, 1997, J NUTR, V127, P30, DOI 10.1093/jn/127.1.30; HOFFMAN RM, 1983, BIOCHIM BIOPHYS ACTA, V738, P49, DOI 10.1016/0304-419X(84)90019-2; Hoffman RM, 2006, NAT PROTOC, V1, P1429, DOI 10.1038/nprot.2006.223; JONES…	16	12	14	0	5	INT INST ANTICANCER RESEARCH	ATHENS	EDITORIAL OFFICE 1ST KM KAPANDRITIOU-KALAMOU RD KAPANDRITI, PO BOX 22, ATHENS 19014, GREECE	0250-7005	1791-7530		ANTICANCER RES	Anticancer Res.	SEP-OCT	2008	28	5A
J	Piatkiewicz, P; Czech, A				Piatkiewicz, Pawel; Czech, Anna			Glucose Metabolism Disorders and the Risk of Cancer	ARCHIVUM IMMUNOLOGIAE ET THERAPIAE EXPERIMENTALIS			English	Review						Glucose; Insulin; Diabetes; Cancer	GROWTH-FACTOR-I; GLYCATION END-PRODUCTS; NATURAL-KILLER-CELLS; IGF-BINDING PROTEIN-3; PLASMA C-PEPTIDE; INCIDENT COLORECTAL-CANCER; BODY-MASS INDEX; INSULIN-LIKE; DIABETES-MELLITUS; PROSTATE-CANCER	Diabetes and cancer are diseases which take the size of an epidemic spread across the globe. Those diseases are influenced by many factors, both genetic and environmental. Precise knowledge of the complex relationships and interactions between these two conditions is of great importance for their prevention and treatment. Many epidemiological studies have shown that certain types of cancer, espec…	[Piatkiewicz, Pawel; Czech, Anna] Med Univ Warsaw, Brodnowski Hosp, Chair Internal Med & Diabetol, PL-03242 Warsaw, Poland; [Piatkiewicz, Pawel; Czech, Anna] Med Univ Warsaw, Brodnowski Hosp, Dept Internal Med & Diabetol, PL-03242 Warsaw, Poland		Piatkiewicz, P (通讯作者)，Med Univ Warsaw, Brodnowski Hosp, Chair Internal Med & Diabetol, Kondratowicza 8, PL-03242 Warsaw, Poland.	piatkiewicz@op.pl		Piatkiewicz, Pawel/0000-0003-2649-3133				Adami HO, 1996, J NATL CANCER I, V88, P1472, DOI 10.1093/jnci/88.20.1472; Ahn J, 2006, CANCER EPIDEM BIOMAR, V15, P2010, DOI 10.1158/1055-9965.EPI-06-0580; Airley RE, 2007, CHEMOTHERAPY, V53, P233, DOI 10.1159/000104457; Alexiou P, 2010, CURR MED CHEM, V17, P2232, DOI 10.2174/092986710791331086; Atchison EA, 2011, INT J CANCER, V128, P635, DOI 10.1002/ijc.25362; Balato A, 2009, J INVEST DERMATOL,…	183	23	25	2	8	SPRINGER BASEL AG	BASEL	PICASSOPLATZ 4, BASEL, 4052, SWITZERLAND	0004-069X			ARCH IMMUNOL THER EX	Arch. Immunol. Ther. Exp.	JUN	2011	59	3
J	Zhang, ZL; Fang, EH; Rong, YP; Han, H; Gong, Q; Xiao, YY; Li, HH; Mei, P; Li, HJ; Zhu, ZC; Tang, ZG; Tao, J				Zhang, Zhengle; Fang, Erhu; Rong, Yuping; Han, Han; Gong, Qiong; Xiao, Yingyan; Li, Hehe; Mei, Pei; Li, Hanjun; Zhu, Zhongchao; Tang, Zhigang; Tao, Jing			Hypoxia-induced lncRNA CASC9 enhances glycolysis and the epithelial-mesenchymal transition of pancreatic cancer by a positive feedback loop with AKT/HIF-1 alpha signaling	AMERICAN JOURNAL OF CANCER RESEARCH			English	Article						CASC9; HIF-1 alpha; AKT; hypoxia; glycolysis; EMT; pancreatic cancer	PROMOTES; CELLS; RNA; METASTASIS; PATHWAY; PROLIFERATION; TRANSCRIPTION; CROSSROADS; METABOLISM; EXPRESSION	Increasing evidence indicates the dysregulations and pivotal roles of lncRNAs in the development and progression of various cancers, including pancreatic cancer. Enhanced glycolytic flux and epithelial-to-mesenchymal transition (EMT) have been considered as important factors in driving the malignance of pancreatic cancer. Here, we sought to evaluate the biological role and involved mechanism of l…	[Zhang, Zhengle; Rong, Yuping; Gong, Qiong; Mei, Pei; Li, Hanjun; Zhu, Zhongchao; Tang, Zhigang; Tao, Jing] Wuhan Univ, Dept Pancreat Surg, Renmin Hosp, 238 Jiefang Rd, Wuhan 430060, Hubei, Peoples R China; [Fang, Erhu] Huazhong Univ Sci & Technol, Tongji Hosp, Dept Pediat Surg, Tongji Med Coll, Wuhan 430022, Hubei, Peoples R China; [Han, Han] Huazhong Univ Sci & Technol, Cent Hosp Wuhan, Dept De…		Tao, J (通讯作者)，Wuhan Univ, Dept Pancreat Surg, Renmin Hosp, 238 Jiefang Rd, Wuhan 430060, Hubei, Peoples R China.	tjwdrm@163.com			National Natural Science Foundation of China [81803030]; Scientific Research Foundation of Wuhan University [2042018kf0118]	National Natural Science Foundation of China(National Natural Science Foundation of China (NSFC)); Scientific Research Foundation of Wuhan University	This work was supported by grants from the National Natural Science Foundation of China (No. 81803030) and the Scientific Research Foundation of Wuhan University (No. 2042018kf0118).	Altomare DA, 2005, ONCOGENE, V24, P7455, DOI 10.1038/sj.onc.1209085; Chen S, 2016, CANCER LETT, V383, P73, DOI 10.1016/j.canlet.2016.09.027; Deng SJ, 2018, ONCOGENE, V37, P5811, DOI 10.1038/s41388-018-0382-1; Ebrahimi S, 2017, CURR MED CHEM, V24, P1321, DOI 10.2174/0929867324666170206142658; Ellenrieder V, 2001, CANCER RES, V61, P4222; Gaianigo N, 2017, CANCERS, V9, DOI 10.3390/cancers9090122; Ge…	42	10	10	2	7	E-CENTURY PUBLISHING CORP	MADISON	40 WHITE OAKS LN, MADISON, WI 53711 USA	2156-6976			AM J CANCER RES	Am. J. Cancer Res.		2021	11	1
J	Murugan, NJ; Voutsadakis, IA				Murugan, Nirosha J.; Voutsadakis, Ioannis A.			Proteasome regulators in pancreatic cancer	WORLD JOURNAL OF GASTROINTESTINAL ONCOLOGY			English	Review						Pancreatic adenocarcinoma; Proteasome; Transcription factors; Regulation; Unfolded protein response; Cancer stem cells	GROWTH-FACTOR-BETA; HEAT-SHOCK FACTOR-1; FACTOR NF-Y; MUTANT P53; CCAAT BOX; TRANSCRIPTION; ACTIVATION; PROTEINS; KRAS; HSF1	Pancreatic adenocarcinoma is one of the most lethal cancers with rising incidence. Despite progress in its treatment, with the introduction of more effective chemotherapy regimens in the last decade, prognosis of metastatic disease remains inferior to other cancers with long term survival being the exception. Molecular characterization of pancreatic cancer has elucidated the landscape of the dise…	[Murugan, Nirosha J.] Algoma Univ, Dept Biol, Sault Ste Marie, ON P6A 3T6, Canada; [Voutsadakis, Ioannis A.] Sault Area Hosp, Dept Med Oncol, 750 Great Northern Rd, Sault Ste Marie, ON P6A 3T6, Canada		Voutsadakis, IA (通讯作者)，Sault Area Hosp, Dept Med Oncol, 750 Great Northern Rd, Sault Ste Marie, ON P6A 3T6, Canada.	ivoutsadakis@yahoo.com						Aguirre AJ, 2017, CANCER CELL, V32, P185, DOI 10.1016/j.ccell.2017.07.007; Alberts SR, 2005, ANN ONCOL, V16, P1654, DOI 10.1093/annonc/mdi324; Alessi DR, 1997, CURR BIOL, V7, P261, DOI 10.1016/S0960-9822(06)00122-9; Almond JB, 2002, LEUKEMIA, V16, P433, DOI 10.1038/sj.leu.2402417; Anckar J, 2011, ANNU REV BIOCHEM, V80, P1089, DOI 10.1146/annurev-biochem-060809-095203; Antontseva EV, 2015, J BIOSC…	127	2	2	0	0	BAISHIDENG PUBLISHING GROUP INC	PLEASANTON	7041 Koll Center Parkway, Suite 160, PLEASANTON, CA, UNITED STATES	1948-5204			WORLD J GASTRO ONCOL	World J. Gastrointest. Oncol.	JAN 15	2022	14	1
J	Hillis, AL; Lau, AN; Devoe, CX; Dayton, TL; Danai, LV; Di Vizio, D; Vander Heiden, MG				Hillis, Alissandra L.; Lau, Allison N.; Devoe, Camille X.; Dayton, Talya L.; Danai, Laura V.; Di Vizio, Dolores; Vander Heiden, Matthew G.			PKM2 is not required for pancreatic ductal adenocarcinoma	CANCER & METABOLISM			English	Article						PKM2; PDAC; Pyruvate kinase; Pancreatic cancer	PYRUVATE-KINASE M2; GEMCITABINE RESISTANCE; GENE-TRANSCRIPTION; CANCER METABOLISM; ISOFORM; EXPRESSION; AUTOPHAGY; CELLS	BackgroundWhile most cancer cells preferentially express the M2 isoform of the glycolytic enzyme pyruvate kinase (PKM2), PKM2 is dispensable for tumor development in several mouse cancer models. PKM2 is expressed in human pancreatic cancer, and there have been conflicting reports on the association of PKM2 expression and pancreatic cancer patient survival, but whether PKM2 is required for pancrea…	[Hillis, Alissandra L.; Lau, Allison N.; Devoe, Camille X.; Dayton, Talya L.; Vander Heiden, Matthew G.] MIT, Koch Inst Integrat Canc Res, 77 Massachusetts Ave, Cambridge, MA 02139 USA; [Hillis, Alissandra L.; Lau, Allison N.; Devoe, Camille X.; Dayton, Talya L.; Vander Heiden, Matthew G.] MIT, Dept Biol, 77 Massachusetts Ave, Cambridge, MA 02139 USA; [Danai, Laura V.] Univ Massachusetts, Dept Bi…		Vander Heiden, MG (通讯作者)，MIT, Koch Inst Integrat Canc Res, 77 Massachusetts Ave, Cambridge, MA 02139 USA.; Vander Heiden, MG (通讯作者)，MIT, Dept Biol, 77 Massachusetts Ave, Cambridge, MA 02139 USA.; Vander Heiden, MG (通讯作者)，Dana Farber Canc Inst, Dept Med Oncol, Boston, MA 02115 USA.	ahillis@mit.edu; mvh@mit.edu		Dayton, Talya/0000-0002-7994-7963	MIT Center for Precision Cancer Medicine; Ludwig Center at MIT; National Cancer Institute [NIH 5P30CA1405141, R01CA168653]; SU2C; NATIONAL CANCER INSTITUTE [R01CA168653] Funding Source: NIH RePORTER	MIT Center for Precision Cancer Medicine; Ludwig Center at MIT; National Cancer Institute(United States Department of Health & Human ServicesNational Institutes of Health (NIH) - USANIH National Cancer Institute (NCI)); SU2C; NATIONAL CANCER INSTITUTE(United States Department of Health & Human ServicesNational Institutes of Health (NIH) - USANIH National Cancer Institute (NCI))	A.N.L. is a Robert Black Fellow of the Damon Runyon Cancer Research Foundation, DRG-2241-15. This research was supported in part by the MIT Center for Precision Cancer Medicine, SU2C, the Ludwig Center at MIT, and the National Cancer Institute including NIH 5P30CA1405141 and R01CA168653. M.G.V.H. acknowledges additional support as a Howard Hughes Medical Institute Faculty Scholar.	Azoitei N, 2016, MOL CANCER, V15, DOI 10.1186/s12943-015-0490-2; Bardeesy N, 2006, BOTH P16 INK4A P19 A, P1; Calabretta S, 2016, ONCOGENE, V35, P2031, DOI 10.1038/onc.2015.270; Christofk HR, 2008, NATURE, V452, P230, DOI 10.1038/nature06734; Cortes-Cros M, 2012, M2 ISOFORM PYRUVATE, P1; Dayton TL, 2016, EMBO REP, V17, P1721, DOI 10.15252/embr.201643300; Dayton TL, 2016, GENE DEV, V30, P1020, DOI …	35	18	18	0	2	BMC	LONDON	CAMPUS, 4 CRINAN ST, LONDON N1 9XW, ENGLAND		2049-3002		CANCER METAB	Cancer Metab.	OCT 23	2018	6
J	Noel, P; Munoz, R; Rogers, GW; Neilson, A; Von Hoff, DD; Han, HY				Noel, Pawan; Munoz, Ruben; Rogers, George W.; Neilson, Andrew; Von Hoff, Daniel D.; Han, Haiyong			Preparation and Metabolic Assay of 3-dimensional Spheroid Co-cultures of Pancreatic Cancer Cells and Fibroblasts	JOVE-JOURNAL OF VISUALIZED EXPERIMENTS			English	Article						Cancer Research; Issue 126; Pancreatic cancer; 3-dimensional spheroids; co-culture; extracellular flux; bioenergetics; mitochondrial stress	SWEET TOOTH; CULTURE; GENERATION; MODEL	Many cancer types, including pancreatic cancer, have a dense fibrotic stroma that plays an important role in tumor progression and invasion. Activated cancer associated fibroblasts are a key component of the tumor stroma that interact with cancer cells and support their growth and survival. Models that recapitulate the interaction of cancer cells and activated fibroblasts are important tools for …	[Noel, Pawan; Munoz, Ruben; Von Hoff, Daniel D.; Han, Haiyong] Translat Genom Res Inst, Mol Med Div, Phoenix, AZ 85004 USA; [Rogers, George W.; Neilson, Andrew] Agilent Technol, Santa Clara, CA USA		Han, HY (通讯作者)，Translat Genom Res Inst, Mol Med Div, Phoenix, AZ 85004 USA.	hhan@tgen.org			Seena Magowitz Foundation; Stand Up To Cancer-Cancer Research UK-Lustgarten Foundation Pancreatic Cancer Dream Team Research Grant [SU2C-AACR-DT-20-16]	Seena Magowitz Foundation; Stand Up To Cancer-Cancer Research UK-Lustgarten Foundation Pancreatic Cancer Dream Team Research Grant	We would like to thank Samuel Zirbel for assistance in optimizing culture conditions and monitoring spheroid growth. We are grateful to Agilent technologies for providing the SeaHorse XF<SUP>e</SUP>96 analyzer, assay reagents and technical insights. We also thank Dr. Hemant Kocher at Barts Cancer Institute in United Kingdom for providing the PS1 cells. This work was supported in part by the Seena…	Cukierman E, 2001, SCIENCE, V294, P1708, DOI 10.1126/science.1064829; Daquinag AC, 2013, TISSUE ENG PART C-ME, V19, P336, DOI [10.1089/ten.tec.2012.0198, 10.1089/ten.TEC.2012.0198]; Froeling FEM, 2009, AM J PATHOL, V175, P636, DOI 10.2353/ajpath.2009.090131; Gibert Y, 2013, JOVE-J VIS EXP, DOI 10.3791/4300; Haisler WL, 2013, NAT PROTOC, V8, P1940, DOI 10.1038/nprot.2013.125; Holley AK, 2013, MITO…	26	18	18	0	9	JOURNAL OF VISUALIZED EXPERIMENTS	CAMBRIDGE	1 ALEWIFE CENTER, STE 200, CAMBRIDGE, MA 02140 USA	1940-087X			JOVE-J VIS EXP	J. Vis. Exp.	AUG	2017		126
J	Greco, SH; Tomkotter, L; Vahle, AK; Rokosh, R; Avanzi, A; Mahmood, SK; Deutsch, M; Alothman, S; Alqunaibit, D; Ochi, A; Zambirinis, C; Mohaimin, T; Rendon, M; Levie, E; Pansari, M; Torres-Hernandez, A; Daley, D; Barilla, R; Pachter, HL; Tippens, D; Malik, H; Boutajangout, A; Wisniewski, T; Miller, G				Greco, Stephanie H.; Tomkoetter, Lena; Vahle, Anne-Kristin; Rokosh, Rae; Avanzi, Antonina; Mahmood, Syed Kashif; Deutsch, Michael; Alothman, Sara; Alqunaibit, Dalia; Ochi, Atsuo; Zambirinis, Constantinos; Mohaimin, Tasnima; Rendon, Mauricio; Levie, Elliot; Pansari, Mridul; Torres-Hernandez, Alejandro; Daley, Donnele; Barilla, Rocky; Pachter, H. Leon; Tippens, Daniel; Malik, Hassan; Boutajangout, …			TGF-beta Blockade Reduces Mortality and Metabolic Changes in a Validated Murine Model of Pancreatic Cancer Cachexia	PLOS ONE			English	Article							GROWTH-FACTOR-BETA; CONTROL MUSCLE MASS; TRANSFORMING GROWTH-FACTOR-BETA-1; DUAL INHIBITOR; ANOREXIA; MICE; INDUCTION; CELLS; CARCINOGENESIS; NEUROPEPTIDES	Cancer cachexia is a debilitating condition characterized by a combination of anorexia, muscle wasting, weight loss, and malnutrition. This condition affects an overwhelming majority of patients with pancreatic cancer and is a primary cause of cancer-related death. However, few, if any, effective therapies exist for both treatment and prevention of this syndrome. In order to develop novel therape…	[Greco, Stephanie H.; Tomkoetter, Lena; Vahle, Anne-Kristin; Rokosh, Rae; Avanzi, Antonina; Mahmood, Syed Kashif; Deutsch, Michael; Alothman, Sara; Alqunaibit, Dalia; Ochi, Atsuo; Zambirinis, Constantinos; Mohaimin, Tasnima; Rendon, Mauricio; Levie, Elliot; Pansari, Mridul; Torres-Hernandez, Alejandro; Daley, Donnele; Barilla, Rocky; Pachter, H. Leon; Tippens, Daniel; Malik, Hassan; Miller, Georg…		Miller, G (通讯作者)，NYU, Sch Med, Dept Surg, New York, NY 10003 USA.	george.miller@nyumc.org	Wisniewski, Thomas/Q-6525-2019	Wisniewski, Thomas/0000-0002-3379-8966; Alqunaibit, Dalia/0000-0002-8410-4143; Rokosh, Rae/0000-0003-2832-5184; Zambirinis, Constantinos/0000-0003-2740-3259; Barilla, Rocky/0000-0002-8062-7246; Alothman, Sarah/0000-0001-5509-2115; Seifert, Lena/0000-0003-4763-8127; Ochi, Atsuo/0000-0003-2374-7249; Alothman, Sara/0000-0003-2375-5572	America Hepato-biliary pancreatic Association; German Research Foundation; National Institute of Health [CA155649, CA168611]; German Cancer Aid; NATIONAL CANCER INSTITUTE [P30CA016087, R21CA155649, R01CA168611, T32CA193111] Funding Source: NIH RePORTER; NATIONAL INSTITUTE ON AGING [P30AG008051] Funding Source: NIH RePORTER	America Hepato-biliary pancreatic Association; German Research Foundation(German Research Foundation (DFG)); National Institute of Health(United States Department of Health & Human ServicesNational Institutes of Health (NIH) - USA); German Cancer Aid(Deutsche Krebshilfe); NATIONAL CANCER INSTITUTE(United States Department of Health & Human ServicesNational Institutes of Health (NIH) - USANIH Nati…	This work was supported in-part by grants from the America Hepato-biliary pancreatic Association (SHG), the German Research Foundation (LT), National Institute of Health Awards CA155649 (GM), and CA168611 (GM), and German Cancer Aid (AKV).	Akira S, 2004, NAT REV IMMUNOL, V4, P499, DOI 10.1038/nri1391; Amirouche A, 2009, ENDOCRINOLOGY, V150, P286, DOI 10.1210/en.2008-0959; [Anonymous], 2014, SEER CANCER STATISTI; Banduseela V, 2007, Acta Myol, V26, P136; Bardeesy N, 2006, GENE DEV, V20, P3130, DOI 10.1101/gad.1478706; Barrat FJ, 2007, EUR J IMMUNOL, V37, P3582, DOI 10.1002/eji.200737815; Bedrosian AS, 2011, GASTROENTEROLOGY, V141, P…	67	45	45	1	7	PUBLIC LIBRARY SCIENCE	SAN FRANCISCO	1160 BATTERY STREET, STE 100, SAN FRANCISCO, CA 94111 USA	1932-6203			PLOS ONE	PLoS One	JUL 14	2015	10	7
J	Benz, MR; Armstrong, WR; Ceci, F; Polverari, G; Donahue, TR; Wainberg, ZA; Quon, A; Auerbach, M; Girgis, MD; Herrmann, K; Czernin, J; Calais, J				Benz, Matthias R.; Armstrong, Wesley R.; Ceci, Francesco; Polverari, Giulia; Donahue, Timothy R.; Wainberg, Zev A.; Quon, Andrew; Auerbach, Martin; Girgis, Mark D.; Herrmann, Ken; Czernin, Johannes; Calais, Jeremie			F-18-FDG PET/CT Imaging Biomarkers for Early and Late Evaluation of Response to First-Line Chemotherapy in Patients with Pancreatic Ductal Adenocarcinoma	JOURNAL OF NUCLEAR MEDICINE			English	Article						F-18-FDG PET; pancreas; adenocarcinoma; response	NEOADJUVANT CHEMOTHERAPY; TUMOR RESPONSE; CANCER; CHEMORADIATION; PREDICTS; THERAPY; TOMOGRAPHY; SURVIVAL; CRITERIA; MARKER	The purpose of this study was to evaluate 18F-FDG PET/CT as an early and late interim imaging biomarker in patients with pancreatic ductal adenocarcinoma who undergo first-line systemic therapy. Methods: This was a prospective, single-center, single-arm, openlabel study (IRB12-000770). Patient receiving first-line chemotherapy were planned to undergo baseline 18F-FDG PET/CT, early interim 18F-FDG…	[Benz, Matthias R.; Armstrong, Wesley R.; Quon, Andrew; Auerbach, Martin; Czernin, Johannes; Calais, Jeremie] Univ Calif Los Angeles, Dept Mol & Med Pharmacol, Ahmanson Translat Theranost Div, Los Angeles, CA 90024 USA; [Benz, Matthias R.] Univ Basel Hosp, Clin Radiol & Nucl Med, Basel, Switzerland; [Benz, Matthias R.; Herrmann, Ken] Univ Hosp Essen, Univ Duisburg Essen, Dept Nucl Med, Essen, Ger…		Benz, MR (通讯作者)，Univ Calif Los Angeles, Dept Mol & Med Pharmacol, Ahmanson Translat Theranost Div, Los Angeles, CA 90024 USA.; Benz, MR (通讯作者)，Univ Basel Hosp, Clin Radiol & Nucl Med, Basel, Switzerland.; Benz, MR (通讯作者)，Univ Hosp Essen, Univ Duisburg Essen, Dept Nucl Med, Essen, Germany.; Benz, MR (通讯作者)，Univ Hosp Essen, German Canc Consortium, Essen, Germany.	mbenz@mednet.ucla.edu						Bali MA, 2018, EUR J RADIOL, V104, P49, DOI 10.1016/j.ejrad.2018.04.024; Benz MR, 2009, CLIN CANCER RES, V15, P2856, DOI 10.1158/1078-0432.CCR-08-2537; Berger AC, 2008, J CLIN ONCOL, V26, P5918, DOI 10.1200/JCO.2008.18.6288; Bjerregaard JK, 2011, ACTA ONCOL, V50, P1250, DOI 10.3109/0284186X.2011.577095; Boellaard R, 2015, EUR J NUCL MED MOL I, V42, P328, DOI 10.1007/s00259-014-2961-x; Choi M, 201…	26	0	0	1	1	SOC NUCLEAR MEDICINE INC	RESTON	1850 SAMUEL MORSE DR, RESTON, VA 20190-5316 USA	0161-5505	1535-5667		J NUCL MED	J. Nucl. Med.	FEB 1	2022	63	2
J	Esbah, O; Eren, T; Helvaci, K; Guler, T; Duran, AO; Bal, O; Ozdemir, NY; Oksuzoglu, B; Aksoy, S				Esbah, Onur; Eren, Tulay; Helvaci, Kaan; Guler, Tunc; Duran, Ayse Ocak; Bal, Oznur; Ozdemir, Nuriye Yildirim; Oksuzoglu, Berna; Aksoy, Sercan			THE EFFCT OF METFORMIN USE ON PROGNOSIS IN PANCREATIC CANCER PATIENTS	ACTA MEDICA MEDITERRANEA			English	Article						Pancreatic cancer; diabetes mellitus; metformine	PROTEIN-COUPLED RECEPTOR; METABOLIC SYNDROME; DIABETES-MELLITUS; RISK; SURVIVAL; THERAPY; KINASE; HYPERINSULINEMIA; PHOSPHORYLATION; ACTIVATION	Background: Several clinical studies have shown the effect of mefformine on survival in pancreatic cancer. We aimed to evaluate whether the use of mefformin in diabetic pancreatic cancer patients provides a survival advantage or not. Methods: The data of 467 pancreatic adenocarcinoma patients diagnosed between 2003 and 2012 from five centers were analyzed, retrospectively. The groups were pancrea…	[Esbah, Onur; Helvaci, Kaan; Bal, Oznur; Oksuzoglu, Berna] Abdurrahman Yurtaslan Ankara Oncol Training & Res, Anatolian Soc Med Oncol, Ankara, Turkey; [Eren, Tulay; Ozdemir, Nuriye Yildirim] Ankara Numune Training & Res Hosp, Ankara, Turkey; [Guler, Tunc] Necmettin Erbakan Univ, Fac Med, Konya, Turkey; [Duran, Ayse Ocak] Erciyes Univ, Fac Med, Kayseri, Turkey; [Aksoy, Sercan] Hacettepe Univ, Fac …		Esbah, O (通讯作者)，Dr Abdurrahman Yurtaslan Ankara Oncol Training &, Demetevler Ankara, Turkey.		Güler, Tunç/AAD-4155-2022; duran, Ayse Ocak/ABA-7090-2021; AKSOY, SERCAN/J-1232-2013; BAL, OZNUR/D-4160-2016; Aksoy, Sercan/S-2480-2019	duran, Ayse Ocak/0000-0002-1703-726X; Aksoy, Sercan/0000-0003-4984-1049				Ahmadieh H, 2013, ISRN ENDOCRINOL, V2013; Arafat HA, 2007, J AM COLL SURGEONS, V204, P996, DOI 10.1016/j.jamcollsurg.2007.01.067; Asano T, 2005, CANCER RES, V65, P9164, DOI 10.1158/0008-5472.CAN-05-0779; Asano T, 2005, BIOCHEM BIOPH RES CO, V331, P295, DOI 10.1016/j.bbrc.2005.03.166; Bailey CJ, 1996, NEW ENGL J MED, V334, P574, DOI 10.1056/NEJM199602293340906; Donadon V, 2009, WORLD J GASTROENTER…	42	2	2	0	2	CARBONE EDITORE	PALERMO	VIA QUINTINO SELLA, 68, PALERMO, 90139, ITALY	0393-6384	2283-9720		ACTA MEDICA MEDITERR	Acta Medica Mediterr.		2014	30	2
J	Huang, SS; Chen, X; Zheng, JW; Huang, YF; Song, L; Yin, Y; Xiong, JP				Huang, Shanshan; Chen, Xiong; Zheng, Jiawei; Huang, Yufang; Song, Li; Yin, Yin; Xiong, Jianping			Low SIRT3 expression contributes to tumor progression, development and poor prognosis in human pancreatic carcinoma	PATHOLOGY RESEARCH AND PRACTICE			English	Article						SIRT3; Pancreatic carcinoma; Biomarker; Prognosis	PERIOPERATIVE MANAGEMENT; SIRTUINS; METABOLISM; CANCER; SUPPRESSOR; APOPTOSIS; GROWTH	SIRT3, an important mitochondrial protein, may act as either an oncogene or tumor suppressor depending on the tumor-type. The aim of this study was to investigate the expression of SIRT3 in pancreatic carcinoma (PC) and its clinical association in PC patients. Immunohistochemistry was adopted to investigate the expression of SIRT3 in cancer and corrresponding adjacent non-cancer tissues across 79…	[Huang, Shanshan; Xiong, Jianping] Nanchang Univ, Affiliated Hosp 1, Dept Oncol, 17 Yongwai Main St, Nanchang 330006, Jiangxi, Peoples R China; [Chen, Xiong; Zheng, Jiawei; Huang, Yufang; Song, Li] Fujian Med Univ, Dept Med Oncol, Fuzhou Gen Hosp, Fuzong Clin Coll,Nanjing Mil Command, Fuzhou, Fujian, Peoples R China; [Yin, Yin] Xiamen Univ, Med Coll, Fuzhou Gen Hosp, Dept Med Oncol,Nanjing Mil Co…		Xiong, JP (通讯作者)，Nanchang Univ, Affiliated Hosp 1, Dept Oncol, 17 Yongwai Main St, Nanchang 330006, Jiangxi, Peoples R China.	jpxiong610@sohu.com			National Natural Science Foundation of China [81302067, 81274002]	National Natural Science Foundation of China(National Natural Science Foundation of China (NSFC))	This work was funded by grants from the National Natural Science Foundation of China (No. 81302067 and No 81274002).	Alhazzazi TY, 2011, CANCER-AM CANCER SOC, V117, P1670, DOI 10.1002/cncr.25676; Ashraf N, 2006, BRIT J CANCER, V95, P1056, DOI 10.1038/sj.bjc.6603384; Buler M, 2012, PLOS ONE, V7, DOI 10.1371/journal.pone.0049863; Chen Y, 2014, CELL DEATH DIS, V5, DOI 10.1038/cddis.2014.14; Guarente L, 2011, COLD SH Q B, V76, P81, DOI 10.1101/sqb.2011.76.010629; Haigis MC, 2006, GENE DEV, V20, P2913, DOI 10.1101/g…	32	10	10	0	3	ELSEVIER GMBH	MUNICH	HACKERBRUCKE 6, 80335 MUNICH, GERMANY	0344-0338	1618-0631		PATHOL RES PRACT	Pathol. Res. Pract.		2017	213	11
J	Cui, XH; Yang, A; Li, KJ; Liu, XD; Bu, BG; Li, LM				Cui, Xinghai; Yang, An; Li, Keji; Liu, Xiaodong; Bu, Baoguo; Li, Lanmei			Pancreatic cancer stem cells mediate drug resistance against evodiamine by activation of HIF-1 alpha-Notch-Hes1/5 pathway	INTERNATIONAL JOURNAL OF CLINICAL AND EXPERIMENTAL MEDICINE			English	Article						Pancreatic cancer; evodiamine; cancer stem cells; HIF-1 alpha; Notch; Hes1/5	SELF-RENEWAL; DIFFERENTIATION; PROMOTES; PROLIFERATION; GEMCITABINE; METABOLISM; NOTCH-1; HES1	Pancreatic cancer is one of the most common cancers worldwide. In sharp contrast to its high occurrence, its treatments are still limited. It was partly due to the development of resistance against chemotherapy, which may be largely related to cancer stem cells (CSCs). This study aimed to investigate the contribution of pancreatic CSCs in Evodiamine (Evo) resistance. Evo was used to treat Panc-1,…	[Cui, Xinghai] Hebei Univ Engn, Affiliated Hosp, Dept Gastroenterol, Handan, Hebei, Peoples R China; [Li, Lanmei] Hebei Univ Engn, Affiliated Hosp, Dept Pathol, Handan, Hebei, Peoples R China; [Yang, An] Handan Cent Hosp, Dept Gen Surg, Handan, Hebei, Peoples R China; [Li, Keji; Liu, Xiaodong] Hebei Univ Engn, Affiliated Hosp, Handan, Hebei, Peoples R China; [Bu, Baoguo] Hebei Univ Engn, Handan, …		Li, LM (通讯作者)，Hebei Univ Engn, Affiliated Hosp, Dept Pathol, Handan, Hebei, Peoples R China.	fangya36122800@163.com						Abel EV, 2014, PLOS ONE, V9, DOI 10.1371/journal.pone.0091983; Apelqvist A, 1999, NATURE, V400, P877, DOI 10.1038/23716; Bray F, 2018, CA-CANCER J CLIN, V68, P394, DOI 10.3322/caac.21492; Breunig JJ, 2007, P NATL ACAD SCI USA, V104, P20558, DOI 10.1073/pnas.0710156104; Chen XR, 2013, NEUROSCI LETT, V537, P44, DOI 10.1016/j.neulet.2013.01.021; Ercan G, 2017, ANTICANCER RES, V37, P2761, DOI 10.2187…	37	0	0	0	0	E-CENTURY PUBLISHING CORP	MADISON	40 WHITE OAKS LN, MADISON, WI 53711 USA	1940-5901			INT J CLIN EXP MED	Int. J. Clin. Exp. Med.		2020	13	7
J	Xi, Y; Yuan, P; Li, T; Zhang, M; Liu, MF; Li, B				Xi, Yun; Yuan, Peng; Li, Ting; Zhang, Min; Liu, Mo-Fang; Li, Biao			hENT1 reverses chemoresistance by regulating glycolysis in pancreatic cancer	CANCER LETTERS			English	Article						Gemcitabine chemoresistant; Glycolysis; hENT1; HIF-1 alpha; c-Myc; F-18-fluoro-2-deoxy-D-glucose	NUCLEOSIDE TRANSPORTER 1; C-MYC; GEMCITABINE; CELLS; CHEMOTHERAPY; EXPRESSION; RESISTANCE; SURVIVAL; PROGNOSIS; THERAPY	Gemcitabine (GEM) chemotherapy, as the first-line regimen for pancreatic cancer, tends to induce drug resistance, which ultimately worsens the prognosis of patients with pancreatic cancer. Our previous study indicated a close correlation between pancreatic cancer progression and glucose metabolism, especially at the chemoresistant stage, highlighting the importance of the application of F-18-FDG …	[Xi, Yun; Li, Ting; Zhang, Min; Li, Biao] Shanghai Jiao Tong Univ, Rui Jin Hosp, Sch Med, Dept Nucl Med, 197 Rui Jin 2nd Rd, Shanghai 200025, Peoples R China; [Yuan, Peng; Liu, Mo-Fang] CAS Ctr Excellence Mol Cell Sci, State Key Lab Mol Biol, Shanghai Key Lab Mol Androl, 320 Yueyang Rd, Shanghai 200031, Peoples R China; [Liu, Mo-Fang] Shanghai Tech Univ, Ctr Excellence Mol Cell Sci, 393 Middle Hu…		Li, B (通讯作者)，Shanghai Jiao Tong Univ, Rui Jin Hosp, Sch Med, Dept Nucl Med, 197 Rui Jin 2nd Rd, Shanghai 200025, Peoples R China.	lb10363@rjh.com.cn		Zhang, Min/0000-0001-5812-9518; Li, Biao/0000-0002-0493-2062	National Natural Science Foundation of China [81801728, 81871378]; Shanghai Municipal Key Clinical Specialty, China, China [shslczdzk03403]; Guang Ci Outstanding Youth Training Programme B, Shanghai, China, Shanghai, China [GCQN-2017-B18]	National Natural Science Foundation of China(National Natural Science Foundation of China (NSFC)); Shanghai Municipal Key Clinical Specialty, China, China; Guang Ci Outstanding Youth Training Programme B, Shanghai, China, Shanghai, China	This work was supported by the National Natural Science Foundation of China (81801728, 81871378), Shanghai Municipal Key Clinical Specialty, China (shslczdzk03403), China, and Guang Ci Outstanding Youth Training Programme B, Shanghai, China (GCQN-2017-B18), Shanghai, China.	Akram M, 2013, J CANCER EDUC, V28, P454, DOI 10.1007/s13187-013-0486-9; [Anonymous], [No title captured]; [Anonymous], [No title captured]; Bostrom PJ, 2016, BLADDER CANCER, V2, P101, DOI 10.3233/BLC-150033; Burris HA, 1997, J CLIN ONCOL, V15, P2403, DOI 10.1200/JCO.1997.15.6.2403; Chakraborty PK, 2017, NAT COMMUN, V8, DOI 10.1038/ncomms14634; Chen WQ, 2012, CHINESE J CANCER RES, V24, P1, DOI 10.…	46	16	17	5	18	ELSEVIER IRELAND LTD	CLARE	ELSEVIER HOUSE, BROOKVALE PLAZA, EAST PARK SHANNON, CO, CLARE, 00000, IRELAND	0304-3835	1872-7980		CANCER LETT	Cancer Lett.	JUN 1	2020	479
J	Jia, SQ; Niu, ZJ; Zhang, LH; Zhong, XY; Shi, T; Du, H; Zhang, GG; Hu, Y; Su, XL; Ji, JF				Jia, Shu-Qin; Niu, Zhao-Jian; Zhang, Lian-Hai; Zhong, Xi-Yao; Shi, Tao; Du, Hong; Zhang, Gui-Guo; Hu, Ying; Su, Xiu-Lan; Ji, Jia-Fu			Identification of prognosis-related proteins in advanced gastric cancer by mass spectrometry-based comparative proteomics	JOURNAL OF CANCER RESEARCH AND CLINICAL ONCOLOGY			English	Article						Stomach neoplasms; Mass spectrometry; Proteomics; Prognosis; S100P	GENE-EXPRESSION; PANCREATIC-CANCER; BINDING PROTEIN; POOR-PROGNOSIS; MS/MS ANALYSIS; S100 GENES; CARCINOMA; SURVIVAL; CELLS; ADENOCARCINOMA	The objective of this study was to identify differentially expressed proteins of advanced gastric cancer from patients with different prognosis using NanoLC-MS/MS (LTQ) (nanoflow liquid chromatography system interfaced with a linear ion trap LTQ mass spectrometer). Eight gastric cancer patients with relatively early TNM stage and survival time > 34 months were identified as good survival (group G…	[Jia, Shu-Qin; Zhang, Lian-Hai; Zhong, Xi-Yao; Shi, Tao; Ji, Jia-Fu] Peking Univ, Sch Oncol, Beijing Canc Hosp, Dept Surg,Beijing Inst Canc Res, Beijing 100036, Peoples R China; [Niu, Zhao-Jian] Shandong Univ, Qilu Hosp, Dept Gen Surg, Jinan 250012, Shandong, Peoples R China; [Du, Hong; Zhang, Gui-Guo; Hu, Ying] Peking Univ, Sch Oncol, Beijing Canc Hosp, Tissue Bank,Beijing Inst Canc Res, Beijing…		Ji, JF (通讯作者)，Peking Univ, Sch Oncol, Beijing Canc Hosp, Dept Surg,Beijing Inst Canc Res, Beijing 100036, Peoples R China.	jiafuj@gmail.com	Paulo, Joao A/C-7781-2011	Paulo, Joao A/0000-0002-4291-413X; JI, JIAFU/0000-0001-6878-5543	National Natural Science Foundation of China [30571807]; Foundation of Beijing Municipal Committee of Science & Technology, China [D0905001040631]	National Natural Science Foundation of China(National Natural Science Foundation of China (NSFC)); Foundation of Beijing Municipal Committee of Science & Technology, China	This work was supported by the National Natural Science Foundation of China (No. 30571807) and the Foundation of Beijing Municipal Committee of Science & Technology, China (No. D0905001040631). We are grateful to Ph.D Yang Shuang, Beijing Genomics Institute, China, for WEGO plot making.	AKOH JA, 1992, BRIT J SURG, V79, P293, DOI 10.1002/bjs.1800790404; Allgayer H, 1997, BRIT J SURG, V84, P1651, DOI 10.1002/bjs.1800841206; Arumugam T, 2005, CLIN CANCER RES, V11, P5356, DOI 10.1158/1078-0432.CCR-05-0092; Bichat F, 1997, ANTICANCER RES, V17, P3393; Chao A, 2006, INT J CANCER, V119, P91, DOI 10.1002/ijc.21813; Crnogorac-Jurcevic T, 2003, J PATHOL, V201, P63, DOI 10.1002/path.1418; D…	38	20	25	0	9	SPRINGER	NEW YORK	233 SPRING ST, NEW YORK, NY 10013 USA	0171-5216	1432-1335		J CANCER RES CLIN	J. Cancer Res. Clin. Oncol.	MAR	2009	135	3
J	Valle, S; Martin-Hijano, L; Alcala, S; Alonso-Nocelo, M; Sainz, B				Valle, Sandra; Martin-Hijano, Laura; Alcala, Sonia; Alonso-Nocelo, Marta; Sainz, Bruno, Jr.			The Ever-Evolving Concept of the Cancer Stem Cell in Pancreatic Cancer	CANCERS			English	Review						pancreatic cancer; cancer stem cells; plasticity; EMT; chemoresistance; autophagy; metastasis; hybrid cancer cell; metabolism	EPITHELIAL-MESENCHYMAL TRANSITION; TUMOR-INITIATING CELLS; HYPOXIA-INDUCIBLE FACTORS; ACUTE MYELOID-LEUKEMIA; SELF-RENEWAL; SOLID TUMORS; FACTOR-I; AUTOPHAGY; PLASTICITY; PROMOTES	Pancreatic ductal adenocarcinoma (PDAC), the most common type of pancreatic cancer, is the 4th most frequent cause of cancer-related death worldwide, primarily due to the inherent chemoresistant nature and metastatic capacity of this tumor. The latter is believed to be mainly due to the existence of a subpopulation of highly plastic stem-like cells within the tumor, known as cancer stem cells (CS…	[Valle, Sandra; Martin-Hijano, Laura; Alcala, Sonia; Alonso-Nocelo, Marta; Sainz, Bruno, Jr.] Univ Autonoma Madrid, Dept Biochem, Canc Stem Cell & Tumor Microenvironm Grp, Madrid 28029, Spain; [Valle, Sandra; Martin-Hijano, Laura; Alcala, Sonia; Alonso-Nocelo, Marta; Sainz, Bruno, Jr.] UAM, CSIC, Inst Invest Biomed Alberto Sols IIBM, Dept Canc Biol, Madrid 28029, Spain; [Valle, Sandra; Martin-Hij…		Sainz, B (通讯作者)，Univ Autonoma Madrid, Dept Biochem, Canc Stem Cell & Tumor Microenvironm Grp, Madrid 28029, Spain.; Sainz, B (通讯作者)，UAM, CSIC, Inst Invest Biomed Alberto Sols IIBM, Dept Canc Biol, Madrid 28029, Spain.; Sainz, B (通讯作者)，IRYCIS, Chron Dis & Canc Area, Madrid 28034, Spain.	san.valle@predoc.uam.es; laura.martinhijano@predoc.uam.es; sonia.alcala@uam.es; mnocelo@iib.uam.es; bruno.sainz@uam.es	Anding, Bruno Sainz/ABH-5365-2020	Anding, Bruno Sainz/0000-0003-4829-7651; Martin Hijano, Laura/0000-0003-0666-533X; Valle, Sandra/0000-0002-7555-9357; Alcala, Sonia/0000-0002-7644-4973; Alonso-Nocelo, Marta/0000-0001-8838-363X				Abdullah LN, 2013, CLIN TRANSL MED, V2, DOI 10.1186/2001-1326-2-3; Adikrisna R, 2012, GASTROENTEROLOGY, V143, P234, DOI 10.1053/j.gastro.2012.03.054; Akakura N, 2001, CANCER RES, V61, P6548; Aktas B, 2009, BREAST CANCER RES, V11, DOI 10.1186/bcr2333; Alaoui-Jamali MA, 1997, BIOCHEM CELL BIOL, V75, P315, DOI 10.1139/bcb-75-4-315; Albini A, 2015, CONNECT TISSUE RES, V56, P414, DOI 10.3109/03008207.…	170	63	64	0	8	MDPI	BASEL	ST ALBAN-ANLAGE 66, CH-4052 BASEL, SWITZERLAND		2072-6694		CANCERS	Cancers	FEB	2018	10	2
J	Taioli, E				Taioli, Emanuela			Gene-environment interaction in tobacco-related cancers	CARCINOGENESIS			English	Review							DNA ADDUCT LEVELS; GLUTATHIONE S-TRANSFERASES; DUCTAL EPITHELIAL-CELLS; HUMAN BREAST-TISSUE; LUNG-CANCER; POOLED-ANALYSIS; BLADDER-CANCER; HUMAN PANCREAS; META-ANALYSES; SMOKING	This review summarizes the carcinogenic effects of tobacco smoke and the basis for interaction between tobacco smoke and genetic factors. Examples of published papers on gene-tobacco interaction and cancer risk are presented. The assessment of gene-environment interaction in tobacco-related cancers has been more complex than originally expected for several reasons, including the multiplicity of g…	Univ Pittsburgh, Inst Canc, Dept Epidemiol, Pittsburgh, PA 15232 USA		Taioli, E (通讯作者)，Univ Pittsburgh, Inst Canc, Dept Epidemiol, UPMC Canc Pavil,5150 Ctr Ave, Pittsburgh, PA 15232 USA.	taiolien@upmc.edu			NIH SPORE lung cancer [2P50CA090440]; ECNIS Network of Excellence (EU) [513943]; NATIONAL CANCER INSTITUTE [P50CA090440] Funding Source: NIH RePORTER	NIH SPORE lung cancer(United States Department of Health & Human ServicesNational Institutes of Health (NIH) - USA); ECNIS Network of Excellence (EU)(European Commission); NATIONAL CANCER INSTITUTE(United States Department of Health & Human ServicesNational Institutes of Health (NIH) - USANIH National Cancer Institute (NCI))	NIH SPORE lung cancer (2P50CA090440); ECNIS Network of Excellence, (EU contract 513943).	Ambrosone CB, 2007, ARCH BIOCHEM BIOPHYS, V464, P169, DOI 10.1016/j.abb.2007.05.018; BADAWI AF, 1995, CANCER RES, V55, P5230; Benhamou S, 2002, CARCINOGENESIS, V23, P1343, DOI 10.1093/carcin/23.8.1343; Blettner M, 1999, INT J EPIDEMIOL, V28, P1, DOI 10.1093/ije/28.1.1; Brockstedt U, 2002, MUTAT RES-GEN TOX EN, V516, P41, DOI 10.1016/S1383-5718(02)00019-0; Butkiewicz D, 1999, EUR J CANCER PREV, V8…	61	64	69	0	3	OXFORD UNIV PRESS	OXFORD	GREAT CLARENDON ST, OXFORD OX2 6DP, ENGLAND	0143-3334			CARCINOGENESIS	Carcinogenesis	AUG	2008	29	8
J	Cheng, L; Qin, T; Ma, JG; Duan, WX; Xu, QH; Li, XQ; Han, L; Li, W; Wang, Z; Zhang, D; Ma, QY; Lei, JJ				Cheng, Liang; Qin, Tao; Ma, Jiguang; Duan, Wanxing; Xu, Qinhong; Li, Xuqi; Han, Liang; Li, Wei; Wang, Zheng; Zhang, Dong; Ma, Qingyong; Lei, Jianjun			Hypoxia-inducible Factor-1 alpha Mediates Hyperglycemia-induced Pancreatic Cancer Glycolysis	ANTI-CANCER AGENTS IN MEDICINAL CHEMISTRY			English	Article						Hyperglycemia; lactate dehydrogenase A; HIF-1 alpha; glycolysis; pancreatic cancer	LACTATE-DEHYDROGENASE; DIABETES-MELLITUS; CELLULAR ADAPTATION; GLUCOSE-METABOLISM; STELLATE CELLS; STATISTICS; RISK; GENE; IDENTIFICATION; METAANALYSIS	Background: Recent studies have suggested that 85% of pancreatic cancer patients accompanied with impaired glucose tolerance or even Diabetes Mellitus (DM) and the invasive and migratory abilities of pancreatic cancer could be enhanced by high glucose. This study aimed to investigate whether Hypoxia-Inducible Factor-1 alpha (HIF-1 alpha) mediates hyperglycemia-induced pancreatic cancer glycolysis…	[Cheng, Liang; Qin, Tao; Duan, Wanxing; Xu, Qinhong; Han, Liang; Li, Wei; Wang, Zheng; Zhang, Dong; Ma, Qingyong; Lei, Jianjun] Xi An Jiao Tong Univ, Dept Hepatobiliary Surg, 277 West Yanta Rd, Xian 710061, Shaanxi, Peoples R China; [Ma, Jiguang] Xi An Jiao Tong Univ, Dept Anesthesiol, 277 West Yanta Rd, Xian 710061, Shaanxi, Peoples R China; [Li, Xuqi] Xi An Jiao Tong Univ, Dept Gen Surg, 277 We…		Ma, QY; Lei, JJ (通讯作者)，Xi An Jiao Tong Univ, Dept Hepatobiliary Surg, 277 West Yanta Rd, Xian 710061, Shaanxi, Peoples R China.	qyma56@xjtu.edu.cn; james.lee1987@stu.xjtu.edu.cn	Li, Xuqi/B-3090-2014	Li, Xuqi/0000-0002-2497-020X	National Natural Science Foundation of China [81502066, 81672434, 81702916, 81702908]; Natural Science Basic Research Program of Shaanxi Province [2019JM-115, 2018JQ8030]; Fundamental Research Funds of the Central Universities [xzy012019090]	National Natural Science Foundation of China(National Natural Science Foundation of China (NSFC)); Natural Science Basic Research Program of Shaanxi Province; Fundamental Research Funds of the Central Universities(Fundamental Research Funds for the Central Universities)	This study was funded by the National Natural Science Foundation of China (No. 81502066, No. 81672434, No. 81702916, No. 81702908), Natural Science Basic Research Program of Shaanxi Province (2019JM-115, 2018JQ8030) and the Fundamental Research Funds of the Central Universities (xzy012019090).	Bachem MG, 1998, GASTROENTEROLOGY, V115, P421, DOI 10.1016/S0016-5085(98)70209-4; Ben QW, 2011, EUR J CANCER, V47, P1928, DOI 10.1016/j.ejca.2011.03.003; Cai Z, 2010, MOL CELL PROTEOMICS, V9, P2617, DOI 10.1074/mcp.M110.000661; Cameron ME, 2018, J ONCOL, V2018, DOI 10.1155/2018/6214838; Chen GH, 2018, EXP CELL RES, V370, P46, DOI 10.1016/j.yexcr.2018.06.007; Chen WQ, 2016, CA-CANCER J CLIN, V66, …	44	11	11	1	15	BENTHAM SCIENCE PUBL LTD	SHARJAH	EXECUTIVE STE Y-2, PO BOX 7917, SAIF ZONE, 1200 BR SHARJAH, U ARAB EMIRATES	1871-5206	1875-5992		ANTI-CANCER AGENT ME	Anti-Cancer Agents Med. Chem.		2019	19	12
J	Lam, BQ; Srivastava, R; Morvant, J; Shankar, S; Srivastava, RK				Lam, Bao Q.; Srivastava, Rashmi; Morvant, Jason; Shankar, Sharmila; Srivastava, Rakesh K.			Association of Diabetes Mellitus and Alcohol Abuse with Cancer: Molecular Mechanisms and Clinical Significance	CELLS			English	Review						diabetes mellitus; alcoholism; breast cancer; pancreatic cancers; gastric cancer; colorectal cancer; hepatocellular carcinoma; bladder cancer	PANCREATIC-CANCER; BLADDER-CANCER; GASTRIC-CANCER; ALDEHYDE DEHYDROGENASE; NATURAL-PRODUCT; BREAST-CANCER; RISK-FACTORS; ENDOPHYTIC FUNGUS; LIVER-CIRRHOSIS; POOLED ANALYSIS	Diabetes mellitus (DM), one of the metabolic diseases which is characterized by sustained hyperglycemia, is a life-threatening disease. The global prevalence of DM is on the rise, mainly in low- and middle-income countries. Diabetes is a major cause of blindness, heart attacks, kidney failure, stroke, and lower limb amputation. Type 2 diabetes mellitus (T2DM) is a form of diabetes that is charact…	[Lam, Bao Q.; Shankar, Sharmila; Srivastava, Rakesh K.] Louisiana State Univ, Stanley S Scott Canc Ctr, Hlth Sci Ctr, New Orleans, LA 70112 USA; [Srivastava, Rashmi] Louisiana State Univ, Dept Pharmacol, Hlth Sci Ctr, New Orleans, LA 70112 USA; [Morvant, Jason] Ochsner Hlth Syst, Dept Surg, 120 Ochsner Blvd, Gretna, LA 70056 USA; [Morvant, Jason; Srivastava, Rakesh K.] Tulane Univ, AB Freeman Sch…		Srivastava, RK (通讯作者)，Louisiana State Univ, Stanley S Scott Canc Ctr, Hlth Sci Ctr, New Orleans, LA 70112 USA.	lamquocbao7419@gmail.com; rsssrs12@gmail.com; jasonmorvant@gmail.com; sshankar9@gmail.com; rsrivastava.lab@gmail.com						Abe R, 2008, CURR PHARM DESIGN, V14, P940, DOI 10.2174/138161208784139765; Alstrup KK, 1999, METABOLISM, V48, P22; Arora D, 2016, PHYTOMEDICINE, V23, P1312, DOI 10.1016/j.phymed.2016.07.004; Baecker A, 2018, EUR J CANCER PREV, V27, P205, DOI [10.1097/CEJ.0000000000000428, 10.1097/cej.0000000000000428]; Balaji M, 2016, OBES RES CLIN PRACT, V10, P363, DOI 10.1016/j.orcp.2015.12.004; Balbo S, 2016, …	174	2	2	9	10	MDPI	BASEL	ST ALBAN-ANLAGE 66, CH-4052 BASEL, SWITZERLAND		2073-4409		CELLS-BASEL	Cells	NOV	2021	10	11
J	Vaziri-Gohar, A; Cassel, J; Mohammed, FS; Zarei, M; Hue, JJ; Hajihassani, O; Graor, HJ; Srikanth, YVV; Karim, SA; Abbas, A; Prendergast, E; Chen, V; Katayama, ES; Dukleska, K; Khokhar, I; Andren, A; Zhang, L; Wu, CY; Erokwu, B; Flask, CA; Zarei, M; Wang, R; Rothermel, LD; Romani, AMP; Bowers, J; Getts, R; Tatsuoka, C; Morton, JP; Bederman, I; Brunengraber, H; Lyssiotis, CA; Salvino, JM; Brody, JR…				Vaziri-Gohar, Ali; Cassel, Joel; Mohammed, Farheen S.; Zarei, Mehrdad; Hue, Jonathan J.; Hajihassani, Omid; Graor, Hallie J.; Srikanth, Yellamelli V. V.; Karim, Saadia A.; Abbas, Ata; Prendergast, Erin; Chen, Vanessa; Katayama, Erryk S.; Dukleska, Katerina; Khokhar, Imran; Andren, Anthony; Zhang, Li; Wu, Chunying; Erokwu, Bernadette; Flask, Chris A.; Zarei, Mahsa; Wang, Rui; Rothermel, Luke D.; R…			Limited nutrient availability in the tumor microenvironment renders pancreatic tumors sensitive to allosteric IDH1 inhibitors	NATURE CANCER			English	Article; Early Access							REDUCTIVE CARBOXYLATION; ALPHA-KETOGLUTARATE; OXIDATIVE STRESS; CELL BIOLOGY; CANCER; METABOLISM; GLUTAMINE; MUTANT; MITOCHONDRIA; CHEMOTHERAPY	Nutrient-deprived conditions in the tumor microenvironment (TME) restrain cancer cell viability due to increased free radicals and reduced energy production. In pancreatic cancer cells a cytosolic metabolic enzyme, wild-type isocitrate dehydrogenase 1 (wtIDH1), enables adaptation to these conditions. Under nutrient starvation, wtIDH1 oxidizes isocitrate to generate alpha-ketoglutarate (alpha KG) …	[Vaziri-Gohar, Ali; Mohammed, Farheen S.; Zarei, Mehrdad; Hue, Jonathan J.; Hajihassani, Omid; Abbas, Ata; Katayama, Erryk S.; Wang, Rui; Winter, Jordan M.] Case Western Reserve Univ, Case Comprehens Canc Ctr, Cleveland, OH 44106 USA; [Cassel, Joel; Mohammed, Farheen S.; Srikanth, Yellamelli V. V.; Salvino, Joseph M.] Wistar Inst Anat & Biol, Mol & Cellular Oncogenesis Program, Philadelphia, PA U…		Winter, JM (通讯作者)，Case Western Reserve Univ, Case Comprehens Canc Ctr, Cleveland, OH 44106 USA.; Winter, JM (通讯作者)，Univ Hosp, Cleveland Med Ctr, Dept Surg, Div Surg Oncol, Cleveland, OH 44106 USA.	jordan.winter@UHhospitals.org		Abbas, Ata/0000-0001-8272-1853	NCI [R01CA196643, R37CA237421, R01CA248160, R01CA244931]; NIDDK [R33DK070291]; UMCCC Core Grant [P30CA046592, NCI P30 CA010815-53, NCI 5 R37 CA227865-04]; American Cancer Society [MRSG-14-019-01-CDD, 134170-MBG-19-174-01-MBG, NCI R37CA227865-01A1]; Case Comprehensive Cancer Center [GI SPORE 5P50CA150964-08]; Case Comprehensive Cancer Center P30 Core Grant [P30CA043703]; Gateway Foundation for Can…	NCI(United States Department of Health & Human ServicesNational Institutes of Health (NIH) - USANIH National Cancer Institute (NCI)); NIDDK(United States Department of Health & Human ServicesNational Institutes of Health (NIH) - USANIH National Institute of Diabetes & Digestive & Kidney Diseases (NIDDK)); UMCCC Core Grant; American Cancer Society(American Cancer Society); Case Comprehensive Cance…	We thank S. Markowitz for his valuable insights and support; A. Tasdogan and J. Mears for their helpful suggestions with the manuscript; D. Carpizo for generously providing KPC K8484 cells; W. Schiemann for providing luciferase-expressing plasmid; and CWRU Genomic core facility for sequencing assistance. Grant support for this research comes from postdoctoral fellowship grant (no. NCI 1F32CA24746…	Abou-Alfa GK, 2020, LANCET ONCOL, V21, P796, DOI 10.1016/S1470-2045(20)30157-1; Ahmad IM, 2005, J BIOL CHEM, V280, P4254, DOI 10.1074/jbc.M411662200; Badgley MA, 2020, SCIENCE, V368, P85, DOI 10.1126/science.aaw9872; Balaban RS, 2005, CELL, V120, P483, DOI 10.1016/j.cell.2005.02.001; Biancur DE, 2021, CELL METAB, V33, P199, DOI 10.1016/j.cmet.2020.10.018; Biancur DE, 2018, BBA-REV CANCER, V1870, …	65	0	0	1	1	NATURE PORTFOLIO	BERLIN	HEIDELBERGER PLATZ 3, BERLIN, 14197, GERMANY		2662-1347		NAT CANCER	Nat. Cancer
J	Zhao, ZY; Liu, W				Zhao, ZhiYu; Liu, Wei			Pancreatic Cancer: A Review of Risk Factors, Diagnosis, and Treatment	TECHNOLOGY IN CANCER RESEARCH & TREATMENT			English	Review						human microorganisms; immunotherapy; treatment; risk factors; pancreatic cancer		This review aims to summarize the latest knowledge on factors, diagnosis, and treatment of pancreatic cancer, and aims to promote further research on this under-studied malignant tumor. At present, we urgently need to identify high-risk patients with precancerous diseases through screening approaches, so that medical professionals and the general public may better understand prevention strategies…	[Zhao, ZhiYu; Liu, Wei] Guangdong Pharmaceut Univ, Affiliated Hosp 1, Guangzhou, Peoples R China		Liu, W (通讯作者)，Guangdong Pharmaceut Univ, Affiliated Hosp 1, Guangzhou, Peoples R China.	liuwei@gdpu.edu.cn		Zhao, Zhiyu/0000-0001-5789-9852	Research on teaching reform of clinical teaching base in guangdong province [2017JD098]	Research on teaching reform of clinical teaching base in guangdong province	The author(s) disclosed receipt of the following financial support for the research, authorship, and/or publication of this article: Research on teaching reform of clinical teaching base in guangdong province((2017JD098);)	Ahn J, 2012, CARCINOGENESIS, V33, P1055, DOI 10.1093/carcin/bgs112; Ahn SS, 2009, EUR RADIOL, V19, P2448, DOI 10.1007/s00330-009-1422-6; Arpaia N, 2013, NATURE, V504, P451, DOI 10.1038/nature12726; Arthur JC, 2012, SCIENCE, V338, P120, DOI 10.1126/science.1224820; Bao Y, 2010, GASTROENTEROLOGY, V138, P541, DOI 10.1053/j.gastro.2009.09.059; Becker AE, 2014, WORLD J GASTROENTERO, V20, P11182, DOI 1…	139	11	11	4	19	SAGE PUBLICATIONS INC	THOUSAND OAKS	2455 TELLER RD, THOUSAND OAKS, CA 91320 USA	1533-0346	1533-0338		TECHNOL CANCER RES T	Technol. Cancer Res. Treat.	DEC 23	2020	19
J	Hong, S; Fang, Z; Jung, HY; Yoon, JH; Hong, SS; Maeng, HJ				Hong, Sungwoo; Fang, Zhenghuan; Jung, Hoi-Yun; Yoon, Jin-Ha; Hong, Soon-Sun; Maeng, Han-Joo			Synthesis of Gemcitabine-Threonine Amide Prodrug Effective on Pancreatic Cancer Cells with Improved Pharmacokinetic Properties	MOLECULES			English	Article						amino acid transporters; amide bond; gemcitabine prodrug; metabolic stability; pancreatic cancer cells; pharmacokinetics	ACID TRANSPORTER 1; ANTICANCER AGENT; COMBINATION; METABOLISM; EXPRESSION	To investigate the amino acid transporter-based prodrug anticancer strategy further, several amino acid-conjugated amide gemcitabine prodrugs were synthesized to target amino acid transporters in pancreatic cancer cells. The structures of the synthesized amino acid-conjugated prodrugs were confirmed by H-1-NMR and LC-MS. The pancreatic cancer cells, AsPC1, BxPC-3, PANC-1 and MIAPaCa-2, appeared t…	[Hong, Sungwoo; Jung, Hoi-Yun] Inst for Basic Sci Korea, Ctr Catalyt Hydrocarbon Functionalizat, Daejeon 34141, South Korea; [Hong, Sungwoo; Jung, Hoi-Yun] Korea Adv Inst Sci & Technol, Dept & Chem, Daejeon 34141, South Korea; [Fang, Zhenghuan; Hong, Soon-Sun] Inha Univ, Coll Med, Dept Biomed Sci, Incheon 22212, South Korea; [Yoon, Jin-Ha; Maeng, Han-Joo] Gachon Univ, Coll Pharm, Incheon 21936, S…		Hong, SS (通讯作者)，Inha Univ, Coll Med, Dept Biomed Sci, Incheon 22212, South Korea.; Maeng, HJ (通讯作者)，Gachon Univ, Coll Pharm, Incheon 21936, South Korea.	hongorg@kaist.ac.kr; junghwan110@gmail.com; spurs9@kaist.ac.kr; jinha89@daum.net; hongs@inha.ac.kr; hjmaeng@gachon.ac.kr	Hong, Sungwoo/C-1723-2011	Hong, Sungwoo/0000-0001-9371-1730; HONG, SOON SUN/0000-0001-7679-1388	Basic Science Research Program through the National Research Foundation of Korea (NRF) - Ministry of Science, ICT and Future Planning [2015R1A1A1A05027671, 2014M3C1A3051476, 2014009392]; Institute for Basic Science [IBS-R010-G1]	Basic Science Research Program through the National Research Foundation of Korea (NRF) - Ministry of Science, ICT and Future Planning; Institute for Basic Science	This research was supported by Basic Science Research Program through the National Research Foundation of Korea (NRF) funded by the Ministry of Science, ICT and Future Planning (2015R1A1A1A05027671; 2014M3C1A3051476; 2014009392) and Institute for Basic Science (IBS-R010-G1).	Bender DM, 2009, J MED CHEM, V52, P6958, DOI 10.1021/jm901181h; Beumer JH, 2008, CLIN CANCER RES, V14, P3529, DOI 10.1158/1078-0432.CCR-07-4885; Gu WW, 2017, ONCOTARGET, V8, P90842, DOI 10.18632/oncotarget.20412; Hatiboglu MA, 2018, WORLD NEUROSURG, V114, pE182, DOI 10.1016/j.wneu.2018.02.136; Huang JY, 2012, INT J RADIAT ONCOL, V83, P1120, DOI 10.1016/j.ijrobp.2011.09.022; Jin SE, 2015, EXPERT O…	26	12	12	4	20	MDPI	BASEL	ST ALBAN-ANLAGE 66, CH-4052 BASEL, SWITZERLAND		1420-3049		MOLECULES	Molecules	OCT	2018	23	10
J	Michalopoulou, E; Bulusu, V; Kamphorst, JJ				Michalopoulou, Evdokia; Bulusu, Vinay; Kamphorst, Jurre J.			Metabolic scavenging by cancer cells: when the going gets tough, the tough keep eating	BRITISH JOURNAL OF CANCER			English	Review						cancer metabolism; lipid metabolism; macropinocytosis; metabolic scavenging; metabolomics; pancreatic cancer	RAS-TRANSFORMED CELLS; PANCREATIC ADENOCARCINOMA; TUMOR-CELLS; GROWTH; AUTOPHAGY; HYPOXIA; STRESS; MTORC1; MACROPINOCYTOSIS; CARBOXYLATION	Cancer is fundamentally a disease of uncontrolled cell proliferation. Tumour metabolism has emerged as an exciting new discipline studying how cancer cells obtain the necessary energy and cellular 'building blocks' to sustain growth. Glucose and glutamine have long been regarded as the key nutrients fuelling tumour growth. However, the inhospitable tumour microenvironment of certain cancers, like…	[Michalopoulou, Evdokia; Bulusu, Vinay; Kamphorst, Jurre J.] Canc Res UK Beatson Inst, Canc Metab Res Unit, Garscube Estate,Switchback Rd, Glasgow G61 1BD, Lanark, Scotland; [Michalopoulou, Evdokia; Bulusu, Vinay; Kamphorst, Jurre J.] Univ Glasgow, Inst Canc Sci, Garscube Estate,Switchback Rd, Glasgow G61 1QH, Lanark, Scotland		Kamphorst, JJ (通讯作者)，Canc Res UK Beatson Inst, Canc Metab Res Unit, Garscube Estate,Switchback Rd, Glasgow G61 1BD, Lanark, Scotland.; Kamphorst, JJ (通讯作者)，Univ Glasgow, Inst Canc Sci, Garscube Estate,Switchback Rd, Glasgow G61 1QH, Lanark, Scotland.	Jurre.Kamphorst@glasgow.ac.uk		Bulusu, Vinay/0000-0002-6006-8766	Cancer Research UK; Rosetrees Trust; Cancer Research UK [17728] Funding Source: researchfish; Rosetrees Trust [M480] Funding Source: researchfish	Cancer Research UK(Cancer Research UK); Rosetrees Trust(Rosetrees Trust); Cancer Research UK(Cancer Research UK); Rosetrees Trust(Rosetrees Trust)	The Kamphorst lab is supported by funding from Cancer Research UK and the Rosetrees Trust. JJK is a Cancer Research UK Career Development Fellow (C50242/A17728). The figures were created using images provided by pubchem and Servier Medical Art (http://www.servier.co.uk/content/servier-medical-art). Owing to space constraints, we apologise for failing to cite many relevant papers.	Bloomfield G, 2015, ELIFE, V4, DOI 10.7554/eLife.04940; Boone BA, 2015, ANN SURG ONCOL, V22, P4402, DOI 10.1245/s10434-015-4566-4; Chauhan VP, 2014, CANCER CELL, V26, P14, DOI 10.1016/j.ccr.2014.06.003; Comerford SA, 2014, CELL, V159, P1591, DOI 10.1016/j.cell.2014.11.020; Commisso C, 2013, NATURE, V497, P633, DOI 10.1038/nature12138; Daemen A, 2015, P NATL ACAD SCI USA, V112, pE4410, DOI 10.1073…	42	31	32	1	26	NATURE PUBLISHING GROUP	LONDON	MACMILLAN BUILDING, 4 CRINAN ST, LONDON N1 9XW, ENGLAND	0007-0920	1532-1827		BRIT J CANCER	Br. J. Cancer	SEP	2016	115	6
J	Johansen, D; Stocks, T; Jonsson, H; Lindkvist, B; Bjorge, T; Concin, H; Almquist, M; Haggstrom, C; Engeland, A; Ulmer, H; Hallmans, G; Selmer, R; Nagel, G; Tretli, S; Stattin, P; Manjer, J				Johansen, Dorthe; Stocks, Tanja; Jonsson, Hakan; Lindkvist, Bjorn; Bjorge, Tone; Concin, Hans; Almquist, Martin; Haggstrom, Christel; Engeland, Anders; Ulmer, Hanno; Hallmans, Goran; Selmer, Randi; Nagel, Gabriele; Tretli, Steinar; Stattin, Par; Manjer, Jonas			Metabolic Factors and the Risk of Pancreatic Cancer: A Prospective Analysis of almost 580,000 Men and Women in the Metabolic Syndrome and Cancer Project	CANCER EPIDEMIOLOGY BIOMARKERS & PREVENTION			English	Article							BODY-MASS INDEX; INSULIN-RESISTANCE; REGRESSION DILUTION; PHYSICAL-ACTIVITY; OXIDATIVE STRESS; FOLLOW-UP; SMOKING; GLUCOSE; COHORT; POPULATION	Background: The aim of this study was to investigate the association between factors in metabolic syndrome (MetS; single and combined) and the risk of pancreatic cancer. Methods: The Metabolic Syndrome and Cancer Project is a pooled cohort containing data on body mass index, blood pressure, and blood levels of glucose, cholesterol, and triglycerides. During follow-up, 862 individuals were diagnos…	[Johansen, Dorthe] Lund Univ, Skane Univ Hosp, Dept Surg, SUS, SE-20502 Malmo, Sweden; [Stocks, Tanja; Haggstrom, Christel; Stattin, Par] Umea Univ, Dept Surg & Perioperat Sci, Umea, Sweden; [Stocks, Tanja] Vrije Univ Amsterdam, Inst Hlth Sci, Amsterdam, Netherlands; [Jonsson, Hakan] Umea Univ, Dept Radiat Sci, Umea, Sweden; [Lindkvist, Bjorn] Sahlgrens Univ Hosp, Div Gastroenterol & Hepatol, Dep…		Johansen, D (通讯作者)，Lund Univ, Skane Univ Hosp, Dept Surg, SUS, SE-20502 Malmo, Sweden.	dorthe.johansen@med.lu.se	Ulmer, Hanno/S-6615-2019; Nagel, Gabriele/C-3635-2012; Engeland, Anders/AAG-7437-2021; vhmpp, aks/F-9756-2012; Almquist, Martin/H-7209-2019	Ulmer, Hanno/0000-0001-5911-1002; Nagel, Gabriele/0000-0001-6185-8535; Almquist, Martin/0000-0002-0953-1188; Lindkvist, Bjorn/0000-0001-7485-0006; Bjorge, Tone/0000-0002-9096-5257	World Cancer Research Fund [2007/09]; Swedish Research Council; Ernhold Lundstrom Foundation; Einar and Inga Nilsson Foundation; Malmo University Hospital; Crafoord Foundation; Mossfelt Foundation	World Cancer Research Fund(World Cancer Research Fund International (WCRF)); Swedish Research Council(Swedish Research CouncilEuropean Commission); Ernhold Lundstrom Foundation; Einar and Inga Nilsson Foundation; Malmo University Hospital; Crafoord Foundation; Mossfelt Foundation	World Cancer Research Fund (grant 2007/09), The Swedish Research Council, The Ernhold Lundstrom Foundation, The Einar and Inga Nilsson Foundation, The Malmo University Hospital Cancer Research Fund, The Malmo University Hospital Funds and Donations, The Crafoord Foundation, and The Mossfelt Foundation.	Aires N, 2003, EUR J EPIDEMIOL, V18, P479, DOI 10.1023/A:1024682523710; Barlow L, 2009, ACTA ONCOL, V48, P27, DOI 10.1080/02841860802247664; Batty GD, 2009, CANCER EPIDEM BIOMAR, V18, P673, DOI 10.1158/1055-9965.EPI-08-1032; Berglund G, 1996, J INTERN MED, V239, P489, DOI 10.1046/j.1365-2796.1996.483819000.x; Berrington de Gonzalez A, 2003, BRIT J CANCER, V89, P519, DOI 10.1038/sj.bjc.6601140; BJ…	48	74	81	1	8	AMER ASSOC CANCER RESEARCH	PHILADELPHIA	615 CHESTNUT ST, 17TH FLOOR, PHILADELPHIA, PA 19106-4404 USA	1055-9965	1538-7755		CANCER EPIDEM BIOMAR	Cancer Epidemiol. Biomarkers Prev.	SEP	2010	19	9
J	Kremer, DM; Nelson, BS; Lin, L; Yarosz, EL; Halbrook, CJ; Kerk, SA; Sajjakulnukit, P; Myers, A; Thurston, G; Hou, SW; Carpenter, ES; Andren, AC; Nwosu, ZC; Cusmano, N; Wisner, S; Mbah, NE; Shan, MR; Das, NK; Magnuson, B; Little, AC; Savani, MR; Ramos, J; Gao, TN; Sastra, SA; Palermo, CF; Badgley, MA; Zhang, L; Asara, JM; McBrayer, SK; di Magliano, MP; Crawford, HC; Shah, YM; Olive, KP; Lyssiotis,…				Kremer, Daniel M.; Nelson, Barbara S.; Lin, Lin; Yarosz, Emily L.; Halbrook, Christopher J.; Kerk, Samuel A.; Sajjakulnukit, Peter; Myers, Amy; Thurston, Galloway; Hou, Sean W.; Carpenter, Eileen S.; Andren, Anthony C.; Nwosu, Zeribe C.; Cusmano, Nicholas; Wisner, Stephanie; Mbah, Nneka E.; Shan, Mengrou; Das, Nupur K.; Magnuson, Brian; Little, Andrew C.; Savani, Milan R.; Ramos, Johanna; Gao, Ti…			GOT1 inhibition promotes pancreatic cancer cell death by ferroptosis	NATURE COMMUNICATIONS			English	Article							FLUORESCENT-PROBE; IRON; METABOLISM; HOMEOSTASIS; EXPRESSION; TOXICITY; TUMORS	Cancer metabolism is rewired to support cell survival in response to intrinsic and environmental stressors. Identification of strategies to target these adaptions is an area of active research. We previously described a cytosolic aspartate aminotransaminase (GOT1)-driven pathway in pancreatic cancer used to maintain redox balance. Here, we sought to identify metabolic dependencies following GOT1 …	[Kremer, Daniel M.; Lin, Lin; Halbrook, Christopher J.; Myers, Amy; Thurston, Galloway; Hou, Sean W.; Andren, Anthony C.; Nwosu, Zeribe C.; Cusmano, Nicholas; Wisner, Stephanie; Mbah, Nneka E.; Shan, Mengrou; Das, Nupur K.; Ramos, Johanna; Gao, Tina; Zhang, Li; Crawford, Howard C.; Shah, Yatrik M.; Lyssiotis, Costas A.] Univ Michigan, Dept Mol & Integrat Physiol, Ann Arbor, MI 48109 USA; [Kremer,…		Lyssiotis, CA (通讯作者)，Univ Michigan, Dept Mol & Integrat Physiol, Ann Arbor, MI 48109 USA.; Lyssiotis, CA (通讯作者)，Univ Michigan, Dept Internal Med, Div Gastroenterol & Hepatol, Ann Arbor, MI 48109 USA.; Lyssiotis, CA (通讯作者)，Univ Michigan, Rogel Canc Ctr, Ann Arbor, MI 48109 USA.	clyssiot@med.umich.edu	Nwosu, Zeribe Chike/AAD-9820-2020; Das, Nupur/AAK-7877-2020	Nwosu, Zeribe Chike/0000-0003-1641-2045; Das, Nupur/0000-0002-5652-1134; Badgley, Michael/0000-0002-2745-696X; Kerk, Samuel/0000-0001-9786-2245; Kremer, Daniel/0000-0001-6224-0550; Sajjakulnukit, Peter/0000-0002-8556-7481; Yarosz, Emily/0000-0003-3201-9534; Carpenter, Eileen/0000-0001-6775-6943	Department of Education GAANN fellowship through The University of Michigan Program in Chemical Biology; Institutional National Research Service Award through NIDDK [T32-DK094775]; Institutional National Research Service Award through NCI [T32-CA009676]; NIH [K22CA237752, R01CA148828, R01CA245546, R01DK095201, 1R37CA237421, R01CA248160, R01CA244931]; Cancer Prevention and Research Institute of Te…	Department of Education GAANN fellowship through The University of Michigan Program in Chemical Biology; Institutional National Research Service Award through NIDDK; Institutional National Research Service Award through NCI; NIH(United States Department of Health & Human ServicesNational Institutes of Health (NIH) - USA); Cancer Prevention and Research Institute of Texas; V Foundation for Cancer …	The authors would like to thank members of the Shah, Olive, and Lyssiotis laboratories for critical discussion and scientific feedback. D.M.K was supported by a Department of Education GAANN fellowship through The University of Michigan Program in Chemical Biology. B.S.N was supported by Institutional National Research Service Awards through NIDDK (T32-DK094775) and NCI (T32-CA009676). B.M. was s…	Alvarez SW, 2017, NATURE, V551, P639, DOI 10.1038/nature24637; Anglin J, 2018, BIOORG MED CHEM LETT, V28, P2675, DOI 10.1016/j.bmcl.2018.04.061; Badgley MA, 2020, SCIENCE, V368, P85, DOI 10.1126/science.aaw9872; Balsa E, 2020, NAT COMMUN, V11, DOI 10.1038/s41467-020-16423-1; Bersuker K, 2019, NATURE, V575, P688, DOI 10.1038/s41586-019-1705-2; Birsoy K, 2015, CELL, V162, P540, DOI 10.1016/j.cell.2…	57	22	22	15	41	NATURE PORTFOLIO	BERLIN	HEIDELBERGER PLATZ 3, BERLIN, 14197, GERMANY	2041-1723			NAT COMMUN	Nat. Commun.	AUG 11	2021	12	1
J	Thu, PM; Zheng, ZG; Zhou, YP; Wang, YY; Zhang, X; Jing, D; Cheng, HM; Li, J; Li, P; Xu, XJ				Thu, Pyone Myat; Zheng, Zu-Guo; Zhou, Ya-Ping; Wang, Yan-Yan; Zhang, Xin; Jing, Dan; Cheng, Hui-Min; Li, Ji; Li, Ping; Xu, Xiaojun			Phellodendrine chloride suppresses proliferation of KRAS mutated pancreatic cancer cells through inhibition of nutrients uptake via macropinocytosis	EUROPEAN JOURNAL OF PHARMACOLOGY			English	Article						Phellodendrine chloride; KRAS mutated pancreatic cancers; Macropinocytosis; Glutamine metabolism; Mitochondrial apoptosis	PROSTATE-CANCER; APOPTOSIS; NEXRUTINE; GROWTH; ADENOCARCINOMA; GEMCITABINE; COMBINATION; MODULATION; BERBERINE; PATHWAYS	Despite the massive efforts to develop the treatment of pancreatic cancers, no effective application exhibits satisfactory clinical outcome. Macropinocytosis plays a critical role for continuous proliferation of pancreatic ductal adenocarcinoma (PDAC). In this study, we generated a screening method and identified phellodendrine chloride (PC) as a potential macropinocytosis inhibitor. PC significa…	[Thu, Pyone Myat; Zheng, Zu-Guo; Zhou, Ya-Ping; Wang, Yan-Yan; Zhang, Xin; Jing, Dan; Cheng, Hui-Min; Li, Ping; Xu, Xiaojun] China Pharmaceut Univ, State Key Lab Nat Med, Nanjing 210009, Jiangsu, Peoples R China; [Xu, Xiaojun] China Pharmaceut Univ, Jiangsu Key Lab Drug Discovery Metab Dis, Nanjing 210009, Jiangsu, Peoples R China; [Li, Ji] Fudan Univ, Huashan Hosp, Dept Pancreat Surg, Shanghai 2…		Li, P; Xu, XJ (通讯作者)，China Pharmaceut Univ, State Key Lab Nat Med, Nanjing 210009, Jiangsu, Peoples R China.; Li, J (通讯作者)，Fudan Univ, Huashan Hosp, Dept Pancreat Surg, Shanghai 200040, Peoples R China.	liji@huashan.org.cn; liping@tcpu.edu.cn; xiaojunxu@cpu.edu.cn			Creative Research Groups of China, National Natural Science Foundation of China [81421005]; National Natural Science Foundation of China [81772566]; No org [B16046]	Creative Research Groups of China, National Natural Science Foundation of China(National Natural Science Foundation of China (NSFC)); National Natural Science Foundation of China(National Natural Science Foundation of China (NSFC)); No org	This work was supported by the Creative Research Groups of China, National Natural Science Foundation of China (No. 81421005, to P.L.), the National Natural Science Foundation of China (No. 81772566, to J.L.), the 111 (No. B16046).	Bryant KL, 2014, TRENDS BIOCHEM SCI, V39, P91, DOI 10.1016/j.tibs.2013.12.004; Chang KC, 2013, PLOS ONE, V8, DOI 10.1371/journal.pone.0054374; Commisso C, 2013, NATURE, V497, P633, DOI 10.1038/nature12138; Deer EL, 2010, PANCREAS, V39, P425, DOI 10.1097/MPA.0b013e3181c15963; Elmore S, 2007, TOXICOL PATHOL, V35, P495, DOI 10.1080/01926230701320337; Galadari S, 2017, FREE RADICAL BIO MED, V104, P14…	43	15	16	4	40	ELSEVIER SCIENCE BV	AMSTERDAM	PO BOX 211, 1000 AE AMSTERDAM, NETHERLANDS	0014-2999	1879-0712		EUR J PHARMACOL	Eur. J. Pharmacol.	MAY 5	2019	850
J	Zhu, Y; Shi, MM; Chen, H; Gu, JN; Zhang, JQ; Shen, BY; Deng, XX; Xie, JJ; Zhan, X; Peng, CH				Zhu, Yi; Shi, Minmin; Chen, Hao; Gu, Jiangning; Zhang, Jiaqiang; Shen, Baiyong; Deng, Xiaxing; Xie, Junjie; Zhan, Xi; Peng, Chenghong			NPM1 activates metabolic changes by inhibiting FBP1 while promoting the tumorigenicity of pancreatic cancer cells	ONCOTARGET			English	Article						pancreatic ductal adenocarcinoma; NPM1; FBP1; warburg effect	ACUTE MYELOID-LEUKEMIA; HISTONE CHAPERONE; GENE-MUTATIONS; BREAST-CANCER; NUCLEOPHOSMIN; PROTEIN; TUMORS	The nucleophosmin (NPM1) activates cancer development and progression in many malignant tumors. However, the regulatory role and underlying mechanisms of NPM1 in pancreatic cancer are unknown. In this study, we showed that NPM1 was up-regulated in PDAC, which indicated a poor prognosis. We also identified NPM1could stimulate aerobic glycolysis and repress fructose-1, 6-bisphosphatase 1 (FBP1) in …	[Zhu, Yi; Chen, Hao; Gu, Jiangning; Zhang, Jiaqiang; Shen, Baiyong; Deng, Xiaxing; Xie, Junjie; Zhan, Xi; Peng, Chenghong] Shanghai Jiao Tong Univ, Sch Med, Ruijin Hosp, Dept Surg, Shanghai 200030, Peoples R China; [Shi, Minmin; Chen, Hao; Shen, Baiyong; Deng, Xiaxing; Zhan, Xi; Peng, Chenghong] Shanghai Jiao Tong Univ, Sch Med, Ruijin Hosp, Res Inst Digest Surg, Shanghai 200030, Peoples R China		Chen, H (通讯作者)，Shanghai Jiao Tong Univ, Sch Med, Ruijin Hosp, Dept Surg, Shanghai 200030, Peoples R China.	haochendr@126.com; chhpeng@188.com	Zhang, Jiaqiang/AAA-3936-2020	Peng, Chenghong/0000-0002-5573-7873	National Science Foundation of China [31170938, 81472237]	National Science Foundation of China(National Natural Science Foundation of China (NSFC))	Grant support: This work was supported by the National Science Foundation of China (grant No. 31170938 and No. 81472237).	Chen MJ, 2011, EURASIP J IMAGE VIDE, DOI 10.1186/1687-5281-2011-3; Dong CF, 2013, CANCER CELL, V23, P316, DOI 10.1016/j.ccr.2013.01.022; Falini B, 2007, BLOOD, V109, P874, DOI 10.1182/blood-2006-07-012252; Garber K, 2006, SCIENCE, V312, P1158, DOI 10.1126/science.312.5777.1158; Gou HF, 2011, J EXP CLIN CANC RES, V30, DOI 10.1186/1756-9966-30-14; Grisendi S, 2005, NATURE, V437, P147, DOI 10.1038/n…	26	49	52	1	10	IMPACT JOURNALS LLC	ORCHARD PARK	6666 E QUAKER ST, STE 1, ORCHARD PARK, NY 14127 USA		1949-2553		ONCOTARGET	Oncotarget	AUG 28	2015	6	25
J	Wang, SD; Yang, JS; Ding, C; Li, JJ; You, L; Dai, MH; Zhao, YP				Wang, Shunda; Yang, Jinshou; Ding, Cheng; Li, Junjie; You, Lei; Dai, Menghua; Zhao, Yupei			Glutathione S-Transferase Mu-3 Predicts a Better Prognosis and Inhibits Malignant Behavior and Glycolysis in Pancreatic Cancer	FRONTIERS IN ONCOLOGY			English	Article						glutathione S-transferase mu-3; pancreatic cancer; proliferation; ROS; glycolysis	SUSCEPTIBILITY GENES; GSTM3; RISK; ROS; POLYMORPHISM; PROGRESSION; METABOLISM; EXPRESSION; RESISTANT; PROMOTES	Background:Pancreatic cancer (PC) is a lethal malignancy with an extremely unfavorable 5-year survival rate and a high mortality rate. Glutathione S-transferase mu-3 (GSTM3) has been shown to exert different functions in the progression and development of various cancers, except for PC. This study aimed to explore the role of GSTM3 in the malignant behavior and metabolic aspects of PC, its clinic…	[Wang, Shunda; Yang, Jinshou; Ding, Cheng; You, Lei; Dai, Menghua; Zhao, Yupei] Chinese Acad Med Sci & Peking Union Med Coll, Peking Union Med Coll Hosp, Dept Gen Surg, Beijing, Peoples R China; [Li, Junjie] Chinese Acad Med Sci & Peking Union Med Coll, Peking Union Med Coll Hosp, Dept Pathol, Beijing, Peoples R China		Dai, MH; Zhao, YP (通讯作者)，Chinese Acad Med Sci & Peking Union Med Coll, Peking Union Med Coll Hosp, Dept Gen Surg, Beijing, Peoples R China.	daimh@pumch.cn; zhao8028@263.net	Li, Junjie/AAZ-4852-2021	Li, Junjie/0000-0002-5397-084X	CAMS Innovation Fund for Medical Sciences [2016-I2M-3-005]; National Key Research and Development Plan by the Ministry of Science and Technology in China [2017YFC1308602]	CAMS Innovation Fund for Medical Sciences; National Key Research and Development Plan by the Ministry of Science and Technology in China	This work was fund by the project of CAMS Innovation Fund for Medical Sciences (2016-I2M-3-005). It was also supported by National Key Research and Development Plan by the Ministry of Science and Technology in China (2017YFC1308602).	AMES BN, 1993, P NATL ACAD SCI USA, V90, P7915, DOI 10.1073/pnas.90.17.7915; Azoitei N, 2016, MOL CANCER, V15, DOI 10.1186/s12943-015-0490-2; Banerjee S, 2020, ARCH TOXICOL, V94, P2293, DOI 10.1007/s00204-020-02801-7; Bieche I, 2004, BREAST CANCER RES, V6, pR252, DOI 10.1186/bcr784; Block K, 2012, NAT REV CANCER, V12, P627, DOI 10.1038/nrc3339; Block K, 2010, AM J PATHOL, V176, P2447, DOI 10.2353…	49	1	2	0	3	FRONTIERS MEDIA SA	LAUSANNE	AVENUE DU TRIBUNAL FEDERAL 34, LAUSANNE, CH-1015, SWITZERLAND	2234-943X			FRONT ONCOL	Front. Oncol.	AUG 28	2020	10
J	Boffetta, P; Hashibe, M				Boffetta, P; Hashibe, M			Alcohol and cancer	LANCET ONCOLOGY			English	Review							POOLED ANALYSIS; BREAST-CANCER; GENETIC POLYMORPHISMS; LUNG-CANCER; LINKAGE DISEQUILIBRIUM; COLORECTAL-CANCER; ESOPHAGEAL CANCER; TOBACCO SMOKING; RISK-FACTORS; DNA-ADDUCTS	A causal association has been established between alcohol consumption and cancers of the oral cavity, pharynx, larynx, oesophagus, liver, colon, rectum, and, in women, breast; an association is suspected for cancers of the pancreas and lung. Evidence suggests that the effect of alcohol is modulated by polymorphisms in genes encoding enzymes for ethanol metabolism (eg, alcohol dehydrogenases, alde…	Int Agcy Res Canc, Gene Environm Epidemiol Grp, F-69008 Lyon, France		Boffetta, P (通讯作者)，Int Agcy Res Canc, Gene Environm Epidemiol Grp, 150 Cours Albert Thomas, F-69008 Lyon, France.	boffetta@iarc.fr						Bagnardi V, 2001, BRIT J CANCER, V85, P1700, DOI 10.1054/bjoc.2001.2140; Bandera EV, 2003, NUTR CANCER, V45, P24, DOI 10.1207/S15327914NC4501_3; Bandera EV, 2001, CANCER EPIDEM BIOMAR, V10, P813; Beral V, 2002, BRIT J CANCER, V87, P1234, DOI 10.1038/sj.bjc.6600596; Bosetti C, 2002, BRIT J CANCER, V87, P516, DOI 10.1038/sj.bjc.6600469; BOSRON WF, 1983, PHARMACOL BIOCHEM BE, V18, P223, DOI 10.1016/…	73	591	611	3	111	ELSEVIER SCIENCE INC	NEW YORK	STE 800, 230 PARK AVE, NEW YORK, NY 10169 USA	1470-2045	1474-5488		LANCET ONCOL	Lancet Oncol.	FEB	2006	7	2
J	Nunna, P; Sheikhbahaei, S; Ahn, S; Young, B; Subramaniam, RM				Nunna, Pratyusha; Sheikhbahaei, Sara; Ahn, Sejin; Young, Brenda; Subramaniam, Rathan M.			The Role of Positron Emission Tomography/Computed Tomography in Management and Prediction of Survival in Pancreatic Cancer	JOURNAL OF COMPUTER ASSISTED TOMOGRAPHY			English	Review						management; pancreatic cancer; prediction of survival; PET/CT	STANDARDIZED UPTAKE VALUE; ROW COMPUTED-TOMOGRAPHY; TOTAL LESION GLYCOLYSIS; METABOLIC TUMOR VOLUME; FDG-PET; F-18-FDG PET/CT; PROGNOSTIC VALUE; AUTOIMMUNE PANCREATITIS; CLINICAL-USEFULNESS; RADIATION-THERAPY	The role of positron emission tomography (PET) and PET/coirtputed tomogaphy (CT) in the management of pancreatic cancer patients has not been clearly established. Although value of PET/CT in the staging of pancreatic cancer is still being debated, several studies pointed to its superior role in determining therapy response, recurrence detection, and survival prediction in comparison to convention…	[Nunna, Pratyusha; Sheikhbahaei, Sara; Ahn, Sejin; Young, Brenda; Subramaniam, Rathan M.] Johns Hopkins Sch Med, Russell H Morgan Dept Radiol & Radiol Sci, Baltimore, MD USA; [Subramaniam, Rathan M.] Johns Hopkins Sch Med, Dept Oncol, Baltimore, MD USA; [Subramaniam, Rathan M.] Johns Hopkins Bloomberg Sch Publ Hlth, Dept Hlth Policy & Management, Baltimore, MD USA		Subramaniam, RM (通讯作者)，Johns Hopkins Med Inst, Russell H Morgan Dept Radiol & Radiol Sci, 601 N Caroline St,JHOC 3235, Baltimore, MD 21287 USA.	rsubram4@jhmi.edu	Subramaniam, Rathan M/AAX-2678-2021; Aljarah, Ali/Q-7105-2016	Subramaniam, Rathan M./0000-0003-3973-4610; Aljarah, Ali/0000-0003-0535-090X				Adamek HE, 2000, LANCET, V356, P190, DOI 10.1016/S0140-6736(00)02479-X; Ahn SJ, 2014, ANN NUCL MED, V28, P430, DOI 10.1007/s12149-014-0833-x; Bang S, 2006, J CLIN GASTROENTEROL, V40, P923, DOI 10.1097/01.mcg.0000225672.68852.05; Bipat S, 2005, J COMPUT ASSIST TOMO, V29, P438, DOI 10.1097/01.rct.0000164513.23407.b3; Blodgett TM, 2007, RADIOLOGY, V242, P360, DOI 10.1148/radiol.2422051113; Callery M…	88	5	5	0	6	LIPPINCOTT WILLIAMS & WILKINS	PHILADELPHIA	TWO COMMERCE SQ, 2001 MARKET ST, PHILADELPHIA, PA 19103 USA	0363-8715	1532-3145		J COMPUT ASSIST TOMO	J. Comput. Assist. Tomogr.	JAN-FEB	2016	40	1
J	Chen, Y; Shi, Y; Yan, H; Wang, YR; Dai, GH				Chen, Yang; Shi, Yan; Yan, Huan; Wang, Yan Rong; Dai, Guang Hai			Timing of chemotherapy-induced neutropenia: the prognostic factor in advanced pancreatic cancer patients treated with gemcitabine / gemcitabine-based chemotherapy	ONCOTARGET			English	Article						advanced pancreatic cancer; timing of chemotherapy-induced neutropenia (CIN); prognosis; chemotherapy	CELL LUNG-CANCER; RETROSPECTIVE ANALYSIS; DRUG-METABOLISM; INFLAMMATION; RESISTANCE; CARCINOMA; SURVIVAL; EFFICACY; THERAPY	Chemotherapy-induced neutropenia (CIN) was reported to be a predictor of better survival in several cancers. The objective of our study is to evaluate the relationship between the timing (onset) of CIN and prognosis. Between June 2008 and June 2015, 134 patients with confirmed advanced pancreatic cancer received at least one cycle of gemcitabine / gemcitabine-based chemotherapy as first-line chem…	[Chen, Yang; Shi, Yan; Yan, Huan; Wang, Yan Rong; Dai, Guang Hai] Chinese Peoples Liberat Army Gen Hosp, Med Oncol Dept 2, Beijing 100853, Peoples R China; [Chen, Yang; Shi, Yan; Yan, Huan; Wang, Yan Rong; Dai, Guang Hai] Chinese PLA Med Sch, Beijing 100853, Peoples R China		Dai, GH (通讯作者)，Chinese Peoples Liberat Army Gen Hosp, Med Oncol Dept 2, Beijing 100853, Peoples R China.; Dai, GH (通讯作者)，Chinese PLA Med Sch, Beijing 100853, Peoples R China.	dgh19661007@126.com		Shi, Yan/0000-0001-9777-8836				Banerji U, 2006, LUNG CANCER, V54, P371, DOI 10.1016/j.lungcan.2006.08.001; Chen ZL, 2016, CANCER LETT, V370, P153, DOI 10.1016/j.canlet.2015.10.010; Coffelt SB, 2014, NATURE, V507, P48, DOI 10.1038/nature13062; Coussens LM, 2013, SCIENCE, V339, P286, DOI 10.1126/science.1232227; Coussens LM, 2002, NATURE, V420, P860, DOI 10.1038/nature01322; de Jongh FE, 2001, J CLIN ONCOL, V19, P3733, DOI 10.12…	27	8	9	0	5	IMPACT JOURNALS LLC	ORCHARD PARK	6666 E QUAKER ST, STE 1, ORCHARD PARK, NY 14127 USA		1949-2553		ONCOTARGET	Oncotarget	SEP 12	2017	8	39
J	Sasaki, T; Fujimoto, Y; Tsuchida, A; Kawasaki, Y; Kuwada, Y; Chayama, K				Sasaki, T; Fujimoto, Y; Tsuchida, A; Kawasaki, Y; Kuwada, Y; Chayama, K			Activation of peroxisome proliferator-activated receptor gamma inhibits the growth of human pancreatic cancer	PATHOBIOLOGY			English	Article						peroxisome proliferator-activated receptor gamma; pancreatic cancer; troglitazone; rosiglitazone	HUMAN BREAST-CANCER; PPAR-GAMMA; CELL-GROWTH; 15-DEOXY-DELTA(12,14)-PROSTAGLANDIN J(2); TERMINAL DIFFERENTIATION; INSULIN-RESISTANCE; RESPONSE ELEMENT; GASTRIC-CANCER; COLON-CANCER; LUNG-CANCER	Objective: In the present study, we examined the expression of peroxisome proliferator-activated receptor gamma (PPARgamma) in human pancreatic cancer and the possible effects of its ligand engagement on cell growth. Methods: Seven human pancreatic cancer cell lines and 7 surgically resected human pancreatic cancer tissues were used as samples. The expression of PPARgamma was analyzed with revers…	Hiroshima Univ, Sch Med, Dept Internal Med 1, Minami Ku, Hiroshima 7348551, Japan		Sasaki, T (通讯作者)，Hiroshima Univ, Sch Med, Dept Internal Med 1, Minami Ku, 1-2-3 Kasumi, Hiroshima 7348551, Japan.		Chayama, Kazuaki/B-2493-2016	Chayama, Kazuaki/0000-0002-5530-5341				BARDOT O, 1993, BIOCHEM BIOPH RES CO, V192, P37, DOI 10.1006/bbrc.1993.1378; Bishop-Bailey D, 1999, J BIOL CHEM, V274, P17042, DOI 10.1074/jbc.274.24.17042; Brockman JA, 1998, GASTROENTEROLOGY, V115, P1049, DOI 10.1016/S0016-5085(98)70072-1; Chang TH, 2000, CANCER RES, V60, P1129; Chinetti G, 1998, J BIOL CHEM, V273, P25573, DOI 10.1074/jbc.273.40.25573; Eibl G, 2001, BIOCHEM BIOPH RES CO, V287, …	31	13	14	0	0	KARGER	BASEL	ALLSCHWILERSTRASSE 10, CH-4009 BASEL, SWITZERLAND	1015-2008			PATHOBIOLOGY	Pathobiology		2001	69	5
J	Rose, DM; Delbeke, D; Beauchamp, RD; Chapman, WC; Sandler, MP; Sharp, KW; Richards, WO; Wright, JK; Frexes, ME; Pinson, CW; Leach, SD				Rose, DM; Delbeke, D; Beauchamp, RD; Chapman, WC; Sandler, MP; Sharp, KW; Richards, WO; Wright, JK; Frexes, ME; Pinson, CW; Leach, SD			(18)fluorodeoxyglucose positron emission tomography in the management of patients with suspected pancreatic cancer	ANNALS OF SURGERY			English	Article; Proceedings Paper	110th Annual Scientific Session of the Southern-Surgical-Association	DEC 06-09, 1998	PALM BEACH, FL	So Surg Assoc			METASTATIC COLORECTAL-CARCINOMA; F-18 FLUORODEOXYGLUCOSE; FDG-PET; REOPERATIVE PANCREATICODUODENECTOMY; GLUCOSE TRANSPORTERS; II HEXOKINASE; ADENOCARCINOMA; ACCUMULATION; EXPRESSION; TUMORS	Objective To assess the accuracy and clinical impact of (18)fluorodeoxy-glucose-positron emission tomography (18FDG-PET) on the management of patients with suspected primary or recurrent pancreatic adenocarcinoma, and to assess the utility of (18)FDG-PET in grading tumor response to neoadjuvant chemoradiation. Summary Background Data The diagnosis, staging, and treatment of pancreatic cancer rema…	Vanderbilt Univ, Med Ctr, Div Surg Oncol, Med Ctr N T2104,Dept Surg,Vanderbilt Pancreat Can, Nashville, TN 37232 USA; Vanderbilt Univ, Med Ctr, Dept Radiol Sci, Nashville, TN 37232 USA; Vanderbilt Canc Ctr, Nashville, TN USA; Nashville Vet Affairs Med Ctr, Nashville, TN USA		Leach, SD (通讯作者)，Vanderbilt Univ, Med Ctr, Div Surg Oncol, Med Ctr N T2104,Dept Surg,Vanderbilt Pancreat Can, Nashville, TN 37232 USA.			Beauchamp, Robert Daniel/0000-0002-8446-4114	NCI NIH HHS [CA74773] Funding Source: Medline; NATIONAL CANCER INSTITUTE [R03CA074773] Funding Source: NIH RePORTER	NCI NIH HHS(United States Department of Health & Human ServicesNational Institutes of Health (NIH) - USANIH National Cancer Institute (NCI)); NATIONAL CANCER INSTITUTE(United States Department of Health & Human ServicesNational Institutes of Health (NIH) - USANIH National Cancer Institute (NCI))		Abdel-Nabi H, 1998, RADIOLOGY, V206, P755, DOI 10.1148/radiology.206.3.9494497; AHN YS, 1994, VIRCHOWS ARCH, V425, P63; BARES R, 1993, NUCL MED COMMUN, V14, P596, DOI 10.1097/00006231-199307000-00013; BARES R, 1994, RADIOLOGY, V192, P79, DOI 10.1148/radiology.192.1.8208970; Bouvet M, 1998, GASTROENTEROLOGY, V114, pA1380, DOI 10.1016/S0016-5085(98)85604-7; Clark L, 1998, GASTROENTEROLOGY, V114, pA…	42	141	149	0	1	LIPPINCOTT WILLIAMS & WILKINS	PHILADELPHIA	TWO COMMERCE SQ, 2001 MARKET ST, PHILADELPHIA, PA 19103 USA	0003-4932	1528-1140		ANN SURG	Ann. Surg.	MAY	1999	229	5
J	Mimeault, M; Batra, SK				Mimeault, Murielle; Batra, Surinder K.			Hypoxia-inducing factors as master regulators of stemness properties and altered metabolism of cancer- and metastasis-initiating cells	JOURNAL OF CELLULAR AND MOLECULAR MEDICINE			English	Review						Hypoxia; Hypoxia-inducible factors; Metabolic pathways; Cancer progression; Metastases; Cancer stem; progenitor cells; Cancer-initiating cells; Metastasis-initiating cells; Targeted therapies	ENDOTHELIAL GROWTH-FACTOR; CHRONIC MYELOID-LEUKEMIA; EPITHELIAL-MESENCHYMAL TRANSITION; INHIBITS TUMOR-GROWTH; CLINICALLY RELEVANT SUBTYPES; FATTY-ACID SYNTHASE; PROSTATE-CANCER; BREAST-CANCER; PANCREATIC-CANCER; GENE-EXPRESSION	Accumulating lines of experimental evidence have revealed that hypoxia-inducible factors, HIF-1 and HIF-2, are key regulators of the adaptation of cancer- and metastasis-initiating cells and their differentiated progenies to oxygen and nutrient deprivation during cancer progression under normoxic and hypoxic conditions. Particularly, the sustained stimulation of epidermal growth factor receptor (…	[Mimeault, Murielle; Batra, Surinder K.] Univ Nebraska, Med Ctr, Dept Biochem & Mol Biol, Coll Med,Eppley Canc Inst, Omaha, NE 68198 USA		Mimeault, M (通讯作者)，Univ Nebraska, Med Ctr, Dept Biochem & Mol Biol, 600 S 42nd St, Omaha, NE 68198 USA.	mmimeault@unmc.edu; sbatra@unmc.edu	Xia, Bo/P-9380-2016		National Institutes of Health [R01CA138791, TMEN U54 CA163120, SPORE P50 CA127297, EDRN UO1 CA111294]; Department of Defense [PC074289, BC074639]; NATIONAL CANCER INSTITUTE [P50CA127297, U01CA111294, U54CA163120, R01CA138791] Funding Source: NIH RePORTER	National Institutes of Health(United States Department of Health & Human ServicesNational Institutes of Health (NIH) - USA); Department of Defense(United States Department of Defense); NATIONAL CANCER INSTITUTE(United States Department of Health & Human ServicesNational Institutes of Health (NIH) - USANIH National Cancer Institute (NCI))	The authors of this work are supported, in part, by the National Institutes of Health [R01CA138791, TMEN U54 CA163120, SPORE P50 CA127297, EDRN UO1 CA111294] and Department of Defense (PC074289, BC074639).	Akakura N, 2001, CANCER RES, V61, P6548; Al-Hajj M, 2003, P NATL ACAD SCI USA, V100, P3983, DOI 10.1073/pnas.0530291100; Al-Ubaidi FLT, 2012, INT J RADIAT ONCOL, V82, P1243, DOI 10.1016/j.ijrobp.2011.10.038; Anderson KM, 2011, ANTICANCER RES, V31, P487; Andersson U, 2010, ACTA ONCOL, V49, P767, DOI 10.3109/0284186X.2010.480980; Annabi B, 2008, MOL CANCER RES, V6, P907, DOI 10.1158/1541-7786.MCR-0…	296	224	236	0	108	WILEY	HOBOKEN	111 RIVER ST, HOBOKEN 07030-5774, NJ USA	1582-1838	1582-4934		J CELL MOL MED	J. Cell. Mol. Med.	JAN	2013	17	1
J	Gapstur, SM; Gann, PH; Lowe, W; Liu, K; Colangelo, L; Dyer, A				Gapstur, SM; Gann, PH; Lowe, W; Liu, K; Colangelo, L; Dyer, A			Abnormal glucose metabolism and pancreatic cancer mortality	JAMA-JOURNAL OF THE AMERICAN MEDICAL ASSOCIATION			English	Article							ASSOCIATION DETECTION PROJECT; POSTLOAD PLASMA-GLUCOSE; CORONARY HEART-DISEASE; SERUM URIC-ACID; MIDDLE-AGED MEN; GROWTH-FACTOR-I; NUTRITIONAL FACTORS; DIABETES-MELLITUS; UNITED-STATES; RISK-FACTORS	Context Previous studies reported an increased risk of pancreatic cancer among persons with diabetes. Few data exist, however, on the association of postload plasma glucose concentration with pancreatic cancer, which could provide insight into the role of abnormal glucose metabolism in the etiology of pancreatic cancer. Objective To determine the independent association between postload plasma gl…	Northwestern Univ, Sch Med, Dept Prevent Med, Chicago, IL 60611 USA; Northwestern Univ, Sch Med, Robert H Lurie Comprehens Canc Ctr, Chicago, IL USA; Northwestern Univ, Sch Med, Dept Med, Ctr Endocrinol Metab & Mol Med, Chicago, IL 60611 USA; Vet Affairs Chicago Hlth Care Syst, Lakeside Div, Chicago, IL USA		Gapstur, SM (通讯作者)，Northwestern Univ, Sch Med, Dept Prevent Med, 680 N Lake Shore Dr,Suite 1102, Chicago, IL 60611 USA.				NATIONAL CANCER INSTITUTE [R03CA081617] Funding Source: NIH RePORTER; NATIONAL HEART, LUNG, AND BLOOD INSTITUTE [R01HL021010] Funding Source: NIH RePORTER; NCI NIH HHS [R03 CA81617-01] Funding Source: Medline; NHLBI NIH HHS [R01 HL21010-21] Funding Source: Medline	NATIONAL CANCER INSTITUTE(United States Department of Health & Human ServicesNational Institutes of Health (NIH) - USANIH National Cancer Institute (NCI)); NATIONAL HEART, LUNG, AND BLOOD INSTITUTE(United States Department of Health & Human ServicesNational Institutes of Health (NIH) - USANIH National Heart Lung & Blood Institute (NHLBI)); NCI NIH HHS(United States Department of Health & Human Se…		American Cancer Society, 1999, CANC FACTS FIG 1999; AMES BN, 1981, P NATL ACAD SCI-BIOL, V78, P6858, DOI 10.1073/pnas.78.11.6858; ANDERSON KE, 1996, CANC EPIDEMIOLOGY PR, P725; BERGMANN U, 1995, CANCER RES, V55, P2007; Calle EE, 1998, CANCER CAUSE CONTROL, V9, P403, DOI 10.1023/A:1008819701485; CHOW WH, 1995, J NATL CANCER I, V87, P930, DOI 10.1093/jnci/87.12.930; COOPER R, 1984, AM HEART J, V108…	50	295	310	1	14	AMER MEDICAL ASSOC	CHICAGO	515 N STATE ST, CHICAGO, IL 60610 USA	0098-7484			JAMA-J AM MED ASSOC	JAMA-J. Am. Med. Assoc.	MAY 17	2000	283	19
J	Grosso, G; Estruch, R				Grosso, G.; Estruch, R.			Nut consumption and age-related disease	MATURITAS			English	Article						Nuts; Chronic diseases; Metabolism; Prevention; Healthy diet	CARDIOVASCULAR RISK-FACTORS; CAUSE-SPECIFIC MORTALITY; MEDITERRANEAN DIET; SYSTEMATIC ANALYSIS; HEALTH-BENEFITS; GLOBAL BURDEN; BODY-WEIGHT; ALL-CAUSE; TREE NUT; POSTPRANDIAL GLYCEMIA	Current knowledge on the effects of nut consumption on human health has rapidly increased in recent years and it now appears that nuts may play a role in the prevention of chronic age-related diseases. Frequent nut consumption has been associated with better metabolic status, decreased body weight as well as lower body weight gain over time and thus reduce the risk of obesity. The effect of nuts …	[Grosso, G.] Integrated Canc Registry Catania Messina Siracusa, Via S Sofia 85, I-95123 Catania, Italy; [Estruch, R.] Univ Barcelona, Dept Internal Med, Hosp Clin, Barcelona, Spain; [Estruch, R.] Inst Salud Carlos III, CIBER Obes & Nutr, Madrid, Spain		Grosso, G (通讯作者)，Integrated Canc Registry Catania Messina Siracusa, Via S Sofia 85, I-95123 Catania, Italy.	giuseppe.grosso@studium.unict.it	Grosso, Giuseppe/ABA-1587-2020; Grosso, Giuseppe/K-6730-2016	Grosso, Giuseppe/0000-0003-3930-5285; Grosso, Giuseppe/0000-0003-3930-5285				Afshin A, 2014, AM J CLIN NUTR, V100, P278, DOI 10.3945/ajcn.113.076901; Alasalvar C, 2015, BRIT J NUTR, V113, pS68, DOI 10.1017/S0007114514003729; [Anonymous], 2014, LANCET, V383, P383, DOI 10.1016/S0140-6736(14)60134-3; Banel DK, 2009, AM J CLIN NUTR, V90, P56, DOI 10.3945/ajcn.2009.27457; Bes-Rastrollo M, 2007, OBESITY, V15, P107, DOI 10.1038/oby.2007.507; Bes-Rastrollo M, 2009, AM J CLIN NUTR…	68	71	74	0	68	ELSEVIER IRELAND LTD	CLARE	ELSEVIER HOUSE, BROOKVALE PLAZA, EAST PARK SHANNON, CO, CLARE, 00000, IRELAND	0378-5122	1873-4111		MATURITAS	Maturitas	FEB	2016	84
J	Fan, K; Fan, ZY; Cheng, H; Huang, QY; Yang, C; Jin, KZ; Luo, GP; Yu, XJ; Liu, C				Fan, Kun; Fan, Zhiyao; Cheng, He; Huang, Qiuyi; Yang, Chao; Jin, Kaizhou; Luo, Guopei; Yu, Xianjun; Liu, Chen			Hexokinase 2 dimerization and interaction with voltage-dependent anion channel promoted resistance to cell apoptosis induced by gemcitabine in pancreatic cancer	CANCER MEDICINE			English	Article						GEM resistance; HK2 dimer; pancreatic cancer; ROS; VDAC	MITOCHONDRIAL CHANNEL; TUMOR INITIATION; II HEXOKINASE; GLYCOLYSIS; ONCOGENES; VDAC1	Gemcitabine (GEM) is the standard chemotherapy drug for pancreatic cancer. Because of widespread drug resistance, the effect is limited. Therefore, it is urgent to reveal the underlying mechanism. Glycolysis is the most remarkable character of tumor aberrant metabolism, which plays vital roles on tumor drug resistance. Hexokinase 2 (HK2), as the key enzyme regulating the first-step reaction of gl…	[Fan, Kun; Fan, Zhiyao; Cheng, He; Huang, Qiuyi; Yang, Chao; Jin, Kaizhou; Luo, Guopei; Yu, Xianjun; Liu, Chen] Fudan Univ, Dept Pancreat Surg, Shanghai Canc Ctr, 270 DongAn Rd, Shanghai 200032, Peoples R China; [Fan, Kun; Fan, Zhiyao; Cheng, He; Huang, Qiuyi; Yang, Chao; Jin, Kaizhou; Luo, Guopei; Yu, Xianjun; Liu, Chen] Fudan Univ, Shanghai Med Coll, Dept Oncol, Shanghai, Peoples R China; [Fan,…		Yu, XJ; Liu, C (通讯作者)，Fudan Univ, Dept Pancreat Surg, Shanghai Canc Ctr, 270 DongAn Rd, Shanghai 200032, Peoples R China.	yuxianjun@fudanpci.org; liuchen@fudanpci.org			National Science Fund for Distinguished Young Scholars [81625016]; National Natural Science Foundation of China [81370065, 81372653, 81802751]; Science and Technology Commission of Shanghai Municipality [15JC1401200]	National Science Fund for Distinguished Young Scholars(National Natural Science Foundation of China (NSFC)National Science Fund for Distinguished Young Scholars); National Natural Science Foundation of China(National Natural Science Foundation of China (NSFC)); Science and Technology Commission of Shanghai Municipality(Science & Technology Commission of Shanghai Municipality (STCSM))	National Science Fund for Distinguished Young Scholars, Grant/Award Number: 81625016; National Natural Science Foundation of China, Grant/Award Number: 81370065, 81372653 and 81802751; Science and Technology Commission of Shanghai Municipality, Grant/Award Number: 15JC1401200	BENZ R, 1994, BBA-REV BIOMEMBRANES, V1197, P167, DOI 10.1016/0304-4157(94)90004-3; BUSTAMANTE E, 1977, P NATL ACAD SCI USA, V74, P3735, DOI 10.1073/pnas.74.9.3735; Cesar MD, 2004, ARCH BIOCHEM BIOPHYS, V422, P191, DOI 10.1016/j.abb.2003.12.030; Chong CR, 2013, NAT MED, V19, P1389, DOI 10.1038/nm.3388; COLOMBINI M, 1989, J MEMBRANE BIOL, V111, P103, DOI 10.1007/BF01871775; Ganapathy-Kanniappan S, …	37	23	25	2	8	WILEY	HOBOKEN	111 RIVER ST, HOBOKEN 07030-5774, NJ USA	2045-7634			CANCER MED-US	Cancer Med.	OCT	2019	8	13
J	Dupont, J; Bienvenu, B; Aghajanian, C; Pezzulli, S; Sabbatini, P; Vongphrachanh, P; Chang, C; Perkell, C; Ng, K; Passe, S; Breimer, L; Zhi, LG; DeMario, M; Spriggs, D; Soignet, SL				Dupont, J; Bienvenu, B; Aghajanian, C; Pezzulli, S; Sabbatini, P; Vongphrachanh, P; Chang, C; Perkell, C; Ng, K; Passe, S; Breimer, L; Zhi, LG; DeMario, M; Spriggs, D; Soignet, SL			Phase I and pharmacokinetic study of the novel oral cell-cycle inhibitor Ro 31-7453 in patients with advanced solid tumors	JOURNAL OF CLINICAL ONCOLOGY			English	Article; Proceedings Paper	37th Annual Meeting of the American-Society-of-Clinical-Oncology	MAY 12-15, 2001	SAN FRANCISCO, CA	Amer Soc Clin Oncol			BREAST-CARCINOMA CELLS; FLAVOPIRIDOL; CANCER; D1; NEOPLASMS; INFUSION; TAXOL; G(1)	Purpose To determine maximum tolerated dose, pharmacokinetics (PK) and safety of Ro 31-7453, a novel, oral cell-cycle inhibitor. Patients and Methods Using an accelerated dose-escalation schedule, 48 patients with advanced solid tumors were treated with doses of Ro 31-7453 ranging from 25 to 800 mg/m(2)/d given for 4 consecutive days, every 3 weeks. The total daily dose was taken as a single dose…	Mem Sloan Kettering Canc Ctr, Dev Chemotherapy Serv, New York, NY 10021 USA; Mem Sloan Kettering Canc Ctr, Thorac Oncol Serv, Dept Med, New York, NY 10021 USA; Cornell Univ, Weill Med Coll, New York, NY 10021 USA; Hoffmann La Roche Inc, Nutley, NJ 07110 USA		Dupont, J (通讯作者)，Mem Sloan Kettering Canc Ctr, Dev Chemotherapy Serv, 1275 York Ave, New York, NY 10021 USA.	dupont@mskcc.org						BOLLAG DM, 1995, CANCER RES, V55, P2325; Carlson B, 1999, CANCER RES, V59, P4634; Carlson BA, 1996, CANCER RES, V56, P2973; CORDONCARDO C, 1995, AM J PATHOL, V147, P545; DHINGRA U, 2000, P AM ASSOC CANC RES, V41, P31; Harper JW, 1996, CURR OPIN GENET DEV, V6, P56; HARTWELL LH, 1994, SCIENCE, V266, P1821, DOI 10.1126/science.7997877; Hashemolhosseini S, 1998, J BIOL CHEM, V273, P14424, DOI 10.1074…	21	15	15	0	4	AMER SOC CLINICAL ONCOLOGY	ALEXANDRIA	330 JOHN CARLYLE ST, STE 300, ALEXANDRIA, VA 22314 USA	0732-183X			J CLIN ONCOL	J. Clin. Oncol.	AUG 15	2004	22	16
J	Noguchi, K; Konno, M; Koseki, J; Nishida, N; Kawamoto, K; Yamada, D; Asaoka, T; Noda, T; Wada, H; Gotoh, K; Sakai, D; Kudo, T; Satoh, T; Eguchi, H; Doki, Y; Mori, M; Ishii, H				Noguchi, Kozo; Konno, Masamitsu; Koseki, Jun; Nishida, Naohiro; Kawamoto, Koichi; Yamada, Daisaku; Asaoka, Tadafumi; Noda, Takehiro; Wada, Hiroshi; Gotoh, Kunihito; Sakai, Daisuke; Kudo, Toshihiro; Satoh, Taroh; Eguchi, Hidetoshi; Doki, Yuichiro; Mori, Masaki; Ishii, Hideshi			The mitochondrial one-carbon metabolic pathway is associated with patient survival in pancreatic cancer	ONCOLOGY LETTERS			English	Article						pancreatic cancer; one-carbon metabolism; MTHFD2; ALDH1L2; SHMT2; folate pathway	METAANALYSIS; EXPRESSION; MORTALITY	The expression levels of one-carbon metabolic enzymes were investigated and observed to be correlated with clinicopathological parameters in patients with pancreatic cancer. Mitochondrial one-carbon metabolism comprises a network of biological reactions that integrate nutrient status with nucleotide synthesis, amino acid metabolism, antioxidant reduced nicotinamide adenine dinucleotide phosphate …	[Noguchi, Kozo; Kawamoto, Koichi; Yamada, Daisaku; Asaoka, Tadafumi; Noda, Takehiro; Wada, Hiroshi; Gotoh, Kunihito; Eguchi, Hidetoshi; Doki, Yuichiro; Mori, Masaki] Osaka Univ, Grad Sch Med, Dept Gastroenterol Surg, 2-2 Yamadaoka, Suita, Osaka 5650871, Japan; [Noguchi, Kozo; Konno, Masamitsu; Nishida, Naohiro; Sakai, Daisuke; Kudo, Toshihiro; Satoh, Taroh; Ishii, Hideshi] Osaka Univ, Grad Sch Me…		Mori, M (通讯作者)，Osaka Univ, Grad Sch Med, Dept Gastroenterol Surg, 2-2 Yamadaoka, Suita, Osaka 5650871, Japan.; Ishii, H (通讯作者)，Osaka Univ, Grad Sch Med, Dept Frontier Sci Canc & Chemotherapy, 2-2 Yamadaoka, Suita, Osaka 5650871, Japan.	mmori@gesurg.med.osaka-u.ac.jp; hishii@cfs.med.osaka-u.ac.jp	Koseki, Jun/ABH-7420-2020; Satoh, Taroh/AAF-5193-2021; Satoh, Taroh/AAF-7913-2020; Ishii, Hideshi/AAV-5317-2020	Satoh, Taroh/0000-0002-4615-2638; Noda, Takehiro/0000-0002-6768-5783	Ministry of Education, Culture, Sports, Science and Technology (Tokyo, Japan) [23390199, 25112708, 25134711, 30253420, 26670604]; Ministry of Health, Labour and Welfare (Tokyo, Japan) [H23-003]; National Institute of Biomedical Innovation (Osaka, Japan) [12-4]; Osaka University Drug Discovery Fund (Osaka, Japan); Takeda Science and Medical Research Foundation (Osaka, Japan); Princess Takamatsu Ca…	Ministry of Education, Culture, Sports, Science and Technology (Tokyo, Japan)(Ministry of Education, Culture, Sports, Science and Technology, Japan (MEXT)); Ministry of Health, Labour and Welfare (Tokyo, Japan)(Ministry of Health, Labour and Welfare, Japan); National Institute of Biomedical Innovation (Osaka, Japan)(National Institute of Biomedical Innovation); Osaka University Drug Discovery Fun…	The present study was supported in part by a Grant-in-Aid for Scientific Research from the Ministry of Education, Culture, Sports, Science and Technology (Tokyo, Japan; grant nos. 23390199, 25112708, 25134711, 30253420 and 26670604), a Grant-in-Aid from the Ministry of Health, Labour and Welfare (Tokyo, Japan; grant no. H23-003), a grant from the National Institute of Biomedical Innovation (Osaka…	Edge S., 2010, AJCC CANC STAGING MA, Ved 7; Hasegawa S, 2014, BRIT J CANCER, V111, P1572, DOI 10.1038/bjc.2014.454; Hashimoto D, 2014, SURG TODAY, V44, P1313, DOI 10.1007/s00595-013-0708-0; Howe HL, 2006, CANCER-AM CANCER SOC, V107, P1711, DOI 10.1002/cncr.22193; Kanda M, 2014, SURG TODAY, V44, P1692, DOI 10.1007/s00595-013-0752-9; Konn M, 2017, INT J ONCOL, V50, P1057, DOI 10.3892/ijo.2017.3885;…	12	22	23	2	5	SPANDIDOS PUBL LTD	ATHENS	POB 18179, ATHENS, 116 10, GREECE	1792-1074	1792-1082		ONCOL LETT	Oncol. Lett.	AUG	2018	16	2
J	Arasanz, H; Hernandez, C; Bocanegra, A; Chocarro, L; Zuazo, M; Gato, M; Ausin, K; Santamaria, E; Fernandez-Irigoyen, J; Fernandez, G; Santamaria, E; Rodriguez, C; Blanco-Luquin, I; Vera, R; Escors, D; Kochan, G				Arasanz, Hugo; Hernandez, Carlos; Bocanegra, Ana; Chocarro, Luisa; Zuazo, Miren; Gato, Maria; Ausin, Karina; Santamaria, Enrique; Fernandez-Irigoyen, Joaquin; Fernandez, Gonzalo; Santamaria, Eva; Rodriguez, Carlos; Blanco-Luquin, Idoia; Vera, Ruth; Escors, David; Kochan, Grazyna			Profound Reprogramming towards Stemness in Pancreatic Cancer Cells as Adaptation to AKT Inhibition	CANCERS			English	Article						Pancreatic cancer; cancer stem cell; AKT	ALDEHYDE DEHYDROGENASE 1A1; MITOCHONDRIA; INVASION; NANOG; DIFFERENTIATION; PHENOTYPE; DISCOVERY; MIGRATION; AUTOPHAGY; ISOFORMS	Cancer cells acquire resistance to cytotoxic therapies targeting major survival pathways by adapting their metabolism. The AKT pathway is a major regulator of human pancreatic adenocarcinoma progression and a key pharmacological target. The mechanisms of adaptation to long-term silencing of AKT isoforms of human and mouse pancreatic adenocarcinoma cancer cells were studied. Following silencing, c…	[Arasanz, Hugo; Hernandez, Carlos; Bocanegra, Ana; Chocarro, Luisa; Zuazo, Miren; Gato, Maria; Blanco-Luquin, Idoia; Escors, David; Kochan, Grazyna] UPNA, Navarra Inst Hlth Res IdiSNA, Navarrabiomed, Oncoimmunol, Irunlarrea 3, Pamplona 31008, Spain; [Arasanz, Hugo; Fernandez, Gonzalo; Vera, Ruth] CHN, IdISNA, Med Oncol Unit, Irunlarrea 3, Pamplona 31008, Spain; [Ausin, Karina; Santamaria, Enrique…		Escors, D; Kochan, G (通讯作者)，UPNA, Navarra Inst Hlth Res IdiSNA, Navarrabiomed, Oncoimmunol, Irunlarrea 3, Pamplona 31008, Spain.	hugo.arasanz.esteban@navarra.es; chernans77@gmail.com; ai.bocanegra.gondan@navarra.es; luisa.chocarro.deerauso@navarra.es; miren.zuazo.ibarra@navarra.es; mgato@unav.es; karina.ausin.perez@navarra.es; enrique.santamaria.martinez@navarra.es; Joaquin.fernandez.irigoyen@navarra.es; gonzalo.fernandez.hinojal@navarra.es; evasmaria@unav.es; crodriguez@unav.es; idoia.blanco.luquin@navarra.es; ruth.vera.g…	SANTAMARIA, ENRIQUE/A-6012-2017; SAEZ, CARLOS HERNANDEZ/M-3029-2014; Ausín, Karina/R-6817-2019; Fernandez-Irigoyen, Joaquin/A-5993-2017; Santamaria, Eva/Z-4537-2019	SANTAMARIA, ENRIQUE/0000-0001-8046-8102; SAEZ, CARLOS HERNANDEZ/0000-0001-8536-429X; Fernandez-Irigoyen, Joaquin/0000-0001-5072-4099; Bocanegra Gondan, Ana Isabel/0000-0002-3508-0595; Santamaria, Eva/0000-0003-0629-6175; Arasanz, Hugo/0000-0001-6838-6702; Ausin, Karina/0000-0003-4914-9466; Blanco, Idoia/0000-0003-2917-586X; Chocarro, Luisa/0000-0001-7384-9847; Zuazo Ibarra, Miren/0000-0001-8609-2…	Asociacion Espanola Contra el Cancer (AECC) [PROYE16001ESCO]; Instituto de Salud Carlos III, Spain (FIS project) [PI17/02119]; "Precipita" Crowdfunding grant (FECYT); Sociedad Espanola de Inmunologia (SEI); Government of Navarre project grant in biomedicine [BMED 050-2019]; Miguel Servet Fellowship (ISC III, Spain) [CP12/03114]; AECC; Universidad Publica de Navarra; Government of Navarre; DESCART…	Asociacion Espanola Contra el Cancer (AECC); Instituto de Salud Carlos III, Spain (FIS project); "Precipita" Crowdfunding grant (FECYT); Sociedad Espanola de Inmunologia (SEI); Government of Navarre project grant in biomedicine; Miguel Servet Fellowship (ISC III, Spain); AECC; Universidad Publica de Navarra; Government of Navarre; DESCARTHES project grant (Industry department, Government of Navar…	This research was supported by: Asociacion Espanola Contra el Cancer (AECC, PROYE16001ESCO); Instituto de Salud Carlos III, Spain (FIS project grant PI17/02119); "Precipita" Crowdfunding grant (FECYT); Crowdfunding grant from Sociedad Espanola de Inmunologia (SEI); and Government of Navarre project grant in biomedicine (BMED 050-2019). D.E. is funded by a Miguel Servet Fellowship (ISC III, CP12/0…	Cartwright P, 2005, DEVELOPMENT, V132, P885, DOI 10.1242/dev.01670; Chae H., 2009, BLOOD, V114, P2537, DOI [10.1182/blood.V114.22.2537.2537, DOI 10.1182/BLOOD.V114.22.2537.2537]; Cheng GZ, 2007, CANCER RES, V67, P1979, DOI 10.1158/0008-5472.CAN-06-1479; Chin YR, 2014, CANCER RES, V74, P964, DOI 10.1158/0008-5472.CAN-13-2175; Fujii S, 2008, CANCER SCI, V99, P1813, DOI 10.1111/j.1349-7006.2008.0089…	56	5	5	0	0	MDPI	BASEL	ST ALBAN-ANLAGE 66, CH-4052 BASEL, SWITZERLAND		2072-6694		CANCERS	Cancers	AUG	2020	12	8
J	Xue, D; Xu, YB; Kyani, A; Roy, J; Dai, LP; Sun, DX; Neamati, N				Xue, Ding; Xu, Yibin; Kyani, Armita; Roy, Joyeeta; Dai, Lipeng; Sun, Duxin; Neamati, Nouri			Multiparameter Optimization of Oxidative Phosphorylation Inhibitors for the Treatment of Pancreatic Cancer	JOURNAL OF MEDICINAL CHEMISTRY			English	Article							RESPIRATORY COMPLEX I; METABOLIC PHENOTYPE; MITOCHONDRIAL; CELLS; BIGUANIDES; METFORMIN; EFFICACY; POTENT	Targeting oxidative phosphorylation (OXPHOS) complexes is an emerging strategy to disrupt the metabolism of select cancer subtypes and to overcome resistance to targeted therapies. Here, we describe our lead optimization campaign on a series of benzene-1,4-disulfonamides as novel OXPHOS complex I inhibitors. This effort led to the discovery of compound 23 (DX3-213B) as one of the most potent comp…	[Xue, Ding; Xu, Yibin; Kyani, Armita; Roy, Joyeeta; Neamati, Nouri] Univ Michigan, Dept Med Chem, Ann Arbor, MI 48109 USA; [Dai, Lipeng; Sun, Duxin] Univ Michigan, Coll Pharm, Rogel Canc Ctr, Dept Pharmaceut Sci, Ann Arbor, MI 48109 USA		Neamati, N (通讯作者)，Univ Michigan, Dept Med Chem, Ann Arbor, MI 48109 USA.	neamati@umich.edu		Sun, Duxin/0000-0002-6406-2126; Neamati, Nouri/0000-0003-3291-7131; Xu, Yibin/0000-0002-8261-3286	NIH [R01 CA188252]	NIH(United States Department of Health & Human ServicesNational Institutes of Health (NIH) - USA)	This work was supported by the NIH grant R01 CA188252.	Ashton TM, 2018, CLIN CANCER RES, V24, P2482, DOI 10.1158/1078-0432.CCR-17-3070; Bajpai R, 2020, NAT COMMUN, V11, DOI 10.1038/s41467-020-15051-z; Boreel DF, 2021, CLIN CANCER RES, V27, P2970, DOI 10.1158/1078-0432.CCR-20-3913; Bridges HR, 2014, BIOCHEM J, V462, P475, DOI 10.1042/BJ20140620; Broadhurst PJ, 2018, DIGEST DIS SCI, V63, P2840, DOI 10.1007/s10620-018-5233-y; Chaban Y, 2014, BBA-BIOENER…	36	0	0	2	2	AMER CHEMICAL SOC	WASHINGTON	1155 16TH ST, NW, WASHINGTON, DC 20036 USA	0022-2623	1520-4804		J MED CHEM	J. Med. Chem.	FEB 24	2022	65	4
J	Xu, JW; Zhang, TP; Wang, TX; You, L; Zhao, Y				Xu, Jianwei; Zhang, Taiping; Wang, Tianxiao; You, Lei; Zhao, Yupei			PIM kinases: an overview in tumors and recent advances in pancreatic cancer	FUTURE ONCOLOGY			English	Review						inhibitors; pancreatic cancer; PIM kinases; prognosis; tumorigenesis	POTENT ANTICANCER DRUG; PROTOONCOGENE PIM-1; SERINE/THREONINE KINASES; SIGNAL-TRANSDUCTION; TRANSFORMED GROWTH; CELL-SURVIVAL; STEM-CELLS; EXPRESSION; TARGET; PHOSPHORYLATION	The PIM kinases represent a family of serine/threonine kinases, which is composed of three different members (PIM1, PIM2 and PIM3). Aberrant expression of PIM kinases is observed in variety of tumors, including pancreatic cancer. The PIM kinases play pivotal roles in the regulation of cell cycle, apoptosis, properties of stem cells, metabolism, autophagy, drug resistance and targeted therapy. The…	[Xu, Jianwei; Zhang, Taiping; Wang, Tianxiao; You, Lei; Zhao, Yupei] Chinese Acad Med Sci, Peking Union Med Coll Hosp, Dept Gen Surg, Beijing 100730, Peoples R China; [Xu, Jianwei; Zhang, Taiping; Wang, Tianxiao; You, Lei; Zhao, Yupei] Peking Union Med Coll, Beijing 100730, Peoples R China		Zhao, Y (通讯作者)，Chinese Acad Med Sci, Peking Union Med Coll Hosp, Dept Gen Surg, Beijing 100730, Peoples R China.	zhao8028@263.net			National Natural Science Foundation of China [81272484, 81141027]; Beijing Natural Science Foundation [7132179]; Beijing Municipal Natural Science Foundation [7100003]	National Natural Science Foundation of China(National Natural Science Foundation of China (NSFC)); Beijing Natural Science Foundation(Beijing Natural Science Foundation); Beijing Municipal Natural Science Foundation(Beijing Natural Science Foundation)	This study was supported by grants from the National Natural Science Foundation of China (numbers 81272484 and 81141027), Beijing Natural Science Foundation (number 7132179) and Beijing Municipal Natural Science Foundation (7100003). The authors have no other relevant affiliations or financial involvement with any organization or entity with a financial interest in or financial conflict with the …	Agrawal S, 2008, LEUKEMIA, V22, P78, DOI 10.1038/sj.leu.2404988; Aho TLT, 2004, FEBS LETT, V571, P43, DOI 10.1016/j.febslet.2004.06.050; Aksoy I, 2007, STEM CELLS, V25, P2996, DOI 10.1634/stemcells.2007-0066; Alvarado Y, 2012, EXPERT REV HEMATOL, V5, P81, DOI [10.1586/ehm.11.69, 10.1586/EHM.11.69]; AMSON R, 1989, P NATL ACAD SCI USA, V86, P8857, DOI 10.1073/pnas.86.22.8857; An NF, 2013, J HEMATOL…	104	24	24	1	30	FUTURE MEDICINE LTD	LONDON	UNITEC HOUSE, 3RD FLOOR, 2 ALBERT PLACE, FINCHLEY CENTRAL, LONDON, N3 1QB, ENGLAND	1479-6694	1744-8301		FUTURE ONCOL	Future Oncol.	APR	2014	10	5
J	Feng, MY; Xiong, GB; Cao, Z; Yang, G; Zheng, SL; Qiu, JD; You, L; Zheng, LF; Zhang, TP; Zhao, YP				Feng, Mengyu; Xiong, Guangbing; Cao, Zhe; Yang, Gang; Zheng, Suli; Qiu, Jiangdong; You, Lei; Zheng, Lianfang; Zhang, Taiping; Zhao, Yupei			LAT2 regulates glutamine-dependent mTOR activation to promote glycolysis and chemoresistance in pancreatic cancer	JOURNAL OF EXPERIMENTAL & CLINICAL CANCER RESEARCH			English	Article						L-type amino acid transporter 2; Mechanistic target of rapamycin; Pancreatic cancer; Chemoresistance; Glutamine metabolism; Glycolysis	LACTATE-DEHYDROGENASE B; METABOLISM; EXPRESSION; SIGNATURE; SURVIVAL; PATHWAY	Background: Reprogrammed energy metabolism has become an emerging hallmark of cancer in recent years. Transporters have been reported to be amino acid sensors involved in controlling mTOR recruitment and activation, which is crucial for the growth of both normal and tumor cells. L-type amino acid transporter 2 (LAT2), encoded by the SLC7A8 gene, is a Na+-independent neutral amino acid transporter…	[Feng, Mengyu; Xiong, Guangbing; Cao, Zhe; Yang, Gang; Zheng, Suli; Qiu, Jiangdong; You, Lei; Zhang, Taiping; Zhao, Yupei] Chinese Acad Med Sci, Peking Union Med Coll Hosp, Dept Gen Surg, 1 Shuaifuyuan,Wangfujing St, Beijing 100730, Peoples R China; [Feng, Mengyu; Xiong, Guangbing; Cao, Zhe; Yang, Gang; Zheng, Suli; Qiu, Jiangdong; You, Lei; Zheng, Lianfang; Zhang, Taiping; Zhao, Yupei] Peking Un…		Zhang, TP; Zhao, Y (通讯作者)，Chinese Acad Med Sci, Peking Union Med Coll Hosp, Dept Gen Surg, 1 Shuaifuyuan,Wangfujing St, Beijing 100730, Peoples R China.; Zhang, TP; Zhao, Y (通讯作者)，Peking Union Med Coll, 1 Shuaifuyuan,Wangfujing St, Beijing 100730, Peoples R China.	tpingzhang@yahoo.com; zhao8028@263.net			National Natural Science Foundation of China [81772639, 81472327]; Major State Basic Research Development Programme of China [2014CB542300]; Chinese Academy Medical Science Innovation Fund for Medical Sciences [2016-I2M-1-001]; Non-profit Central Research Institute Fund of Chinese Academy of Medical Sciences [2018PT32014, 2018PT32002]	National Natural Science Foundation of China(National Natural Science Foundation of China (NSFC)); Major State Basic Research Development Programme of China(National Basic Research Program of China); Chinese Academy Medical Science Innovation Fund for Medical Sciences; Non-profit Central Research Institute Fund of Chinese Academy of Medical Sciences	This study was supported by grants from the National Natural Science Foundation of China (No. 81772639, No. 81472327), the Major State Basic Research Development Programme of China (973 Programme, No. 2014CB542300), the Chinese Academy Medical Science Innovation Fund for Medical Sciences (No. 2016-I2M-1-001), and the Non-profit Central Research Institute Fund of Chinese Academy of Medical Science…	Allemani C, 2018, LANCET, V391, P1023, DOI 10.1016/S0140-6736(17)33326-3; Barollo S, 2016, PLOS ONE, V11, DOI 10.1371/journal.pone.0156044; Brisson L, 2016, CANCER CELL, V30, P418, DOI 10.1016/j.ccell.2016.08.005; Coloff JL, 2016, CELL METAB, V23, P867, DOI 10.1016/j.cmet.2016.03.016; Cui JJ, 2015, MED ONCOL, V32, DOI 10.1007/s12032-015-0589-8; Fu DY, 2018, CELL COMMUN SIGNAL, V16, DOI 10.1186/s1…	27	51	54	3	16	BMC	LONDON	CAMPUS, 4 CRINAN ST, LONDON N1 9XW, ENGLAND	1756-9966			J EXP CLIN CANC RES	J. Exp. Clin. Cancer Res.	NOV 12	2018	37
J	Koliopanos, A; Kleeff, J; Xiao, Y; Safe, S; Zimmermann, A; Buchler, MW; Friess, H				Koliopanos, A; Kleeff, J; Xiao, Y; Safe, S; Zimmermann, A; Buchler, MW; Friess, H			Increased arythydrocarbon receptor expression offers a potential therapeutic target for pancreatic cancer	ONCOGENE			English	Article						pancreatic cancer; chemotherapy; arylhydrocarbon receptor; cytochrome-P450; cell cycle	ARYL-HYDROCARBON RECEPTOR; SIGNAL-TRANSDUCTION PATHWAYS; NUCLEAR TRANSLOCATOR ARNT; HUMAN AH RECEPTOR; D GENE-EXPRESSION; CELL-CYCLE; 2,3,7,8-TETRACHLORODIBENZO-P-DIOXIN TCDD; POLYCHLORINATED DIBENZOFURANS; ANTITUMORIGENIC ACTIVITY; GLUCOCORTICOID-RECEPTOR	The arylhydrocarbon receptor (AhR) was initially identified as a member of the adaptive metabolic and toxic response pathway to polycyclic aromatic hydrocarbons and to halogenated dibenzo-p-dioxins and dibenzofurans. In the present study, we sought to determine the functional significance of the AhR pathway in pancreatic carcinogenesis. AhR expression was analysed by Northern blotting. The exact …	Heidelberg Univ, Dept Gen Surg, D-69120 Heidelberg, Germany; Univ Bern, Dept Visceral & Transplantat Surg, Inselspital, Bern, Switzerland; Univ Bern, Inst Pathol, Inselspital, Bern, Switzerland; Texas A&M Univ, Dept Vet Physiol & Pharmacol, College Stn, TX 77843 USA; Texas A&M Univ, Dept Biochem & Biophys, College Stn, TX 77843 USA		Friess, H (通讯作者)，Heidelberg Univ, Dept Gen Surg, Neuenheimer Feld 110, D-69120 Heidelberg, Germany.	helmut_friess@med.uni-heidelberg.de	Kleeff, Jorg/B-2124-2009	Kleeff, Jorg/0000-0003-3432-6669				Abe M, 2000, CANCER, V88, P2000, DOI 10.1002/(SICI)1097-0142(20000501)88:9<2000::AID-CNCR4>3.3.CO;2-2; Andren-Sandberg A, 1999, ANN ONCOL, V10, P131, DOI 10.1023/A:1008377928466; Angus WGR, 1999, CARCINOGENESIS, V20, P947, DOI 10.1093/carcin/20.6.947; ASTROFF B, 1989, TOXICOLOGY, V59, P285, DOI 10.1016/0300-483X(89)90198-4; Becher H, 1996, CANCER CAUSE CONTROL, V7, P312, DOI 10.1007/BF00052936; B…	89	105	111	0	6	NATURE PUBLISHING GROUP	LONDON	MACMILLAN BUILDING, 4 CRINAN ST, LONDON N1 9XW, ENGLAND	0950-9232	1476-5594		ONCOGENE	Oncogene	SEP 5	2002	21	39
J	Zhang, XM; Ma, NY; Yao, WQ; Li, S; Ren, ZG				Zhang, Xiaomeng; Ma, Ningyi; Yao, Weiqiang; Li, Shuo; Ren, Zhigang			RAD51 is a potential marker for prognosis and regulates cell proliferation in pancreatic cancer	CANCER CELL INTERNATIONAL			English	Article						RAD51; KRAS; Aerobic glycolysis; Prognosis; Pancreatic cancer	GLUCOSE-METABOLISM; DNA-DAMAGE; REPAIR; RESISTANCE; HYPOXIA; TARGET; RADIOTHERAPY; THERAPY; GROWTH; SIRT4	Background The DNA damage and repair pathway is considered a promising target for developing strategies against cancer. RAD51, also known as RECA, is a recombinase that performs the critical step in homologous recombination. RAD51 has recently received considerable attention due to its function in tumor progression and its decisive role in tumor resistance to chemotherapy. However, its role in pa…	[Zhang, Xiaomeng; Yao, Weiqiang; Ren, Zhigang] Fudan Univ, Shanghai Canc Ctr, Dept Radiat Oncol, Shanghai 200032, Peoples R China; [Zhang, Xiaomeng; Yao, Weiqiang; Ren, Zhigang] Fudan Univ, Shanghai Med Coll, Dept Oncol, Shanghai 200032, Peoples R China; [Li, Shuo] Fudan Univ, Zhongshan Hosp, Dept Intervent Radiol, Shanghai 200032, Peoples R China; [Ma, Ningyi] Shanghai Proton & Heavy Ion Ctr, De…		Ren, ZG (通讯作者)，Fudan Univ, Shanghai Canc Ctr, Dept Radiat Oncol, Shanghai 200032, Peoples R China.; Ren, ZG (通讯作者)，Fudan Univ, Shanghai Med Coll, Dept Oncol, Shanghai 200032, Peoples R China.; Li, S (通讯作者)，Fudan Univ, Zhongshan Hosp, Dept Intervent Radiol, Shanghai 200032, Peoples R China.	ls5700@163.com; zhigang-ren@163.com	Ren, Zhigang/AAO-8576-2020		Science Foundation of Shanghai Municipal Commission of Science and Technology [16ZR1433600]	Science Foundation of Shanghai Municipal Commission of Science and Technology	This study was supported by the Science Foundation of Shanghai Municipal Commission of Science and Technology (No.16ZR1433600).	Awasthi P, 2016, J CELL SCI, V129, P1285, DOI 10.1242/jcs.188631; Bhattacharya S, 2017, NUCLEIC ACIDS RES, V45, P4590, DOI 10.1093/nar/gkx126; Brahimi-Horn MC, 2007, ESSAYS BIOCHEM, V43, P165, DOI 10.1042/bse0430165; Budke B, 2016, CHEMMEDCHEM, V11, P2468, DOI 10.1002/cmdc.201600426; Butler EB, 2013, CANCER RES, V73, P2709, DOI 10.1158/0008-5472.CAN-12-3009; Cairns RA, 2011, NAT REV CANCER, V11, …	42	21	22	2	7	BMC	LONDON	CAMPUS, 4 CRINAN ST, LONDON N1 9XW, ENGLAND		1475-2867		CANCER CELL INT	Cancer Cell Int.	DEC 27	2019	19	1
J	Schambach, A; Schott, JW; Morgan, MA				Schambach, Axel; Schott, Juliane W.; Morgan, Michael A.			Uncoupling the Oncogenic Engine	CANCER RESEARCH			English	Review							METASTATIC COLORECTAL-CANCER; PANCREATIC-CANCER; GEMCITABINE RESISTANCE; GLUCOSE-METABOLISM; WW DOMAIN; RAS; CELLS; KRAS; IQGAP1; TUMORS	Inhibition of oncogenic signaling and correction of aberrant metabolic processes may be key paradigms to eliminate cancer cells. The high incidence of activating RAS mutations and hyperactivated ERK1/2 signaling observed in many human tumors and the lack of effective targeted therapies to elicit long-term inhibition of the RAS-ERK1/2 signaling pathway add to the importance of discovering novel st…	[Schambach, Axel; Schott, Juliane W.; Morgan, Michael A.] Hannover Med Sch, Inst Expt Hematol, Hannover, Germany; [Schambach, Axel; Schott, Juliane W.; Morgan, Michael A.] Hannover Med Sch, REBIRTH Cluster Excellence, Hannover, Germany; [Schambach, Axel] Harvard Med Sch, Boston Childrens Hosp, Div Hematol Oncol, Boston, MA USA		Morgan, MA (通讯作者)，Hannover Med Sch, Carl Neuberg St 1, D-30625 Hannover, Germany.	morgan.michael@mh-hannover.de	Schambach, Axel/C-5491-2011		Deutsche Forschungsgemeinschaft [SFB738, EXC 62/1]; Bundesministerium fur Bildung und Forschung (BMBF, Joint Research Project IFB-Tx, PID-NET); European Union (FP7 project PERSIST); European Union (FP7 project CELLPID); European Union (FP7 project Horizon project SCIDNET)	Deutsche Forschungsgemeinschaft(German Research Foundation (DFG)); Bundesministerium fur Bildung und Forschung (BMBF, Joint Research Project IFB-Tx, PID-NET); European Union (FP7 project PERSIST); European Union (FP7 project CELLPID); European Union (FP7 project Horizon project SCIDNET)	This work was supported by grants (to A. Schambach) from the Deutsche Forschungsgemeinschaft [SFB738, Cluster of Excellence REBIRTH (EXC 62/1)], the Bundesministerium fur Bildung und Forschung (BMBF, Joint Research Project IFB-Tx, PID-NET), and the European Union (FP7 projects PERSIST, CELLPID, and Horizon 2020 project SCIDNET).	Akram ON, 2014, MOL CANCER RES, V12, P967, DOI 10.1158/1541-7786.MCR-13-0611; ALMOGUERA C, 1988, CELL, V53, P549, DOI 10.1016/0092-8674(88)90571-5; Amado RG, 2008, J CLIN ONCOL, V26, P1626, DOI 10.1200/JCO.2007.14.7116; Bacher U, 2006, BLOOD, V107, P3847, DOI 10.1182/blood-2005-08-3522; Bardwell AJ, 2017, J BIOL CHEM, V292, P8750, DOI 10.1074/jbc.M116.767087; Bedard PL, 2015, CLIN CANCER RES, V21…	42	1	1	0	8	AMER ASSOC CANCER RESEARCH	PHILADELPHIA	615 CHESTNUT ST, 17TH FLOOR, PHILADELPHIA, PA 19106-4404 USA	0008-5472	1538-7445		CANCER RES	Cancer Res.	NOV 15	2017	77	22
J	Biancur, DE; Kimmelman, AC				Biancur, Douglas E.; Kimmelman, Alec C.			The plasticity of pancreatic cancer metabolism in tumor progression and therapeutic resistance	BIOCHIMICA ET BIOPHYSICA ACTA-REVIEWS ON CANCER			English	Review						Pancreatic cancer; Autophagy; Metabolism; Microenvironment; Macropinocytosis	HIGH-FAT DIET; DUCTAL ADENOCARCINOMA; ONCOGENIC KRAS; AMINO-ACID; AUTOPHAGY; CELL; GROWTH; PROMOTES; INHIBITION; GLUTAMINE	Pancreatic ductal adenocarcinoma (PDA) is an aggressive cancer that is highly refractory to the current standards of care. The difficulty in treating this disease is due to a number of different factors, including altered metabolism. In PDA, the metabolic rewiring favors anabolic reactions which supply the cancer cell with necessary cellular building blocks for unconstrained growth. Furthermore, …	[Biancur, Douglas E.; Kimmelman, Alec C.] NYU, Dept Radiat Oncol, Perlmutter Canc Ctr, Med Sch, V-646-501-8940, New York, NY 10016 USA		Kimmelman, AC (通讯作者)，NYU, Dept Radiat Oncol, Perlmutter Canc Ctr, Med Sch, V-646-501-8940, New York, NY 10016 USA.	Alec.Kimmelman@nyumc.org			National Cancer Institute [R01CA157490, R01CA188048, P01CA117969]; ACS [RSG-13-298-01-TBG]; NIH [R01GM095567]; Lustgarten Foundation; NATIONAL CANCER INSTITUTE [R01CA188048, R35CA232124, P01CA117969, R01CA157490] Funding Source: NIH RePORTER; NATIONAL INSTITUTE OF GENERAL MEDICAL SCIENCES [R01GM095567] Funding Source: NIH RePORTER	National Cancer Institute(United States Department of Health & Human ServicesNational Institutes of Health (NIH) - USANIH National Cancer Institute (NCI)); ACS(American Cancer Society); NIH(United States Department of Health & Human ServicesNational Institutes of Health (NIH) - USA); Lustgarten Foundation; NATIONAL CANCER INSTITUTE(United States Department of Health & Human ServicesNational Insti…	We apologize for the omission of any primary citations. We thank Vladislav Sviderskiy for critical reading of the manuscript. Figures created in the Mind the Graph platform-www.mindthegraph.com. This work was supported by National Cancer Institute Grants R01CA157490, R01CA188048 and P01CA117969; ACS Research Scholar Grant RSG-13-298-01-TBG; NIH grant R01GM095567; and the Lustgarten Foundation to …	Abrego J, 2017, CANCER LETT, V400, P37, DOI 10.1016/j.canlet.2017.04.029; Aguirre AJ, 2017, CANCER CELL, V32, P185, DOI 10.1016/j.ccell.2017.07.007; [Anonymous], 2017, CANCERS BASEL; Ansari D, 2017, SCAND J GASTROENTERO, V52, P641, DOI 10.1080/00365521.2017.1293726; BARSAGI D, 1986, SCIENCE, V233, P1061, DOI 10.1126/science.3090687; Bayne LJ, 2012, CANCER CELL, V21, P822, DOI 10.1016/j.ccr.2012.0…	93	70	71	0	17	ELSEVIER SCIENCE BV	AMSTERDAM	PO BOX 211, 1000 AE AMSTERDAM, NETHERLANDS	0304-419X	1879-2561		BBA-REV CANCER	Biochim. Biophys. Acta-Rev. Cancer	AUG	2018	1870	1
J	Zhang, X; Liu, Y; Zhang, Z; Tan, J; Zhang, JJ; Ou, H; Li, J; Song, ZW				Zhang, Xi; Liu, Yang; Zhang, Zhen; Tan, Juan; Zhang, Junjun; Ou, Hao; Li, Jie; Song, Zewen			Multi-Omics Analysis of Anlotinib in Pancreatic Cancer and Development of an Anlotinib-Related Prognostic Signature	FRONTIERS IN CELL AND DEVELOPMENTAL BIOLOGY			English	Article						anlotinib; pancreatic cancer; transcriptomics; proteomics; phosphoproteomics; ingenuity pathway analysis		Aberrant regulation of angiogenesis involves in the growth and metastasis of tumors, but angiogenesis inhibitors fail to improve overall survival of pancreatic cancer patients in previous phase III clinical trials. A comprehensive knowledge of the mechanism of angiogenesis inhibitors against pancreatic cancer is helpful for clinical purpose and for the selection of patients who might benefit from…	[Zhang, Xi; Zhang, Zhen; Zhang, Junjun; Ou, Hao; Song, Zewen] Cent South Univ, Xiangya Hosp 3, Dept Oncol, Changsha, Peoples R China; [Liu, Yang; Tan, Juan] Cent South Univ, Xiangya Hosp 3, Dept Pathol, Changsha, Peoples R China; [Li, Jie] Hunan Univ Chinese Med, Dept Informat Sci & Engn, Changsha, Peoples R China		Song, ZW (通讯作者)，Cent South Univ, Xiangya Hosp 3, Dept Oncol, Changsha, Peoples R China.	xy3szw@163.com			Youth Program of National Natural Science Foundation of China [81802940]	Youth Program of National Natural Science Foundation of China	This work was supported by the Youth Program of National Natural Science Foundation of China (Grant No. 81802940).	Abubakar MB, 2016, ONCOLOGY-BASEL, V91, P3, DOI 10.1159/000446437; Annese T, 2019, CANCERS, V11, DOI 10.3390/cancers11030381; Attardi LD, 2000, GENE DEV, V14, P704; Awais R, 2016, BRIT J CANCER, V115, P983, DOI 10.1038/bjc.2016.269; Beaudry VG, 2010, PLOS GENET, V6, DOI 10.1371/journal.pgen.1001168; Cheng AL, 2013, J CLIN ONCOL, V31, P4067, DOI 10.1200/JCO.2012.45.8372; Chi YHBL, 2018, CLIN CANCE…	75	2	2	5	10	FRONTIERS MEDIA SA	LAUSANNE	AVENUE DU TRIBUNAL FEDERAL 34, LAUSANNE, CH-1015, SWITZERLAND	2296-634X			FRONT CELL DEV BIOL	Front. Cell. Dev. Biol.	MAR 4	2021	9
J	Shi, S; Yu, X				Shi, Si; Yu, Xianjun			Selecting chemotherapy for pancreatic cancer: Far away or so close?	SEMINARS IN ONCOLOGY			English	Review						Pancreatic cancer; Chemotherapy; CA19-9; Resection margin; Patient selection; FOLFIRINOX; Gemcitabine; Abraxane; Nab-paclitaxel	CARBOHYDRATE ANTIGEN 19-9; METABOLIC TUMOR BURDEN; PLUS NAB-PACLITAXEL; NEOADJUVANT THERAPY; DUCTAL ADENOCARCINOMA; ADJUVANT CHEMOTHERAPY; STAGING LAPAROSCOPY; AMERICAN SOCIETY; LEVELS PREDICT; CA19-9 LEVELS	Pancreatic cancer is a lethal disease with a very poor prognosis. In contrast to treatments for many other tumor types, cytotoxic agents are still the first-line drugs for pancreatic cancer in both the palliative and adjuvant settings. Some progress has been made in recent years, but most large phase 3 studies have not shown significant improvements in survival. Because the available drugs and re…	[Shi, Si; Yu, Xianjun] Fudan Univ, Shanghai Canc Ctr, Dept Pancreat Surg, 270 Dong An Rd, Shanghai 200032, Peoples R China; [Shi, Si; Yu, Xianjun] Fudan Univ, Shanghai Med Coll, Dept Oncol, Shanghai, Peoples R China; [Shi, Si; Yu, Xianjun] Fudan Univ, Pancreat Canc Inst, Shanghai, Peoples R China		Yu, XJ (通讯作者)，Fudan Univ, Shanghai Canc Ctr, Dept Pancreat Surg, 270 Dong An Rd, Shanghai 200032, Peoples R China.	yuxianjun@fudan.edu.cn		Shi, Si/0000-0002-6652-0629; yu, xianjun/0000-0002-6697-7143	National Science Foundation for Distinguished Young Scholars of China [81625016]; Shanghai Sailing Program [17YF1402500]	National Science Foundation for Distinguished Young Scholars of China(National Natural Science Foundation of China (NSFC)National Science Fund for Distinguished Young Scholars); Shanghai Sailing Program	This work was jointly funded by the National Science Foundation for Distinguished Young Scholars of China (no. 81625016) and the Shanghai Sailing Program (no. 17YF1402500).	Akerberg D, 2016, WORLD J GASTROENTERO, V22, P6424, DOI 10.3748/wjg.v22.i28.6424; Al-Batran SE, 2014, ONCOL RES TREAT, V37, P128, DOI 10.1159/000358890; Alexakis N, 2015, EJSO-EUR J SURG ONC, V41, P265, DOI 10.1016/j.ejso.2014.09.006; Allen PJ, 2017, ANN SURG, V265, P185, DOI 10.1097/SLA.0000000000001763; Alvarez R, 2013, BRIT J CANCER, V109, P926, DOI 10.1038/bjc.2013.415; Balaban EP, 2016, J CL…	92	9	11	2	6	W B SAUNDERS CO-ELSEVIER INC	PHILADELPHIA	1600 JOHN F KENNEDY BOULEVARD, STE 1800, PHILADELPHIA, PA 19103-2899 USA	0093-7754	1532-8708		SEMIN ONCOL	Semin. Oncol.	FEB	2019	46	1
J	Navaneethan, U; Spencer, C; Zhu, X; Vargo, JJ; Grove, D; Dweik, RA				Navaneethan, Udayakumar; Spencer, Chad; Zhu, Xiang; Vargo, John J.; Grove, David; Dweik, Raed A.			Volatile organic compounds in bile can distinguish pancreatic cancer from chronic pancreatitis: a prospective observational study	EUROPEAN JOURNAL OF PHYSICS			English	Article							BIOMARKERS; METABOLISM; DISEASE; BREATH	Background Early and accurate diagnosis of pancreatic cancer is important. Our aim was to identify potential volatile organic compounds (VOCs) in the bile that can help distinguish pancreatic cancer from chronic pancreatitis. Methods In this prospective observational study, bile was aspirated from patients undergoing endoscopic retrograde cholangiopancreatography for chronic pancreatitis and panc…	[Navaneethan, Udayakumar] Ctr Intervent Endoscopy, Orlando, FL USA; [Spencer, Chad] Univ S Alabama, Coll Med, Dept Gastroenterol & Hepatol, Mobile, AL USA; [Zhu, Xiang] Univ Cent Florida, Coll Med, Burnett Sch Biomed Sci, Orlando, FL 32816 USA; [Vargo, John J.] Digest Dis Inst, Dept Gastroenterol & Hepatol, Cleveland, OH USA; [Grove, David; Dweik, Raed A.] Cleveland Clin, Lerners Res Inst, Pathob…		Navaneethan, U (通讯作者)，Univ Cent Florida, Coll Med, Advent Hlth, Ctr Intervent Endoscopy, 601 E Rollins St, Orlando, FL 32803 USA.	udhaykumar81@gmail.com			American College of Gastroenterology	American College of Gastroenterology(General Electric)	The study was supported by a research grant from the American College of Gastroenterology to Udayakumar Navaneethan. The paper was presented as an oral presentation at the American College of Gastroenterology Annual Scientific Meeting, 13 -18 October 2017, Orlando, Florida, USA.	Ahmed I, 2016, SCAND J GASTROENTERO, V51, P385, DOI 10.3109/00365521.2015.1105286; Amelio I, 2014, TRENDS BIOCHEM SCI, V39, P191, DOI 10.1016/j.tibs.2014.02.004; Chhibber-Goel J, 2016, EXPERT REV MOL MED, V18, DOI 10.1017/erm.2016.6; DeBerardinis RJ, 2007, P NATL ACAD SCI USA, V104, P19345, DOI 10.1073/pnas.0709747104; Di Lena M, 2016, COLORECTAL DIS, V18, P654, DOI 10.1111/codi.13271; Ghatnekar …	20	8	9	1	1	IOP Publishing Ltd	BRISTOL	TEMPLE CIRCUS, TEMPLE WAY, BRISTOL BS1 6BE, ENGLAND	0143-0807	1361-6404		EUR J PHYS	Eur. J. Phys.	NOV	2020	41	6
J	Navaneethan, U; Spencer, C; Zhu, X; Vargo, JJ; Grove, D; Dweik, RA				Navaneethan, Udayakumar; Spencer, Chad; Zhu, Xiang; Vargo, John J.; Grove, David; Dweik, Raed A.			Volatile organic compounds in bile can distinguish pancreatic cancer from chronic pancreatitis: a prospective observational study	ENDOSCOPY			English	Article							BIOMARKERS; METABOLISM; DISEASE; BREATH	Background Early and accurate diagnosis of pancreatic cancer is important. Our aim was to identify potential volatile organic compounds (VOCs) in the bile that can help distinguish pancreatic cancer from chronic pancreatitis. Methods In this prospective observational study, bile was aspirated from patients undergoing endoscopic retrograde cholangiopancreatography for chronic pancreatitis and panc…	[Navaneethan, Udayakumar] Ctr Intervent Endoscopy, Orlando, FL USA; [Spencer, Chad] Univ S Alabama, Coll Med, Dept Gastroenterol & Hepatol, Mobile, AL USA; [Zhu, Xiang] Univ Cent Florida, Coll Med, Burnett Sch Biomed Sci, Orlando, FL 32816 USA; [Vargo, John J.] Digest Dis Inst, Dept Gastroenterol & Hepatol, Cleveland, OH USA; [Grove, David; Dweik, Raed A.] Cleveland Clin, Lerners Res Inst, Pathob…		Navaneethan, U (通讯作者)，Univ Cent Florida, Coll Med, Advent Hlth, Ctr Intervent Endoscopy, 601 E Rollins St, Orlando, FL 32803 USA.	udhaykumar81@gmail.com			American College of Gastroenterology	American College of Gastroenterology(General Electric)	The study was supported by a research grant from the American College of Gastroenterology to Udayakumar Navaneethan. The paper was presented as an oral presentation at the American College of Gastroenterology Annual Scientific Meeting, 13 -18 October 2017, Orlando, Florida, USA.	Ahmed I, 2016, SCAND J GASTROENTERO, V51, P385, DOI 10.3109/00365521.2015.1105286; Amelio I, 2014, TRENDS BIOCHEM SCI, V39, P191, DOI 10.1016/j.tibs.2014.02.004; Chhibber-Goel J, 2016, EXPERT REV MOL MED, V18, DOI 10.1017/erm.2016.6; DeBerardinis RJ, 2007, P NATL ACAD SCI USA, V104, P19345, DOI 10.1073/pnas.0709747104; Di Lena M, 2016, COLORECTAL DIS, V18, P654, DOI 10.1111/codi.13271; Ghatnekar …	20	8	9	1	1	GEORG THIEME VERLAG KG	STUTTGART	RUDIGERSTR 14, D-70469 STUTTGART, GERMANY	0013-726X	1438-8812		ENDOSCOPY	Endoscopy	JUL	2021	53	07
J	Chan, DL; Bernard, EJ; Schembri, G; Roach, PJ; Johnson, M; Pavlakis, N; Clarke, S; Bailey, DL				Chan, David L.; Bernard, Elizabeth J.; Schembri, Geoffrey; Roach, Paul J.; Johnson, Meaghan; Pavlakis, Nick; Clarke, Stephen; Bailey, Dale L.			High Metabolic Tumour Volume on 18-Fluorodeoxyglucose Positron Emission Tomography Predicts Poor Survival from Neuroendocrine Neoplasms	NEUROENDOCRINOLOGY			English	Article						Neuroendocrine neoplasm; Prognosis; Positron emission tomography	F-18-FDG PET/CT; CANCER; PARAMETERS; INDEX	Introduction:18-Fluorodeoxyglucose (F-18-FDG) positron emission tomography (PET) avidity in neuroendocrine neoplasms (NENs) has been associated with higher-grade disease. F-18-FDG avidity and high SUVmax have been demonstrated to predict poor outcome. Quantitative metrics of F-18-FDG PET, specifically metabolic tumour volume (MTV) and total lesion glycolysis (TLG), have been shown to be prognosti…	[Chan, David L.; Bernard, Elizabeth J.; Schembri, Geoffrey; Roach, Paul J.; Johnson, Meaghan; Bailey, Dale L.] Royal North Shore Hosp, Dept Nucl Med, St Leonards, NSW, Australia; [Chan, David L.; Pavlakis, Nick; Clarke, Stephen] Royal North Shore Hosp, Dept Med Oncol, St Leonards, NSW, Australia; [Chan, David L.; Pavlakis, Nick; Clarke, Stephen] Univ Sydney, Kolling Inst, Bill Walsh Translat Canc…		Chan, DL (通讯作者)，Royal North Shore Hosp, Level 1 Acute Serv Bldg,Reserve Rd, St Leonards, NSW 2065, Australia.	dlhchan1@gmail.com		Clarke, Stephen/0000-0001-5817-1222; Chan, David/0000-0002-7773-3144	NHMRC Postgraduate Research Scholarship; Sydney Vital	NHMRC Postgraduate Research Scholarship(National Health and Medical Research Council (NHMRC) of Australia); Sydney Vital	This project was partly funded by an NHMRC Postgraduate Research Scholarship. D.L.C. is supported in part by a fellowship from Sydney Vital.	Bahri H, 2014, J NUCL MED, V55, P1786, DOI 10.2967/jnumed.114.144386; Binderup T, 2010, J NUCL MED, V51, P704, DOI 10.2967/jnumed.109.069765; Bosman F, 2010, WHO CLASSIF TUMOURS, V4, P417; Bucau M, 2018, NEUROENDOCRINOLOGY, V106, P274, DOI 10.1159/000480239; Campana D, 2010, J NUCL MED, V51, P353, DOI 10.2967/jnumed.109.066662; Chan DLH, 2017, THERANOSTICS, V7, P1149, DOI 10.7150/thno.18068; Dasa…	22	7	7	0	0	KARGER	BASEL	ALLSCHWILERSTRASSE 10, CH-4009 BASEL, SWITZERLAND	0028-3835	1423-0194		NEUROENDOCRINOLOGY	Neuroendocrinology	OCT	2020	110	11-12
J	Yalniz, M; Pour, PM				Yalniz, M; Pour, PM			Diabetes mellitus: a risk factor for pancreatic cancer?	LANGENBECKS ARCHIVES OF SURGERY			English	Article						pancreatic; cancer; glucose metabolism; diabetes; islet cell; surgery	ISLET AMYLOID POLYPEPTIDE; INSULIN-RESISTANCE; GLUCOSE-TOLERANCE; HORMONE-SECRETION; INTRACELLULAR MECHANISM; CELL-CARCINOMA; C-PEPTIDE; ENDOCRINE; EXOCRINE; TRANSDIFFERENTIATION	The relationship between pancreatic cancer (PC) and diabetes is controversial. While some investigators assume that type 11 diabetes is a predisposition to PC, recent data argue that diabetes and altered glucose metabolism are a consequence of PC, and yet, the clinical presentation of the altered glucose metabolism in these patients varies considerably. Around 70% of patients with PC have impaire…	Univ Nebraska, Med Ctr, UNMC Eppley Canc Ctr, Omaha, NE 68198 USA		Pour, PM (通讯作者)，Univ Nebraska, Med Ctr, UNMC Eppley Canc Ctr, 600 S 42nd St, Omaha, NE 68198 USA.	ppour@unmc.edu	Yalnız, Mehmet/G-6767-2015	Yalnız, Mehmet/0000-0001-7776-4154	NCI NIH HHS [CA367127, 5R01CA60479, P50CA72712] Funding Source: Medline; NATIONAL CANCER INSTITUTE [P50CA072712, R01CA060479] Funding Source: NIH RePORTER	NCI NIH HHS(United States Department of Health & Human ServicesNational Institutes of Health (NIH) - USANIH National Cancer Institute (NCI)); NATIONAL CANCER INSTITUTE(United States Department of Health & Human ServicesNational Institutes of Health (NIH) - USANIH National Cancer Institute (NCI))		AHREN B, 1993, RES EXP MED, V193, P21, DOI 10.1007/BF02576207; AMIKURA K, 1995, INT J PANCREATOL, V17, P139; ANDRENSANDBERG A, 1994, INT J PANCREATOL, V16; ARIYAMA J, 1994, INT J PANCREATOL, V91; Basso D, 2002, PANCREAS, V24, P8, DOI 10.1097/00006676-200201000-00002; BIRT DF, 1989, CANCER RES, V49, P5848; Bonelli L, 2003, PANCREAS, V27, P143, DOI 10.1097/00006676-200308000-00007; BORELLI MI, 1994…	79	15	16	0	3	SPRINGER	NEW YORK	ONE NEW YORK PLAZA, SUITE 4600, NEW YORK, NY, UNITED STATES	1435-2443	1435-2451		LANGENBECK ARCH SURG	Langenbecks Arch. Surg.	FEB	2005	390	1
J	Mou, HW; Li, ZM; Yao, PL; Zhuo, S; Luan, W; Deng, B; Qian, LH; Yang, MM; Mei, H; Le, YY				Mou, Haiwei; Li, Zongmeng; Yao, Pengle; Zhuo, Shu; Luan, Wei; Deng, Bo; Qian, Lihua; Yang, Mengmei; Mei, Hong; Le, Yingying			Knockdown of FAM3B triggers cell apoptosis through p53-dependent pathway	INTERNATIONAL JOURNAL OF BIOCHEMISTRY & CELL BIOLOGY			English	Article						FAM3B; PANDER; Cell viability; Apoptosis; Mdm2; p53; Caspase	PANCREATIC-DERIVED FACTOR; SECRETING BETA-CELLS; FACTOR PANDER; DNA-DAMAGE; P53; DEATH; EXPRESSION; CYTOKINE; ISLETS; LIVER	FAM3B, also named PANDER, is a cytokine-like protein identified in 2002. Previous studies showed that FAM3B regulates glucose and lipid metabolism through interaction with liver and endocrine pancreas. FAM3B is also expressed by other tissues but its basic function is unclear. In this study, we found that FAM3B was expressed in mouse colon, intestine, liver and lung tissues and multiple types of …	[Mou, Haiwei; Li, Zongmeng; Yao, Pengle; Zhuo, Shu; Luan, Wei; Deng, Bo; Qian, Lihua; Yang, Mengmei; Mei, Hong; Le, Yingying] Univ Chinese Acad Sci, Chinese Acad Sci, Shanghai Inst Biol Sci, Key Lab Nutr & Metab,Inst Nutr Sci, Shanghai 200031, Peoples R China		Le, YY (通讯作者)，Univ Chinese Acad Sci, Chinese Acad Sci, Shanghai Inst Biol Sci, Key Lab Nutr & Metab,Inst Nutr Sci, Shanghai 200031, Peoples R China.	yyle@sibs.ac.cn	Le, Yingying/L-9785-2017; MOU, Haiwei/AAC-5272-2020	Le, Yingying/0000-0002-7990-3899; Luan, Wei/0000-0003-2478-9790; Mou, Haiwei/0000-0002-1710-1882	National Natural Science Foundation of China [81172316]; National Basic Research Program of China [2011CB504002]; Knowledge Innovation Program of the Chinese Academy of Sciences [KSCX2-EW-R-10]	National Natural Science Foundation of China(National Natural Science Foundation of China (NSFC)); National Basic Research Program of China(National Basic Research Program of China); Knowledge Innovation Program of the Chinese Academy of Sciences(Chinese Academy of SciencesKnowledge Innovation Program of the Chinese Academy of Sciences)	This study was supported by grants from the National Natural Science Foundation of China (81172316); National Basic Research Program of China (2011CB504002), and the Knowledge Innovation Program of the Chinese Academy of Sciences (KSCX2-EW-R-10).	Burkhardt BR, 2006, GENE, V369, P134, DOI 10.1016/j.gene.2005.10.040; Burkhardt BR, 2005, DIABETES, V54, pA400; Cao XP, 2005, AM J PHYSIOL-ENDOC M, V289, pE543, DOI 10.1152/ajpendo.00113.2005; Cao XP, 2003, DIABETES, V52, P2296, DOI 10.2337/diabetes.52.9.2296; Carnegie JR, 2010, MOL CELL ENDOCRINOL, V325, P36, DOI 10.1016/j.mce.2010.05.008; Chehab NH, 1999, P NATL ACAD SCI USA, V96, P13777, DOI 1…	34	16	16	0	9	PERGAMON-ELSEVIER SCIENCE LTD	OXFORD	THE BOULEVARD, LANGFORD LANE, KIDLINGTON, OXFORD OX5 1GB, ENGLAND	1357-2725	1878-5875		INT J BIOCHEM CELL B	Int. J. Biochem. Cell Biol.	MAR	2013	45	3
J	Yanagihara, K; Takigahira, M; Tanaka, H; Arao, T; Aoyagi, Y; Oda, T; Ochiai, A; Nishio, K				Yanagihara, Kazuyoshi; Takigahira, Misato; Tanaka, Hiromi; Arao, Tokuzo; Aoyagi, Yasuyuki; Oda, Tatsuya; Ochiai, Atsushi; Nishio, Kazuto			Establishment and molecular profiling of a novel human pancreatic cancer panel for 5-FU	CANCER SCIENCE			English	Article							CARCINOMA CELL-LINES; PHASE-II; K-RAS; GENE; MUTATIONS; THERAPY; ADENOCARCINOMA; GEMCITABINE; SURVIVAL; TEGAFUR	Ten novel human pancreatic carcinoma cell lines (Sui65 through Sui74) were established from a transplantable pancreatic carcinoma cell line. All the cell lines resembled the original clinical carcinoma in terms of the morphological and biological features, presenting with genetic alterations such as point mutations of K-ras and p53, attenuation or lack of SMAD4 and p16 and other relevant cellular…	[Yanagihara, Kazuyoshi; Takigahira, Misato; Tanaka, Hiromi] Natl Canc Ctr, Res Inst, Cent Anim Lab, Chuo Ku, Tokyo 1040045, Japan; [Arao, Tokuzo; Nishio, Kazuto] Kinki Univ, Sch Med, Dept Genome Biol, Osaka 5898511, Japan; [Aoyagi, Yasuyuki; Oda, Tatsuya; Ochiai, Atsushi] Natl Canc Ctr Res Kashiwa, Res Ctr Innovat Oncol, Div Pathol, Chiba 2778577, Japan		Yanagihara, K (通讯作者)，Natl Canc Ctr, Res Inst, Cent Anim Lab, Chuo Ku, Tsukiji 5-1-1, Tokyo 1040045, Japan.	kyanagih@ncc.go.jp						ALMOGUERA C, 1988, CELL, V53, P549, DOI 10.1016/0092-8674(88)90571-5; Arao T, 2006, INT J CANCER, V118, P483, DOI 10.1002/ijc.21340; Aristu J, 2003, AM J CLIN ONCOL-CANC, V26, P30, DOI 10.1097/00000421-200302000-00007; Bhattacharrya M, 2006, BEST PRACT RES CL GA, V20, P285, DOI 10.1016/j.bpg.2005.10.004; Burris HA, 1997, J CLIN ONCOL, V15, P2403, DOI 10.1200/JCO.1997.15.6.2403; CALDAS C, 1994, NA…	38	10	11	0	6	WILEY	HOBOKEN	111 RIVER ST, HOBOKEN 07030-5774, NJ USA	1347-9032	1349-7006		CANCER SCI	Cancer Sci.	SEP	2008	99	9
J	Evert, M; Schneider-Stock, R; Dombrowski, F				Evert, M; Schneider-Stock, R; Dombrowski, F			Overexpression of fatty acid synthase in chemically and hormonally induced hepatocarcinogenesis of the rat	LABORATORY INVESTIGATION			English	Article						acid synthase; glucose; hepatocarcinogenesis; insulin; islet transplantatation; N-nitrosomorpholine	STREPTOZOTOCIN-DIABETIC RATS; PRENEOPLASTIC HEPATIC FOCI; PANCREATIC-ISLET TRANSPLANTS; PROSTATE-CANCER; IMMUNOHISTOCHEMICAL EXPRESSION; GENE-TRANSCRIPTION; BREAST-CARCINOMA; LIVER ACINI; PROGRESSION; PREDICTOR	Fatty acid synthase (FAS) is the key enzyme of de novo fatty acid synthesis and has been shown to be involved in carcinogenesis of numerous human malignancies, including breast, colorectal, and prostate carcinomas, often associated with a worse prognosis. Although FAS is mainly expressed in the liver, an implication of FAS in hepatocarcinogenesis, has not yet been investigated. FAS expression is …	Otto Von Guericke Univ, Inst Pathol, D-39120 Magdeburg, Germany		Dombrowski, F (通讯作者)，Otto Von Guericke Univ, Inst Pathol, Leipziger Str 44, D-39120 Magdeburg, Germany.	frank.dombrowski@medizin.uni-magdeburg.de	Schneider-Stock, Regine/H-8863-2012					Adami HO, 1996, J NATL CANCER I, V88, P1472, DOI 10.1093/jnci/88.20.1472; Alo PL, 1996, CANCER, V77, P474, DOI 10.1002/(SICI)1097-0142(19960201)77:3<474::AID-CNCR8>3.0.CO;2-K; Alo PL, 2001, AM J CLIN PATHOL, V116, P129; Bannasch P, 1996, Prog Liver Dis, V14, P161; Bannasch P, 1997, J BIOENERG BIOMEMBR, V29, P303, DOI 10.1023/A:1022438528634; Baron A, 2004, J CELL BIOCHEM, V91, P47, DOI 10.1002/jc…	46	32	33	0	1	NATURE PUBLISHING GROUP	NEW YORK	75 VARICK ST, 9TH FLR, NEW YORK, NY 10013-1917 USA	0023-6837	1530-0307		LAB INVEST	Lab. Invest.	JAN	2005	85	1
J	Shi, HJ; Fang, W; Liu, MD; Fu, DL				Shi, Haojun; Fang, Winston; Liu, Minda; Fu, Deliang			Complement component 1, q subcomponent binding protein (C1QBP) in lipid rafts mediates hepatic metastasis of pancreatic cancer by regulating IGF-1/IGF-1R signaling	INTERNATIONAL JOURNAL OF CANCER			English	Article						pancreatic cancer; hepatic metastasis; lipid rafts; C1QBP; IGF-1	GROWTH-FACTOR-I; PLASMINOGEN-ACTIVATOR RECEPTOR; DIFFERENTIAL EXPRESSION; UP-REGULATION; P-32 PROTEIN; TUMOR-GROWTH; IGF-I; INSULIN; CELLS; GC1QR	Pancreatic cancer shows a remarkable predilection for hepatic metastasis. Complement component 1, q subcomponent binding protein (C1QBP) can mediate growth factor-induced cancer cell chemotaxis and distant metastasis by activation of receptor tyrosine kinases. Coincidentally, insulin-like growth factor-1 (IGF-1) derived from the liver and cancer cells itself has been recognized as a critical indu…	[Shi, Haojun; Fu, Deliang] Fudan Univ, Dept Pancreat Surg, Pancreat Dis Inst, Huashan Hosp, 12 Urumchi Middle Rd, Shanghai 200040, Peoples R China; [Fang, Winston; Liu, Minda] Univ Alberta, Dept Oncol, Fac Med & Dent, Edmonton, AB, Canada		Fu, DL (通讯作者)，Fudan Univ, Dept Pancreat Surg, Pancreat Dis Inst, Huashan Hosp, 12 Urumchi Middle Rd, Shanghai 200040, Peoples R China.	surgeonf@126.com			National Natural Science Foundation of China [81472221, 81201896]	National Natural Science Foundation of China(National Natural Science Foundation of China (NSFC))	Grant sponsor: National Natural Science Foundation of China; Grant numbers: 81472221, 81201896	Appleman VA, 2012, MOL CANCER RES, V10, P1228, DOI 10.1158/1541-7786.MCR-12-0340-T; Arielly SS, 2012, J PROTEOMICS, V75, P2629, DOI 10.1016/j.jprot.2012.03.011; Bauer TW, 2005, CANCER RES, V65, P7775, DOI 10.1158/0008-5472.CAN-05-0946; Belfiore A, 2009, ENDOCR REV, V30, P586, DOI 10.1210/er.2008-0047; BERGMANN U, 1995, CANCER RES, V55, P2007; Buck E, 2008, CANCER RES, V68, P8322, DOI 10.1158/0008…	50	20	20	0	12	WILEY	HOBOKEN	111 RIVER ST, HOBOKEN 07030-5774, NJ USA	0020-7136	1097-0215		INT J CANCER	Int. J. Cancer	OCT 1	2017	141	7
J	Xiong, GB; Pan, ST; Jin, JK; Wang, XX; He, RZ; Peng, F; Li, X; Wang, M; Zheng, JW; Zhu, F; Qin, RY				Xiong, Guangbing; Pan, Shutao; Jin, Jikuan; Wang, Xiaoxiang; He, Ruizhi; Peng, Feng; Li, Xu; Wang, Min; Zheng, Jianwei; Zhu, Feng; Qin, Renyi			Long Noncoding Competing Endogenous RNA Networks in Pancreatic Cancer	FRONTIERS IN ONCOLOGY			English	Review						pancreatic cancer; long noncoding RNA; microRNA; competing endogenous RNA; network	EPITHELIAL-MESENCHYMAL TRANSITION; SQUAMOUS-CELL CARCINOMA; ANRIL INHIBITS PROLIFERATION; DUCTAL ADENOCARCINOMA; HEPATOCELLULAR-CARCINOMA; TUMOR-GROWTH; GEMCITABINE RESISTANCE; PROMOTES PROLIFERATION; MOLECULAR-MECHANISMS; SIGNALING PATHWAY	Pancreatic cancer (PC) is a highly malignant disease characterized by insidious onset, rapid progress, and poor therapeutic effects. The molecular mechanisms associated with PC initiation and progression are largely insufficient, hampering the exploitation of novel diagnostic biomarkers and development of efficient therapeutic strategies. Emerging evidence recently reveals that noncoding RNAs (nc…	[Xiong, Guangbing; Pan, Shutao; Jin, Jikuan; Wang, Xiaoxiang; He, Ruizhi; Peng, Feng; Li, Xu; Wang, Min; Zheng, Jianwei; Zhu, Feng; Qin, Renyi] Huazhong Univ Sci & Technol, Tongji Med Coll, Tongji Hosp, Dept Biliary Pancreat Surg, Wuhan, Peoples R China		Zheng, JW; Zhu, F; Qin, RY (通讯作者)，Huazhong Univ Sci & Technol, Tongji Med Coll, Tongji Hosp, Dept Biliary Pancreat Surg, Wuhan, Peoples R China.	54260192@qq.com; zfjch1977@163.com; ryqin@tjh.tjmu.edu.cn			National Natural Science Foundation of China [81902499, 81874205, 81772950]	National Natural Science Foundation of China(National Natural Science Foundation of China (NSFC))	Funding This study was supported by grants from the National Natural Science Foundation of China (No. 81902499, No. 81874205, and No. 81772950).	Aguilo F, 2016, CURR TOP MICROBIOL, V394, P29, DOI 10.1007/82_2015_455; Aguilo F, 2011, CANCER RES, V71, P5365, DOI 10.1158/0008-5472.CAN-10-4379; Aguirre AJ, 2017, CANCER J, V23, P315, DOI 10.1097/PPO.0000000000000286; Amaravadi RK, 2019, CANCER DISCOV, V9, P1167, DOI 10.1158/2159-8290.CD-19-0292; Amodio N, 2018, J HEMATOL ONCOL, V11, DOI 10.1186/s13045-018-0606-4; Anastasiadou E, 2018, NAT REV …	278	2	2	2	5	FRONTIERS MEDIA SA	LAUSANNE	AVENUE DU TRIBUNAL FEDERAL 34, LAUSANNE, CH-1015, SWITZERLAND	2234-943X			FRONT ONCOL	Front. Oncol.	OCT 25	2021	11
J	Banfi, G; Ardemagni, A; Bravi, S; Pacchioni, M; Bonini, P				Banfi, G; Ardemagni, A; Bravi, S; Pacchioni, M; Bonini, P			Are diabetic metabolic compensation and CA19.9 really correlated?	INTERNATIONAL JOURNAL OF BIOLOGICAL MARKERS			English	Article						CA19.9; diabetes; glycated hemoglobin; pancreatic carcinoma	PANCREATIC-CANCER; TUMOR-MARKER; CA-19-9; DIAGNOSIS; MELLITUS; DISEASE; ASSAY; RISK	Diabetes has been claimed to be a risk factor for pancreatic carcinoma, but it is probably a consequence of gland invasion from the neoplastic tissue. A link between diabetes and pancreatic carcinoma was suggested by means of biochemical markers of the diseases, namely glycated hemoglobin and CA19.9. Moreover; CA19.9 was proposed as a sensitive and useful marker of the severity of exocrine damage…			Banfi, G (通讯作者)，IST SCI SAN RAFFAELE,SERV INTEGRATO MED LAB,VIA OLGETTINA 60,I-20132 MILAN,ITALY.		Cascinu, Stefano/AAN-1923-2020; Banfi, Giuseppe/K-6585-2015	Banfi, Giuseppe/0000-0001-9578-5338				ARAWAKA Y, 1985, JPN J MED, V24, P121; BANFI G, 1993, CLIN CHEM, V39, P420; BENHAMOU PY, 1991, DIABETES METAB, V17, P39; BERRINO F, 1987, REGISTRO TUMORI LOMB; CLARK CG, 1961, BRIT MED J, V2, P1259, DOI 10.1136/bmj.2.5262.1259; CUZICK J, 1989, INT J CANCER, V43, P415, DOI 10.1002/ijc.2910430312; DELVILLANO BC, 1983, CLIN CHEM, V29, P549; FRIEDMAN GD, 1993, INT J EPIDEMIOL, V22, P30, DOI 10.1093/i…	19	14	15	0	0	WICHTIG EDITORE	MILAN	72/74 VIA FRIULI, 20135 MILAN, ITALY	0393-6155			INT J BIOL MARKER	Int. J. Biol. Markers	OCT-DEC	1996	11	4
[truncated: 346 more rows]
[truncated: 21 more columns]
