# Supplementary material for: Emerging current trends and research focus related to pancreatic cancer metabolism: A bibliometric and visualized analysis
Source: Front Oncol. 2022 Nov 25;12:1009700. doi: 10.3389/fonc.2022.1009700 (PMC9732726; doi:10.3389/fonc.2022.1009700)
Supplement: Supplementary file 2 [file DataSheet_2.zip › The tab-delimited format/Vdownload_1-500.txt]

PT	AU	BA	BE	GP	AF	BF	CA	TI	SO	SE	BS	LA	DT	CT	CY	CL	SP	HO	DE	ID	AB	C1	C3	RP	EM	RI	OI	FU	FP	FX	CR	NR	TC	Z9	U1	U2	PU	PI	PA	SN	EI	BN	J9	JI	PD	PY	VL	IS	PN
J	Swislocki, A				Swislocki, Arthur			Fatty Pancreas: An Underappreciated Intersection of the Metabolic Profile and Pancreatic Adenocarcinoma	METABOLIC SYNDROME AND RELATED DISORDERS			English	Article						fatty pancreas; pancreatic cancer; type 2 diabetes; metabolic syndrome; intrapancreatic mucinous neoplasm; pancreatic cysts		Although the prevalence of pancreatic cancer is increasing, treatment strategies remain limited, and success is rare. A growing body of evidence links pancreatic cancer to pre-existing metabolic disorders, including, but not limited to, type 2 diabetes mellitus and obesity. An infrequently described finding, fatty pancreas, initially described in the context of obesity in the early 20th century, …	[Swislocki, Arthur] Vet Affairs Northern Calif Hlth Care Syst VANCHCS, Med Serv 612 111, 150 Muir Rd, Martinez, CA 94553 USA; [Swislocki, Arthur] UC Davis Sch Med, Dept Med, Sacramento, CA USA		Swislocki, A (通讯作者)，Vet Affairs Northern Calif Hlth Care Syst VANCHCS, Med Serv 612 111, 150 Muir Rd, Martinez, CA 94553 USA.	arthur.swislocki@va.gov						Aggarwal G, 2013, PANCREAS, V42, P198, DOI 10.1097/MPA.0b013e3182592c96; Andersen DK, 2017, DIABETES, V66, P1103, DOI 10.2337/db16-1477; Aykut B, 2019, NATURE, V574, P264, DOI 10.1038/s41586-019-1608-2; Berland LL, 2010, J AM COLL RADIOL, V7, P754, DOI 10.1016/j.jacr.2010.06.013; Bosetti C, 2014, ANN ONCOL, V25, P2065, DOI 10.1093/annonc/mdu276; Brody JE., 2019, NEW YORK TIMES, pD7; Catanzaro R, …	92	0	0	4	5	MARY ANN LIEBERT, INC	NEW ROCHELLE	140 HUGUENOT STREET, 3RD FL, NEW ROCHELLE, NY 10801 USA	1540-4196	1557-8518		METAB SYNDR RELAT D	Metab. Syndr. Relat. Disord.	AUG 1	2021	19	6
J	BARES, R; KLEVER, P; HAUPTMANN, S; HELLWIG, D; FASS, J; CREMERIUS, U; SCHUMPELICK, V; MITTERMAYER, C; BULL, U				BARES, R; KLEVER, P; HAUPTMANN, S; HELLWIG, D; FASS, J; CREMERIUS, U; SCHUMPELICK, V; MITTERMAYER, C; BULL, U			F-18 FLUORODEOXYGLUCOSE PET IN-VIVO EVALUATION OF PANCREATIC GLUCOSE-METABOLISM FOR DETECTION OF PANCREATIC-CANCER	RADIOLOGY			English	Article						EMISSION CT (ECT); ENDOSCOPIC RETROGRADE CHOLANGIOPANCREATOGRAPHY (ERCP); GLUCOSE; PANCREAS, NEOPLASMS; PANCREATITIS	POSITRON EMISSION TOMOGRAPHY; DISEASE; ADENOCARCINOMA; DEOXYGLUCOSE; DIAGNOSIS; CARCINOMA; TUMOR; HEAD; US; CT	PURPOSE: To evaluate positron emission tomography (PET) with fluorine-18-labeled fluorodeoxyglucose (FDG) for detection of pancreatic cancer compared with computed tomography (CT) and ultrasonography (US). MATERIALS AND METHODS: Forty patients with suspected pancreatic cancer underwent static PET after intravenous injection of 150-300 MBq FDG. Focal FDG accumulation was regarded as a sign of mali…	RHEIN WESTFAL TH AACHEN,DEPT SURG,D-52057 AACHEN,GERMANY; RHEIN WESTFAL TH AACHEN,DEPT PATHOL,D-52057 AACHEN,GERMANY		BARES, R (通讯作者)，RHEIN WESTFAL TH AACHEN,DEPT NUCL MED,PAUWELSSTR 30,D-52057 AACHEN,GERMANY.		Hellwig, Dirk/A-4128-2008; Hellwig, Dirk/O-8617-2019	Hellwig, Dirk/0000-0002-3056-0143				BARES R, 1993, NUCL MED COMMUN, V14, P596, DOI 10.1097/00006231-199307000-00013; BRANDT KR, 1993, RADIOLOGY, V187, P99, DOI 10.1148/radiology.187.1.8451443; CAMPBELL JP, 1988, RADIOLOGY, V167, P341, DOI 10.1148/radiology.167.2.3282254; FREENY PC, 1988, RADIOLOGY, V166, P125, DOI 10.1148/radiology.166.1.2827228; GULLBERG GT, 1985, PHYS MED BIOL, V30, P799, DOI 10.1088/0031-9155/30/8/004; HANLEY JA…	23	182	190	0	4	RADIOLOGICAL SOC NORTH AMER	EASTON	20TH AND NORTHAMPTON STS, EASTON, PA 18042	0033-8419			RADIOLOGY	Radiology	JUL	1994	192	1
J	Kashiwagi, K; Seino, T; Fukuhara, S; Minami, K; Horibe, M; Iwasaki, E; Takaishi, H; Itoh, K; Sugino, Y; Inoue, N; Iwao, Y; Kanai, T				Kashiwagi, Kazuhiro; Seino, Takashi; Fukuhara, Seiichirou; Minami, Kazuhiro; Horibe, Masayasu; Iwasaki, Eisuke; Takaishi, Hiromasa; Itoh, Kazunari; Sugino, Yoshinori; Inoue, Nagamu; Iwao, Yasushi; Kanai, Takanori			Pancreatic Fat Content Detected by Computed Tomography and Its Significant Relationship With Intraductal Papillary Mucinous Neoplasm	PANCREAS			English	Article						pancreatic steatosis; intraductal papillary mucinous neoplasm; pancreatic ductal adenocarcinoma; CT attenuation index	DUCTAL ADENOCARCINOMA; RISK-FACTORS; CANCER; CYSTS; ACCUMULATION; INFILTRATION; METAANALYSIS; POPULATION; DISEASE; LESIONS	Objectives Intraductal papillary mucinous neoplasms (IPMNs) are premalignant lesions of pancreatic ductal adenocarcinomas (PDACs). Fat accumulation in the pancreas is increasingly recognized as a cause of PDAC. We aimed to identify factors that are relevant between IPMN and metabolic-related factors, including pancreatic fat. Methods The database for 781 subjects who underwent a health checkup an…	[Kashiwagi, Kazuhiro; Seino, Takashi; Inoue, Nagamu; Iwao, Yasushi] Keio Univ Hosp, Ctr Prevent Med, Tokyo, Japan; [Fukuhara, Seiichirou] Keio Univ, Sch Med, Ctr Diagnost & Therapeut Endoscopy, Tokyo, Japan; [Minami, Kazuhiro; Horibe, Masayasu; Iwasaki, Eisuke; Kanai, Takanori] Keio Univ, Sch Med, Dept Internal Med, Div Gastroenterol & Hepatol, Tokyo, Japan; [Takaishi, Hiromasa] Keio Univ, Sch Me…		Kashiwagi, K (通讯作者)，Shinanomachi 35,Shinjyuku Ku, Tokyo 1608582, Japan.	kazuuk075@gmail.com	Iwasaki, Eisuke/H-9861-2019	Iwasaki, Eisuke/0000-0001-8010-5117; Kanai, Takanori/0000-0002-1466-4532				Alsamarrai A, 2014, CLIN GASTROENTEROL H, V12, P1635, DOI 10.1016/j.cgh.2014.01.038; Baiocchi GL, 2015, WORLD J GASTROENTERO, V21, P7313, DOI 10.3748/wjg.v21.i23.7313; Brugge WR, 2004, NEW ENGL J MED, V351, P1218, DOI 10.1056/NEJMra031623; Canto MI, 2012, GASTROENTEROLOGY, V142, P796, DOI 10.1053/j.gastro.2012.01.005; Capurso G, 2013, AM J GASTROENTEROL, V108, P1003, DOI 10.1038/ajg.2013.42; Chan…	34	16	16	0	3	LIPPINCOTT WILLIAMS & WILKINS	PHILADELPHIA	TWO COMMERCE SQ, 2001 MARKET ST, PHILADELPHIA, PA 19103 USA	0885-3177	1536-4828		PANCREAS	Pancreas	OCT	2018	47	9
J	Weiderpass, E; Partanen, T; Kaaks, R; Vainio, H; Porta, M; Kauppinen, T; Ojajarvi, A; Boffetta, P; Malats, N				Weiderpass, E; Partanen, T; Kaaks, R; Vainio, H; Porta, M; Kauppinen, T; Ojajarvi, A; Boffetta, P; Malats, N			Occurrence, trends and environmental etiology of pancreatic cancer	SCANDINAVIAN JOURNAL OF WORK ENVIRONMENT & HEALTH			English	Review						environmental exposure; epidemiology; occupational exposure; pancreatic neoplasms; review; risk factors	DRY-CLEANING WORKERS; RAS GENE MUTATION; REDUCTION PLANT WORKERS; PAST MEDICAL HISTORY; COFFEE CONSUMPTION; RISK-FACTORS; EXOCRINE PANCREAS; DIABETES-MELLITUS; EPIDEMIOLOGIC EVIDENCE; BEVERAGE CONSUMPTION	This review summarizes data on the occurrence, the trends, and the life-style, environmental, occupational and genetic determinants of pancreatic cancer. Epidemiologic evidence implicates tobacco smoking as one cause. The evidence regarding alcohol consumption is inconsistent. Although both positive and inconclusive findings are encountered, the bulk of the evidence on coffee consumption is negat…	Karolinska Inst, Dept Med Epidemiol, S-17177 Stockholm, Sweden; Finnish Inst Occupat Hlth, Helsinki, Finland; Int Agcy Res Canc, F-69372 Lyon, France; Municipal Inst Med Res, Barcelona, Spain		Weiderpass, E (通讯作者)，Karolinska Inst, Dept Med Epidemiol, S-17177 Stockholm, Sweden.	Elisabete.Weiderpass@MEP.KI.SE	Weiderpass, Elisabete/AAP-2747-2021; Weiderpass, Elisabete/M-4029-2016; Porta, Miquel/AAD-5371-2020; Porta, Miquel/B-5787-2008; Malats, Nuria/H-7041-2015	Weiderpass, Elisabete/0000-0003-2237-0128; Weiderpass, Elisabete/0000-0003-2237-0128; Porta, Miquel/0000-0003-1684-7428; Porta, Miquel/0000-0003-1684-7428; Malats, Nuria/0000-0003-2538-3784				ALMOGUERA C, 1988, CELL, V53, P549, DOI 10.1016/0092-8674(88)90571-5; ANDERSON, 1996, CANC EPIDEMIOLOGY PR, P725; AndrenSandberg A, 1997, SCAND J GASTROENTERO, V32, P97, DOI 10.3109/00365529709000177; ANSARI A, 1968, AM J GASTROENTEROL, V50, P456; ANTTILA, 1996, WORKER EXPOSURE SOLV; ANTTILA A, 1995, J OCCUP ENVIRON MED, V37, P797, DOI 10.1097/00043764-199507000-00008; ARMSTRONG B, 1975, INT J CA…	214	90	93	0	1	SCANDINAVIAN JOURNAL WORK ENVIRONMENT & HEALTH	HELSINKI	TOPELIUKSENKATU 41A, SF-00250 HELSINKI, FINLAND	0355-3140	1795-990X		SCAND J WORK ENV HEA	Scand. J. Work Environ. Health	JUN	1998	24	3
J	Kaplan, O; Kushnir, T; Askenazy, N; Knubovets, T; Navon, G				Kaplan, O; Kushnir, T; Askenazy, N; Knubovets, T; Navon, G			Role of nuclear magnetic resonance spectroscopy (MRS) in cancer diagnosis and treatment: P-31, Na-23, and H-1 MRS studies of three models of pancreatic cancer	CANCER RESEARCH			English	Article							BREAST-CANCER; CELL-LINES; MULTIDRUG RESISTANCE; TAURINE LEVELS; IN-VITRO; NMR; TUMORS; INVIVO; ADENOCARCINOMA; METABOLISM	The role of nuclear magnetic resonance spectroscopy (MRS) in pancreatic cancer diagnosis and its treatment were assessed in three models of pancreatic neoplasms, Perfused MIA PaCa-2 human pancreatic cancer cells, s.c. implanted pancreatic tumors in hamsters, and pancreatic tumors induced in situ in rats by direct application of the carcinogen 7,12-dimethyl benzanthracene, were studied by phosphor…	TEL AVIV UNIV, SCH CHEM, IL-64239 TEL AVIV, ISRAEL		Kaplan, O (通讯作者)，TEL AVIV UNIV, DEPT SURG A, TEL AVIV MED CTR, 6 WEIZMANN ST, IL-64239 TEL AVIV, ISRAEL.							ALLEY MC, 1988, CANCER RES, V48, P589; *AM CANC SOC, 1991, CANC FACTS FIG 1991; Askenasy N, 1990, NMR Biomed, V3, P220, DOI 10.1002/nbm.1940030505; BENHORIN H, 1995, CANCER RES, V55, P2814; CAMERON IL, 1980, CANCER RES, V40, P1493; CHEMINTHOMAS C, 1994, GASTROEN CLIN BIOL, V18, P859; CONE CD, 1969, T NEW YORK ACAD SCI, V31, P404, DOI 10.1111/j.2164-0947.1969.tb02926.x; DALY PF, 1989, CANCER RES, …	61	24	28	0	10	AMER ASSOC CANCER RESEARCH	PHILADELPHIA	615 CHESTNUT ST, 17TH FLOOR, PHILADELPHIA, PA 19106-4404 USA	0008-5472	1538-7445		CANCER RES	Cancer Res.	APR 15	1997	57	8
J	Santhosh, S; Mittal, BR; Rana, SS; Srinivasan, R; Bhattacharya, A; Das, A; Bhasin, D				Santhosh, Sampath; Mittal, Bhagwant Rai; Rana, Surinder Singh; Srinivasan, Radhika; Bhattacharya, Anish; Das, Ashim; Bhasin, Deepak			Metabolic signatures of malignant and non-malignant mass-forming lesions in the periampulla and pancreas in FDG PET/CT scan: an atlas with pathologic correlation	ABDOMINAL IMAGING			English	Article						Pancreatic adenocarcinoma; Periampullary adenocarcinoma; Maltoma; Autoimmune pancreatitis; Lymphoma; FDG PET/CT	POSITRON-EMISSION-TOMOGRAPHY; PAPILLARY MUCINOUS NEOPLASMS; AUTOIMMUNE PANCREATITIS; COMPUTED-TOMOGRAPHY; DIAGNOSIS; MANAGEMENT; CANCER; CARCINOMA; UTILITY; DIFFERENTIATION	Positron emission tomography (PET) has been used for the characterization of pancreatic and periampullary lesions. Pancreatitis-associated inflammation affecting only a portion of the pancreas gives the appearance of a mass lesion on imaging. Consequently, the differential diagnosis between cancer and pancreatitis becomes a commonly encountered problem. Traditionally, PET was interpreted as posit…	[Santhosh, Sampath; Mittal, Bhagwant Rai; Bhattacharya, Anish] Postgrad Inst Med Educ & Res, Dept Nucl Med, Chandigarh 160012, India; [Santhosh, Sampath; Mittal, Bhagwant Rai; Bhattacharya, Anish] Postgrad Inst Med Educ & Res, PET, Chandigarh 160012, India; [Rana, Surinder Singh; Bhasin, Deepak] Postgrad Inst Med Educ & Res, Dept Gastroenterol, Chandigarh 160012, India; [Srinivasan, Radhika] Post…		Santhosh, S (通讯作者)，Postgrad Inst Med Educ & Res, Dept Nucl Med, Chandigarh 160012, India.	santhosh610@yahoo.com						Adsay V, 2012, AM J SURG PATHOL, V36, P1592, DOI 10.1097/PAS.0b013e31826399d8; BARES R, 1993, NUCL MED COMMUN, V14, P596, DOI 10.1097/00006231-199307000-00013; Delbeke D, 1999, J NUCL MED, V40, P1784; Delbeke D, 2010, SURG ONCOL CLIN N AM, V19, P235, DOI 10.1016/j.soc.2009.11.005; Diederichs CG, 2000, PANCREAS, V20, P109, DOI 10.1097/00006676-200003000-00001; Ezzat AP, 1996, J CLIN GASTROENTEROL,…	46	7	9	0	1	SPRINGER	NEW YORK	ONE NEW YORK PLAZA, SUITE 4600, NEW YORK, NY, UNITED STATES	0942-8925	1432-0509		ABDOM IMAGING	Abdom. Imaging	JUN	2015	40	5
J	Payne, SN; Maher, ME; Tran, NH; Van De Hey, DR; Foley, TM; Yueh, AE; Leystra, AA; Pasch, CA; Jeffrey, JJ; Clipson, L; Matkowskyj, KA; Deming, DA				Payne, S. N.; Maher, M. E.; Tran, N. H.; Van De Hey, D. R.; Foley, T. M.; Yueh, A. E.; Leystra, A. A.; Pasch, C. A.; Jeffrey, J. J.; Clipson, L.; Matkowskyj, K. A.; Deming, D. A.			PIK3CA mutations can initiate pancreatic tumorigenesis and are targetable with PI3K inhibitors	ONCOGENESIS			English	Article							PAPILLARY MUCINOUS NEOPLASM/CARCINOMA; CELL LUNG-CANCER; PATHWAY INHIBITORS; KRAS; ADENOCARCINOMA; COOPERATE; BIOLOGY; MTOR; GENE; BRAF	Aberrations in the phosphoinositide 3-kinase (PI3K) signaling pathway have a key role in the pathogenesis of numerous cancers by altering cell growth, metabolism, proliferation and apoptosis. Interest in targeting the PI3K signaling cascade continues, as new agents are being clinically evaluated. PIK3CA mutations result in a constitutively active PI3K and are present in a subset of pancreatic can…	[Payne, S. N.; Pasch, C. A.; Jeffrey, J. J.; Matkowskyj, K. A.; Deming, D. A.] Univ Wisconsin, Carbone Canc Ctr, Madison, WI USA; [Maher, M. E.; Tran, N. H.; Van De Hey, D. R.; Foley, T. M.; Yueh, A. E.; Deming, D. A.] Univ Wisconsin, Dept Med, Div Hematol & Oncol, Madison, WI USA; [Leystra, A. A.; Clipson, L.] Univ Wisconsin, Dept Oncol, Madison, WI USA; [Matkowskyj, K. A.] Univ Wisconsin, Dept …		Deming, DA (通讯作者)，Univ Wisconsin, Med, 600 Highland Ave,K6-544, Madison, WI 53792 USA.	ddeming@medicine.wisc.edu			National Institutes of Health [P30 CA014520]; UW Carbone Cancer Center; UW Department of Medicine; UW School of Medicine and Public Health; UW Graduate School through the Wisconsin Alumni Research Foundation	National Institutes of Health(United States Department of Health & Human ServicesNational Institutes of Health (NIH) - USA); UW Carbone Cancer Center; UW Department of Medicine; UW School of Medicine and Public Health; UW Graduate School through the Wisconsin Alumni Research Foundation	This project was supported by the National Institutes of Health P30 CA014520 (Core Grant, University of Wisconsin Carbone Cancer Center); and start-up funds (DAD) from the UW Carbone Cancer Center, UW Department of Medicine, UW School of Medicine and Public Health, and the UW Graduate School through the Wisconsin Alumni Research Foundation.	Adams JR, 2011, CANCER RES, V71, P2706, DOI 10.1158/0008-5472.CAN-10-0738; Aguirre AJ, 2003, GENE DEV, V17, P3112, DOI 10.1101/gad.1158703; American Cancer Society, 2014, CANC FACTS FIG 2014; Bardeesy N, 2002, NAT REV CANCER, V2, P897, DOI 10.1038/nrc949; Cataldo VD, 2011, NEW ENGL J MED, V364, P947, DOI 10.1056/NEJMct0807960; Conroy T, 2011, NEW ENGL J MED, V364, P1817, DOI 10.1056/NEJMoa1011923…	45	36	37	1	6	NATURE PUBLISHING GROUP	NEW YORK	75 VARICK ST, 9TH FLR, NEW YORK, NY 10013-1917 USA	2157-9024			ONCOGENESIS	Oncogenesis	OCT	2015	4
J	Ventrucci, M; Cipolla, A; Racchini, C; Casadei, R; Simoni, P; Gullo, L				Ventrucci, M; Cipolla, A; Racchini, C; Casadei, R; Simoni, P; Gullo, L			Tumor M2-pyruvate kinase, a new metabolic marker for pancreatic cancer	DIGESTIVE DISEASES AND SCIENCES			English	Article						pancreatic cancer; pyruvate kinase isoenzyme; CA 19-9; tumor marker; Tu M2-PK	PYRUVATE-KINASE; TU M2-PK; GASTROINTESTINAL CANCER; QUANTITATIVE DETECTION; SERUM; M2; DIAGNOSIS; CARCINOMA; EXPRESSION; DISEASES	An isoenzyme of pyruvate kinase (Tu M2-PK) is overexpressed by tumor cells and can be measured in blood by a specific immunoenzymatic assay. Our objective was to investigate the diagnostic value of Tu M2-PK in comparison with that of CA 19-9 in pancreatic cancer. We studied 265 subjects: 60 with histologically confirmed pancreatic cancer, 43 with benign pancreatic diseases (acute and chronic panc…	Osped Bentivoglio, UO Med Interna, Dept Internal Med, I-40010 Bentivoglio, BO, Italy; Univ Bologna, Dept Internal Med & Gastroenterol, Bologna, Italy; Univ Bologna, Dept Surg, Bologna, Italy		Ventrucci, M (通讯作者)，Osped Bentivoglio, UO Med Interna, Dept Internal Med, Via Marconi 35, I-40010 Bentivoglio, BO, Italy.	maurizio.ventrucci@auslbonord.regione.emilia-romagna.it	Casadei, Riccardo/AAL-6053-2021	simoni, patrizia/0000-0001-8581-3585; CASADEI, RICCARDO/0000-0001-9486-8190				Cerwenka H, 1999, ANTICANCER RES, V19, P849; EIGENBRODT E, 1992, Critical Reviews in Oncogenesis, V3, P91; Eigenbrodt E, 1997, ANTICANCER RES, V17, P3153; Eigenbrodt E, 1998, ANTICANCER RES, V18, P3267; GOLDSTEIN SA, 1989, ANNU REV NUTR, V9, P445, DOI 10.1146/annurev.nu.09.070189.002305; GULLO L, 1994, PANCREAS, V9, P717, DOI 10.1097/00006676-199411000-00007; Hardt PD, 2000, ANTICANCER RES, V20, …	22	49	55	0	6	SPRINGER	DORDRECHT	VAN GODEWIJCKSTRAAT 30, 3311 GZ DORDRECHT, NETHERLANDS	0163-2116	1573-2568		DIGEST DIS SCI	Dig. Dis. Sci.	AUG	2004	49	7-8
J	Khasawneh, J; Schulz, MD; Walch, A; Rozman, J; de Angelis, MH; Klingenspor, M; Buck, A; Schwaiger, M; Saur, D; Schmid, RM; Kloppel, G; Sipos, B; Greten, FR; Arkan, MC				Khasawneh, J.; Schulz, M. D.; Walch, A.; Rozman, J.; de Angelis, M. Hrabe; Klingenspor, M.; Buck, A.; Schwaiger, M.; Saur, D.; Schmid, R. M.; Kloeppel, G.; Sipos, B.; Greten, F. R.; Arkan, M. C.			Inflammation and mitochondrial fatty acid beta-oxidation link obesity to early tumor promotion	PROCEEDINGS OF THE NATIONAL ACADEMY OF SCIENCES OF THE UNITED STATES OF AMERICA			English	Article						energy metabolism; cancer; TNF alpha; mitochondria; pancreas	INDUCED INSULIN-RESISTANCE; PANCREATIC-CANCER; NECROSIS-FACTOR; INNATE IMMUNITY; MOUSE; CACHEXIA; COHORT; CELLS; RISK; MICE	Obesity is associated with increased risk for developing pancreatic cancer, and it is suggested that insulin resistance provides the missing link. Here we demonstrate that under the context of genetic susceptibility, a high fat diet (HFD) predisposes mice with oncogenic K-ras activation to accelerated pancreatic intraepithelial neoplasm (PanIN) development. Tumor promotion is closely associated w…	[Khasawneh, J.; Schulz, M. D.; Saur, D.; Schmid, R. M.; Greten, F. R.; Arkan, M. C.] Tech Univ Munich, Klinikum Rechts Isar, Dept Med 2, D-81675 Munich, Germany; [Walch, A.] Helmholtz Zentrum Munchen, Inst Pathol, German Res Ctr Environm & Hlth, D-85764 Neuherberg, Germany; [Rozman, J.; de Angelis, M. Hrabe] Helmholtz Zentrum Munchen, Inst Expt Genet, German Res Ctr Environm Hlth, German Mouse Cl…		Arkan, MC (通讯作者)，Tech Univ Munich, Klinikum Rechts Isar, Dept Med 2, D-81675 Munich, Germany.	canan.arkan@lrz.tum.de	Saur, Dieter/O-8355-2015; Saur, Dieter/G-4629-2011; Greten, Florian R/AAF-5196-2020; Walch, Axel/B-4554-2012; Klingenspor, Martin/K-5033-2019; de Angelis, Martin Hrabe/F-5531-2012; Rozman, Jan/A-2540-2010; Klingenspor, Martin/D-6930-2011	Saur, Dieter/0000-0001-5874-0210; Greten, Florian R/0000-0002-3928-6080; Walch, Axel/0000-0001-5578-4023; de Angelis, Martin Hrabe/0000-0002-7898-2353; Rozman, Jan/0000-0002-8035-8904; Klingenspor, Martin/0000-0002-4502-6664; Buck, Andreas/0000-0002-6447-0613; schwaiger, markus/0000-0002-2305-7144	German National Genome Research Network NGFNplus [01GS0822, 01GS0869, 01GS0850]; Wilhelm Sander Foundation [2005.146.1]; Deutsche Krebshilfe [107977]	German National Genome Research Network NGFNplus; Wilhelm Sander Foundation; Deutsche Krebshilfe(Deutsche Krebshilfe)	Wethank Luise Jennen for excellent technical assistance with TEM sessions. We also thank Kristin Retzlaff and Birgit Wittig for their help in maintaining theanimalcolonyandNicole EhrhardtandAnn- ElisabethSchwarz for performing indirect and bomb calorimetry. K-rasLSL-G12D/+, p48-Cre, and Elastase-CreER mice were kindly provided by David Tuveson, Hassan Nakhai, and Douglas Melton, respectively. Cal…	Arkan MC, 2005, NAT MED, V11, P191, DOI 10.1038/nm1185; Balkwill F, 2002, CYTOKINE GROWTH F R, V13, P135, DOI 10.1016/S1359-6101(01)00020-X; Balkwill F, 2001, LANCET, V357, P539, DOI 10.1016/S0140-6736(00)04046-0; Barber MD, 1999, SURG ONCOL, V8, P133, DOI 10.1016/S0960-7404(99)00045-6; Calle EE, 2003, NEW ENGL J MED, V348, P1625, DOI 10.1056/NEJMoa021423; Coussens LM, 2002, NATURE, V420, P860, D…	30	131	134	1	13	NATL ACAD SCIENCES	WASHINGTON	2101 CONSTITUTION AVE NW, WASHINGTON, DC 20418 USA	0027-8424			P NATL ACAD SCI USA	Proc. Natl. Acad. Sci. U. S. A.	MAR 3	2009	106	9
J	Shreve, PD; Gross, MD				Shreve, PD; Gross, MD			Imaging of the pancreas and related diseases with PET carbon-11-acetate	JOURNAL OF NUCLEAR MEDICINE			English	Article						pancreas; PET; acetate; neoplasm; pancreatitis	POSITRON EMISSION TOMOGRAPHY; MYOCARDIAL OXYGEN-CONSUMPTION; F-18 FLUORODEOXYGLUCOSE; CANCER; METABOLISM; ACETATE; DIAGNOSIS; US; CT	The purpose of this study was to evaluate [1-C-11]-acetate as a tracer for functional imaging of the pancreas and related diseases using positron emission tomography (PET). Methods: Thirty-three patients underwent 30 min of dynamic attenuation-corrected PET after intravenous administration of 740 MBq (20 mCi) of [1-C-11]-acetate. Results: The normal pancreas demonstrates prompt uptake of [1-C-11]…	ANN ARBOR VET AFFAIRS MED CTR,DEPT NUCL MED,ANN ARBOR,MI		Shreve, PD (通讯作者)，UNIV MICHIGAN,MED CTR,DIV NUCL MED,DEPT INTERNAL MED,1500 E MED CTR DR,BOX 0028,ANN ARBOR,MI 48109, USA.							AGNEW JE, 1973, J NUCL MED, V15, P90; ARMBRECHT JJ, 1989, CIRCULATION, V80, P863, DOI 10.1161/01.CIR.80.4.863; BARES R, 1994, RADIOLOGY, V192, P79, DOI 10.1148/radiology.192.1.8208970; BEANLANDS RSB, 1993, J AM COLL CARDIOL, V22, P1389, DOI 10.1016/0735-1097(93)90548-F; BLAU M, 1962, RADIOLOGY, V78, P974, DOI 10.1148/78.6.974; BRAGANZA J, 1973, GUT, V14, P383, DOI 10.1136/gut.14.5.383; BROWN M, 1…	29	43	45	0	0	SOC NUCLEAR MEDICINE INC	RESTON	1850 SAMUEL MORSE DR, RESTON, VA 20190-5316	0161-5505			J NUCL MED	J. Nucl. Med.	AUG	1997	38	8
J	Becker, AE; Hernandez, YG; Frucht, H; Lucas, AL				Becker, Andrew E.; Hernandez, Yasmin G.; Frucht, Harold; Lucas, Aimee L.			Pancreatic ductal adenocarcinoma: Risk factors, screening, and early detection	WORLD JOURNAL OF GASTROENTEROLOGY			English	Article						Pancreatic neoplasms; Pancreas cancer screening; Genetic predisposition to disease; Hereditary breast and ovarian cancer syndrome; Lynch syndrome; Peutz-Jeghers; BRCA; PALB2; p16; Pancreatitis	ABO BLOOD-GROUP; FAMILIAL ADENOMATOUS POLYPOSIS; PAPILLARY MUCINOUS NEOPLASMS; ABNORMAL GLUCOSE-METABOLISM; BRCA2 GERMLINE MUTATIONS; OVARIAN-TYPE STROMA; FANCONI-ANEMIA; CIGARETTE-SMOKING; DIABETES-MELLITUS; CANCER-RISK	Pancreatic cancer is the fourth most common cause of cancer-related deaths in the United States, with over 38000 deaths in 2013. The opportunity to detect pancreatic cancer while it is still curable is dependent on our ability to identify and screen high-risk populations before their symptoms arise. Risk factors for developing pancreatic cancer include multiple genetic syndromes as well as modifi…	[Becker, Andrew E.; Hernandez, Yasmin G.; Lucas, Aimee L.] Icahn Sch Med Mt Sinai, Henry D Janowitz Div Gastroenterol, New York, NY 10029 USA; [Frucht, Harold] Columbia Univ Coll, Div Digest & Liver Dis, New York, NY 10032 USA		Lucas, AL (通讯作者)，Icahn Sch Med Mt Sinai, Henry D Janowitz Div Gastroenterol, One Gustave L Levy Pl,Box 1069, New York, NY 10029 USA.	aimee.lucas@mssm.edu		Becker, Andrew/0000-0002-5416-1059	NCATS NIH HHS [KL2 TR000069, KL2 TR001435] Funding Source: Medline; NATIONAL CENTER FOR ADVANCING TRANSLATIONAL SCIENCES [KL2TR000069, KL2TR001435] Funding Source: NIH RePORTER	NCATS NIH HHS(United States Department of Health & Human ServicesNational Institutes of Health (NIH) - USANIH National Center for Advancing Translational Sciences (NCATS)); NATIONAL CENTER FOR ADVANCING TRANSLATIONAL SCIENCES(United States Department of Health & Human ServicesNational Institutes of Health (NIH) - USANIH National Center for Advancing Translational Sciences (NCATS))		Al-Sukhni W, 2012, J GASTROINTEST SURG, V16, P771, DOI 10.1007/s11605-011-1781-6; American Cancer Society, 2013, CANC FACTS FIG 2013; Amundadottir L, 2009, NAT GENET, V41, P986, DOI 10.1038/ng.429; Andea A, 2003, MODERN PATHOL, V16, P996, DOI 10.1097/01.MP.0000087422.24733.62; Andersen DK, 2007, PANCREAS, V35, P1, DOI 10.1097/mpa.0b013e31805d01b0; Andreotti G, 2012, MOL CARCINOGEN, V51, P98, DOI …	191	160	165	1	33	BAISHIDENG PUBLISHING GROUP INC	PLEASANTON	7041 Koll Center Parkway, Suite 160, PLEASANTON, CA, UNITED STATES	1007-9327	2219-2840		WORLD J GASTROENTERO	World J. Gastroenterol.	AUG 28	2014	20	32
J	Daniluk, J; Daniluk, U; Rogalski, P; Dabrowski, A; Swidnicka-Siergiejko, A				Daniluk, Jaroslaw; Daniluk, Urszula; Rogalski, Pawel; Dabrowski, Andrzej; Swidnicka-Siergiejko, Agnieszka			Microbiome-Friend or Foe of Pancreatic Cancer?	JOURNAL OF CLINICAL MEDICINE			English	Review						pancreatic cancer; microbiome; inflammation; immunotherapy	PERIODONTAL-DISEASE; TUMOR MICROBIOME; HEPATITIS-B; RISK; INFECTION; DIVERSITY; SURVIVAL; BACTERIA; LIVER; LIFE	Pancreatic ductal adenocarcinoma is one of the deadliest human neoplasms. Despite the development of new surgical and adjuvant therapies, the prognosis remains very poor, with the overall survival rate not exceeding 9%. There is now increasing evidence that the human microbiome, which is involved in many physiological functions, including the regulation of metabolic processes and the modulation o…	[Daniluk, Jaroslaw; Rogalski, Pawel; Dabrowski, Andrzej; Swidnicka-Siergiejko, Agnieszka] Med Univ Bialystok, Dept Gastroenterol & Internal Med, PL-15276 Bialystok, Poland; [Daniluk, Urszula] Med Univ Bialystok, Dept Pediat Gastroenterol Hepatol Nutr & Allergol, PL-15274 Bialystok, Poland		Daniluk, J (通讯作者)，Med Univ Bialystok, Dept Gastroenterol & Internal Med, PL-15276 Bialystok, Poland.	aroslaw.daniluk@umb.edu.pl; urszula.daniluk@umb.edu.pl; pawel.rogalski@umb.edu.pl; adabrows@umb.edu.pl; agnieszka.swidnicka-siergiejko@umb.edu.pl	Rogalski, Paweł/T-6173-2018; Daniluk, Jaroslaw/T-3437-2018	Rogalski, Paweł/0000-0002-1884-2500; Daniluk, Urszula/0000-0002-1671-6578; Daniluk, Jaroslaw/0000-0002-0787-1461	National Science Centre [2017/27/B/NZ5/02904]	National Science Centre(National Science Centre, Poland)	FundingThis research was funded by National Science Centre grant number 2017/27/B/NZ5/02904.	Akshintala VS, 2019, CLIN GASTROENTEROL H, V17, P290, DOI 10.1016/j.cgh.2018.08.045; Avis T, 2021, DRUG DISCOV TODAY, V26, P2198, DOI 10.1016/j.drudis.2021.07.016; Aykut B, 2019, NATURE, V574, P264, DOI 10.1038/s41586-019-1608-2; BEGER HG, 1986, GASTROENTEROLOGY, V91, P433, DOI 10.1016/0016-5085(86)90579-2; Ben QW, 2012, PANCREAS, V41, P435, DOI 10.1097/MPA.0b013e31822ca176; Chakladar J, 2020, CA…	61	0	0	2	2	MDPI	BASEL	ST ALBAN-ANLAGE 66, CH-4052 BASEL, SWITZERLAND		2077-0383		J CLIN MED	J. Clin. Med.	DEC	2021	10	23
J	Osterman, M; Kathawa, D; Liu, DG; Guo, H; Zhang, C; Li, M; Yu, XC; Li, F				Osterman, Michael; Kathawa, Deion; Liu, Diangang; Guo, Huan; Zhang, Chao; Li, Mo; Yu, Xiaochun; Li, Fei			Elevated DNA damage response in pancreatic cancer	HISTOCHEMISTRY AND CELL BIOLOGY			English	Article						DNA damage response; Pancreatic cancer; Checkpoint	ADP-RIBOSYLATION; REPAIR; ATM; MUTATIONS; ARREST; PHOSPHORYLATION; RECRUITMENT; CHECKPOINTS; INSTABILITY; PROTEINS	Pancreatic cancer is one of the most aggressive and intractable human malignant tumors and a leading cause of cancer-related death across the world, with incidence equaling mortality. Because of the extremely high malignance, this disease is usually diagnosed at its advanced stage and recurs even after surgical excision. Pancreatic adenocarcinoma is generally thought to arise from pathological ch…	[Osterman, Michael; Kathawa, Deion; Li, Mo; Yu, Xiaochun] Univ Michigan, Sch Med, Dept Internal Med, Div Mol Med & Genet, Ann Arbor, MI 48109 USA; [Liu, Diangang; Li, Fei] Capital Med Univ, Xuan Wu Hosp, Dept Gen Surg, Beijing, Peoples R China; [Guo, Huan] Univ Michigan, Sch Med, Dept Internal Med, Ann Arbor, MI USA; [Zhang, Chao] Capital Med Univ, Xuan Wu Hosp, Dept Vasc Surg, Beijing, Peoples R…		Li, M (通讯作者)，Univ Michigan, Sch Med, Dept Internal Med, Div Mol Med & Genet, Ann Arbor, MI 48109 USA.	mmoli@umich.edu; fli36@hotmail.com			National Institute of Health [CA132755, CA130899]; Ovarian Cancer Research Fund [292728]; National Natural Science Foundation of China [81272756]; NATIONAL CANCER INSTITUTE [R01CA187209, R01CA130899, R01CA132755] Funding Source: NIH RePORTER	National Institute of Health(United States Department of Health & Human ServicesNational Institutes of Health (NIH) - USA); Ovarian Cancer Research Fund; National Natural Science Foundation of China(National Natural Science Foundation of China (NSFC)); NATIONAL CANCER INSTITUTE(United States Department of Health & Human ServicesNational Institutes of Health (NIH) - USANIH National Cancer Institut…	This study was supported by National Institute of Health (CA132755 and CA130899 to X.Y.), Ovarian Cancer Research Fund (292728 to M.L.), and National Natural Science Foundation of China (81272756 to Fei Li).	Abraham RT, 2001, GENE DEV, V15, P2177, DOI 10.1101/gad.914401; [Anonymous], 2014, HISTOCHEM CELL BIOL, V142, P713; Bardeesy N, 2002, NAT REV CANCER, V2, P897, DOI 10.1038/nrc949; Bristow RG, 2008, NAT REV CANCER, V8, P180, DOI 10.1038/nrc2344; Campbell PJ, 2010, NATURE, V467, P1109, DOI 10.1038/nature09460; Chen L, 2000, J BIOL CHEM, V275, P26196, DOI 10.1074/jbc.M000491200; Chiu CC, 2005, CANCE…	49	7	7	9	20	SPRINGER	NEW YORK	233 SPRING ST, NEW YORK, NY 10013 USA	0948-6143	1432-119X		HISTOCHEM CELL BIOL	Histochem. Cell Biol.	DEC	2014	142	6
J	de Abreu, FB; Liu, XY; Tsongalis, GJ				de Abreu, Francine B.; Liu, Xiaoying; Tsongalis, Gregory J.			miRNA analysis in pancreatic cancer: the Dartmouth experience	CLINICAL CHEMISTRY AND LABORATORY MEDICINE			English	Review						biomarkers; microRNAs expression; pancreatic ductal adenocarcinoma (PDAC); pancreatic intraepithelial neoplasia (PanIN)	DUCTAL ADENOCARCINOMA; AUTOIMMUNE PANCREATITIS; NONCODING RNAS; MICRORNA; DIAGNOSIS; BIOMARKERS; CELLS; PROGRESSION; EXPRESSION; PROGNOSIS	Pancreatic cancer is considered one of the most lethal cancers being the fourth leading cause of cancer deaths in adults in the United States because of the lack of early signs and symptoms and the lack of early detection. Pancreatic ductal adenocarcinoma (PDAC) is the most common histological type among pancreatic cancers, representing 80%-90% of all solid tumors of the pancreas. The majority of…	[Tsongalis, Gregory J.] Dartmouth Hitchcock Med Ctr, Dept Pathol, Lebanon, NH 03756 USA; [de Abreu, Francine B.; Liu, Xiaoying] Dartmouth Hitchcock Med Ctr, Dept Pathol & Lab Med, Lebanon, NH 03766 USA; [de Abreu, Francine B.; Liu, Xiaoying] Norris Cotton Canc Ctr, Lebanon, NH USA; [de Abreu, Francine B.; Liu, Xiaoying] Theodore & Audrey Geisel Sch Med Dartmouth, Hanover, NH USA		Tsongalis, GJ (通讯作者)，Dartmouth Hitchcock Med Ctr, Dept Pathol, Lebanon, NH 03756 USA.	Gregory.J.Tsongalis@hitchcock.org						Brand RE, 2014, CLIN GASTROENTEROL H, V12, P1717, DOI 10.1016/j.cgh.2014.02.038; Brat DJ, 1998, AM J SURG PATHOL, V22, P163, DOI 10.1097/00000478-199802000-00003; Brockie E, 1998, Ann Diagn Pathol, V2, P286, DOI 10.1016/S1092-9134(98)80020-8; Broderick JA, 2011, GENE THER, V18, P1104, DOI 10.1038/gt.2011.50; Brunetti O, 2015, ONCOTARGET, V6, P23323, DOI 10.18632/oncotarget.4492; Chari ST, 2007, S…	44	49	52	3	21	WALTER DE GRUYTER GMBH	BERLIN	GENTHINER STRASSE 13, D-10785 BERLIN, GERMANY	1434-6621	1437-4331		CLIN CHEM LAB MED	Clin. Chem. Lab. Med.	MAY	2017	55	5
J	Abudawood, M				Abudawood, Manal			Diabetes and cancer: A comprehensive review	JOURNAL OF RESEARCH IN MEDICAL SCIENCES			English	Review						Breast neoplasms; diabetic complications; gastric neoplasms; hepatic neoplasms	POPULATION-BASED COHORT; HEPATOCELLULAR-CARCINOMA; ENDOMETRIAL CANCER; BREAST-CANCER; INSULIN-RESISTANCE; METABOLIC SYNDROME; COLORECTAL-CANCER; PANCREATIC-CANCER; INCREASED RISK; UNITED-STATES	Diabetes mellitus (DM) is a common worldwide endocrine disorder characterized by hyperglycemia resulting from defects in insulin secretion and insulin action or both. A number of clinical studies have investigated diabetes and its causal relation with neoplasm. Several epidemiological studies have found that diabetic patients have an increased risk of different types of cancers, for example liver…	[Abudawood, Manal] King Saud Univ, Coll Appl Med Sci, Dept Clin Lab Sci, Riyadh, Saudi Arabia		Abudawood, M (通讯作者)，King Saud Univ, Coll Appl Med Sci, Dept Clin Lab Sci, Riyadh, Saudi Arabia.	mabudawoodksu@gmail.com						Amano K, 2014, MOL CLIN ONCOL, V2, P927, DOI 10.3892/mco.2014.398; American Diabetes Association, 2007, Diabetes Care, V30 Suppl 1, pS4; [Anonymous], 2018, LAT GLOB CANC DAT; Anothaisintawee T, 2013, ASIA-PAC J PUBLIC HE, V25, P368, DOI 10.1177/1010539513488795; Batabyal P, 2014, ANN SURG ONCOL, V21, P2453, DOI 10.1245/s10434-014-3625-6; Ben QW, 2011, EUR J CANCER, V47, P1928, DOI 10.1016/j.ejca.…	74	38	39	3	5	WOLTERS KLUWER MEDKNOW PUBLICATIONS	MUMBAI	WOLTERS KLUWER INDIA PVT LTD , A-202, 2ND FLR, QUBE, C T S NO 1498A-2 VILLAGE MAROL, ANDHERI EAST, MUMBAI, 400059, INDIA	1735-1995	1735-7136		J RES MED SCI	J. Res. Med. Sci.	OCT	2019	24
J	Yang, GJ; Yin, JX; Ou, K; Du, Q; Ren, WH; Jin, YJ; Peng, LM; Yang, L				Yang, Guangjian; Yin, Jiangxia; Ou, Kai; Du, Qiang; Ren, Wenhao; Jin, Yujing; Peng, Liming; Yang, Lin			Undifferentiated carcinoma with osteoclast-like giant cells of the pancreas harboring KRAS and BRCA mutations: case report and whole exome sequencing analysis	BMC GASTROENTEROLOGY			English	Article						Undifferentiated carcinoma with osteoclast-like giant cells; Pancreatic ductal adenocarcinoma; Pancreas; Case report; Whole exome sequencing	MISMATCH REPAIR DEFICIENCY; CLINICAL-SIGNIFICANCE; CANCER; TUMOR; ADENOCARCINOMA; SURVIVAL; EXPRESSION; LANDSCAPE; B7-H1	Background Undifferentiated carcinoma with osteoclast-like giant cells (UC-OGC) is an extremely uncommon pancreatic neoplasm that comprises less than 1% of all exocrine pancreatic tumors. To date, cases and data from whole-exome sequencing (WES) analysis have been reported by specific studies. We report a case of pancreatic UC-OGC with a literature review, and provide novel insights into the mole…	[Yang, Guangjian; Ou, Kai; Peng, Liming; Yang, Lin] Chinese Acad Med Sci & Peking Union Med Coll, Natl Clin Res Ctr Canc, Natl Canc Ctr, Dept Med Oncol,Canc Hosp, Beijing 100021, Peoples R China; [Yin, Jiangxia] Shouguang Hosp Tradit Chinese Med, Dept Oncol, Weifang 262700, Peoples R China; [Du, Qiang; Ren, Wenhao] Chinese Acad Med Sci & Peking Union Med Coll, Natl Clin Res Ctr Canc, Natl Canc Ct…		Yang, L (通讯作者)，Chinese Acad Med Sci & Peking Union Med Coll, Natl Clin Res Ctr Canc, Natl Canc Ctr, Dept Med Oncol,Canc Hosp, Beijing 100021, Peoples R China.	linyangcicams@126.com						Bailey P, 2016, NATURE, V531, P47, DOI 10.1038/nature16965; BANIEL J, 1987, ACTA CHIR SCAND, V153, P67; Biankin AV, 2012, NATURE, V491, P399, DOI 10.1038/nature11547; Birnbaum DJ, 2016, ONCOTARGET, V7, P71198, DOI 10.18632/oncotarget.11685; Bosman F. T., 2010, WHO classification of tumours of the digestive system; Burkadze G, 2009, PATHOL ONCOL RES, V15, P129, DOI 10.1007/s12253-008-9053-9; BYTH …	56	5	7	1	1	BMC	LONDON	CAMPUS, 4 CRINAN ST, LONDON N1 9XW, ENGLAND		1471-230X		BMC GASTROENTEROL	BMC Gastroenterol.	JUN 26	2020	20	1
J	Grippo, PJ; Fitchev, PS; Bentrem, DJ; Melstrom, LG; Dangi-Garimella, S; Krantz, SB; Heiferman, MJ; Chung, CH; Adrian, K; Cornwell, ML; Flesche, JB; Rao, SM; Talamonti, MS; Munshi, HG; Crawford, SE				Grippo, Paul J.; Fitchev, Philip S.; Bentrem, David J.; Melstrom, Laleh G.; Dangi-Garimella, Surabhi; Krantz, Seth B.; Heiferman, Michael J.; Chung, Chuhan; Adrian, Kevin; Cornwell, Mona L.; Flesche, Jan B.; Rao, Sambasiva M.; Talamonti, Mark S.; Munshi, Hidayatullah G.; Crawford, Susan E.			Concurrent PEDF deficiency and Kras mutation induce invasive pancreatic cancer and adipose-rich stroma in mice	GUT			English	Article							EPITHELIUM-DERIVED FACTOR; PIGMENT-EPITHELIUM; INSULIN-RESISTANCE; PROGRESSION MODEL; PAT-PROTEINS; EXPRESSION; DIFFERENTIATION; DISSEMINATION; INVOLVEMENT; INHIBITOR	Background and aims Pigment epithelium-derived factor (PEDF), a non-inhibitory SERPIN with potent antiangiogenic activity, has been recently implicated in metabolism and adipogenesis, both of which are known to influence pancreatic cancer progression. Increased pancreatic fat in human pancreatic tumour correlates with greater tumour dissemination while PEDF deficiency in mice promotes pancreatic …	[Grippo, Paul J.] Northwestern Univ, Robert H Lurie Comprehens Canc Ctr, Feinberg Sch Med, Dept Surg, Chicago, IL 60611 USA; [Fitchev, Philip S.; Cornwell, Mona L.; Talamonti, Mark S.; Crawford, Susan E.] NorthShore Univ, Res Inst, Dept Surg, Evanston, IL USA; [Dangi-Garimella, Surabhi; Munshi, Hidayatullah G.] Northwestern Univ, Dept Med, Feinberg Sch Med, Chicago, IL 60611 USA; [Chung, Chuhan] …		Grippo, PJ (通讯作者)，Northwestern Univ, Robert H Lurie Comprehens Canc Ctr, Feinberg Sch Med, Dept Surg, 303 E Super St,Lurie 3-105, Chicago, IL 60611 USA.	p-grippo@northwestern.edu	Krantz, Seth/T-3900-2019		Barnum Foundation; Zell Family Foundation at the Northwestern University; Nathan and Isabel Miller Family Foundation; IDP Foundation; NIH [R01-CA126888, R01-CA64239]; NATIONAL CANCER INSTITUTE [R01CA126888, R01CA064239] Funding Source: NIH RePORTER	Barnum Foundation; Zell Family Foundation at the Northwestern University; Nathan and Isabel Miller Family Foundation; IDP Foundation; NIH(United States Department of Health & Human ServicesNational Institutes of Health (NIH) - USA); NATIONAL CANCER INSTITUTE(United States Department of Health & Human ServicesNational Institutes of Health (NIH) - USANIH National Cancer Institute (NCI))	The research described herein was generously supported by funds provided by the Barnum Foundation and Zell Family Foundation at the Northwestern University, the Nathan and Isabel Miller Family Foundation, the IDP Foundation, NIH R01-CA126888 (HGM) and NIH R01-CA64239 (SEC).	Anand SS, 2011, PLOS ONE, V6, DOI 10.1371/journal.pone.0022112; BENITO M, 1991, SCIENCE, V253, P565, DOI 10.1126/science.1857988; Bergers G, 2000, NAT CELL BIOL, V2, P737, DOI 10.1038/35036374; Bickel PE, 2009, BBA-MOL CELL BIOL L, V1791, P419, DOI 10.1016/j.bbalip.2009.04.002; Bluhre M, 2009, EXP CLIN ENDOCR DIAB, V117, P241, DOI 10.1055/s-0029-1192044; Bluher M, 2004, J BIOL CHEM, V279, P31902,…	48	54	54	0	12	BMJ PUBLISHING GROUP	LONDON	BRITISH MED ASSOC HOUSE, TAVISTOCK SQUARE, LONDON WC1H 9JR, ENGLAND	0017-5749	1468-3288		GUT	Gut	OCT	2012	61	10
J	Mohammad, GH; Damink, SWMO; Malago, M; Dhar, DK; Pereira, SP				Mohammad, Goran Hamid; Damink, S. W. M. Olde; Malago, Massimo; Dhar, Dipok Kumar; Pereira, Stephen P.			Pyruvate Kinase M2 and Lactate Dehydrogenase A Are Overexpressed in Pancreatic Cancer and Correlate with Poor Outcome	PLOS ONE			English	Article							TUMOR M2-PYRUVATE KINASE; INFILTRATING LYMPHOCYTES; NUCLEAR TRANSLOCATION; AEROBIC GLYCOLYSIS; PROGNOSTIC-FACTOR; CELL CARCINOMA; PKM2 PROMOTES; MARKER; PHOSPHORYLATION; PROGRESSION	Pancreatic cancer has a 5-year survival rate of less than 4%. Despite advances in diagnostic technology, pancreatic cancer continues to be diagnosed at a late and incurable stage. Accurate biomarkers for early diagnosis and to predict treatment response are urgently needed. Since alteration of glucose metabolism is one of the hallmarks of cancer cells, we proposed that pyruvate kinase type M2 (M2…	[Mohammad, Goran Hamid; Damink, S. W. M. Olde; Malago, Massimo; Dhar, Dipok Kumar; Pereira, Stephen P.] UCL, Royal Free Hosp Campus, UCL Inst Liver & Digest Hlth, London, England; [Mohammad, Goran Hamid] Univ Sulaimani, Sch Sci, Dept Chem, Sulaimanyah, Kurdistan Regio, Iraq; [Damink, S. W. M. Olde] Maastricht Univ, Med Ctr, Dept Surg, NL-6200 MD Maastricht, Netherlands; [Dhar, Dipok Kumar] King F…		Pereira, SP (通讯作者)，UCL, Royal Free Hosp Campus, UCL Inst Liver & Digest Hlth, London, England.	stephen.pereira@ucl.ac.uk	Pereira, Stephen P/C-5639-2009; Damink, Steven WM Olde/U-7919-2019; Mohammad, Goran/C-6819-2019	Pereira, Stephen P/0000-0003-0821-1809; Damink, Steven WM Olde/0000-0002-5202-9345; Mohammad, Goran/0000-0003-4822-1497	Pancreatic Cancer Research Fund; Jason Boas Foundation; NIH [P01 CA084203]; UCLH/UCL Comprehensive Biomedical Centre from the Department of Health's National Institute for Health Research (NIHR) Biomedical Research Centres funding scheme; NATIONAL CANCER INSTITUTE [P01CA084203] Funding Source: NIH RePORTER	Pancreatic Cancer Research Fund; Jason Boas Foundation; NIH(United States Department of Health & Human ServicesNational Institutes of Health (NIH) - USA); UCLH/UCL Comprehensive Biomedical Centre from the Department of Health's National Institute for Health Research (NIHR) Biomedical Research Centres funding scheme; NATIONAL CANCER INSTITUTE(United States Department of Health & Human ServicesNati…	This work was supported by the Pancreatic Cancer Research Fund, The Jason Boas Foundation, NIH grant P01 CA084203 and the UCLH/UCL Comprehensive Biomedical Centre, which receives a proportion of funding from the Department of Health's National Institute for Health Research (NIHR) Biomedical Research Centres funding scheme. The funders had no role in study design, data collection and analysis, dec…	American Cancer Society, 2014, CANC FACT FIG 2014; Anastasiou D, 2012, NAT CHEM BIOL, V8, P839, DOI 10.1038/NCHEMBIO.1060; Ashida A, 2006, INT J ONCOL, V28, P1345; Azoitei N, Z GASTROENTEROL, V51, pK55; Billiard J, 2013, CANCER METAB, V1, DOI 10.1186/2049-3002-1-19; Cancer Research UK, 2014, PANCR CANC STAT; Christofk HR, 2008, NATURE, V452, P230, DOI 10.1038/nature06734; Conroy T, 2011, NEW ENGL…	66	52	55	0	17	PUBLIC LIBRARY SCIENCE	SAN FRANCISCO	1160 BATTERY STREET, STE 100, SAN FRANCISCO, CA 94111 USA	1932-6203			PLOS ONE	PLoS One	MAR 18	2016	11	3
J	LAVECCHIA, C; NEGRI, E; FRANCESCHI, S; DAVANZO, B; BOYLE, P				LAVECCHIA, C; NEGRI, E; FRANCESCHI, S; DAVANZO, B; BOYLE, P			A CASE-CONTROL STUDY OF DIABETES-MELLITUS AND CANCER RISK	BRITISH JOURNAL OF CANCER			English	Article							ENDOMETRIAL CANCER; PANCREATIC-CANCER; HEPATOCELLULAR-CARCINOMA; MEDICAL HISTORY; MORTALITY; POPULATION; HORMONES; MEN; EPIDEMIOLOGY; CONSUMPTION	The relationship between diabetes mellitus and cancer risk was investigated using data from an integrated series of case-control studies conducted in Northern Italy between 1983 and 1992. Cases were 9,991 patients with incident, histologically confirmed neoplasms below age 75, including 181 cancers of the oral cavity and pharynx, 316 of the oesophagus, 723 of the stomach, 828 of the colon, 498 of…	UNIV MILAN,IST STAT MED & BIOMETRIA,I-20133 MILAN,ITALY; CTR REG RIFERIMENTO ONCOL,I-33081 AVIANO,ITALY; IST EUROPEO ONCOL,I-20141 MILAN,ITALY		LAVECCHIA, C (通讯作者)，IST RIC FARMACOL MARIO NEGRI,VIA ERITREA 62,I-20157 MILAN,ITALY.		Boyle, Peter/A-4380-2014; Negri, Eva Vanna Lorenza/AAC-5698-2019; franceschi, silvia/M-2452-2014; Negri, Eva/B-7244-2013; D'Avanzo, Barbara/AAA-7654-2020	Boyle, Peter/0000-0001-6251-0610; Negri, Eva Vanna Lorenza/0000-0001-9712-8526; franceschi, silvia/0000-0003-4181-8071; Negri, Eva/0000-0001-9712-8526; D'Avanzo, Barbara/0000-0002-0361-7263; La Vecchia, Carlo/0000-0003-1441-897X				ARMSTRONG B, 1976, BRIT J PREV SOC MED, V30, P151; CUZICK J, 1989, INT J CANCER, V43, P415, DOI 10.1002/ijc.2910430312; FRANCESCHI S, 1990, EUR J CANCER, V26, P781, DOI 10.1016/0277-5379(90)90151-I; GREEN A, 1984, DIABETOLOGIA, V26, P190; KELLY JP, 1990, AM J EPIDEMIOL, V131, P79, DOI 10.1093/oxfordjournals.aje.a115488; KESSLER II, 1971, J CHRON DIS, V23, P579, DOI 10.1016/0021-9681(71)90133-0; K…	26	251	252	0	5	STOCKTON PRESS	BASINGSTOKE	HOUNDMILLS, BASINGSTOKE, HAMPSHIRE, ENGLAND RG21 6XS	0007-0920			BRIT J CANCER	Br. J. Cancer	NOV	1994	70	5
J	Ciochina, M; Balaban, DV; Manucu, G; Jinga, M; Gheorghe, C				Ciochina, Marina; Balaban, Daniel Vasile; Manucu, George; Jinga, Mariana; Gheorghe, Cristian			The Impact of Pancreatic Exocrine Diseases on the beta-Cell and Glucose Metabolism-A Review with Currently Available Evidence	BIOMOLECULES			English	Review						pancreatic beta-cells; diabetes mellitus; pancreatic exocrine insufficiency; chronic pancreatitis; acute pancreatitis; cystic fibrosis; pancreatic surgery; pancreatic adenocarcinoma; autoimmune pancreatitis	PAPILLARY MUCINOUS NEOPLASMS; DIABETES-MELLITUS SECONDARY; QUALITY-OF-LIFE; CYSTIC-FIBROSIS; INSULIN-RESISTANCE; PLASMA-GLUCOSE; STELLATE CELLS; RISK-FACTORS; CANCER; PANCREATICODUODENECTOMY	Pancreatic exocrine and endocrine dysfunctions often come together in the course of pancreatic diseases as interdependent manifestations of the same organ. However, the mechanisms underlying the bidirectional connection of the exocrine and endocrine pancreas are not fully understood. In this review, we aimed to synthetize the current knowledge regarding the effects of several exocrine pancreatic …	[Ciochina, Marina; Balaban, Daniel Vasile; Jinga, Mariana; Gheorghe, Cristian] Carol Davila Univ Med & Pharm, Fac Med, Bucharest 050474, Romania; [Balaban, Daniel Vasile; Manucu, George; Jinga, Mariana] Cent Mil Emergency Univ Hosp, Dept Gastroenterol, Bucharest 010825, Romania; [Gheorghe, Cristian] Fundeni Clin Inst, Dept Gastroenterol, Bucharest 022328, Romania		Ciochina, M (通讯作者)，Carol Davila Univ Med & Pharm, Fac Med, Bucharest 050474, Romania.	marina.ciochina@drd.umfcd.ro; vasile.balaban@umfcd.ro; george.manucu@rez.umfcd.ro; mariana.jinga@umfcd.ro; cristian.gheorghe@umfcd.ro	Balaban, Daniel Vasile/J-5795-2019	Balaban, Daniel Vasile/0000-0003-3436-8041; Balaban (Ciochina), Marina/0000-0002-8160-4388				Aggarwal G, 2012, GASTROENTEROLOGY, V143, P1510, DOI 10.1053/j.gastro.2012.08.044; Ali BR, 2009, MED HYPOTHESES, V72, P55, DOI 10.1016/j.mehy.2008.07.058; Amer Diabet Assoc, 2014, DIABETES CARE, V37, pS14, DOI 10.2337/dc14-S014; Balduzzi A, 2020, PANCREATOLOGY, V20, P193, DOI 10.1016/j.pan.2019.12.014; Barrio R, 2015, EUR J ENDOCRINOL, V172, pR131, DOI 10.1530/EJE-14-0644; Beger HG, 2020, HPB, V2…	89	0	0	0	0	MDPI	BASEL	ST ALBAN-ANLAGE 66, CH-4052 BASEL, SWITZERLAND		2218-273X		BIOMOLECULES	Biomolecules	MAY	2022	12	5
J	Sperti, C; Pasquali, C; Chierichetti, F; Liessi, G; Ferlin, G; Pedrazzoli, S				Sperti, C; Pasquali, C; Chierichetti, F; Liessi, G; Ferlin, G; Pedrazzoli, S			Value of 18-fluorodeoxyglucose positron emission tomography in the management of patients with cystic tumors of the pancreas	ANNALS OF SURGERY			English	Article							F-18 FLUORODEOXYGLUCOSE; DIFFERENTIAL-DIAGNOSIS; NEEDLE ASPIRATION; LIVER METASTASES; FLUID ANALYSIS; FDG-PET; CARCINOMA; CANCER; CYSTADENOMA; NEOPLASMS	Objective To assess the reliability of 18-fluorodeoxyglucose positron emission tomography (18-FDG PET) in distinguishing benign from malignant cystic lesions of the pancreas. Summary Background Data The preoperative differential diagnosis of cystic lesions of the pancreas remains difficult: the most important point is to identify malignant or premalignant cysts that require resection. 18-FDG PET …	Univ Padua, Dept Med Sci, Padua, Italy; Univ Padua, Dept Surg Sci, Padua, Italy; Castelfranco Hosp, Dept Nucl Med, Treviso, Italy; Castelfranco Hosp, Dept Radiol, Treviso, Italy		Pasquali, C (通讯作者)，Osped Busonera, Via Gattamelata 64, I-35128 Padua, Italy.	cpasqual@uxl.unipd.it		CHIERICHETTI, FRANCA/0000-0002-1898-4736				Bares R, 1996, RADIOLOGE, V36, P435, DOI 10.1007/s001170050093; BARES R, 1994, RADIOLOGY, V192, P79, DOI 10.1148/radiology.192.1.8208970; Bartsch D, 1998, ANN SURG, V228, P79, DOI 10.1097/00000658-199807000-00012; Berberat P, 1999, WORLD J SURG, V23, P882, DOI 10.1007/s002689900593; Carlson SK, 1998, ABDOM IMAGING, V23, P387, DOI 10.1007/s002619900366; Clark L, 1998, GASTROENTEROLOGY, V114, pA138…	37	88	93	0	1	LIPPINCOTT WILLIAMS & WILKINS	PHILADELPHIA	TWO COMMERCE SQ, 2001 MARKET ST, PHILADELPHIA, PA 19103 USA	0003-4932	1528-1140		ANN SURG	Ann. Surg.	NOV	2001	234	5
J	Zhang, T; Tan, XL; Xu, Y; Wang, ZZ; Xiao, CH; Liu, R				Zhang, Tao; Tan, Xiang-Long; Xu, Yong; Wang, Zi-Zheng; Xiao, Chao-Hui; Liu, Rong			Expression and Prognostic Value of Indoleamine 2,3-dioxygenase in Pancreatic Cancer	CHINESE MEDICAL JOURNAL			English	Article						Immunohistochemistry; Indoleamine 2,3-dioxygenase; Pancreatic Neoplasms; Prognosis	REGULATORY T-CELLS; DENDRITIC CELLS; CERVICAL-CANCER; 2,3 DIOXYGENASE; BREAST-CANCER; IDO; CARCINOMA; 3-DIOXYGENASE; STATISTICS	Background: Indoleamine 2,3-dioxygenase (IDO), an enzyme for tryptophan metabolism through the kynurenine pathway, exhibits an immunosuppressive effect and induces immune tolerance in tumor cells. The effects of IDO on pancreatic cancer are poorly understood. This study aimed to investigate the expression and prognostic significance of IDO in pancreatic cancer. Methods: We evaluated the protein e…	[Zhang, Tao; Tan, Xiang-Long; Xu, Yong; Wang, Zi-Zheng; Xiao, Chao-Hui; Liu, Rong] Chinese Peoples Liberat Army Gen Hosp, Chinese Peoples Liberat Army Med Sch, Dept Hepatobiliary & Pancreat Surg Oncol, 28 Fuxing Rd, Beijing 100853, Peoples R China		Liu, R (通讯作者)，Chinese Peoples Liberat Army Gen Hosp, Chinese Peoples Liberat Army Med Sch, Dept Hepatobiliary & Pancreat Surg Oncol, 28 Fuxing Rd, Beijing 100853, Peoples R China.	liurong301@126.com						Ben-Haj-Ayed A, 2016, IMMUNOL LETT, V169, P23, DOI 10.1016/j.imlet.2015.11.012; Bi WW, 2014, ASIAN PAC J CANCER P, V15, P5535, DOI 10.7314/APJCP.2014.15.14.5535; Cavia-Saiz M, 2014, MOL BIOL REP, V41, P2275, DOI 10.1007/s11033-014-3080-2; Chen WQ, 2015, CHINESE J CANCER RES, V27, P1, DOI 10.3978/j.issn.1000-9604.2015.02.07; Chiorean EG, 2015, DRUG DES DEV THER, V9, P3529, DOI 10.2147/DDDT.S60328;…	31	24	27	0	2	WOLTERS KLUWER MEDKNOW PUBLICATIONS	MUMBAI	WOLTERS KLUWER INDIA PVT LTD , A-202, 2ND FLR, QUBE, C T S NO 1498A-2 VILLAGE MAROL, ANDHERI EAST, MUMBAI, 400059, INDIA	0366-6999			CHINESE MED J-PEKING	Chin. Med. J.	MAR 20	2017	130	6
J	Amato, E; Mafficini, A; Hirabayashi, K; Lawlor, RT; Fassan, M; Vicentini, C; Barbi, S; Delfino, P; Sikora, K; Rusev, B; Simbolo, M; Esposito, I; Antonello, D; Pea, A; Sereni, E; Ballotta, M; Maggino, L; Marchegiani, G; Ohike, N; Wood, LD; Salvia, R; Kloppel, G; Zamboni, G; Scarpa, A; Corbo, V				Amato, Eliana; Mafficini, Andrea; Hirabayashi, Kenichi; Lawlor, Rita T.; Fassan, Matteo; Vicentini, Caterina; Barbi, Stefano; Delfino, Pietro; Sikora, Katarzyna; Rusev, Borislav; Simbolo, Michele; Esposito, Irene; Antonello, Davide; Pea, Antonio; Sereni, Elisabetta; Ballotta, Maria; Maggino, Laura; Marchegiani, Giovanni; Ohike, Nobuyuki; Wood, Laura D.; Salvia, Roberto; Kloeppel, Guenter; Zamboni…			Molecular alterations associated with metastases of solid pseudopapillary neoplasms of the pancreas	JOURNAL OF PATHOLOGY			English	Article						Solid pseudopapillary neoplasms; pancreas; hypoxia; epigenetic regulators; metastasis	MUTATIONS; CANCER; BAP1; TUMORS; COMPONENTS; PHENOTYPE; CARCINOMA; FRAMEWORK; REVEALS; PATHWAY	Solid pseudopapillary neoplasms (SPN) of the pancreas are rare, low-grade malignant neoplasms that metastasise to the liver or peritoneum in 10-15% of cases. They almost invariably present somatic activating mutations of CTNNB1. No comprehensive molecular characterisation of metastatic disease has been conducted to date. We performed whole-exome sequencing and copy-number variation (CNV) analysis…	[Amato, Eliana; Mafficini, Andrea; Lawlor, Rita T.; Fassan, Matteo; Vicentini, Caterina; Sikora, Katarzyna; Rusev, Borislav; Simbolo, Michele; Scarpa, Aldo; Corbo, Vincenzo] Univ Verona, ARC Net Res Ctr, Verona, Italy; [Amato, Eliana; Mafficini, Andrea; Hirabayashi, Kenichi; Lawlor, Rita T.; Fassan, Matteo; Vicentini, Caterina; Barbi, Stefano; Delfino, Pietro; Sikora, Katarzyna; Rusev, Borislav; …		Scarpa, A (通讯作者)，Univ Verona, Dept Diagnost & Publ Hlth, ARC Net Res Ctr, Policlin GB Rossi, Piazzale LA Scuro 10, I-37134 Verona, Italy.	aldo.scarpa@univr.it	Wood, Laura/ABF-1531-2020; Salvia, Roberto/J-1773-2018; Marchegiani, Giovanni/J-1823-2018; Pea, Antonio/AAC-5994-2022; Esposito, Irene/AAQ-2891-2021; Simbolo, Michele/AAB-1851-2019; Mafficini, Andrea/AAK-8158-2020; Fassan, Matteo/F-5152-2012; Corbo, Vincenzo/J-7754-2016; Scarpa, Aldo/K-6832-2016	Marchegiani, Giovanni/0000-0002-6824-4533; Pea, Antonio/0000-0002-0509-6756; Simbolo, Michele/0000-0002-0866-4499; Mafficini, Andrea/0000-0002-7471-3121; Maggino, Laura/0000-0002-6248-4480; Fassan, Matteo/0000-0001-6515-5482; lawlor, Rita/0000-0003-3160-0634; Corbo, Vincenzo/0000-0002-6340-8009; Delfino, Pietro/0000-0003-0119-0830; Scarpa, Aldo/0000-0003-1678-739X; Hirabayashi, Kenichi/0000-0002-…	Italian Cancer Genome Project [FIRB RBAP10AHJB]; Associazione Italiana Ricerca Cancro (AIRC) [12182, 18178]; FP7 European Community Grant [602783]; Fondazione Nadia Valsecchi	Italian Cancer Genome Project; Associazione Italiana Ricerca Cancro (AIRC)(Fondazione AIRC per la ricerca sul cancro); FP7 European Community Grant; Fondazione Nadia Valsecchi	The study was supported by the Italian Cancer Genome Project (grant no. FIRB RBAP10AHJB), Associazione Italiana Ricerca Cancro (AIRC; grant no. 12182 to AS and 18178 to VC), FP7 European Community Grant (Cam-Pac No 602783). PD is supported by Fondazione Nadia Valsecchi. The funding agencies had no role in the collection, analysis and interpretation of data or in the writing of the manuscript.	Andricovich J, 2018, CANCER CELL, V33, P512, DOI 10.1016/j.ccell.2018.02.003; Aoki M, 1999, P NATL ACAD SCI USA, V96, P139, DOI 10.1073/pnas.96.1.139; Bailey P, 2016, NATURE, V531, P47, DOI 10.1038/nature16965; Blayney Jaine K, 2018, Oncotarget, V9, P18518, DOI 10.18632/oncotarget.24906; Bott M, 2011, NAT GENET, V43, P668, DOI 10.1038/ng.855; Briest F, 2014, THERANOSTICS, V4, P336, DOI 10.7150/th…	46	19	20	0	3	WILEY	HOBOKEN	111 RIVER ST, HOBOKEN 07030-5774, NJ USA	0022-3417	1096-9896		J PATHOL	J. Pathol.	JAN	2019	247	1
J	Duan, H; Baratto, L; Laudicella, R; Stracuzzi, F; Baldari, S; Iagaru, A				Duan, H.; Baratto, L.; Laudicella, R.; Stracuzzi, F.; Baldari, S.; Iagaru, A.			Molecular imaging of pancreatic neoplasms	CLINICAL AND TRANSLATIONAL IMAGING			English	Review						Pancreatic cancer; Pancreatic neuroendocrine tumor; PET/CT; PET/MRI; FDG; Gallium		Purpose Pancreatic ductal adenocarcinomas (PDACs) derive from the exocrine pancreas and account for the majority of pancreatic tumors (95%). It is the seventh leading cause of cancer-related deaths and shows one of the worst prognoses in oncology with a 5-year survival rate of 9%. Pancreatic neuroendocrine tumors (pNETs) derive from the endocrine part of the pancreas. Well-differentiated pNETs ar…	[Duan, H.; Baratto, L.; Iagaru, A.] Stanford Univ, Dept Radiol, Div Nucl Med & Mol Imaging, Stanford, CA 94305 USA; [Laudicella, R.; Stracuzzi, F.; Baldari, S.] Univ Messina, Dept Biomed & Dent Sci & Morphofunct Imaging, Nucl Med Unit, Messina, Italy		Laudicella, R (通讯作者)，Univ Messina, Dept Biomed & Dent Sci & Morphofunct Imaging, Nucl Med Unit, Messina, Italy.	riclaudi@hotmail.it	Duan, Heying/AAX-1932-2021; Baldari, Sergio/AAC-5792-2022	Duan, Heying/0000-0002-2834-5524; Stracuzzi, Federica/0000-0001-7098-0639; Laudicella, Riccardo/0000-0002-2842-0301				Asagi A, 2013, PANCREAS, V42, P11, DOI 10.1097/MPA.0b013e3182550d77; Baek S, 2012, CLIN CANCER RES, V18, P5427, DOI 10.1158/1078-0432.CCR-12-0214; Bang S, 2006, J CLIN GASTROENTEROL, V40, P923, DOI 10.1097/01.mcg.0000225672.68852.05; Barber TW, 2011, INTERN MED J, V41, P776, DOI 10.1111/j.1445-5994.2010.02257.x; Barreto SG, 2019, ANZ J SURG, V89, P481, DOI 10.1111/ans.14764; Basu S, 2015, NUCL ME…	107	1	1	3	8	SPRINGER-VERLAG ITALIA SRL	MILAN	VIA DECEMBRIO, 28, MILAN, 20137, ITALY	2281-5872	2281-7565		CLIN TRANSL IMAGING	Clin. Transl. Imaging	APR	2021	9	2
J	Jackson, TC; Debey, B; Lindbloom-Hawley, S; Jones, BT; Schermerhorn, T				Jackson, T. C.; Debey, B.; Lindbloom-Hawley, S.; Jones, B. T.; Schermerhorn, T.			Cellular and Molecular Characterization of a Feline Insulinoma	JOURNAL OF VETERINARY INTERNAL MEDICINE			English	Article						Endocrine cancer; Gene expression; Hypoglycemia; Immunohistochemistry; Islet cell tumor; Pancreas	GLUCOKINASE GENE; EXPRESSION; OVEREXPRESSION; HYPOGLYCEMIA; CELLS; TUMOR; CAT	Insulinoma is an autonomous insulin-secreting islet cell neoplasm that is rarely diagnosed in cats. The clinical and pathological aspects of feline insulinoma have been described previously, but the molecular characteristics of these tumors have not been investigated. The study objectives were to characterize peptide hormone production and determine expression of selected genes involved in glucos…	[Jackson, T. C.; Debey, B.; Lindbloom-Hawley, S.; Schermerhorn, T.] Kansas State Univ, Coll Vet Med, Dept Clin Sci, Manhattan, KS 66506 USA; [Jones, B. T.] Anim Clin, Hastings, NE USA		Schermerhorn, T (通讯作者)，Kansas State Univ, Coll Vet Med, Dept Clin Sci, 1800 Denison Ave, Manhattan, KS 66506 USA.	tscherme@vet.ksu.edu	Schermerhorn, Thomas/AAC-5116-2022	Schermerhorn, Thomas/0000-0002-6800-0969	Mentored Clinical, Applied, or Translational Research (MCAT Research)	Mentored Clinical, Applied, or Translational Research (MCAT Research)	Partial support for this work was provided by a Mentored Clinical, Applied, or Translational Research ( MCAT Research) grant to Dr TS.	Baroni MG, 1999, J ENDOCRINOL, V161, P59, DOI 10.1677/joe.0.1610059; Donley Vicky R, 2005, BMC Vet Res, V1, P8, DOI 10.1186/1746-6148-1-8; GIDDINGS SJ, 1993, AM J PHYSIOL, V265, pE259, DOI 10.1152/ajpendo.1993.265.2.E259; Greene SN, 2008, J SMALL ANIM PRACT, V49, P38, DOI 10.1111/j.1748-5827.2007.00404.x; HAWKS D, 1992, J VET INTERN MED, V6, P193, DOI 10.1111/j.1939-1676.1992.tb00336.x; Hussain K…	18	7	7	0	7	WILEY	HOBOKEN	111 RIVER ST, HOBOKEN 07030-5774, NJ USA	0891-6640	1939-1676		J VET INTERN MED	J. Vet. Intern. Med.	MAR-APR	2009	23	2
J	Park, M; Lim, JS; Lee, HJ; Na, K; Lee, MJ; Kang, CM; Paik, YK; Kim, H				Park, Minhee; Lim, Jong-Sun; Lee, Hyoung-Joo; Na, Keun; Lee, Min Jung; Kang, Chang Moo; Paik, Young-Ki; Kim, Hoguen			Distinct Protein Expression Profiles of Solid-Pseudopapillary Neoplasms of the Pancreas	JOURNAL OF PROTEOME RESEARCH			English	Article						solid-pseudopapillary neoplasm; protein expression profiles; mRNA expression	RNA-BINDING PROTEIN; BETA-CATENIN; GENE-EXPRESSION; PATHWAYS; CANCER; TUMOR	Solid-pseudopapillary neoplasm (SPN) is an uncommon pancreatic tumor with mutation in CTNNB1 and distinct clinical and pathological features. We compared the proteomic profiles of SPN to mRNA expression. Pooled SPNs and pooled non-neoplastic pancreatic tissues were examined with high-resolution mass spectrometry. We identified 329 (150 up-regulated and 179 down-regulated) differentially expressed…	[Park, Minhee; Kim, Hoguen] Yonsei Univ, Coll Med, Dept Pathol, Seoul 120752, South Korea; [Park, Minhee; Kim, Hoguen] Yonsei Univ, Coll Med, Med Sci BK21, Seoul 120752, South Korea; [Kang, Chang Moo] Yonsei Univ, Coll Med, Dept Hepatobiliary & Pancreat Surg, Seoul 120752, South Korea; [Lim, Jong-Sun; Lee, Hyoung-Joo; Na, Keun; Lee, Min Jung; Paik, Young-Ki] Yonsei Univ, World Class Univ Program,…		Kim, H (通讯作者)，Yonsei Univ, Coll Med, Dept Pathol, Seoul 120752, South Korea.	hkyonsei@yuhs.ac		Kang, Chang Moo/0000-0002-5382-4658	Korea Health Technology R&D Project through Korea Health Industry Development Institute (KHIDI) - Ministry of Health & Welfare, Republic of Korea [HI14C0068, HR14C0005]	Korea Health Technology R&D Project through Korea Health Industry Development Institute (KHIDI) - Ministry of Health & Welfare, Republic of Korea	This research was supported by a grant of Korea Health Technology R&D Project through the Korea Health Industry Development Institute (KHIDI), funded by the Ministry of Health & Welfare, Republic of Korea (grant nos. HI14C0068 and HR14C0005).	Abraham SC, 2002, AM J PATHOL, V160, P1361, DOI 10.1016/S0002-9440(10)62563-1; Aoki M, 1999, P NATL ACAD SCI USA, V96, P139, DOI 10.1073/pnas.96.1.139; Barth AI, 1997, CURR OPIN CELL BIOL, V9, P683, DOI 10.1016/S0955-0674(97)80122-6; Bosman F, 2010, WHO CLASSIF TUMOURS, V4, P417; Cavard C, 2009, J PATHOL, V218, P201, DOI 10.1002/path.2524; CROZAT A, 1993, NATURE, V363, P640, DOI 10.1038/363640a0;…	27	18	19	0	9	AMER CHEMICAL SOC	WASHINGTON	1155 16TH ST, NW, WASHINGTON, DC 20036 USA	1535-3893	1535-3907		J PROTEOME RES	J. Proteome Res.	AUG	2015	14	8
J	Heidt, DG; Burant, C; Simeone, DM				Heidt, David G.; Burant, Charles; Simeone, Diane M.			Total pancreatectomy: Indications, operative technique, and postoperative sequelae	JOURNAL OF GASTROINTESTINAL SURGERY			English	Article						pancreatic neoplasms; chronic pancreatitis; pancreatectomy; diabetes	STAGE CHRONIC-PANCREATITIS; PAPILLARY MUCINOUS TUMORS; QUALITY-OF-LIFE; INTRADUCTAL PAPILLARY; GLUCOSE-METABOLISM; DUCTAL ADENOCARCINOMA; WHIPPLE RESECTION; CANCER KINDREDS; GLUCAGON; HYPOGLYCEMIA	Total pancreatectomy has been used to treat both benign and malignant disease of the pancreas, but its use has been limited by concerns about management of the apancreatic state with its attendant total endocrine and exocrine insufficiency. Here, we review the indications for total pancreatectomy, operative technique, and improvements in the postoperative management of patients. Total pancreatect…	Univ Michigan, Med Ctr, Ann Arbor, MI 48109 USA; Univ Michigan, Dept Surg, Ann Arbor, MI 48109 USA; Univ Michigan, Dept Mol & Integrat Physiol, Ann Arbor, MI 48109 USA; Univ Michigan, Dept Internal Med, Ann Arbor, MI 48109 USA		Simeone, DM (通讯作者)，Univ Michigan, Med Ctr, TC 2922D,Box 0331,1500 E Med Ctr Dr, Ann Arbor, MI 48109 USA.	simeone@umich.edu		Burant, Charles/0000-0001-9189-5003				Alexakis N, 2003, BRIT J SURG, V90, P1401, DOI 10.1002/bjs.4324; AMIEL SA, 1988, DIABETES, V37, P901, DOI 10.2337/diabetes.37.7.901; Azar C, 1996, GUT, V39, P457, DOI 10.1136/gut.39.3.457; BAJORUNAS DR, 1986, J CLIN ENDOCR METAB, V63, P439, DOI 10.1210/jcem-63-2-439; Bartsch DK, 2003, BRIT J SURG, V90, P386, DOI 10.1002/bjs.4127; Billings BJ, 2005, J GASTROINTEST SURG, V9, P1059, DOI 10.1016/j.ga…	69	75	92	0	2	SPRINGER	NEW YORK	233 SPRING ST, NEW YORK, NY 10013 USA	1091-255X	1873-4626		J GASTROINTEST SURG	J. Gastrointest. Surg.	FEB	2007	11	2
J	Balzano, G; Maffi, P; Nano, R; Mercalli, A; Melzi, R; Aleotti, F; Zerbi, A; De Cobelli, F; Gavazzi, F; Magistretti, P; Scavini, M; Peccatori, J; Secchi, A; Ciceri, F; Del Maschio, A; Falconi, M; Piemonti, L				Balzano, G.; Maffi, P.; Nano, R.; Mercalli, A.; Melzi, R.; Aleotti, F.; Zerbi, A.; De Cobelli, F.; Gavazzi, F.; Magistretti, P.; Scavini, M.; Peccatori, J.; Secchi, A.; Ciceri, F.; Del Maschio, A.; Falconi, M.; Piemonti, L.			Autologous Islet Transplantation in Patients Requiring Pancreatectomy: A Broader Spectrum of Indications Beyond Chronic Pancreatitis	AMERICAN JOURNAL OF TRANSPLANTATION			English	Article							COMPLETION PANCREATECTOMY; DISTAL PANCREATECTOMY; CANCER ADVANCES; AUTOTRANSPLANTATION; PANCREATICODUODENECTOMY; FISTULA; ADENOCARCINOMA; OUTCOMES; COMPLICATIONS; MANAGEMENT	Islet autotransplantation (IAT) is usually performed in patients undergoing pancreatic surgery for chronic pancreatitis. In the present series, IAT was offered also to patients undergoing pancreatic surgery for both nonmalignant and malignant diseases, having either completion pancreatectomy as treatment for severe pancreatic fistulas (n = 21) or extensive distal pancreatectomy for neoplasms of t…	[Balzano, G.; Aleotti, F.; Falconi, M.] IRCCS San Raffaele Sci Inst, Pancreat Surg Unit, Milan, Italy; [Maffi, P.; Nano, R.; Mercalli, A.; Melzi, R.; Magistretti, P.; Scavini, M.; Piemonti, L.] IRCCS San Raffaele Sci Inst, Diabet Res Inst, Milan, Italy; [Zerbi, A.; Gavazzi, F.] IRCCS Ist Clin Humanitas, Dept Gen Surg, Pancreat Surg Sect, Milan, Italy; [De Cobelli, F.; Del Maschio, A.] IRCCS San R…		Piemonti, L (通讯作者)，IRCCS San Raffaele Sci Inst, Diabet Res Inst, Milan, Italy.	piemonti.lorenzo@hsr.it	Piemonti, Lorenzo/P-7605-2017; Balzano, Gianpaolo/ABG-9920-2020; Falconi, Massimo/K-2194-2016; Magistretti, Paola/AAN-4932-2020; DE COBELLI, Francesco/AAC-6488-2022; Melzi, Raffaella/AAN-3825-2020; Mercalli, Alessia/AAN-3811-2020; Peccatori, Iacopo/AAB-7506-2019; Nano, Rita/AAC-1934-2019; Scavini, Marina/AAN-1892-2020	Piemonti, Lorenzo/0000-0002-2172-2198; Balzano, Gianpaolo/0000-0003-4636-4566; Falconi, Massimo/0000-0001-9654-7243; DE COBELLI, Francesco/0000-0003-4014-3711; Peccatori, Iacopo/0000-0003-4639-1716; Nano, Rita/0000-0003-4520-8481; MAGISTRETTI, PAOLA/0000-0002-9880-7691; zerbi, alessandro/0000-0002-9176-0448; Gavazzi, Francesca/0000-0003-3207-0292; Scavini, Marina/0000-0002-7983-6905; Aleotti, Fra…	Italian Minister of Health (Ricerca Finalizzata) [RF-2009-1483387]; Ministry of Education, University and Research (PRIN) [2008AFA7LC]; Associazione Italiana per la Ricerca sul Cancro (AIRC) [bando 5 x 1,000 N_12182, IGN_ 11783]	Italian Minister of Health (Ricerca Finalizzata); Ministry of Education, University and Research (PRIN)(Ministry of Education, Universities and Research (MIUR)); Associazione Italiana per la Ricerca sul Cancro (AIRC)(Fondazione AIRC per la ricerca sul cancro)	This study was supported by the Italian Minister of Health (Ricerca Finalizzata RF-2009-1483387), Ministry of Education, University and Research (PRIN 2008, prot. 2008AFA7LC) and Associazione Italiana per la Ricerca sul Cancro (AIRC, bando 5 x 1,000 N_12182 and Progetto IGN_ 11783). We thank the nursing personnel of the Department of Surgery (San Raftaede Scientific Institute) tor their invaluabl…	Alsaif F, 2006, PANCREAS, V32, P430, DOI 10.1097/01.mpa.0000220871.18153.a9; Ansari D, 2015, WORLD J GASTROENTERO, V21, P3157, DOI 10.3748/wjg.v21.i11.3157; Assifi MM, 2012, J GASTROINTEST SURG, V16, P275, DOI 10.1007/s11605-011-1733-1; Balzano G, 2014, ACTA DIABETOL, V51, P801, DOI 10.1007/s00592-014-0614-y; Balzano G, 2014, CURR DIABETES REP, V14, DOI 10.1007/s11892-014-0512-2; Balzano G, 2014,…	59	31	32	0	8	WILEY	HOBOKEN	111 RIVER ST, HOBOKEN 07030-5774, NJ USA	1600-6135	1600-6143		AM J TRANSPLANT	Am. J. Transplant.	JUN	2016	16	6
J	Stauffer, JA; Nguyen, JH; Heckman, MG; Grewal, MS; Dougherty, M; Gill, KRS; Jamil, LH; Scimeca, D; Raimondo, M; Smith, CD; Martin, JK; Asbun, HJ				Stauffer, John A.; Nguyen, Justin H.; Heckman, Michael G.; Grewal, Manpreet S.; Dougherty, Marjorie; Gill, Kanwar R. S.; Jamil, Laith H.; Scimeca, Daniela; Raimondo, Massimo; Smith, C. Daniel; Martin, J. Kirk; Asbun, Horacio J.			Patient outcomes after total pancreatectomy: a single centre contemporary experience	HPB			English	Article						Total pancreatectomy; pancreatic cancer; survival; diabetes mellitus	PAPILLARY MUCINOUS NEOPLASMS; INTERNATIONAL STUDY-GROUP; PANCREAS; RESECTION; ADENOCARCINOMA; SURVIVAL; RECURRENCE; SURGERY; QUALITY; CANCER	Introduction: Total pancreatectomy (TP) is associated with significant metabolic abnormalities leading to considerable morbidity. With the availability of modern pancreatic enzyme formulations and improvements in control of diabetes mellitus, the metabolic drawbacks of TP have diminished. As indications for TP have expanded, we examine our results in patients undergoing TP. Materials and methods:…	[Nguyen, Justin H.; Dougherty, Marjorie] Mayo Clin, Div Transplant Surg, Dept Transplantat, Jacksonville, FL 32224 USA; [Stauffer, John A.; Grewal, Manpreet S.; Smith, C. Daniel; Martin, J. Kirk; Asbun, Horacio J.] Mayo Clin, Div Transplant Surg, Dept Surg, Jacksonville, FL 32224 USA; [Gill, Kanwar R. S.; Jamil, Laith H.; Scimeca, Daniela; Raimondo, Massimo] Mayo Clin, Div Transplant Surg, Dept G…		Nguyen, JH (通讯作者)，Mayo Clin, Div Transplant Surg, Dept Transplantat, 4500 San Pablo Rd, Jacksonville, FL 32224 USA.	nguyen.justin@mayo.edu	Scimeca, Daniela/AAC-7625-2022	Scimeca, Daniela/0000-0003-4633-7912; Raimondo, Massimo/0000-0002-3750-1541; Stauffer, John/0000-0002-0126-0301				Bartsch DK, 2003, BRIT J SURG, V90, P386, DOI 10.1002/bjs.4127; Billings BJ, 2005, J GASTROINTEST SURG, V9, P1059, DOI 10.1016/j.gassur.2005.05.014; Buchler MW, 2003, ARCH SURG-CHICAGO, V138, P1310, DOI 10.1001/archsurg.138.12.1310; Chari ST, 2002, GASTROENTEROLOGY, V123, P1500, DOI 10.1053/gast.2002.36552; DRESLER CM, 1991, ANN SURG, V214, P131, DOI 10.1097/00000658-199108000-00007; Evans DBLJ.,…	33	50	53	0	1	ELSEVIER SCI LTD	OXFORD	THE BOULEVARD, LANGFORD LANE, KIDLINGTON, OXFORD OX5 1GB, OXON, ENGLAND	1365-182X	1477-2574		HPB	HPB	SEP	2009	11	6
J	Sadanandam, A; Wullschleger, S; Lyssiotis, CA; Grotzinger, C; Barbi, S; Bersani, S; Korner, J; Wafy, I; Cini, AM; Lawlor, RT; Simbolo, M; Asara, JM; Blaker, H; Cantley, LC; Wiedenmann, B; Scarpa, A; Hanahan, D				Sadanandam, Anguraj; Wullschleger, Stephan; Lyssiotis, Costas A.; Groetzinger, Carsten; Barbi, Stefano; Bersani, Samantha; Koerner, Jan; Wafy, Ismael; Cini, Andrea Maffi; Lawlor, Rita T.; Simbolo, Michele; Asara, John M.; Blaeker, Hendrik; Cantley, Lewis C.; Wiedenmann, Bertram; Scarpa, Aldo; Hanahan, Douglas			A Cross-Species Analysis in Pancreatic Neuroendocrine Tumors Reveals Molecular Subtypes with Distinctive Clinical, Metastatic, Developmental, and Metabolic Characteristics	CANCER DISCOVERY			English	Article							ENDOCRINE TUMORS; GENE-EXPRESSION; SEMAPHORIN 5A; GROWTH; CELLS; MOUSE; TUMORIGENESIS; ANGIOGENESIS; NEOPLASMS; RESPONSES	Seeking to assess the representative and instructive value of an engineered mouse model of pancreatic neuroendocrine tumors (PanNET) for its cognate human cancer, we profiled and compared mRNA and miRNA transcriptomes of tumors from both. Mouse PanNET tumors could be classified into two distinctive subtypes, well-differentiated islet/insulinoma tumors (IT) and poorly differentiated tumors associa…	[Sadanandam, Anguraj] SIB, Lausanne, Switzerland; [Sadanandam, Anguraj; Wullschleger, Stephan; Wafy, Ismael; Hanahan, Douglas] Ecole Polytech Fed Lausanne, Swiss Fed Inst Lausanne, Swiss Inst Expt Canc Res ISREC, CH-1015 Lausanne, Switzerland; [Sadanandam, Anguraj] Inst Canc Res, Div Mol Pathol, London SW3 6JB, England; [Lyssiotis, Costas A.; Cantley, Lewis C.] Weill Cornell Med Coll, Meyer Canc …		Sadanandam, A (通讯作者)，Inst Canc Res, 15 Cotswold Rd, Sutton SM2 5NG, Surrey, England.	anguraj.sadanandam@icr.ac.uk; aldo.scarpa@univr.it; douglas.hanahan@epfl.ch	Cantley, Lewis C/D-1800-2014; Lyssiotis, Costas A/AAI-1923-2019; Simbolo, Michele/AAB-1851-2019; scarpa, aldo/K-6832-2016; Grötzinger, Carsten/B-6938-2008	Cantley, Lewis C/0000-0002-1298-7653; Lyssiotis, Costas A/0000-0001-9309-6141; Simbolo, Michele/0000-0002-0866-4499; scarpa, aldo/0000-0003-1678-739X; Grötzinger, Carsten/0000-0001-9872-3087; lawlor, Rita/0000-0003-3160-0634; Sadanandam, Anguraj/0000-0001-8485-5150; Wiedenmann, Bertram/0000-0002-7890-2552; Wullschleger, Stephan/0000-0002-5521-2276	U.S. Department of Defense Postdoctoral Fellowship [BC087768]; PanCAN-AACR Pathway to Leadership award; Dale F. Frey Award for Breakthrough Scientists from the Damon Runyon Cancer Research Foundation [DFS-09-14]; Italian Cancer Genome Project [FIRB RBAP10AHJB]; Associazione Italiana Ricerca Cancro [12182]; P01 grant [CA117969]; National Health Service funding; Swiss National Science Foundation; N…	U.S. Department of Defense Postdoctoral Fellowship; PanCAN-AACR Pathway to Leadership award; Dale F. Frey Award for Breakthrough Scientists from the Damon Runyon Cancer Research Foundation; Italian Cancer Genome Project; Associazione Italiana Ricerca Cancro(Fondazione AIRC per la ricerca sul cancro); P01 grant; National Health Service funding; Swiss National Science Foundation(Swiss National Scie…	A. Sadanandam was partially supported by a U.S. Department of Defense Postdoctoral Fellowship (BC087768). C.A. Lyssiotis was partially supported by a PanCAN-AACR Pathway to Leadership award and a Dale F. Frey Award for Breakthrough Scientists from the Damon Runyon Cancer Research Foundation (DFS-09-14). The work on mutational analysis of human PanNET was supported by the Italian Cancer Genome Pro…	ALPERT S, 1988, CELL, V53, P295, DOI 10.1016/0092-8674(88)90391-1; Amato E, 2014, J PATHOL, V233, P217, DOI 10.1002/path.4344; Bengtsson H, 2008, AROMA AFFYMETRIX GEN; Benitez C.M., 2012, COLD SPRING HARB PER, V4, DOI DOI 10.1101/CSHPERSPECT.A012401; Benito M, 2004, BIOINFORMATICS, V20, P105, DOI 10.1093/bioinformatics/btg385; Bergers G, 2002, COLD SPRING HARB SYM, V67, P293, DOI 10.1101/sqb.2002…	69	90	93	0	19	AMER ASSOC CANCER RESEARCH	PHILADELPHIA	615 CHESTNUT ST, 17TH FLOOR, PHILADELPHIA, PA 19106-4404 USA	2159-8274	2159-8290		CANCER DISCOV	Cancer Discov.	DEC	2015	5	12
J	Sbeit, W; Greener, T; Kadah, A; Mari, A; Goldin, E; Mahamid, M; Khoury, T				Sbeit, Wisam; Greener, Tomer; Kadah, Anas; Mari, Amir; Goldin, Eran; Mahamid, Mahmud; Khoury, Tawfik			Pancreatic and hepatobiliary manifestations of nonalcoholic fatty pancreatic disease: a referral multi-center experience	EUROPEAN JOURNAL OF GASTROENTEROLOGY & HEPATOLOGY			English	Article						fatty liver; intraductal papillary mucinous neoplasm; manifestations; nonalcoholic fatty pancreatic disease; pancreas	RISK-FACTORS; DUCTAL ADENOCARCINOMA; METABOLIC SYNDROME; LIVER-DISEASE; CANCER; INFLAMMATION; LESIONS	Background Nonalcoholic fatty pancreatic disease (NAFPD) is an increasingly recognized disease with accumulating evidence of associated co-morbidities. However, data linked with other pancreatic and hepatobiliary disorders are still being studied. Aims To investigate the association of pancreato-hepato-biliary disorders with NAFPD. Methods At two Israeli medical centers, a total of 569 patients w…	[Sbeit, Wisam; Kadah, Anas; Khoury, Tawfik] Galilee Med Ctr, Dept Gastroenterol, IL-22100 Nahariyya, Israel; [Sbeit, Wisam; Kadah, Anas; Mari, Amir; Khoury, Tawfik] Bar Ilan Univ, Fac Med Galilee, Safed, Israel; [Greener, Tomer; Goldin, Eran; Mahamid, Mahmud] Hebrew Univ Jerusalem, Fac Med, Jerusalem, Israel; [Greener, Tomer; Goldin, Eran; Mahamid, Mahmud] Shaare Zedek Med Ctr, Dept Gastroenterol…		Khoury, T (通讯作者)，Galilee Med Ctr, Dept Gastroenterol, IL-22100 Nahariyya, Israel.	tawfikkhoury1@hotmail.com						Al-Haddad M, 2009, PANCREAS, V38, P672, DOI 10.1097/MPA.0b013e3181a9d5af; Alempijevic T, 2017, POSTGRAD MED J, V93, P226, DOI 10.1136/postgradmedj-2016-134546; Baumgart S, 2013, GUT, V62, P310, DOI 10.1136/gutjnl-2011-301008; Catanzaro R, 2016, WORLD J GASTROENTERO, V22, P7660, DOI 10.3748/wjg.v22.i34.7660; Chen LY, 2012, WORLD J GASTROENTERO, V18, P4215, DOI 10.3748/wjg.v18.i31.4215; Das A, 2009…	38	2	2	0	4	LIPPINCOTT WILLIAMS & WILKINS	PHILADELPHIA	TWO COMMERCE SQ, 2001 MARKET ST, PHILADELPHIA, PA 19103 USA	0954-691X	1473-5687		EUR J GASTROEN HEPAT	Eur. J. Gastroenterol. Hepatol.	DEC	2021	33
J	Capodanno, Y; Buishand, FO; Pang, LY; Kirpensteijn, J; Mol, JA; Elders, R; Argyle, DJ				Capodanno, Y.; Buishand, F. O.; Pang, L. Y.; Kirpensteijn, J.; Mol, J. A.; Elders, R.; Argyle, D. J.			Transcriptomic analysis by RNA sequencing characterises malignant progression of canine insulinoma from normal tissue to metastatic disease	SCIENTIFIC REPORTS			English	Article							NEUROENDOCRINE TUMORS; EXPRESSION; SECRETION; NEOPLASMS; DIAGNOSIS; ORIGIN; CANCER	Insulinomas (INS) are the most common human and canine functioning pancreatic neuroendocrine tumours. The long-term prognosis for malignant INS is poor, because micrometastases are frequently missed during surgery. As human and canine malignant INS share clinical and histopathological features, dogs have been proposed as models for INS research. Using RNA-sequencing, we conducted a pilot study to…	[Capodanno, Y.] Natl Canc Res Inst, Lab Fundamental Oncol, Tokyo 1030045, Japan; [Capodanno, Y.; Buishand, F. O.; Pang, L. Y.; Elders, R.; Argyle, D. J.] Univ Edinburgh, Royal Dick Sch Vet Studies, Edinburgh EH25 9RG, Midlothian, Scotland; [Capodanno, Y.; Buishand, F. O.; Pang, L. Y.; Elders, R.; Argyle, D. J.] Univ Edinburgh, Roslin Inst, Edinburgh EH25 9RG, Midlothian, Scotland; [Buishand, F. O…		Capodanno, Y (通讯作者)，Natl Canc Res Inst, Lab Fundamental Oncol, Tokyo 1030045, Japan.; Capodanno, Y (通讯作者)，Univ Edinburgh, Royal Dick Sch Vet Studies, Edinburgh EH25 9RG, Midlothian, Scotland.; Capodanno, Y (通讯作者)，Univ Edinburgh, Roslin Inst, Edinburgh EH25 9RG, Midlothian, Scotland.	ycapodan@ncc.go.jp			University of Edinburgh [G338Q5]; Morris Animal Foundation [D14CA-503]	University of Edinburgh; Morris Animal Foundation	The authors would like to thank Prof. Laura Blackwood, Dr. Shareen Forbes, Dr. Mark Woodcock, Dr. Anna Sanchez Calle, Dr. Roberta Carloni and Dr. Gabriele Piconi for stimulating interesting discussion during the final stage of the project. Finally, the authors are grateful to Dr. Martin Jones and Mrs Rhona Muirhead for the technical support. YC acknowledges the financial support for this project …	Anders S, 2015, BIOINFORMATICS, V31, P166, DOI 10.1093/bioinformatics/btu638; [Anonymous], 2004, REAL TIME PCR 63 82, DOI DOI 10.1186/1756-6614-3-5; Baudin E, 2014, PRESSE MED, V43, P645, DOI 10.1016/j.lpm.2013.08.007; Brachelente C, 2017, SCI REP-UK, V7, DOI 10.1038/s41598-017-06281-1; Buishand FO, 2014, VET J, V201, P57, DOI 10.1016/j.tvjl.2014.05.004; Buishand FO, 2013, VET J, V197, P192, DOI …	46	1	1	0	3	NATURE PUBLISHING GROUP	LONDON	MACMILLAN BUILDING, 4 CRINAN ST, LONDON N1 9XW, ENGLAND	2045-2322			SCI REP-UK	Sci Rep	JUL 14	2020	10	1
J	Pang, LF; Liu, GB; Shi, HC; Hu, PC; Li, BL; Cheng, DF				Pang, Lifang; Liu, Guobing; Shi, Hongcheng; Hu, Pengcheng; Li, Beilei; Cheng, Dengfeng			Nineteen cases with synchronous multiple primary cancers studied by F-18-FDG PET/CT	HELLENIC JOURNAL OF NUCLEAR MEDICINE			English	Article						Positron emission tomography/computed tomography (PET/CT); F-18-fuoro-2-deoxyglucose (F-18-FDG); Synchronous primary cancers	ESOPHAGEAL CANCER; PRIMARY MALIGNANCIES; PRIMARY NEOPLASMS; LUNG-CANCER; FDG PET/CT; TUMORS; CARCINOMA; IMPACT; MANAGEMENT	OBJECTIVE:To evaluate the value of fluorine -18-fuoro-2-deoxyglucose positron emission tomography/computed tomography (F-18-FDG PET/CT) in evaluating synchronous multiple primary cancers (SMPC). METHODS:Nineteen patients with pathologically-confirmed SMPC were collected. Clinical and F-18-FDG PET/CT characteristics of these patients were reviewed and analyzed. Maximum standardized uptake value, (…	[Pang, Lifang; Liu, Guobing; Shi, Hongcheng; Hu, Pengcheng; Li, Beilei; Cheng, Dengfeng] Fudan Univ, Shanghai Inst Med Imaging, Nucl Med Inst, Dept Nucl Med,Zhongshan Hosp, 180 Fenglin Rd, Shanghai 200032, Peoples R China		Shi, HC (通讯作者)，Fudan Univ, Shanghai Inst Med Imaging, Nucl Med Inst, Dept Nucl Med,Zhongshan Hosp, 180 Fenglin Rd, Shanghai 200032, Peoples R China.	shi.hongcheng@zs-hospital.sh.cn	Hu, Pengcheng/AAY-7698-2021		Scientific Research Foundation for Young Doctors of Zhongshan Hospital, Fudan University [2015ZSQN05]; Shanghai Municipal Commission of Health and Family Planning [2013SY008]; National Natural Scientific Foundation of China [81271608]	Scientific Research Foundation for Young Doctors of Zhongshan Hospital, Fudan University; Shanghai Municipal Commission of Health and Family Planning; National Natural Scientific Foundation of China(National Natural Science Foundation of China (NSFC))	This work is supported by: 1) the Scientific Research Foundation for Young Doctors of Zhongshan Hospital, Fudan University (Grant No.: 2015ZSQN05); 2) the foundation from Shanghai Municipal Commission of Health and Family Planning (Grant No.: 2013SY008); and 3) the National Natural Scientific Foundation of China (Grant No.: 81271608).	Agress H, 2004, RADIOLOGY, V230, P417, DOI 10.1148/radiol.2302021685; Barber TW, 2012, J NUCL MED, V53, P864, DOI 10.2967/jnumed.111.101568; Beyer T, 2000, J NUCL MED, V41, P1369; Billroth T., REIMER, V18-89, P908; Chen SH, 2013, PLOS ONE, V8, DOI [10.1371/journal.pone.0082812, 10.1371/journal.pone.0083951]; Chirila DN, 2013, CHIRURGIA-BUCHAREST, V108, P498; CUNLIFFE WJ, 1984, BRIT J SURG, V71, P…	25	4	4	1	7	HELLENIC SOC NUCLEAR MEDICINE	THESSALONIKI	51 HERMU ST, THESSALONIKI, 546 23, GREECE	1790-5427			HELL J NUCL MED	Hell. J. Nucl. Med.	JAN-APR	2017	20	1
J	Ma, XH; Zhao, XM; Ouyang, H; Sun, F; Zhang, HM; Zhou, CW; Shen, H				Ma, Xiaohong; Zhao, Xinming; Ouyang, Han; Sun, Fei; Zhang, Hongmei; Zhou, Chunwu; Shen, Hao			The Metabolic Features of Normal Pancreas and Pancreatic Adenocarcinoma: Preliminary Result of In Vivo Proton Magnetic Resonance Spectroscopy at 3.0 T	JOURNAL OF COMPUTER ASSISTED TOMOGRAPHY			English	Article						pancreas; pancreatic adenocarcinoma; magnetic resonance spectroscopy; lipid; choline	H-1 MR SPECTROSCOPY; CANCER-DIAGNOSIS; HEPATIC-LESIONS; BREAST-CANCER; DIFFERENTIATION; CARCINOMA; GENETICS; PROSTATE; LIVER	Objective: The objective of the study was to analyze the metabolic features and distribution of normal pancreas and pancreatic adenocarcinoma while determining the biomarker of pancreatic cancerous process. Methods: Twenty-seven control and 29 pancreatic adenocarcinoma patients underwent breath-hold 3-T proton magnetic resonance spectroscopy. The ratios of lipid (lipid/InW), choline-containing co…	[Ma, Xiaohong; Zhao, Xinming; Ouyang, Han; Zhang, Hongmei; Zhou, Chunwu] Chinese Acad Med Sci, Peking Union Med Coll, Canc Hosp, Dept Diagnost Radiol, Beijing 100730, Peoples R China; [Sun, Fei] Shanghai Guided Med Sci Co Ltd, Shanghai, Peoples R China		Zhou, CW (通讯作者)，Chinese Acad Med, Canc Hosp, Beijing, Peoples R China.	maxh19782005@sina.com			National 11th Five-Year Plan [2007BAI05B05]; Beijing Hope Run Special Fund [LC2009B31]	National 11th Five-Year Plan; Beijing Hope Run Special Fund	This work was supported by National 11th Five-Year Plan (2007BAI05B05) and Beijing Hope Run Special Fund (LC2009B31).	Ahren B, 2000, DIABETOLOGIA, V43, P393, DOI 10.1007/s001250051322; Bali MA, 2008, RADIOLOGY, V247, P115, DOI 10.1148/radiol.2471070685; Bartella L, 2006, RADIOLOGY, V239, P686, DOI 10.1148/radiol.2393051046; Bartella L, 2007, RADIOGRAPHICS, V27, pS241, DOI 10.1148/rg.27si075504; Bredella MA, 2010, J COMPUT ASSIST TOMO, V34, P372, DOI 10.1097/RCT.0b013e3181cefb89; Chang KJ, 2008, RADIOGRAPHICS, V2…	33	21	21	0	11	LIPPINCOTT WILLIAMS & WILKINS	PHILADELPHIA	TWO COMMERCE SQ, 2001 MARKET ST, PHILADELPHIA, PA 19103 USA	0363-8715	1532-3145		J COMPUT ASSIST TOMO	J. Comput. Assist. Tomogr.	SEP-OCT	2011	35	5
J	Meisterfeld, R; Ehehalt, F; Saeger, HD; Solimena, M				Meisterfeld, R.; Ehehalt, F.; Saeger, H. D.; Solimena, M.			Pancreatic Disorders and Diabetes Mellitus	EXPERIMENTAL AND CLINICAL ENDOCRINOLOGY & DIABETES			English	Review						pancreatic cancer; chronic pancreatitis; diabetes mellitus	ISLET AMYLOID POLYPEPTIDE; CANCER-RELATED MORTALITY; INSULIN-RESISTANCE; RISK-FACTORS; INTRACELLULAR MECHANISM; GLUCOSE-METABOLISM; K-RAS; ASSOCIATION; HAMSTERS; ADENOCARCINOMA	Diabetes mellitus is a common disease among patients with pancreatic cancer and chronic pancreatitis, disorders of the exocrine pancreas. Different clinical features of diabetes are associated with these two conditions: hyperinsulinemia and peripheral insulin resistance are the prevailing diabetic traits in pancreatic cancer, whereas reduced islet cell mass and impaired insulin secretion are typi…	Tech Univ Dresden, Med Sch Carl Gustav Carus, Dept Internal Med 3, D-01307 Dresden, Germany; Tech Univ Dresden, Med Sch Carl Gustav Carus, Dept Visceral Thorac & Vasc Surg, D-01307 Dresden, Germany; Max Planck Inst Mol Cell Biol & Genet, Dresden, Germany		Saeger, HD (通讯作者)，Univ Klinikum Carl Gustav Carus TU Dresden, Klin & Poliklin Viszeral Thorax & Gefasschirurg, Fetscherstr 74, D-01307 Dresden, Germany.	Hans-Detlev.Saeger@uniklinikum-dresden.de; Michele.Solimena@tu-dresden.de	Solimena, Michele/E-1275-2011					ANDERSEN BN, 1982, DIABETOLOGIA, V23, P86, DOI 10.1007/BF01271165; BANK S, 1986, AM J GASTROENTEROL, V81, P153; Basso D, 2005, CLIN CHIM ACTA, V357, P184, DOI 10.1016/j.cccn.2005.03.025; Basso D, 2002, PANCREAS, V24, P8, DOI 10.1097/00006676-200201000-00002; Basso D, 2006, CLIN CHIM ACTA, V372, P120, DOI 10.1016/j.cca.2006.03.027; Bonelli L, 2003, PANCREAS, V27, P143, DOI 10.1097/00006676-2003080…	75	19	21	0	5	JOHANN AMBROSIUS BARTH VERLAG MEDIZINVERLAGE HEIDELBERG GMBH	STUTTGART	RUEDIGERSTR 14, D-70469 STUTTGART, GERMANY	0947-7349	1439-3646		EXP CLIN ENDOCR DIAB	Exp. Clin. Endocrinol. Diabet.	SEP	2008	116
J	Fitzgerald, PJ				Fitzgerald, P. J.			Norepinephrine release may play a critical role in the Warburg effect: an integrative model of tumorigenesis	NEOPLASMA			English	Article						beta-blocker; microenvironment; prazosin; pancreas; clonidine; guanfacine; genetics	SYMPATHETIC-NERVOUS-SYSTEM; BETA(3)-ADRENERGIC RECEPTOR GENE; PANCREATIC-CANCER CELLS; HYPERTENSIVE-RATS SHR; BREAST-CANCER; BLOOD-PRESSURE; PROSTATE-CANCER; RISK-FACTORS; IN-VITRO; HIGH-FAT	Many cancer cells share the property of carrying out markedly elevated rates of glycolysis to generate energy even in the presence of sufficient oxygen, and this is known as the Warburg effect. In recent years, there has been a resurgence of interest in the Warburg effect, as the field of oncology has amassed evidence that cellular metabolism may play a prominent role in many neoplasms. Largely i…	[Fitzgerald, P. J.] Univ Michigan, Dept Psychiat, Ann Arbor, MI 48109 USA		Fitzgerald, PJ (通讯作者)，Univ Michigan, Dept Psychiat, Ann Arbor, MI 48109 USA.	pfitz1940@gmail.com						Abe M, 2005, HYPERTENS RES, V28, P215, DOI 10.1291/hypres.28.215; Adamekova E, 2003, NEOPLASMA, V50, P428; Akbar S, 2014, ASIAN PAC J CANCER P, V15, P9567, DOI 10.7314/APJCP.2014.15.22.9567; Al-Wadei HAN, 2012, PLOS ONE, V7, DOI 10.1371/journal.pone.0029915; Al-Wadei MH, 2012, MOL CANCER RES, V10, P239, DOI 10.1158/1541-7786.MCR-11-0332; Alves-Wagner AB, 2015, AUTON NEUROSCI-BASIC, V193, P108, DO…	145	3	3	1	4	AEPRESS SRO	BRATISLAVA	BAJZOVA 7, BRATISLAVA, 821 08, SLOVAKIA	0028-2685	1338-4317		NEOPLASMA	Neoplasma		2020	67	5
J	Zang, HL; Huang, GM; Ju, HY; Tian, XF				Zang, Hong-Liang; Huang, Guo-Min; Ju, Hai-Ying; Tian, Xiao-Feng			Integrative analysis of the inverse expression patterns in pancreas development and cancer progression	WORLD JOURNAL OF GASTROENTEROLOGY			English	Article						Pancreatic cancer; Pancreas development; Inverse pattern; Metabolites subpathway	CHOLINE PHOSPHOLIPID-METABOLISM; CELL-DIVISION; REVEALS; PDX1	BACKGROUND As the malignant tumor, pancreatic cancer with a meager 5-years survival rate has been widely concerning. However, the molecular mechanisms that result in malignant transformation of pancreatic cells remain elusive. AIM To investigate the gene expression profiles in normal or malignant transformed pancreas development. METHODS MaSiero and ANOVA were performed on two pancreas developmen…	[Zang, Hong-Liang; Huang, Guo-Min; Tian, Xiao-Feng] Jilin Univ, China Japan Union Hosp, Dept Hepatobiliary & Pancreat Surg, 126 Sendai St, Changchun 130033, Jilin, Peoples R China; [Ju, Hai-Ying] Jilin Prov Blood Ctr, Dept Hematol, Changchun 130000, Jilin, Peoples R China		Tian, XF (通讯作者)，Jilin Univ, China Japan Union Hosp, Dept Hepatobiliary & Pancreat Surg, 126 Sendai St, Changchun 130033, Jilin, Peoples R China.	chuie03755@163.com						Aboagye EO, 1999, CANCER RES, V59, P80; Ackerstaff E, 2003, J CELL BIOCHEM, V90, P525, DOI 10.1002/jcb.10659; Aguirre AJ, 2017, CANCER CELL, V32, P185, DOI 10.1016/j.ccell.2017.07.007; AMES BN, 1993, ENVIRON HEALTH PERSP, V101, P35, DOI 10.2307/3431840; An Y, 2018, CANCER SCI, V109, P2811, DOI 10.1111/cas.13733; Anderson RM, 2009, DEV BIOL, V334, P213, DOI 10.1016/j.ydbio.2009.07.017; Aroldi F, 2…	33	1	1	0	4	BAISHIDENG PUBLISHING GROUP INC	PLEASANTON	8226 REGENCY DR, PLEASANTON, CA 94588 USA	1007-9327	2219-2840		WORLD J GASTROENTERO	World J. Gastroenterol.	AUG 28	2019	25	32
J	Rivelsrud, M; Paur, I; Sygnestveit, K; Nilsen, RM; Tangvik, RJ				Rivelsrud, Mari; Paur, Ingvild; Sygnestveit, Kari; Nilsen, Roy M.; Tangvik, Randi J.			Nutritional treatment is associated with longer survival in patients with pancreatic disease and concomitant risk of malnutrition	CLINICAL NUTRITION			English	Article						Malnutrition; NRS 2002; Nutrition treatment; Pancreatic malignancies; Acute pancreatitis; Chronic pancreatitis	SOLUBLE VITAMIN DEFICIENCIES; DIABETES-MELLITUS SECONDARY; RESTING ENERGY-EXPENDITURE; HOSPITAL MALNUTRITION; ESPEN GUIDELINES; PROGNOSTIC VALUE; CANCER-PATIENTS; PREVALENCE; IMPACT; IMPLEMENTATION	Background: Pancreatic diseases involve complex nutritional challenges. Despite this, conflicting evidence exists regarding the clinical relevance of detecting the risk of malnutrition and implementing systematic nutrition support for these patients. Thus, our aims were to investigate whether screening for malnutrition risk and initiating nutrition support are predictive of mortality for hospital…	[Rivelsrud, Mari; Tangvik, Randi J.] Univ Bergen, Fac Med, Dept Clin Med, Bergen, Norway; [Paur, Ingvild; Sygnestveit, Kari] Oslo Univ Hosp, Norwegian Advisory Unit Dis Related Undernutr, Oslo, Norway; [Sygnestveit, Kari; Nilsen, Roy M.; Tangvik, Randi J.] Haukeland Hosp, Dept Res & Dev, Bergen, Norway; [Nilsen, Roy M.] Western Norway Univ Appl Sci, Fac Hlth & Social Sci, Inndalsveien 28, N-5063 …		Tangvik, RJ (通讯作者)，Univ Bergen, Postboks 7804, N-5020 Bergen, Norway.	Randi.Tangvik@uib.no	Paur, Ingvild/AAE-4103-2021	Tangvik, Randi J/0000-0001-6951-9319; Nilsen, Roy Miodini/0000-0002-6340-4593; Paur, Ingvild/0000-0003-0215-6183				Aasheim ET, 2008, AM J CLIN NUTR, V87, P362, DOI 10.1093/ajcn/87.2.362; Adams DB, 2017, PANCREATITIS: MEDICAL AND SURGICAL MANAGEMENT, P1, DOI 10.1002/9781118924907; Allen C, 2014, LAB MANUAL ANATOMY P, P707; Arends J, 2017, CLIN NUTR, V36, P11, DOI 10.1016/j.clnu.2016.07.015; Arvanitakis M, 2020, CLIN NUTR, V39, P612, DOI 10.1016/j.clnu.2020.01.004; Bachmann Jeannine, 2009, BMC Cancer, V9, P255,…	61	2	3	2	6	CHURCHILL LIVINGSTONE	EDINBURGH	JOURNAL PRODUCTION DEPT, ROBERT STEVENSON HOUSE, 1-3 BAXTERS PLACE, LEITH WALK, EDINBURGH EH1 3AF, MIDLOTHIAN, SCOTLAND	0261-5614	1532-1983		CLIN NUTR	Clin. Nutr.	APR	2021	40	4
J	Pfeffer, F; Koczan, D; Adam, U; Benz, S; von Dobschuetz, E; Prall, F; Nizze, H; Thiesen, HJ; Hopt, UT; Lobler, M				Pfeffer, F; Koczan, D; Adam, U; Benz, S; von Dobschuetz, E; Prall, F; Nizze, H; Thiesen, HJ; Hopt, UT; Lobler, M			Expression of connexin26 in islets of Langerhans is associated with impaired glucose tolerance in patients with pancreatic adenocarcinoma	PANCREAS			English	Article						pancreatic cancer; glucose metabolism; diabetes; islet cell; connexin; microarray	GENE-EXPRESSION; INSULIN-SECRETION; EXOCRINE PANCREAS; CANCER-PATIENTS; GAP-JUNCTIONS; BETA-CELLS; COMMUNICATION; PROFILES; DISEASE; MICE	Objectives: Impairment of glucose tolerance is one of the leading clinical presentations in patients with pancreatic carcinoma. The mechanism of disturbed glucose metabolism, however, is still under debate. Using microarray technology, key mechanisms of deregulated molecular functions of cancer cell - specific mRNAs and tumor-induced mRNAs in peritumorous tissue should be identified in pancreatic…	Univ Freiburg, Dept Gen & Visceral Surg, D-79106 Freiburg, Germany; Univ Rostock, Inst Immunol, Rostock, Germany; Univ Rostock, Inst Pathol, Rostock, Germany		von Dobschuetz, E (通讯作者)，Univ Freiburg, Dept Gen & Visceral Surg, Hugstetter Str 55, D-79106 Freiburg, Germany.	dobsch@ch11.ukl.uni-freiburg.de						Altschul SF, 1997, NUCLEIC ACIDS RES, V25, P3389, DOI 10.1093/nar/25.17.3389; Brobby GW, 1998, NEW ENGL J MED, V338, P548, DOI 10.1056/NEJM199802193380813; Calabrese A, 2003, DIABETES, V52, P417, DOI 10.2337/diabetes.52.2.417; Calabrese A, 2001, CELL COMMUN ADHES, V8, P387, DOI 10.3109/15419060109080759; Carrio M, 2001, INT J CANCER, V94, P81, DOI 10.1002/ijc.1429; Caton D, 2003, J CELL SCI, V116…	31	39	40	0	2	LIPPINCOTT WILLIAMS & WILKINS	PHILADELPHIA	TWO COMMERCE SQ, 2001 MARKET ST, PHILADELPHIA, PA 19103 USA	0885-3177	1536-4828		PANCREAS	Pancreas	NOV	2004	29	4
J	Catanzaro, R; Cuffari, B; Italia, A; Marotta, F				Catanzaro, Roberto; Cuffari, Biagio; Italia, Angelo; Marotta, Francesco			Exploring the metabolic syndrome: Nonalcoholic fatty pancreas disease	WORLD JOURNAL OF GASTROENTEROLOGY			English	Review						Metabolic syndrome; Nonalcoholic fatty liver disease; Pancreatic steatosis; Pancreatic lipomatosis; Nonalcoholic fatty pancreas disease; Fatty pancreas; Pancreatic fat; Pancreatic fatty replacement; Pancreatic fatty infiltration; Pancreatic cancer	BETA-CELL FUNCTION; BODY-MASS INDEX; JOHANSON-BLIZZARD-SYNDROME; SHWACHMAN-DIAMOND-SYNDROME; CYSTIC-FIBROSIS; RISK-FACTORS; ECTOPIC FAT; LIPOMATOUS PSEUDOHYPERTROPHY; COMPUTED-TOMOGRAPHY; DIABETES-MELLITUS	After the first description of fatty pancreas in 1933, the effects of pancreatic steatosis have been poorly investigated, compared with that of the liver. However, the interest of research is increasing. Fat accumulation, associated with obesity and the metabolic syndrome (MetS), has been defined as "fatty infiltration" or "nonalcoholic fatty pancreas disease" (NAFPD). The term "fatty replacement…	[Catanzaro, Roberto; Cuffari, Biagio; Italia, Angelo] Univ Catania, Univ Hosp Policlin G Rodolico, Internal Med Unit, Dept Clin & Expt Med,Gastroenterol & Hepatol Serv, I-95123 Catania, Italy; [Marotta, Francesco] ReGenera Res Grp Aging Intervent, I-20144 Milan, Italy		Catanzaro, R (通讯作者)，Univ Catania, Internal Med Unit, Policlin G Rodolico, Dept Clin & Expt Med,Gastroenterol & Hepatol Serv, Via S Sofia 78, I-95123 Catania, Italy.	rcatanza@unict.it	Marotta, Francesco/ABI-1960-2020; CATANZARO, Roberto/ABE-8085-2020	Marotta, Francesco/0000-0002-6016-1864; CATANZARO, Roberto/0000-0003-4852-9125				Acharya C, 2014, PANCREATOLOGY, V14, P403, DOI 10.1016/j.pan.2014.06.004; Acharya C, 2013, GASTROENTEROLOGY, V145, P466, DOI 10.1053/j.gastro.2013.05.012; Al-Haddad M, 2009, PANCREAS, V38, P672, DOI 10.1097/MPA.0b013e3181a9d5af; Alberti KGMM, 2009, CIRCULATION, V120, P1640, DOI 10.1161/CIRCULATIONAHA.109.192644; Alberti KGMM, 2005, LANCET, V366, P1059, DOI 10.1016/S0140-6736(05)67402-8; Alkhouri …	205	88	92	1	31	BAISHIDENG PUBLISHING GROUP INC	PLEASANTON	8226 REGENCY DR, PLEASANTON, CA 94588 USA	1007-9327	2219-2840		WORLD J GASTROENTERO	World J. Gastroenterol.	SEP 14	2016	22	34
J	Yao, X; Zeng, M; Wang, H; Fei, S; Rao, S; Ji, Y				Yao, X.; Zeng, M.; Wang, H.; Fei, S.; Rao, S.; Ji, Y.			Metabolite detection of pancreatic carcinoma by in vivo proton MR spectroscopy at 3T: initial results	RADIOLOGIA MEDICA			English	Article						Pancreas; Carcinoma; Magnetic Resonance; Spectroscopy; 3T	MAGNETIC-RESONANCE-SPECTROSCOPY; HUMAN BREAST-LESIONS; HUMAN BRAIN; H-1 MRS; CANCER; CHOLINE; DIFFERENTIATION; EXPRESSION; DIAGNOSIS; PROFILES	The authors sought to identify metabolic features of pancreatic carcinoma by in vivo proton magnetic resonance (MR) spectroscopy at 3 Tesla. Forty healthy volunteers and 40 patients with pancreatic carcinoma confirmed by histopathology underwent T2-weighted imaging for localisation of the single voxel. Respiration-triggered H-1 MR spectroscopy was used to detect metabolites in normal pancreas and…	[Yao, X.; Zeng, M.; Rao, S.] Fudan Univ, Zhongshan Hosp, Dept Radiol, Shanghai 200032, Peoples R China; [Yao, X.; Zeng, M.; Rao, S.] Fudan Univ, Shanghai Med Coll, Dept Med Image, Shanghai 200032, Peoples R China; [Wang, H.; Fei, S.] GE Healthcare, Global Appl Sci Lab, Shanghai, Peoples R China; [Ji, Y.] Fudan Univ, Zhongshan Hosp, Dept Pathol, Shanghai 200032, Peoples R China		Zeng, M (通讯作者)，Fudan Univ, Zhongshan Hosp, Dept Radiol, 138 Fenglin Rd, Shanghai 200032, Peoples R China.	zengmengsu@gmail.com						Ahren B, 2000, DIABETOLOGIA, V43, P393, DOI 10.1007/s001250051322; [Anonymous], 1999, Gastroenterology, V117, P1463; Barth MM, 2007, RADIOGRAPHICS, V27, DOI 10.1148/rg.275065204; Bolan PJ, 2002, MAGNET RESON MED, V48, P215, DOI 10.1002/mrm.10224; Cho SG, 2005, J COMPUT ASSIST TOMO, V29, P163, DOI 10.1097/01.rct.0000153956.33296.b5; Di Costanzo A, 2007, EUR RADIOL, V17, P1651, DOI 10.1007/s00330-0…	32	24	24	0	18	SPRINGER-VERLAG ITALIA SRL	MILAN	VIA DECEMBRIO, 28, MILAN, 20137, ITALY	0033-8362	1826-6983		RADIOL MED	Radiol. Med.	AUG	2012	117	5
J	Zhang, P; Xiao, ZW; Xu, HX; Zhu, XZ; Wang, L; Huang, D; Liang, Y; Ni, QX; Chen, J; Yu, XJ; Luo, GP				Zhang, Pin; Xiao, Zhiwen; Xu, Huaxiang; Zhu, Xinzhe; Wang, Lei; Huang, Dan; Liang, Yun; Ni, Quanxing; Chen, Jie; Yu, Xianjun; Luo, Guopei			Hyperglycemia is associated with adverse prognosis in patients with pancreatic neuroendocrine neoplasms	ENDOCRINE			English	Article; Early Access						Pancreatic neuroendocrine tumor; Diabetes mellitus; Prediabetes; Impaired glucose tolerance; CA19-9; Lymph node metastasis	GLUCOSE-METABOLISM; METFORMIN; SURVIVAL; TUMORS; PREDICTORS; RECURRENCE; CANCER; RISK	Background Although glucose has a well-recognized protumoral role and the pancreas is a critical organ in adjusting glucose metabolism, the clinical value of hyperglycemia in pancreatic neuroendocrine neoplasms (pNENs) remains largely unidentified. Methods A retrospective study including 335 patients with pathologically confirmed pNENs was conducted. A baseline fasting blood glucose concentration…	[Zhang, Pin; Xiao, Zhiwen; Xu, Huaxiang; Zhu, Xinzhe; Liang, Yun; Ni, Quanxing; Chen, Jie; Yu, Xianjun; Luo, Guopei] Fudan Univ, Ctr Neuroendocrine Tumors, Shanghai Canc Ctr, Shanghai 200032, Peoples R China; [Zhang, Pin; Xiao, Zhiwen; Xu, Huaxiang; Zhu, Xinzhe; Wang, Lei; Huang, Dan; Liang, Yun; Ni, Quanxing; Chen, Jie; Yu, Xianjun; Luo, Guopei] Fudan Univ, Shanghai Med Coll, Dept Oncol, Shangha…		Yu, XJ; Luo, GP (通讯作者)，Fudan Univ, Ctr Neuroendocrine Tumors, Shanghai Canc Ctr, Shanghai 200032, Peoples R China.; Yu, XJ; Luo, GP (通讯作者)，Fudan Univ, Shanghai Med Coll, Dept Oncol, Shanghai 200032, Peoples R China.; Yu, XJ; Luo, GP (通讯作者)，Fudan Univ, Pancreat Canc Inst, Shanghai 200032, Peoples R China.; Yu, XJ; Luo, GP (通讯作者)，Shanghai Pancreat Canc Inst, Shanghai 200032, Peoples R China.; Yu, X…	yuxianjun@fudanpci.org; luoguopei@fudnapci.org			National Natural Science Foundation of China [81625016, 81871940, 81902417]; Scientific Innovation Project of Shanghai Education Committee [2019-01-07-00-07-E00057]; Clinical and Scientific Innovation Project of Shanghai Hospital Development Center [SHDC12018109]; Shanghai Natural Science Foundation [17ZR1406300]; Shanghai Cancer Center Foundation for Distinguished Young Scholars [YJJQ201803]; Fu…	National Natural Science Foundation of China(National Natural Science Foundation of China (NSFC)); Scientific Innovation Project of Shanghai Education Committee; Clinical and Scientific Innovation Project of Shanghai Hospital Development Center; Shanghai Natural Science Foundation(Natural Science Foundation of Shanghai); Shanghai Cancer Center Foundation for Distinguished Young Scholars; Fudan Un…	This work was supported by the National Natural Science Foundation of China (grant numbers 81625016, 81871940, 81902417), the Scientific Innovation Project of Shanghai Education Committee (2019-01-07-00-07-E00057), Clinical and Scientific Innovation Project of Shanghai Hospital Development Center (SHDC12018109), the Shanghai Natural Science Foundation (grant number 17ZR1406300), the Shanghai Canc…	American Diabetes Association Professional Practice Committee, 2022, Diabetes Care, V45, pS17, DOI 10.2337/dc22-S002; Bose S, 2018, ADV EXP MED BIOL, V1063, P3, DOI 10.1007/978-3-319-77736-8_1; Chen Luohai, 2017, Zhonghua Wei Chang Wai Ke Za Zhi, V20, P1002; de Mestier L, 2020, NEUROENDOCRINOLOGY, V110, P967, DOI 10.1159/000505158; Elgendy M, 2019, CANCER CELL, V35, P798, DOI 10.1016/j.ccell.2019…	35	0	0	0	0	SPRINGER	NEW YORK	ONE NEW YORK PLAZA, SUITE 4600, NEW YORK, NY, UNITED STATES	1355-008X	1559-0100		ENDOCRINE	Endocrine
J	Veite-Schmahl, MJ; Regan, DP; Rivers, AC; Nowatzke, JF; Kennedy, MA				Veite-Schmahl, Michelle J.; Regan, Daniel P.; Rivers, Adam C.; Nowatzke, Joseph F.; Kennedy, Michael A.			Dissection of the Mouse Pancreas for Histological Analysis and Metabolic Profiling	JOVE-JOURNAL OF VISUALIZED EXPERIMENTS			English	Article						Medicine; Issue 126; Pancreas; pancreas dissection; mouse pancreas dissection; pancreatic cancer; pancreatic ductal adenocarcinoma; mouse	CANCER; MODEL; MICE	We have been investigating the pancreas specific transcription factor, 1 a cre-recombinase; lox-stop-lox-Kristen rat sarcoma, glycine to aspartic acid at the 12 codon (Ptf1a (cre/+) ;LSL-Kras (G12D/+)) mouse strain as a model of human pancreatic cancer. The goal of our current studies is to identify novel metabolic biomarkers of pancreatic cancer progression. We have performed metabolic profiling…	[Veite-Schmahl, Michelle J.; Regan, Daniel P.; Rivers, Adam C.; Nowatzke, Joseph F.; Kennedy, Michael A.] Miami Univ, Dept Chem & Biochem, Oxford, OH 45056 USA; [Nowatzke, Joseph F.] Cent Michigan Univ, Coll Med, Mt Pleasant, MI 48859 USA		Kennedy, MA (通讯作者)，Miami Univ, Dept Chem & Biochem, Oxford, OH 45056 USA.	kennedm4@miamioh.edu	Kennedy, Michael/ABE-6002-2021; Kennedy, Michael/M-2578-2019	Regan, Daniel/0000-0002-6363-0144	National Institutes of Health/National Cancer Institute [1R15CA152985-01A1]; Miami University Undergraduate Research Award Program; Miami University Doctorate-Undergraduate Opportunities for Scholarship Program; Miami University Summer Scholars Program; NATIONAL CANCER INSTITUTE [R15CA152985] Funding Source: NIH RePORTER	National Institutes of Health/National Cancer Institute(United States Department of Health & Human ServicesNational Institutes of Health (NIH) - USANIH National Cancer Institute (NCI)); Miami University Undergraduate Research Award Program; Miami University Doctorate-Undergraduate Opportunities for Scholarship Program; Miami University Summer Scholars Program; NATIONAL CANCER INSTITUTE(United Sta…	MAK acknowledges support for this work from the National Institutes of Health/National Cancer Institute grant number-1R15CA152985-01A1. This project has also been supported by the Miami University Undergraduate Research Award Program, the Miami University Doctorate-Undergraduate Opportunities for Scholarship Program and the Miami University Summer Scholars Program.	Abiatari I, 2010, J CELL MOL MED, V14, P1166, DOI 10.1111/j.1582-4934.2009.00772.x; Auer H, 2014, BIOTECH HISTOCHEM, V89, P518, DOI 10.3109/10520295.2014.904927; Fesinmeyer MD, 2005, CANCER EPIDEM BIOMAR, V14, P1766, DOI 10.1158/1055-9965.EPI-05-0120; Goodpaster AM, 2010, ANAL BIOCHEM, V401, P134, DOI 10.1016/j.ab.2010.02.005; Heid I, 2011, GASTROENTEROLOGY, V141, P719, DOI 10.1053/j.gastro.2011.…	16	5	5	0	5	JOURNAL OF VISUALIZED EXPERIMENTS	CAMBRIDGE	1 ALEWIFE CENTER, STE 200, CAMBRIDGE, MA 02140 USA	1940-087X			JOVE-J VIS EXP	J. Vis. Exp.	AUG	2017		126
J	Pergolini, I; Jager, C; Safak, O; Goss, R; Novotny, A; Ceyhan, GO; Friess, H; Demir, IE				Pergolini, Ilaria; Jaeger, Carsten; Safak, Okan; Goess, Ruediger; Novotny, Alexander; Ceyhan, Guralp O.; Friess, Helmut; Demir, Ihsan Ekin			Diabetes and Weight Loss Are Associated With Malignancies in Patients With Intraductal Papillary Mucinous Neoplasms	CLINICAL GASTROENTEROLOGY AND HEPATOLOGY			English	Article						Metabolic Disorders; IPMN; Malignant Progression	RISK-FACTORS; PANCREAS; PROGRESSION; GUIDELINES; MANAGEMENT; PREDICTORS; DIAGNOSIS; MELLITUS; DUCT; IPMN	BACKGROUND & AIMS: The role of diabetes in intraductal papillary mucinous neoplasms (IPMNs) is not known. We investigated the prevalence of diabetes among patients with resected IPMNs and the association between diabetes, clinical and morphological features, and high-grade dysplasia or invasive cancer. METHODS: We collected clinical, pathology, laboratory, and demographic data from 134 patients w…	[Pergolini, Ilaria; Jaeger, Carsten; Safak, Okan; Goess, Ruediger; Novotny, Alexander; Demir, Ihsan Ekin] Tech Univ Munich, Sch Med, Dept Surg, Klinikum Rechts Isar, Ismaninger Str 22, D-81675 Munich, Germany; [Ceyhan, Guralp O.; Demir, Ihsan Ekin] Acibadem Mehmet Ali Aydinlar Univ, Sch Med, Dept Gen Surg, HPB Unit, Istanbul, Turkey; [Friess, Helmut; Demir, Ihsan Ekin] German Canc Consortium DKTK…		Demir, IE (通讯作者)，Tech Univ Munich, Sch Med, Dept Surg, Klinikum Rechts Isar, Ismaninger Str 22, D-81675 Munich, Germany.	ekin.demir@tum.de		Pergolini, Ilaria/0000-0002-3511-5882				Altman DG, 2012, PLOS MED, V9, DOI 10.1371/journal.pmed.1001216; American Diabetes Dssociation, DIAGN DIAB LEARN PRE; Basturk O, 2015, AM J SURG PATHOL, V39, P1730, DOI 10.1097/PAS.0000000000000533; Capurso G, 2013, AM J GASTROENTEROL, V108, P1003, DOI 10.1038/ajg.2013.42; Chang YT, 2015, MEDICINE, V94, DOI 10.1097/MD.0000000000000797; Del Chiaro M, 2019, ANN SURG; Duconseil P, 2018, ANN SURG ONC…	27	5	5	1	3	ELSEVIER SCIENCE INC	NEW YORK	STE 800, 230 PARK AVE, NEW YORK, NY 10169 USA	1542-3565	1542-7714		CLIN GASTROENTEROL H	Clin. Gastroenterol. Hepatol.	JAN	2021	19	1
J	Zechner, D; Radecke, T; Amme, J; Burtin, F; Albert, AC; Partecke, LI; Vollmar, B				Zechner, Dietmar; Radecke, Tobias; Amme, Jonas; Buertin, Florian; Albert, Ann-Christin; Partecke, Lars Ivo; Vollmar, Brigitte			Impact of diabetes type II and chronic inflammation on pancreatic cancer	BMC CANCER			English	Article						Cancer stem cells; Cancer heterogeneity; Cancer cell plasticity; Aldh1; CD133	STEM-CELLS; INSULIN-RECEPTOR; DUCT GLANDS; AMG 479; CARCINOMA; GROWTH; PROLIFERATION; GEMCITABINE; COMBINATION; METABOLISM	Background: We explored if known risk factors for pancreatic cancer such as type II diabetes and chronic inflammation, influence the pathophysiology of an established primary tumor in the pancreas and if administration of metformin has an impact on tumor growth. Methods: Pancreatic carcinomas were assessed in a syngeneic orthotopic pancreas adenocarcinoma model after injection of 6606PDA cells in…	[Zechner, Dietmar; Radecke, Tobias; Amme, Jonas; Buertin, Florian; Albert, Ann-Christin; Vollmar, Brigitte] Univ Rostock, Med Ctr, Inst Expt Surg, D-18057 Rostock, Germany; [Partecke, Lars Ivo] Ernst Moritz Arndt Univ Greifswald, Univ Med Greifswald, Dept Gen Visceral Thorac & Vasc Surg, D-17475 Greifswald, Germany		Zechner, D (通讯作者)，Univ Rostock, Med Ctr, Inst Expt Surg, Schillingallee 69a, D-18057 Rostock, Germany.	dietmar.zechner@uni-rostock.de		Burtin, Florian/0000-0001-9927-1852	Forschungsforderung der Medizinischen Fakultat der Rostocker Universitat (FORUN) [889017]	Forschungsforderung der Medizinischen Fakultat der Rostocker Universitat (FORUN)	We thank Berit Blendow, Dorothea Frenz, Kathrin Sievert-Kuchenmeister, Eva Lorbeer-Rehfeldt and Maren Nerowski (Institute for Experimental Surgery, University of Rostock) for excellent technical assistance, Prof. Tuveson University of Cambridge, UK) for supplying us with the 6606PDA, 7265PDA and the 6606l cell lines and Prof. Corbeil (BIOTEC, Dresden, Germany) for supplying us with the CD133 anti…	Andersen DK, 2013, PANCREAS, V42, P1227, DOI 10.1097/MPA.0b013e3182a9ad9d; Balic A, 2012, EXP CELL RES, V318, P691, DOI 10.1016/j.yexcr.2011.11.007; Beltran PJ, 2009, MOL CANCER THER, V8, P1095, DOI 10.1158/1535-7163.MCT-08-1171; Bobrowski A, 2013, AM J PATHOL, V182, P965, DOI 10.1016/j.ajpath.2012.11.016; Bracci PM, 2012, MOL CARCINOGEN, V51, P53, DOI 10.1002/mc.20778; Chell JM, 2010, CELL, V143…	46	21	24	1	21	BMC	LONDON	CAMPUS, 4 CRINAN ST, LONDON N1 9XW, ENGLAND		1471-2407		BMC CANCER	BMC Cancer	FEB 13	2015	15
J	Komar, G; Kauhanen, S; Liukko, K; Seppanen, M; Kajander, S; Ovaska, J; Nuutila, P; Minn, H				Komar, Gaber; Kauhanen, Saila; Liukko, Kaisa; Seppanen, Marko; Kajander, Sami; Ovaska, Jari; Nuutila, Pirjo; Minn, Heikki			Decreased Blood Flow with Increased Metabolic Activity: A Novel Sign of Pancreatic Tumor Aggressiveness	CLINICAL CANCER RESEARCH			English	Article							POSITRON-EMISSION-TOMOGRAPHY; DYNAMIC COMPUTED-TOMOGRAPHY; HEALTHY-VOLUNTEERS; PERFUSION CT; FDG PET; CANCER; DIAGNOSIS; REPRODUCIBILITY; QUANTIFICATION; METASTASIS	Purpose: To study blood flow (BF) and metabolism in normal pancreas and in different pancreatic lesions. We then determined the effect of these biomarkers on outcome in patients with pancreatic cancer. Experimental Design: Oxygen-15-labeled water and fluorodeoxyglucose positron emission tomography/computed tomography scans were used in 26 patients with a suspicion of pancreatic cancer to measure …	[Kauhanen, Saila; Ovaska, Jari] Turku Univ, Cent Hosp, Dept Surg, Turku 20521, Finland; [Nuutila, Pirjo] Univ Turku, Dept Med, Turku, Finland; [Minn, Heikki] Univ Turku, Dept Radiotherapy & Oncol, Turku, Finland; [Komar, Gaber; Kauhanen, Saila; Liukko, Kaisa; Seppanen, Marko; Kajander, Sami; Nuutila, Pirjo; Minn, Heikki] Turku Univ, Turku PET Ctr, Cent Hosp, Turku 20521, Finland		Komar, G (通讯作者)，Turku Univ, Turku PET Ctr, Cent Hosp, Kiinamyllynkatu 4-8, Turku 20521, Finland.	gaber.komar@utu.fi	Seppänen, Marko/AAE-6988-2020; Nuutila, Pirjo/J-2087-2012	Minn, Heikki/0000-0002-5878-4333; Nuutila, Pirjo/0000-0001-9597-338X	EU FP6 Commission [505785]; Turku University Hospital [13018]	EU FP6 Commission(European Commission); Turku University Hospital	EU FP6 Commission "Biocare" Molecular Imaging for Biologically Optimized Cancer Therapy (no. 505785) and Turku University Hospital (no. 13018) "Turku University Foundation." Conducted within the "Turku Centre of Excellence in Molecular Imaging in Cardiovascular ahd Metabolic Research."	Adams S, 1998, EUR J NUCL MED, V25, P79; Anderson H, 2002, NUCL MED COMMUN, V23, P131, DOI 10.1097/00006231-200202000-00004; Bali MA, 2008, RADIOLOGY, V247, P115, DOI 10.1148/radiol.2471070685; Bize PE, 2006, AM J ROENTGENOL, V186, P114, DOI 10.2214/AJR.04.1416; BLOMQVIST G, 1984, J CEREBR BLOOD F MET, V4, P629, DOI 10.1038/jcbfm.1984.89; Boellaard R, 2008, EUR J NUCL MED MOL I, V35, P2320, DOI 1…	44	122	127	0	9	AMER ASSOC CANCER RESEARCH	PHILADELPHIA	615 CHESTNUT ST, 17TH FLOOR, PHILADELPHIA, PA 19106-4404 USA	1078-0432	1557-3265		CLIN CANCER RES	Clin. Cancer Res.	SEP 1	2009	15	17
J	Necchi, V; Sommi, P; Vitali, A; Vanoli, A; Savoia, A; Ricci, V; Solcia, E				Necchi, Vittorio; Sommi, Patrizia; Vitali, Agostina; Vanoli, Alessandro; Savoia, Anna; Ricci, Vittorio; Solcia, Enrico			Polyubiquitinated proteins, proteasome, and glycogen characterize the particle-rich cytoplasmic structure (PaCS) of neoplastic and fetal cells	HISTOCHEMISTRY AND CELL BIOLOGY			English	Article						Polyubiquitinated proteins; Proteasomes; Glycogen; Chondroitin sulfate; Fetal cells; Neoplasms	O-GLCNAC MODIFICATION; CHONDROITIN SULFATE-E; HELICOBACTER-PYLORI; ELECTRON-MICROSCOPY; CIRCULATING PROTEASOMES; UBIQUITINATED PROTEINS; TRANSCRIPTION FACTOR; APOPTOTIC BLEBS; ANTIBODY GD3G7; OVARIAN-CANCER	A particle-rich cytoplasmic structure (PaCS) concentrating ubiquitin-proteasome system (UPS) components and barrel-like particles in clear, cytoskeleton- and organelle-free areas has recently been described in some neoplasms and in genetic or infectious diseases at risk of neoplasia. Ultrastructurally similar particulate cytoplasmic structures, interpreted as glycogen deposits, have previously be…	[Necchi, Vittorio; Sommi, Patrizia; Vitali, Agostina; Vanoli, Alessandro; Ricci, Vittorio; Solcia, Enrico] Univ Pavia, Dept Mol Med, I-27100 Pavia, Italy; [Necchi, Vittorio] Univ Pavia, Ctr Grandi Strumenti, I-27100 Pavia, Italy; [Vitali, Agostina; Solcia, Enrico] Policlin San Matteo, Fdn IRCCS, Anat Pathol Unit, I-27100 Pavia, Italy; [Savoia, Anna] Univ Trieste, IRCCS Burlo Garofolo, Trieste, It…		Ricci, V (通讯作者)，Univ Pavia, Dept Mol Med, Via Palestro 3, I-27100 Pavia, Italy.	vricci@unipv.it; solciae@smatteo.pv.it	Savoia, Anna/B-6463-2014; Savoia, Anna/AIC-4560-2022; Vanoli, Alessandro/J-4469-2016	Savoia, Anna/0000-0002-2407-2696; Savoia, Anna/0000-0002-2407-2696; Vanoli, Alessandro/0000-0002-2976-7032	Italian Ministry of Health to Fondazione IRCCS Policlinico San Matteo; University of Pavia [RF-2010-2310098]; Fondazione Cariplo [2009-2532, 2011-0485, 2012-0529]	Italian Ministry of Health to Fondazione IRCCS Policlinico San Matteo; University of Pavia; Fondazione Cariplo(Fondazione Cariplo)	We are gratefully indebted to Dr. O. Baba (Biostructural Science, Tokyo Medical and Dental University, Tokyo, Japan) for kindly providing us with the anti-glycogen antibody. This work was supported by grants from the Italian Ministry of Health to Fondazione IRCCS Policlinico San Matteo and University of Pavia (Grant No. RF-2010-2310098), and from Fondazione Cariplo (Grants Nos. 2009-2532, 2011-04…	Al-Shami A, 2010, PLOS ONE, V5, DOI 10.1371/journal.pone.0013654; ALPERT LC, 1988, AM J SURG PATHOL, V12, P251, DOI 10.1097/00000478-198804000-00001; Baba O, 1993, Kokubyo Gakkai Zasshi, V60, P264; BAUMEISTER W, 1988, FEBS LETT, V241, P239, DOI 10.1016/0014-5793(88)81069-X; Bazzaro M, 2006, CANCER RES, V66, P3754, DOI 10.1158/0008-5472.CAN-05-2321; Bendayan M, 2009, J HISTOCHEM CYTOCHEM, V57, P96…	68	8	8	0	4	SPRINGER	NEW YORK	233 SPRING ST, NEW YORK, NY 10013 USA	0948-6143	1432-119X		HISTOCHEM CELL BIOL	Histochem. Cell Biol.	MAY	2014	141	5
J	Bohl, CE; Federico, SM; Robinson, GW; Bahrami, A; Shulkin, BL				Bohl, Casey E.; Federico, Sara M.; Robinson, Giles W.; Bahrami, Armita; Shulkin, Barry L.			FDG-PET CT in the evaluation of primary and secondary pancreatic malignancies	PEDIATRIC BLOOD & CANCER			English	Article						CT; FDG; oncology; pancreas; pediatric; PET	BURKITT-LYMPHOMA; YOUNG-ADULTS; CHILDREN; METASTASIS; DISEASE; TUMORS	PurposePrimary pancreatic carcinoma and pancreatic metastases are rare in the pediatric population. Pancreatoblastoma is the most common pancreatic malignant tumor in young children and solid-pseudopapillary tumor in teenagers. Pancreatic adenocarcinoma is extremely rare under the age of 40 and is usually associated with underlying genetic abnormalities. Secondary malignancies of the pancreas occ…	[Bohl, Casey E.] Methodist Univ Hosp, Dept Radiol, Memphis, TN USA; [Federico, Sara M.; Robinson, Giles W.] St Jude Childrens Res Hosp, Dept Oncol, 332 N Lauderdale St, Memphis, TN 38105 USA; [Bahrami, Armita] St Jude Childrens Res Hosp, Dept Pathol, 332 N Lauderdale St, Memphis, TN 38105 USA; [Shulkin, Barry L.] St Jude Childrens Res Hosp, Dept Diagnost Imaging, 262 Danny Thomas Pl,Mail Stop 220…		Shulkin, BL (通讯作者)，St Jude Childrens Res Hosp, Dept Diagnost Imaging, 262 Danny Thomas Pl,Mail Stop 220, Memphis, TN 38105 USA.	Barry.shulkin@stjude.org	Bahrami, Armita/N-3262-2018; Robinson, Giles W/N-8095-2018; shulkin, barry l/J-6268-2018	Bahrami, Armita/0000-0002-8515-2649; Robinson, Giles W/0000-0001-7441-9486; shulkin, barry l/0000-0003-4784-7914	ALSAC (American Lebanese Syrian Associated Charities)	ALSAC (American Lebanese Syrian Associated Charities)(American Lebanese Syrian Associated Charities (ALSAC))	Grant sponsor: ALSAC (American Lebanese Syrian Associated Charities)	Amrikachi Mojghan, 2002, Ann Diagn Pathol, V6, P357, DOI 10.1053/adpa.2002.36657; Avcu S, 2009, J PANCREAS, V10, P438; Biko DM, 2009, AM J ROENTGENOL, V192, P1304, DOI 10.2214/AJR.08.1476; Chung EM, 2006, RADIOGRAPHICS, V26, P1211, DOI 10.1148/rg.264065012; Dabizzi E, 2010, Minerva Gastroenterol Dietol, V56, P467; FRIEDMAN AC, 1989, RADIOL CLIN N AM, V27, P177; Gambhir SS, 2001, J NUCL MED, V42, …	23	4	4	0	6	WILEY	HOBOKEN	111 RIVER ST, HOBOKEN 07030-5774, NJ USA	1545-5009	1545-5017		PEDIATR BLOOD CANCER	Pediatr. Blood Cancer	OCT	2018	65	10
J	POUR, PM				POUR, PM			THE ROLE OF LANGERHANS ISLETS IN EXOCRINE PANCREATIC-CANCER	INTERNATIONAL JOURNAL OF PANCREATOLOGY			English	Article						ISLET; PANCREATIC CANCER; DIABETES; ENDOCRINE; EXOCRINE; PANCREAS; CANCER INDUCTION; HAMSTER; HUMAN	TUMOR-ASSOCIATED ANTIGENS; SYRIAN-HAMSTERS; GLUCOSE-METABOLISM; CARCINOGENESIS; STREPTOZOTOCIN; INSULIN; MODEL; SECRETION; PATTERNS; CELLS				POUR, PM (通讯作者)，UNIV NEBRASKA,MED CTR,UNMC EPPLEY CANC CTR,600 S 42ND ST,OMAHA,NE 68198, USA.							ADRIAN TE, 1994, INT J PANCREATOL, V16, P274; AHREN B, 1993, RES EXP MED, V193, P21, DOI 10.1007/BF02576207; ANDRIAN TE, 1994, INT J PANCREATOL, V274, P277; ARIYAMA J, INT J PANCREATOL, V16, P91; BELL RH, 1983, J SURG ONCOL, V24, P258, DOI 10.1002/jso.2930240404; BELL RH, 1987, CANCER LETT, V34, P221, DOI 10.1016/0304-3835(87)90014-0; BELL RH, 1988, AM J SURG, V155, P159, DOI 10.1016/S0002-9610(8…	63	5	5	0	1	HUMANA PRESS INC	TOTOWA	999 RIVERVIEW DRIVE SUITE 208, TOTOWA, NJ 07012	0169-4197			INT J PANCREATOL	Int. J. Pancreatol.	JUN	1995	17	3
J	Gilliland, TM; Villafane-Ferriol, N; Shah, KP; Shah, RM; Cao, HST; Massarweh, NN; Silberfein, EJ; Choi, EA; Hsu, C; McElhany, AL; Barakat, O; Fisher, W; Van Buren, G				Gilliland, Taylor M.; Villafane-Ferriol, Nicole; Shah, Kevin P.; Shah, Rohan M.; Cao, Hop S. Tran; Massarweh, Nader N.; Silberfein, Eric J.; Choi, Eugene A.; Hsu, Cary; McElhany, Amy L.; Barakat, Omar; Fisher, William; Van Buren, George, II			Nutritional and Metabolic Derangements in Pancreatic Cancer and Pancreatic Resection	NUTRIENTS			English	Review						pancreas cancer; pancreas adenocarcinoma; nutrition; pancreatic exocrine insufficiency; diabetes mellitus; pancreaticoduodenectomy; distal pancreatectomy; malnutrition; pancreatogenic diabetes; enteral nutrition	QUALITY-OF-LIFE; TOTAL PARENTERAL-NUTRITION; DIABETES-MELLITUS; ENTERAL NUTRITION; DISTAL PANCREATECTOMY; RISK-FACTORS; TREATMENT OPTIONS; WEIGHT-LOSS; PANCREATICODUODENECTOMY; SURGERY	Pancreatic cancer is an aggressive malignancy with a poor prognosis. The disease and its treatment can cause significant nutritional impairments that often adversely impact patient quality of life (QOL). The pancreas has both exocrine and endocrine functions and, in the setting of cancer, both systems may be affected. Pancreatic exocrine insufficiency (PEI) manifests as weight loss and steatorrhe…	[Van Buren, George, II] Baylor Coll Med, Michael E DeBakey Dept Surg, Elkins Pancreas Ctr, Houston, TX 77030 USA; Baylor Coll Med, Dan L Duncan Canc Ctr, Houston, TX 77030 USA		Van Buren, G (通讯作者)，Baylor Coll Med, Michael E DeBakey Dept Surg, Elkins Pancreas Ctr, Houston, TX 77030 USA.	Taylor.Gilliland@bcm.edu; Nicole.Villafane@bcm.edu; Kevin.Shah@bcm.edu; Rohan.Shah@bcm.edu; Hop.TranCao@bcm.edu; Nader.Massarweh@bcm.edu; ejs@bcm.edu; Eugene.Choi@bcm.edu; Cary.Hsu@bcm.edu; Amy.McElhany@bcm.edu; Omar.Barakat@bcm.edu; wfisher@bcm.edu; George.vanburen@bcm.edu	Massarweh, Nader N/G-7340-2017; Massarweh, Nader/AAI-1544-2019	Massarweh, Nader N/0000-0001-7891-4134; Massarweh, Nader/0000-0001-7891-4134; Van Buren, George/0000-0001-7637-3717; Shah, Kevin/0000-0002-7598-2024; Lackey, Taylor/0000-0003-0116-0412; Tran Cao, Hop/0000-0001-8612-8272				American Cancer Society, 2016, CANC FACTS FIG 2016; Armstrong T, 2007, PANCREATOLOGY, V7, P37, DOI 10.1159/000101876; Augustin T, 2016, SURGERY, V160, P987, DOI 10.1016/j.surg.2016.07.010; Bachmann J, 2008, J GASTROINTEST SURG, V12, P1193, DOI 10.1007/s11605-008-0505-z; BAPEN, 2011, MALN UN SCREEN TOOL; Barber MD, 2001, NUTR CANCER, V40, P118, DOI 10.1207/S15327914NC402_7; Barber MD, 2000, CLIN S…	74	96	102	1	16	MDPI AG	BASEL	ST ALBAN-ANLAGE 66, CH-4052 BASEL, SWITZERLAND	2072-6643			NUTRIENTS	Nutrients	MAR	2017	9	3
J	Mohelnikova-Duchonova, B; Vrana, D; Holcatova, I; Ryska, M; Smerhovsky, Z; Soucek, P				Mohelnikova-Duchonova, Beatrice; Vrana, David; Holcatova, Ivana; Ryska, Miroslav; Smerhovsky, Zdenek; Soucek, Pavel			CYP2A13, ADH1B, and ADH1C Gene Polymorphisms and Pancreatic Cancer Risk	PANCREAS			English	Article						pancreas; cancer; polymorphism; CYP2A13; ADH1	TOBACCO-SPECIFIC CARCINOGEN; SQUAMOUS-CELL CARCINOMA; ALDEHYDE DEHYDROGENASE; METABOLIC-ACTIVATION; ACINAR-CELLS; LUNG-CANCER; ALCOHOL; CONSUMPTION; ETHANOL; CYTOCHROME-P450	Objectives: Pancreatic carcinoma etiology and molecular pathogenesis are weakly understood. Based on the assumption that genetic variation in carcinogen metabolism further modifies the risk of exposure-related cancers, we studied the association of polymorphisms in the tobacco carcinogen-metabolizing gene CYP2A13 (Arg101Stop) and the alcohol-metabolizing genes ADH1B (Arg48His) and ADH1C (Ile350Va…	[Mohelnikova-Duchonova, Beatrice; Vrana, David; Soucek, Pavel] Natl Inst Publ Hlth, Toxicogenom Unit, Prague 10042 10, Czech Republic; [Vrana, David] Charles Univ Prague, Fac Med 1, Dept Oncol, Prague, Czech Republic; [Vrana, David] Gen Teaching Hosp, Prague, Czech Republic; [Holcatova, Ivana] Charles Univ Prague, Fac Med 1, Inst Hyg & Epidemiol, Prague, Czech Republic; [Ryska, Miroslav] Charles …		Soucek, P (通讯作者)，Natl Inst Publ Hlth, Toxicogenom Unit, Srobarova 48, Prague 10042 10, Czech Republic.	psoucek@szu.cz	Holcatova, Ivana/C-8327-2017; Soucek, Pavel/H-8018-2019	Holcatova, Ivana/0000-0002-1366-0337; Soucek, Pavel/0000-0002-4294-6799	Ministry of Health, Czech Republic [8563-5, 9422-3]	Ministry of Health, Czech Republic(Ministry of Health, Czech RepublicCzech Republic Government)	This work was supported by the Internal grant agency of the Ministry of Health, Czech Republic (grants Nos. 8563-5 and 9422-3).	Cauffiez C, 2004, BIOCHEM BIOPH RES CO, V317, P662, DOI 10.1016/j.bbrc.2004.03.092; Chrostek L, 2003, DIGEST DIS SCI, V48, P1230, DOI 10.1023/A:1024134520823; EVERHART J, 1995, JAMA-J AM MED ASSOC, V273, P1605, DOI 10.1001/jama.273.20.1605; Genkinger JM, 2009, CANCER EPIDEM BIOMAR, V18, P765, DOI 10.1158/1055-9965.EPI-08-0880; Gukovskaya AS, 2002, GASTROENTEROLOGY, V122, P106, DOI 10.1053/gast.20…	33	17	18	0	12	LIPPINCOTT WILLIAMS & WILKINS	PHILADELPHIA	TWO COMMERCE SQ, 2001 MARKET ST, PHILADELPHIA, PA 19103 USA	0885-3177	1536-4828		PANCREAS	Pancreas	MAR	2010	39	2
J	Schmied, BM; Ulrich, AA; Friess, H; Buchler, MW; Pour, PM				Schmied, BM; Ulrich, AA; Friess, H; Buchler, MW; Pour, PM			The patterns of extrainsular endocrine cells in pancreatic cancer	TERATOGENESIS CARCINOGENESIS AND MUTAGENESIS			English	Article						pancreatic cancer; normal pancreas; chronic pancreatitis; glucose tolerance; diabetes mellitus; beta cells; alpha cells	GLUCOSE-METABOLISM; HAMSTER MODEL; CARCINOMA; TUMOR	Abnormal glucose tolerance and frank diabetes mellitus develop in up to 80% of pancreatic cancer patients. Islets within these tumors show a decreased number of beta cells and increased number of a cells. The reduced number of beta cells could induce beta cell neogenesis in extrainsular tissue to compensate for the loss of insulin in islets. On the other hand, because the beta cell depletion in p…	Univ Nebraska, Med Ctr, Eppley Inst Res Canc & Allied Dis, Eppley Canc Ctr, Omaha, NE 68105 USA; Insel Hosp, Dept Visceral & Transplantat Surg, Bern, Switzerland; Univ Bonn, Dept Surg, Bonn, Germany; Univ Nebraska, Med Ctr, Dept Pathol & Microbiol, Omaha, NE USA		Pour, PM (通讯作者)，Univ Nebraska, Med Ctr, Eppley Inst Res Canc & Allied Dis, Eppley Canc Ctr, 986805 Nebraska Med Ctr, Omaha, NE 68105 USA.			Schmied, Bruno/0000-0003-4552-7386; Adrian, Thomas/0000-0002-5051-1111	NATIONAL CANCER INSTITUTE [R01CA060479, P50CA072712] Funding Source: NIH RePORTER; NCI NIH HHS [5RO1 CA60479, CA367127, P50CA72712] Funding Source: Medline	NATIONAL CANCER INSTITUTE(United States Department of Health & Human ServicesNational Institutes of Health (NIH) - USANIH National Cancer Institute (NCI)); NCI NIH HHS(United States Department of Health & Human ServicesNational Institutes of Health (NIH) - USANIH National Cancer Institute (NCI))		ARIYAMA J, 1990, INT J PANCREATOL, V7, P37; Basso D, 1995, ANTICANCER RES, V15, P2585; Basso D, 1997, PANCREAS, V15, P132, DOI 10.1097/00006676-199708000-00004; *COMM WHOE, 1985, DIAB MELL TECHN REP; DAWISKIBA S, 1992, INT J PANCREATOL, V11, P87; Ding XZ, 1998, GASTROENTEROLOGY, V114, P130, DOI 10.1016/S0016-5085(98)70641-9; EUSEBI V, 1981, HISTOPATHOLOGY, V5, P599, DOI 10.1111/j.1365-2559.1981.t…	28	12	12	0	1	WILEY-LISS	NEW YORK	DIV JOHN WILEY & SONS INC, 605 THIRD AVE, NEW YORK, NY 10158-0012 USA	0270-3211			TERATOGEN CARCIN MUT	Teratogenesis Carcinog. Mutagen.		2001	21	1
J	Campagna, D; Cope, L; Lakkur, SS; Henderson, C; Laheru, D; Iacobuzio-Donahue, CA				Campagna, Domenico; Cope, Leslie; Lakkur, Sindhu S.; Henderson, Clark; Laheru, Daniel; Iacobuzio-Donahue, Christine A.			Gene Expression Profiles Associated with Advanced Pancreatic Cancer	INTERNATIONAL JOURNAL OF CLINICAL AND EXPERIMENTAL PATHOLOGY			English	Article						MAX-interacting protein 1; c-Myc; MAP kinase; microarray; metastasis; pancreas; carcinoma; oncogene; autopsy		Few studies have addressed the expression profiles associated with progression of pancreatic cancer to advanced disease. Towards this end, we performed expression profiling of a series of normal pancreas, pancreatitis and cancer tissues representing early stage resected pancreatic cancers (stages pT2/T3), late stage unresectable cancers (stage pT4) and matched metastases to a variety of organ sit…	[Iacobuzio-Donahue, Christine A.] Johns Hopkins Univ Hosp, Div Gastrointestinal Liver Pathol, Dept Pathol, Baltimore, MD USA; [Cope, Leslie; Laheru, Daniel; Iacobuzio-Donahue, Christine A.] Johns Hopkins Univ Hosp, Dept Oncol, Baltimore, MD USA; [Lakkur, Sindhu S.; Laheru, Daniel; Iacobuzio-Donahue, Christine A.] Johns Hopkins Univ Hosp, Sol Goldman Pancreat Canc Res Ctr, Baltimore, MD USA; Univ …		Iacobuzio-Donahue, CA (通讯作者)，Johns Hopkins Univ Hosp, Div Gastrointestinal Liver Pathol, Dept Pathol, 1550 Orleans St,CRBII Rm 343, Baltimore, MD USA.	ciacobu@jhmi.edu	Iacobuzio-Donahue, Christine/ABF-1295-2020	Iacobuzio-Donahue, Christine/0000-0002-4672-3023	NIH [CA106610-01]; Family of George Rubis, Sigma Beta Sorority; Jeff Zgonina Foundation for Pancreatic Cancer Research; Skip Viragh Foundation	NIH(United States Department of Health & Human ServicesNational Institutes of Health (NIH) - USA); Family of George Rubis, Sigma Beta Sorority; Jeff Zgonina Foundation for Pancreatic Cancer Research; Skip Viragh Foundation	This work was supported by NIH grant CA106610-01 to Christine A. Iacobuzio-Donahue), the Family of George Rubis, Sigma Beta Sorority, the Jeff Zgonina Foundation for Pancreatic Cancer Research and the Skip Viragh Foundation.	Bardeesy N, 2006, GENE DEV, V20, P3130, DOI 10.1101/gad.1478706; Bernards R, 2002, NATURE, V418, P823, DOI 10.1038/418823a; Chu CS, 2007, CANCER LETT, V250, P268, DOI 10.1016/j.canlet.2006.10.020; Corn PG, 2005, CANCER BIOL THER, V4, P1285, DOI 10.4161/cbt.4.11.2299; Crnogorac-Jurcevic T, 2002, ONCOGENE, V21, P4587, DOI 10.1038/sj.onc.1205570; Dang CV, 2006, SEMIN CANCER BIOL, V16, P253, DOI 10.1…	60	26	28	0	3	E-CENTURY PUBLISHING CORP	MADISON	40 WHITE OAKS LN, MADISON, WI 53711 USA	1936-2625			INT J CLIN EXP PATHO	Int. J. Clin. Exp. Pathol.		2008	1	1
J	SARR, MG; BEHRNS, KE; VANHEERDEN, JA				SARR, MG; BEHRNS, KE; VANHEERDEN, JA			TOTAL PANCREATECTOMY - AN OBJECTIVE ANALYSIS OF ITS USE IN PANCREATIC-CANCER	HEPATO-GASTROENTEROLOGY			English	Article						PANCREATIC CANCER; TOTAL PANCREATECTOMY; OPERATIVE MORBIDITY; SURVIVAL	RADICAL RESECTION; CARCINOMA; HEAD; PANCREATODUODENECTOMY; COMPLICATIONS; EXPERIENCE; SURVIVAL	When should total pancreatectomy be utilized in the treatment of adenocarcinoma of the pancreas? The rationale for total pancreatectomy comes from a tendency for pancreatic cancer to be multicentric (approximately 30% of patients), the absence of a pancreaticoenterostomy and its attendant morbidity, and the argument that total pancreatectomy is a better cancer procedure (more complete lymphadenec…	MAYO CLIN & MAYO FDN,DEPT SURG,ROCHESTER,MN 55905									[Anonymous], 1987, CANCER, V59, P2006; ASTON SJ, 1973, ARCH SURG-CHICAGO, V106, P813; BUCHLER M, 1992, AM J SURG, V163, P125, DOI 10.1016/0002-9610(92)90264-R; CAMERON JL, 1991, AM J SURG, V161, P120, DOI 10.1016/0002-9610(91)90371-J; CERSOSIMO E, 1991, CANCER, V67, P486, DOI 10.1002/1097-0142(19910115)67:2<486::AID-CNCR2820670228>3.0.CO;2-1; COLLINS JJ, 1966, NEW ENGL J MED, V274, P599, DOI 10.1…	24	62	64	0	0	H G E UPDATE MEDICAL PUBL LTD.	ATHENS	PO BOX 17160, ATHENS GR-10024, GREECE	0172-6390			HEPATO-GASTROENTEROL	Hepato-Gastroenterol.	OCT	1993	40	5
J	Arsenijevic, T; Perret, J; Van Laethem, JL; Delporte, C				Arsenijevic, Tatjana; Perret, Jason; Van Laethem, Jean-Luc; Delporte, Christine			Aquaporins Involvement in Pancreas Physiology and in Pancreatic Diseases	INTERNATIONAL JOURNAL OF MOLECULAR SCIENCES			English	Review						aquaporins; pancreas; pancreatitis; cancer	ADENOVIRAL-MEDIATED TRANSFER; BETA-CELL MASS; WATER CHANNELS; FLUID SECRETION; NA+-K+-2CL(-) COTRANSPORTER; METABOLIC SYNDROME; HYDROGEN-PEROXIDE; SALIVARY-GLANDS; GLYCEROL; EXPRESSION	Aquaporins are a family of transmembrane proteins permeable to water. In mammals, they are subdivided into classical aquaporins that are permeable to water; aquaglyceroporins that are permeable to water, glycerol and urea; peroxiporins that facilitate the diffusion of H2O2 through cell membranes; and so called unorthodox aquaporins. Aquaporins ensure important physiological functions in both exoc…	[Arsenijevic, Tatjana; Van Laethem, Jean-Luc] Univ Libre Bruxelles, Lab Expt Gastroenterol, B-1070 Brussels, Belgium; [Arsenijevic, Tatjana; Van Laethem, Jean-Luc] Univ Libre Bruxelles, Hop Erasme, Dept Gastroenterol Hepatol & Digest Oncol, 808 Route Lennik, B-1070 Brussels, Belgium; [Perret, Jason; Delporte, Christine] Univ Libre Bruxelles, Lab Pathophysiol & Nutr Biochem, B-1070 Brussels, Belgi…		Delporte, C (通讯作者)，Univ Libre Bruxelles, Lab Pathophysiol & Nutr Biochem, B-1070 Brussels, Belgium.	Tatjana.Arsenijevic@erasme.ulb.ac.be; jason.perret@ulb.ac.be; jl.vanlaethem@erasme.ulb.ac.be; cdelport@ulb.ac.be		Delporte, Christine/0000-0003-0385-5824	David and Alice van Buuren Fund (Belgium)	David and Alice van Buuren Fund (Belgium)	This work was supported by David and Alice van Buuren Fund (Belgium).	Abascal F, 2014, BBA-GEN SUBJECTS, V1840, P1468, DOI 10.1016/j.bbagen.2013.12.001; Abir-Awan M, 2019, INT J MOL SCI, V20, DOI 10.3390/ijms20071589; Abu-Hamdah R, 2004, CELL BIOL INT, V28, P7, DOI 10.1016/j.cellbi.2003.11.003; Agre P, 2004, ANGEW CHEM INT EDIT, V43, P4278, DOI 10.1002/anie.200460804; Aikman B, 2018, METALLOMICS, V10, P696, DOI 10.1039/c8mt00072g; Alevizos I, 2017, GENE THER, V24, …	124	10	10	2	10	MDPI	BASEL	ST ALBAN-ANLAGE 66, CH-4052 BASEL, SWITZERLAND		1422-0067		INT J MOL SCI	Int. J. Mol. Sci.	OCT 2	2019	20	20
J	Edderkaoui, M; Chheda, C; Soufi, B; Zayou, F; Hu, RW; Ramanujan, VK; Pan, XL; Boros, LG; Tajbakhsh, J; Madhav, A; Bhowmick, NA; Wang, Q; Lewis, M; Tuli, R; Habtezion, A; Murali, R; Pandol, SJ				Edderkaoui, Mouad; Chheda, Chintan; Soufi, Badr; Zayou, Fouzia; Hu, Robert W.; Ramanujan, V. Krishnan; Pan, Xinlei; Boros, Laszlo G.; Tajbakhsh, Jian; Madhav, Anisha; Bhowmick, Neil A.; Wang, Qiang; Lewis, Michael; Tuli, Richard; Habtezion, Aida; Murali, Ramachandran; Pandol, Stephen J.			An Inhibitor of GSK3B and HDACs Kills Pancreatic Cancer Cells and Slows Pancreatic Tumor Growth and Metastasis in Mice	GASTROENTEROLOGY			English	Article						Pancreas; Neoplasm; EMT; Chemotherapeutic Agent	GLYCOGEN-SYNTHASE KINASE-3-BETA; EPITHELIAL-MESENCHYMAL TRANSITION; REGULATES E-CADHERIN; BREAST-CANCER; EPIGENETIC MODIFICATIONS; TRANSCRIPTION; EXPRESSION; GENE; SURVIVAL; ADENOCARCINOMA	BACKGROUND & AIMS: Growth, progression, and drug resistance of pancreatic ductal adenocarcinomas (PDACs) have been associated with increased levels and activity of glycogen synthase kinase 3 beta (GSK3B) and histone deacetylases (HDACs). We designed and synthesized molecules that simultaneously inhibit the activities of both enzymes. We tested the effects of one of these molecules, Metavert, in p…	[Edderkaoui, Mouad; Chheda, Chintan; Soufi, Badr; Zayou, Fouzia; Hu, Robert W.; Ramanujan, V. Krishnan; Pan, Xinlei; Tajbakhsh, Jian; Madhav, Anisha; Bhowmick, Neil A.; Wang, Qiang; Tuli, Richard; Murali, Ramachandran; Pandol, Stephen J.] Cedars Sinai Med Ctr, Dept Med, Samuel Oschin Comprehens Canc Ctr, Los Angeles, CA 90048 USA; [Edderkaoui, Mouad; Chheda, Chintan; Soufi, Badr; Zayou, Fouzia; H…		Edderkaoui, M (通讯作者)，8700 Beverly Blvd,Davis 3100, Los Angeles, CA 90048 USA.	mouad.edderkaoui@cshs.org	Bhowmick, Neil/AAA-7302-2019	Bhowmick, Neil/0000-0001-8747-5989; Hu, Robert/0000-0001-6366-3870; Edderkaoui, Mouad/0000-0002-2549-8242; Pan, Xinlei/0000-0003-4964-3720; Murali, Ramachandran/0000-0002-8384-2793	National Institute on Alcohol Abuse and Alcoholism (NIAAA) [K01 AA019996]; Hirshberg Foundation Award; National Cancer Institute [P01CA163200]; Department of Veterans Affairs; Samuel Oschin Comprehensive Cancer Institute Developmental Funds for Liver Metastasis Team Grant Research Award "Colon, pancreas, and prostate cancer engraftment in the liver metastatic niche"; Luke Wu-Jei Chang Discovery F…	National Institute on Alcohol Abuse and Alcoholism (NIAAA)(United States Department of Health & Human ServicesNational Institutes of Health (NIH) - USANIH National Institute on Alcohol Abuse & Alcoholism (NIAAA)); Hirshberg Foundation Award; National Cancer Institute(United States Department of Health & Human ServicesNational Institutes of Health (NIH) - USANIH National Cancer Institute (NCI)); D…	This work was supported by National Institute on Alcohol Abuse and Alcoholism (NIAAA) grant K01 AA019996 and the Hirshberg Foundation Award (to Mouad Edderkaoui), National Cancer Institute grant P01CA163200, NIAAA grant P50AA011999, the Department of Veterans Affairs (to Stephen J. Pandol), and the Samuel Oschin Comprehensive Cancer Institute Developmental Funds for Liver Metastasis Team Grant Re…	Aghdassi A, 2012, GUT, V61, P439, DOI 10.1136/gutjnl-2011-300060; Arora S, 2013, J BIOL CHEM, V288, P21197, DOI 10.1074/jbc.M113.484576; Bachelder RE, 2005, J CELL BIOL, V168, P29, DOI 10.1083/jcb.200409067; Castro A, 2008, BIOORGAN MED CHEM, V16, P495, DOI 10.1016/j.bmc.2007.09.016; Edderkaoui M, 2005, AM J PHYSIOL-GASTR L, V289, pG1137, DOI 10.1152/ajpgi.00197.2005; Edderkaoui M, 2007, J BIOL C…	57	33	36	3	22	W B SAUNDERS CO-ELSEVIER INC	PHILADELPHIA	1600 JOHN F KENNEDY BOULEVARD, STE 1800, PHILADELPHIA, PA 19103-2899 USA	0016-5085	1528-0012		GASTROENTEROLOGY	Gastroenterology	DEC	2018	155	6
J	Tomita, T				Tomita, T			Metallothionein in pancreatic endocrine neoplasms	MODERN PATHOLOGY			English	Article						immunocytochemistry; metallothionein; pancreatic endocrine neoplasms; pancreatic islets	IMMUNOHISTOCHEMICAL LOCALIZATION; TRANSGENIC MICE; TUMOR-CELLS; EXPRESSION; OVEREXPRESSION; CARCINOMA; INHIBITORS; PROTECTS; ANTIGEN; CANCER	Metallothioneins (MTs) are intracellular proteins that bind to metal ions and are involved in heavy metal homeostasis and detoxification. Pancreatic islets were shown to be positive for zinc-containing matrix metalloproteinase-2 and -9 by immunocytochemical staining. The immunolocalization of matrix metalloproteinases in pancreatic islets prompted us to study further the link between zinc and MT …	Univ Kansas, Med Ctr, Dept Pathol, Kansas City, KS 66160 USA		Tomita, T (通讯作者)，Univ Kansas, Med Ctr, Dept Pathol, 3901 Rainbow Blvd, Kansas City, KS 66160 USA.							ANDREWS GK, 1990, PANCREAS, V5, P548, DOI 10.1097/00006676-199009000-00009; CATTORETTI G, 1992, J PATHOL, V168, P357, DOI 10.1002/path.1711680404; CHERIAN MG, 1994, ENVIRON HEALTH PERSP, V102, P131, DOI 10.2307/3431776; Dalton T, 1996, ENVIRON HEALTH PERSP, V104, P68, DOI 10.2307/3432762; DANIELSON KG, 1982, P NATL ACAD SCI-BIOL, V79, P2301, DOI 10.1073/pnas.79.7.2301; DeLisle RC, 1996, AM J PHYS…	35	15	16	0	0	LIPPINCOTT WILLIAMS & WILKINS	PHILADELPHIA	530 WALNUT ST, PHILADELPHIA, PA 19106-3621 USA	0893-3952			MODERN PATHOL	Mod. Pathol.	APR	2000	13	4
J	Hidalgo, M				Hidalgo, M.			New insights into pancreatic cancer biology	ANNALS OF ONCOLOGY			English	Article						cancer stem cells; genomics; pancreatic cancer; stroma	DUCTAL ADENOCARCINOMA; STEM-CELLS; INTRAEPITHELIAL NEOPLASIA; TUMOR-STROMA; MOUSE; MICE; INSTABILITY; INHIBITION; PATHWAYS; THERAPY	Pancreatic cancer remains a devastating disease. Over the last few years, there have been important advances in the molecular and biological understanding of pancreatic cancer. This included understanding of the genomic complexity of the disease, the role of pancreatic cancer stem cells, the relevance of the tumor microenvironment, and the unique metabolic adaptation of pancreas cancer cells to o…	[Hidalgo, M.] Ctr Nacl Invest Oncol, Madrid, Spain		Hidalgo, M (通讯作者)，C Melchor Fernandez Almagro 3, Madrid 28029, Spain.	mhidalgo@cnio.es	HIDALGO, MANUEL/I-4995-2015	HIDALGO, MANUEL/0000-0002-3765-3318	Celgene, Inc.	Celgene, Inc.	Research grant support from Celgene, Inc.	Bardeesy N, 2006, P NATL ACAD SCI USA, V103, P5947, DOI 10.1073/pnas.0601273103; Beatty GL, 2011, SCIENCE, V331, P1612, DOI 10.1126/science.1198443; Campbell PJ, 2010, NATURE, V467, P1109, DOI 10.1038/nature09460; Chu GC, 2007, J CELL BIOCHEM, V101, P887, DOI 10.1002/jcb.21209; Collisson EA, 2011, NAT MED, V17, P500, DOI 10.1038/nm.2344; Erkan MM, 2009, NEOPLASIA, V11, P497, DOI 10.1593/neo.81618…	36	55	56	0	13	OXFORD UNIV PRESS	OXFORD	GREAT CLARENDON ST, OXFORD OX2 6DP, ENGLAND	0923-7534			ANN ONCOL	Ann. Oncol.	SEP	2012	23
J	Desai, V; Patel, K; Sheth, R; Barlass, U; Chan, YM; Sclamberg, J; Bishehsari, F				Desai, Vishal; Patel, Kevin; Sheth, Ravi; Barlass, Usman; Chan, Yuet-Ming; Sclamberg, Joy; Bishehsari, Faraz			Pancreatic Fat Infiltration Is Associated with a Higher Risk of Pancreatic Ductal Adenocarcinoma	VISCERAL MEDICINE			English	Article						Pancreatic cancer; Fatty pancreas; Alcohol; Metabolic syndrome	QUANTITATIVE ASSESSMENT; CANCER STATISTICS; OBESITY; CT; REPLACEMENT; STEATOSIS; BODY	Background:Pancreatic ductal adenocarcinoma (PDAC) has a poor survival rate, partly due to delayed diagnosis. Identifying high-risk individuals could lead to early detection and improve survival. A number of risk factors such as alcohol consumption and metabolic syndrome are associated with fatty infiltration of the pancreas. Experimental models show that a fatty pancreas promotes tissue inflamma…	[Desai, Vishal; Barlass, Usman; Chan, Yuet-Ming; Bishehsari, Faraz] Rush Univ, Med Ctr, Div Gastroenterol, Dept Internal Med, Chicago, IL 60612 USA; [Patel, Kevin] Univ Wisconsin, Sch Med & Publ Hlth, Madison, WI USA; [Sheth, Ravi; Sclamberg, Joy] Rush Univ, Med Ctr, Dept Radiol, Chicago, IL 60612 USA		Bishehsari, F (通讯作者)，Rush Univ, Med Ctr, Div Digest Dis, Profess Bldg,1725 W Harrison St,Suite 207, Chicago, IL 60612 USA.	faraz_bishehsari@rush.edu			Rush Translational Sciences Consortium/Swim across America Organization; Brinson Foundation; National Center for Advancing Translational Sciences of the National Institutes of Health (NIH) [5UL1TR002389-02]; Institute for Translational Medicine (ITM)	Rush Translational Sciences Consortium/Swim across America Organization; Brinson Foundation; National Center for Advancing Translational Sciences of the National Institutes of Health (NIH); Institute for Translational Medicine (ITM)	F.B. is supported by grants from the Rush Translational Sciences Consortium/Swim across America Organization, Brinson Foundation and Institute for Translational Medicine (ITM). This project was partially supported by the National Center for Advancing Translational Sciences of the National Institutes of Health (NIH) (grant No. 5UL1TR002389-02) that funds the ITM. The content is solely the responsi…	Abbruzzese JL, 2018, PANCREAS, V47, P516, DOI 10.1097/MPA.0000000000001037; Arslan AA, 2010, ARCH INTERN MED, V170, P791, DOI 10.1001/archinternmed.2010.63; Assimacopoulos-Jeannet F, 2004, INT J OBESITY, V28, pS53, DOI 10.1038/sj.ijo.0802857; Berger NA, 2014, ANN NY ACAD SCI, V1311, P57, DOI 10.1111/nyas.12416; Bilimoria KY, 2007, CANCER-AM CANCER SOC, V110, P738, DOI 10.1002/cncr.22852; Catanzar…	48	6	6	1	3	KARGER	BASEL	ALLSCHWILERSTRASSE 10, CH-4009 BASEL, SWITZERLAND	2297-4725	2297-475X		VISC MED	Visc. Med.	JUN	2020	36	3
J	Palka, J; Surazynski, A; Karna, E; Orlowski, K; Puchalski, Z; Pruszynski, K; Laszkiewicz, J; Dzienis, H				Palka, J; Surazynski, A; Karna, E; Orlowski, K; Puchalski, Z; Pruszynski, K; Laszkiewicz, J; Dzienis, H			Prolidase activity disregulation in chronic pancreatitis and pancreatic cancer	HEPATO-GASTROENTEROLOGY			English	Article						prolidase; collagen; beta(1) integrin; gelatinases; pancreas; chronic pancreatitis; pancreatic cancer	EXTRACELLULAR-MATRIX PROTEINS; DEGRADING PROTEASES; GENE-EXPRESSION; COLLAGEN; PROLINE; IMINODIPEPTIDURIA; FIBROBLASTS; DEFICIENCY; INTEGRINS; GROWTH	Background/Aims: One of the consequences of inflammatory diseases and neoplastic transformation is disregulation in metabolism of collagen and its interaction with cell surface integrin receptors. Although extracellular collagenases initiate the breakdown of tissue collagen the final step of collagen degradation is mediated by prolidase (E.C.3.4.13.9). We investigated, whether prolidase activity …	Med Acad Bialystok, Dept Gen Surg 1, PL-15276 Bialystok, Poland; Med Acad Bialystok, Dept Med Chem, PL-15276 Bialystok, Poland		Puchalski, Z (通讯作者)，Med Acad Bialystok, Dept Gen Surg 1, Ul M Sklodowskiej Curie 24A, PL-15276 Bialystok, Poland.	zbigpuch@amb.ac.bialystok.pl	Surażynski, Arkadiusz/ABG-2795-2020; Pałka, Jerzy/T-7519-2018; Karna, Ewa/S-5396-2018	Surażynski, Arkadiusz/0000-0003-4475-873X; Pałka, Jerzy/0000-0002-8476-2023; Karna, Ewa/0000-0002-1935-5640				ALBELDA SM, 1990, FASEB J, V4, P2868, DOI 10.1096/fasebj.4.11.2199285; Ammann RW, 1997, PANCREAS, V14, P215, DOI 10.1097/00006676-199704000-00001; BECKER V, 1997, SURG PANCREAS; BISSELL MJ, 1982, J THEOR BIOL, V99, P31, DOI 10.1016/0022-5193(82)90388-5; BOLON I, 1995, AM J PATHOL, V147, P1298; BORNSTEIN P, 1989, PROG NUCLEIC ACID RE, V37, P67; BOSCO M, 1991, SCIENCE, V251, P1600; BROWN PD, 1993, …	40	27	27	0	0	H G E UPDATE MEDICAL PUBLISHING S A	ATHENS	PO BOX 17257, ATHENS GR-10024, GREECE	0172-6390			HEPATO-GASTROENTEROL	Hepato-Gastroenterol.	NOV-DEC	2002	49	48
J	Serrano, J; Rinaudo, JA; Srivastava, S; Ghosh, S; Unalp-Arida, A; Andersen, DK				Serrano, Jose; Rinaudo, Jo Ann; Srivastava, Sudhir; Ghosh, Sharmistha; Unalp-Arida, Aynur; Andersen, Dana K.			The national institutes of health's approach to address research gaps in pancreatitis, diabetes and early detection of pancreatic cancer	CURRENT OPINION IN GASTROENTEROLOGY			English	Review						chronic pancreatitis; consortium for the study of chronic pancreatitis; diabetes and pancreatic cancer; diseases of the exocrine pancreas; National Cancer Institute; National Institute of Diabetes and Digestive and Kidney Diseases; National Institutes of Health funding of research; pancreatic cancer; pancreatogenic diabetes mellitus; research progress	SURVIVAL; DIAGNOSIS; MELLITUS; BURDEN; LIVER; RISK; 3C	Purpose of review Diseases of the pancreas are a broad spectrum of conditions resulting from metabolic, inflammatory, and neoplastic processes (pancreatitis, pancreatogenic diabetes, and pancreatic cancers). Pancreatic diseases cause significant morbidity, mortality, and cost. Recent findings Research progress in diseases of the exocrine pancreas (chronic pancreatitis [CP], pancreatogenic diabete…	[Serrano, Jose; Unalp-Arida, Aynur; Andersen, Dana K.] NIDDK, Div Digest Dis & Nutr, NIH, 6707 Democracy Blvd,Room 657, Bethesda, MD 20817 USA; [Rinaudo, Jo Ann; Srivastava, Sudhir; Ghosh, Sharmistha] NCI, Canc Biomarker Res Grp, Canc Prevent Div, NIH, Rockville, MD USA		Serrano, J (通讯作者)，NIDDK, Div Digest Dis & Nutr, NIH, 6707 Democracy Blvd,Room 657, Bethesda, MD 20817 USA.	jose.serrano@nih.gov						Ali UA, 2016, CLIN GASTROENTEROL H, V14, P738, DOI 10.1016/j.cgh.2015.12.040; Andersen DK, 2013, PANCREAS, V42, P1227, DOI 10.1097/MPA.0b013e3182a9ad9d; Chakraborty S, 2013, ANN GASTROENTEROL, V26, P346; Chari ST, 2005, GASTROENTEROLOGY, V129, P504, DOI 10.1053/j.gastro.2005.05.007; Consortium for the Study of Chronic Pancreatitis, DIAB PANCR CANC COOR DIAB PANCR CANC COOR; Das SLM, 2014, GUT, V6…	26	1	1	0	3	LIPPINCOTT WILLIAMS & WILKINS	PHILADELPHIA	TWO COMMERCE SQ, 2001 MARKET ST, PHILADELPHIA, PA 19103 USA	0267-1379	1531-7056		CURR OPIN GASTROEN	Curr. Opin. Gastroenterol.	SEP	2021	37	5
J	Aydin, S; Kuloglu, T; Ozercan, MR; Albayrak, S; Aydin, S; Bakal, U; Yilmaz, M; Kalayci, M; Yardim, M; Sarac, M; Kazez, A; Kocdor, H; Kanat, B; Ozercan, IH; Gonen, M; Bilgen, M; Balgetir, F				Aydin, S.; Kuloglu, T.; Ozercan, M. R.; Albayrak, S.; Aydin, S.; Bakal, U.; Yilmaz, M.; Kalayci, M.; Yardim, M.; Sarac, M.; Kazez, A.; Kocdor, H.; Kanat, B.; Ozercan, I. H.; Gonen, M.; Bilgen, M.; Balgetir, F.			Irisin immunohistochemistry in gastrointestinal system cancers	BIOTECHNIC & HISTOCHEMISTRY			English	Article						cancer; gastrointestinal system; immunohistochemistry; irisin	WARBURG; CELL; SERUM; METABOLISM; ADROPIN; MYOKINE; TUMORS; COLON; FAT	Cancer is the leading cause of morbidity and mortality worldwide. Some studies have shown that high heat kills cancer cells. Irisin is a protein involved in heat production by converting white into brown adipose tissue, but there is no information about how its expression changes in cancerous tissues. We used irisin antibody immunohistochemistry to investigate changes in irisin expression in gast…	[Aydin, S.; Yilmaz, M.; Yardim, M.] Firat Univ, Sch Med, Dept Med Biochem, Firat Hormones Res Grp, TR-23119 Elazig, Turkey; [Kuloglu, T.] Firat Univ, Sch Med, Dept Histol & Embryol, TR-23169 Elazig, Turkey; [Ozercan, M. R.; Ozercan, I. H.] Firat Univ, Sch Med, Dept Pathol, TR-23169 Elazig, Turkey; [Albayrak, S.] Elazig Educ & Res Hosp, Dept Neurosurg, Elazig, Turkey; [Aydin, S.] Firat Univ, Sch M…		Aydin, S (通讯作者)，Firat Univ, Sch Med, Dept Med Biochem, Firat Hormones Res Grp, TR-23119 Elazig, Turkey.	saydin1@hotmail.com	Özercan, Mehmet Reşat/ABH-2826-2021; ÖZERCAN, ibrahim Hanifi/W-7883-2018; Aydin, Suleyman/GLQ-8843-2022; KALAYCI, Mehmet/AFP-1116-2022; SARAÇ, Mehmet/W-7817-2018; GÖNEN, Murat/AAA-1811-2021; kuloğlu, tuncay/W-2310-2018	ÖZERCAN, ibrahim Hanifi/0000-0002-8781-8838; KALAYCI, Mehmet/0000-0001-9122-9289; Bakal, Unal/0000-0002-5140-8618				Arora R, 2015, ONCOTARGET, V6, P662, DOI 10.18632/oncotarget.2689; Aydin S, 2015, BIOTECH HISTOCHEM, V90, P197, DOI 10.3109/10520295.2014.977949; Aydin S, 2014, PEPTIDES, V61, P130, DOI 10.1016/j.peptides.2014.09.014; Aydin S, 2014, PEPTIDES, V56, P94, DOI 10.1016/j.peptides.2014.03.021; Aydin S, 2013, PEPTIDES, V50, P13, DOI 10.1016/j.peptides.2013.09.011; Aydin S, 2014, PEPTIDES, V56, P141, DOI…	38	46	52	2	20	TAYLOR & FRANCIS LTD	ABINGDON	2-4 PARK SQUARE, MILTON PARK, ABINGDON OR14 4RN, OXON, ENGLAND	1052-0295	1473-7760		BIOTECH HISTOCHEM	Biotech. Histochem.		2016	91	4
J	Zizzo, M; De Biasi, V; Ugoletti, L; Ruiz, CC; Bonacini, S; Panebianco, M; Giunta, A; Pedrazzoli, C				Zizzo, Maurizio; De Biasi, Vincenzo; Ugoletti, Lara; Ruiz, Carolina Castro; Bonacini, Stefano; Panebianco, Michele; Giunta, Alessandro; Pedrazzoli, Claudio			Contribution of F-18-FDG PET/CT in the Staging of Pancreatic Solid Pseudopapillary Neoplasms: A Case Report	IRANIAN JOURNAL OF RADIOLOGY			English	Article						Solid Pseudopapillary Neoplasm; Pancreas; Staging; Positron Emission Tomography; Fluorodeoxyglucose	TUMORS	Solid pseudopapillary neoplasm (SPN) is an extremely rare pancreatic epithelial neoplasm with low malignancy that affects mainly young females. It is characterized by a good prognosis, even in the presence of metastases. SPNs have a particular avidity for F-18-fluorodeoxyglucose (F-18-FDG). Nonetheless, there are very few papers in the literature on the use of F-18-fluorodeoxyglucose positron emi…	[Zizzo, Maurizio; Ugoletti, Lara; Ruiz, Carolina Castro; Bonacini, Stefano; Giunta, Alessandro; Pedrazzoli, Claudio] IRCCS Arcispedale Santa Maria Nuova, Azienda Osped, Dept Surg Oncol, Risorgimento Ave 80, I-42123 Reggio Emilia, Italy; [De Biasi, Vincenzo] IRCCS Arcispedale Santa Maria Nuova, Azienda Osped, Dept Nucl Med, Reggio Emilia, Italy; [Panebianco, Michele] IRCCS Arcispedale Santa Maria …		Zizzo, M (通讯作者)，IRCCS Arcispedale Santa Maria Nuova, Azienda Osped, Dept Surg Oncol, Risorgimento Ave 80, I-42123 Reggio Emilia, Italy.	zizzomaurizio@gmail.com	Castro Ruiz, Carolina/AAC-5742-2022; Zizzo, Maurizio/AAE-2724-2020; Panebianco, Michele/AAI-4691-2021	Castro Ruiz, Carolina/0000-0002-1594-1853; Zizzo, Maurizio/0000-0001-9841-7856; Panebianco, Michele/0000-0001-8185-5614				Alves JR, 2015, J PANCREAS, V16, P218; Dong AS, 2013, CLIN NUCL MED, V38, pE118, DOI 10.1097/RLU.0b013e318270868a; Guan ZW, 2013, HELL J NUCL MED, V16, P97, DOI 10.1967/s002449910084; Kang CM, 2014, PANCREATOLOGY, V14, P515, DOI 10.1016/j.pan.2014.08.003; Kim MJ, 2014, BRIT J SURG, V101, P1266, DOI 10.1002/bjs.9577; Kim YI, 2014, EUR J RADIOL, V83, P231, DOI 10.1016/j.ejrad.2013.09.031; Law JK, 2…	11	1	1	0	0	KOWSAR PUBL	HOENSBROEK	PATERSWEG 22,, HOENSBROEK, LIMBURG 6431 GC, NETHERLANDS	1735-1065	2008-2711		IRAN J RADIOL	Iran. J. Radiol.	OCT	2017	14	4
J	Teper, Y; Eibl, G				Teper, Yaroslav; Eibl, Guido			Pancreatic Macrophages: Critical Players in Obesity-Promoted Pancreatic Cancer	CANCERS			English	Review						obesity; pancreatic cancer; macrophages; inflammation; acinar-to-ductal metaplasia	MONOCYTE CHEMOATTRACTANT PROTEIN-1; NF-KAPPA-B; ADIPOSE-TISSUE; LEPTIN RECEPTOR; HIGH-FAT; AKKERMANSIA-MUCINIPHILA; BARIATRIC SURGERY; TUMOR PROGRESSION; LIPID-METABOLISM; BODY-WEIGHT	Obesity is a known risk factor for the development of pancreatic cancer, one of the deadliest types of malignancies. In recent years it has become clear that the pancreatic microenvironment is critically involved and a contributing factor in accelerating pancreatic neoplasia. In this context obesity-associated chronic inflammation plays an important role. Among several immune cells, macrophages h…	[Teper, Yaroslav; Eibl, Guido] Univ Calif Los Angeles, David Geffen Sch Med, Dept Surg, Los Angeles, CA 90095 USA		Eibl, G (通讯作者)，Univ Calif Los Angeles, David Geffen Sch Med, Dept Surg, Los Angeles, CA 90095 USA.	YTeper@mednet.ucla.edu; Geibl@mednet.ucla.edu			National Institutes of Health/National Cancer Institute Program Project Grant [P01 CA236585]; Hirshberg Foundation for Pancreatic Cancer Research	National Institutes of Health/National Cancer Institute Program Project Grant; Hirshberg Foundation for Pancreatic Cancer Research	The laboratory of G.E. is funded by the National Institutes of Health/National Cancer Institute Program Project Grant (P01 CA236585) and the Hirshberg Foundation for Pancreatic Cancer Research.	Abbruzzese JL, 2018, PANCREAS, V47, P516, DOI 10.1097/MPA.0000000000001037; Babic A, 2016, CANCER RES, V76, P7160, DOI 10.1158/0008-5472.CAN-16-1699; Bai Y, 2015, OBES REV, V16, P127, DOI 10.1111/obr.12242; Biankin AV, 2012, NATURE, V491, P399, DOI 10.1038/nature11547; Bode JG, 2012, CELL SIGNAL, V24, P1185, DOI 10.1016/j.cellsig.2012.01.018; Boutagy NE, 2016, BIOCHIMIE, V124, P11, DOI 10.1016/j.…	138	4	4	2	3	MDPI	BASEL	ST ALBAN-ANLAGE 66, CH-4052 BASEL, SWITZERLAND		2072-6694		CANCERS	Cancers	JUL	2020	12	7
J	Kerk, SA; Papagiannakopoulos, T; Shah, YM; Lyssiotis, CA				Kerk, Samuel A.; Papagiannakopoulos, Thales; Shah, Yatrik M.; Lyssiotis, Costas A.			Metabolic networks in mutant KRAS-driven tumours: tissue specificities and the microenvironment	NATURE REVIEWS CANCER			English	Review							COLORECTAL-CANCER CELLS; HUMAN PANCREATIC-CANCER; FATTY-ACID OXIDATION; LUNG-CANCER; ONCOGENIC KRAS; STEM-CELLS; MITOCHONDRIAL METABOLISM; THERAPEUTIC RESPONSE; GLUCOSE-HOMEOSTASIS; SERINE METABOLISM	This Review examines the tissue-specific metabolism and associated therapeutic vulnerabilities of mutant KRAS-driven tumours, providing a comparative discussion of intrinsic metabolism, co-occurring mutations and metabolic interactions in the microenvironment in colorectal, lung and pancreatic cancer. Oncogenic mutations in KRAS drive common metabolic programmes that facilitate tumour survival, g…	[Kerk, Samuel A.] Univ Michigan, Med Sch, Doctoral Program Canc Biol, Ann Arbor, MI 48109 USA; [Kerk, Samuel A.; Shah, Yatrik M.; Lyssiotis, Costas A.] Univ Michigan, Med Sch, Dept Mol & Integrat Physiol, Ann Arbor, MI 48109 USA; [Papagiannakopoulos, Thales] NYU, Sch Med, Dept Pathol, New York, NY USA; [Papagiannakopoulos, Thales] NYU, Sch Med, Perlmutter Canc Ctr, New York, NY USA; [Shah, Yatrik…		Lyssiotis, CA (通讯作者)，Univ Michigan, Med Sch, Dept Mol & Integrat Physiol, Ann Arbor, MI 48109 USA.; Lyssiotis, CA (通讯作者)，Univ Michigan, Med Sch, Dept Internal Med, Div Gastroenterol & Hepatol, Ann Arbor, MI 48109 USA.; Lyssiotis, CA (通讯作者)，Univ Michigan, Med Sch, Rogel Canc Ctr, Ann Arbor, MI 48109 USA.	clyssiot@med.umich.edu	Lyssiotis, Costas A/AAI-1923-2019	Lyssiotis, Costas A/0000-0001-9309-6141; Kerk, Samuel/0000-0001-9786-2245	NIH [F31CA247457, R37CA222504, R01CA227649, R01CA245546, R01CA148828, R37CA237421, R01CA248160, R01CA244931]; American Cancer Society Research Scholar Grant [RSG-17-200-01-TBE]	NIH(United States Department of Health & Human ServicesNational Institutes of Health (NIH) - USA); American Cancer Society Research Scholar Grant(American Cancer Society)	S.A.K. is supported by NIH award F31CA247457. T.P. is supported by NIH grants R37CA222504 and R01CA227649 and American Cancer Society Research Scholar Grant RSG-17-200-01-TBE. Y.M.S. is supported by NIH grants R01CA245546 and R01CA148828. C.A.L. is supported by NIH grants R37CA237421, R01CA248160 and R01CA244931.	Abe Y, 2016, BIOMED RES INT, V2016, DOI 10.1155/2016/7969286; Aguilera O, 2016, ONCOTARGET, V7, P47954, DOI 10.18632/oncotarget.10087; Aguirre AJ, 2003, GENE DEV, V17, P3112, DOI 10.1101/gad.1158703; Albenberg L, 2014, GASTROENTEROLOGY, V147, P1055, DOI 10.1053/j.gastro.2014.07.020; Ali ES, 2020, MOL CELL, V78, P1178, DOI 10.1016/j.molcel.2020.05.001; Amaravadi RK, 2019, CANCER DISCOV, V9, P1167,…	270	29	30	20	41	NATURE RESEARCH	BERLIN	HEIDELBERGER PLATZ 3, BERLIN, 14197, GERMANY	1474-175X	1474-1768		NAT REV CANCER	Nat. Rev. Cancer	AUG	2021	21	8
J	Qiu, S; Wang, F; Hu, JC; Yang, Y; Li, DH; Tian, WC; Yuan, XF; Lv, YS; Yu, M				Qiu, Shuai; Wang, Feng; Hu, Jiacai; Yang, Yong; Li, Dihua; Tian, Wencong; Yuan, Xiangfei; Lv, Yuanshan; Yu, Ming			Increased dietary fatty acids determine the fatty-acid profiles of human pancreatic cancer cells and their carrier's plasma, pancreas and liver	ENDOCRINE JOURNAL			English	Article						High fat diet; Fatty-acid profile; Pancreatic cancer cells; Pancreas; Liver	CARCINOGENESIS; METABOLISM; NUTRITION; GROWTH; TISSUE	Primary contents of dietary fat are three or four types of fatty acids, namely saturated fatty acid (SFA), monounsaturated fatty acid (MUFA), n6-polyunsaturated fatty acid (n6PUFA) and, to less extent, n3-polyunsaturated fatty acid (n3PUFA). Previous studies suggest that increased SFA, MUFA, and n6PUFA in high fat diets (HFDs) stimulate the origination, growth, and liver metastasis of pancreatic …	[Qiu, Shuai; Hu, Jiacai] Tianjin Med Univ, Grad Sch, Tianjin 300070, Peoples R China; [Qiu, Shuai; Wang, Feng; Hu, Jiacai; Li, Dihua; Tian, Wencong; Yuan, Xiangfei; Lv, Yuanshan] Tianjin Hosp Integrated Tradit Chinese & Western, Lab Acute Abdomen Dis Associated Organ Injury & R, 6 Changjiang Rd, Tianjin 300100, Peoples R China; [Yang, Yong] Ctr Dis Control, Tianjin 300350, Peoples R China; [Yu, M…		Wang, F (通讯作者)，Tianjin Hosp Integrated Tradit Chinese & Western, Lab Acute Abdomen Dis Associated Organ Injury & R, 6 Changjiang Rd, Tianjin 300100, Peoples R China.	fengwangpi@163.com	wu, ping/AAP-9449-2020		National Natural Science Foundation of China [81572318]	National Natural Science Foundation of China(National Natural Science Foundation of China (NSFC))	The present study was supported by a grant from The National Natural Science Foundation of China (No. 81572318).	Amusquivar E, 2008, LIPIDS, V43, P713, DOI 10.1007/s11745-008-3180-7; Andersen CJ, 2013, REV ENDOCR METAB DIS, V14, P241, DOI 10.1007/s11154-013-9251-y; APPEL MJ, 1994, CANCER RES, V54, P2113; Banim PJR, 2018, PANCREATOLOGY, V18, P655, DOI 10.1016/j.pan.2018.07.004; CARROLL KK, 1986, CANCER, V58, P1818, DOI 10.1002/1097-0142(19861015)58:8+<1818::AID-CNCR2820581406>3.0.CO;2-4; Cheon EC, 2011, INT …	33	2	2	1	6	JAPAN ENDOCRINE SOC	KYOTO	75 YANAGINOBANBA NISHIIRU-MASUYA-CHO, SANJOU-DORI, NAKAGYOU-KU, KYOTO, 604-8111, JAPAN	0918-8959	1348-4540		ENDOCR J	Endocr. J.		2020	67	4
J	Sammallahti, H; Kokkola, A; Rezasoltani, S; Ghanbari, R; Aghdaei, HA; Knuutila, S; Puolakkainen, P; Sarhadi, VK				Sammallahti, Heidelinde; Kokkola, Arto; Rezasoltani, Sama; Ghanbari, Reza; Asadzadeh Aghdaei, Hamid; Knuutila, Sakari; Puolakkainen, Pauli; Sarhadi, Virinder Kaur			Microbiota Alterations and Their Association with Oncogenomic Changes in Pancreatic Cancer Patients	INTERNATIONAL JOURNAL OF MOLECULAR SCIENCES			English	Review						pancreatic cancer; pancreatic ductal adenocarcinoma; microbiota; dysbiosis; oncogenomics; mutations; inflammation; drug response; bacterial metabolites	TUMOR MICROBIOME; GUT MICROBIOME; INFECTION; DISEASE; INNATE; RISK; ADENOCARCINOMA; IMMUNOTHERAPY; STATISTICS; INDUCTION	Pancreatic cancer (PC) is an aggressive disease with a high mortality and poor prognosis. The human microbiome is a key factor in many malignancies, having the ability to alter host metabolism and immune responses and participate in tumorigenesis. Gut microbes have an influence on physiological functions of the healthy pancreas and are themselves controlled by pancreatic secretions. An altered or…	[Sammallahti, Heidelinde; Knuutila, Sakari] Univ Helsinki, Dept Pathol, Fac Med, Helsinki 00014, Finland; [Sammallahti, Heidelinde; Kokkola, Arto; Puolakkainen, Pauli] Helsinki Univ Hosp, Abdominal Ctr, Dept Surg, Helsinki 00290, Finland; [Sammallahti, Heidelinde; Kokkola, Arto; Puolakkainen, Pauli; Sarhadi, Virinder Kaur] Univ Helsinki, Helsinki 00290, Finland; [Rezasoltani, Sama] Shahid Behesht…		Knuutila, S (通讯作者)，Univ Helsinki, Dept Pathol, Fac Med, Helsinki 00014, Finland.	heidelinde.sammallahti@helsinki.fi; arto.kokkola@hus.fi; samasoltani70@gmail.com; r.ghanbari98@gmail.com; hamid.assadzadeh@gmail.com; sakari.knuutila@helsinki.fi; pauli.puolakkainen@hus.fi; virinder.sarhadi@helsinki.fi	Asadzadeh-Aghdaei, Hamid/AAD-4494-2022	Assadzadeh, Hamid/0000-0001-5589-8856; Sammallahti, Heidelinde/0000-0002-8028-4116				Adolph TE, 2019, ANNU REV NUTR, V39, P249, DOI 10.1146/annurev-nutr-082018-124306; Aguirre AJ, 2017, CANCER CELL, V32, P185, DOI 10.1016/j.ccell.2017.07.007; Ahmadloo N, 2010, IRAN RED CRESCENT ME, V12, P624; Ahn J, 2012, CARCINOGENESIS, V33, P1055, DOI 10.1093/carcin/bgs112; Ahuja M, 2017, CELL METAB, V25, P635, DOI 10.1016/j.cmet.2017.02.007; An J, 2016, J MICROBIOL BIOTECHN, V26, P1490, DOI 10…	96	3	3	5	7	MDPI	BASEL	ST ALBAN-ANLAGE 66, CH-4052 BASEL, SWITZERLAND		1422-0067		INT J MOL SCI	Int. J. Mol. Sci.	DEC	2021	22	23
J	Pour, PM; Schmied, BM; Ulrich, AB; Friess, H; Andren-Sandberg, A; Buchler, MW				Pour, PM; Schmied, BM; Ulrich, AB; Friess, H; Andren-Sandberg, A; Buchler, MW			Abnormal differentiation of islet cells in pancreatic cancer	PANCREATOLOGY			English	Article						pancreas; cancer; differentiation; islets; tumor-associated antigens	LONG-TERM CULTURE; GLUCOSE-METABOLISM; IN-VITRO; ANTIGENS; RISK; ADENOCARCINOMA; EXPRESSION; PATTERNS; DU-PAN-2; CA-19-9	Pancreatic cancer in many patients is associated with altered glucose metabolism and abnormalities in pancreatic islet hormones at serum and tissue levels. Our previous studies have indicated a tendency of islet cells to differentiate toward ductal cell lineage, but the specificity of these findings for pancreatic cancer was not investigated. In the present study, we examined the immunoreactivity…	Univ Nebraska, Med Ctr, Eppley Inst Res Canc & Allied Dis, Nebraska Med Ctr 986805,Eppley Canc Ctr, Omaha, NE 68198 USA; Univ Nebraska, Med Ctr, Dept Pathol & Microbiol, Omaha, NE 68198 USA; Insel Hosp, Dept Visceral & Transplantat Surg, Bern, Switzerland; Univ Bonn, Dept Surg, D-5300 Bonn, Germany; Univ Bergen, Dept Surg, N-5014 Bergen, Norway		Pour, PM (通讯作者)，Univ Nebraska, Med Ctr, Eppley Inst Res Canc & Allied Dis, Nebraska Med Ctr 986805,Eppley Canc Ctr, Omaha, NE 68198 USA.			Schmied, Bruno/0000-0003-4552-7386	NATIONAL CANCER INSTITUTE [P50CA072712, R01CA060479] Funding Source: NIH RePORTER; NCI NIH HHS [5RO1 CA60479, P50CA72712, CA367127] Funding Source: Medline	NATIONAL CANCER INSTITUTE(United States Department of Health & Human ServicesNational Institutes of Health (NIH) - USANIH National Cancer Institute (NCI)); NCI NIH HHS(United States Department of Health & Human ServicesNational Institutes of Health (NIH) - USANIH National Cancer Institute (NCI))		Basso D, 1995, ANTICANCER RES, V15, P2585; Basso D, 1997, PANCREAS, V15, P132, DOI 10.1097/00006676-199708000-00004; COLCHER D, 1987, P ANAT ACAD SCI WASH, V78, P3199; EGAMI H, 1990, J CANCER RES CLIN, V116, P365, DOI 10.1007/BF01612919; EKBOM A, 1993, NEW ENGL J MED, V329, P1502; Gullo L, 1999, ANN ONCOL, V10, P79, DOI 10.1023/A:1008349122106; HAYASHIDA CY, 1983, TOHOKU J EXP MED, V141, P311, DO…	35	19	19	0	0	KARGER	BASEL	ALLSCHWILERSTRASSE 10, CH-4009 BASEL, SWITZERLAND	1424-3903			PANCREATOLOGY	Pancreatology		2001	1	2
S	Adolph, TE; Mayr, L; Grabherr, F; Schwarzler, J; Tilg, H		Stover, PJ; Balling, R		Adolph, Timon E.; Mayr, Lisa; Grabherr, Felix; Schwarzler, Julian; Tilg, Herbert			Pancreas-Microbiota Cross Talk in Health and Disease	ANNUAL REVIEW OF NUTRITION, VOL 39, 2019	Annual Review of Nutrition		English	Review; Book Chapter						pancreas; microbiota; pancreatitis; pancreas insufficiency; pancreatic cancer	GUT MICROBIOTA; INTESTINAL MICROBIOTA; ANTIMICROBIAL PEPTIDE; T-CELLS; AUTOIMMUNE PANCREATITIS; TREATMENT OPTIONS; POTENTIAL ROLE; ASSOCIATION; INNATE; TRANSLOCATION	The pancreas controls metabolism through endocrine and exocrine functions. Pancreatic diseases comprise a spectrum of mild to life-threatening conditions, including acute and chronic pancreatitis, diabetes, and pancreatic cancer, which affect endocrine and exocrine pancreatic function and impose a substantial disease burden on individuals. Increasing experimental evidence demonstrates that the in…	[Adolph, Timon E.; Mayr, Lisa; Grabherr, Felix; Schwarzler, Julian; Tilg, Herbert] Med Univ Innsbruck, Dept Internal Med 1, Gastroenterol Hepatol Endocrinol & Metab, A-6020 Innsbruck, Austria		Adolph, TE (通讯作者)，Med Univ Innsbruck, Dept Internal Med 1, Gastroenterol Hepatol Endocrinol & Metab, A-6020 Innsbruck, Austria.	timon-erik.adolph@i-med.ac.at		Adolph, Timon/0000-0002-4736-830X	Austrian Science Fund FWF [P 29379] Funding Source: Medline	Austrian Science Fund FWF(Austrian Science Fund (FWF))		Adolph TE, 2018, TRENDS IMMUNOL, V39, P712, DOI 10.1016/j.it.2018.05.002; Adolph TE, 2018, CURR PHARM DESIGN, V24, P1121, DOI 10.2174/1381612824666180327161947; Ahuja M, 2017, CELL METAB, V25, P635, DOI 10.1016/j.cmet.2017.02.007; Alkanani AK, 2015, DIABETES, V64, P3510, DOI 10.2337/db14-1847; Amyot J, 2012, PLOS ONE, V7, DOI 10.1371/journal.pone.0036200; Arumugam M, 2011, NATURE, V473, P174, DOI…	130	13	15	3	14	ANNUAL REVIEWS	PALO ALTO	4139 EL CAMINO WAY, PO BOX 10139, PALO ALTO, CA 94303-0897 USA	0199-9885	1545-4312	978-0-8243-2839-9	ANNU REV NUTR	Annu. Rev. Nutr.		2019	39
J	Takahashi, M; Hori, M; Ishigamori, R; Mutoh, M; Imai, T; Nakagama, H				Takahashi, Mami; Hori, Mika; Ishigamori, Rikako; Mutoh, Michihiro; Imai, Toshio; Nakagama, Hitoshi			Fatty pancreas: A possible risk factor for pancreatic cancer in animals and humans	CANCER SCIENCE			English	Review						cancer susceptibility; fatty infiltration; obesity; pancreatic cancer; type 2 diabetes mellitus	MESENCHYMAL STEM-CELLS; ECTOPIC FAT; METABOLIC SYNDROME; SYRIAN-HAMSTERS; ADIPOSE-TISSUE; DUCTAL ADENOCARCINOMA; INSULIN-RESISTANCE; LIVER-DISEASE; INFILTRATION; MICE	Obesity, type 2 diabetes mellitus (T2DM) and aging are associated with pancreatic cancer risk, but the mechanisms of pancreatic cancer development caused by these factors are not clearly understood. Syrian golden hamsters are susceptible to N-nitrosobis(2-oxopropyl)amine (BOP)-induced pancreatic carcinogenesis. Aging, BOP treatment and/or a high-fat diet cause severe and scattered fatty infiltrat…	[Takahashi, Mami; Ishigamori, Rikako; Imai, Toshio] Natl Canc Ctr, Cent Anim Div, Tokyo, Japan; [Hori, Mika] Natl Cerebral & Cardiovasc Ctr Res Inst, Dept Mol Innovat Lipidol, Osaka, Japan; [Mutoh, Michihiro] Natl Canc Ctr, Epidemiol & Prevent Div, Res Ctr Canc Prevent & Screening, Tokyo, Japan; [Nakagama, Hitoshi] Natl Canc Ctr, Tokyo, Japan		Takahashi, M (通讯作者)，Natl Canc Ctr, Cent Anim Div, Chuo Ku, Tokyo, Japan.	mtakahas@ncc.go.jp	Hori, Mika/AAU-5225-2021; Mutoh, Michihiro/AAB-1868-2022	Takahashi, Mami/0000-0001-5062-811X; Mutoh, Michihiro/0000-0003-2054-7655	Japan Society for the Promotion of Science [15K14393, 18K07081, 25290049]; Princess Takamatsu Cancer Research Fund; Ministry of Health, Labor, and Welfare of Japan; Foundation for Promotion of Cancer Research; Pancreas Research Foundation of Japan; Ministry of Health, Labour, and Welfare of Japan; Government to the National Cancer Center [21-2-1]; National Cancer Center Research Core Facility	Japan Society for the Promotion of Science(Ministry of Education, Culture, Sports, Science and Technology, Japan (MEXT)Japan Society for the Promotion of Science); Princess Takamatsu Cancer Research Fund; Ministry of Health, Labor, and Welfare of Japan(Ministry of Health, Labour and Welfare, Japan); Foundation for Promotion of Cancer Research; Pancreas Research Foundation of Japan(Pancreas Resear…	a Grant-in-Aid for Scientific Research from the Japan Society for the Promotion of Science, Grant/Award Number: 15K14393, 18K07081, 25290049; a Research Grant of the Princess Takamatsu Cancer Research Fund; a grant of the Third-Term Comprehensive 10-Year Strategy for Cancer Control from the Ministry of Health, Labor, and Welfare of Japan; Grants-in-Aid from the Foundation for Promotion of Cancer …	Arampatzis S, 2005, J MOL ENDOCRINOL, V35, P89, DOI 10.1677/jme.1.01736; Catanzaro R, 2016, WORLD J GASTROENTERO, V22, P7660, DOI 10.3748/wjg.v22.i34.7660; Chang HR, 2016, OBESITY, V24, P172, DOI 10.1002/oby.21354; Crisan M, 2008, CELL STEM CELL, V3, P301, DOI 10.1016/j.stem.2008.07.003; Dobson R, 2016, INT J OBESITY, V40, P153, DOI 10.1038/ijo.2015.151; Eibl G, 2018, J ACAD NUTR DIET, V118, P555…	78	41	44	3	7	WILEY	HOBOKEN	111 RIVER ST, HOBOKEN 07030-5774, NJ USA	1349-7006			CANCER SCI	Cancer Sci.	OCT	2018	109	10
J	Budhu, A; Terunuma, A; Zhang, G; Hussain, SP; Ambs, S; Wang, XW				Budhu, Anuradha; Terunuma, Atsushi; Zhang, Geng; Hussain, S. Perwez; Ambs, Stefan; Wang, Xin Wei			Metabolic Profiles are Principally Different between Cancers of the Liver, Pancreas and Breast	INTERNATIONAL JOURNAL OF BIOLOGICAL SCIENCES			English	Article						Breast; Cancer; Liver; Metabolite; Pancreas	UNKNOWN PRIMARY SITE; HEPATOCELLULAR-CARCINOMA; EXPRESSION SIGNATURE; PROGRESSION; PREDICTION; PROGNOSIS; IDENTIFY; TUMORS	Molecular profiling of primary tumors may facilitate the classification of patients with cancer into more homogenous biological groups to aid clinical management. Metabolomic profiling has been shown to be a powerful tool in characterizing the biological mechanisms underlying a disease but has not been evaluated for its ability to classify cancers by their tissue of origin. Thus, we assessed meta…	[Budhu, Anuradha; Wang, Xin Wei] NCI, Liver Carcinogenesis Sect, Ctr Canc Res, Bethesda, MD 20892 USA; [Terunuma, Atsushi; Ambs, Stefan] NCI, Mol Epidemiol Sect, Ctr Canc Res, Bethesda, MD 20892 USA; [Zhang, Geng; Hussain, S. Perwez] NCI, Pancreat Canc Unit, Human Carcinogenesis Lab, Ctr Canc Res, Bethesda, MD 20892 USA		Budhu, A (通讯作者)，NCI, Human Carcinogenesis Lab, NIH, 37 Convent Dr,Bldg 37,Room 3050A, Bethesda, MD 20892 USA.	budhua@mail.nih.gov	Wang, Xin Wei/B-6162-2009	Wang, Xin Wei/0000-0001-9735-606X; Ambs, Stefan/0000-0001-7651-9309; Hussain, S. Perwez/0000-0002-2294-522X	Intramural Research Program of the Center for Cancer Research; US National Cancer Institute; NCI Director's Innovation Awards; NATIONAL CANCER INSTITUTE [ZIABC011162] Funding Source: NIH RePORTER	Intramural Research Program of the Center for Cancer Research(United States Department of Health & Human ServicesNational Institutes of Health (NIH) - USANIH National Cancer Institute (NCI)); US National Cancer Institute(United States Department of Health & Human ServicesNational Institutes of Health (NIH) - USANIH National Cancer Institute (NCI)); NCI Director's Innovation Awards; NATIONAL CANCE…	We thank Karen Yarrick for bibliographic assistance. This work was supported by the Intramural Research Program of the Center for Cancer Research, the US National Cancer Institute and NCI Director's Innovation Awards to Stefan Ambs and Anuradha Budhu.	Amela EY, 2012, CRIT REV ONCOL HEMAT, V84, P213, DOI 10.1016/j.critrevonc.2012.03.003; Boersma BJ, 2008, INT J CANCER, V122, P1324, DOI 10.1002/ijc.23237; Boersma BJ, 2006, J NATL CANCER I, V98, P911, DOI 10.1093/jnci/djj245; Budhu A, 2008, HEPATOLOGY, V47, P897, DOI 10.1002/hep.22160; Budhu A, 2006, CANCER CELL, V10, P99, DOI 10.1016/j.ccr.2006.06.016; Budhu A, 2013, GASTROENTEROLOGY, V144, P106…	21	19	19	0	11	IVYSPRING INT PUBL	LAKE HAVEN	PO BOX 4546, LAKE HAVEN, NSW 2263, AUSTRALIA	1449-2288			INT J BIOL SCI	Int. J. Biol. Sci.		2014	10	9
J	Tsai, CY; Kilberg, MS; Husain, SZ				Tsai, Cheng-Yu; Kilberg, Michael S.; Husain, Sohail Z.			The role of asparagine synthetase on nutrient metabolism in pancreatic disease	PANCREATOLOGY			English	Review						Asparagine synthetase; Pancreatic disease; Asparaginase associated pancreatitis; Pancreatic cancer; Asparagine synthetase deficiency	ACUTE LYMPHOBLASTIC-LEUKEMIA; RED-BLOOD-CELLS; TRANSLATIONAL CONTROL; TUMOR SENSITIVITY; ONCOGENIC KRAS; KINASE GCN2; K-RAS; CANCER; STRESS; GENE	The pancreas avidly takes up and synthesizes the amino acid asparagine (Asn), in part, to maintain an active translational machinery that requires incorporation of the amino acid. The de novo synthesis of Asn in the pancreas occurs through the enzyme asparagine synthetase (ASNS). The pancreas has the highest expression of ASNS of any organ, and it can further upregulate ASNS expression in the set…	[Tsai, Cheng-Yu; Husain, Sohail Z.] Stanford Univ, Dept Pediat, Div Gastroenterol, Stanford, CA 94305 USA; [Kilberg, Michael S.] Univ Florida, Coll Med, Dept Biochem & Mol Biol, Shands Canc Ctr, Gainesville, FL 32610 USA; [Husain, Sohail Z.] Lucile Packard Childrens Hosp Stanford, Stanford, CA 94304 USA		Husain, SZ (通讯作者)，Stanford Univ, Dept Pediat, Div Gastroenterol, Stanford, CA 94305 USA.; Husain, SZ (通讯作者)，Lucile Packard Childrens Hosp Stanford, Stanford, CA 94304 USA.	otsai@stanford.edu; mkilberg@ufl.edu; sohail.husain@stanford.edu		Husain, Sohail Z/0000-0003-3012-1308; Tsai, Cheng-Yu/0000-0002-6351-1858				Abaji R, 2017, ONCOTARGET, V8, P43752, DOI 10.18632/oncotarget.17959; Alfadhel E.A, 2018, ASPARAGINE SYNTHETAS; ALPAR HO, 1985, BIOCHEM PHARMACOL, V34, P257, DOI 10.1016/0006-2952(85)90133-9; Bachet JB, 2015, PANCREAS, V44, P1141, DOI 10.1097/MPA.0000000000000394; Balasubramanian MN, 2013, AM J PHYSIOL-ENDOC M, V304, pE789, DOI 10.1152/ajpendo.00015.2013; Beckett A, 2019, WORLD J MICROB BIOT, V35…	86	4	4	1	6	ELSEVIER	AMSTERDAM	RADARWEG 29, 1043 NX AMSTERDAM, NETHERLANDS	1424-3903	1424-3911		PANCREATOLOGY	Pancreatology	SEP	2020	20	6
J	Zhang, WQ; Zhang, KP; Zhang, P; Zheng, JJ; Min, CC; Li, XY				Zhang, Wenqing; Zhang, Kunpeng; Zhang, Peng; Zheng, Juanjuan; Min, Congcong; Li, Xiaoyu			Research Progress of Pancreas-Related Microorganisms and Pancreatic Cancer	FRONTIERS IN ONCOLOGY			English	Review						microbial diversity; pancreatic cancer; inflammatory; immunity; metabolism	HEPATITIS-B; HELICOBACTER-PYLORI; VIRUS-INFECTION; DUCTAL ADENOCARCINORNA; TUMOR MICROBIOME; ORAL-CANCER; T-CELLS; RISK; INFLAMMATION; ASSOCIATION	Pancreatic cancer is one of the most common digestive system cancers. Early diagnosis is difficult owing to the lack of specific symptoms and reliable biomarkers. The cause of pancreatic cancer remains ambiguous. Smoking, drinking, new-onset diabetes, and chronic pancreatitis have been proven to be associated with the occurrence of pancreatic cancer. In recent years, a large number of studies hav…	[Zhang, Wenqing; Zhang, Kunpeng; Zhang, Peng; Zheng, Juanjuan; Min, Congcong; Li, Xiaoyu] Qingdao Univ, Affiliated Hosp, Dept Gastroenterol, Qingdao, Peoples R China		Li, XY (通讯作者)，Qingdao Univ, Affiliated Hosp, Dept Gastroenterol, Qingdao, Peoples R China.	lixiaoyu05@163.com			National Natural Science Foundation of China [81802777]; Research Project of Shandong Higher Education Research Center [YJKT201953]; Shandong province 2018 Professional degree graduate student teaching case library project [SDYAL18049]; Shandong province 2018 graduate teacher guidance ability improvement general project [SDYY18073]; "Clinical medicine + X" scientific research project of Affiliate…	National Natural Science Foundation of China(National Natural Science Foundation of China (NSFC)); Research Project of Shandong Higher Education Research Center; Shandong province 2018 Professional degree graduate student teaching case library project; Shandong province 2018 graduate teacher guidance ability improvement general project; "Clinical medicine + X" scientific research project of Affil…	This work was supported by National Natural Science Foundation of China (No.81802777), Research Project of Shandong Higher Education Research Center (YJKT201953), Shandong province 2018 Professional degree graduate student teaching case library project (SDYAL18049), Shandong province 2018 graduate teacher guidance ability improvement general project (SDYY18073), "Clinical medicine + X" scientific…	Abe SK, 2016, CANCER EPIDEM BIOMAR, V25, P555, DOI 10.1158/1055-9965.EPI-15-1115; Afshar-Kharghan V, 2017, J CLIN INVEST, V127, P780, DOI 10.1172/JCI90962; Ammer-Herrmenau C, 2020, UNITED EUR GASTROENT, V8, P878, DOI 10.1177/2050640620944720; Archibugi L, 2018, J CLIN GASTROENTEROL, V52, pS82, DOI 10.1097/MCG.0000000000001092; Arpaia N, 2013, NATURE, V504, P451, DOI 10.1038/nature12726; Ayala-Cue…	118	9	9	2	11	FRONTIERS MEDIA SA	LAUSANNE	AVENUE DU TRIBUNAL FEDERAL 34, LAUSANNE, CH-1015, SWITZERLAND	2234-943X			FRONT ONCOL	Front. Oncol.	JAN 14	2021	10
J	Saruc, M; Karaarslan, M; Rasa, K; Saygili, O; Ince, U; Baysal, C; Pour, PM; Cakmakci, M; Tozun, N				Saruc, Murat; Karaarslan, Mehmet; Rasa, Kemal; Saygili, Ozlem; Ince, Umit; Baysal, Caglar; Pour, Parviz M.; Cakmakci, Metin; Tozun, Nurdan			Pancreatic cancer and glucose metabolism	TURKISH JOURNAL OF GASTROENTEROLOGY			English	Article						Pancreatic cancer; diabetes; glucose metabolism; islet cells	DIABETES-MELLITUS; CELL-CARCINOMA; ISLET	Background/aims: The mechanism of impaired glucose metabolism that develops in most patients with pancreatic cancer is obscure. The association between pancreatic cancer and diabetes is controversial. Impaired glucose tolerance or diabetes mellitus may develop as a clinical manifestation of pancreatic cancer; however, diabetes may be a predisposing risk factor for pancreatic cancer. We aimed to i…	[Ince, Umit] Acibadem Hosp, Istanbul, Turkey; [Ince, Umit] Acibadem Univ, Sch Med, Div Pathol, Istanbul, Turkey; [Saygili, Ozlem] Acibadem Univ, Sch Med, Div Radiol, Istanbul, Turkey; [Rasa, Kemal; Cakmakci, Metin] Acibadem Univ, Sch Med, Div Gen Surg, Istanbul, Turkey; [Karaarslan, Mehmet] Acibadem Univ, Sch Med, Div Internal Med, Istanbul, Turkey; [Saruc, Murat; Baysal, Caglar; Tozun, Nurdan] A…		Saruc, M (通讯作者)，Acibadem Hosp Bakirkoy, Dept Gastroenterol, Istanbul, Turkey.	msaruc@acibadem.com.tr	ince, ümit/T-8783-2017; Saruc, Murat/W-9868-2018; Raşa, Huseyin Kemal/AAG-3531-2021; Tozun, Nurdan/D-6984-2015	ince, ümit/0000-0002-6113-661X; Saruc, Murat/0000-0002-9541-0381; Raşa, Huseyin Kemal/0000-0002-2872-3249;	Turkish Gastroenterology Foundation	Turkish Gastroenterology Foundation	Dr. Saruc is the recipient of a scholarship from the Turkish Gastroenterology Foundation and a part of this study was done with the support of this scholarship program.	AMIKURA K, 1995, INT J PANCREATOL, V17, P139; ARIYAMA J, 1994, INT J PANCREATOL, V16, P91; Basso D, 2002, PANCREAS, V24, P8, DOI 10.1097/00006676-200201000-00002; Cooperman AM, 2001, SURG CLIN N AM, V81, P557, DOI 10.1016/S0039-6109(05)70143-2; DELFAVERO GBD, 1994, INT J PANCREATOL, V16, P86; FOGAR P, 1994, ANTICANCER RES, V14, P2827; ISHIKAWA ONS, 1994, INT J PANCREATOL, V16, P86; Jemal A, 2002,…	25	13	14	1	11	AVES	SISLI	BUYUKDERE CAD 105-9, MECIDIYEKOY, SISLI, ISTANBUL 34394, TURKEY		2148-5607		TURK J GASTROENTEROL	Turk. J. Gastroenterol.	DEC	2009	20	4
J	Sato, M; Okumura, T; Kaito, K; Kiyoshima, M; Asato, Y; Uchiumi, K; Iijima, H; Hashimoto, I; Kaburagi, T; Amemiya, R				Sato, Motohiro; Okumura, Toshiyuki; Kaito, Keiko; Kiyoshima, Moriyuki; Asato, Yuji; Uchiumi, Keiko; Iijima, Hiroaki; Hashimoto, Ikuta; Kaburagi, Takayuki; Amemiya, Ryuta			Usefulness of FDG-PET/CT in the detection of pancreatic metastases from lung cancer	ANNALS OF NUCLEAR MEDICINE			English	Article						FDG; PET/CT; Lung cancer; Pancreas; Metastasis	POSITRON-EMISSION-TOMOGRAPHY; SMALL-CELL-CARCINOMA; DIAGNOSIS; DISEASE	The objective of this study was to assess the ability to detect pancreatic metastasis of lung cancer and to clarify the degree of fluorodeoxyglucose (FDG) accumulation and computed tomography (CT) characteristics of pancreatic metastasis from lung cancer. A total of 573 patients (415 men and 158 women) with lung cancer were retrospectively evaluated. All patients underwent FDG-positron emission t…	[Sato, Motohiro; Okumura, Toshiyuki; Kaito, Keiko] Ibaraki Cent Hosp, Dept Radiol, Kasama, Ibaraki 3091793, Japan; [Kiyoshima, Moriyuki; Asato, Yuji; Amemiya, Ryuta] Ibaraki Cent Hosp, Dept Surg, Kasama, Ibaraki 3091793, Japan; [Uchiumi, Keiko; Iijima, Hiroaki; Hashimoto, Ikuta; Kaburagi, Takayuki] Ibaraki Cent Hosp, Dept Internal Med, Kasama, Ibaraki 3091793, Japan		Sato, M (通讯作者)，Ibaraki Cent Hosp, Dept Radiol, 6528 Koibuchi, Kasama, Ibaraki 3091793, Japan.	mo-sato@chubyoin.pref.ibaraki.jp			Ministry of Health Labour and Welfare [18S-1]	Ministry of Health Labour and Welfare(Ministry of Health, Labour and Welfare, Japan)	This study was supported in part by the Grant-in-Aid for Cancer Research (18S-1) from the Ministry of Health Labour and Welfare.	Antoch G, 2003, RADIOLOGY, V229, P526, DOI 10.1148/radiol.2292021598; CHOWHAN NM, 1990, CANCER, V65, P1445, DOI 10.1002/1097-0142(19900315)65:6<1445::AID-CNCR2820650632>3.0.CO;2-F; Ferrozzi F, 1997, EUR RADIOL, V7, P241, DOI 10.1007/s003300050144; Gambhir SS, 2001, J NUCL MED, V42, p1S; Higashi T, 2003, ANN NUCL MED, V17, P261, DOI 10.1007/BF02988521; JOHNSON DH, 1985, ANN INTERN MED, V102, P487,…	23	14	15	0	2	SPRINGER	NEW YORK	ONE NEW YORK PLAZA, SUITE 4600, NEW YORK, NY, UNITED STATES	0914-7187	1864-6433		ANN NUCL MED	Ann. Nucl. Med.	JAN	2009	23	1
J	Standop, J; Schneider, M; Ulrich, A; Buchler, MW; Pour, PM				Standop, J; Schneider, M; Ulrich, A; Buchler, MW; Pour, PM			Differences in immunohistochemical expression of xenobiotic-metabolizing enzymes between normal pancreas, chronic pancreatitis and pancreatic cancer	TOXICOLOGIC PATHOLOGY			English	Article						cytochrome P450; drug metabolism; islets of Langerhans; pancreatic polypeptide	GLUTATHIONE S-TRANSFERASES; SPECIES-DIFFERENCES; CYTOCHROME-P450; ETHANOL; ISLETS; SUSCEPTIBILITY; POLYMORPHISMS; P-450; P450; 2E1	Metabolic activation of many toxins, carcinogens, drugs, and anti-cancer agents is governed by the cytochrome P450(CYP) drug-metabolizing enzyme system. To help elucidate the role of this enzyme system in the pathogenesis of chronic inflammatory and malignant pancreatic diseases, we compared the immunohistochemical expression pattern of 8 CYP-enzymes in 24 normal, 20 chronic pancreatitis, and 21 …	Univ Nebraska, Med Ctr, Eppley Inst Res Canc & Allied Dis, UNMC Eppley Canc Ctr, Omaha, NE 68198 USA; Univ Nebraska, Med Ctr, Dept Pathol & Microbiol, Omaha, NE 68198 USA; Univ Bonn, Dept Surg, D-5300 Bonn, Germany; Heidelberg Univ, Dept Surg, D-6900 Heidelberg, Germany		Pour, PM (通讯作者)，Univ Nebraska, Med Ctr, Eppley Inst Res Canc & Allied Dis, Eppley Canc Ctr, 986805 Nebraska Med Ctr, Omaha, NE 68198 USA.	ppour@unmc.edu			NCI NIH HHS [CA367127, P50CA72712] Funding Source: Medline; NATIONAL CANCER INSTITUTE [P50CA072712] Funding Source: NIH RePORTER	NCI NIH HHS(United States Department of Health & Human ServicesNational Institutes of Health (NIH) - USANIH National Cancer Institute (NCI)); NATIONAL CANCER INSTITUTE(United States Department of Health & Human ServicesNational Institutes of Health (NIH) - USANIH National Cancer Institute (NCI))		BESTERVELT LL, 1995, P NATL ACAD SCI USA, V92, P3764, DOI 10.1073/pnas.92.9.3764; BOYER TD, 1989, HEPATOLOGY, V9, P486, DOI 10.1002/hep.1840090324; Braganza JM, 1998, DIGESTION, V59, P1, DOI 10.1159/000051438; FOSTER JR, 1993, J PATHOL, V169, P457, DOI 10.1002/path.1711690412; Gibson G.G., 2013, INTRO DRUG METABOLIS, DOI [10.1007/978-1-4899-6844-9, DOI 10.1007/978-1-4899-6844-9]; GUENGERICH FP, 1…	30	17	18	0	2	SAGE PUBLICATIONS INC	THOUSAND OAKS	2455 TELLER RD, THOUSAND OAKS, CA 91320 USA	0192-6233	1533-1601		TOXICOL PATHOL	Toxicol. Pathol.	SEP-OCT	2003	31	5
J	POSTON, GJ; GILLESPIE, J; GUILLOU, PJ				POSTON, GJ; GILLESPIE, J; GUILLOU, PJ			BIOLOGY OF PANCREATIC-CANCER	GUT			English	Review							EPIDERMAL GROWTH-FACTOR; VASOACTIVE INTESTINAL PEPTIDE; CARCINOMA CELL-LINE; PROTEIN KINASE-C; CHOLECYSTOKININ RECEPTOR ANTAGONIST; CYCLIC NUCLEOTIDE-METABOLISM; SOMATOSTATIN ANALOG RC-160; HAMSTER-NITROSAMINE MODEL; HORMONE-RELEASING HORMONE; COLONIC EPITHELIAL-CELLS	Pancreatic cancer is (he fifth leading cause of death from malignant disease in Western society. Apart from the fortunate few patients who present with a resectable small pancreatic adenocarcinoma, conventional treatment offers no hope of cure and has little palliative value. Over the past two decades major steps have been made in our understanding of the biology of pancreatic growth and neoplasi…			POSTON, GJ (通讯作者)，ST MARYS HOSP, SCH MED, ACAD SURG UNIT, LONDON W2 1NY, ENGLAND.			Brown, Judith/0000-0003-4092-9685				ALEXANDER RW, 1988, PANCREAS, V3, P297, DOI 10.1097/00006676-198805000-00010; ALEXANDER RW, 1987, GASTROENTEROLOGY, V92, P1293; ALLENMERSH TG, 1988, GUT, V29, P1392, DOI 10.1136/gut.29.10.1392; ANDRENSANDBERG A, 1982, DIGESTION, V25, P12; ANDRIULLI A, 1982, DIGESTION, V25, P13; ARMELIN HA, 1984, NATURE, V310, P655, DOI 10.1038/310655a0; BABA N, 1985, PEPTIDES, V6, P211, DOI 10.1016/0196-9781(85)9…	267	100	100	0	3	BMJ PUBLISHING GROUP	LONDON	BRITISH MED ASSOC HOUSE, TAVISTOCK SQUARE, LONDON WC1H 9JR, ENGLAND	0017-5749	1468-3288		GUT	Gut	JUL	1991	32	7
J	Soreide, K; Sund, M				Soreide, Kjetil; Sund, Malin			Epidemiological-molecular evidence of metabolic reprogramming on proliferation, autophagy and cell signaling in pancreas cancer	CANCER LETTERS			English	Review						Pancreas cancer; Cancer metabolism; KRAS mutation; Autophagy; Glycolysis	GLYCATION END-PRODUCTS; DUCTAL ADENOCARCINOMA; POOLED-ANALYSIS; ONCOGENIC KRAS; INTRAEPITHELIAL NEOPLASIA; SOLUBLE RECEPTOR; DIETARY-INTAKE; MESSENGER-RNA; MOUSE MODEL; HIGH-FAT	Pancreatic cancer remains one of the deadliest human cancers with little progress made in survival over the past decades, and 5-year survival usually below 5%. Despite this dismal scenario, progresses have been made in understanding of the underlying tumor biology through among other definition of precursor lesions, delineation of molecular pathways, and advances in genome-wide technology. Furthe…	[Soreide, Kjetil] Stavanger Univ Hosp, Dept Gastrointestinal Surg, N-4068 Stavanger, Norway; [Soreide, Kjetil] Univ Bergen, Dept Clin Med, Bergen, Norway; [Sund, Malin] Umea Univ, Dept Surg & Perioperat Sci, Umea, Sweden		Soreide, K (通讯作者)，Stavanger Univ Hosp, Dept Gastrointestinal Surg, POB 8100, N-4068 Stavanger, Norway.	ksoreide@mac.com	Søreide, Kjetil/A-9797-2010	Søreide, Kjetil/0000-0001-7594-4354				Al Saati T, 2013, AM J PATHOL, V182, P1996, DOI 10.1016/j.ajpath.2013.02.034; Al-Ahmadi W, 2013, J PATHOL, V230, P28, DOI 10.1002/path.4178; Arslan AA, 2010, ARCH INTERN MED, V170, P791, DOI 10.1001/archinternmed.2010.63; Bhoo-Pathy N, 2013, CLIN GASTROENTEROL H, V11, P1486, DOI 10.1016/j.cgh.2013.05.029; Biankin AV, 2012, NATURE, V491, P399, DOI 10.1038/nature11547; Burkhart RA, 2013, RNA BIOL, …	90	21	22	0	34	ELSEVIER IRELAND LTD	CLARE	ELSEVIER HOUSE, BROOKVALE PLAZA, EAST PARK SHANNON, CO, CLARE, 00000, IRELAND	0304-3835	1872-7980		CANCER LETT	Cancer Lett.	JAN 28	2015	356	2	A
J	Beger, HG; Mayer, B; Poch, B				Beger, Hans G.; Mayer, Benjamin; Poch, Bertram			Parenchyma-sparing, local pancreatic head resection for premalignant and low-malignant neoplasms - A systematic review and meta-analysis	AMERICAN JOURNAL OF SURGERY			English	Review						Parenchyma-sparing pancreatic head resection; Duodenum-sparing pancreatic head resection; Total pancreatic head resection with segmental duodenal resection; Premalignant cystic neoplasm; Benign pancreatic tumor	DUODENUM-PRESERVING RESECTION; LOW-GRADE MALIGNANCIES; INTERNATIONAL CONSENSUS GUIDELINES; NEUROENDOCRINE TUMORS; BENIGN LESIONS; SEGMENTAL DUODENECTOMY; PANCREATICODUODENECTOMY; MANAGEMENT; PRESERVATION; SURGERY	Background: Parenchyma-sparing, local pancreatic head resection, but not pancreaticoduodenectomy (PD) preserves tissue and maintains the pancreatic metabolic functions. Methods: PubMed/Medline, Embase, and Cochrane library collections were systematically searched. Twenty-six cohort studies with 523 cumulative patients, who underwent duodenum-sparing pancreatic head resection (DPPHR), were retriev…	[Beger, Hans G.] Univ Ulm, Albert Einstein Allee 23, D-89081 Ulm, Germany; [Mayer, Benjamin] Univ Ulm, Inst Epidemiol & Med Biometry, Ulm, Germany; [Beger, Hans G.; Poch, Bertram] Donau Klinikum, Ctr Oncol Endocrine & Minimal Invas Surg, Neu Ulm, Germany		Beger, HG (通讯作者)，Univ Klinikum Ulm, Albert Einstein Allee 23, D-89081 Ulm, Germany.	hans@beger-ulm.de			German Foundation for the Fight against Pancreatic Cancer [3/2014]	German Foundation for the Fight against Pancreatic Cancer	Secretarial efforts were supported financially by the German Foundation for the Fight against Pancreatic Cancer (Grant No. 3/2014).	Abrams P, 2007, Prog Urol, V17, P681, DOI 10.1016/S1166-7087(07)92383-0; Aspelund G, 2005, J GASTROINTEST SURG, V9, P400, DOI 10.1016/j.gassur.2004.08.015; Barnes SA, 1996, AM J SURG, V171, P131; Bassi C, 2005, SURGERY, V138, P8, DOI 10.1016/j.surg.2005.05.001; Beger HG, 2015, WORLD J SURG, V39, P1557, DOI 10.1007/s00268-015-2976-x; Beger HG, 2008, J HEPATO-BILIARY-PAN, V15, P149, DOI 10.1007/s00…	70	6	7	2	6	EXCERPTA MEDICA INC-ELSEVIER SCIENCE INC	BRIDGEWATER	685 ROUTE 202-206 STE 3, BRIDGEWATER, NJ 08807 USA	0002-9610	1879-1883		AM J SURG	Am. J. Surg.	DEC	2018	216	6
J	Huang, CF; Huang, JJ; Mi, NN; Lin, YY; He, QS; Lu, YW; Yue, P; Bai, B; Zhang, JD; Zhang, C; Cai, T; Fu, WK; Gao, L; Li, X; Yuan, JQ; Meng, WB				Huang, Chong-Fei; Huang, Jun-Jun; Mi, Ning-Ning; Lin, Yan-Yan; He, Qiang-Sheng; Lu, Ya-Wen; Yue, Ping; Bai, Bing; Zhang, Jin-Duo; Zhang, Chao; Cai, Teng; Fu, Wen-Kang; Gao, Long; Li, Xun; Yuan, Jin-Qiu; Meng, Wen-Bo			Associations between serum uric acid and hepatobiliary-pancreatic cancer: A cohort study	WORLD JOURNAL OF GASTROENTEROLOGY			English	Article						Uric acid; Liver neoplasms; Pancreatic neoplasms; Gallbladder neoplasms; Biliary tract neoplasms; Cohort studies	HEPATOCELLULAR-CARCINOMA; RISK; CYCLOOXYGENASE-2; MORTALITY; EXPRESSION; SURVIVAL; TIME	BACKGROUND Uric acid is the end product of purine metabolism. Previous studies have found that serum uric acid (SUA) levels are associated with the total cancer risk. However, due to the dual effect of uric acid on cancer, the relationship between the SUA levels and most specific-site cancer remains unclear. AIM To investigate the associations between the SUA levels and incidence of hepatobiliary…	[Huang, Chong-Fei; Mi, Ning-Ning; Lu, Ya-Wen; Yue, Ping; Zhang, Chao; Cai, Teng; Fu, Wen-Kang; Gao, Long; Meng, Wen-Bo] Lanzhou Univ, First Clin Med Sch, Lanzhou 730000, Gansu, Peoples R China; [Huang, Chong-Fei; Mi, Ning-Ning; Lin, Yan-Yan; Lu, Ya-Wen; Yue, Ping; Bai, Bing; Zhang, Jin-Duo; Zhang, Chao; Cai, Teng; Fu, Wen-Kang; Gao, Long; Meng, Wen-Bo] Lanzhou Univ, First Hosp, Special Minimally …		Meng, WB (通讯作者)，Lanzhou Univ, First Hosp, Special Minimally Invas Surg Dept, 1 Donggang West Rd, Lanzhou 730000, Gansu, Peoples R China.	mengwb@lzu.edu.cn			National Natural Science Foundation of China [81872036]	National Natural Science Foundation of China(National Natural Science Foundation of China (NSFC))	Supported by National Natural Science Foundation of China, No. 81872036.	AMES BN, 1981, P NATL ACAD SCI-BIOL, V78, P6858, DOI 10.1073/pnas.78.11.6858; Ara Syeda Arshiya, 2016, Indian J Dent Res, V27, P178, DOI 10.4103/0970-9290.183128; Babazadeh A, 2019, J TRANSL INTERN MED, V7, P137, DOI 10.2478/jtim-2019-0028; Bozkir A, 1999, J CLIN PHARM THER, V24, P43, DOI 10.1046/j.1365-2710.1999.00188.x; Bray F, 2018, CA-CANCER J CLIN, V68, P394, DOI 10.3322/caac.21492; Cazacu I…	47	3	4	2	11	BAISHIDENG PUBLISHING GROUP INC	PLEASANTON	7041 Koll Center Parkway, Suite 160, PLEASANTON, CA, UNITED STATES	1007-9327	2219-2840		WORLD J GASTROENTERO	World J. Gastroenterol.	NOV 28	2020	26	44
J	Aggarwal, G; Ramachandran, V; Javeed, N; Arumugam, T; Dutta, S; Klee, GG; Klee, EW; Smyrk, TC; Bamlet, W; Han, JJ; Vittar, NBR; De Andrade, M; Mukhopadhyay, D; Petersen, GM; Fernandez-Zapico, ME; Logsdon, CD; Chari, ST				Aggarwal, Gaurav; Ramachandran, Vijaya; Javeed, Naureen; Arumugam, Thiruvengadam; Dutta, Shamit; Klee, George G.; Klee, Eric W.; Smyrk, Thomas C.; Bamlet, William; Han, Jing Jing; Vittar, Natalia B. Rumie; De Andrade, Mariza; Mukhopadhyay, Debabrata; Petersen, Gloria M.; Fernandez-Zapico, Martin E.; Logsdon, Craig D.; Chari, Suresh T.			Adrenomedullin is Up-regulated in Patients With Pancreatic Cancer and Causes Insulin Resistance in beta Cells and Mice	GASTROENTEROLOGY			English	Article						Pancreas; Mechanisms; Mouse Model; Tumor	ISLET AMYLOID POLYPEPTIDE; GLUCOSE-METABOLISM; DIABETES-MELLITUS; SECRETION; ADENOCARCINOMA; PREVALENCE; TOLERANCE; CARCINOMA; SYMPTOMS; PEPTIDE	BACKGROUND & AIMS: New-onset diabetes in patients with pancreatic cancer is likely to be a paraneoplastic phenomenon caused by tumor-secreted products. We aimed to identify the diabetogenic secretory product(s) of pancreatic cancer. METHODS: Using microarray analysis, we identified adrenomedullin as a potential mediator of diabetes in patients with pancreatic cancer. Adrenomedullin was up-regulat…	[Aggarwal, Gaurav; Fernandez-Zapico, Martin E.; Chari, Suresh T.] Mayo Clin, Coll Med, Div Gastroenterol & Hepatol, Rochester, MN 55905 USA; [Javeed, Naureen; Dutta, Shamit; Mukhopadhyay, Debabrata] Mayo Clin, Coll Med, Dept Biochem & Mol Biol, Rochester, MN 55905 USA; [Klee, George G.; Smyrk, Thomas C.] Mayo Clin, Coll Med, Dept Lab Med & Pathol, Rochester, MN 55905 USA; [Klee, Eric W.; Bamlet, …		Chari, ST (通讯作者)，Mayo Clin, Coll Med, Div Gastroenterol & Hepatol, 200 1st St SW, Rochester, MN 55905 USA.	clogsdon@mdanderson.org; chari.suresh@mayo.edu	Chari, Suresh/K-9297-2015	de Andrade, Mariza/0000-0003-2329-2686; Chari, Suresh/0000-0002-3924-0971; Bamlet, William/0000-0003-2903-1284	National Institutes of Health [R01 CA 100685, R01 CA150190]; Mayo Clinic Pancreas Cancer SPORE [P50 CA 102701]; Lockton Endowment; Lustgarten Foundation; NATIONAL CANCER INSTITUTE [P50CA102701, U54CA151668, P30CA016672, R01CA100685] Funding Source: NIH RePORTER; NATIONAL INSTITUTE OF DIABETES AND DIGESTIVE AND KIDNEY DISEASES [P30DK084567] Funding Source: NIH RePORTER	National Institutes of Health(United States Department of Health & Human ServicesNational Institutes of Health (NIH) - USA); Mayo Clinic Pancreas Cancer SPORE; Lockton Endowment; Lustgarten Foundation; NATIONAL CANCER INSTITUTE(United States Department of Health & Human ServicesNational Institutes of Health (NIH) - USANIH National Cancer Institute (NCI)); NATIONAL INSTITUTE OF DIABETES AND DIGEST…	Dr Chari was supported by grants from the National Institutes of Health (R01 CA 100685) and the Mayo Clinic Pancreas Cancer SPORE (P50 CA 102701); Dr Fernandez-Zapico, Dr George Klee, and Dr Petersen were supported by the Mayo Clinic Pancreas Cancer SPORE (P50 CA 102701); and Dr Logsdon was supported by funds from the Lockton Endowment and the Lustgarten Foundation. Dr Mukhopadhyay and Shamit Dut…	AHREN B, 1993, RES EXP MED, V193, P21, DOI 10.1007/BF02576207; Basso D, 2004, GUT, V53, P1159, DOI 10.1136/gut.2003.024471; Basso D, 2002, PANCREAS, V24, P8, DOI 10.1097/00006676-200201000-00002; BASSO D, 1994, PANCREAS, V9, P332, DOI 10.1097/00006676-199405000-00008; CERSOSIMO E, 1991, CANCER, V67, P486, DOI 10.1002/1097-0142(19910115)67:2<486::AID-CNCR2820670228>3.0.CO;2-1; Chari ST, 2005, GAST…	44	102	107	1	17	W B SAUNDERS CO-ELSEVIER INC	PHILADELPHIA	1600 JOHN F KENNEDY BOULEVARD, STE 1800, PHILADELPHIA, PA 19103-2899 USA	0016-5085	1528-0012		GASTROENTEROLOGY	Gastroenterology	DEC	2012	143	6
J	Kordes, M; Larsson, L; Engstrand, L; Lohr, JM				Kordes, Maximilian; Larsson, Lars; Engstrand, Lars; Lohr, J-Matthias			Pancreatic cancer cachexia: three dimensions of a complex syndrome	BRITISH JOURNAL OF CANCER			English	Review								Cancer cachexia is a multifactorial syndrome that is characterised by a loss of skeletal muscle mass, is commonly associated with adipose tissue wasting and malaise, and responds poorly to therapeutic interventions. Although cachexia can affect patients who are severely ill with various malignant or non-malignant conditions, it is particularly common among patients with pancreatic cancer. Pancrea…	[Kordes, Maximilian; Lohr, J-Matthias] Karolinska Inst, Dept Clin Sci Intervent & Technol, Stockholm, Sweden; [Kordes, Maximilian; Lohr, J-Matthias] Karolinska Univ Hosp, Dept Upper Abdominal Dis, Canc Theme, Stockholm, Sweden; [Larsson, Lars] Karolinska Inst, Dept Physiol & Pharmacol, Stockholm, Sweden; [Engstrand, Lars] Dept Clin Genet, Sci Life Lab, Stockholm, Sweden		Lohr, JM (通讯作者)，Karolinska Inst, Dept Clin Sci Intervent & Technol, Stockholm, Sweden.; Lohr, JM (通讯作者)，Karolinska Univ Hosp, Dept Upper Abdominal Dis, Canc Theme, Stockholm, Sweden.	matthias.lohr@ki.se	Larsson, Lars/AAY-1347-2021	Larsson, Lars/0000-0003-3722-035X; Lohr, Matthias/0000-0002-7647-198X; Kordes, Maximilian/0000-0002-5715-0881	Region Stockholm	Region Stockholm	This work was supported through a clinician-scientist grant from Region Stockholm to M.K. and the Lars Vesterlund minnesfond to J.M.L.	Abe K, 2018, ANTICANCER RES, V38, P2369, DOI 10.21873/anticanres.12485; Acharyya S, 2004, J CLIN INVEST, V114, P370, DOI 10.1172/jci200420174; Aggarwal G, 2012, GASTROENTEROLOGY, V143, P1510, DOI 10.1053/j.gastro.2012.08.044; Aguirre AJ, 2003, GENE DEV, V17, P3112, DOI 10.1101/gad.1158703; Agustsson T, 2007, CANCER RES, V67, P5531, DOI 10.1158/0008-5472.CAN-06-4585; Ahuja M, 2017, CELL METAB, V25…	208	7	7	0	4	SPRINGERNATURE	LONDON	CAMPUS, 4 CRINAN ST, LONDON, N1 9XW, ENGLAND	0007-0920	1532-1827		BRIT J CANCER	Br. J. Cancer	MAY 11	2021	124	10
J	Guillaumond, F; Leca, J; Olivares, O; Lavaut, MN; Vidal, N; Berthezene, P; Dusetti, NJ; Loncle, C; Calvo, E; Turrini, O; Iovanna, JL; Tomasini, R; Vasseur, S				Guillaumond, Fabienne; Leca, Julie; Olivares, Orianne; Lavaut, Marie-Noelle; Vidal, Nicolas; Berthezene, Patrice; Dusetti, Nelson Javier; Loncle, Celine; Calvo, Ezequiel; Turrini, Olivier; Iovanna, Juan Lucio; Tomasini, Richard; Vasseur, Sophie			Strengthened glycolysis under hypoxia supports tumor symbiosis and hexosamine biosynthesis in pancreatic adenocarcinoma	PROCEEDINGS OF THE NATIONAL ACADEMY OF SCIENCES OF THE UNITED STATES OF AMERICA			English	Article						pancreas; malignancy; metabolism; glutamate	GLUTAMINE-METABOLISM; CELL-GROWTH; GLUCOSE; KRAS; LACTATE; CANCERS; ALPHA; HIF-1	Pancreatic ductal adenocarcinoma is one of the most intractable and fatal cancer. The decreased blood vessel density displayed by this tumor not only favors its resistance to chemotherapy but also participates in its aggressiveness due to the consequent high degree of hypoxia. It is indeed clear that hypoxia promotes selective pressure on malignant cells that must develop adaptive metabolic respo…	[Guillaumond, Fabienne; Leca, Julie; Olivares, Orianne; Lavaut, Marie-Noelle; Berthezene, Patrice; Dusetti, Nelson Javier; Loncle, Celine; Iovanna, Juan Lucio; Tomasini, Richard; Vasseur, Sophie] INSERM, U1068, CRCM, F-13009 Marseille, France; [Guillaumond, Fabienne; Leca, Julie; Olivares, Orianne; Lavaut, Marie-Noelle; Berthezene, Patrice; Dusetti, Nelson Javier; Loncle, Celine; Turrini, Olivier…		Vasseur, S (通讯作者)，INSERM, U1068, CRCM, F-13009 Marseille, France.	sophie.vasseur@inserm.fr	Dusetti, Nelson/O-7919-2017; vasseur, sophie/O-9803-2017; Iovanna, Juan/M-9805-2017; Guillaumond, Fabienne/E-8265-2017; tomasini, richard/F-1130-2017	Dusetti, Nelson/0000-0002-6161-8483; vasseur, sophie/0000-0002-2339-8854; Iovanna, Juan/0000-0003-1822-2237; Guillaumond, Fabienne/0000-0001-7456-7315; tomasini, richard/0000-0003-0869-0811; LECA, Julie/0000-0002-6592-0698; turrini, olivier/0000-0002-2144-2380	French Ministry of Research; National Institut of Cancer; Canceropole Provence-Alpes-Cote d'Azur; Ligue contre le Cance; Fondation Sante; Sport et Developpement Durable; Fondation de France	French Ministry of Research(Ministry of Research, FranceEuropean Commission); National Institut of Cancer(United States Department of Health & Human ServicesNational Institutes of Health (NIH) - USANIH National Cancer Institute (NCI)); Canceropole Provence-Alpes-Cote d'Azur; Ligue contre le Cance; Fondation Sante; Sport et Developpement Durable; Fondation de France(Fondation de France)	We thank the cell culture platform and the mice colony facility (Cell stress, Unite 1068) for technical assistance as well as Jean-Pierre Cavaille for glucose and lactate measurements. Samples of human origin were obtained from the IPC/CRCM Tumour Bank (authorization no. AC-2007-33), granted by the French Ministry of Research. The project was approved by the IPC Institutional Review Board. This w…	Aguirre AJ, 2003, GENE DEV, V17, P3112, DOI 10.1101/gad.1158703; Bristow RG, 2008, NAT REV CANCER, V8, P180, DOI 10.1038/nrc2344; Cannito S, 2008, CARCINOGENESIS, V29, P2267, DOI 10.1093/carcin/bgn216; Chaika NV, 2012, P NATL ACAD SCI USA, V109, P13787, DOI 10.1073/pnas.1203339109; Chiche J, 2010, J CELL MOL MED, V14, P771, DOI 10.1111/j.1582-4934.2009.00994.x; CHIRGWIN JM, 1979, BIOCHEMISTRY-US,…	28	242	243	1	54	NATL ACAD SCIENCES	WASHINGTON	2101 CONSTITUTION AVE NW, WASHINGTON, DC 20418 USA	0027-8424			P NATL ACAD SCI USA	Proc. Natl. Acad. Sci. U. S. A.	MAR 5	2013	110	10
J	Wang, F; Larsson, J; Adrian, TE; Gasslander, T; Permert, J				Wang, F; Larsson, J; Adrian, TE; Gasslander, T; Permert, J			In vitro influences between pancreatic adenocarcinoma cells and pancreatic islets	JOURNAL OF SURGICAL RESEARCH			English	Article						pancreatic cancer; islet of Langerhans; insulin; glucose; lactate	PERFUSED RAT PANCREAS; GLUCOSE-METABOLISM; ACINAR AXIS; CANCER; INSULIN; SOMATOSTATIN; SECRETION; LINES; POLYPEPTIDE; COCULTURE	Background Interactions have been found between exocrine pancreatic adenocarcinoma and islets of Langerhans. Growth of pancreatic adenocarcinoma cells can be regulated by islet hormones such as insulin and somatostatin. Conversely, dysfunction of endocrine pancreas frequently accompanies the exocrine malignancy. The mechanisms underlying these interactions have not been defined. Materials and met…	Huddinge Univ Hosp, Karolinska Inst, Dept Surg, S-14186 Huddinge, Sweden; Creighton Univ, Sch Med, Dept Biomed Sci, Omaha, NE 68178 USA		Wang, F (通讯作者)，Huddinge Univ Hosp, Karolinska Inst, Dept Surg, S-14186 Huddinge, Sweden.		Adrian, Thomas E/D-8484-2012	Adrian, Thomas/0000-0002-5051-1111				ARIAS AE, 1993, EUR J CELL BIOL, V61, P193; ASANO N, 1991, Archiv fuer Japanische Chirurgie, V60, P233; BELL RH, 1983, J SURG ONCOL, V24, P258, DOI 10.1002/jso.2930240404; BODEN G, 1975, SCIENCE, V190, P163, DOI 10.1126/science.1166308; BODER GB, 1969, P SOC EXP BIOL MED, V131, P507; Bonner-Weir S, 1991, ENDOCRINE PANCREAS, P15; CERSOSIMO E, 1991, CANCER, V67, P486, DOI 10.1002/1097-0142(19910115…	40	30	30	0	2	ACADEMIC PRESS INC	SAN DIEGO	525 B ST, STE 1900, SAN DIEGO, CA 92101-4495 USA	0022-4804			J SURG RES	J. Surg. Res.	SEP	1998	79	1
J	Chowdhury, P; Rayford, PL				Chowdhury, P; Rayford, PL			Smoking and pancreatic disorders	EUROPEAN JOURNAL OF GASTROENTEROLOGY & HEPATOLOGY			English	Review						cigarette smoking; mechanism of action; nicotine; pancreatic acinar cells; pancreatic cancer; pancreatitis	ADRENAL CHROMAFFIN CELLS; HUMAN LIVER-MICROSOMES; CERULEIN-INDUCED PANCREATITIS; TOBACCO-SPECIFIC CARCINOGEN; CYTOCHROME-P450 2A6 CYP2A6; POLYMERASE-CHAIN-REACTION; KI-RAS MUTATIONS; CIGARETTE-SMOKING; N-NITROSAMINES; NICOTINE METABOLISM	Cigarette smoking is a major risk factor for pancreatic cancer and probably pancreatitis. It has been reported that patients with chronic pancreatitis are 16 times more likely to develop pancreatic cancer than normal individuals. Nicotine, a major component of tobacco and an addicted drug of abuse in humans, appears to play a role in the aetiology of both pancreatic cancer and pancreatitis. This …	Univ Arkansas Med Sci, Little Rock, AR 72205 USA		Chowdhury, P (通讯作者)，Univ Arkansas Med Sci, Little Rock, AR 72205 USA.	chowdhuryparimal@exchange.uams.edu						ADLER G, 1985, DIGESTION, V32, P10, DOI 10.1159/000199210; *AM CANC SOC, 1996, AM CANC SOC FACTS FI; ANDRIULLI A, 1983, AM J GASTROENTEROL, V78, P579; BELINSKY SA, 1986, CANCER RES, V46, P1280; Benowitz N L, 1997, NIDA Res Monogr, V173, P48; BENOWITZ NL, 1983, NEW ENGL J MED, V309, P139, DOI 10.1056/NEJM198307213090303; Bergen AW, 1999, JNCI-J NATL CANCER I, V91, P1365, DOI 10.1093/jnci/91.16.136…	150	33	37	0	1	LIPPINCOTT WILLIAMS & WILKINS	PHILADELPHIA	TWO COMMERCE SQ, 2001 MARKET ST, PHILADELPHIA, PA 19103 USA	0954-691X	1473-5687		EUR J GASTROEN HEPAT	Eur. J. Gastroenterol. Hepatol.	AUG	2000	12	8
J	Wenger, FA; Kilian, M; Achucarro, P; Heinicken, D; Schimke, I; Guski, H; Jacobi, CA; Muller, JM				Wenger, FA; Kilian, M; Achucarro, P; Heinicken, D; Schimke, I; Guski, H; Jacobi, CA; Muller, JM			Effects of Celebrex and Zyflo on BOP-induced pancreatic cancer in Syrian hamsters	PANCREATOLOGY			English	Article						pancreatic cancer; Syrian hamster; inhibition of eicosanoid synthesis	ARACHIDONIC-ACID METABOLISM; DIETARY VITAMIN-E; LIPID-PEROXIDATION; LINOLENIC ACID; CYCLOOXYGENASE-2 EXPRESSION; LIPOXYGENASE INHIBITION; ANTIINFLAMMATORY DRUGS; LIVER METASTASIS; CARCINOMA; CELLS	Background/Aims: Selective inhibition of eicosanoid synthesis decreases inflammation, however, it is still unknown whether oxidative stress and carcinogenesis might be influenced in ductal pancreatic ductal cancer as well. Methods: 120 male hamsters were randomized into 8 groups (n = 15). While control group 1-4 received 0.5 ml normal saline s.c. weekly for 16 weeks, groups 5-8 were injected 10 m…	Humboldt Univ, Clin Gen Visceral Vasc & Thorac Surg, D-10117 Berlin, Germany; Humboldt Univ, Clin Internal Med 1, D-10117 Berlin, Germany; Humboldt Univ, Dept Pathol, D-10117 Berlin, Germany		Wenger, FA (通讯作者)，Humboldt Univ, Clin Gen Visceral Vasc & Thorac Surg, Charite Campus Mitte,Schumannstr 20-21, D-10117 Berlin, Germany.							AMIKURA K, 1995, INT J PANCREATOL, V17, P139; AMSTAD P, 1994, J BIOL CHEM, V269, P1606; Anderson KM, 1998, ANTICANCER RES, V18, P791; Ara G, 1996, PROSTAG LEUKOTR ESS, V54, P3, DOI 10.1016/S0952-3278(96)90075-7; Arntzen KJ, 1998, PROSTAG OTH LIPID M, V56, P183, DOI 10.1016/S0090-6980(98)00048-3; BEAUCHAM.C, 1971, ANAL BIOCHEM, V44, P276, DOI 10.1016/0003-2697(71)90370-8; Benzie IFF, 1996, INT J F…	48	23	24	0	3	KARGER	BASEL	ALLSCHWILERSTRASSE 10, CH-4009 BASEL, SWITZERLAND	1424-3903			PANCREATOLOGY	Pancreatology		2002	2	1
J	Aloysius, MM; Zaitoun, AM; Bates, TE; Albasri, A; Ilyas, M; Rowlands, BJ; Lobo, DN				Aloysius, Mark M.; Zaitoun, Abed M.; Bates, Timothy E.; Albasri, Abdulkader; Ilyas, Mohammad; Rowlands, Brian J.; Lobo, Dileep N.			Complete absence of M2-pyruvate kinase expression in benign pancreatic ductal epithelium and pancreaticobiliary and duodenal neoplasia	BMC CANCER			English	Article							M2 PYRUVATE-KINASE; TUMOR-MARKER; GASTROINTESTINAL CANCER; TISSUE MICROARRAY; BREAST-CANCER; SOLID TUMORS; LUNG-CANCER; TU M2-PK; METABOLISM; PLASMA	Background: Elevated serum concentrations of M2-pyruvate kinase (M2-PK) correlate with poor prognosis in patients with pancreaticobiliary and duodenal cancer, but the expression of M2-PK in formalin-fixed pancreatic tissue is unknown. We aimed to characterise the immunohistochemical expression of M2-PK in archived specimens of pancreaticobiliary and duodenal cancers, premalignant lesions, chronic…	[Aloysius, Mark M.; Rowlands, Brian J.; Lobo, Dileep N.] Univ Nottingham Hosp, Div Gastrointestinal Surg, Nottingham Digest Dis Ctr, NIHR Biomed Res Unit,Queens Med Ctr, Nottingham NG7 2UH, England; [Zaitoun, Abed M.; Albasri, Abdulkader; Ilyas, Mohammad] Univ Nottingham Hosp, Dept Pathol, Nottingham Digest Dis Ctr, NIHR Biomed Res Unit,Queens Med Ctr, Nottingham NG7 2UH, England; [Bates, Timothy…		Lobo, DN (通讯作者)，Univ Nottingham Hosp, Div Gastrointestinal Surg, Nottingham Digest Dis Ctr, NIHR Biomed Res Unit,Queens Med Ctr, Nottingham NG7 2UH, England.	mark.aloysius@nottingham.ac.uk; abed.zaitoun@nuh.nhs.uk; the_bates_family@btinternet.com; abdulkader.albasri@nottingham.ac.uk; Mohammad.Ilyas@nottingham.ac.uk; bjr.surgery@nottingham.ac.uk; dileep.lobo@nottingham.ac.uk	Bates, Timothy E./AAL-4382-2020; Bates, Timothy E/F-2120-2010; Lobo, Dileep/AAC-6207-2020	Lobo, Dileep/0000-0003-1187-5796; Bates, Timothy/0000-0001-5955-0259; Albasri, Abdulkader/0000-0002-1824-4025				BERGROTH V, 1982, HISTOCHEMISTRY, V73, P509, DOI 10.1007/BF00493365; BRINCK U, 1994, VIRCHOWS ARCH, V424, P177; Cerwenka H, 1999, ANTICANCER RES, V19, P849; Christofk HR, 2008, NATURE, V452, P230, DOI 10.1038/nature06734; Eigenbrodt E, 1997, ANTICANCER RES, V17, P3153; Eigenbrodt E, 1998, ANTICANCER RES, V18, P3267; Fons G, 2007, J CLIN PATHOL, V60, P500, DOI 10.1136/jcp.2006.040170; FRIEDRICHS K…	28	10	11	0	1	BMC	LONDON	CAMPUS, 4 CRINAN ST, LONDON N1 9XW, ENGLAND	1471-2407			BMC CANCER	BMC Cancer	SEP 15	2009	9
J	Sosnowski, K; Nehring, P; Przybylkowski, A				Sosnowski, Konrad; Nehring, Piotr; Przybylkowski, Adam			Pancreas and Adverse Drug Reactions: A Literature Review	DRUG SAFETY			English	Review; Early Access							TYPE-2 DIABETES-MELLITUS; CHOLECYSTOKININ RECEPTORS; INTERFERON THERAPY; INSULIN-SECRETION; AMYLASE RELEASE; RISK-FACTORS; CANCER-RISK; BETA-CELLS; ACINAR; METAANALYSIS	Adverse drug reactions (ADRs) affecting the pancreas are a heterogeneous group of side effects that cause damage to pancreatic cells. Various mechanisms such as hypersensitization, sphincter of Oddi constriction, direct cytotoxic and metabolic effects on pancreatic cells, and dose-dependent idiosyncrasy lead to intrapancreatic activation of pancreatic enzymes resulting in drug-induced acute pancr…	[Sosnowski, Konrad; Nehring, Piotr; Przybylkowski, Adam] Med Univ Warsaw, Dept Gastroenterol & Internal Med, Banacha 1a, PL-02097 Warsaw, Poland		Przybylkowski, A (通讯作者)，Med Univ Warsaw, Dept Gastroenterol & Internal Med, Banacha 1a, PL-02097 Warsaw, Poland.	aprzybylkowski@interia.pl	; Przybylkowski, Adam/U-4964-2018	Sosnowski, Konrad/0000-0003-1636-6616; Przybylkowski, Adam/0000-0002-5851-2856	Medical University of Warsaw, Poland	Medical University of Warsaw, Poland	The study was supported by the statutory budget of the Medical University of Warsaw, Poland.	Alkhushaym N, 2020, EXPERT OPIN DRUG SAF, V19, P327, DOI 10.1080/14740338.2020.1715939; Andersen DK, 2017, DIABETES, V66, P1103, DOI 10.2337/db16-1477; Andersen V, 2001, EUR J CLIN PHARMACOL, V57, P517, DOI 10.1007/s002280100346; [Anonymous], CANC TOMORROW; Arafa HMM, 2009, BASIC CLIN PHARMACOL, V105, P30, DOI 10.1111/j.1742-7843.2009.00399.x; Arakawa M, 2005, INTERNAL MED, V44, P975, DOI 10.2169…	116	0	0	0	0	ADIS INT LTD	NORTHCOTE	5 THE WAREHOUSE WAY, NORTHCOTE 0627, AUCKLAND, NEW ZEALAND	0114-5916	1179-1942		DRUG SAFETY	Drug Saf.
J	Chang, CK; Shih, TTF; Tien, YW; Chang, MC; Chang, YT; Yang, SH; Cheng, MF; Chen, BB				Chang, Chih-Kai; Shih, Tiffany Ting-Fang; Tien, Yu-Wen; Chang, Ming-Chu; Chang, Yu-Ting; Yang, Shih-Hung; Cheng, Mei-Fang; Chen, Bang-Bin			Metabolic Alterations in Pancreatic Cancer Detected by In Vivo H-1-MR Spectroscopy: Correlation with Normal Pancreas, PET Metabolic Activity, Clinical Stages, and Survival Outcome	DIAGNOSTICS			English	Article						MR spectroscopy; positron emission tomography; pancreatic cancer; survival	MAGNETIC-RESONANCE-SPECTROSCOPY	Objective: To compare the metabolites of in vivo 1H- MRS in pancreatic cancer with normal pancreas, and correlate these metabolites with Positron Emission Tomography (PET) metabolic activity, clinical stages, and survival outcomes. Methods: The prospective study included 58 patients (mean age 62.7 +/- 12.1 years, range 34-81 years; 36 men, 22 women) with pathological proof of pancreatic adenocarc…	[Chang, Chih-Kai; Shih, Tiffany Ting-Fang; Chen, Bang-Bin] Natl Taiwan Univ Hosp, Dept Med Imaging, Taipei 100, Taiwan; [Shih, Tiffany Ting-Fang; Chen, Bang-Bin] Natl Taiwan Univ, Coll Med, Dept Radiol, Taipei 100, Taiwan; [Tien, Yu-Wen] Natl Taiwan Univ Hosp, Dept Surg, Taipei 100, Taiwan; [Chang, Ming-Chu; Chang, Yu-Ting] Natl Taiwan Univ Hosp, Dept Internal Med, Taipei 100, Taiwan; [Yang, Shih…		Chen, BB (通讯作者)，Natl Taiwan Univ Hosp, Dept Med Imaging, Taipei 100, Taiwan.; Chen, BB (通讯作者)，Natl Taiwan Univ, Coll Med, Dept Radiol, Taipei 100, Taiwan.	kent90409@gmail.com; ttfshih@ntu.edu.tw; ywtien5106@ntu.edu.tw; mingchuchang@ntu.edu.tw; yutingchang@ntu.edu.tw; shyang0821@ntuh.gov.tw; meifang@ntuh.gov.tw; bangbin@gmail.com		CHANG, YU-TING/0000-0002-5912-3406; SHIH, TIFFANY TING-FANG/0000-0002-3292-9688; TIEN, YU-WEN/0000-0002-9126-2705; CHEN, BANG-BIN/0000-0001-7058-1427	Ministry of Science and Technology (Taiwan) [MOST 104-2314-B-002-080-MY3, 107-2314-B-002-102-MY3]	Ministry of Science and Technology (Taiwan)(Ministry of Science and Technology, Taiwan)	This work was supported by the MOST 104-2314-B-002-080-MY3 and 107-2314-B-002-102-MY3 from the Ministry of Science and Technology (Taiwan), and the APC was funded by the Ministry of Science and Technology (Taiwan).	Biancur DE, 2018, BBA-REV CANCER, V1870, P67, DOI 10.1016/j.bbcan.2018.04.011; Biancur DE, 2017, NAT COMMUN, V8, DOI 10.1038/ncomms15965; Bogner-Strauss JG, 2017, FRONT ENDOCRINOL, V8, DOI 10.3389/fendo.2017.00240; Chang J, 2015, BIOMED RES INT, V2015, DOI 10.1155/2015/269641; Chen BB, 2018, EUR J NUCL MED MOL I, V45, P1205, DOI 10.1007/s00259-018-3960-0; Chen BB, 2016, EUR J NUCL MED MOL I, V43,…	35	1	1	0	5	MDPI	BASEL	ST ALBAN-ANLAGE 66, CH-4052 BASEL, SWITZERLAND		2075-4418		DIAGNOSTICS	Diagnostics	SEP	2021	11	9
J	Wang, X; Tan, CL; Song, HY; Yao, Q; Liu, XB				Wang, Xing; Tan, Chun-Lu; Song, Hai-Yu; Yao, Qiang; Liu, Xu-Bao			Duodenum and ventral pancreas preserving subtotal pancreatectomy for low-grade malignant neoplasms of the pancreas: An alternative procedure to total pancreatectomy for low-grade pancreatic neoplasms	WORLD JOURNAL OF GASTROENTEROLOGY			English	Article						Low-grade malignant neoplasm; Ventral pancreas preserving; Subtotal pancreatectomy; Quality of life	PAPILLARY MUCINOUS NEOPLASM; INTERNATIONAL STUDY-GROUP; QUALITY-OF-LIFE; DORSAL PANCREATECTOMY; ISGPS DEFINITION; HEAD RESECTION; SURGERY ISGPS; SINGLE-CENTER; PANCREATICODUODENECTOMY; PRESERVATION	AIM To describe the indications, technique and outcomes of the novel surgical procedure of duodenum and ventral pancreas preserving subtotal pancreatectomy (DVPPSP). METHODS Data collected retrospectively from 43 patients who underwent DVPPSP and TP between 2009 and 2015 in our single centre were analysed. For enrolment, only patients with low-grade pancreatic neoplasms, such as pancreatic neuroe…	[Wang, Xing; Tan, Chun-Lu; Song, Hai-Yu; Liu, Xu-Bao] Sichuan Univ, West China Hosp, Dept Pancreat Surg, 37 Guo Xue Alley, Chengdu 610041, Sichuan, Peoples R China; [Yao, Qiang] Sichuan Univ, West China Sch Publ Hlth, Chengdu 610041, Sichuan, Peoples R China		Liu, XB (通讯作者)，Sichuan Univ, West China Hosp, Dept Pancreat Surg, 37 Guo Xue Alley, Chengdu 610041, Sichuan, Peoples R China.	xbliu@medmail.com.cn						Bassi C, 2005, SURGERY, V138, P8, DOI 10.1016/j.surg.2005.05.001; Bassi C, 2017, SURGERY, V161, P584, DOI 10.1016/j.surg.2016.11.014; Beger HG, 2008, J GASTROINTEST SURG, V12, P1127, DOI 10.1007/s11605-008-0472-4; Benhaim R, 2015, UROLOGY, V85, P135, DOI 10.1016/j.urology.2014.09.034; Bilimoria KY, 2008, ANN SURG, V247, P490, DOI 10.1097/SLA.0b013e31815b9cae; Briggs CD, 2009, J GASTROINTEST SURG,…	37	7	7	0	1	BAISHIDENG PUBLISHING GROUP INC	PLEASANTON	8226 REGENCY DR, PLEASANTON, CA 94588 USA	1007-9327	2219-2840		WORLD J GASTROENTERO	World J. Gastroenterol.	SEP 21	2017	23	35
J	He, R; Yin, Y; Yin, WZ; Li, Y; Zhao, J; Zhang, WZ				He, Rui; Yin, Yue; Yin, Wenzhen; Li, Yin; Zhao, Jing; Zhang, Weizhen			Prevention of pancreatic acinar cell carcinoma by Roux-en-Y Gastric Bypass Surgery	NATURE COMMUNICATIONS			English	Article							BARIATRIC SURGERY; CANCER STATISTICS; METABOLISM; GLUCOSE; GROWTH; GLP-1	Roux-en-Y Gastric Bypass Surgery (RYGB) prevents the occurrence of pancreatic cell acinar carcinoma (ACC) in male and female Ngn3-Tsc1-/- mice. Ngn3 directed Cre deletion of Tsc1 gene induced the development of pancreatic ACC. The transgenic mice with sham surgery demonstrated a cancer incidence of 96.7 +/- 3.35% and survival rate of 67.0 +/- 1.4% at the age of 300 days. Metastasis to liver and k…	[He, Rui; Yin, Yue; Yin, Wenzhen; Li, Yin; Zhao, Jing; Zhang, Weizhen] Peking Univ, Minist Educ, Hlth Sci Ctr, Dept Physiol & Pathophysiol,Sch Basic Med Sci, Beijing 100191, Peoples R China; [He, Rui; Yin, Yue; Yin, Wenzhen; Li, Yin; Zhao, Jing; Zhang, Weizhen] Peking Univ, Minist Educ, Hlth Sci Ctr, Key Lab Mol Cardiovasc Sci, Beijing 100191, Peoples R China; [He, Rui] Ningxia Med Univ, Key Lab …		Zhang, WZ (通讯作者)，Peking Univ, Minist Educ, Hlth Sci Ctr, Dept Physiol & Pathophysiol,Sch Basic Med Sci, Beijing 100191, Peoples R China.; Zhang, WZ (通讯作者)，Peking Univ, Minist Educ, Hlth Sci Ctr, Key Lab Mol Cardiovasc Sci, Beijing 100191, Peoples R China.; Zhang, WZ (通讯作者)，Univ Michigan, Med Ctr, Dept Surg, Ann Arbor, MI 48109 USA.	weizhenzhang@bjmu.edu.cn		Yin, Yue/0000-0001-6497-5382	National Key R&D Program of China [2017YFC0908900]; National Natural Science Foundation of China [81730020, 81330010, 81390354]; National Institute of Health [R01DK 112755-01A1]; NATIONAL INSTITUTE OF DIABETES AND DIGESTIVE AND KIDNEY DISEASES [R01DK112755] Funding Source: NIH RePORTER	National Key R&D Program of China; National Natural Science Foundation of China(National Natural Science Foundation of China (NSFC)); National Institute of Health(United States Department of Health & Human ServicesNational Institutes of Health (NIH) - USA); NATIONAL INSTITUTE OF DIABETES AND DIGESTIVE AND KIDNEY DISEASES(United States Department of Health & Human ServicesNational Institutes of He…	This work was supported by grants from the National Key R&D Program of China (2017YFC0908900), the National Natural Science Foundation of China (81730020, 81330010, 81390354), and the National Institute of Health grant R01DK 112755-01A1.	Ashrafian H, 2011, CANCER-AM CANCER SOC, V117, P1788, DOI 10.1002/cncr.25738; Calle EE, 2003, NEW ENGL J MED, V348, P1625, DOI 10.1056/NEJMoa021423; Cui YF, 2012, ENDOCR-RELAT CANCER, V19, pF9, DOI 10.1530/ERC-12-0105; Debs T, 2016, SURG OBES RELAT DIS, V12, P1602, DOI 10.1016/j.soard.2016.05.010; Ding L, 2014, NEOPLASIA, V16, P909, DOI 10.1016/j.neo.2014.08.010; Harding JL, 2015, DIABETES CARE, …	29	9	10	1	7	NATURE PUBLISHING GROUP	LONDON	MACMILLAN BUILDING, 4 CRINAN ST, LONDON N1 9XW, ENGLAND	2041-1723			NAT COMMUN	Nat. Commun.	OCT 10	2018	9
J	High, RA; Randtke, EA; Jones, KM; Lindeman, LR; Ma, JC; Zhang, S; LeRoux, LG; Pagel, MD				High, Rachel A.; Randtke, Edward A.; Jones, Kyle M.; Lindeman, Leila R.; Ma, Jacqueline C.; Zhang, Shu; LeRoux, Lucia G.; Pagel, Mark D.			Extracellular acidosis differentiates pancreatitis and pancreatic cancer in mouse models using acidoCEST MRI	NEOPLASIA			English	Article							TUMOR ACIDOSIS; PH; EPIDEMIOLOGY	Differentiating pancreatitis from pancreatic cancer would improve diagnostic specificity, and prognosticating pancreatitis that progresses to pancreatic cancer would also improve diagnoses of pancreas pathology. The high glycolytic metabolism of pancreatic cancer can cause tumor acidosis, and different levels of pancreatitis may also have different levels of acidosis, so that extracellular acidos…	[High, Rachel A.; Lindeman, Leila R.] Univ Arizona, Canc Biol Interdisciplinary Program, Tucson, AZ USA; [Randtke, Edward A.] Univ Arizona, Dept Med Imaging, Tucson, AZ USA; [Jones, Kyle M.] Univ Arizona, Dept Biomed Engn, Tucson, AZ USA; [Ma, Jacqueline C.; Zhang, Shu; LeRoux, Lucia G.; Pagel, Mark D.] Univ Texas MD Anderson Canc Ctr, Dept Canc Syst Imaging, 1881 East Rd,3SCR4-3642, Houston, TX …		Pagel, MD (通讯作者)，Univ Texas MD Anderson Canc Ctr, Dept Canc Syst Imaging, 1881 East Rd,3SCR4-3642, Houston, TX 77054 USA.	mdpagel@mdanderson.org		Le Roux, Lucia/0000-0002-6053-2194	National Institutes of Health [P30CA23074, P30CA016672]	National Institutes of Health(United States Department of Health & Human ServicesNational Institutes of Health (NIH) - USA)	The authors thank Experimental Mouse Shared Resource of the University of Arizona Cancer Center for their assistance. This research was supported by the National Institutes of Health grant numbers P30CA23074 and P30CA016672.	Akhenblit PJ, 2016, MOL IMAGING, V15, DOI 10.1177/1536012116645439; Ansari D, 2015, WORLD J GASTROENTERO, V21, P3157, DOI 10.3748/wjg.v21.i11.3157; Carriere C, 2009, BIOCHEM BIOPH RES CO, V382, P561, DOI 10.1016/j.bbrc.2009.03.068; Chen LQ, 2015, MOL IMAGING BIOL, V17, P488, DOI 10.1007/s11307-014-0816-2; Chen LQ, 2015, LEUKEMIA LYMPHOMA, V56, P1432, DOI 10.3109/10428194.2014.933218; Chen LQ, 201…	32	8	8	1	1	ELSEVIER SCIENCE INC	NEW YORK	STE 800, 230 PARK AVE, NEW YORK, NY 10169 USA	1476-5586			NEOPLASIA	Neoplasia	NOV	2019	21	11
J	Luo, X; Yang, WS; Joshi, AD; Wu, KN; Simon, TG; Yuan, C; Jin, LN; Long, L; Kim, MN; Lo, CH; Liu, X; Abrams, TA; Wolpin, BM; Chan, AT; Giovannucci, EL; Zhang, XH				Luo, Xiao; Yang, Wanshui; Joshi, Amit D.; Wu, Kana; Simon, Tracey G.; Yuan, Chen; Jin, Lina; Long, Lu; Kim, Mi Na; Lo, Chun-Han; Liu, Xing; Abrams, Thomas A.; Wolpin, Brian M.; Chan, Andrew T.; Giovannucci, Edward L.; Zhang, Xuehong			Gallstones and risk of cancers of the liver, biliary tract and pancreas: a prospective study within two US cohorts	BRITISH JOURNAL OF CANCER			English	Article; Early Access							CHOLECYSTECTOMY; CHOLELITHIASIS; CHOLANGIOCARCINOMA; INFLAMMATION; SMOKING; DISEASE	Background Gallstones may result in inflammation, altered bile flow, and changes in metabolic hormone levels, thereby increasing cancer risk. However, previous studies for gallstones and cancers of the liver, biliary tract and pancreas in the U.S. were relatively limited. Methods We followed 115,036 women from the Nurses' Health Study (1982-2012) and 49,729 men from the Health Professionals Follo…	[Luo, Xiao; Wu, Kana; Liu, Xing; Giovannucci, Edward L.; Zhang, Xuehong] Harvard TH Chan Sch Publ Hlth, Dept Nutr, Boston, MA 02115 USA; [Luo, Xiao] China Med Univ, Sch Publ Hlth, Dept Hlth Stat, Shenyang, Liaoning, Peoples R China; [Yang, Wanshui; Joshi, Amit D.; Jin, Lina; Long, Lu; Chan, Andrew T.; Giovannucci, Edward L.; Zhang, Xuehong] Brigham & Womens Hosp, Dept Med, Channing Div Network Me…		Zhang, XH (通讯作者)，Harvard TH Chan Sch Publ Hlth, Dept Nutr, Boston, MA 02115 USA.; Zhang, XH (通讯作者)，Brigham & Womens Hosp, Dept Med, Channing Div Network Med, 75 Francis St, Boston, MA 02115 USA.; Zhang, XH (通讯作者)，Harvard Med Sch, Boston, MA 02115 USA.	xuehong.zhang@channing.harvard.edu			NCI at the NIH [UM1 CA186107, P50 CA127003, P01 CA87969, U01 CA167552]; NIH [K07 CA188126, R21 CA238651]; American Cancer Society Research Scholar Grant [RSG NEC130476]; NIH/NCI The Method to Extend Research in Time MERIT Award [R37 CA262299]; Dana-Farber Harvard Cancer Center (DF/HCC); Zhu Family Center at Harvard T.H. Chan School of Public Health	NCI at the NIH; NIH(United States Department of Health & Human ServicesNational Institutes of Health (NIH) - USA); American Cancer Society Research Scholar Grant(American Cancer Society); NIH/NCI The Method to Extend Research in Time MERIT Award; Dana-Farber Harvard Cancer Center (DF/HCC); Zhu Family Center at Harvard T.H. Chan School of Public Health	The HPFS and NHS were supported by the NCI at the NIH (grant numbers UM1 CA186107, P50 CA127003, P01 CA87969 and U01 CA167552). This work was supported by NIH grants (K07 CA188126 to XZ, and R21 CA238651 to XZ). XZ is also supported by the American Cancer Society Research Scholar Grant (RSG NEC130476), NIH/NCI The Method to Extend Research in Time MERIT Award (R37 CA262299), Dana-Farber Harvard C…	Andreotti G, 2011, CANCER CAUSE CONTROL, V22, P1289, DOI 10.1007/s10552-011-9802-z; Arnold LD, 2009, CANCER EPIDEM BIOMAR, V18, P2397, DOI 10.1158/1055-9965.EPI-09-0080; Bergquist A, 2002, J HEPATOL, V36, P321, DOI 10.1016/S0168-8278(01)00288-4; Bray F, 2018, CA-CANCER J CLIN, V68, P394, DOI 10.3322/caac.21492; Castro FA, 2013, INT J CANCER, V133, P1664, DOI 10.1002/ijc.28161; Castro J, 2007, HEP…	50	0	0	2	2	SPRINGERNATURE	LONDON	CAMPUS, 4 CRINAN ST, LONDON, N1 9XW, ENGLAND	0007-0920	1532-1827		BRIT J CANCER	Br. J. Cancer
J	Jelski, W; Kutylowska, E; Laniewska-Dunaj, M; Szmitkowski, M				Jelski, Wojciech; Kutylowska, Emilia; Laniewska-Dunaj, Magdalena; Szmitkowski, Maciej			Alcohol Dehydrogenase (ADH) and Aldehyde Dehydrogenase (ALDH) as Candidates for Tumor Markers in Patients with Pancreatic Cancer	JOURNAL OF GASTROINTESTINAL AND LIVER DISEASES			English	Article						ADH isoenzymes; ALDH; pancreatic cancer; tumor markers	COLONY-STIMULATING FACTOR; CLASS-III; CLASS-IV; ISOENZYMES; METABOLISM; ETHANOL; CA-19-9; CHEMOTHERAPY; SERA	Background: Various alcohol dehydrogenase (ADH) isoenzymes and aldehyde dehydrogenase (ALDH) exist in the pancreas. Moreover, ADH and ALDH are present in pancreatic cancer cells. The activity of ADH class III isoenzymes is significantly higher in cancerous than in healthy tissues. The expression of these enzymes in cancer cells is reflected by increased enzyme activity in the sera and thus could …	[Jelski, Wojciech; Laniewska-Dunaj, Magdalena; Szmitkowski, Maciej] Med Univ Bialystok, Dept Biochem Diagnost, Bialystok, Poland; [Kutylowska, Emilia] Gen Hosp Wysokie Mazowieckie, Analyt Lab, Wysokie Mazowieckie, Poland		Jelski, W (通讯作者)，Med Univ Bialystok, Dept Biochem Diagnost, Bialystok, Poland.	wjelski@umwb.edu.pl	Jelski, Wojciech/R-5757-2018	Jelski, Wojciech/0000-0002-1648-907X				Bardeesy N, 2002, NAT REV CANCER, V2, P897, DOI 10.1038/nrc949; Berger AC, 2008, J CLIN ONCOL, V26, P5918, DOI 10.1200/JCO.2008.18.6288; Chrostek L, 2003, DIGEST DIS SCI, V48, P1230, DOI 10.1023/A:1024134520823; Dohmen K, 1996, ALCOHOL CLIN EXP RES, V20, P1569, DOI 10.1111/j.1530-0277.1996.tb01701.x; Groblewska M, 2007, CLIN CHEM LAB MED, V45, P30, DOI 10.1515/CCLM.2007.025; Haas M, 2010, TUMOR B…	24	25	26	0	7	MEDICAL UNIV PRESS	CLUJ-NAPOCA	3RD MEDICAL CLINIC, STR CROITORILOR NO 19-21, CLUJ-NAPOCA, 400162, ROMANIA	1841-8724			J GASTROINTEST LIVER	J. Gastrointest. Liver Dis.	SEP	2011	20	3
J	Kaida, H; Azuma, K; Kawahara, A; Yasunaga, M; Kitasato, Y; Hattori, S; Taira, T; Ureshino, H; Kage, M; Ishii, K; Murakami, T; Ishibashi, M				Kaida, Hayato; Azuma, Koichi; Kawahara, Akihiko; Yasunaga, Masafumi; Kitasato, Yuhei; Hattori, Satoshi; Taira, Tomoki; Ureshino, Hiroki; Kage, Masayoshi; Ishii, Kazunari; Murakami, Takamichi; Ishibashi, Masatoshi			The correlation between FDG uptake and biological molecular markers in pancreatic cancer patients	EUROPEAN JOURNAL OF RADIOLOGY			English	Article						FDG PET; Glut-1; p70S6; Pancreatic cancer; EGFR	POSITRON-EMISSION-TOMOGRAPHY; GLUT-1 GLUCOSE-TRANSPORTER; STANDARDIZED UPTAKE VALUE; F-18-FDG UPTAKE; GLUCOSE-TRANSPORTER-1 EXPRESSION; PET; INHIBITORS; CARCINOMA; SURVIVAL; PATHWAY	Purpose: We examined whether fluorine-18 fluorodeoxyglucose (FDG) uptake is related to the mammalian target of rapamycin (mTOR) signal pathway and its related proteins in pancreatic cancer patients. Methods: We retrospectively studied 53 pancreatic cancer patients who underwent FDG positron emission tomography (PET) or FDG PET/CT, and complete curative surgical resection. The SUV max, the tumor t…	[Kaida, Hayato; Ishii, Kazunari; Murakami, Takamichi] Kindai Univ, Fac Med, Dept Radiol, Osakasayama City, Osaka 5898511, Japan; [Azuma, Koichi] Kurume Univ, Sch Med, Dept Internal Med, Div Respirol Neurol & Rheumatol, Kurume, Fukuoka 8300011, Japan; [Kawahara, Akihiko; Taira, Tomoki; Kage, Masayoshi] Kurume Univ Hosp, Dept Diagnost Pathol, Kurume, Fukuoka 8300011, Japan; [Yasunaga, Masafumi; Kit…		Kaida, H (通讯作者)，Kindai Univ, Fac Med, Dept Radiol, Osakasayama City, Osaka 5898511, Japan.	kaida@med.kindai.ac.jp			JSPS KAKENHI [23591807]	JSPS KAKENHI(Ministry of Education, Culture, Sports, Science and Technology, Japan (MEXT)Japan Society for the Promotion of ScienceGrants-in-Aid for Scientific Research (KAKENHI))	This work was supported by JSPS KAKENHI grant numbers 23591807 (MI) National Hospital Organization Policy Based Medical Services.	Alkhawaldeh K, 2011, CLIN NUCL MED, V36, P879, DOI 10.1097/RLU.0b013e3182291a64; Asagi A, 2013, PANCREAS, V42, P11, DOI 10.1097/MPA.0b013e3182550d77; Cairns RA, 2011, NAT REV CANCER, V11, P85, DOI 10.1038/nrc2981; Cejka D, 2009, BRIT J CANCER, V100, P1739, DOI 10.1038/sj.bjc.6605076; Deron P, 2011, NUKLEARMED-NUCL MED, V50, P15, DOI 10.3413/nukmed-0324-10-06; Garrido-Laguna I, 2010, BRIT J CANCER…	30	12	12	0	4	ELSEVIER IRELAND LTD	CLARE	ELSEVIER HOUSE, BROOKVALE PLAZA, EAST PARK SHANNON, CO, CLARE, 00000, IRELAND	0720-048X	1872-7727		EUR J RADIOL	Eur. J. Radiol.	OCT	2016	85	10
J	Chen, CR; Xie, ZX; Shen, YB; Xia, SF				Chen, Chaoran; Xie, Zhenxing; Shen, Yingbin; Xia, Shu Fang			The Roles of Thyroid and Thyroid Hormone in Pancreas: Physiology and Pathology	INTERNATIONAL JOURNAL OF ENDOCRINOLOGY			English	Review							STIMULATED INSULIN-SECRETION; TYPE-1 DIABETES-MELLITUS; BETA-CELL FUNCTION; MATERNAL HYPOTHYROIDISM; CARBOHYDRATE-METABOLISM; GENE-EXPRESSION; ADULT MALE; OXIDATIVE STRESS; ISOLATED ISLETS; MESSENGER-RNA	It is widely accepted that thyroid hormones (THs), secreted from the thyroid, play important roles in energy metabolism. It is also known that THs also alter the functioning of other endocrine glands; however, their effects on pancreatic function have not yet been reviewed. One of the main functions of the pancreas is insulin secretion, which is altered in diabetes. Diabetes, therefore, could be …	[Chen, Chaoran] Henan Univ, Coll Nursing & Hlth, Inst Nursing & Hlth, Kaifeng, Peoples R China; [Xie, Zhenxing] Henan Univ, Sch Basic Med, Jinming Ave, Kaifeng 475004, Henan, Peoples R China; [Shen, Yingbin] Jinan Univ, Dept Food Sci & Engn, Guangzhou, Guangdong, Peoples R China; [Xia, Shu Fang] Jiangnan Univ, Wuxi Sch Med, Wuxi, Peoples R China		Xie, ZX (通讯作者)，Henan Univ, Sch Basic Med, Jinming Ave, Kaifeng 475004, Henan, Peoples R China.	pet213@163.com		Shen, Yingbin/0000-0001-9767-1107	Chinese Henan Provincial Education Department Project [18B310001]; Natural Science Foundation of China [81703222]	Chinese Henan Provincial Education Department Project; Natural Science Foundation of China(National Natural Science Foundation of China (NSFC))	The study was supported by Chinese Henan Provincial Education Department Project (18B310001) and the Natural Science Foundation of China (no. 81703222).	Aguayo-Mazzucato C., 2018, DIABETES; Aguayo-Mazzucato C, 2015, J CLIN ENDOCR METAB, V100, P3651, DOI 10.1210/jc.2015-2632; Aguayo-Mazzucato C, 2013, DIABETES, V62, P1569, DOI 10.2337/db12-0849; Aiello V, 2014, EXP CELL RES, V322, P236, DOI 10.1016/j.yexcr.2014.01.030; Angelo JR, 2012, PLOS ONE, V7, DOI 10.1371/journal.pone.0040707; [Anonymous], 2014, WORLD CANC REPORT 20; Arjona FJ, 2011, ENDOCRI…	117	13	14	0	8	HINDAWI LTD	LONDON	ADAM HOUSE, 3RD FLR, 1 FITZROY SQ, LONDON, W1T 5HF, ENGLAND	1687-8337	1687-8345		INT J ENDOCRINOL	Int. J. Endocrinol.		2018	2018
J	Sato, Y; Inokuchi, M; Otsuki, S; Fujimori, Y; Kojima, K				Sato, Yuya; Inokuchi, Mikito; Otsuki, Sho; Fujimori, Yoshitaka; Kojima, Kazuyuki			Risk Factor of Pancreatic Fistula after Radical Gastrectomy from the Viewpoint of Fatty Pancreas	DIGESTIVE SURGERY			English	Article						Fatty pancreas; Fatty infiltration to pancreas; Gastric cancer; Postoperative pancreatic fistula	ADVANCED GASTRIC-CANCER; LYMPH-NODE DISSECTION; HEPATIC STEATOSIS; CT; LIVER; FEASIBILITY	Background: We suspected that fatty pancreas, accompanied with metabolic syndrome, may be associated with the incidence of postoperative pancreatic fistula (POPF) after radial gastrectomy. Methods: Between February 2012 and March 2014, we reviewed consecutive 79 gastric cancer patients who underwent radical gastrectomy. To quantify the degree of fatty infiltration to pancreas by preoperative cont…	[Sato, Yuya; Inokuchi, Mikito; Otsuki, Sho; Fujimori, Yoshitaka] Tokyo Med & Dent Univ, Dept Gastr Surg, Tokyo, Japan; [Kojima, Kazuyuki] Tokyo Med & Dent Univ, Ctr Minimally Invas Surg, Tokyo, Japan		Sato, Y (通讯作者)，Tokyo Med & Dent Univ, Dept Gastr Surg, Bunkyo Ku, 1-5-45 Yushima, Tokyo 1138530, Japan.	Yuya.sato.tmdu@gmail.com						Al-Haddad M, 2009, PANCREAS, V38, P672, DOI 10.1097/MPA.0b013e3181a9d5af; Bonenkamp JJ, 1999, NEW ENGL J MED, V340, P908, DOI 10.1056/NEJM199903253401202; Cuschieri A, 1999, BRIT J CANCER, V79, P1522, DOI 10.1038/sj.bjc.6690243; Gaujoux S, 2010, SURGERY, V148, P15, DOI 10.1016/j.surg.2009.12.005; Idilman IS, 2013, RADIOLOGY, V267, P767, DOI 10.1148/radiol.13121360; Japanese Gastric Canc Assoc, 20…	31	10	11	0	2	KARGER	BASEL	ALLSCHWILERSTRASSE 10, CH-4009 BASEL, SWITZERLAND	0253-4886	1421-9883		DIGEST SURG	Dig. Surg.		2017	34	6
J	He, XH; Li, WT; Gu, YJ; Yang, BF; Deng, HW; Yu, YH; Peng, WJ				He, Xin-Hong; Li, Wen-Tao; Gu, Ya-Jia; Yang, Bao-Feng; Deng, Hui-Wen; Yu, Yi-Hua; Peng, Wei-Jun			Metabonomic studies of pancreatic cancer response to radiotherapy in a mouse xenograft model using magnetic resonance spectroscopy and principal components analysis	WORLD JOURNAL OF GASTROENTEROLOGY			English	Article						High-resolution magic angle spinning proton magnetic resonance spectroscopy; Principal components analysis; Pancreatic cancer; Radiotherapy	INTRAOPERATIVE RADIOTHERAPY; H-1-NMR SPECTROSCOPY; NMR-SPECTRA; RESOLUTION; P-31; CLASSIFICATION; CELLS; QUANTIFICATION; METABOLISM; TOXICITY	AIM: To investigate the metabolic profiles of xenograft pancreatic cancer before and after radiotherapy by high-resolution magic angle spinning proton magnetic resonance spectroscopy (HRMAS H-1 NMR) combined with principal components analysis (PCA) and evaluate the radiotherapeutic effect. METHODS: The nude mouse xenograft model of human pancreatic cancer was established by injecting human pancre…	[He, Xin-Hong; Li, Wen-Tao; Gu, Ya-Jia; Yang, Bao-Feng; Peng, Wei-Jun] Fudan Univ, Dept Radiol, Shanghai Canc Ctr, Shanghai 200032, Peoples R China; [Deng, Hui-Wen; Yu, Yi-Hua] E China Normal Univ, Dept Phys, Shanghai Key Lab Funct Magnet Resonance Imaging, Shanghai 200062, Peoples R China		Peng, WJ (通讯作者)，Fudan Univ, Dept Radiol, Shanghai Canc Ctr, 270 Dongan Rd, Shanghai 200032, Peoples R China.	weijunpeng378@gmail.com	Yu, Yihua/AAP-1496-2020	Deng, Hong-Wen/0000-0002-0387-8818	The Medical Imageology Special Purpose Foundation of Cancer Hospital/Cancer Institute Fudan University [YX200802]; NATIONAL INSTITUTE OF ARTHRITIS AND MUSCULOSKELETAL AND SKIN DISEASES [R01AR057049] Funding Source: NIH RePORTER	The Medical Imageology Special Purpose Foundation of Cancer Hospital/Cancer Institute Fudan University; NATIONAL INSTITUTE OF ARTHRITIS AND MUSCULOSKELETAL AND SKIN DISEASES(United States Department of Health & Human ServicesNational Institutes of Health (NIH) - USANIH National Institute of Arthritis & Musculoskeletal & Skin Diseases (NIAMS))	Supported by The Medical Imageology Special Purpose Foundation of Cancer Hospital/Cancer Institute Fudan University, No. YX200802	BENHORIN H, 1995, CANCER RES, V55, P2814; Ceha HM, 2000, CANCER-AM CANCER SOC, V89, P2222, DOI 10.1002/1097-0142(20001201)89:11<2222::AID-CNCR10>3.0.CO;2-V; Chen JH, 2001, J AM CHEM SOC, V123, P9200, DOI 10.1021/ja016182u; Cheng LL, 2000, NEURO-ONCOLOGY, V2, P87, DOI 10.1093/neuonc/2.2.87; Cheng LL, 1996, MAGNET RESON MED, V36, P653, DOI 10.1002/mrm.1910360502; Cheng LL, 1998, J MAGN RESON, V135,…	31	14	14	1	37	BAISHIDENG PUBLISHING GROUP INC	PLEASANTON	7041 Koll Center Parkway, Suite 160, PLEASANTON, CA, UNITED STATES	1007-9327	2219-2840		WORLD J GASTROENTERO	World J. Gastroenterol.	JUL 14	2013	19	26
J	Mohelnikova-Duchonova, B; Marsakova, L; Vrana, D; Holcatova, I; Ryska, M; Smerhovsky, Z; Slamova, A; Schejbalova, M; Soucek, P				Mohelnikova-Duchonova, Beatrice; Marsakova, Lenka; Vrana, David; Holcatova, Ivana; Ryska, Miroslav; Smerhovsky, Zdenek; Slamova, Alena; Schejbalova, Miriam; Soucek, Pavel			Superoxide Dismutase and Nicotinamide Adenine Dinucleotide Phosphate Quinone Oxidoreductase Polymorphisms and Pancreatic Cancer Risk	PANCREAS			English	Article						pancreas; cancer; susceptibility; superoxide dismutase; quinone oxidoreductase	GENE POLYMORPHISMS; OXIDATIVE STRESS; FREE-RADICALS; BLADDER; MNSOD; LUNG; EXPRESSION; PROSTATE; GROWTH; NQO1	Objectives: Pancreatic carcinoma etiology and molecular pathogenesis is weakly understood. According to the assumption that genetic variation in carcinogen metabolism further modifies the risk of exposure-related cancers, an association of functional polymorphisms in oxidative stress-modifying genes superoxide dismutase 2 (SOD2 [Ala16Val, rs4880]), SOD3 (Arg231Gly, rs1799895), nicotinamide adenin…	[Mohelnikova-Duchonova, Beatrice; Marsakova, Lenka; Vrana, David; Soucek, Pavel] Natl Inst Publ Hlth, Toxicogenom Unit, Prague 10042 10, Czech Republic; [Holcatova, Ivana; Slamova, Alena; Schejbalova, Miriam] Charles Univ Prague, Fac Med 1, Inst Hyg & Epidemiol, Prague, Czech Republic; [Marsakova, Lenka] Charles Univ Prague, Fac Sci, Prague, Czech Republic; [Vrana, David] Charles Univ Prague, Dep…		Soucek, P (通讯作者)，Natl Inst Publ Hlth, Toxicogenom Unit, Srobarova 48, Prague 10042 10, Czech Republic.	psoucek@szu.cz	Slamova, Alena/C-8326-2017; Soucek, Pavel/H-8018-2019; Holcatova, Ivana/C-8327-2017; Schejbalova, Miriam/I-3459-2017; Marsakova, Lenka/F-8637-2014	Slamova, Alena/0000-0002-2006-0225; Soucek, Pavel/0000-0002-4294-6799; Holcatova, Ivana/0000-0002-1366-0337; Schejbalova, Miriam/0000-0002-8684-6538; Vyklicka, Lenka/0000-0003-4108-5701	Internal Grant Agency of the Ministry of Health, Prague, Czech Republic [9422-3]	Internal Grant Agency of the Ministry of Health, Prague, Czech Republic	This study was supported by grant No. 9422-3 from the Internal Grant Agency of the Ministry of Health, Prague, Czech Republic.	[Anonymous], 2010, CANC INCIDENCE 2007; Asher G, 2001, P NATL ACAD SCI USA, V98, P1188, DOI 10.1073/pnas.021558898; Bartsch H, 1998, EUR J CANCER PREV, V7, P215, DOI 10.1097/00008469-199806000-00006; Bergman M, 2005, J CANCER RES CLIN, V131, P439, DOI 10.1007/s00432-004-0663-7; Cullen JJ, 2003, CANCER RES, V63, P1297; Cullen JJ, 2003, PANCREAS, V26, P23, DOI 10.1097/00006676-200301000-00005; Cull…	37	16	16	0	15	LIPPINCOTT WILLIAMS & WILKINS	PHILADELPHIA	TWO COMMERCE SQ, 2001 MARKET ST, PHILADELPHIA, PA 19103 USA	0885-3177	1536-4828		PANCREAS	Pancreas	JAN	2011	40	1
J	Pimiento, JM; Davis-Yadley, AH; Kim, RD; Chen, DT; Eikman, EA; Berman, CG; Malafa, MP				Pimiento, Jose M.; Davis-Yadley, Ashley H.; Kim, Richard D.; Chen, Dung-Tsa; Eikman, Edward A.; Berman, Claudia G.; Malafa, Mokenge P.			Metabolic Activity by 18F-FDG-PET/CT Is Prognostic for Stage I and II Pancreatic Cancer	CLINICAL NUCLEAR MEDICINE			English	Article						SUV; PET; pancreatic cancer; prognosis	POSITRON-EMISSION-TOMOGRAPHY; PAPILLARY MUCINOUS NEOPLASMS; TUMOR RECURRENCE; F-18-FDG PET; FDG-PET; ADENOCARCINOMA; OUTCOMES; CARCINOMA; DIAGNOSIS; SURVIVAL	Purpose Metabolic activity, as defined by F-18-FDG uptake on PET, is a prognostic marker for multiple malignancies; however, no study has examined the prognostic value of imaging with FDG PET in stage I and II pancreatic cancer. We examined the value of PET FDG uptake in early-stage pancreatic cancer patients. Methods We identified patients with early-stage pancreatic cancer (I-II) who had FDG PE…	[Pimiento, Jose M.; Davis-Yadley, Ashley H.; Kim, Richard D.; Chen, Dung-Tsa; Eikman, Edward A.; Berman, Claudia G.; Malafa, Mokenge P.] H Lee Moffitt Canc Ctr & Res Inst, Surg Oncol, Tampa, FL 33612 USA; [Davis-Yadley, Ashley H.] Univ S Florida, Coll Med, Internal Med, Tampa, FL USA		Malafa, MP (通讯作者)，H Lee Moffitt Canc Ctr & Res Inst, Gastrointestinal Tumor Program, 12902 Magnolia Dr, Tampa, FL 33612 USA.	Mokenge.malafa@moffitt.org	Pimiento, Jose M./AAA-8284-2021		National Cancer Institute/USPHS Grant [1RO1 CA-129227-01A1]; NATIONAL CANCER INSTITUTE [P30CA076292, R01CA129227] Funding Source: NIH RePORTER	National Cancer Institute/USPHS Grant; NATIONAL CANCER INSTITUTE(United States Department of Health & Human ServicesNational Institutes of Health (NIH) - USANIH National Cancer Institute (NCI))	Supported in part by National Cancer Institute/USPHS Grant 1RO1 CA-129227-01A1. This was an independent study without the role of any study sponsors. All authors declare no conflict of interest.	Baiocchi GL, 2012, ANN SURG ONCOL, V19, P3574, DOI 10.1245/s10434-012-2234-5; Baudy AR, 2012, EJNMMI RES, V2, DOI 10.1186/2191-219X-2-22; Dibble EH, 2012, AM J ROENTGENOL, V199, P952, DOI 10.2214/AJR.11.8182; Dickson MA, 2013, ANN ONCOL, V24, P252, DOI 10.1093/annonc/mds275; Einama T, 2011, PANCREAS, V40, P1276, DOI 10.1097/MPA.0b013e318221bed8; Farma JM, 2008, ANN SURG ONCOL, V15, P2465, DOI 10.…	30	21	23	0	15	LIPPINCOTT WILLIAMS & WILKINS	PHILADELPHIA	TWO COMMERCE SQ, 2001 MARKET ST, PHILADELPHIA, PA 19103 USA	0363-9762	1536-0229		CLIN NUCL MED	Clin. Nucl. Med.	MAR	2016	41	3
J	Hennig, R; Ding, XZ; Adrian, TE				Hennig, R; Ding, XZ; Adrian, TE			On the role of the islets of Langerhans in pancreatic cancer	HISTOLOGY AND HISTOPATHOLOGY			English	Review						pancreatic cancer; islets; diabetes; stem cell; transdifferentiation; lipoxygenase	ACTIVATED RECEPTOR-GAMMA; AMYLOID POLYPEPTIDE; CELL-LINES; CYCLOOXYGENASE-2 EXPRESSION; GLUCOSE-METABOLISM; INSULIN-SECRETION; DUCTAL ADENOCARCINOMAS; ENDOCRINE-CELLS; ARACHIDONATE 12-LIPOXYGENASE; IMMUNOHISTOCHEMICAL ANALYSIS	Pancreatic cancer is a devastating disease characterized by a dismal prognosis with most patients dying within six months after diagnosis. Surgery is an option in less than one in five of these patients, and even with tumor resection the majority of patients succumb to the disease. Other effective treatment options are not available. Common features of pancreatic cancer are severe cachexia, marke…	Northwestern Univ, Dept Surg, Feinberg Sch Med, Chicago, IL 60611 USA		Adrian, TE (通讯作者)，Northwestern Univ, Dept Surg, Feinberg Sch Med, Tarry Bldg 4-711,303 E Chicago Ave, Chicago, IL 60611 USA.	tadrian@northwestern.edu	Adrian, Thomas E/D-8484-2012	Adrian, Thomas/0000-0002-5051-1111				Abbruzzese JL, 2002, CANCER-AM CANCER SOC, V95, P941, DOI 10.1002/cncr.10753; Ahrendt SA, 2002, ONCOLOGY-NY, V16, P725; Arnelo U, 1997, ENDOCRINOLOGY, V138, P4081, DOI 10.1210/en.138.10.4081; Arnelo U, 2000, BRAIN RES, V887, P391, DOI 10.1016/S0006-8993(00)03070-5; Bardeesy N, 2002, NAT REV CANCER, V2, P897, DOI 10.1038/nrc949; BELL RH, 1987, CANCER LETT, V34, P221, DOI 10.1016/0304-3835(87)90014…	135	36	36	0	3	F HERNANDEZ	MURCIA	PLAZA FUENSANTA 2-7 C, 30008 MURCIA, SPAIN	0213-3911	1699-5848		HISTOL HISTOPATHOL	Histol. Histopath.	JUL	2004	19	3
J	Govannucci, E; Michaud, D				Govannucci, Edward; Michaud, Dominique			The role of obesity and related metabolic disturbances in cancers of the colon, prostate, and pancreas	GASTROENTEROLOGY			English	Review							GROWTH-FACTOR-I; FACTOR-BINDING PROTEIN-1; ENDOGENOUS SEX-HORMONES; LIFE-STYLE FACTORS; BODY-MASS INDEX; PLASMA-GLUCOSE CONCENTRATION; TYPE-2 DIABETES-MELLITUS; COLORECTAL-CANCER; PHYSICAL-ACTIVITY; INSULIN-RESISTANCE	Recent evidence indicates that obesity and related metabolic abnormalities are associated with increased incidence or mortality for a number of cancers, including those of the colon, prostate, and pancreas. Obesity, physical inactivity, visceral adiposity, hyperglycemia, and hyperinsulinemia are relatively consistent risk factors for colon cancer and adenoma. Also, patients with type 2 diabetes m…	Brigham & Womens Hosp, Channing Lab, Dept Med, Boston, MA 02115 USA; Harvard Univ, Sch Med, Channing Lab, Dept Med, Boston, MA 02115 USA; Harvard Univ, Sch Publ Hlth, Dept Nutr, Boston, MA 02115 USA; Harvard Univ, Sch Publ Hlth, Dept Epidemiol, Boston, MA 02115 USA		Govannucci, E (通讯作者)，Brigham & Womens Hosp, Channing Lab, Dept Med, 665 Huntington Ave, Boston, MA 02115 USA.	Edward.giovannucci@channing.harvard.edu	Michaud, Dominique S/I-5231-2014					ADAMI HO, 1991, CANCER CAUSE CONTROL, V2, P307, DOI 10.1007/BF00051670; Ahmed RL, 2006, CANCER-AM CANCER SOC, V107, P28, DOI 10.1002/cncr.21950; Almendingen K, 2001, AM J GASTROENTEROL, V96, P2238, DOI 10.1016/S0002-9270(01)02505-9; Amling CL, 2004, J CLIN ONCOL, V22, P439, DOI 10.1200/JCO.2004.03.132; Andersson SO, 1997, JNCI-J NATL CANCER I, V89, P385, DOI 10.1093/jnci/89.5.385; ANDO S, 1984, J…	200	417	430	1	15	W B SAUNDERS CO-ELSEVIER INC	PHILADELPHIA	1600 JOHN F KENNEDY BOULEVARD, STE 1800, PHILADELPHIA, PA 19103-2899 USA	0016-5085	1528-0012		GASTROENTEROLOGY	Gastroenterology	MAY	2007	132	6
J	Su, X; He, XY; Ben, QW; Wang, WY; Song, H; Ye, Q; Zang, Y; Li, WG; Chen, P; Yao, WY; Yuan, YZ				Su, Xiao; He, Xiangyi; Ben, Qiwen; Wang, Weiyi; Song, Huan; Ye, Qiao; Zang, Yi; Li, Weiguang; Chen, Ping; Yao, Weiyan; Yuan, Yaozong			Effect of p53 on pancreatic cancer-glucose tolerance abnormalities by regulating transglutaminase 2 in resistance to glucose metabolic stress	ONCOTARGET			English	Article						transglutaminase2; p53 gene; glucose metabolic stress; diabetes-associated pancreatic cancer	RENAL-CELL CARCINOMA; NEOPLASMS; APOPTOSIS; SURVIVAL; GROWTH; ADENOCARCINOMA; PROGRESSION; INHIBITION; AUTOPHAGY; PATHWAY	Pancreatic ductal adenocarcinoma (PanCa) is an extremely lethal disease characterized by mutations of p53 in up to 70% of cases. Our previous studies have confirmed that hyperglycemia may be the first clinical manifestation for the early diagnosis of PanCa. In this article, we showed that targeted knockdown of TG2 or p53 in tumor cells led to decreased cell survival in response to glucose depriva…	[Su, Xiao; He, Xiangyi; Ben, Qiwen; Song, Huan; Ye, Qiao; Zang, Yi; Li, Weiguang; Chen, Ping; Yao, Weiyan; Yuan, Yaozong] Shanghai Jiao Tong Univ, Ruijin Hosp, Dept Gastroenterol, Sch Med, Shanghai 200025, Peoples R China; [Wang, Weiyi] Second Mil Med Univ, Eastern Hepatobiliary Hosp, Dept Gastroenterol, Shanghai 200433, Peoples R China		Yuan, YZ (通讯作者)，Shanghai Jiao Tong Univ, Ruijin Hosp, Dept Gastroenterol, Sch Med, Shanghai 200025, Peoples R China.	yyz28@medmail.com.cn			National Natural Science Foundation of China [81672448]	National Natural Science Foundation of China(National Natural Science Foundation of China (NSFC))	This work was supported by the National Natural Science Foundation of China (project number: 81672448)	Andersen DK, 2012, DIABETES-METAB RES, V28, P326, DOI 10.1002/dmrr.2285; Ben QW, 2011, EUR J CANCER, V47, P248, DOI 10.1016/j.ejca.2010.07.010; Boroughs LK, 2015, NAT CELL BIOL, V17, P351, DOI 10.1038/ncb3124; Cahalane AM, 2016, EUR RADIOL, V26, P3121, DOI 10.1007/s00330-015-4160-y; Candeias MM, 2016, EMBO REP, V17, P1542, DOI 10.15252/embr.201541956; Cellura D, 2015, MOL CANCER RES, V13, P1095, …	33	2	2	0	4	IMPACT JOURNALS LLC	ORCHARD PARK	6666 E QUAKER ST, STE 1, ORCHARD PARK, NY 14127 USA		1949-2553		ONCOTARGET	Oncotarget	SEP 26	2017	8	43
J	Vidri, RJ; Fitzgerald, TL				Vidri, Roberto J.; Fitzgerald, Timothy L.			GSK-3: An important kinase in colon and pancreatic cancers	BIOCHIMICA ET BIOPHYSICA ACTA-MOLECULAR CELL RESEARCH			English	Review						GSK-3; beta-Catenin; Pancreas; Colon; Cancer	GLYCOGEN-SYNTHASE KINASE-3; NF-KAPPA-B; SIGNALING PATHWAYS; COLORECTAL-CANCER; CELL-SURVIVAL; PROTEIN-KINASE; BETA-CATENIN; INHIBITION; CHEMOTHERAPY; GEMCITABINE	In this review, the role of glycogen synthase kinase 3 (GSK-3) in pancreatic and colon cancers will be explored. GSK-3 plays a fundamental role in many metabolic processes, primarily as the final enzyme in glycogen synthesis. Active beta-catenin represents the final step for the transcription of Wnt target genes. Both GSK-3 and beta-catenin are key in the neoplastic transformation and tumorigenes…	[Vidri, Roberto J.; Fitzgerald, Timothy L.] Tufts Univ, Div Surg Oncol, Sch Med, Maine Med Ctr, Portland, ME USA		Fitzgerald, TL (通讯作者)，100 Campus Dr,Suite 111, Scarborough, ME 04074 USA.	tlfitzgera@mmc.org		Vidri, Roberto/0000-0003-0912-5259				Ahn SY, 2017, ONCOTARGET, V8, P31842, DOI 10.18632/oncotarget.16252; Ahn SY, 2017, ONCOTARGET, V8, P31856, DOI 10.18632/oncotarget.16255; [Anonymous], 1987, Cancer, V59, P2006; [Anonymous], [No title captured]; BAKKEVOLD KE, 1993, EUR J CANCER, V29A, P698, DOI 10.1016/S0959-8049(05)80349-1; Ban JO, 2010, CHEM-BIOL INTERACT, V188, P75, DOI 10.1016/j.cbi.2010.06.001; Ben-Josef E, 2015, CLIN CANCER …	45	6	6	0	0	ELSEVIER	AMSTERDAM	RADARWEG 29a, 1043 NX AMSTERDAM, NETHERLANDS	0167-4889	1879-2596		BBA-MOL CELL RES	Biochim. Biophys. Acta-Mol. Cell Res.	APR	2020	1867	4
J	Cho, J; Petrov, MS				Cho, Jaelim; Petrov, Maxim S.			Pancreatitis, Pancreatic Cancer, and Their Metabolic Sequelae: Projected Burden to 2050	CLINICAL AND TRANSLATIONAL GASTROENTEROLOGY			English	Article							QUALITY-OF-LIFE; TRENDS; HOSPITALIZATIONS; EPIDEMIOLOGY; ETIOLOGY; DISEASES; IMPACT; COSTS; LIVER; RISK	INTRODUCTION: Future burden has been modeled from population-based data for several common gastrointestinal diseases. However, as we enter the third decade in the 21st century, there are no such data on diseases of the pancreas holistically. The study aimed to estimate future incidence of pancreatitis, pancreatic cancer, diabetes of the exocrine pancreas (DEP), and exocrine pancreatic dysfunction…	[Cho, Jaelim; Petrov, Maxim S.] Univ Auckland, Sch Med, Auckland, New Zealand		Petrov, MS (通讯作者)，Univ Auckland, Sch Med, Auckland, New Zealand.	max.petrov@gmail.com			Royal Society of New Zealand (Rutherford Discovery Fellowship)	Royal Society of New Zealand (Rutherford Discovery Fellowship)(Royal Society of New Zealand)	This study was part of the Clinical and epidemiOlogical inveStigations in Metabolism, nutritiOn, and pancreatic diseaseS (COSMOS) program. COSMOS is supported, in part, by the Royal Society of New Zealand (Rutherford Discovery Fellowship to M.S.P).	Amann ST, 2013, PANCREAS, V42, P293, DOI 10.1097/MPA.0b013e31826532e7; [Anonymous], 2019, NZ HLTH SURVEY ANN D; Bharmal SH, 2020, J GASTROENTEROL, V55, P775, DOI 10.1007/s00535-020-01682-y; Bray F, 2018, CA-CANCER J CLIN, V68, P394, DOI 10.3322/caac.21492; Brocklebank JC., 2018, SAS FORECASTING TIME; Carrato A, 2015, J Gastrointest Cancer, V46, P201, DOI 10.1007/s12029-015-9724-1; Cervantes A, 20…	38	0	0	0	0	LIPPINCOTT WILLIAMS & WILKINS	PHILADELPHIA	TWO COMMERCE SQ, 2001 MARKET ST, PHILADELPHIA, PA 19103 USA		2155-384X		CLIN TRANSL GASTROEN	Clin. Transl. Gastroenterol.	NOV	2020	11	11
J	Wang, F; Larsson, J; Abdiu, A; Gasslander, T; Westermark, P; Adrian, TE; Permert, J				Wang, F; Larsson, J; Abdiu, A; Gasslander, T; Westermark, P; Adrian, TE; Permert, J			Dissociated secretion of islet amyloid polypeptide and insulin in serum-free culture media conditioned by human pancreatic adenocarcinoma cell lines	INTERNATIONAL JOURNAL OF PANCREATOLOGY			English	Article						pancreatic carcinoma; pancreatic islet; insulin; islet amyloid polypeptide (IAPP); carbamylcholine	DIABETES-MELLITUS; RAT PANCREAS; GLUCOSE-METABOLISM; BETA-CELLS; CANCER; AMYLIN; CARCINOMA; IAPP; ESTABLISHMENT; COSECRETION	Conclusion. The cosecretion of insulin and islet amyloid polypeptide (IAPP) is altered when isolated rat pancreatic islets are incubated in culture media conditioned by human pancreatic cancer cells. Background. Pancreatic cancer is usually associated with impaired glucose tolerance. This study investigates the tumor-derived influence on beta-cell secretion of pancreatic islets. Methods. Four con…	HUDDINGE UNIV HOSP,KAROLINSKA INST,DEPT SURG,ARVID WRETLIND LAB NUTR & METAB RES,S-14186 HUDDINGE,SWEDEN; LINKOPING UNIV,DEPT PATHOL,LINKOPING,SWEDEN; LINKOPING UNIV,DEPT CELL BIOL HAND & PLAST SURG,LINKOPING,SWEDEN; LINKOPING UNIV,DEPT SURG,LINKOPING,SWEDEN; CREIGHTON UNIV,SCH MED,DEPT BIOMED SCI,OMAHA,NE 68178				Adrian, Thomas E/D-8484-2012	Adrian, Thomas/0000-0002-5051-1111				AHREN B, 1993, RES EXP MED, V193, P21, DOI 10.1007/BF02576207; CERASI E, 1972, DIABETES, V21, P224, DOI 10.2337/diab.21.4.224; CERSOSIMO E, 1991, CANCER, V67, P486, DOI 10.1002/1097-0142(19910115)67:2<486::AID-CNCR2820670228>3.0.CO;2-1; EGAMI H, 1989, CARCINOGENESIS, V10, P861, DOI 10.1093/carcin/10.5.861; FEHMANN HC, 1990, FEBS LETT, V262, P279, DOI 10.1016/0014-5793(90)80210-A; FOGAR P, 1994, A…	38	30	31	0	2	HUMANA PRESS INC	TOTOWA	999 RIVERVIEW DRIVE SUITE 208, TOTOWA, NJ 07512	0169-4197			INT J PANCREATOL	Int. J. Pancreatol.	APR	1997	21	2
J	Philip, PA; Buyse, ME; Alistar, AT; Lima, CMSPRR; Luther, S; Pardee, TS; Van Cutsem, E				Philip, Philip A.; Buyse, Marc E.; Alistar, Angela T.; Lima, Caio M. S. P. R. Rocha; Luther, Sanjeev; Pardee, Timothy S.; Van Cutsem, Eric			A Phase III open-label trial to evaluate efficacy and safety of CPI-613 plus modified FOLFIRINOX (mFFX) versus FOLFIRINOX (FFX) in patients with metastatic adenocarcinoma of the pancreas	FUTURE ONCOLOGY			English	Article						CPI-613; FOLFIRINOX; metastatic; pancreatic cancer; Phase III	CANCER GROWTH; METABOLISM; AUTOPHAGY	Devimistat (CPI-613 (R)) is a novel lipoate analog that inhibits the tricarboxcylic acid cycle at two key carbon entry points. Through its inhibition of pyruvate dehydrogenase and a-ketoglutarate dehydrogenase complexes, devimistat inhibits the entry of glucose and glutamine derived carbons, respectively. Pancreatic cancer is dependent on mitochondrial function for enhanced survival and aggressiv…	[Philip, Philip A.] Wayne State Univ, Karmanos Canc Inst, Dept Oncol, Detroit, MI 48331 USA; [Buyse, Marc E.] Int Drug Dev Inst, Louvain La Neuve, Belgium; [Alistar, Angela T.] Atlantic Hlth Syst, Morristown Med Ctr, Morristown, NJ 07152 USA; [Lima, Caio M. S. P. R. Rocha; Pardee, Timothy S.] Wake Forest Univ, Dept Oncol, Wake Forest Baptist Comprehens Canc Ctr, Winston Salem, NC 27157 USA; [Luth…		Philip, PA (通讯作者)，Wayne State Univ, Karmanos Canc Inst, Dept Oncol, Detroit, MI 48331 USA.	philipp@karmanos.org	Van+Cutsem, Eric/ABE-1762-2021	Pardee, Timothy/0000-0002-1186-6948	NCI NIH HHS [P30 CA022453] Funding Source: Medline; NATIONAL CANCER INSTITUTE [P30CA022453] Funding Source: NIH RePORTER	NCI NIH HHS(United States Department of Health & Human ServicesNational Institutes of Health (NIH) - USANIH National Cancer Institute (NCI)); NATIONAL CANCER INSTITUTE(United States Department of Health & Human ServicesNational Institutes of Health (NIH) - USANIH National Cancer Institute (NCI))		Alistar A, 2017, LANCET ONCOL, V18, P770, DOI 10.1016/S1470-2045(17)30314-5; Bingham PM, 2014, EXPERT REV CLIN PHAR, V7, P837, DOI 10.1586/17512433.2014.966816; Birsoy K, 2014, NATURE, V508, P108, DOI 10.1038/nature13110; Chin V., 2018, COCHRANE DB SYST REV, V3; Conroy T, 2011, NEW ENGL J MED, V364, P1817, DOI 10.1056/NEJMoa1011923; Fiorini C, 2015, BBA-MOL CELL RES, V1853, P89, DOI 10.1016/j.bba…	16	29	30	4	15	FUTURE MEDICINE LTD	LONDON	UNITEC HOUSE, 3RD FLOOR, 2 ALBERT PLACE, FINCHLEY CENTRAL, LONDON, N3 1QB, ENGLAND	1479-6694	1744-8301		FUTURE ONCOL	Future Oncol.	OCT	2019	15	28
J	Cho, J; Petrov, MS				Cho, Jaelim; Petrov, Maxim S.			Pancreatitis, Pancreatic Cancer, and Their Metabolic Sequelae: Projected Burden to 2050	CLINICAL AND TRANSLATIONAL GASTROENTEROLOGY			English	Article							QUALITY-OF-LIFE; TRENDS; HOSPITALIZATIONS; EPIDEMIOLOGY; ETIOLOGY; DISEASES; IMPACT; COSTS; LIVER; RISK	INTRODUCTION: Future burden has been modeled from population-based data for several common gastrointestinal diseases. However, as we enter the third decade in the 21st century, there are no such data on diseases of the pancreas holistically. The study aimed to estimate future incidence of pancreatitis, pancreatic cancer, diabetes of the exocrine pancreas (DEP), and exocrine pancreatic dysfunction…	[Cho, Jaelim; Petrov, Maxim S.] Univ Auckland, Sch Med, Auckland, New Zealand		Petrov, MS (通讯作者)，Univ Auckland, Sch Med, Auckland, New Zealand.	max.petrov@gmail.com			Royal Society of New Zealand (Rutherford Discovery Fellowship)	Royal Society of New Zealand (Rutherford Discovery Fellowship)(Royal Society of New Zealand)	This study was part of the Clinical and epidemiOlogical inveStigations in Metabolism, nutritiOn, and pancreatic diseaseS (COSMOS) program. COSMOS is supported, in part, by the Royal Society of New Zealand (Rutherford Discovery Fellowship to M.S.P).	Amann ST, 2013, PANCREAS, V42, P293, DOI 10.1097/MPA.0b013e31826532e7; [Anonymous], 2019, NZ HLTH SURV ANN DAT; Bharmal SH, 2020, J GASTROENTEROL, V55, P775, DOI 10.1007/s00535-020-01682-y; Bray F, 2018, CA-CANCER J CLIN, V68, P394, DOI 10.3322/caac.21492; Brocklebank JC., 2018, SAS FORECASTING TIME; Carrato A, 2015, J Gastrointest Cancer, V46, P201, DOI 10.1007/s12029-015-9724-1; Cervantes A, 20…	38	14	14	0	0	LIPPINCOTT WILLIAMS & WILKINS	PHILADELPHIA	TWO COMMERCE SQ, 2001 MARKET ST, PHILADELPHIA, PA 19103 USA		2155-384X		CLIN TRANSL GASTROEN	Clin. Transl. Gastroenterol.	NOV	2020	11
J	Egawa, N; Tu, YY; Sanaka, M; Kamisawa, T				Egawa, N; Tu, YY; Sanaka, M; Kamisawa, T			Family history of diabetes and pancreatic cancer	PANCREAS			English	Article						pancreatic cancer; family history; diabetes mellitus	FACTOR-I RECEPTOR; CIGARETTE-SMOKING; GLUCOSE-METABOLISM; PROSPECTIVE COHORT; COLORECTAL-CANCER; MISSENSE MUTATION; NIDDM PATIENTS; RISK FACTOR; INSULIN; MELLITUS	Objectives: The aim of this study was to clarify the relationship between a family history of diabetes and pancreatic cancer. Methods: We reviewed the records of 331 patients with pancreatic ductal cancer and information about a family history of diabetes in first-degree relatives. They were classified into 2 groups: patients with a family history of diabetes (group FH: 43 cases) and those withou…	Tokyo Metropolitan Komagome Hosp, Dept Internal Med, Bunkyo Ku, Tokyo 1138677, Japan		Egawa, N (通讯作者)，Tokyo Metropolitan Komagome Hosp, Dept Internal Med, Bunkyo Ku, 3-18-22 Honkomagome, Tokyo 1138677, Japan.	naoto@cick.jp						ADAMI HO, 1991, CANCER CAUSE CONTROL, V2, P307, DOI 10.1007/BF00051670; BASERGA R, 1995, CANCER RES, V55, P249; Bonelli L, 2003, PANCREAS, V27, P143, DOI 10.1097/00006676-200308000-00007; Boyle P, 1996, INT J CANCER, V67, P63, DOI 10.1002/(SICI)1097-0215(19960703)67:1<63::AID-IJC12>3.0.CO;2-D; Calle EE, 1998, CANCER CAUSE CONTROL, V9, P403, DOI 10.1023/A:1008819701485; EVERHART J, 1995, JAMA-J AM…	40	5	5	0	1	LIPPINCOTT WILLIAMS & WILKINS	PHILADELPHIA	TWO COMMERCE SQ, 2001 MARKET ST, PHILADELPHIA, PA 19103 USA	0885-3177	1536-4828		PANCREAS	Pancreas	JAN	2005	30	1
J	Ammer-Herrmenau, C; Pfisterer, N; Weingarten, MFJ; Neesse, A				Ammer-Herrmenau, Christoph; Pfisterer, Nina; Weingarten, Mark F. J.; Neesse, Albrecht			The microbiome in pancreatic diseases: Recent advances and future perspectives	UNITED EUROPEAN GASTROENTEROLOGY JOURNAL			English	Review						Pancreatic cancer; pancreatitis; microbiome; 16S rRNA sequencing; metagenomic sequencing	ACUTE NECROTIZING PANCREATITIS; TUMOR MICROBIOME; ORAL MICROBIOTA; CANCER; METAANALYSIS; DIVERSITY; BACTERIA	The human microbiota exerts multiple physiological functions such as the regulation of metabolic and inflammatory processes. High-throughput sequencing techniques such as next-generation sequencing have become widely available in preclinical and clinical settings and have exponentially increased our knowledge about the microbiome and its interaction with host cells and organisms. There is now eme…	[Ammer-Herrmenau, Christoph; Pfisterer, Nina; Weingarten, Mark F. J.; Neesse, Albrecht] Univ Med Ctr Goettingen, Dept Gastroenterol Gastrointestinal Oncol & Endoc, Gottingen, Germany		Neesse, A (通讯作者)，Univ Med Ctr Goettingen, Klin Gastroenterol Gastrointestinal Oncol & Endoc, Robert Koch Str 40, D-37075 Gottingen, Germany.	albrecht.neesse@med.uni-goettingen.de						Aykut B, 2019, NATURE, V574, P264, DOI 10.1038/s41586-019-1608-2; Capurso G, 2016, UNITED EUR GASTROENT, V4, P697, DOI 10.1177/2050640616630117; Chonchubhair HMN, 2018, PANCREATOLOGY, V18, P379, DOI 10.1016/j.pan.2018.02.010; Crockett SD, 2018, GASTROENTEROLOGY, V154, P1096, DOI 10.1053/j.gastro.2018.01.032; Ding N, 2020, CHINESE MED J-PEKING, V133, P212, DOI 10.1097/CM9.0000000000000603; Fan XZ,…	37	12	12	1	7	SAGE PUBLICATIONS INC	THOUSAND OAKS	2455 TELLER RD, THOUSAND OAKS, CA 91320 USA	2050-6406	2050-6414		UNITED EUR GASTROENT	United European Gastroenterol. J.	OCT	2020	8	8
J	Geller, AE; Shrestha, R; Woeste, MR; Guo, HX; Hu, XL; Ding, CL; Andreeva, K; Chariker, JH; Zhou, MQ; Tieri, D; Watson, CT; Mitchell, RA; Zhang, HG; Li, Y; Martin, RCG; Rouchka, EC; Yan, J				Geller, Anne E.; Shrestha, Rejeena; Woeste, Matthew R.; Guo, Haixun; Hu, Xiaoling; Ding, Chuanlin; Andreeva, Kalina; Chariker, Julia H.; Zhou, Mingqian; Tieri, David; Watson, Corey T.; Mitchell, Robert A.; Zhang, Huang-ge; Li, Yan; Martin, Robert C. G., II; Rouchka, Eric C.; Yan, Jun			The induction of peripheral trained immunity in the pancreas incites anti-tumor activity to control pancreatic cancer progression	NATURE COMMUNICATIONS			English	Article							INNATE LYMPHOID-CELLS; HOST-DEFENSE; TUMOR-CELLS; MACROPHAGES; MONOCYTES; PHAGOCYTOSIS; PLATFORM; DECTIN-1; BEARING; GENE	The advent of immunotherapy has revolutionised cancer therapeutics, but its application in the context of pancreatic ductal adenocarcinoma has been limited. Here authors explore the effect of innate trained responses to fungal beta-glucan and assess its effect in a murine model of pancreatic ductal adenocarcinoma where they observe reduced tumour burden and enhanced survival. Despite the remarkab…	[Geller, Anne E.; Shrestha, Rejeena; Woeste, Matthew R.; Zhang, Huang-ge; Yan, Jun] Univ Louisville, Dept Microbiol & Immunol, Louisville, KY 40292 USA; [Geller, Anne E.; Shrestha, Rejeena; Woeste, Matthew R.; Hu, Xiaoling; Ding, Chuanlin; Zhou, Mingqian; Mitchell, Robert A.; Yan, Jun] Univ Louisville, Brown Canc Ctr, Immunooncol Program, Hiram C Polk Jr MD Dept Surg,Div Immunotherapy, Louisville…		Yan, J (通讯作者)，Univ Louisville, Dept Microbiol & Immunol, Louisville, KY 40292 USA.; Yan, J (通讯作者)，Univ Louisville, Brown Canc Ctr, Immunooncol Program, Hiram C Polk Jr MD Dept Surg,Div Immunotherapy, Louisville, KY 40292 USA.	jun.yan@louisville.edu		Woeste, Matthew/0000-0001-5594-2888	NIH [R01CA213990, R01AI128818, P20GM135004, P20GM103436, P20GM106396]	NIH(United States Department of Health & Human ServicesNational Institutes of Health (NIH) - USA)	The authors wish to thank Dr. Wolfgang Zacharias, Dr. Mei Zhang, and Sabine Waigel from the Brown Cancer Center Genomics Facility for their help in RNA-Seq and scRNASeq. We would also like to thank Dr. Clint Geller for proofreading the manuscript. This work was supported by the NIH R01CA213990 and R01AI128818 (J.Y.). C.D. and C.T.W. were supported in part by the NIH P20GM135004. Part of this work…	Anders S, 2015, BIOINFORMATICS, V31, P166, DOI 10.1093/bioinformatics/btu638; Andrews S., 2010, FASTQC QUALITY CONTR; Bakos E, 2017, J IMMUNOL, V198, P4659, DOI 10.4049/jimmunol.1601458; Becht E, 2019, NAT BIOTECHNOL, V37, P38, DOI 10.1038/nbt.4314; Bekkering S, 2021, ANNU REV IMMUNOL, V39, P667, DOI 10.1146/annurev-immunol-102119-073855; Bekkering S, 2018, CELL, V172, P135, DOI 10.1016/j.cell.20…	83	1	1	11	11	NATURE PORTFOLIO	BERLIN	HEIDELBERGER PLATZ 3, BERLIN, 14197, GERMANY		2041-1723		NAT COMMUN	Nat. Commun.	FEB 9	2022	13	1
J	Moore, HB; Culp-Hill, R; Reisz, JA; Lawson, PJ; Sauaia, A; Schulick, RD; Del Chiaro, M; Nydam, TL; Moore, EE; Hansen, KC; D'Alessandro, A				Moore, Hunter B.; Culp-Hill, Rachel; Reisz, Julia A.; Lawson, Peter J.; Sauaia, Angela; Schulick, Richard D.; Del Chiaro, Marco; Nydam, Trevor L.; Moore, Ernest E.; Hansen, Kirk C.; D'Alessandro, Angelo			The metabolic time line of pancreatic cancer: Opportunities to improve early detection of adenocarcinoma	AMERICAN JOURNAL OF SURGERY			English	Article						Pancreatic cancer; Metabolomics; Screening; CA19-9	CLINICAL UTILITY; ANTIGEN; ACID; BIOMARKERS; CARCINOMA; CARNITINE	Background: A reliable biomarker to detect pancreatic ductal adenocarcinoma (PDAC) continues to be elusive. With employing metabolomics we hypothesize that a broader analysis of systemic blood can differentiate different stages of PDAC. Methods: Patients undergoing pancreatic resection had plasma samples grouped by diagnosis and assayed with mass spectrometry. 10 per group [neuroendocrine (PNET),…	[Moore, Hunter B.; Lawson, Peter J.; Schulick, Richard D.; Del Chiaro, Marco; Nydam, Trevor L.] Univ Colorado, Dept Surg, Boulder, CO 80309 USA; [Culp-Hill, Rachel; Reisz, Julia A.; Hansen, Kirk C.; D'Alessandro, Angelo] Univ Colorado, Dept Biochem & Mol Genet, Boulder, CO 80309 USA; [Sauaia, Angela] Univ Colorado, Sch Publ Hlth, Boulder, CO 80309 USA; [Moore, Ernest E.] Denver Hlth Med Ctr, Dept…		Moore, HB (通讯作者)，12631 E 17th Ave C302, Aurora, CO 80045 USA.	hunter.moore@ucdenver.edu	D'Alessandro, Angelo/AAA-4695-2019; Culp-Hill, Rachel/AAH-3234-2021	D'Alessandro, Angelo/0000-0002-2258-6490;	National Institute of General Medical Sciences [T32-GM008315]; University of Colorado Academic Enrichment Fund; NATIONAL INSTITUTE OF GENERAL MEDICAL SCIENCES [T32GM008315] Funding Source: NIH RePORTER	National Institute of General Medical Sciences(United States Department of Health & Human ServicesNational Institutes of Health (NIH) - USANIH National Institute of General Medical Sciences (NIGMS)); University of Colorado Academic Enrichment Fund; NATIONAL INSTITUTE OF GENERAL MEDICAL SCIENCES(United States Department of Health & Human ServicesNational Institutes of Health (NIH) - USANIH Nationa…	This study was supported in part by National Institute of General Medical Sciences grants: T32-GM008315 and University of Colorado Academic Enrichment Fund.	Asai Y, 2018, CANCERS, V10, DOI 10.3390/cancers10020043; Bene J, 2018, NUTR DIABETES, V8, DOI 10.1038/s41387-018-0017-1; Bray F, 2018, CA-CANCER J CLIN, V68, P394, DOI 10.3322/caac.21492; Canto MI, 2018, GASTROENTEROLOGY, V155, P740, DOI 10.1053/j.gastro.2018.05.035; Del Chiaro M, 2019, HPB, V21, P219, DOI 10.1016/j.hpb.2018.07.017; Di Gangi IM, 2016, ONCOTARGET, V7, P5815, DOI 10.18632/oncotarge…	36	13	13	0	16	EXCERPTA MEDICA INC-ELSEVIER SCIENCE INC	BRIDGEWATER	685 ROUTE 202-206 STE 3, BRIDGEWATER, NJ 08807 USA	0002-9610	1879-1883		AM J SURG	Am. J. Surg.	DEC	2019	218	6
J	Majumder, K; Gupta, A; Arora, N; Singh, PP; Singh, S				Majumder, Kaustav; Gupta, Arjun; Arora, Nivedita; Singh, Preet Paul; Singh, Siddharth			Premorbid Obesity and Mortality in Patients With Pancreatic Cancer: A Systematic Review and Meta-analysis	CLINICAL GASTROENTEROLOGY AND HEPATOLOGY			English	Review						Survival; Adiposity; Pancreas; Malignancy	BODY-MASS INDEX; RISK-FACTORS; PROSPECTIVE COHORT; FOLLOW-UP; SURVIVAL; INFLAMMATION; OVERWEIGHT; DEATH; BIAS; SMOKING	BACKGROUND & AIMS: Obesity is associated with an increased risk for pancreatic cancer, but it is unclear whether it affects mortality. We performed a systematic review and meta-analysis to assess the association between premorbid obesity and mortality from pancreatic cancer. METHODS: We performed a systematic search through January 2015 and identified studies of the association between premorbid …	[Majumder, Kaustav; Arora, Nivedita] Univ Minnesota, Dept Surg, Box 242 UMHC, Minneapolis, MN 55455 USA; [Gupta, Arjun] Univ Texas SW Med Ctr Dallas, Dept Med, Dallas, TX 75390 USA; [Singh, Preet Paul] Washington Univ, Sch Med, Div Med Oncol, St Louis, MO USA; [Singh, Siddharth] Univ Calif San Diego, Div Gastroenterol, 9500 Gilman Dr,Mail Code 0728, La Jolla, CA 92093 USA		Singh, S (通讯作者)，Univ Calif San Diego, Div Gastroenterol, 9500 Gilman Dr,Mail Code 0728, La Jolla, CA 92093 USA.	sis040@ucsd.edu		Singh, Preet Paul/0000-0001-8936-8191; Gupta, Arjun/0000-0003-0875-4731	NATIONAL LIBRARY OF MEDICINE [T15LM011271] Funding Source: NIH RePORTER	NATIONAL LIBRARY OF MEDICINE(United States Department of Health & Human ServicesNational Institutes of Health (NIH) - USANIH National Library of Medicine (NLM))		Ansary-Moghaddam A, 2006, CANCER EPIDEM BIOMAR, V15, P2435, DOI 10.1158/1055-9965.EPI-06-0368; Arnold LD, 2009, CANCER EPIDEM BIOMAR, V18, P2397, DOI 10.1158/1055-9965.EPI-09-0080; Aune D, 2012, ANN ONCOL, V23, P843, DOI 10.1093/annonc/mdr398; Balentine CJ, 2010, J GASTROINTEST SURG, V14, P1832, DOI 10.1007/s11605-010-1297-5; Bao Y, 2013, JNCI-J NATL CANCER I, V105, P95, DOI 10.1093/jnci/djs474; …	43	22	25	0	9	ELSEVIER SCIENCE INC	NEW YORK	STE 800, 230 PARK AVE, NEW YORK, NY 10169 USA	1542-3565	1542-7714		CLIN GASTROENTEROL H	Clin. Gastroenterol. Hepatol.	MAR	2016	14	3
J	Swierczynski, J; Hebanowska, A; Sledzinski, T				Swierczynski, Julian; Hebanowska, Areta; Sledzinski, Tomasz			Role of abnormal lipid metabolism in development, progression, diagnosis and therapy of pancreatic cancer	WORLD JOURNAL OF GASTROENTEROLOGY			English	Review						Pancreatic cancer; Lipid metabolism; Fatty acid synthase; Monounsaturated fatty acids; Farnesylation; Hypoxia inducible factor 1 alpha; Cyclooxygenase-2; Oncogenes; Tumor suppressors; Lipogenic enzymes inhibitors	FATTY-ACID SYNTHASE; ATP CITRATE LYASE; ACETYL-COA CARBOXYLASE; SQUAMOUS-CELL CARCINOMA; DE-NOVO LIPOGENESIS; K-RAS ONCOGENE; ACTIVATED PROTEIN-KINASE; SOLID-PSEUDOPAPILLARY NEOPLASM; PYRUVATE-DEHYDROGENASE KINASE; WHITE ADIPOSE-TISSUE	There is growing evidence that metabolic alterations play an important role in cancer development and progression. The metabolism of cancer cells is reprogrammed in order to support their rapid proliferation. Elevated fatty acid synthesis is one of the most important aberrations of cancer cell metabolism. An enhancement of fatty acids synthesis is required both for carcinogenesis and cancer cell …	[Swierczynski, Julian; Hebanowska, Areta] Med Univ Gdansk, Dept Biochem, PL-80211 Gdansk, Poland; [Sledzinski, Tomasz] Med Univ Gdansk, Dept Pharmaceut Biochem, PL-80211 Gdansk, Poland		Swierczynski, J (通讯作者)，Med Univ Gdansk, Dept Biochem, Ul Debinki 1, PL-80211 Gdansk, Poland.	juls@gumed.edu.pl	Sledzinski, Tomasz/M-7630-2019	Sledzinski, Tomasz/0000-0002-9028-3790	Medical University of Gdansk Grants [ST-41, ST-40]	Medical University of Gdansk Grants	Supported by Medical University of Gdansk Grants ST-41, ST-40	Abraham SC, 2002, AM J PATHOL, V160, P953, DOI 10.1016/S0002-9440(10)64917-6; Adachi S, 2011, BIOCHEM BIOPH RES CO, V414, P53, DOI 10.1016/j.bbrc.2011.09.020; Adrych K, 2010, WORLD J GASTROENTERO, V16, P4422, DOI 10.3748/wjg.v16.i35.4422; Alo PL, 2007, ANTICANCER RES, V27, P2523; Alo PL, 1999, TUMORI, V85, P35, DOI 10.1177/030089169908500108; Alo PL, 1996, CANCER, V77, P474, DOI 10.1002/(SICI)109…	311	110	116	1	52	BAISHIDENG PUBLISHING GROUP INC	PLEASANTON	8226 REGENCY DR, PLEASANTON, CA 94588 USA	1007-9327	2219-2840		WORLD J GASTROENTERO	World J. Gastroenterol.	MAR 7	2014	20	9
J	Smithy, JW; O'Reilly, EM				Smithy, James W.; O'Reilly, Eileen M.			Pancreas cancer: Therapeutic trials in metastatic disease	JOURNAL OF SURGICAL ONCOLOGY			English	Review						clinical trials; genetics; KRAS; metastatic disease; pancreatic cancer		Metastatic pancreatic ductal adenocarcinoma (PDAC) is a major cause of cancer-related mortality in 2021. Cytotoxic therapies are the therapeutic mainstay for PDAC. The recent approval of olaparib as maintenance therapy for germline BRCA1/2-mutated PDAC and pembrolizumab for mismatch repair deficient PDAC represent molecularly targeted approaches for this disease. Investigational therapeutic strat…	[Smithy, James W.; O'Reilly, Eileen M.] Mem Sloan Kettering Canc Ctr, Dept Med, 300 East 66th St, New York, NY 10064 USA		O'Reilly, EM (通讯作者)，Mem Sloan Kettering Canc Ctr, Dept Med, 300 East 66th St, New York, NY 10064 USA.	oreillym@mskcc.org			NCI NIH HHS [P30 CA008748] Funding Source: Medline	NCI NIH HHS(United States Department of Health & Human ServicesNational Institutes of Health (NIH) - USANIH National Cancer Institute (NCI))		Aguirre Andrew J., 2018, Cancer Discovery, V8, P1096, DOI 10.1158/2159-8290.CD-18-0275; Aung KL, 2018, CLIN CANCER RES, V24, P1344, DOI 10.1158/1078-0432.CCR-17-2994; Ben-Aharon I, 2019, CLIN CANCER RES, V25, P2185, DOI 10.1158/1078-0432.CCR-18-3042; Biankin AV, 2012, NATURE, V491, P399, DOI 10.1038/nature11547; Bockorny B, 2020, NAT MED, V26, P878, DOI 10.1038/s41591-020-0880-x; Bryant KL, 2019,…	98	6	6	2	5	WILEY	HOBOKEN	111 RIVER ST, HOBOKEN 07030-5774, NJ USA	0022-4790	1096-9098		J SURG ONCOL	J. Surg. Oncol.	MAY	2021	123	6
J	Bartosch-Harlid, A; Andersson, R				Bartosch-Harlid, A.; Andersson, R.			Diabetes Mellitus in Pancreatic Cancer and the Need for Diagnosis of Asymptomatic Disease	PANCREATOLOGY			English	Review						Peripheral insulin resistance; Pancreatic cancer; Diabetes mellitus; Artificial neural networks	NEURAL-NETWORK ANALYSIS; INSULIN-RESISTANCE; DUCTAL ADENOCARCINOMA; GLUCOSE-METABOLISM; RISK-FACTOR; CELLS; CLASSIFICATION; METAANALYSIS; CARCINOMA; CYTOKINES	Pancreatic cancer is strongly associated with the development of hyperglycemia, peripheral insulin resistance and diabetes mellitus, especially when presented as new-onset diabetes mellitus. Peripheral insulin resistance and hyperinsulinemia have been suggested to promote growth of pancreatic cancer cells, and therefore a relation between long-standing diabetes mellitus type 2 and pancreatic canc…	[Bartosch-Harlid, A.; Andersson, R.] Univ Lund Hosp, Dept Surg, SE-22185 Lund, Sweden		Andersson, R (通讯作者)，Univ Lund Hosp, Dept Surg, SE-22185 Lund, Sweden.	roland.andersson@med.lu.se						Basso D, 2004, GUT, V53, P1159, DOI 10.1136/gut.2003.024471; Bodner WR, 2000, J CLIN GASTROENTEROL, V30, P230, DOI 10.1097/00004836-200004000-00005; Carpelan-Holmstrom M, 2005, GUT, V54, P385, DOI 10.1136/gut.2004.047191; Chari ST, 2005, PANCREATOLOGY, V5, P229, DOI 10.1159/000085276; Chari ST, 2008, GASTROENTEROLOGY, V134, P95, DOI 10.1053/j.gastro.2007.10.040; Ding XZ, 1998, GASTROENTEROLOGY, V…	36	37	44	1	7	ELSEVIER	AMSTERDAM	RADARWEG 29, 1043 NX AMSTERDAM, NETHERLANDS	1424-3903	1424-3911		PANCREATOLOGY	Pancreatology		2010	10	4
J	Silva, LDSE; Fernandes, MSD; de Lima, EA; Stefano, JT; Oliveira, CP; Jukemura, J				Simoes e Silva, Lucas de Lucena; de Sousa Fernandes, Matheus Santos; de Lima, Eline Autran; Stefano, Jose Tadeu; Oliveira, Claudia P.; Jukemura, Jose			Fatty Pancreas: Disease or Finding?	CLINICS			English	Review						Fatty Pancreas; Obesity; Physical Activity; Steatosis; Metabolic Syndrome	BETA-CELL FUNCTION; RISK-FACTORS; ECTOPIC FAT; PREVALENCE; STEATOSIS; AUTOPSY; OBESITY; LIVER; MEN; AGE	Despite a growing number of investigative studies on pancreatic fat deposition, there remains no clear indication regarding the clinical relevance of fat infiltration in the pancreas, also called fatty pancreas (FP). An individual's body weight is correlated with their pancreatic weight. Moreover, lipid infiltration causes disorders that compromise not only morphology but also metabolic functions…	[Simoes e Silva, Lucas de Lucena; Stefano, Jose Tadeu; Oliveira, Claudia P.] Univ Sao Paulo, Fac Med, Div Gastroenterol & Hepatol, Dept Gastroenterol LIM 07, Sao Paulo, SP, Brazil; [de Sousa Fernandes, Matheus Santos] Univ Fed Pernambuco, Dept Educ Fis, Programa Pos Grad Neuropsiquiatria & Ciencias Com, Recife, PE, Brazil; [de Lima, Eline Autran] Univ Pernambuco, Fac Educ Fis, Recife, PE, Brazil;…		Silva, LDSE (通讯作者)，Univ Sao Paulo, Fac Med, Div Gastroenterol & Hepatol, Dept Gastroenterol LIM 07, Sao Paulo, SP, Brazil.	lucasllucena@hotmail.com	Fernandes, Matheus/AAI-4950-2020; STEFANO, JOSE TADEU/AGR-5605-2022	Fernandes, Matheus/0000-0002-1066-9176; Simoes e Silva, Lucas de Lucena/0000-0001-7970-4833; Stefano, Jose Tadeu/0000-0002-0218-1920				Al-Haddad M, 2009, PANCREAS, V38, P672, DOI 10.1097/MPA.0b013e3181a9d5af; Arslan AA, 2010, ARCH INTERN MED, V170, P791, DOI 10.1001/archinternmed.2010.63; Berrington de Gonzalez A, 2003, BRIT J CANCER, V89, P519, DOI 10.1038/sj.bjc.6601140; Chai J, 2016, EXP THER MED, V11, P476, DOI 10.3892/etm.2015.2925; Dite P, 2020, DIGEST DIS, V38, P143, DOI 10.1159/000505366; Guglielmi V, 2018, DIABETES-META…	40	3	3	2	13	HOSPITAL CLINICAS, UNIV SAO PAULO	SAO PAULO	FAC MEDICINA, UNIV SAO PAULO, SAO PAULO, SP 00000, BRAZIL	1807-5932	1980-5322		CLINICS	Clinics		2021	76
J	Nicolucci, A				Nicolucci, Antonio			Epidemiological aspects of neoplasms in diabetes	ACTA DIABETOLOGICA			English	Review						Diabetes mellitus; Neoplasms; Mortality; Antidiabetic drugs	POPULATION-BASED COHORT; BREAST-CANCER; HEPATOCELLULAR-CARCINOMA; COLORECTAL-CANCER; PANCREATIC-CANCER; INSULIN GLARGINE; FOLLOW-UP; NEOADJUVANT CHEMOTHERAPY; BLADDER-CANCER; RISK	Glucose metabolism represents a complex system, and several components of the regulatory metabolic pathways may induce abnormalities in cellular growth and regulation. The strongest evidence of an association between glucose metabolism alterations and cancer derives from cohort studies, showing increased cancer incidence and mortality in the presence of diabetes. In particular, several studies cl…	Consorzio Mario Negri Sud, Dept Clin Pharmacol & Epidemiol, I-66030 Santa Maria Imbaro, CH, Italy		Nicolucci, A (通讯作者)，Consorzio Mario Negri Sud, Dept Clin Pharmacol & Epidemiol, Via Nazl 8-A, I-66030 Santa Maria Imbaro, CH, Italy.	nicolucci@negrisud.it						Aiello A, 2006, ENDOCRINOLOGY, V147, P4463, DOI 10.1210/en.2005-1610; Barone BB, 2008, JAMA-J AM MED ASSOC, V300, P2754, DOI 10.1001/jama.2008.824; Bowker SL, 2006, DIABETES CARE, V29, P254, DOI 10.2337/diacare.29.02.06.dc05-1558; Calle EE, 2003, NEW ENGL J MED, V348, P1625, DOI 10.1056/NEJMoa021423; Cazzaniga M, 2009, CANCER EPIDEM BIOMAR, V18, P701, DOI 10.1158/1055-9965.EPI-08-0871; Centers fo…	60	118	120	0	17	SPRINGER-VERLAG ITALIA SRL	MILAN	VIA DECEMBRIO, 28, MILAN, 20137, ITALY	0940-5429	1432-5233		ACTA DIABETOL	Acta Diabetol.	JUN	2010	47	2
J	Walsh, N; O'Donovan, N; Kennedy, S; Henry, M; Meleady, P; Clynes, M; Dowling, P				Walsh, Naomi; O'Donovan, Norma; Kennedy, Susan; Henry, Michael; Meleady, Paula; Clynes, Martin; Dowling, Paul			Identification of pancreatic cancer invasion-related proteins by proteomic analysis	PROTEOME SCIENCE			English	Article							EPITHELIAL-MESENCHYMAL TRANSITION; DIFFERENCE GEL-ELECTROPHORESIS; HEPATOCELLULAR-CARCINOMA; ALDEHYDE DEHYDROGENASE; BREAST-CANCER; TUMOR-METASTASIS; CELLS; VIMENTIN; EXPRESSION; OVEREXPRESSION	Background : Markers of pancreatic cancer invasion were investigated in two clonal populations of the cell line, MiaPaCa-2, Clone #3 (high invasion) and Clone #8 (low invasion) using proteomic profiling of an in vitro model of pancreatic cancer. Materials and methods : Using 2D-DIGE followed by MALDI-TOF MS, two clonal sub-populations of the pancreatic cancer cell line, MiaPaCa-2 with high and lo…	[Walsh, Naomi; O'Donovan, Norma; Henry, Michael; Meleady, Paula; Clynes, Martin; Dowling, Paul] Dublin City Univ, Natl Inst Cellular Biotechnol, Dublin 9, Ireland; [Kennedy, Susan] St Vincents Univ Hosp, Dublin 4, Ireland		Walsh, N (通讯作者)，Dublin City Univ, Natl Inst Cellular Biotechnol, Dublin 9, Ireland.	naomi.walsh@dcu.ie; norma.odonovan@dcu.ie; susan.kennedy@rveeh.ie; michael.henry@dcu.ie; paula.meleady@dcu.ie; martin.clynes@dcu.ie; paul.dowling@dcu.ie	O'Donovan, Norma/B-6710-2013; Meleady, Paula/AAI-4726-2020	Walsh, Naomi/0000-0002-2178-3564; Henry, Michael/0000-0001-5312-4961; Dowling, Paul/0000-0002-9290-9267; O'Donovan, Norma/0000-0003-1113-3872	PRTL1 Cycle 3 and 4 programme of the Higher Education Authority; Div Of Biological Infrastructure [0827205] Funding Source: National Science Foundation	PRTL1 Cycle 3 and 4 programme of the Higher Education Authority; Div Of Biological Infrastructure(National Science Foundation (NSF)NSF - Directorate for Biological Sciences (BIO))	The authors would like to thank Dr. AnneMarie Larkin for assistance with immunohistochemistry. This work was supported by the PRTL1 Cycle 3 and 4 programme of the Higher Education Authority.	Aghdassi A, 2007, CANCER RES, V67, P616, DOI 10.1158/0008-5472.CAN-06-1567; Alban A, 2003, PROTEOMICS, V3, P36, DOI 10.1002/pmic.200390006; ALBINI A, 1987, CANCER RES, V47, P3239; Buhler H, 2005, MOL CANCER RES, V3, P365, DOI 10.1158/1541-7786.MCR-04-0117; Chen SY, 1998, J BIOL CHEM, V273, P35194, DOI 10.1074/jbc.273.52.35194; Cintorino M, 2001, ANTICANCER RES, V21, P4195; Deryugina EI, 2006, CAN…	33	51	53	3	7	BIOMED CENTRAL LTD	LONDON	CURRENT SCIENCE GROUP, MIDDLESEX HOUSE, 34-42 CLEVELAND ST, LONDON W1T 4LB, ENGLAND	1477-5956			PROTEOME SCI	Proteome Sci.	FEB 14	2009	7
J	Zheng, JC; Zhao, M; Li, JH; Lou, GY; Yuan, YY; Bu, SZ; Xi, Y				Zheng, Jiachen; Zhao, Ming; Li, Jiahui; Lou, Guoying; Yuan, Yanyan; Bu, Shizhong; Xi, Yang			Obesity-associated digestive cancers: A review of mechanisms and interventions	TUMOR BIOLOGY			English	Review						Obesity; digestive cancers; mechanisms of cancers; inflammation	BODY-MASS INDEX; GENOME-WIDE ASSOCIATION; PANCREATIC DUCTAL ADENOCARCINOMA; GASTROESOPHAGEAL-REFLUX DISEASE; VISCERAL ADIPOSE-TISSUE; METABOLIC RISK-FACTORS; HEPATOCELLULAR-CARCINOMA; COLORECTAL-CANCER; PHYSICAL-ACTIVITY; COLON-CANCER	The prevalence of obesity has steadily increased over the past few decades. Previous studies suggest that obesity is an oncogenic factor and that over 20% of all cancers are obesity-related. Among such cancers, digestive system malignancies (including esophageal adenocarcinomas, colorectal cancers, and cancers of the gastric cardia, liver, and pancreas) are reported most frequently. While the 5-y…	[Zheng, Jiachen; Zhao, Ming; Li, Jiahui; Lou, Guoying; Yuan, Yanyan; Bu, Shizhong; Xi, Yang] Ningbo Univ, Ctr Diabet, Zhejiang Prov Key Lab Pathophysiol, Inst Biochem & Mol Biol,Sch Med, 818 Fenghua Rd, Ningbo 315211, Zhejiang, Peoples R China		Xi, Y (通讯作者)，Ningbo Univ, Ctr Diabet, Zhejiang Prov Key Lab Pathophysiol, Inst Biochem & Mol Biol,Sch Med, 818 Fenghua Rd, Ningbo 315211, Zhejiang, Peoples R China.	xiyang@nbu.edu.cn			National Natural Science Foundation of China [31301068, 81370165]; Natural Science Foundation of Zhejiang Province [LY17C060002]; Scientific Innovation Team Project of Ningbo [2014B82002]; K. C. Wong Magna Fund in Ningbo University	National Natural Science Foundation of China(National Natural Science Foundation of China (NSFC)); Natural Science Foundation of Zhejiang Province(Natural Science Foundation of Zhejiang Province); Scientific Innovation Team Project of Ningbo; K. C. Wong Magna Fund in Ningbo University	The author(s) disclosed receipt of the following financial support for the research, authorship, and/or publication of this article: This work was supported by the National Natural Science Foundation of China (Grant Numbers 31301068 and 81370165), the Natural Science Foundation of Zhejiang Province (No. LY17C060002), the Scientific Innovation Team Project of Ningbo (No. 2014B82002), and the K. C.…	Alexandre Leo, 2014, World J Gastrointest Pathophysiol, V5, P534, DOI 10.4291/wjgp.v5.i4.534; ALLUM WH, 1989, BRIT J SURG, V76, P535, DOI 10.1002/bjs.1800760604; Alm RA, 1999, NATURE, V397, P176, DOI 10.1038/16495; Anandavadivelan P, 2016, CLIN NUTR, V35, P724, DOI 10.1016/j.clnu.2015.05.011; Andreasen CH, 2008, DIABETES, V57, P95, DOI 10.2337/db07-0910; Arkan MC, 2005, NAT MED, V11, P191, DOI 10…	147	38	39	3	4	SAGE PUBLICATIONS LTD	LONDON	1 OLIVERS YARD, 55 CITY ROAD, LONDON EC1Y 1SP, ENGLAND	1010-4283	1423-0380		TUMOR BIOL	Tumor Biol.	MAR	2017	39	3
J	van Dijk, DPJ; Horstman, AMH; Smeets, JSJ; den Dulk, M; Grabsch, HI; Dejong, CHC; Rensen, SS; Damink, SWMO; van Loon, LJC				van Dijk, David P. J.; Horstman, Astrid M. H.; Smeets, Joey S. J.; den Dulk, Marcel; Grabsch, Heike I.; Dejong, Cornelis H. C.; Rensen, Sander S.; Damink, Steven W. M. Olde; van Loon, Luc J. C.			Tumour-specific and organ-specific protein synthesis rates in patients with pancreatic cancer	JOURNAL OF CACHEXIA SARCOPENIA AND MUSCLE			English	Article						Protein metabolism; Pancreatic cancer; Pancreas; Liver	SKELETAL-MUSCLE; LIVER; TURNOVER; BIOPSY; ADULT; COLON; BODY	Background Living tissues maintain a fine balance between protein synthesis and protein breakdown rates. Animal studies indicate that protein synthesis rates are higher in organs when compared with skeletal muscle tissue. As such, organ and tumour protein synthesis could have major effects on whole-body protein metabolism in wasting disorders such as cancer cachexia. We aimed to assess protein sy…	[van Dijk, David P. J.; den Dulk, Marcel; Dejong, Cornelis H. C.; Rensen, Sander S.; Damink, Steven W. M. Olde] Maastricht Univ, Dept Surg, Maastricht, Netherlands; [van Dijk, David P. J.; Horstman, Astrid M. H.; Smeets, Joey S. J.; Dejong, Cornelis H. C.; Rensen, Sander S.; Damink, Steven W. M. Olde; van Loon, Luc J. C.] Maastricht Univ, NUTRIM Sch Nutr & Translat Res Metab, Maastricht, Netherla…		van Loon, LJC (通讯作者)，Maastricht Univ, POB 616, NL-6200 MD Maastricht, Netherlands.	l.vanloon@maastrichtuniversity.nl	Damink, Steven WM Olde/U-7919-2019; van Loon, Luc J C/G-5920-2010; van Loon, Luc J.C./ABG-9158-2020	Damink, Steven WM Olde/0000-0002-5202-9345; van Loon, Luc J C/0000-0002-6768-9231; van Loon, Luc J.C./0000-0002-6768-9231; Smeets, Joey/0000-0003-2877-0114	Netherlands Organization for Scientific Research (NWO) [022.003.011]	Netherlands Organization for Scientific Research (NWO)(Netherlands Organization for Scientific Research (NWO))	D.v.D. is supported as a PhD candidate by the Netherlands Organization for Scientific Research (NWO grant 022.003.011).	BERGSTROM J, 1975, SCAND J CLIN LAB INV, V35, P606, DOI 10.3109/00365517509095787; Burd NA, 2013, PLOS ONE, V8, DOI 10.1371/journal.pone.0068109; Burd NA, 2012, METABOLISM, V61, P931, DOI 10.1016/j.metabol.2011.11.004; CASE RM, 1978, BIOL REV, V53, P211, DOI 10.1111/j.1469-185X.1978.tb01437.x; FEARON KCH, 1991, ANN SURG, V213, P26, DOI 10.1097/00000658-199101000-00005; Fearon K, 2011, LANCET ONCO…	25	5	5	0	0	WILEY	HOBOKEN	111 RIVER ST, HOBOKEN 07030-5774, NJ USA	2190-5991	2190-6009		J CACHEXIA SARCOPENI	J. Cachexia Sarcopenia Muscle	JUN	2019	10	3
J	IHSE, I; ANDERSSON, R; AXELSON, J				IHSE, I; ANDERSSON, R; AXELSON, J			PANCREATIC-CANCER - THE DIFFERENTIAL-DIAGNOSIS OF ENDOCRINE PANCREATIC TUMORS	DIAGNOSTIC ONCOLOGY			English	Article						DIAGNOSIS; ENDOCRINE TUMORS; EXOCRINE TUMORS; PANCREAS		Tumors of the pancreas may be of exocrine or endocrine origin. When exocrine pancreatic cancer becomes symptomatic it has generally already spread, the most common symptoms being anorexia, weight loss and pain. Endocrine tumors rarely produce these symptoms, except glucagonomas which often are accompanied by weight loss. Additionally, pain is seldom seen , at least in the early stages, in patient…			IHSE, I (通讯作者)，UNIV LUND HOSP,DEPT SURG,S-22185 LUND,SWEDEN.								0	0	0	0	3	KARGER	BASEL	ALLSCHWILERSTRASSE 10, CH-4009 BASEL, SWITZERLAND	1013-8129			DIAGN ONCOL	Diagn. Oncol.	NOV-DEC	1992	2	6
J	Li, X; Xu, HQ; Gao, PJ				Li, Xu; Xu, Hongqin; Gao, Pujun			ABO Blood Group and Diabetes Mellitus Influence the Risk for Pancreatic Cancer in a Population from China	MEDICAL SCIENCE MONITOR			English	Article						ABO Blood-Group System; Diabetes Mellitus; Pancreatic Neoplasms	VON-WILLEBRAND-FACTOR; HEPATITIS-B-VIRUS; ENDOTHELIAL DYSFUNCTION; METABOLIC SYNDROME; GROUP ALLELES; ASSOCIATION; COHORT; ANTIGENS; INFLAMMATION; MALIGNANCY	Background: The mechanism by which diabetes mellitus (DM) impacts the association between ABO blood types and pancreatic cancer is unclear. Material/Methods: A retrospective case-control study of 264 patients with pancreatic cancer and 423 age- and sex-matched individuals with nonmalignant diseases was performed to assess whether ABO blood group and DM jointly contribute to pancreatic cancer risk…	[Li, Xu; Xu, Hongqin; Gao, Pujun] Jilin Univ, Hosp 1, Dept Hepatol, Changchun, Jilin, Peoples R China; [Xu, Hongqin] Lab Mol Virol, Jilin Prov Key Lab Infect Dis, Changchun, Jilin, Peoples R China		Gao, PJ (通讯作者)，Jilin Univ, Hosp 1, Dept Hepatol, Changchun, Jilin, Peoples R China.	gpj0411@163.com						AIRD I, 1953, BRIT MED J, V1, P799, DOI 10.1136/bmj.1.4814.799; Alberti KGMM, 1998, DIABETIC MED, V15, P539, DOI 10.1002/(SICI)1096-9136(199807)15:7<539::AID-DIA668>3.0.CO;2-S; Barbalic M, 2010, HUM MOL GENET, V19, P1863, DOI 10.1093/hmg/ddq061; Brand RE, 2007, GUT, V56, P1460, DOI 10.1136/gut.2006.108456; Cani PD, 2012, GUT MICROBES, V3, P279, DOI 10.4161/gmic.19625; Carreras-Torres R, 2017, JNC…	65	7	7	0	11	INT SCIENTIFIC INFORMATION, INC	MELVILLE	150 BROADHOLLOW RD, STE 114, MELVILLE, NY 11747 USA	1643-3750			MED SCI MONITOR	Med. Sci. Monitor	DEC 24	2018	24
J	Shan, T; Chen, S; Chen, X; Lin, WR; Li, W; Ma, JC; Wu, T; Cui, XJ; Ji, H; Li, YM; Kang, Y				Shan, Tao; Chen, Shuo; Chen, Xi; Lin, Wan Run; Li, Wei; Ma, Jiancang; Wu, Tao; Cui, Xijuan; Ji, Hong; Li, Yiming; Kang, Ya'an			Cancer-associated fibroblasts enhance pancreatic cancer cell invasion by remodeling the metabolic conversion mechanism	ONCOLOGY REPORTS			English	Article						cancer-associated fibroblasts; pancreatic cancer; metabolic conversion	NF-KAPPA-B; OXIDATIVE STRESS; TUMOR MICROENVIRONMENT; STROMAL CAVEOLIN-1; WARBURG; GROWTH; AUTOPHAGY; METASTASIS; GLYCOLYSIS; LACTATE	We investigated the mechanism of cancer-associated fibroblasts (CAFs) in promoting the invasion and metastasis of pancreatic cancer cells in a non-vascular manner. We verified the original generation of isolated cultured CAFs and normal fibroblasts (NFs) based on the expression of alpha-SMA and vimentin, and we examined the cell glycolysis level through glucose consumption and lactate production …	[Shan, Tao; Chen, Shuo; Chen, Xi; Ma, Jiancang; Wu, Tao; Ji, Hong; Li, Yiming] Xi An Jiao Tong Univ, Coll Med, Affiliated Hosp 2, Dept Gen Surg, Xian 710004, Shaanxi, Peoples R China; [Lin, Wan Run] Fudan Univ, Shanghai Canc Ctr, Dept Pathol, Shanghai 200032, Peoples R China; [Li, Wei] Fourth Mil Med Univ, Grad Sch, Xian 710033, Shaanxi, Peoples R China; [Cui, Xijuan] Xi An Jiao Tong Univ, Affili…		Chen, X (通讯作者)，Xi An Jiao Tong Univ, Coll Med, Affiliated Hosp 2, Dept Gen Surg, Xian 710004, Shaanxi, Peoples R China.	chenxijiaoda@163.com			National Natural Science Foundation of China, NSFC [81402583]; Natural Science Foundation of Shaanxi Province [2014JQ4165]; Xi'an Jiaotong University Education Foundation, XJTUEF [xjj2014077]; Hospital Fund of the Second Affiliated Hospital of the Health Science Center, Xi'an Jiaotong University [RC(XM)201402]	National Natural Science Foundation of China, NSFC(National Natural Science Foundation of China (NSFC)); Natural Science Foundation of Shaanxi Province(Natural Science Foundation of Shaanxi Province); Xi'an Jiaotong University Education Foundation, XJTUEF; Hospital Fund of the Second Affiliated Hospital of the Health Science Center, Xi'an Jiaotong University	The present study was supported by the National Natural Science Foundation of China, NSFC (no. 81402583), the Natural Science Foundation of Shaanxi Province (no. 2014JQ4165), the Xi'an Jiaotong University Education Foundation, XJTUEF (no. xjj2014077), and the Hospital Fund of the Second Affiliated Hospital of the Health Science Center, Xi'an Jiaotong University [no. RC(XM)201402].	Balliet RM, 2011, CELL CYCLE, V10, P4065, DOI 10.4161/cc.10.23.18254; Bonuccelli G, 2010, CELL CYCLE, V9, P1960, DOI 10.4161/cc.9.10.11601; Chen JC, 2016, INT J HEAT MASS TRAN, V95, P1, DOI 10.1016/j.ijheatmasstransfer.2015.11.067; Curry JM, 2013, CELL CYCLE, V12, P1371, DOI 10.4161/cc.24092; Fischer Y, 1997, J BIOL CHEM, V272, P7085, DOI 10.1074/jbc.272.11.7085; Franco OE, 2010, SEMIN CELL DEV B…	30	52	57	4	22	SPANDIDOS PUBL LTD	ATHENS	POB 18179, ATHENS, 116 10, GREECE	1021-335X	1791-2431		ONCOL REP	Oncol. Rep.	APR	2017	37	4
J	Al-Zoughbi, W; Schauer, S; Pichler, M; Hoefler, G				Al-Zoughbi, Wael; Schauer, Silvia; Pichler, Martin; Hoefler, Gerald			Early Loss of Forkhead Transcription Factor, O Subgroup, Member 1 Protein in the Development of Pancreatic Ductal Adenocarcinoma	PATHOBIOLOGY			English	Article						Pancreas; Pancreatic intraepithelial neoplasia; Forkhead transcription factor; O subgroup; member 1; Immunohistochemistry; KRAS; Tumor suppressor	TUMOR-SUPPRESSOR; CANCER; FOXO1; METABOLISM; CARCINOMA	Objectives: Forkhead transcription factor, O subgroup, member 1 (FOXO1) is a regulatory protein that plays an essential role in cellular homeostasis. A biological function as a tumor suppressor has been proposed. Here, we examined FOXO1 expression in human pancreatic ductal adenocarcinoma (PDAC) and its precursor lesions. Methods: We immunohistochemically labeled tissue samples from 47 patients w…	[Al-Zoughbi, Wael; Schauer, Silvia; Hoefler, Gerald] Med Univ Graz, Diagnost & Res Inst Pathol, Graz, Austria; [Al-Zoughbi, Wael] Ctr Biomarker Res Med, CBmed, Graz, Austria; [Pichler, Martin] Med Univ Graz, Div Oncol, Graz, Austria; [Pichler, Martin] UT MD Anderson Canc Ctr, Dept Expt Therapeut, Houston, TX USA		Hoefler, G (通讯作者)，Med Univ Graz, Inst Pathol, Neue Stiftingtalstr 6, AT-8010 Graz, Austria.	gerald.hoefler@medunigraz.at	; Hoefler, Gerald/H-1796-2016	Pichler, Martin/0000-0002-8701-9462; Hoefler, Gerald/0000-0002-9056-3063	Austrian Science Fund (FWF) [W1226 DK]; "Oesterreichische Nationalbank" Anniversary Fund [14320]; Austrian Research Promotion Agency (FFG)	Austrian Science Fund (FWF)(Austrian Science Fund (FWF)); "Oesterreichische Nationalbank" Anniversary Fund; Austrian Research Promotion Agency (FFG)	This project was supported by the Austrian Science Fund (FWF) project W1226 DK "Metabolic and cardiovascular disease" and the "Oesterreichische Nationalbank" Anniversary Fund: grant 14320. W.A.-Z. is also supported by the Austrian Research Promotion Agency (FFG) funded CBmed project: ADX models for the evaluation of cancer treatments. Formalin-fixed, paraffin-embedded tissue samples from PDAC pat…	Al-Zhoughbi W, 2014, SEMIN ONCOL, V41, P281, DOI 10.1053/j.seminoncol.2014.02.005; Al-Zoughbi W, 2016, ONCOTARGET, V7, P33832, DOI 10.18632/oncotarget.9418; Barretina J, 2012, NATURE, V483, P603, DOI 10.1038/nature11003; Cerami E, 2012, CANCER DISCOV, V2, P401, DOI 10.1158/2159-8290.CD-12-0095; Cicenas J, 2017, CANCERS, V9, DOI 10.3390/cancers9050042; Dansen TB, 2008, TRENDS CELL BIOL, V18, P421,…	25	3	3	0	0	KARGER	BASEL	ALLSCHWILERSTRASSE 10, CH-4009 BASEL, SWITZERLAND	1015-2008	1423-0291		PATHOBIOLOGY	Pathobiology		2018	85	5-6
J	Haun, RS; Quick, CM; Siegel, ER; Raju, I; Mackintosh, SG; Tackett, AJ				Haun, Randy S.; Quick, Charles M.; Siegel, Eric R.; Raju, Ilangovan; Mackintosh, Samuel G.; Tackett, Alan J.			Bioorthogonal labeling cell-surface proteins expressed in pancreatic cancer cells to identify potential diagnostic/therapeutic biomarkers	CANCER BIOLOGY & THERAPY			English	Article						bioorthogonal labeling; biomarkers; click chemistry; cell-surface proteins; glycoproteins; pancreatic cancer; proteomic profiling	EPIDERMAL-GROWTH-FACTOR; GENE-EXPRESSION; FACTOR RECEPTOR; MATRIX-METALLOPROTEINASE; DIFFERENTIAL EXPRESSION; DUCTAL ADENOCARCINOMAS; MICROARRAY ANALYSIS; IDENTIFICATION; CARCINOMA; PROFILES	To develop new diagnostic and therapeutic tools to specifically target pancreatic tumors, it is necessary to identify cell-surface proteins that may serve as potential tumor-specific targets. In this study we used an azido-labeled bioorthogonal chemical reporter to metabolically label N-linked glycoproteins on the surface of pancreatic cancer cell lines to identify potential targets that may be e…	[Haun, Randy S.] Cent Arkansas Vet Healthcare Syst, Little Rock, AR 72205 USA; [Haun, Randy S.; Raju, Ilangovan] Univ Arkansas Med Sci, Dept Pharmaceut Sci, Little Rock, AR 72205 USA; [Quick, Charles M.] Univ Arkansas Med Sci, Dept Pathol, Little Rock, AR 72205 USA; [Siegel, Eric R.] Univ Arkansas Med Sci, Dept Biostat, Little Rock, AR 72205 USA; [Mackintosh, Samuel G.; Tackett, Alan J.] Univ Ark…		Haun, RS (通讯作者)，Cent Arkansas Vet Healthcare Syst, Little Rock, AR 72205 USA.	HaunRandyS@uams.edu		Siegel, Eric/0000-0001-9824-6612	Department of Veterans Affairs, Veterans Health Administration, Office of Research and Development, Biomedical Laboratory Research and Development, VA Merit Award [01BX000828]; National Institutes of Health [R01GM106024, R33CA173264, UL1RR029884, P30GM103450, P20GM103429, P20GM103625]; NATIONAL CANCER INSTITUTE [R33CA173264] Funding Source: NIH RePORTER; NATIONAL CENTER FOR RESEARCH RESOURCES [UL…	Department of Veterans Affairs, Veterans Health Administration, Office of Research and Development, Biomedical Laboratory Research and Development, VA Merit Award(US Department of Veterans Affairs); National Institutes of Health(United States Department of Health & Human ServicesNational Institutes of Health (NIH) - USA); NATIONAL CANCER INSTITUTE(United States Department of Health & Human Servic…	This work was supported in part by the Department of Veterans Affairs, Veterans Health Administration, Office of Research and Development, Biomedical Laboratory Research and Development, VA Merit Award 01BX000828 (RSH), and National Institutes of Health grants R01GM106024 (AJT), R33CA173264 (AJT), UL1RR029884, P30GM103450, P20GM103429, and P20GM103625. The mass spectrometric analysis was supporte…	Agard NJ, 2009, ACCOUNTS CHEM RES, V42, P788, DOI 10.1021/ar800267j; Aliagas E, 2014, MEDIAT INFLAMM, V2014, DOI 10.1155/2014/509027; Brandt R, 2004, PANCREATOLOGY, V4, P587, DOI 10.1159/000082241; Byrum Stephanie, 2011, J Integr OMICS, V1, P61; Byrum S, 2011, J CUTAN PATHOL, V38, P933, DOI 10.1111/j.1600-0560.2011.01761.x; Byrum Stephanie D, 2013, J Proteomics Bioinform, V6, P43; Byrum Stephanie…	65	16	16	0	17	TAYLOR & FRANCIS INC	PHILADELPHIA	530 WALNUT STREET, STE 850, PHILADELPHIA, PA 19106 USA	1538-4047	1555-8576		CANCER BIOL THER	Cancer Biol. Ther.	OCT	2015	16	10
J	Vujasinovic, M; Valente, R; Del Chiaro, M; Permert, J; Lohr, JM				Vujasinovic, Miroslav; Valente, Roberto; Del Chiaro, Marco; Permert, Johan; Lohr, J. -Matthias			Pancreatic Exocrine Insufficiency in Pancreatic Cancer	NUTRIENTS			English	Review						pancreatic exocrine insufficiency; pancreatic cancer; pancreatic surgery; malnutrition; vitamin	QUALITY-OF-LIFE; ENZYME REPLACEMENT THERAPY; NUTRITIONAL-STATUS; DOUBLE-BLIND; SURGERY; PANCREATICODUODENECTOMY; RESECTION; GUIDELINES; SECRETION; RELEASE	Cancer patients experience weight loss for a variety of reasons, commencing with the tumor's metabolism (Warburg effect) and proceeding via cachexia to loss of appetite. In pancreatic cancer, several other factors are involved, including a loss of appetite with a particular aversion to meat and the incapacity of the pancreatic gland to function normally when a tumor is present in the pancreatic h…	[Vujasinovic, Miroslav; Valente, Roberto; Del Chiaro, Marco; Permert, Johan; Lohr, J. -Matthias] Karolinska Univ Hosp, Ctr Digest Dis, SE-14186 Stockholm, Sweden		Lohr, JM (通讯作者)，Karolinska Univ Hosp, Ctr Digest Dis, SE-14186 Stockholm, Sweden.	miroslav.vujasinovic@karolinska.se; roberto.valente@karolinska.se; marco.del-chiaro@ki.se; johan.permert@karolinska.se; matthias.lohr@ki.se	Valente, Roberto/AAO-2912-2020; Vujasinovic, Miroslav/AAK-6611-2020; Löhr, Matthias/A-3692-2012	Vujasinovic, Miroslav/0000-0002-6496-295X; Löhr, Matthias/0000-0002-7647-198X; Valente, Roberto/0000-0002-6785-2326	district of Stockholm (ALF)	district of Stockholm (ALF)	The work of the group is funded by grant from the district of Stockholm (ALF).	ANAGNOSTIDES A, 1984, GASTROENTEROLOGY, V87, P109; Armstrong T, 2002, PANCREATOLOGY, V2, P528, DOI 10.1159/000066095; Bachmann Jeannine, 2009, BMC Cancer, V9, P255, DOI 10.1186/1471-2407-9-255; Bartel MJ, 2015, DIGEST LIVER DIS, V47, P1013, DOI 10.1016/j.dld.2015.06.015; Belyaev O, 2013, LANGENBECK ARCH SURG, V398, P547, DOI 10.1007/s00423-013-1076-3; Bruno MJ, 1998, GUT, V42, P92, DOI 10.1136/gu…	49	44	49	0	4	MDPI	BASEL	ST ALBAN-ANLAGE 66, CH-4052 BASEL, SWITZERLAND		2072-6643		NUTRIENTS	Nutrients	MAR	2017	9	3
J	Karna, E; Surazynski, A; Orlowski, K; Laszkiewicz, J; Puchalski, Z; Nawrat, P; Palka, J				Karna, E; Surazynski, A; Orlowski, K; Laszkiewicz, J; Puchalski, Z; Nawrat, P; Palka, J			Serum and tissue level of insulin-like growth factor-I (IGF-I) and IGF-I binding proteins as an index of pancreatitis and pancreatic cancer	INTERNATIONAL JOURNAL OF EXPERIMENTAL PATHOLOGY			English	Article						chronic pancreatitis; collagen; IGF-I binding proteins; IGR-I receptor; insulin-like growth factor-I (IGF-I); pancreas; pancreatic cancer	EXTRACELLULAR-MATRIX PROTEINS; HUMAN-SKIN FIBROBLASTS; DEGRADING PROTEASES; COLLAGEN-SYNTHESIS; PROLIDASE ACTIVITY; BREAST; LOCALIZATION; EXPRESSION; CELLS; RAT	Previously we have found deregulation of collagen metabolism in human pancreatitis and pancreatic cancer tissues. Insulin-like growth factor-I (IGF-I) is known to stimulate collagen biosynthesis through interaction with IGF-I receptor. IGF-I binding proteins (BPS) regulate the activity of IGF-I. We investigated whether serum and tissue IGF-I and IGF-BPs as well as tissue IGF-I receptor expression…	Med Acad Bialystok, Dept Med Chem, PL-15230 Bialystok, Poland; Dept Gen Surg, PL-15276 Bialystok, Poland		Palka, J (通讯作者)，Med Acad Bialystok, Dept Med Chem, Kilinskiego 1, PL-15230 Bialystok, Poland.		Surażynski, Arkadiusz/ABG-2795-2020; Pałka, Jerzy/T-7519-2018; Karna, Ewa/S-5396-2018	Surażynski, Arkadiusz/0000-0003-4475-873X; Pałka, Jerzy/0000-0002-8476-2023; Karna, Ewa/0000-0002-1935-5640				Ammann RW, 1997, PANCREAS, V14, P215, DOI 10.1097/00006676-199704000-00001; BANO M, 1983, J BIOL CHEM, V258, P2729; BECKER V, 1993, SURG PANCREAS, P339; BISSEL M, 1981, J THEOR BIOL, V99, P31; CAREY DJ, 1991, ANNU REV PHYSIOL, V53, P161, DOI 10.1146/annurev.ph.53.030191.001113; CHRISTENSEN L, 1990, APMIS, V98, P615, DOI 10.1111/j.1699-0463.1990.tb04979.x; Clemmons David R., 1997, Cytokine and Gro…	36	62	64	0	7	BLACKWELL PUBLISHING LTD	OXFORD	9600 GARSINGTON RD, OXFORD OX4 2DG, OXON, ENGLAND	0959-9673			INT J EXP PATHOL	Int. J. Exp. Pathol.	OCT	2002	83	5
J	Chen, K; Liu, Y; Yang, XJ; Shen, DJ				Chen Ke; Liu Yuan; Yang Xiujiang; Shen Danjie			Integrated analysis of metabolome in a EUS-FNA sample with transcriptome in the TCGA cohort of pancreatic head and body/tail adenocarcinoma	AGING-US			English	Article						pancreas; cancer; head; metabolome; endoscopic ultrasound		Metabolome profiles are largely unknown for pancreatic head cancers, in which the predominant anatomical feature is the exosure of bile, pancreatic juice, and duodenal juice. In this research, 30 head and 30 body/tail cytological samples acquired by endoscopic ultrasound-guided fine needle aspiration (EUS-FNA) of pancreatic adenocarcinoma were delivered for liquid chromatography coupled with mass…	[Chen Ke; Liu Yuan; Yang Xiujiang] Fudan Univ, Shanghai Canc Ctr, Dept Endoscopy, Shanghai, Peoples R China; [Chen Ke; Liu Yuan; Yang Xiujiang] Fudan Univ, Shanghai Med Coll, Dept Oncol, Shanghai, Peoples R China; [Shen Danjie] Fudan Univ, Minhang Hosp, Dept Digest, Shanghai, Peoples R China		Yang, XJ (通讯作者)，Fudan Univ, Shanghai Canc Ctr, Dept Endoscopy, Shanghai, Peoples R China.; Yang, XJ (通讯作者)，Fudan Univ, Shanghai Med Coll, Dept Oncol, Shanghai, Peoples R China.; Shen, DJ (通讯作者)，Fudan Univ, Minhang Hosp, Dept Digest, Shanghai, Peoples R China.	yxj1960@hotmail.com; danjshen@fudan.edu.cn			Program of Shanghai Anticancer Association [SHCY-JC-201931]	Program of Shanghai Anticancer Association	This work was supported by the grant from the Program of Shanghai Anticancer Association (No. SHCY-JC-201931).	Armitage Emily Grace, 2017, Adv Exp Med Biol, V965, P209, DOI 10.1007/978-3-319-47656-8_9; Artinyan A, 2008, HPB, V10, P371, DOI 10.1080/13651820802291233; Bailey P, 2016, NATURE, V531, P47, DOI 10.1038/nature16965; Bathe OF, 2011, CANCER EPIDEM BIOMAR, V20, P140, DOI 10.1158/1055-9965.EPI-10-0712; Birnbaum DJ, 2019, CANCERS, V11, DOI 10.3390/cancers11040497; Chong J, 2018, NUCLEIC ACIDS RES, V46…	32	1	1	1	2	IMPACT JOURNALS LLC	ORCHARD PARK	6666 E QUAKER ST, STE 1, ORCHARD PARK, NY 14127 USA	1945-4589			AGING-US	Aging-US	MAR 10	2021	13	6
J	Mayers, JR; Torrence, ME; Danai, LV; Papagiannakopoulos, T; Davidson, SM; Bauer, MR; Lau, AN; Ji, BW; Dixit, PD; Hosios, AM; Muir, A; Chin, CR; Freinkman, E; Jacks, T; Wolpin, BM; Vitkup, D; Vander Heiden, MG				Mayers, Jared R.; Torrence, Margaret E.; Danai, Laura V.; Papagiannakopoulos, Thales; Davidson, Shawn M.; Bauer, Matthew R.; Lau, Allison N.; Ji, Brian W.; Dixit, Purushottam D.; Hosios, Aaron M.; Muir, Alexander; Chin, Christopher R.; Freinkman, Elizaveta; Jacks, Tyler; Wolpin, Brian M.; Vitkup, Dennis; Vander Heiden, Matthew G.			Tissue of origin dictates branched-chain amino acid metabolism in mutant Kras-driven cancers	SCIENCE			English	Article							CELL LUNG-CANCER; POSITRON EMISSION TOMOGRAPHY; RAS-TRANSFORMED CELLS; PANCREATIC-CANCER; IN-VIVO; TUMORS; ADENOCARCINOMA; PROLIFERATION; PROTEIN; GROWTH	Tumor genetics guides patient selection for many new therapies, and cell culture studies have demonstrated that specific mutations can promote metabolic phenotypes. However, whether tissue context defines cancer dependence on specific metabolic pathways is unknown. Kras activation and Trp53 deletion in the pancreas or the lung result in pancreatic ductal adenocarinoma (PDAC) or non-small cell lun…	[Mayers, Jared R.; Torrence, Margaret E.; Danai, Laura V.; Papagiannakopoulos, Thales; Davidson, Shawn M.; Bauer, Matthew R.; Lau, Allison N.; Hosios, Aaron M.; Muir, Alexander; Chin, Christopher R.; Freinkman, Elizaveta; Jacks, Tyler; Vander Heiden, Matthew G.] MIT, Koch Inst Integrat Canc Res, 77 Massachusetts Ave, Cambridge, MA 02139 USA; [Mayers, Jared R.; Torrence, Margaret E.; Davidson, Sha…		Vander Heiden, MG (通讯作者)，MIT, Koch Inst Integrat Canc Res, 77 Massachusetts Ave, Cambridge, MA 02139 USA.; Vander Heiden, MG (通讯作者)，MIT, Dept Biol, 77 Massachusetts Ave, Cambridge, MA 02139 USA.; Vander Heiden, MG (通讯作者)，Broad Inst, Cambridge Ctr 7, Cambridge, MA 02142 USA.; Vander Heiden, MG (通讯作者)，Dana Farber Canc Inst, Boston, MA 02115 USA.	mvh@mit.edu		Chin, Christopher/0000-0002-2140-3197; Mayers, Jared/0000-0002-8607-1787	U.S. NIH National Cancer Institute (NCI) [F30CA183474]; National Institute of General Medical Sciences [T32GM007753]; NCI [P30CA1405141, R01CA168653, R01CA201276]; Burroughs Wellcome Fund; Eisen and Chang Families; Ludwig Center at Massachusetts Institute of Technology; Stand Up To Cancer; Lustgarten Foundation; NATIONAL CANCER INSTITUTE [U01CA210171, R01CA201276, P30CA014051, F30CA183474, R01CA1…	U.S. NIH National Cancer Institute (NCI); National Institute of General Medical Sciences(United States Department of Health & Human ServicesNational Institutes of Health (NIH) - USANIH National Institute of General Medical Sciences (NIGMS)); NCI(United States Department of Health & Human ServicesNational Institutes of Health (NIH) - USANIH National Cancer Institute (NCI)); Burroughs Wellcome Fund…	J.R.M. acknowledges support from U.S. NIH National Cancer Institute (NCI) grant F30CA183474 and National Institute of General Medical Sciences grant T32GM007753. A.N.L. is a Robert Black Fellow of the Damon Runyon Cancer Research Foundation, DRG-2241-15. M.G.V.H. acknowledges support from NCI grants P30CA1405141, R01CA168653, and R01CA201276; the Burroughs Wellcome Fund; the Eisen and Chang Famil…	Bardeesy N, 2006, P NATL ACAD SCI USA, V103, P5947, DOI 10.1073/pnas.0601273103; Barrett T, 2011, NUCLEIC ACIDS RES, V39, pD1005, DOI 10.1093/nar/gkq1184; Biankin AV, 2012, NATURE, V491, P399, DOI 10.1038/nature11547; Birsoy K, 2015, CELL, V162, P540, DOI 10.1016/j.cell.2015.07.016; Boroughs LK, 2015, NAT CELL BIOL, V17, P351, DOI 10.1038/ncb3124; Brosnan JT, 2003, J NUTR, V133, p2068S, DOI 10.10…	39	313	317	4	83	AMER ASSOC ADVANCEMENT SCIENCE	WASHINGTON	1200 NEW YORK AVE, NW, WASHINGTON, DC 20005 USA	0036-8075	1095-9203		SCIENCE	Science	SEP 9	2016	353	6304
J	Danai, LV; Babic, A; Rosenthal, MH; Dennstedt, EA; Muir, A; Lien, EC; Mayers, JR; Tai, K; Lau, AN; Jones-Sali, P; Prado, CM; Petersen, GM; Takahashi, N; Sugimoto, M; Yeh, JJ; Lopez, N; Bardeesy, N; Fernandez-del Castillo, C; Liss, AS; Koong, AC; Bui, J; Yuan, C; Welch, MW; Brais, LK; Kulke, MH; Dennis, C; Clish, CB; Wolpin, BM; Vander Heiden, MG				Danai, Laura V.; Babic, Ana; Rosenthal, Michael H.; Dennstedt, Emily A.; Muir, Alexander; Lien, Evan C.; Mayers, Jared R.; Tai, Karen; Lau, Allison N.; Jones-Sali, Paul; Prado, Carla M.; Petersen, Gloria M.; Takahashi, Naoki; Sugimoto, Motokazu; Yeh, Jen Jen; Lopez, Nicole; Bardeesy, Nabeel; Fernandez-del Castillo, Carlos; Liss, Andrew S.; Koong, Albert C.; Bui, Justin; Yuan, Chen; Welch, Marisa …			Altered exocrine function can drive adipose wasting in early pancreatic cancer	NATURE			English	Article							BODY-MASS INDEX; CACHEXIA; LIPOLYSIS; ADENOCARCINOMA; INSUFFICIENCY; MECHANISMS; SURVIVAL; ANOREXIA; OBESITY; MICE	Malignancy is accompanied by changes in the metabolism of both cells and the organism(1,2). Pancreatic ductal adenocarcinoma (PDAC) is associated with wasting of peripheral tissues, a metabolic syndrome that lowers quality of life and has been proposed to decrease survival of patients with cancer(3,4). Tissue wasting is a multifactorial disease and targeting specific circulating factors to revers…	[Danai, Laura V.; Dennstedt, Emily A.; Muir, Alexander; Lien, Evan C.; Mayers, Jared R.; Tai, Karen; Lau, Allison N.; Jones-Sali, Paul; Vander Heiden, Matthew G.] MIT, Koch Inst Integrat Canc Res, 77 Massachusetts Ave, Cambridge, MA 02139 USA; [Danai, Laura V.; Dennstedt, Emily A.; Muir, Alexander; Lien, Evan C.; Mayers, Jared R.; Tai, Karen; Lau, Allison N.; Jones-Sali, Paul; Vander Heiden, Matt…		Vander Heiden, MG (通讯作者)，MIT, Koch Inst Integrat Canc Res, 77 Massachusetts Ave, Cambridge, MA 02139 USA.; Vander Heiden, MG (通讯作者)，MIT, Dept Biol, Cambridge, MA 02139 USA.; Wolpin, BM; Vander Heiden, MG (通讯作者)，Dana Farber Canc Inst, Boston, MA 02115 USA.; Vander Heiden, MG (通讯作者)，Broad Inst MIT & Harvard Univ, Cambridge, MA 02142 USA.	bwolpin@partners.org; mvh@mit.edu	yuan, chen/N-7118-2019; Clish, Clary/AAB-7124-2019; Clish, Clary B/ABB-9374-2021; Liss, Andrew/L-9696-2019; Castillo, Carlos Fenandez-del/AAO-2602-2020	Clish, Clary B/0000-0001-8259-9245; Yuan, Chen/0000-0002-0708-9648; Muir, Alexander/0000-0003-3811-3054; Tai, Karen/0000-0001-6182-9718; Lopez, Nicole/0000-0002-4807-7360; Rosenthal, Michael/0000-0002-5085-3904	Lustgarten Foundation; NIH Ruth Kirschstein Fellowship [F32CA210421]; Damon Runyon Cancer Research Foundation [DRG-2299-17, DRG-2241-15]; Robert T. and Judith B. Hale Fund for Pancreatic Cancer Research; NIH/NCI [U01CA210171]; Department of Defense [CA130288]; Pancreatic Cancer Action Network; Noble Effort Fund; Peter R. Leavitt Family Fund; Wexler Family Fund; Howard Hughes Medical Institute; St…	Lustgarten Foundation; NIH Ruth Kirschstein Fellowship(United States Department of Health & Human ServicesNational Institutes of Health (NIH) - USA); Damon Runyon Cancer Research Foundation; Robert T. and Judith B. Hale Fund for Pancreatic Cancer Research; NIH/NCI(United States Department of Health & Human ServicesNational Institutes of Health (NIH) - USANIH National Cancer Institute (NCI)); Depa…	We thank members of the Vander Heiden and Wolpin laboratories for discussions and the Koch Institute Swanson Biotechnology Center, particularly the Animal Imaging and Preclinical Testing Facility, for technical assistance. Major funding for this work was provided by the Lustgarten Foundation to B.M.W. and M.G.V.H. L.V.D. was supported by NIH Ruth Kirschstein Fellowship (F32CA210421). A.B. was sup…	Agustsson T, 2007, CANCER RES, V67, P5531, DOI 10.1158/0008-5472.CAN-06-4585; Apte M., 2011, PANCREAPEDIA EXOCRIN, V1, P6, DOI [10.3998/panc.2011.10, DOI 10.3998/PANC.2011.10]; Choi YM, 2015, PLOS ONE, V10, DOI 10.1371/journal.pone.0135083; DERSIMONIAN R, 1986, CONTROL CLIN TRIALS, V7, P177, DOI 10.1016/0197-2456(86)90046-2; DEWYS WD, 1980, AM J MED, V69, P491, DOI 10.1016/S0149-2918(05)80001-3; …	33	67	70	0	24	NATURE PUBLISHING GROUP	LONDON	MACMILLAN BUILDING, 4 CRINAN ST, LONDON N1 9XW, ENGLAND	0028-0836	1476-4687		NATURE	Nature	JUN 28	2018	558	7711
J	Chang, ML				Chang, Ming-Ling			Fatty Pancreas-Centered Metabolic Basis of Pancreatic Adenocarcinoma: From Obesity, Diabetes and Pancreatitis to Oncogenesis	BIOMEDICINES			English	Article						fatty pancreas; PDAC; metabolic; obesity; fatty infiltration; fatty replacement	BETA-CELL FUNCTION; ECTOPIC FAT; INSULIN-SECRETION; COMPUTED-TOMOGRAPHY; BARIATRIC SURGERY; LIVER-DISEASE; RISK-FACTORS; CANCER; STEATOSIS; ACCUMULATION	Pancreatic ductal adenocarcinoma (PDAC) is one of the deadliest types of cancer, and it is currently the third most common cause of cancer death in the U.S.A. Progress in the fight against PDAC has been hampered by an inability to detect it early in the overwhelming majority of patients, and also by the reduced oxygen levels and nutrient perfusion caused by new matrix formation through the activa…	[Chang, Ming-Ling] Chang Gung Mem Hosp, Dept Gastroenterol & Hepatol, Div Hepatol, Taoyuan 333423, Taiwan; [Chang, Ming-Ling] Chang Gung Univ, Coll Med, Taoyuan 333323, Taiwan		Chang, ML (通讯作者)，Chang Gung Mem Hosp, Dept Gastroenterol & Hepatol, Div Hepatol, Taoyuan 333423, Taiwan.; Chang, ML (通讯作者)，Chang Gung Univ, Coll Med, Taoyuan 333323, Taiwan.	mlchang8210@gmail.com			Chang Gung Medical Research Program [CMRPG3I0413, CMRPG3L1191, CMRPG3M0211, CMRPG1K0111-3]; National Science Council, Taiwan [MOST 110-2629-B-182-001-, 110-2314-B-182-044-]	Chang Gung Medical Research Program; National Science Council, Taiwan(Ministry of Science and Technology, Taiwan)	This study was supported by grants from the Chang Gung Medical Research Program (CMRPG3I0413, CMRPG3L1191, CMRPG3M0211 and CMRPG1K0111-3) and the National Science Council, Taiwan (MOST 110-2629-B-182-001- and 110-2314-B-182-044-). The funders had no role in study design, data collection and analysis, decision to publish, or preparation of the manuscript.	Anand Rama, 2011, Indian J Endocrinol Metab, V15, P51, DOI 10.4103/2230-8210.77587; Augereau C, 2016, HUM MOL GENET, V25, P5017, DOI 10.1093/hmg/ddw332; Bedossa P, 2017, LIVER INT, V37, P85, DOI 10.1111/liv.13301; Begovatz P, 2015, DIABETOLOGIA, V58, P1646, DOI 10.1007/s00125-015-3544-5; Bi Y, 2019, DIABETES-METAB RES, V35, DOI 10.1002/dmrr.3142; Bonal C, 2009, GASTROENTEROLOGY, V136, P309, DOI 1…	152	0	0	1	1	MDPI	BASEL	ST ALBAN-ANLAGE 66, CH-4052 BASEL, SWITZERLAND		2227-9059		BIOMEDICINES	Biomedicines	MAR	2022	10	3
J	Kim, SC; Park, KT; Lee, YJ; Lee, SS; Seo, DW; Lee, SK; Kim, MH; Jang, SJ; Byun, H; Han, DJ				Kim, Song C.; Park, Kwan T.; Lee, Young J.; Lee, Sang S.; Seo, Dong W.; Lee, Seong K.; Kim, Myung H.; Jang, Se J.; Byun, H.; Han, Duck J.			Intraductal papillary mucinous neoplasm of the pancreas: clinical characteristics and treatment outcomes of 118 consecutive patients from a single center	JOURNAL OF HEPATO-BILIARY-PANCREATIC SURGERY			English	Article						intraductal; papillary; mucinous; neoplasm; pancreas	TUMOR; ADENOCARCINOMA	Background/Purpose. Appropriate surgical treatment strategies based on clinicopathological findings are unavailable for intraductal papillary mucinous neoplasm (IPMN) of the pancreas. We investigated the clinical features of pancreatic IPMN in a single-center database in order to design an optimal surgical strategy. Methods. The medical records of 118 consecutive patients who had undergone surgic…	[Kim, Song C.; Park, Kwan T.; Lee, Young J.; Lee, Sang S.; Han, Duck J.] Univ Ulsan, Coll Med, Dept Surg, Seoul 138736, South Korea; [Kim, Song C.; Park, Kwan T.; Lee, Young J.; Lee, Sang S.; Seo, Dong W.; Lee, Seong K.; Kim, Myung H.; Jang, Se J.; Byun, H.; Han, Duck J.] Asan Med Ctr, Seoul 138736, South Korea; [Seo, Dong W.; Lee, Seong K.; Kim, Myung H.] Univ Ulsan, Coll Med, Dept Gastroenterol…		Kim, SC (通讯作者)，Univ Ulsan, Coll Med, Dept Surg, 388-1 Pungnap Dong, Seoul 138736, South Korea.		Lee, Sang Soo/AAD-8922-2021					BASTID C, 1991, PANCREAS, V6, P15, DOI 10.1097/00006676-199101000-00003; Chari ST, 2002, GASTROENTEROLOGY, V123, P1500, DOI 10.1053/gast.2002.36552; Falconi M, 2001, BRIT J SURG, V88, P376, DOI 10.1046/j.1365-2168.2001.01720.x; FURUKAWA T, 1992, CANCER-AM CANCER SOC, V70, P1505, DOI 10.1002/1097-0142(19920915)70:6<1505::AID-CNCR2820700611>3.0.CO;2-D; HWANG S, 1997, KOREAN J GASTOENTERO, V29, P815…	25	64	66	0	3	SPRINGER TOKYO	TOKYO	3-3-13, HONGO, BUNKYO-KU, TOKYO, 113-0033, JAPAN	0944-1166			J HEPATO-BILIARY-PAN	J. Hepato-Biliary-Pancreatic Surg.	MAR	2008	15	2
J	Larsson, SC; Giovannucci, E; Wolk, A				Larsson, Susanna C.; Giovannucci, Edward; Wolk, Alicja			Folate intake, MTHFR polymorphisms, and risk of esophageal, gastric, and pancreatic cancer: A meta-analysis	GASTROENTEROLOGY			English	Article							SQUAMOUS-CELL CARCINOMA; METHYLENETETRAHYDROFOLATE-REDUCTASE GENE; GENOMIC DNA HYPOMETHYLATION; 5,10-METHYLENETETRAHYDROFOLATE REDUCTASE; CHINESE POPULATION; COLORECTAL-CANCER; STOMACH-CANCER; UNITED-STATES; THYMIDYLATE SYNTHASE; C677T POLYMORPHISM	Background & Aims: Increasing evidence suggests that a low folare intake and impaired folate metabolism may be implicated in the development of gastrointestinal cancers. We conducted a systematic review with meta-analysis of epidemiologic studies evaluating the association of folate intake or genetic polymorphisms in S,10-methylenetetrahydrofolate reductase (MTHFR), a central enzyme in folate met…	Karolinska Inst, Natl Inst Environm Med, Div Nutr Epidemiol, SE-17177 Stockholm, Sweden; Harvard Univ, Sch Med, Boston, MA USA; Harvard Univ, Sch Publ Hlth, Dept Nutr, Boston, MA 02115 USA; Harvard Univ, Sch Publ Hlth, Dept Epidemiol, Boston, MA 02115 USA; Brigham & Womens Hosp, Dept Med, Channing Lab, Boston, MA USA		Larsson, SC (通讯作者)，Karolinska Inst, Natl Inst Environm Med, Div Nutr Epidemiol, Box 210, SE-17177 Stockholm, Sweden.	susanna.larsson@ki.se	Larsson, Susanna C./F-6065-2015	Larsson, Susanna C./0000-0003-0118-0341				BAGHURST PA, 1991, AM J EPIDEMIOL, V134, P167, DOI 10.1093/oxfordjournals.aje.a116069; BAILEY LB, 1990, J NUTR, V120, P1508, DOI 10.1093/jn/120.suppl_11.1508; Bailey LB, 2004, NUTR REV, V62, pS14, DOI 10.1111/j.1753-4887.2004.tb00065.x; Bailey LB, 2003, J NUTR, V133, p3748S, DOI 10.1093/jn/133.11.3748S; BARAK AJ, 1987, BIOCHEM CELL BIOL, V65, P230, DOI 10.1139/o87-029; Blount BC, 1997, P NATL ACA…	91	210	222	0	31	W B SAUNDERS CO-ELSEVIER INC	PHILADELPHIA	1600 JOHN F KENNEDY BOULEVARD, STE 1800, PHILADELPHIA, PA 19103-2899 USA	0016-5085	1528-0012		GASTROENTEROLOGY	Gastroenterology	OCT	2006	131	4
J	Israel, M				Israel, Maurice			An alteration of the endocrine pancreas involved in cancer	CANCER CAUSES & CONTROL			English	Article						Cancer metabolism; Anabolic-catabolic rewiring; Endocrine pancreas alteration; Insulin-glucagon regulation		Tumor cells display hybrid metabolic features: some of their enzymes are phosphorylated as normally observed when catabolic hormones stimulate Gs-coupled receptors, whereas other enzymes adopt a configuration normally found in anabolic situations, mediated via tyrosine kinase receptors. Consequently, tumor cells have to rewire their metabolic pathways differently, whereas differentiated cells see…	CNRS, F-91190 Gif Sur Yvette, France		Israel, M (通讯作者)，CNRS, F-91190 Gif Sur Yvette, France.	mauisrael@wanadoo.fr						Braun M, 2004, J PHYSIOL-LONDON, V559, P397, DOI 10.1113/jphysiol.2004.066563; Hemminki K, 2010, ONCOLOGIST, V15, P548, DOI 10.1634/theoncologist.2009-0300; Israel M, 2014, CANC THERAPY, V10, P1; Israel M, 2012, CANC THERAPY, V8, P171; Israel M, 2012, MOL CANCER, V11, DOI 10.1186/1476-4598-11-63; Israel M, 2011, MOL CANCER, V10, DOI 10.1186/1476-4598-10-70; Madhok BM, 2010, BRIT J CANCER, V102, P…	8	0	0	0	4	SPRINGER	DORDRECHT	VAN GODEWIJCKSTRAAT 30, 3311 GZ DORDRECHT, NETHERLANDS	0957-5243	1573-7225		CANCER CAUSE CONTROL	Cancer Causes Control	DEC	2014	25	12
J	Simon, B; Printz, H				Simon, B; Printz, H			Epidemiological trends in pancreatic neoplasias	DIGESTIVE DISEASES			English	Review						pancreatic cancer; epidemiology; risk factors; prevention; public health; genetic markers	PAST MEDICAL HISTORY; K-RAS MUTATIONS; CIGARETTE-SMOKING; DIABETES-MELLITUS; CANCER RISK; GLUCOSE-METABOLISM; SEARCH PROGRAM; UNITED-STATES; MORTALITY; ALCOHOL	Primary prevention is the most effective approach to reduce the incidence of pancreatic cancer. Epidemiological studies have contributed to the identification of risk factors for pancreatic cancer, suggesting an association with age, various medical conditions, environmental and lifestyle risk factors, and occupational and genetic conditions. Age is the strongest risk factor. The most consistentl…	Univ Marburg, Ctr Internal Med, Dept Gastroenterol Metab & Endocrinol, D-35034 Marburg, Germany		Simon, B (通讯作者)，Univ Marburg, Ctr Internal Med, Dept Gastroenterol Metab & Endocrinol, Baldingerstr, D-35034 Marburg, Germany.	Simonb@mailer.uni-marburg.de						ANDERSON KE, 1996, CANC EPIDEMIOLOGY PR, P725; ARMSTRONG B, 1975, INT J CANCER, V15, P617, DOI 10.1002/ijc.2910150411; Augustsson K, 1999, LANCET, V353, P703, DOI 10.1016/S0140-6736(98)06099-1; BAGHURST PA, 1991, AM J EPIDEMIOL, V134, P167, DOI 10.1093/oxfordjournals.aje.a116069; BANSAL P, 1995, GASTROENTEROLOGY, V109, P247, DOI 10.1016/0016-5085(95)90291-0; Berger DH, 1999, CANCER, V85, P326, DO…	107	29	36	0	4	KARGER	BASEL	ALLSCHWILERSTRASSE 10, CH-4009 BASEL, SWITZERLAND	0257-2753	1421-9875		DIGEST DIS	Dig. Dis.		2001	19	1
J	Hu, SP; Zhang, J; Zuo, CJ; Cheng, C; Liu, QH; Sun, GF				Hu, Shengping; Zhang, Jian; Zuo, Changjing; Cheng, Chao; Liu, Qinghua; Sun, Gaofeng			F-18-FDG-PET/CT findings in pancreatic metastasis	RADIOLOGIA MEDICA			English	Article						F-18-FDG-PET/CT; Contrast-enhanced CT; Pancreatic metastasis; Pancreas	RENAL-CELL CARCINOMA; FDG-PET/CT; TUMORS	This study aimed to evaluate the fluorodeoxyglucose positron emission tomography/computed tomography (FDG-PET/CT) findings and pattern of FDG uptake in pancreatic metastases. A total of 19 consecutive patients (26 lesions) with histologically or clinically confirmed pancreatic metastases who had undergone F-18-FDG-PET/CT were enrolled in this retrospective study. Among the 19 patients, 14 patient…	[Hu, Shengping; Zhang, Jian; Zuo, Changjing; Cheng, Chao; Liu, Qinghua; Sun, Gaofeng] Second Mil Med Univ, Changhai Hosp, Dept Nucl Med, Shanghai 200433, Peoples R China		Zuo, CJ (通讯作者)，Second Mil Med Univ, Changhai Hosp, Dept Nucl Med, 168 Changhai Rd, Shanghai 200433, Peoples R China.	ritahsp@163.com; abiaoxp@163.com; changjing.zuo@qq.com; chao-cheng-1999@163.com; shlqh@126.com; sgf1256@yahoo.com.cn			National Nature Science Foundation of China [81170435]; Shanghai Leading Talent Team Construction Special Funds [2011-036]	National Nature Science Foundation of China(National Natural Science Foundation of China (NSFC)); Shanghai Leading Talent Team Construction Special Funds	This study was supported by the National Nature Science Foundation of China, No. 81170435 and the Shanghai Leading Talent Team Construction Special Funds, No. 2011-036.	Angelelli G, 2012, RADIOL MED, V117, P369, DOI 10.1007/s11547-011-0736-z; Borschitz T, 2010, THYROID, V20, P93, DOI 10.1089/thy.2009.0026; Corwin MT, 2013, ACTA RADIOL, V54, P349, DOI 10.1258/ar.2012.120693; Crippa S, 2006, WORLD J SURG, V30, P1536, DOI 10.1007/s00268-005-0464-4; Desai B, 2011, CLIN NUCL MED, V36, P961, DOI 10.1097/RLU.0b013e3182291d1a; Dong AS, 2013, CLIN NUCL MED, V38, pE354, D…	23	8	8	1	4	SPRINGER-VERLAG ITALIA SRL	MILAN	VIA DECEMBRIO, 28, MILAN, 20137, ITALY	0033-8362	1826-6983		RADIOL MED	Radiol. Med.	OCT	2015	120	10
J	Li, DH				Li, DH			Molecular epidemiology of pancreatic cancer	CANCER JOURNAL			English	Article						etiology; K-ras mutation; DNA adduct; oxidative DNA damage; polymorphism; carcinogen metabolism; genetic susceptibility	DNA ADDUCT LEVELS; K-RAS MUTATIONS; GENETIC-POLYMORPHISM; LIPID-PEROXIDATION; CIGARETTE-SMOKING; OXIDATIVE STRESS; LUNG-CANCER; RISK; SUSCEPTIBILITY; ACTIVATION	Pancreatic cancer is a leading cause of cancer-related death in this country. There are no early screening tests and no effective treatment options for this deadly disease. Prevention of pancreatic cancer is difficult because little is known about the etiology. Main risk factors for pancreatic cancer include cigarette smoking, dietary factors, and maybe occupational exposure to certain carcinogen…	Univ Texas, MD Anderson Canc Ctr, Dept Gastrointestinal Med Oncol, Houston, TX 77030 USA		Li, DH (通讯作者)，Univ Texas, MD Anderson Canc Ctr, Dept Gastrointestinal Med Oncol, 1515 Holcombe Blvd,Box 426, Houston, TX 77030 USA.				NCI NIH HHS [CA84581] Funding Source: Medline; NIEHS NIH HHS [P3O ES07784] Funding Source: Medline; NATIONAL CANCER INSTITUTE [R03CA084581] Funding Source: NIH RePORTER; NATIONAL INSTITUTE OF ENVIRONMENTAL HEALTH SCIENCES [P30ES007784] Funding Source: NIH RePORTER	NCI NIH HHS(United States Department of Health & Human ServicesNational Institutes of Health (NIH) - USANIH National Cancer Institute (NCI)); NIEHS NIH HHS(United States Department of Health & Human ServicesNational Institutes of Health (NIH) - USANIH National Institute of Environmental Health Sciences (NIEHS)); NATIONAL CANCER INSTITUTE(United States Department of Health & Human ServicesNational…		Ahlgren JD, 1996, SEMIN ONCOL, V23, P241; *AM CANC SOC, 2000, CANC FIG FACTS 2000; AMES BN, 1993, P NATL ACAD SCI USA, V90, P7915, DOI 10.1073/pnas.90.17.7915; Anderson KE, 1997, CARCINOGENESIS, V18, P1085, DOI 10.1093/carcin/18.5.1085; ANDERSON KE, 1996, CANC EPIDEMIOLOGY PR, P725; Bardin JA, 1997, AM J IND MED, V32, P240, DOI 10.1002/(SICI)1097-0274(199709)32:3<240::AID-AJIM9>3.0.CO;2-0; Bartsc…	65	40	41	1	3	LIPPINCOTT WILLIAMS & WILKINS	PHILADELPHIA	TWO COMMERCE SQ, 2001 MARKET ST, PHILADELPHIA, PA 19103 USA	1528-9117	1540-336X		CANCER J	Cancer J.	JUL-AUG	2001	7	4
J	Li, KL; Xiao, Y; Bian, J; Han, L; He, CA; El-Omar, E; Gong, L; Wang, M				Li, Kailin; Xiao, Yao; Bian, Ji; Han, Lin; He, Caian; El-Omar, Emad; Gong, Lan; Wang, Min			Ameliorative Effects of Gut Microbial Metabolite Urolithin A on Pancreatic Diseases	NUTRIENTS			English	Review						urolithin A; pancreas; autophagy; microbiota; diet	ENDOPLASMIC-RETICULUM STRESS; ELLAGIC ACID; INSULIN-RESISTANCE; INFLAMMATION; CELLS; MACROPHAGES; PREVALENCE; MODULATION; ACTIVATION; INHIBITION	Urolithin A (Uro A) is a dietary metabolite of the intestinal microbiota following the ingestion of plant-based food ingredients ellagitannins and ellagic acid in mammals. Accumulating studies have reported its multiple potential health benefits in a broad range of diseases, including cardiovascular disease, cancer, cognitive impairment, and diabetes. In particular, Uro A is safe via direct oral …	[Li, Kailin; Xiao, Yao; Han, Lin; He, Caian; Wang, Min] Northwest A&F Univ, Coll Food Sci & Engn, Xianyang 712100, Peoples R China; [Bian, Ji] Univ Sydney, Royal North Shore Hosp, Sydney Med Sch, Kolling Inst, St Leonards, NSW 2065, Australia; [El-Omar, Emad; Gong, Lan] Univ New South Wales, St George & Sutherland Clin Sch, Microbiome Res Ctr, Sydney, NSW 2052, Australia		Wang, M (通讯作者)，Northwest A&F Univ, Coll Food Sci & Engn, Xianyang 712100, Peoples R China.; Gong, L (通讯作者)，Univ New South Wales, St George & Sutherland Clin Sch, Microbiome Res Ctr, Sydney, NSW 2052, Australia.	ailklin@nwsuaf.edu.cn; changyangxiaoyao@163.com; jbia3972@uni.sydney.edu.au; hanlin730@163.com; caian.he@nwafu.edu.cn; e.el-omar@unsw.edu.au; l.gong@unsw.edu.au; wangmin20050606@163.com	He, Caian/AAK-4267-2021; Gong, Lan/O-7886-2019	He, Caian/0000-0001-9583-1330; Gong, Lan/0000-0003-3136-1565	Natural Science Foundation of China [32001701]; Key Research and Development Program of Shaanxi	Natural Science Foundation of China(National Natural Science Foundation of China (NSFC)); Key Research and Development Program of Shaanxi	This research was funded by the Natural Science Foundation of China (32001701) and Key Research and Development Program of Shaanxi (Program No.2022NY-022).	Abdel-Hamid AAM, 2016, J MOL HISTOL, V47, P183, DOI 10.1007/s10735-016-9664-5; Abuarab N, 2017, SCI SIGNAL, V10, DOI 10.1126/scisignal.aal4161; Albasher G, 2022, SAUDI J BIOL SCI, V29, P1210, DOI 10.1016/j.sjbs.2021.09.045; Alfei S, 2020, ANTIOXIDANTS-BASEL, V9, DOI 10.3390/antiox9080707; Andersen DK, 2017, DIABETES, V66, P1103, DOI 10.2337/db16-1477; Andreux PA, 2019, NAT METAB, V1, P595, DOI 10…	122	0	0	1	1	MDPI	BASEL	ST ALBAN-ANLAGE 66, CH-4052 BASEL, SWITZERLAND		2072-6643		NUTRIENTS	Nutrients	JUN	2022	14	12
J	Kashiwagi, K; Yanagida, M; Matsui, D; Tanaka, M; Sugimoto, K; Chen, HL; Ichikawa-Tomikawa, N; Marubashi, S; Suzuki, H; Chiba, H				Kashiwagi, Korehito; Yanagida, Mai; Matsui, Daiki; Tanaka, Mizuko; Sugimoto, Kotaro; Chen, Honglei; Ichikawa-Tomikawa, Naoki; Marubashi, Shigeru; Suzuki, Hiroyuki; Chiba, Hideki			Expression of liver X receptors in normal and refractory carcinoma tissues of the human lung and pancreas	HISTOLOGY AND HISTOPATHOLOGY			English	Article						Liver X receptor; Nuclear receptor; Small cell lung carcinoma; Pancreatic ductal adenocarcioma; Epithelial cell	NUCLEAR RECEPTOR; LXR-ALPHA; CELL-PROLIFERATION; CHOLESTEROL UPTAKE; CANCER; METABOLISM; GROWTH; BETA; MICE; ADENOCARCINOMA	Liver X receptors (LXRs) participate not only in maintaining cholesterol homeostasis but also in controlling cellular growth in many types of normal and tumor cells. We previously reported that LXR alpha was aberrantly expressed in human oral squamous cell carcinoma (HOSCC) tissues and cell lines, and that LXR stimulation led to significant reduction of proliferation of HOSCC cells via accelerati…	[Kashiwagi, Korehito; Yanagida, Mai; Matsui, Daiki; Tanaka, Mizuko; Sugimoto, Kotaro; Ichikawa-Tomikawa, Naoki; Chiba, Hideki] Fukushima Med Univ, Sch Med, Dept Basic Pathol, Hikarigaoka 1, Fukushima 960125, Japan; [Marubashi, Shigeru] Fukushima Med Univ, Sch Med, Dept Hepatobiliary Pancreat & Transplant Surg, Fukushima, Japan; [Suzuki, Hiroyuki] Fukushima Med Univ, Sch Med, Dept Chest Surg, Fuku…		Chiba, H (通讯作者)，Fukushima Med Univ, Sch Med, Dept Basic Pathol, Hikarigaoka 1, Fukushima 960125, Japan.	hidchiba@fmu.ac.jp	Sugimoto, Kotaro/AAE-9873-2020; Chen, Honglei/ABG-8632-2021	Sugimoto, Kotaro/0000-0002-5299-7610	JSPS KAKENHI Grant [JP16K19083]	JSPS KAKENHI Grant(Ministry of Education, Culture, Sports, Science and Technology, Japan (MEXT)Japan Society for the Promotion of ScienceGrants-in-Aid for Scientific Research (KAKENHI))	We thank Ayumi Hozumi and Keiko Watari for their technical assistance. This work was supported by JSPS KAKENHI Grant Number JP16K19083.	Annicotte JS, 2004, ANAT REC PART A, V277A, P312, DOI 10.1002/ar.a.20015; APFEL R, 1994, MOL CELL BIOL, V14, P7025, DOI 10.1128/MCB.14.10.7025; Bovenga F, 2015, CELL METAB, V21, P517, DOI 10.1016/j.cmet.2015.03.002; Calkin AC, 2012, NAT REV MOL CELL BIO, V13, P213, DOI 10.1038/nrm3312; Candelaria NR, 2014, PLOS ONE, V9, DOI 10.1371/journal.pone.0106289; Fan X, 2008, P NATL ACAD SCI USA, V105, P13…	37	4	5	0	7	F HERNANDEZ	MURCIA	PLAZA FUENSANTA 2-7 C, 30008 MURCIA, SPAIN	0213-3911	1699-5848		HISTOL HISTOPATHOL	Histol. Histopath.	MAY	2018	33	5
J	Duell, EJ; Holly, EA				Duell, EJ; Holly, EA			Reproductive and menstrual risk factors for pancreatic cancer: A population-based study of San Francisco Bay Area women	AMERICAN JOURNAL OF EPIDEMIOLOGY			English	Article						case-control studies; estrogens; hormones; menstruation; pancreatic neoplasms; reproduction; smoking; women	HORMONE REPLACEMENT THERAPY; UNITED-STATES; ADENOCARCINOMA; PARITY; METABOLISM; CARCINOMA; MORTALITY; GLUCOSE; HISTORY; COLON	Study results regarding risks associated with reproductive characteristics and pancreatic cancer have been mixed. Using data from a population-based case-control study of pancreatic cancer, the authors assessed the role of menstrual factors, reproductive factors, and hormone use in the etiology of pancreatic cancer among women (241 cases, 818 controls). Rapid case ascertainment was used in six Sa…	Dartmouth Coll Sch Med, DHMC, Norris Cotton Canc Ctr, Dept Community & Family Med, Lebanon, NH 03756 USA; Univ Calif San Francisco, Sch Med, Dept Epidemiol & Biostat, Div Canc Epidemiol, San Francisco, CA 94143 USA		Duell, EJ (通讯作者)，Dartmouth Coll Sch Med, DHMC, Norris Cotton Canc Ctr, Dept Community & Family Med, 7927 Rubin Bldg,1 Med Ctr Dr, Lebanon, NH 03756 USA.	eric.duell@dartmouth.edu		Duell, Eric J/0000-0001-5256-0163	NCI NIH HHS [CA59706, CA89726, CA98889] Funding Source: Medline; NATIONAL CANCER INSTITUTE [R03CA089726, R01CA098889, R01CA059706] Funding Source: NIH RePORTER	NCI NIH HHS(United States Department of Health & Human ServicesNational Institutes of Health (NIH) - USANIH National Cancer Institute (NCI)); NATIONAL CANCER INSTITUTE(United States Department of Health & Human ServicesNational Institutes of Health (NIH) - USANIH National Cancer Institute (NCI))		ADAMI HO, 1989, INT J CANCER, V44, P833, DOI 10.1002/ijc.2910440515; CANTOR KP, 1993, CANCER CAUSE CONTROL, V4, P505, DOI 10.1007/BF00052425; CORBISHLEY TP, 1986, ANTICANCER RES, V6, P219; DEMESQUITA HBB, 1992, INT J CANCER, V52, P24, DOI 10.1002/ijc.2910520106; Duell EJ, 2002, CANCER RES, V62, P4630; Duell EJ, 2002, JNCI-J NATL CANCER I, V94, P297, DOI 10.1093/jnci/94.4.297; Espeland MA, 1998, D…	28	43	44	0	2	OXFORD UNIV PRESS INC	CARY	JOURNALS DEPT, 2001 EVANS RD, CARY, NC 27513 USA	0002-9262			AM J EPIDEMIOL	Am. J. Epidemiol.	APR 15	2005	161	8
J	Cao, XH; Jia, G; Zhang, T; Yang, M; Wang, B; Wassenaar, PA; Cheng, H; Knopp, MV; Sun, DX				Cao, Xianhua; Jia, Guang; Zhang, Tao; Yang, Ming; Wang, Bing; Wassenaar, Peter A.; Cheng, Hao; Knopp, Michael V.; Sun, Duxin			Non-invasive MRI tumor imaging and synergistic anticancer effect of HSP90 inhibitor and glycolysis inhibitor in RIP1-Tag2 transgenic pancreatic tumor model	CANCER CHEMOTHERAPY AND PHARMACOLOGY			English	Article						MRI imaging; synergistic effect; HSP90 inhibitor; glycolysis inhibitor; transgenic mice; pancreatic tumor	GROWTH-FACTOR RECEPTOR; POSITRON-EMISSION-TOMOGRAPHY; CANCER-CELLS; MULTISTAGE CARCINOGENESIS; SOLID TUMORS; PHASE-III; EXPRESSION; CARCINOMA; GEMCITABINE; GLUT1	Purposes To utilize non-invasive MRI imaging for real-time testing the synergistic effects of HSP90 inhibitor and glycolysis inhibitor for pancreatic cancer therapy in spontaneous pancreatic cancer mouse model. Materials and methods Transgenic RIP1-Tag2 spontaneous pancreatic cancer mice were treated with geldanamycin (GA, 5 mg/kg) and/or 3- Bromo-pyruvate (3-BrPA, 5 mg/kg) from 8 to 12 weeks of …	[Cao, Xianhua; Zhang, Tao; Wang, Bing; Cheng, Hao; Sun, Duxin] Ohio State Univ, Sch Pharm, Div Pharmaceut, Columbus, OH 43210 USA; [Jia, Guang; Yang, Ming; Wassenaar, Peter A.; Knopp, Michael V.] Ohio State Univ, Dept Radiol, Columbus, OH 43210 USA		Sun, DX (通讯作者)，Ohio State Univ, Sch Pharm, Div Pharmaceut, 500 W 12th Ave, Columbus, OH 43210 USA.	sun.176@osu.edu	Jia, Guang/E-3312-2011; Jia, Guang/A-1275-2016; Sun, Duxin/AAA-1774-2022; Zhang, Tao/A-7339-2012					Baker CH, 2002, CANCER RES, V62, P1996; Bergers G, 1999, SCIENCE, V284, P808, DOI 10.1126/science.284.5415.808; Berlin JD, 2002, J CLIN ONCOL, V20, P3270, DOI 10.1200/JCO.2002.11.149; Bouvet M, 2005, CANCER RES, V65, P9829, DOI 10.1158/0008-5472.CAN-05-1548; Bruns CJ, 2000, CANCER RES, V60, P2926; Buchler P, 2003, PANCREAS, V26, P56, DOI 10.1097/00006676-200301000-00010; Burt BM, 2001, NEOPLASIA,…	47	25	27	0	6	SPRINGER	NEW YORK	233 SPRING ST, NEW YORK, NY 10013 USA	0344-5704			CANCER CHEMOTH PHARM	Cancer Chemother. Pharmacol.	NOV	2008	62	6
J	Wang, J; Ma, C; Liao, ZA; Tian, B; Lu, JP				Wang, Jian; Ma, Chao; Liao, Zhuan; Tian, Bing; Lu, Jian-Ping			Study on chronic pancreatitis and pancreatic cancer using MRS and pancreatic juice samples	WORLD JOURNAL OF GASTROENTEROLOGY			English	Article						Pancreatic juice; Pancreatic cancer; Chronic pancreatitis; Magnetic resonance spectroscopy; Magnetic resonance imaging	PATTERN-RECOGNITION; NMR-SPECTRA; P53; SPECTROSCOPY; MUTATIONS; PLASMA; URINE	AIM: To investigate the markers of pancreatic diseases and provide basic data and experimental methods for the diagnosis of pancreatic diseases. METHODS: There were 15 patients in the present study, among whom 10 had pancreatic cancer and 5, chronic pancreatitis. In all patients, pancreatic cancer or chronic pancreatitis was located on the head of the pancreas. Pathology data of all patients was …	[Wang, Jian; Ma, Chao; Tian, Bing; Lu, Jian-Ping] Second Mil Med Univ, Changhai Hosp, Dept Radiol, Shanghai 200433, Peoples R China; [Liao, Zhuan] Second Mil Med Univ, Changhai Hosp, Dept Gastroenterol, Shanghai 200433, Peoples R China		Lu, JP (通讯作者)，Second Mil Med Univ, Changhai Hosp, Dept Radiol, 168 Changhai Rd, Shanghai 200433, Peoples R China.	luping@sh163.net		Ma, Chao/0000-0002-2473-387X	National Natural Science Foundation of China [30870709]; Program of Shanghai Subject Chief Scientist [08XD14002(A)]	National Natural Science Foundation of China(National Natural Science Foundation of China (NSFC)); Program of Shanghai Subject Chief Scientist	Supported by Grants from the National Natural Science Foundation of China, No. 30870709 and the Program of Shanghai Subject Chief Scientist, No. 08XD14002(A)	Al-Haddad M, 2008, DIGEST DIS, V26, P390, DOI 10.1159/000177030; Algul H, 2008, EUR J GASTROEN HEPAT, V20, P713, DOI 10.1097/MEG.0b013e3282f9460e; ALMOGUERA C, 1988, CELL, V53, P549, DOI 10.1016/0092-8674(88)90571-5; Balzano G, 2008, LANCET ONCOL, V9, P89, DOI 10.1016/S1470-2045(08)70011-1; Beckwith-Hall BM, 2003, ANALYST, V128, P814, DOI 10.1039/b302360p; Beger HG, 2008, J GASTROINTEST SURG, V12…	31	11	13	0	17	BAISHIDENG PUBLISHING GROUP INC	PLEASANTON	7041 Koll Center Parkway, Suite 160, PLEASANTON, CA, UNITED STATES	1007-9327	2219-2840		WORLD J GASTROENTERO	World J. Gastroenterol.	APR 28	2011	17	16
J	Clement, EJ; Law, HCH; Qiao, FF; Noe, D; Trevino, JG; Woods, NT				Clement, Emalie J.; Law, Henry C-H; Qiao, Fangfang; Noe, Dragana; Trevino, Jose G.; Woods, Nicholas T.			Combined Alcohol Exposure and KRAS Mutation in Human Pancreatic Ductal Epithelial Cells Induces Proliferation and Alters Subtype Signatures Determined by Multi-Omics Analysis	CANCERS			English	Article						alcohol; pancreatic cancer; Proteomics; KRAS; SERPINE1	PLASMINOGEN-ACTIVATOR INHIBITOR-1; MOLECULAR SUBTYPES; ETHANOL EXPOSURE; BREAST-CANCER; E-CADHERIN; ADENOCARCINOMA; DEATH; MECHANISMS; CONSUMPTION; EXPRESSION	Simple Summary Pancreatic ductal adenocarcinoma is a deadly disease wherein alcohol use increases the risk of developing this cancer. Mutations in the KRAS oncogene are required for alcohol to promote pancreatic cancer in mice, but little is known about the molecular events associated with the combined exposure of alcohol and mutant KRAS expression in pancreas cells. In this study, we use pancrea…	[Clement, Emalie J.; Law, Henry C-H; Qiao, Fangfang; Woods, Nicholas T.] Univ Nebraska Med Ctr, Fred & Pamela Buffett Canc Ctr, Eppley Inst Res Canc & Allied Dis, Omaha, NE 68198 USA; [Noe, Dragana] Univ Nebraska Med Ctr, Mass Spectrometry & Prote Core Facil, Omaha, NE 68198 USA; [Trevino, Jose G.] Virginia Commonwealth Univ, Dept Surg, Richmond, VA 23298 USA		Woods, NT (通讯作者)，Univ Nebraska Med Ctr, Fred & Pamela Buffett Canc Ctr, Eppley Inst Res Canc & Allied Dis, Omaha, NE 68198 USA.	emalie.dement@unmc.edu; henrylawch@connect.hku.hk; fangfang.qiao@unmc.edu; dragana.lagundzin@unmc.edu; jose.trevino@vcuhealth.org; nicholas.woods@unmc.edu		Woods, Nicholas/0000-0002-4962-9083; Lagundzin, Dragana/0000-0003-0001-8449; Law, Henry Chun Hin/0000-0003-4532-9750	NIH through the awards [P20GM121316, P30CA036727, 1P50CA127297]; National Institute for General Medical Science (NIGMS) [INBRE-P20GM103427-19]	NIH through the awards(United States Department of Health & Human ServicesNational Institutes of Health (NIH) - USA); National Institute for General Medical Science (NIGMS)	This research was funded by the NIH through the awards P20GM121316, P30CA036727, and 1P50CA127297. The UNMC DNA Sequencing Core receives partial support from the National Institute for General Medical Science (NIGMS) INBRE-P20GM103427-19.	Alcindor T, 2011, CURR ONCOL, V18, P18; Asahina K, 2020, AM J PHYSIOL-GASTR L, V318, pG265, DOI 10.1152/ajpgi.00218.2019; Ayala A, 2014, OXID MED CELL LONGEV, V2014, DOI 10.1155/2014/360438; Bailey P, 2016, NATURE, V531, P47, DOI 10.1038/nature16965; Becker AE, 2014, WORLD J GASTROENTERO, V20, P11182, DOI 10.3748/wjg.v20.i32.11182; Blobner BM, 2020, PANCREAS, V49, P1037, DOI [10.1097/MPA.00000000…	63	0	0	1	1	MDPI	BASEL	ST ALBAN-ANLAGE 66, CH-4052 BASEL, SWITZERLAND		2072-6694		CANCERS	Cancers	APR	2022	14	8
J	Li, PW; Luo, S; Xiao, LY; Tian, BL; Wang, L; Zhang, ZR; Zeng, YC				Li, Pei-wen; Luo, Shi; Xiao, Lin-yu; Tian, Bo-le; Wang, Li; Zhang, Zhi-rong; Zeng, Ying-chun			A novel gemcitabine derivative-loaded liposome with great pancreas-targeting ability	ACTA PHARMACOLOGICA SINICA			English	Article						pancreatic cancer; gemcitabine derivative; propanediamine; liposomes; targeted drug delivery	CYTOSINE-ARABINOSIDE; ANTITUMOR-ACTIVITY; CANCER; NANOPARTICLES; CHEMOTHERAPY; THERAPY; PRODRUG; CARCINOMA; DELIVERY; PHARMACOKINETICS	Gemcitabine (Gem) is a standard first-line treatment for pancreatic cancer (PC). However, its chemotherapeutic efficacy is hampered by various limitations such as short half-life, metabolic inactivation, and lack of tumor localizing. We previously synthesized a lipophilic Gem derivative (Gem formyl hexadecyl ester, GemC16) that exhibited improved antitumor activity in vitro. In this study, a targ…	[Zeng, Ying-chun] Chengdu Med Coll, Sch Pharm, Chengdu 610500, Sichuan, Peoples R China; [Li, Pei-wen; Luo, Shi; Xiao, Lin-yu; Zhang, Zhi-rong] Sichuan Univ, West China Sch Pharm, Minist Educ, Key Lab Drug Targeting & Drug Delivery Syst, Chengdu 610041, Sichuan, Peoples R China; [Tian, Bo-le; Wang, Li] Sichuan Univ, West China Hosp, Dept Pancreat Surg, Chengdu 610041, Sichuan, Peoples R China		Zeng, YC (通讯作者)，Chengdu Med Coll, Sch Pharm, Chengdu 610500, Sichuan, Peoples R China.	zych19900119@163.com			Science & Technology Department of Sichuan Province [2018SZ0012, 2019YJ0372]; Collaborative Innovation Center of Sichuan for Elderly Care and Health [YLZBZ1808]; Chengdu Medical College [CYZ17-07]	Science & Technology Department of Sichuan Province; Collaborative Innovation Center of Sichuan for Elderly Care and Health; Chengdu Medical College	We acknowledge the financial support of the Science & Technology Department of Sichuan Province (No. 2018SZ0012, No. 2019YJ0372), the Collaborative Innovation Center of Sichuan for Elderly Care and Health (No. YLZBZ1808), and Chengdu Medical College (No. CYZ17-07).	Abu-Fayyad A, 2017, INT J PHARMACEUT, V528, P463, DOI 10.1016/j.ijpharm.2017.06.031; Ahlgren JD, 1996, CANCER-AM CANCER SOC, V78, P654; ALLEN TM, 1995, INT J CANCER, V62, P199, DOI 10.1002/ijc.2910620215; Amedei A, 2014, HUM VACC IMMUNOTHER, V10, P3354, DOI 10.4161/hv.34392; Aoki H, 2016, J SURG RES, V205, P510, DOI 10.1016/j.jss.2016.05.034; Arranz A, 2015, FRONT PHARMACOL, V6, DOI 10.3389/fphar…	57	9	10	7	31	NATURE PUBLISHING GROUP	LONDON	MACMILLAN BUILDING, 4 CRINAN ST, LONDON N1 9XW, ENGLAND	1671-4083	1745-7254		ACTA PHARMACOL SIN	Acta Pharmacol. Sin.	NOV	2019	40	11
J	Brun, PJ; Wongsiriroj, N; Blaner, WS				Brun, Pierre-Jacques; Wongsiriroj, Nuttaporn; Blaner, William S.			Retinoids in the pancreas	HEPATOBILIARY SURGERY AND NUTRITION			English	Review						Islets; diabetes; insulin; glucagon; pancreatic cancer	VITAMIN-A-DEFICIENCY; STIMULATED INSULIN-SECRETION; BETA-CELL MASS; ACID RECEPTOR; 9-CIS-RETINOIC ACID; STELLATE CELLS; GLUCAGON-SECRETION; BINDING PROTEINS; PROGENITOR CELLS; GENE-EXPRESSION	Retinoids (vitamin A and its natural and synthetic analogs) are required by most tissues for maintaining the normal health of the tissue. This is certainly true for the pancreas. The recent literature is convincing that retinoids are needed by the adult to assure normal pancreatic endocrine functions, especially those of the alpha- and beta-cells. It is also well established that retinoids are re…	[Brun, Pierre-Jacques; Blaner, William S.] Columbia Univ, Coll Phys & Surg, Dept Med, 650 W 168th St, New York, NY 10032 USA; [Wongsiriroj, Nuttaporn] Mahidol Univ, Inst Mol Biosci, Nakhon Pathom, Thailand		Blaner, WS (通讯作者)，Columbia Univ, Coll Phys & Surg, Dept Med, 650 W 168th St, New York, NY 10032 USA.	wsb2@columbia.edu			Thailand Research Fund [MRG5680074]; Mahidol University; U.S. Public Health Services, National Institutes of Health [R01 DK068437, R21 AA021336]; NATIONAL INSTITUTE OF DIABETES AND DIGESTIVE AND KIDNEY DISEASES [R01DK068437] Funding Source: NIH RePORTER; NATIONAL INSTITUTE ON ALCOHOL ABUSE AND ALCOHOLISM [R21AA021336] Funding Source: NIH RePORTER	Thailand Research Fund(Thailand Research Fund (TRF)); Mahidol University; U.S. Public Health Services, National Institutes of Health; NATIONAL INSTITUTE OF DIABETES AND DIGESTIVE AND KIDNEY DISEASES(United States Department of Health & Human ServicesNational Institutes of Health (NIH) - USANIH National Institute of Diabetes & Digestive & Kidney Diseases (NIDDK)); NATIONAL INSTITUTE ON ALCOHOL ABU…	The authors would like to gratefully acknowledge support from the Thailand Research Fund (MRG5680074) (N Wongsiriroj), Mahidol University (N Wongsiriroj); and the U.S. Public Health Services, National Institutes of Health, grants R01 DK068437 (WS Blaner) and R21 AA021336 (WS Blaner).	Al Tanoury Z, 2013, J LIPID RES, V54, P1761, DOI 10.1194/jlr.R030833; ANZANO MA, 1979, J NUTR, V109, P1419, DOI 10.1093/jn/109.8.1419; Apte MV, 2012, FRONT PHYSIOL, V3, DOI 10.3389/fphys.2012.00344; Balmer JE, 2002, J LIPID RES, V43, P1773, DOI 10.1194/jlr.R100015-JLR200; Berry DC, 2009, MOL CELL BIOL, V29, P3286, DOI 10.1128/MCB.01742-08; Blaner WS, 2009, BBA-MOL CELL BIOL L, V1791, P467, DOI 10…	63	20	20	0	10	AME PUBL CO	SHATIN	FLAT-RM C 16F, KINGS WING PLAZA 1, NO 3 KWAN ST, SHATIN, HONG KONG 00000, PEOPLES R CHINA	2304-3881	2304-389X		HEPATOBIL SURG NUTR	Hepatob. Surg. Nutr.	FEB	2016	5	1	2
J	Di Carlo, P; Serra, N; D'Arpa, F; Agrusa, A; Gulotta, G; Fasciana, T; Rodolico, V; Giammanco, A; Sergi, C				Di Carlo, Paola; Serra, Nicola; D'Arpa, Francesco; Agrusa, Antonino; Gulotta, Gaspare; Fasciana, Teresa; Rodolico, Vito; Giammanco, Anna; Sergi, Consolato			The microbiota of the bilio-pancreatic system: a cohort, STROBE-compliant study	INFECTION AND DRUG RESISTANCE			English	Article						human bile microorganisms; survival; pancreatic and biliary tract disease; E. coli	PREOPERATIVE BILIARY DRAINAGE; ESCHERICHIA-COLI; KLEBSIELLA-PNEUMONIAE; RISK-FACTORS; PANCREATIC-CANCER; BILE COLONIZATION; INFECTION; DISEASES; TRACT; PANCREATICODUODENECTOMY	Background: The gut microbiota play an essential role in protecting the host against pathogenic microorganisms by modulating immunity and regulating metabolic processes. In response to environmental factors, microbes can hugely alter their metabolism. These factors can substantially impact the host and have potential pathologic implications. Particularly pathogenic microorganisms colonizing pancr…	[Di Carlo, Paola; Fasciana, Teresa; Rodolico, Vito; Giammanco, Anna] Univ Palermo, Dept Sci Hlth Promot Mother & Child Care, Palermo, Italy; [Serra, Nicola] Univ Naples Federico II, Dept Publ Hlth, Statist Unit, Naples, Italy; [D'Arpa, Francesco; Agrusa, Antonino; Gulotta, Gaspare] Univ Palermo, Dept Gen Surg & Emergency, Palermo, Italy; [Sergi, Consolato] Univ Alberta, Dept Lab Med & Pathol, 844…		Sergi, C (通讯作者)，Univ Alberta, Dept Lab Med & Pathol, 8440 112 St Edmonton, Edmonton, AB, Canada.	sergi@ualberta.ca	Di Carlo, Paola/S-2456-2017; Sergi, Consolato/A-1126-2009	Di Carlo, Paola/0000-0003-4418-5855; RODOLICO, VITO/0000-0003-1409-4207; Sergi, Consolato/0000-0002-2779-7879	University of Palermo	University of Palermo	We thank the patients and their families for supporting this study. This study has been supported by the University of Palermo (intramural grant).	Abuetabh Y, 2010, ANN CLIN LAB SCI, V40, P189; Agrusa A, 2016, SURG ENDOSC, V30, P2804, DOI 10.1007/s00464-015-4558-2; Agrusa A, 2014, INT J SURG, V12, pS37, DOI 10.1016/j.ijsu.2014.08.385; Al-Bahrani R, 2015, PATHOL ONCOL RES, V21, P901, DOI 10.1007/s12253-015-9918-7; Al-Bahrani R, 2013, ANN CLIN LAB SCI, V43, P195; Bahitham W, 2014, PLOS ONE, V9, DOI 10.1371/journal.pone.0104694; Baron EJ, 2013…	56	14	14	0	2	DOVE MEDICAL PRESS LTD	ALBANY	PO BOX 300-008, ALBANY, AUCKLAND 0752, NEW ZEALAND	1178-6973			INFECT DRUG RESIST	Infect. Drug Resistance		2019	12
J	Qing, L; Qing, W				Qing, Liu; Qing, Wang			Development of epidermal growth factor receptor targeted therapy in pancreatic cancer	MINERVA CHIRURGICA			English	Review						Receptor, epidermal growth factor; Molecular targeted therapy; Pancreatic neoplasms	SQUAMOUS-CELL CARCINOMA; BLADDER-CANCER; NEUROENDOCRINE TUMORS; ACQUIRED-RESISTANCE; EGF RECEPTOR; LUNG-CANCER; HEAD; EXPRESSION; OVEREXPRESSION; CHEMOTHERAPY	The epidermal growth factor receptor (EGFR) family is a series of important cancer therapeutic targets involved in cancer biology. These genes play an important role in tumor biological characteristics including angiogenesis, cell survival, invasion and glucose metabolism. In recent years, progress has been achieved on the cellular and molecular biological characteristics of EGFR and its role in …	[Qing, Liu; Qing, Wang] Jilin Univ, Dept Endocrinol, China Japan Union Hosp, Changchun, Jilin, Peoples R China		Qing, W (通讯作者)，126 Xiantai St, Changchun, Jilin, Peoples R China.	wangqing_jlu@126.com			Special Fund Project for Industry Innovation; Jilin Province [2016C045-1]; Natural Sciences Foundation of Department of Science and Technology of Jilin Province [20150101133JC]	Special Fund Project for Industry Innovation; Jilin Province; Natural Sciences Foundation of Department of Science and Technology of Jilin Province	This study was financially supported by the Special Fund Project for Industry Innovation supported by Jilin Province (grant no. 2016C045-1) and Natural Sciences Foundation of Department of Science and Technology of Jilin Province (grant no. 20150101133JC).	Argiris A, 2008, LANCET, V371, P1695, DOI 10.1016/S0140-6736(08)60728-X; Arnoletti JP, 2004, J GASTROINTEST SURG, V8, P960, DOI 10.1016/j.gassur.2004.09.021; Arteaga CL, 2014, CANCER CELL, V25, P282, DOI 10.1016/j.ccr.2014.02.025; Arteaga CL, 2001, J CLIN ONCOL, V19, p32S; Baselga J, 2002, ONCOLOGIST, V7, P2; Baumann M, 2004, RADIOTHER ONCOL, V72, P257, DOI 10.1016/j.radonc.2004.07.007; Bellmunt …	65	4	4	1	9	EDIZIONI MINERVA MEDICA	TURIN	CORSO BRAMANTE 83-85 INT JOURNALS DEPT., 10126 TURIN, ITALY	0026-4733	1827-1626		MINERVA CHIR	Minerva Chir.	OCT	2018	73	5
J	Makimoto, G; Nishimori, H; Kondo, R; Yanai, H; Sugimoto, M; Oda, N; Kubo, T; Hotta, K; Tabata, M; Kiura, K; Maeda, Y				Makimoto, Go; Nishimori, Hisakazu; Kondo, Reiko; Yanai, Hiroyuki; Sugimoto, Morito; Oda, Naohiro; Kubo, Toshio; Hotta, Katsuyuki; Tabata, Masahiro; Kiura, Katsuyuki; Maeda, Yoshinobu			Successful Treatment of Metastatic Urothelial Carcinoma after Accurate Diagnosis by Immunohistochemistry	ACTA MEDICA OKAYAMA			English	Article						urothelial carcinoma; uroplakin III; s-pancreas-1 antigen; carbohydrate antigen 19-9; chemotherapy	PANCREATIC-CANCER; BLADDER-CANCER; SPAN-1; METHOTREXATE; VINBLASTINE; GEMCITABINE; DOXORUBICIN; TOMOGRAPHY; CISPLATIN; HEMATURIA	Urothelial carcinoma usually presents with hematuria, but cases of multiple lymphadenopathy with elevated S-pancreas-1 antigen (SPan-1) levels have not been reported. A 62-year-old Japanese man with lymphadenopathies was diagnosed with an adenocarcinoma of unknown origin and transferred to our hospital for further diagnosis. Serum carbohydrate antigen 19-9 and SPan-1 levels were extremely elevate…	[Makimoto, Go; Oda, Naohiro; Maeda, Yoshinobu] Okayama Univ, Dept Hematol Oncol & Resp Med, Grad Sch Med Dent & Pharmaceut Sci, Okayama 7008558, Japan; [Nishimori, Hisakazu] Okayama Univ, Dept Hematol & Oncol, Grad Sch Med Dent & Pharmaceut Sci, Okayama 7008558, Japan; [Yanai, Hiroyuki] Okayama Univ, Dept Pathol, Grad Sch Med Dent & Pharmaceut Sci, Okayama 7008558, Japan; [Sugimoto, Morito] Okaya…		Nishimori, H (通讯作者)，Okayama Univ, Dept Hematol & Oncol, Grad Sch Med Dent & Pharmaceut Sci, Okayama 7008558, Japan.	n-mori@md.okayama-u.ac.jp	KIURA, Katsuyuki/B-1991-2011; Yanai, Hiroyuki/B-2191-2011					Giannatempo P, 2014, CLIN GENITOURIN CANC, V12, P433, DOI 10.1016/j.clgc.2014.03.007; HO JJL, 1988, CANCER RES, V48, P3924; KAWA S, 1994, PANCREAS, V9, P692, DOI 10.1097/00006676-199411000-00003; Kirkali Z, 2005, UROLOGY, V66, P4, DOI 10.1016/j.urology.2005.07.062; Kitajima K, 2016, JPN J RADIOL, V34, P470, DOI 10.1007/s11604-016-0553-3; Mertens LS, 2013, BJU INT, V112, P729, DOI 10.1111/bju.1210…	15	1	1	0	0	OKAYAMA UNIV MED SCHOOL	OKAYAMA	EDITORIAL OFFICE, ACTA MEDICA OKAYAMA OKAYAMA UNIVERSITY MEDICAL SCHOOL 2-5-1 SHIKATA-CHO, KITA-KU, OKAYAMA, 700-8558, JAPAN	0386-300X			ACTA MED OKAYAMA	Acta Med. Okayama		2019	73	3
J	Lu, QY; Zhang, LF; Yee, JK; Go, VLW; Lee, WN				Lu, Qing-Yi; Zhang, Lifeng; Yee, Jennifer K.; Go, Vay-Liang W.; Lee, Wai-Nang			Metabolic consequences of LDHA inhibition by epigallocatechin gallate and oxamate in MIA PaCa-2 pancreatic cancer cells	METABOLOMICS			English	Article						EGCG; Oxamate; Human pancreatic cancer MIA PaCa-2 cells; Tracer based metabolomics	MASS ISOTOPOMER; FATTY-ACID; LACTATE-DEHYDROGENASE; SIGNALING PATHWAYS; CARCINOMA-CELLS; PENTOSE CYCLE; NUCLEIC-ACID; TUMOR-CELLS; GREEN TEA; GROWTH	Lactate dehydrogenase A (LDHA) is the enzyme that converts pyruvate to lactate and oxidizes the reduced form of nicotinamide adenine dinucleotide to NAD(+). Several human cancers including the pancreas display elevated expression of LDHA. Because of its essential role in cancer metabolism, LDHA has been considered to be a potential target for cancer therapy. Recently, we have shown that a green t…	[Lu, Qing-Yi; Zhang, Lifeng; Go, Vay-Liang W.] Univ Calif Los Angeles, Dept Med, Los Angeles, CA 90024 USA; [Yee, Jennifer K.; Lee, Wai-Nang] Los Angeles Biomed Res Inst, Dept Pediat, Torrance, CA 90502 USA		Lee, WN (通讯作者)，Los Angeles Biomed Res Inst, Dept Pediat, 1124 West Carson St,RB1, Torrance, CA 90502 USA.	WLee@labiomed.org		Lu, Qing-Yi/0000-0002-1704-382X; Zhang, Zuo-Feng/0000-0002-4669-3995	National Institutes of Health [P01AT003960]; Hirshberg Foundation for Pancreatic Cancer Research; NATIONAL CENTER FOR COMPLEMENTARY &ALTERNATIVE MEDICINE [P01AT003960] Funding Source: NIH RePORTER	National Institutes of Health(United States Department of Health & Human ServicesNational Institutes of Health (NIH) - USA); Hirshberg Foundation for Pancreatic Cancer Research; NATIONAL CENTER FOR COMPLEMENTARY &ALTERNATIVE MEDICINE(United States Department of Health & Human ServicesNational Institutes of Health (NIH) - USANIH National Center for Complementary & Alternative Medicine)	This work was supported by the National Institutes of Health (P01AT003960) and the Hirshberg Foundation for Pancreatic Cancer Research.	Bardeesy N, 2002, NAT REV CANCER, V2, P897, DOI 10.1038/nrc949; Boren J, 2001, J BIOL CHEM, V276, P37747; Boros LG, 2001, PANCREAS, V22, P1, DOI 10.1097/00006676-200101000-00001; Boros LG, 1997, CANCER RES, V57, P4242; Boros LG, 2000, CANCER RES, V60, P1183; DeBerardinis RJ, 2008, CURR OPIN GENET DEV, V18, P54, DOI 10.1016/j.gde.2008.02.003; Fantin VR, 2006, CANCER CELL, V9, P425, DOI 10.1016/j.c…	40	46	48	2	45	SPRINGER	NEW YORK	233 SPRING ST, NEW YORK, NY 10013 USA	1573-3882	1573-3890		METABOLOMICS	Metabolomics	FEB	2015	11	1
J	Plebani, M; Basso, D; Panozzo, MP; Fogar, P; DelFavero, G; Naccarato, R				Plebani, M; Basso, D; Panozzo, MP; Fogar, P; DelFavero, G; Naccarato, R			Tumor markers in the diagnosis, monitoring and therapy of pancreatic cancer: State of the art	INTERNATIONAL JOURNAL OF BIOLOGICAL MARKERS			English	Review						monoclonal antibodies; MIA PaCa 2 pancreatic cell line; pancreatic cancer; CA 19-9	TISSUE POLYPEPTIDE ANTIGEN; ELEVATED SERUM LEVELS; MONOCLONAL-ANTIBODY; CA 19-9; DIFFERENTIAL-DIAGNOSIS; CARCINOEMBRYONIC ANTIGEN; TRYPSIN-INHIBITOR; CLINICAL UTILITY; HUMAN CARCINOMAS; IMMUNOREACTIVE TRYPSIN	The present review focuses on the utility of serum tumor markers in screening, diagnosis, prognosis and monitoring of pancreatic cancer: Serum determination of all tumor markers studied offers no help in screening or ear-ly diagnosis of pancreatic cancer. For diagnosis, blood group-related antigens, in particular CA 19-9, are consider-ed the best indicators of this neoplasm. However, as occurs wi…	UNIV PADUA, DEPT GASTROENTEROL, I-35100 PADUA, ITALY		Plebani, M (通讯作者)，UNIV PADUA, DEPT LAB MED, VIA GIUSTINIANI 2, I-35128 PADUA, ITALY.		Plebani, Mario/AAF-4953-2020; Basso, Daniela/J-7855-2016	Basso, Daniela/0000-0001-8745-6171				ALBERS GHR, 1990, AM J CLIN PATHOL, V93, P14, DOI 10.1093/ajcp/93.1.14; ALBERS GHR, 1987, DIFFERENTIATION, V34, P210, DOI 10.1111/j.1432-0436.1987.tb00068.x; ALBERT MB, 1988, DIGEST DIS SCI, V33, P1223, DOI 10.1007/BF01536670; BAC DJ, 1991, J CANCER RES CLIN, V117, P263, DOI 10.1007/BF01625436; BAGNASCO M, 1992, SEMIN CLIN IMMUNOL, V4, P19; BANWO O, 1974, LANCET, V1, P643; BASSO D, 1988, ONCOLOGY…	95	23	23	0	4	WICHTIG PUBLISHING	MILAN	72/74 VIA FRIULI, 20135 MILAN, ITALY	0393-6155	1724-6008		INT J BIOL MARKER	Int. J. Biol. Markers	OCT-DEC	1995	10	4
J	Cohen, AS; Li, J; Hight, MR; McKinley, E; Fu, AL; Payne, A; Liu, Y; Zhang, DW; Xie, Q; Bai, MF; Ayers, GD; Tantawy, MN; Smith, JA; Revetta, F; Washington, MK; Shi, CJ; Merchant, N; Manning, HC				Cohen, Allison S.; Li, Jun; Hight, Matthew R.; McKinley, Eliot; Fu, Allie; Payne, Adria; Liu, Yang; Zhang, Dawei; Xie, Qing; Bai, Mingfeng; Ayers, Gregory D.; Tantawy, Mohammed Noor; Smith, Jarrod A.; Revetta, Frank; Washington, M. Kay; Shi, Chanjuan; Merchant, Nipun; Manning, H. Charles			TSPO-targeted PET and Optical Probes for the Detection and Localization of Premalignant and Malignant Pancreatic Lesions	CLINICAL CANCER RESEARCH			English	Article							PERIPHERAL BENZODIAZEPINE-RECEPTOR; TRANSLOCATOR PROTEIN LIGAND; 18 KDA TSPO; INTERNATIONAL CONSENSUS GUIDELINES; ENGINEERED MOUSE MODELS; COLONIC TUMORS; BREAST-CANCER; EXPRESSION; MANAGEMENT; PREVALENCE	Purpose: Pancreatic cancer is among the most aggressive malignancies and is rarely discovered early. However, pancreatic "incidentalomas," particularly cysts, are frequently identified in asymptomatic patients through anatomic imaging for unrelated causes. Accurate determination of the malignant potential of cystic lesions could lead to life-saving surgery or spare patients with indolent disease …	[Cohen, Allison S.; Li, Jun; Hight, Matthew R.; McKinley, Eliot; Fu, Allie; Payne, Adria; Liu, Yang; Zhang, Dawei; Xie, Qing; Bai, Mingfeng; Manning, H. Charles] Vanderbilt Univ, Med Ctr, Vanderbilt Ctr Mol Probes, Nashville, TN USA; [Cohen, Allison S.; Li, Jun; Hight, Matthew R.; McKinley, Eliot; Fu, Allie; Payne, Adria; Liu, Yang; Zhang, Dawei; Xie, Qing; Bai, Mingfeng; Tantawy, Mohammed Noor; …		Manning, HC (通讯作者)，MD Anderson Canc Ctr, Diagnost Imaging, Canc Syst Imaging, 1515 Holcombe Blvd Unit 1907,3SCR4-3626, Houston, TX 77030 USA.	HCManning@mdanderson.org		Payne, Adria/0000-0003-1891-038X	NCI/NIH Cancer Center Support grant [2P30 CA068485-14]; Vanderbilt Mouse Metabolic Phenotyping Center [5U24DK059637-13]; NIH NCI [K25 CA127349, 1R01 CA163806]; Vanderbilt Ingram Cancer Center (VICC) [NIH NCI P30 CA068485]; Vanderbilt University Medical Center's Digestive Disease Research Center [NIH National Institute of Diabetes and Digestive and Kidney Diseases (NIDDK)] [P30 DK058404]; VICC Spe…	NCI/NIH Cancer Center Support grant; Vanderbilt Mouse Metabolic Phenotyping Center; NIH NCI(United States Department of Health & Human ServicesNational Institutes of Health (NIH) - USANIH National Cancer Institute (NCI)); Vanderbilt Ingram Cancer Center (VICC); Vanderbilt University Medical Center's Digestive Disease Research Center [NIH National Institute of Diabetes and Digestive and Kidney Dis…	The authors acknowledge Fuxue Xin and Daniel Colvin, PhD for assistance with PET and MR imaging and data analysis, Dr. Robert Coffey and Anne Powell, PhD for assistance with breeding, and the VUMC Center for Small Animal Imaging and Radiochemistry Core facilities for assistance with PET imaging and synthesis of the PET radiotracer. The authors thank the Translational Pathology Shared Resource at …	Bai M, 2007, BIOCONJUGATE CHEM, V18, P2018, DOI 10.1021/bc700251e; Bai M, 2007, BIOCONJUGATE CHEM, V18, P1118, DOI 10.1021/bc060381r; Bardeesy N, 2006, GENE DEV, V20, P3130, DOI 10.1101/gad.1478706; Batarseh A, 2010, MOL CELL ENDOCRINOL, V327, P1, DOI 10.1016/j.mce.2010.06.013; Bird JLE, 2010, ATHEROSCLEROSIS, V210, P388, DOI 10.1016/j.atherosclerosis.2009.11.047; Bray F, 2018, CA-CANCER J CLIN, …	56	4	4	3	11	AMER ASSOC CANCER RESEARCH	PHILADELPHIA	615 CHESTNUT ST, 17TH FLOOR, PHILADELPHIA, PA 19106-4404 USA	1078-0432	1557-3265		CLIN CANCER RES	Clin. Cancer Res.	NOV 15	2020	26	22
J	Fukushima, N; Sato, N; Prasad, N; Leach, SD; Hruban, RH; Goggins, M				Fukushima, N; Sato, N; Prasad, N; Leach, SD; Hruban, RH; Goggins, M			Characterization of gene expression in mucinous cystic neoplasms of the pancreas using oligonucleotide microarrays	ONCOGENE			English	Article						mucinous cystic neoplasm; oligonucleotide microarray; 'ovarian-type' stroma	MULTIPLE GENES; FLUID ANALYSIS; DIFFERENTIAL-DIAGNOSIS; CELL-DIFFERENTIATION; ABERRANT METHYLATION; SERIAL ANALYSIS; TUMOR-MARKERS; CPG ISLANDS; K-RAS; NOTCH	Mucinous cystic neoplasms (MCNs) of the pancreas are uncommon neoplasms usually located in the body or tail of the pancreas and usually in females (>90% of cases). Clinically, they are often misdiagnosed as non-neoplastic pseudocysts leading to failed opportunities for curative resection. To better understand the biology of MCNs and to identify markers of the disease, we performed global gene exp…	Johns Hopkins Med Inst, Dept Pathol, Baltimore, MD 21205 USA; Johns Hopkins Med Inst, Dept Surg, Baltimore, MD 21205 USA; Johns Hopkins Med Inst, Dept Oncol, Baltimore, MD 21205 USA; Johns Hopkins Med Inst, Dept Med, Baltimore, MD 21205 USA		Goggins, M (通讯作者)，Johns Hopkins Med Inst, Dept Pathol Med & Oncol, 632 Ross Bldg,720 Rutland Ave, Baltimore, MD 21205 USA.	mgoggins@jhmi.edu			NCI NIH HHS [CA62924] Funding Source: Medline; NATIONAL CANCER INSTITUTE [P50CA062924] Funding Source: NIH RePORTER	NCI NIH HHS(United States Department of Health & Human ServicesNational Institutes of Health (NIH) - USANIH National Cancer Institute (NCI)); NATIONAL CANCER INSTITUTE(United States Department of Health & Human ServicesNational Institutes of Health (NIH) - USANIH National Cancer Institute (NCI))		Apelqvist A, 1999, NATURE, V400, P877, DOI 10.1038/23716; COMPAGNO J, 1978, AM J CLIN PATHOL, V69, P573; Crnogorac-Jurcevic T, 2002, ONCOGENE, V21, P4587, DOI 10.1038/sj.onc.1205570; Deichmann M, 2003, J CUTAN PATHOL, V30, P363, DOI 10.1034/j.1600-0560.2003.00073.x; Demos TC, 2002, AM J ROENTGENOL, V179, P1375, DOI 10.2214/ajr.179.6.1791375; ELLISEN LW, 1991, CELL, V66, P649, DOI 10.1016/0092-867…	69	81	85	0	4	NATURE PUBLISHING GROUP	LONDON	MACMILLAN BUILDING, 4 CRINAN ST, LONDON N1 9XW, ENGLAND	0950-9232	1476-5594		ONCOGENE	Oncogene	DEC 2	2004	23	56
J	Pour, PM; Standop, J; Batra, SK				Pour, PM; Standop, J; Batra, SK			Are islet cells the gatekeepers of the pancreas?	PANCREATOLOGY			English	Article; Proceedings Paper	Joint Meeting of the International-Association-of-Pancreatology/American-Pancreatic-Association	NOV 01-05, 2000	CHICAGO, IL	Int Assoc Pancreatol, Amer Pancreat Assoc		glutathione S-transferase; cytochrome P450; N-nitrosobis(2-oxopropyl)amine	GLUTATHIONE S-TRANSFERASES; SCANNING ELECTRON-MICROSCOPY; LONG-TERM CULTURE; ENDOCRINE PANCREAS; SYRIAN-HAMSTERS; METABOLIZING-ENZYMES; LANGERHANS ISLETS; PORTAL SYSTEM; RAS ONCOGENE; IN-VITRO	The pancreas is one of the body's most complex tissues composed of a mixture of endocrine and exocrine cell components. Although, islets comprise 1-2% of the pancreatic volume, there is some evidence that they control the function and the integrity of the pancreas and play the role of a gatekeeper. This review intends to highlight the importance of islet cells, not only for glucose metabolism, bu…	Univ Nebraska, Med Ctr, Dept Biochem & Mol Biol, Omaha, NE 68198 USA; Univ Nebraska, Med Ctr, Dept Pathol & Microbiol, Omaha, NE 68198 USA; UNMC, Eppley Canc Ctr, Omaha, NE USA		Pour, PM (通讯作者)，Univ Nebraska, Med Ctr, Eppley Inst Res Canc & Allied Dis, Nebraska Med Ctr 986805, Omaha, NE 68198 USA.	ppour@unmc.edu			NCI NIH HHS [P50CA72712] Funding Source: Medline; NATIONAL CANCER INSTITUTE [P50CA072712] Funding Source: NIH RePORTER	NCI NIH HHS(United States Department of Health & Human ServicesNational Institutes of Health (NIH) - USANIH National Cancer Institute (NCI)); NATIONAL CANCER INSTITUTE(United States Department of Health & Human ServicesNational Institutes of Health (NIH) - USANIH National Cancer Institute (NCI))		ALMOGUERA C, 1988, CELL, V53, P549, DOI 10.1016/0092-8674(88)90571-5; ALPERT S, 1988, CELL, V53, P295, DOI 10.1016/0092-8674(88)90391-1; BAKAY LV, 1943, ARCH PATHOL ANAT, V310, P291; BELL RH, 1987, CANCER LETT, V34, P221, DOI 10.1016/0304-3835(87)90014-0; BENCOSME SA, 1955, AM J ANAT, V96, P103, DOI 10.1002/aja.1000960105; BENDAYAN M, 1987, PANCREAS, V2, P393, DOI 10.1097/00006676-198707000-00005…	84	13	15	0	3	ELSEVIER SCIENCE BV	AMSTERDAM	PO BOX 211, 1000 AE AMSTERDAM, NETHERLANDS	1424-3903	1424-3911		PANCREATOLOGY	Pancreatology		2002	2	5
J	Hardie, RA; van Dam, E; Cowley, M; Han, TL; Balaban, S; Pajic, M; Pinese, M; Iconomou, M; Shearer, RF; McKenna, J; Miller, D; Waddell, N; Pearson, JV; Grimmond, SM; Sazanov, L; Biankin, AV; Villas-Boas, S; Hoy, AJ; Turner, N; Saunders, DN				Hardie, Rae-Anne; van Dam, Ellen; Cowley, Mark; Han, Ting-Li; Balaban, Seher; Pajic, Marina; Pinese, Mark; Iconomou, Mary; Shearer, Robert F.; McKenna, Jessie; Miller, David; Waddell, Nicola; Pearson, John V.; Grimmond, Sean M.; Sazanov, Leonid; Biankin, Andrew V.; Villas-Boas, Silas; Hoy, Andrew J.; Turner, Nigel; Saunders, Darren N.		Australian Pancreatic Canc Genome	Mitochondrial mutations and metabolic adaptation in pancreatic cancer	CANCER & METABOLISM			English	Article						Pancreas; Mitochondria; Metabolomics; Glutamine; Lipid; Genome	REDUCTIVE GLUTAMINE-METABOLISM; COMPLEX-I; DUCTAL ADENOCARCINOMA; ALPHA-KETOGLUTARATE; AEROBIC GLYCOLYSIS; GENOME INSTABILITY; SOMATIC MUTATIONS; PROSTATE-CANCER; LUNG-CANCER; TUMOR-CELLS	Background: Pancreatic cancer has a five-year survival rate of similar to 8%, with characteristic molecular heterogeneity and restricted treatment options. Targeting metabolism has emerged as a potentially effective therapeutic strategy for cancers such as pancreatic cancer, which are driven by genetic alterations that are not tractable drug targets. Although somatic mitochondrial genome (mtDNA) …	[Hardie, Rae-Anne; van Dam, Ellen; Cowley, Mark; Pajic, Marina; Pinese, Mark; Iconomou, Mary; Shearer, Robert F.; McKenna, Jessie; Saunders, Darren N.] Garvan Inst Med Res, Kinghorn Canc Ctr, Darlinghurst, NSW 2010, Australia; [Hardie, Rae-Anne; Pajic, Marina; Pinese, Mark; Iconomou, Mary; Shearer, Robert F.] Univ New South Wales, St Vincents Clin Sch, Sydney, NSW, Australia; [Han, Ting-Li; Villa…		Saunders, DN (通讯作者)，Garvan Inst Med Res, Kinghorn Canc Ctr, Darlinghurst, NSW 2010, Australia.; Saunders, DN (通讯作者)，Univ New South Wales, Sch Med Sci, Sydney, NSW 2052, Australia.	d.saunders@unsw.edu.au	Pearson, John/AAT-4211-2020; Villas-Boas, Silas/AAR-6748-2020; Cowley, Mark/K-8731-2019; Villas-Boas, Silas/AAS-5888-2020; Sazanov, Leonid A/ABF-2125-2021; Turner, Nigel/H-7176-2013; Hoy, Andrew/J-2289-2017; Grimmond, Sean/K-3246-2019; Waddell, Nicola/H-4929-2015	Cowley, Mark/0000-0002-9519-5714; Villas-Boas, Silas/0000-0003-0148-5882; Sazanov, Leonid A/0000-0002-0977-7989; Turner, Nigel/0000-0002-0119-9328; Hoy, Andrew/0000-0003-3922-1137; Grimmond, Sean/0000-0002-8102-7998; Waddell, Nicola/0000-0002-3950-2476; Pajic, Marina/0000-0002-3871-3829; Hardie, Rae-Anne/0000-0003-4868-4045; Pearson, John/0000-0003-0904-4598; Saunders, Darren/0000-0003-0924-0513;…	National Health and Medical Research Council of Australia (NHMRC) [1052963, 631701, 535903, 427601]; Mostyn Family Foundation; Patricia Helen Guest Fellowship; New South Wales Office of Science and Medical Research, Cancer Institute New South Wales [09/CDF/2-39, 10/ECF/2-26, 10/CRF/1-01, 08/RSA/1-15, 07/CDF/ 1-28, 10/FRL/2-03, 06/RSA/1-05, 09/RIG/1-02, 10/TPG/1-04, 11/REG/1-10, 11/ CDF/3-26]; Uni…	National Health and Medical Research Council of Australia (NHMRC)(National Health and Medical Research Council (NHMRC) of Australia); Mostyn Family Foundation; Patricia Helen Guest Fellowship; New South Wales Office of Science and Medical Research, Cancer Institute New South Wales; University of NSW; University of Sydney(University of Sydney); Beth Yarrow Memorial Award in Medical Science; Austra…	This research was supported by funding from the National Health and Medical Research Council of Australia (NHMRC 1052963, 631701, 535903, 427601); Mostyn Family Foundation; Patricia Helen Guest Fellowship; New South Wales Office of Science and Medical Research, Cancer Institute New South Wales (09/CDF/2-39, 10/ECF/2-26; 10/CRF/1-01, 08/RSA/1-15, 07/CDF/ 1-28, 10/FRL/2-03, 06/RSA/1-05, 09/RIG/1-02…	Acin-Perez R, 2004, MOL CELL, V13, P805, DOI 10.1016/S1097-2765(04)00124-8; Aggio RBM, 2010, BIOINFORMATICS, V26, P2969, DOI 10.1093/bioinformatics/btq567; Al-Ejeh F, 2014, CLIN CANCER RES, V20, P3187, DOI 10.1158/1078-0432.CCR-14-0048; Bailey P, 2016, NATURE, V531, P47, DOI 10.1038/nature16965; Baradaran R, 2013, NATURE, V494, P443, DOI 10.1038/nature11871; Bianchi NO, 2001, MUTAT RES-REV MUTAT,…	79	39	42	0	17	BMC	LONDON	CAMPUS, 4 CRINAN ST, LONDON N1 9XW, ENGLAND		2049-3002		CANCER METAB	Cancer Metab.	JAN 30	2017	5
J	Grote, VA; Rohrmann, S; Dossus, L; Nieters, A; Halkjaer, J; Tjonneland, A; Overvad, K; Stegger, J; Chabbert-Buffet, N; Boutron-Ruault, MC; Clavel-Chapelon, F; Teucher, B; Becker, S; Montonen, J; Boeing, H; Trichopoulou, A; Lagiou, P; Trichopoulos, D; Palli, D; Sieri, S; Tumino, R; Vineis, P; Mattiello, A; Arguelles, M; Duell, EJ; Molina-Montes, E; Larranaga, N; Chirlaque, MD; Gurrea, AB; Jeurnink…				Grote, Verena A.; Rohrmann, Sabine; Dossus, Laure; Nieters, Alexandra; Halkjaer, Jytte; Tjonneland, Anne; Overvad, Kim; Stegger, Jakob; Chabbert-Buffet, Nathalie; Boutron-Ruault, Marie-Christine; Clavel-Chapelon, Francoise; Teucher, Birgit; Becker, Susen; Montonen, Jukka; Boeing, Heiner; Trichopoulou, Antonia; Lagiou, Pagona; Trichopoulos, Dimitrios; Palli, Domenico; Sieri, Sabina; Tumino, Rosari…			The association of circulating adiponectin levels with pancreatic cancer risk: A study within the prospective EPIC cohort	INTERNATIONAL JOURNAL OF CANCER			English	Article						adiponectin; pancreatic cancer; EPIC; cohort study	ACTIVATED PROTEIN-KINASE; INSULIN-RESISTANCE; GLUCOSE-UTILIZATION; METABOLIC SYNDROME; FAT DISTRIBUTION; PLASMA; OBESITY; METAANALYSIS; BIOMARKERS; STABILITY	Excess body weight and type 2 diabetes mellitus, risk factors of pancreatic cancer, are characterized by decreased levels of adiponectin. In addition to anti-inflammatory and anti-proliferative actions, adiponectin has an important role in regulating glucose metabolism, i.e., decreasing circulating blood glucose levels. Prospectively, hyperglycemia has been associated with risk of pancreatic canc…	[Grote, Verena A.; Rohrmann, Sabine; Dossus, Laure; Nieters, Alexandra; Teucher, Birgit; Becker, Susen; Kaaks, Rudolf] German Canc Res Ctr, Div Canc Epidemiol, D-6900 Heidelberg, Germany; [Rohrmann, Sabine] Univ Zurich, Inst Social & Prevent Med, Div Canc Epidemiol & Prevent, CH-8006 Zurich, Switzerland; [Nieters, Alexandra] Univ Med Ctr Freiburg, CCI Mol Epidemiol, Ctr Chron Immunodeficiency, Fr…		Kaaks, R (通讯作者)，German Canc Res Ctr, Div Canc Epidemiol, Neuenheimer Feld 581, D-69120 Heidelberg, Germany.	r.kaaks@dkfz.de	Michaud, Dominique S/I-5231-2014; Teucher, Birgit/J-6380-2015; TRICHOPOULOU, ANTONIA/ABF-8727-2021; Clavel-Chapelon, Francoise/G-6733-2014; Romaguera, Dora/AAB-2852-2020; Rohrmann, Sabine/D-2113-2012; Dossus, Laure/B-2875-2013; Sieri, Sabina/K-4667-2016; Romaguera, Dora/ABE-7004-2020; Boutron-Ruault, Marie-Christine/H-3936-2014; Khaw, Kay-Tee/AAZ-3209-2021; Mattiello, Amalia AM/K-5112-2016; Dossu…	TRICHOPOULOU, ANTONIA/0000-0002-7204-6396; Rohrmann, Sabine/0000-0002-2215-1200; Dossus, Laure/0000-0003-2716-5748; Sieri, Sabina/0000-0001-5201-172X; Romaguera, Dora/0000-0002-5762-8558; Boutron-Ruault, Marie-Christine/0000-0002-5956-5693; Mattiello, Amalia AM/0000-0003-3676-7353; Dossus, Laure/0000-0003-2716-5748; Crowe, Francesca/0000-0003-4026-1726; Jenab, Mazda/0000-0002-0573-1852; Riboli, E…	German Research Foundation; Graduiertenkolleg 793: Epidemiology of communicable and chronic noncommunicable diseases and their interrelationships; European Commission (DG-SANCO); International Agency for Research on Cancer; Danish Cancer Society (Denmark); Ligue Contre le Cancer; Institut Gustave Roussy, Mutuelle Generale de l'Education Nationale; Institut National de la Sante et de la Recherche …	German Research Foundation(German Research Foundation (DFG)); Graduiertenkolleg 793: Epidemiology of communicable and chronic noncommunicable diseases and their interrelationships(German Research Foundation (DFG)); European Commission (DG-SANCO)(European CommissionEuropean Commission Joint Research Centre); International Agency for Research on Cancer; Danish Cancer Society (Denmark)(Danish Cancer…	Grant sponsors: German Research Foundation, Graduiertenkolleg 793: Epidemiology of communicable and chronic noncommunicable diseases and their interrelationships, European Commission (DG-SANCO), International Agency for Research on Cancer, Danish Cancer Society (Denmark), Ligue Contre le Cancer, Institut Gustave Roussy, Mutuelle Generale de l'Education Nationale, Institut National de la Sante et …	Barb D, 2006, EXPERT OPIN INV DRUG, V15, P917, DOI 10.1517/13543784.15.8.917; Bennett NR, 2009, CLIN ENDOCRINOL, V70, P408, DOI 10.1111/j.1365-2265.2008.03344.x; Chang MC, 2007, PANCREAS, V35, P16, DOI 10.1097/MPA.0b013e3180547709; Cnop M, 2003, DIABETOLOGIA, V46, P459, DOI 10.1007/s00125-003-1074-z; Dalamaga M, 2009, CANCER CAUSE CONTROL, V20, P625, DOI 10.1007/s10552-008-9273-z; Ding XZ, 2000, …	41	31	34	0	21	WILEY	HOBOKEN	111 RIVER ST, HOBOKEN 07030-5774, NJ USA	0020-7136	1097-0215		INT J CANCER	Int. J. Cancer	MAY 15	2012	130	10
J	Swain, JM; Adams, RB; Farnell, MB; Que, FG; Sarr, MG				Swain, James M.; Adams, Reid B.; Farnell, Michael B.; Que, Florencia G.; Sarr, Michael G.			Gastric and pancreatoduodenal resection for malignant lesions after previous gastric bypass-diagnosis and methods of reconstruction	SURGERY FOR OBESITY AND RELATED DISEASES			English	Article						Roux-en-Y gastric bypass; Pancreatoduodenectomy; Gastric cancer; Pancreatic cancer; Periampullary malignancy	EXCLUDED STOMACH; CANCER; PANCREATICODUODENECTOMY; SURGERY	Background: The diagnosis and treatment of gastric and pancreatoduodenal neoplasms after previous gastric bypass has been limited. Experience should increase in the future owing to the number of bariatric procedures being performed. The diagnosis and resection of these neoplasms and restoration of biliopancreatic intestinal continuity pose challenges. We present a 2-institutional experience of di…	[Swain, James M.; Farnell, Michael B.; Que, Florencia G.; Sarr, Michael G.] Mayo Clin, Dept Surg, Rochester, MN USA; [Adams, Reid B.] Univ Virginia, Dept Surg, Charlottesville, VA USA		Sarr, MG (通讯作者)，Mayo Clin GU 10 01, Dept Surg, 200 1st St SW, Rochester, MN 55905 USA.	sarr.michael@mayo.edu						De Roover A, 2006, OBES SURG, V16, P928, DOI 10.1381/096089206777822142; Gauvin JM, 2003, ARCH SURG-CHICAGO, V138, P1261, DOI 10.1001/archsurg.138.11.1261; Ikramuddin S, 2007, J GASTROINTEST SURG, V11, P217, DOI 10.1007/s11605-006-0028-4; Kuga R, 2007, ARCH SURG-CHICAGO, V142, P942, DOI 10.1001/archsurg.142.10.942; Nikfarjam M, 2009, J PANCREAS, V10, P169; Rutkoski JD, 2008, SURG OBES RELAT DIS, …	9	13	13	0	3	ELSEVIER SCIENCE INC	NEW YORK	360 PARK AVE SOUTH, NEW YORK, NY 10010-1710 USA	1550-7289	1878-7533		SURG OBES RELAT DIS	Surg. Obes. Relat. Dis.	NOV-DEC	2010	6	6
J	Shi, SM; Ye, LY; Jin, KZ; Xiao, ZW; Yu, XJ; Wu, WD				Shi, Saimeng; Ye, Longyun; Jin, Kaizhou; Xiao, Zhiwen; Yu, Xianjun; Wu, Weiding			Innate Lymphoid Cells: Emerging Players in Pancreatic Disease	INTERNATIONAL JOURNAL OF MOLECULAR SCIENCES			English	Article						innate lymphoid cells; diabetes mellitus; pancreatitis; pancreatic cancer	NATURAL-KILLER-CELLS; DENDRITIC CELLS; T-CELLS; CANCER STATISTICS; IMMUNE CELLS; TISSUE; INFLAMMATION; MACROPHAGES; PD-1; DYSFUNCTION	Common pancreatic diseases have caused significant economic and social burdens worldwide. The interstitial microenvironment is involved in and plays a crucial part in the occurrence and progression of pancreatic diseases. Innate lymphoid cells (ILCs), an innate population of immune cells which have only gradually entered our visual field in the last 10 years, play an important role in maintaining…	[Shi, Saimeng; Ye, Longyun; Jin, Kaizhou; Xiao, Zhiwen; Yu, Xianjun; Wu, Weiding] Fudan Univ, Dept Pancreat Surg, Shanghai Canc Ctr, Shanghai 200032, Peoples R China; [Shi, Saimeng; Ye, Longyun; Jin, Kaizhou; Xiao, Zhiwen; Yu, Xianjun; Wu, Weiding] Fudan Univ, Shanghai Med Coll, Dept Oncol, Shanghai 200032, Peoples R China; [Shi, Saimeng; Ye, Longyun; Jin, Kaizhou; Xiao, Zhiwen; Yu, Xianjun; Wu, …		Yu, XJ; Wu, WD (通讯作者)，Fudan Univ, Dept Pancreat Surg, Shanghai Canc Ctr, Shanghai 200032, Peoples R China.; Yu, XJ; Wu, WD (通讯作者)，Fudan Univ, Shanghai Med Coll, Dept Oncol, Shanghai 200032, Peoples R China.; Yu, XJ; Wu, WD (通讯作者)，Shanghai Pancreat Canc Inst, Shanghai 200032, Peoples R China.; Yu, XJ; Wu, WD (通讯作者)，Fudan Univ, Pancreat Canc Inst, Shanghai 200032, Peoples R China.	shisaimeng@fudanpci.org; yelongyun@fudanpci.org; jinkaizhou@fudanpci.org; xiaozhiwen@fudanpci.org; yuxianjun@fudanpci.org; wuweiding@fudanpci.org			National Natural Science Foundation of China [U21A20374, 82173091, 81701630]; Shanghai Municipal Science and Technology Major Project [21JC1401500]; Scientific Innovation Project of Shanghai Education Committee [2019-01-07-00-07E00057]; Clinical Research Plan of Shanghai Hospital Development Center [SHDC2020CR1006A, 2021-011]; Research Project of Shanghai Municipal Health Commission [20214Y0396, …	National Natural Science Foundation of China(National Natural Science Foundation of China (NSFC)); Shanghai Municipal Science and Technology Major Project; Scientific Innovation Project of Shanghai Education Committee; Clinical Research Plan of Shanghai Hospital Development Center; Research Project of Shanghai Municipal Health Commission; Shanghai Pujiang Program(Shanghai Pujiang Program)	This study was jointly supported by the National Natural Science Foundation of China (U21A20374, 82173091, and 81701630), Shanghai Municipal Science and Technology Major Project (21JC1401500), Scientific Innovation Project of Shanghai Education Committee (2019-01-07-00-07E00057), Clinical Research Plan of Shanghai Hospital Development Center (SHDC2020CR1006A), Xuhui District Artificial Intelligen…	Abt MC, 2015, CELL HOST MICROBE, V18, P27, DOI 10.1016/j.chom.2015.06.011; Almaca J, 2020, DIABETOLOGIA, V63, P2076, DOI 10.1007/s00125-020-05186-5; Amer Diabet Assoc, 2014, DIABETES CARE, V37, pS14, DOI 10.2337/dc14-S014; [Anonymous], 2015, DIABETES CARE, V38, pS8, DOI 10.2337/dc15-S005; Araujo JM, 2018, SCI REP-UK, V8, DOI 10.1038/s41598-018-23099-7; Barlow JL, 2019, ANNU REV PHYSIOL, V81, P429…	142	0	0	3	3	MDPI	BASEL	ST ALBAN-ANLAGE 66, CH-4052 BASEL, SWITZERLAND		1422-0067		INT J MOL SCI	Int. J. Mol. Sci.	APR	2022	23	7
J	Noji, T; Kondo, S; Hirano, S; Ambo, Y; Tanaka, E; Katoh, C; Tsukamoto, E; Tamaki, N; Katoh, H				Noji, T; Kondo, S; Hirano, S; Ambo, Y; Tanaka, E; Katoh, C; Tsukamoto, E; Tamaki, N; Katoh, H			Intraductal oncocytic papillary neoplasm of the pancreas shows strong positivity on FDG-PET	JOURNAL OF GASTROINTESTINAL CANCER			English	Review						IOCNs; pancreas; FDG PET; carcinoma-in-situ; distal pancreatectomy	POSITRON-EMISSION-TOMOGRAPHY; TUMOR; FLUORODEOXYGLUCOSE	Intraductal oncocytic papillary neoplasms (IOPNs) are rare pancreatic tumors; and only 10 cases have been reported to date (1-3). IOPNs appear cystic because they cause ductal dilation, as intraductal papillary mucinous tumors (IPMTs) do. Both lesions are characterized by the intraductal proliferation of mucinous cells that usually are arranged in a papillary pattern. However, additional patholog…	Hokkaido Univ, Grad Sch Med, Div Canc Med, Dept Surg Oncol, Sapporo, Hokkaido 060, Japan; Hokkaido Univ, Grad Sch Med, Dept Nucl Med & Tracer Kinet, Sapporo, Hokkaido 060, Japan		Noji, T (通讯作者)，Hokkaido Univ, Grad Sch Med, Div Canc Med, Dept Surg Oncol, Sapporo, Hokkaido 060, Japan.	t-noji@d4.dion.ne.jp	Yasuda, Kazunori/D-4156-2012	Noji, Takehiro/0000-0003-3048-0685				Adsay NV, 1996, AM J SURG PATHOL, V20, P980, DOI 10.1097/00000478-199608000-00007; DICHIRO G, 1982, NEUROLOGY, V32, P1323, DOI 10.1212/WNL.32.12.1323; DUHAYLONGSOD FG, 1995, ANN THORAC SURG, V60, P1348, DOI 10.1016/0003-4975(95)00754-9; EBNER D, 1991, VIRCHOWS ARCH B, V60, P139, DOI 10.1007/BF02899539; Franke C, 1999, ANTICANCER RES, V19, P2437; Grunwald F, 1997, THYROID, V7, P327, DOI 10.1089/th…	17	17	18	0	2	SPRINGER	NEW YORK	ONE NEW YORK PLAZA, SUITE 4600, NEW YORK, NY, UNITED STATES	1941-6628	1941-6636		J GASTROINTEST CANC	J. Gastrointest. Cancer		2002	32	1
J	Segard, T; Robins, PD; Yusoff, IF; Ee, H; Morandeau, L; Campbell, EM; Francis, RJ				Segard, Tatiana; Robins, Peter D.; Yusoff, Ian F.; Ee, Hooi; Morandeau, Laurence; Campbell, Elaine M.; Francis, Roslyn J.			Detection of Hypoxia With F-18-Fluoromisonidazole (F-18-FMISO) PET/CT in Suspected or Proven Pancreatic Cancer	CLINICAL NUCLEAR MEDICINE			English	Article						pancreatic carcinoma; PET/CT; hypoxia; F-18-fluoromisonidazole	POSITRON-EMISSION-TOMOGRAPHY; CELL LUNG-CANCER; NECK-CANCER; TUMOR HYPOXIA; ADVANCED HEAD; FLUOROMISONIDAZOLE; CHEMORADIATION; ANGIOGENESIS	Purpose of the Report: Pancreatic carcinoma is known to demonstrate molecular features of hypoxia. The aim of this prospective pilot study is to analyze the hypoxia agent fluoromisonidazole (FMISO) using PET/CT in pancreatic carcinoma and to compare FMISO activity with glucose metabolism reflected by FDG. Patients and Methods: Ten patients with pancreatic carcinoma underwent FMISO and FDG PET sca…	[Segard, Tatiana; Robins, Peter D.; Campbell, Elaine M.; Francis, Roslyn J.] Sir Charles Gairdner Hosp, Dept Nucl Med, WA PET Serv, Nedlands, WA 6009, Australia; [Yusoff, Ian F.; Ee, Hooi] Sir Charles Gairdner Hosp, Dept Gastroenterol, Nedlands, WA 6009, Australia; [Morandeau, Laurence] Sir Charles Gairdner Hosp, Dept Med Technol & Phys, Nedlands, WA 6009, Australia; [Francis, Roslyn J.] Univ Wes…		Segard, T (通讯作者)，Sir Charles Gairdner Hosp, Dept Nucl Med, WA PET Serv, Hosp Ave, Nedlands, WA 6009, Australia.	Tatiana.segard@health.wa.gov.au		Francis, Roslyn/0000-0002-6256-1351				Buchler P, 2004, J SURG RES, V120, P295, DOI 10.1016/j.jss.2004.02.014; Chang Q, 2011, CANCER RES, V71, P3110, DOI 10.1158/0008-5472.CAN-10-4049; Cher LM, 2006, J NUCL MED, V47, P410; Eschmann SM, 2005, J NUCL MED, V46, P253; Gagel B, 2006, BMC CANCER, V6, DOI 10.1186/1471-2407-6-51; Grassetto G, 2011, AM J CLIN ONCOL-CANC, V34, P111, DOI 10.1097/COC.0b013e3181d275a0; GRAY LH, 1953, BRIT J RADIOL…	24	37	38	1	11	LIPPINCOTT WILLIAMS & WILKINS	PHILADELPHIA	TWO COMMERCE SQ, 2001 MARKET ST, PHILADELPHIA, PA 19103 USA	0363-9762	1536-0229		CLIN NUCL MED	Clin. Nucl. Med.	JAN	2013	38	1
J	Malfatti, MA; Kuhn, EA; Turteltaub, KW; Vickers, SM; Jensen, EH; Strayer, L; Anderson, KE				Malfatti, Michael A.; Kuhn, Edward A.; Turteltaub, Kenneth W.; Vickers, Selwyn M.; Jensen, Eric H.; Strayer, Lori; Anderson, Kristin E.			Disposition of the Dietary Mutagen 2-Amino-3,8-dimethylimidazo[4,5-f]quinoxaline in Healthy and Pancreatic Cancer Compromised Humans	CHEMICAL RESEARCH IN TOXICOLOGY			English	Article							MEAT INTAKE; HETEROCYCLIC AMINES; COLORECTAL-CANCER; COLON-CANCER; DNA-ADDUCT; RISK; EXPOSURE; ASSOCIATIONS; METABOLISM; BINDING	Pancreatic cancer is the fourth leading cause of cancer death in the U.S. Once diagnosed, prognosis is poor with a 5-year survival rate of less than 5%. Exposure to carcinogenic heterocyclic amines (HCAs) derived from cooked meat has been shown to be positively associated with pancreatic cancer risk. To evaluate the processes that determine the carcinogenic potential of HCAs for human pancreas, 1…	[Malfatti, Michael A.; Kuhn, Edward A.; Turteltaub, Kenneth W.] Lawrence Livermore Natl Lab, Biosci & Biotechnol Div, Phys & Life Sci Directorate, 7000 East Ave,L-452, Livermore, CA 94550 USA; [Vickers, Selwyn M.] Univ Alabama Birmingham, 1720 2nd Ave South, Birmingham, AL 35233 USA; [Jensen, Eric H.; Strayer, Lori; Anderson, Kristin E.] Univ Minnesota, Minneapolis, MN 55455 USA		Malfatti, MA (通讯作者)，Lawrence Livermore Natl Lab, Biosci & Biotechnol Div, Phys & Life Sci Directorate, 7000 East Ave,L-452, Livermore, CA 94550 USA.			Kuhn, Edward/0000-0002-5521-3404; Strayer, Lori G/0000-0002-7859-3876; Jensen, Eric/0000-0001-8016-757X	U.S. Department of Energy by Lawrence Livermore National Laboratory at the Research Resource for Biomedical AMS [DE-AC52-07NA27344]; National Institute of General Medical Sciences [2P41GM103483-16]; UAB/UMN SPORE in Pancreatic Cancer (NIH/NCI) [P50 CA101955-07]; NATIONAL CANCER INSTITUTE [P50CA101955] Funding Source: NIH RePORTER; NATIONAL INSTITUTE OF GENERAL MEDICAL SCIENCES [P41GM103483] Fundi…	U.S. Department of Energy by Lawrence Livermore National Laboratory at the Research Resource for Biomedical AMS(United States Department of Energy (DOE)); National Institute of General Medical Sciences(United States Department of Health & Human ServicesNational Institutes of Health (NIH) - USANIH National Institute of General Medical Sciences (NIGMS)); UAB/UMN SPORE in Pancreatic Cancer (NIH/NCI)…	This work was performed under the auspices of the U.S. Department of Energy by, Lawrence Livermore National Laboratory at the Research Resource for Biomedical AMS under contract DE-AC52-07NA27344 and supported by a grant from the National Institute of General Medical Sciences (2P41GM103483-16). Support was also provided through a pilot funding mechanism from UAB/UMN SPORE in Pancreatic Cancer (NI…	Anderson KE, 2005, CANCER EPIDEM BIOMAR, V14, P2261, DOI 10.1158/1055-9965.EPI-04-0514; Anderson KE, 2002, MUTAT RES-FUND MOL M, V506, P225, DOI 10.1016/S0027-5107(02)00169-0; Anderson KE, 2012, MOL CARCINOGEN, V51, P128, DOI 10.1002/mc.20794; Butler LM, 2003, AM J EPIDEMIOL, V157, P434, DOI 10.1093/aje/kwf221; Cotterchio M, 2008, CANCER EPIDEM BIOMAR, V17, P3098, DOI 10.1158/1055-9965.EPI-08-034…	40	7	7	0	9	AMER CHEMICAL SOC	WASHINGTON	1155 16TH ST, NW, WASHINGTON, DC 20036 USA	0893-228X	1520-5010		CHEM RES TOXICOL	Chem. Res. Toxicol.	MAR	2016	29	3
J	Luo, YD; Li, XK; Ma, JJ; Abbruzzese, JL; Lu, WQ				Luo, Yongde; Li, Xiaokun; Ma, Jianjia; Abbruzzese, James L.; Lu, Weiqin			Pancreatic Tumorigenesis: Oncogenic KRAS and the Vulnerability of the Pancreas to Obesity	CANCERS			English	Review						KRAS; obesity; FGF21; PDAC; inflammation		Simple Summary Pancreatic cancer is a devastating disease with a poor survival rate, and oncogenic mutant KRAS is a major driver of its initiation and progression; however, effective strategies/drugs targeting major forms of mutant KRAS have not been forthcoming. Of note, obesity is known to worsen mutant KRAS-mediated pathologies, leading to PDAC with high penetrance; however, the mechanistic li…	[Luo, Yongde; Li, Xiaokun] Wenzhou Med Univ, Affiliated Hosp 1, Wenzhou 325035, Zhejiang, Peoples R China; [Luo, Yongde; Li, Xiaokun] Wenzhou Med Univ, Sch Pharmaceut Sci, Wenzhou 325035, Zhejiang, Peoples R China; [Luo, Yongde; Ma, Jianjia; Lu, Weiqin] SUNY Stony Brook, Dept Med, Stony Brook, NY 11794 USA; [Abbruzzese, James L.] Duke Univ, Duke Canc Inst, Dept Med, Div Med Oncol, Durham, NC 2771…		Luo, YD (通讯作者)，Wenzhou Med Univ, Affiliated Hosp 1, Wenzhou 325035, Zhejiang, Peoples R China.; Luo, YD (通讯作者)，Wenzhou Med Univ, Sch Pharmaceut Sci, Wenzhou 325035, Zhejiang, Peoples R China.; Luo, YD; Lu, WQ (通讯作者)，SUNY Stony Brook, Dept Med, Stony Brook, NY 11794 USA.	yongdeluo08@gmail.com; xiaokunki@wmu.edu.cn; Jianjia.Ma@stonybrookmedicine.edu; james.abbruzzese@duke.edu; weiqin.lu@stonybrookmedicine.edu		Lu, weiqin/0000-0002-6491-8203	National Institutes of Health [1R56DK123079-01, 1R01DK123079-01, 1R01CA240818-01A1]; Department of Defense [W81XWH-20-1-0625]; Stony Brook University; Department of Medicine at Stony Brook University	National Institutes of Health(United States Department of Health & Human ServicesNational Institutes of Health (NIH) - USA); Department of Defense(United States Department of Defense); Stony Brook University; Department of Medicine at Stony Brook University	This work was supported by grants from National Institutes of Health 1R56DK123079-01, 1R01DK123079-01, 1R01CA240818-01A1 and Department of Defense W81XWH-20-1-0625 to W.L. Further support came from a Start-up Fund and a SUNY Central Award from Stony Brook University and a Pilot Project Grant from the Department of Medicine at Stony Brook University toW.L.	Adams AC, 2013, MOL METAB, V2, P31, DOI 10.1016/j.molmet.2012.08.007; Andersen B, 2015, EUR J PHARMACOL, V764, P189, DOI 10.1016/j.ejphar.2015.07.003; Arkan MC, 2016, NATURE, V536, P157, DOI 10.1038/nature19419; Arora GK, 2018, JCI INSIGHT, V3, DOI 10.1172/jci.insight.121221; Babic A, 2016, CANCER RES, V76, P7160, DOI 10.1158/0008-5472.CAN-16-1699; Bao Y, 2013, JNCI-J NATL CANCER I, V105, P95, DO…	169	4	4	1	2	MDPI	BASEL	ST ALBAN-ANLAGE 66, CH-4052 BASEL, SWITZERLAND		2072-6694		CANCERS	Cancers	FEB	2021	13	4
J	Fang, F; He, XH; Deng, HW; Chen, Q; Lu, JP; Spraul, M; Yu, YH				Fang, Fang; He, Xinhong; Deng, Huiwen; Chen, Qun; Lu, Jianping; Spraul, Manfred; Yu, Yihua			Discrimination of metabolic profiles of pancreatic cancer from chronic pancreatitis by high-resolution magic angle spinning H-1 nuclear magnetic resonance and principal components analysis	CANCER SCIENCE			English	Article							IN-VIVO; H-1-NMR SPECTROSCOPY; NMR-SPECTRA; TUMOR; CLASSIFICATION; DIAGNOSIS; TISSUE; BRAIN; CELLS; LIVER	The metabolic profiles of Sprague-Dawley rat pancreases were investigated by high-resolution magic angle spinning proton magnetic resonance spectroscopy (H-1 NMR) combined with principal components analysis (PCA) to discriminate pancreatic cancer from chronic pancreatitis. Intact pancreatic tissue samples were obtained from Sprague-Dawley rats with histologically proven pancreatic cancer (n = 5),…	E China Normal Univ, Dept Phys, Shanghai Key Lab Funct Magnet Resonance Imaging, Shanghai 200062, Peoples R China; Second Mil Med Univ, Changhai Hosp, Dept Radiol, Shanghai 200433, Peoples R China; Bruker BioSpin, D-76287 Rheinstetten, Germany		Yu, YH (通讯作者)，E China Normal Univ, Dept Phys, Shanghai Key Lab Funct Magnet Resonance Imaging, Shanghai 200062, Peoples R China.	yhyu@phy.ecnu.edu.cn	Yu, Yihua/AAP-1496-2020					BARKER PB, 1994, MAGNET RESON MED, V32, P157, DOI 10.1002/mrm.1910320202; Beckonert O, 2003, NMR BIOMED, V16, P1, DOI 10.1002/nbm.797; BLAKENBERG FG, 1997, BLOOD, V89, P3378; Chen JH, 2001, J AM CHEM SOC, V123, P9200, DOI 10.1021/ja016182u; Cheng LL, 1996, MAGNET RESON MED, V36, P653, DOI 10.1002/mrm.1910360502; Cheng LL, 1998, J MAGN RESON, V135, P194, DOI 10.1006/jmre.1998.1578; Cho SG, 2005, J…	28	56	60	0	25	WILEY	HOBOKEN	111 RIVER ST, HOBOKEN 07030-5774, NJ USA	1347-9032	1349-7006		CANCER SCI	Cancer Sci.	NOV	2007	98	11
J	Lacka, M; Laski, D; Hac, S; Szymanski, M				Lacka, M.; Laski, D.; Hac, S.; Szymanski, M.			Partial pancreatic resection along the embryological fusion plane - no longer a fantasy	FOLIA MORPHOLOGICA			English	Article						intraductal papillary-mucinous neoplasm; pancreas segmentectomy; pancreatic sparing resection	DORSAL PANCREATECTOMY; VENTRAL PANCREAS; HEAD	Background: The embryological connection between the dorsal and ventral pancreatic regions divides the pancreas into two segments. This anatomical dependence allows segmental pancreatic resection through the embryological fusion plane (EFP). The advantages of limited pancreatic resection are the preservation of the natural continuity and function of the gastrointestinal tract and the avoidance of…	[Lacka, M.; Laski, D.; Hac, S.; Szymanski, M.] Med Univ Gdansk, Dept Gen Endocrine & Transplant Surg, Ul M Smoluchowskiego 17, PL-80214 Gdansk, Poland		Laski, D (通讯作者)，Med Univ Gdansk, Dept Gen Endocrine & Transplant Surg, Ul M Smoluchowskiego 17, PL-80214 Gdansk, Poland.	dlaski@gumed.edu.pl		Szymanski, Michal/0000-0002-0215-9213				Chunfu Z, 2018, MEDICINE, V18; Iacono C, 2014, PANCREATOLOGY, V14, P419, DOI 10.1016/j.pan.2014.07.014; Kimura W, 2000, J Hepatobiliary Pancreat Surg, V7, P473, DOI 10.1007/s005340070017; Nakagohri T, 2010, J HEPATO-BIL-PAN SCI, V17, P798, DOI 10.1007/s00534-009-0173-8; Nishi T, 2015, BMC GASTROENTEROL, V15, DOI 10.1186/s12876-015-0313-3; Ohwada S, 2001, HEPATO-GASTROENTEROL, V48, P1622; Ryu M, 1…	15	1	1	0	3	VIA MEDICA	GDANSK	UL SWIETOKRZYSKA 73, 80-180 GDANSK, POLAND	0015-5659	1644-3284		FOLIA MORPHOL	Folia Morphol.		2020	79	3
J	Modolell, I; Guarner, L; Malagelada, JR				Modolell, I; Guarner, L; Malagelada, JR			Vagaries of clinical presentation of pancreatic and biliary tract cancer	ANNALS OF ONCOLOGY			English	Article; Proceedings Paper	Conference on Biliopancreatic Malignancy - From Gene to Cure	FEB 04-06, 1999	AMSTERDAM, NETHERLANDS	Byk Nederland BV, Astra Pharmaceutica, Janssen Res Fdn		biliary; cancer; pancreas	DIABETES-MELLITUS; CARCINOMA; RISK; GALLBLADDER; METABOLISM; PROGNOSIS; RESECTION; SURVIVAL	Pancreatic and biliary carcinomas remain a challenge to clinicians and investigators, as diagnosis is rarely achieved while the tumor is still in a curative stage. Clinical symptoms and signs of these neoplasias are non-specific and heterogeneous. We review the clinical presentation of these tumors, with an emphasis on their pathophysiology and relationship with survival. Abdominal pain is the mo…	Hosp Gen Univ Vall Hebron, Digest Syst Res Unit, Barcelona 08035, Spain		Malagelada, JR (通讯作者)，Hosp Gen Univ Vall Hebron, Digest Syst Res Unit, Pg Vall Hebron 119-129, Barcelona 08035, Spain.							ALLAN BJ, 1973, GASTROENTEROLOGY, V65, P412; ALVAREZ C, 1993, AM J SURG, V165, P53, DOI 10.1016/S0002-9610(05)80404-0; BOCKMAN DE, 1994, GASTROENTEROLOGY, V107, P219, DOI 10.1016/0016-5085(94)90080-9; CARRIAGA MT, 1995, CANCER-AM CANCER SOC, V75, P171, DOI 10.1002/1097-0142(19950101)75:1+<171::AID-CNCR2820751306>3.0.CO;2-2; CUZICK J, 1989, INT J CANCER, V43, P415, DOI 10.1002/ijc.2910430312; DIMA…	34	72	73	1	2	OXFORD UNIV PRESS	OXFORD	GREAT CLARENDON ST, OXFORD OX2 6DP, ENGLAND	0923-7534	1569-8041		ANN ONCOL	Ann. Oncol.		1999	10
J	Husain, K; Francois, RA; Hutchinson, SZ; Neuger, AM; Lush, R; Coppola, D; Sebti, S; Malafa, MP				Husain, Kazim; Francois, Rony A.; Hutchinson, Sean Z.; Neuger, Anthony M.; Lush, Richard; Coppola, Domenico; Sebti, Said; Malafa, Mokenge P.			Vitamin E delta-Tocotrienol Levels in Tumor and Pancreatic Tissue of Mice after Oral Administration	PHARMACOLOGY			English	Article						delta-Tocotrienol; delta-Tocotrienol, mice; Pancreatic cancer; Pharmacokinetics; Tissue distribution	ALPHA-TOCOTRIENOL; GAMMA-TOCOTRIENOL; LIQUID-CHROMATOGRAPHY; PROSTATE-CANCER; TOCOPHEROLS; DIETARY; ANTIOXIDANT; METABOLISM; RISK	Tocotrienols are natural vitamin E compounds that are known to have a neuroprotective effect at nanomolar concentration and anti-carcinogenic effect at micromolar concentration. In this report, we investigated the pharmacokinetics, tumor and pancreatic tissue levels, and toxicity of delta-tocotrienol in mice because of its anti-tumor activity against pancreatic cancer. Following a single oral adm…	[Malafa, Mokenge P.] Univ S Florida, H Lee Moffitt Canc Ctr, Dept Gastrointestinal Oncol, Dept Oncol Sci, Tampa, FL 33612 USA; Univ S Florida, H Lee Moffitt Canc Ctr, Dept Drug Discovery, Dept Oncol Sci, Tampa, FL 33612 USA		Malafa, MP (通讯作者)，Univ S Florida, H Lee Moffitt Canc Ctr, Dept Gastrointestinal Oncol, Dept Oncol Sci, 12902 Magnolia Dr, Tampa, FL 33612 USA.	mokenge.malafa@moffitt.org		Francois, Rony/0000-0003-4699-6336	Moffitt Foundation; Kurtz Pledge [09-33412-06-01]; GI Cancer Research [09-33412-07-01]; Steinmann Family Foundation [09-33412-08-05]; NIH [1RO1CA129227-01A1, 5RO1CA098473-05, DA-VOS-69-15099-99-01]; NATIONAL CANCER INSTITUTE [R01CA098473, R01CA129227] Funding Source: NIH RePORTER	Moffitt Foundation; Kurtz Pledge; GI Cancer Research; Steinmann Family Foundation; NIH(United States Department of Health & Human ServicesNational Institutes of Health (NIH) - USA); NATIONAL CANCER INSTITUTE(United States Department of Health & Human ServicesNational Institutes of Health (NIH) - USANIH National Cancer Institute (NCI))	The authors are thankful to Analytical Pharmacology and Pathology Core facilities for the analysis of the samples. This study was supported in part by Moffitt Foundation grants: Kurtz Pledge 09-33412-06-01, GI Cancer Research 09-33412-07-01, and Steinmann Family Foundation 09-33412-08-05, as well as grants from NIH 1RO1CA129227-01A1, NIH 5RO1CA098473-05 and DA-VOS-69-15099-99-01.	Abe C, 2007, LIPIDS, V42, P637, DOI 10.1007/s11745-007-3064-2; Conte C, 2004, ANN NY ACAD SCI, V1031, P391, DOI 10.1196/annals.1331.054; Cunha SC, 2006, J AGR FOOD CHEM, V54, P3351, DOI 10.1021/jf053102n; HAYES KC, 1993, P SOC EXP BIOL MED, V202, P353, DOI 10.3181/00379727-202-43546; Hewavitharana AK, 2004, J CHROMATOGR A, V1025, P313, DOI 10.1016/j.chroma.2003.10.052; Husain K, 2008, AM ASS CANC…	37	37	39	0	1	KARGER	BASEL	ALLSCHWILERSTRASSE 10, CH-4009 BASEL, SWITZERLAND	0031-7012	1423-0313		PHARMACOLOGY	Pharmacology		2009	83	3
[truncated: 334 more rows]
[truncated: 21 more columns]
