# Supplementary material for: Emerging current trends and research focus related to pancreatic cancer metabolism: A bibliometric and visualized analysis
Source: Front Oncol. 2022 Nov 25;12:1009700. doi: 10.3389/fonc.2022.1009700 (PMC9732726; doi:10.3389/fonc.2022.1009700)
Supplement: Supplementary file 2 [file DataSheet_2.zip › The tab-delimited format/Vdownload_1501-2000.txt]

PT	AU	BA	BE	GP	AF	BF	CA	TI	SO	SE	BS	LA	DT	CT	CY	CL	SP	HO	DE	ID	AB	C1	C3	RP	EM	RI	OI	FU	FP	FX	CR	NR	TC	Z9	U1	U2	PU	PI	PA	SN	EI	BN	J9	JI	PD	PY	VL	IS	PN
J	Xu, F; Wu, HS; Xiong, JX; Peng, T				Xu, Fei; Wu, Heshui; Xiong, Jiongxin; Peng, Tao			Long Non-coding RNA DLEU2L Targets miR-210-3p to Suppress Gemcitabine Resistance in Pancreatic Cancer Cells via BRCA2 Regulation	FRONTIERS IN MOLECULAR BIOSCIENCES			English	Article						lncRNA; competing endogenous RNA; drug resistance; microRNA; Warburg effect; cancer metabolism		Gemcitabine (GEM) resistance remains a challenging clinical issue to overcome in chemotherapy against pancreatic cancer. We previously demonstrated that miR-210 derived from pancreatic cancer stem cells enhanced the GEM-resistant properties of pancreatic cancer cells, thus identifying miR-210 as an oncogenic miRNA. Herein, we report the existence of an upstream effector that acts as a competing e…	[Xu, Fei] Huazhong Univ Sci & Technol, Union Hosp, Dept Gastrointestinal Surg, Tongji Med Coll, Wuhan, Peoples R China; [Wu, Heshui; Xiong, Jiongxin; Peng, Tao] Huazhong Univ Sci & Technol, Union Hosp, Dept Pancreat Surg, Tongji Med Coll, Wuhan, Peoples R China		Peng, T (通讯作者)，Huazhong Univ Sci & Technol, Union Hosp, Dept Pancreat Surg, Tongji Med Coll, Wuhan, Peoples R China.	pengtao8815@163.com						Amrutkar M, 2017, CANCERS, V9, DOI 10.3390/cancers9110157; Arun G, 2018, TRENDS MOL MED, V24, P257, DOI 10.1016/j.molmed.2018.01.001; BOUFFARD DY, 1993, BIOCHEM PHARMACOL, V45, P1857, DOI 10.1016/0006-2952(93)90444-2; Breast Canc Linkage Consortium, 1999, JNCI-J NATL CANCER I, V91, P1310; Chen YC, 2015, ADV DRUG DELIVER REV, V81, P128, DOI 10.1016/j.addr.2014.05.009; Dang CV, 2009, CLIN CANCER RE…	39	4	4	1	3	FRONTIERS MEDIA SA	LAUSANNE	AVENUE DU TRIBUNAL FEDERAL 34, LAUSANNE, CH-1015, SWITZERLAND		2296-889X		FRONT MOL BIOSCI	Front. Mol. Biosci.	APR 22	2021	8
J	Li, J; Halfter, K; Zhang, MY; Saad, C; Xu, K; Bauer, B; Huang, YJ; Shi, L; Mansmann, UR				Li, Jian; Halfter, Kathrin; Zhang, Mengying; Saad, Christian; Xu, Kai; Bauer, Bernhard; Huang, Yijiang; Shi, Lei; Mansmann, Ulrich R.			Computational analysis of receptor tyrosine kinase inhibitors and cancer metabolism: implications for treatment and discovery of potential therapeutic signatures	BMC CANCER			English	Article						Cancer metabolism; Treatment prediction; Computational modeling; Systems biology	L2HGDH GENE; MUTATIONS; TEMOZOLOMIDE; CHILDREN; CELLS; DNA; ACTIVATION; RESISTANCE; SORAFENIB; MECHANISM	BackgroundReceptor tyrosine kinase (RTK) inhibitors are frequently used to treat cancers and the results have been mixed, some of these small molecule drugs are highly successful while others show a more modest response. A high number of studies have been conducted to investigate the signaling mechanisms and corresponding therapeutic influence of RTK inhibitors in order to explore the therapeutic…	[Li, Jian; Halfter, Kathrin; Zhang, Mengying; Mansmann, Ulrich R.] Ludwig Maximilians Univ Munchen, Inst Med Informat Biometry & Epidemiol, Munich, Germany; [Li, Jian; Mansmann, Ulrich R.] German Canc Consortium DKTK, Heidelberg, Germany; [Li, Jian] German Canc Res Ctr, Heidelberg, Germany; [Saad, Christian; Bauer, Bernhard] Univ Augsburg, Dept Computat Sci, Augsburg, Germany; [Xu, Kai] Huazhong …		Li, J (通讯作者)，Ludwig Maximilians Univ Munchen, Inst Med Informat Biometry & Epidemiol, Munich, Germany.; Li, J (通讯作者)，German Canc Consortium DKTK, Heidelberg, Germany.	lijian@ibe.med.uni-muenchen.de			German Cancer Consortium (DKTK); German Cancer Research Center (DKFZ); project DIFUTURE from the Medical Informatics Initiative Germany (BMBF) [01ZZ1804B, 01ZZ1804C, 01ZZ1804E]	German Cancer Consortium (DKTK); German Cancer Research Center (DKFZ)(Helmholtz Association); project DIFUTURE from the Medical Informatics Initiative Germany (BMBF)(Federal Ministry of Education & Research (BMBF))	This work is funded by the German Cancer Consortium (DKTK), German Cancer Research Center (DKFZ) and the project DIFUTURE from the Medical Informatics Initiative Germany (BMBF grants 01ZZ1804B, 01ZZ1804C, and 01ZZ1804E). The funders were not involved in any activity of this study, aside from providing financing.	Alexander PB, 2015, FRONT MED-PRC, V9, P134, DOI 10.1007/s11684-015-0396-9; Aveic S, 2016, CANCER CELL INT, V16, DOI 10.1186/s12935-016-0341-2; Barr FE, 2007, J THORAC CARDIOV SUR, V134, P319, DOI 10.1016/j.jtcvs.2007.02.043; Barretina J, 2012, NATURE, V483, P603, DOI 10.1038/nature11003; Blume-Jensen P, 2001, NATURE, V411, P355, DOI 10.1038/35077225; Bromann PA, 2004, ONCOGENE, V23, P7957, DOI 1…	60	4	4	1	2	BMC	LONDON	CAMPUS, 4 CRINAN ST, LONDON N1 9XW, ENGLAND	1471-2407			BMC CANCER	BMC Cancer	JUN 17	2019	19
J	Kumari, S; Khan, S; Sekhri, R; Mandil, H; Behrman, S; Yallapu, MM; Chauhan, SC; Jaggi, M				Kumari, Sonam; Khan, Sheema; Sekhri, Radhika; Mandil, Hassan; Behrman, Stephen; Yallapu, Murali M.; Chauhan, Subhash C.; Jaggi, Meena			Protein kinase D1 regulates metabolic switch in pancreatic cancer via modulation of mTORC1	BRITISH JOURNAL OF CANCER			English	Article							GLUCOSE; GROWTH; NANOPARTICLES; GEMCITABINE; INHIBITION; ACTIVATION; EXPRESSION; INVASION; TARGET; MUC13	Background Protein kinase D1 (PKD1) is a serine-threonine kinase that regulates various functions within the cell. Herein, we report the significance of PKD1 expression in glucose metabolism resulting in pancreatic cancer (PanCa) progression and chemo-resistance. Methods PKD1 expression in PanCa was investigated by using immunohistochemistry. Functional and metabolic assays were utilised to analy…	[Kumari, Sonam; Khan, Sheema; Mandil, Hassan; Yallapu, Murali M.; Chauhan, Subhash C.; Jaggi, Meena] Univ Tennessee, Hlth Sci Ctr, Dept Pharmaceut Sci, Memphis, TN 38163 USA; [Kumari, Sonam; Khan, Sheema; Mandil, Hassan; Yallapu, Murali M.; Chauhan, Subhash C.; Jaggi, Meena] Univ Tennessee, Hlth Sci Ctr, Ctr Canc Res, Memphis, TN 38163 USA; [Khan, Sheema; Yallapu, Murali M.; Chauhan, Subhash C.; …		Khan, S; Jaggi, M (通讯作者)，Univ Tennessee, Hlth Sci Ctr, Dept Pharmaceut Sci, Memphis, TN 38163 USA.; Khan, S; Jaggi, M (通讯作者)，Univ Tennessee, Hlth Sci Ctr, Ctr Canc Res, Memphis, TN 38163 USA.; Khan, S; Jaggi, M (通讯作者)，Univ Texas Rio Grande Valley, Dept Immunol & Microbiol, Mcallen, TX 78503 USA.	sheema.khan@utrgv.edu; Meena.Jaggi@utrgv.edu	Sekhri, Radhika/ABG-3433-2020	Yallapu, Murali/0000-0002-0073-8828	National Institutes of Health [R01 CA206069, CA204552, CA210192]; College of Pharmacy; University of Tennessee Health Science Center	National Institutes of Health(United States Department of Health & Human ServicesNational Institutes of Health (NIH) - USA); College of Pharmacy; University of Tennessee Health Science Center	This work was partially supported by grants from the National Institutes of Health (R01 CA206069, CA204552 and CA210192 to S.C.C. and M.J.), and the College of Pharmacy 2017 and 2018 Dean's Seed/Instrument/New support grants of the University of Tennessee Health Science Center (to S.C.C., M.J. and S.K.). We acknowledge the financial support of Herb Kosten Foundation and generous donation from Der…	Adekola K, 2012, CURR OPIN ONCOL, V24, P650, DOI 10.1097/CCO.0b013e328356da72; Alayev A, 2013, J CELL PHYSIOL, V228, P1658, DOI 10.1002/jcp.24351; Badea L, 2008, HEPATO-GASTROENTEROL, V55, P2016; Chen J, 2018, ONCOL REP, V40, P1073, DOI 10.3892/or.2018.6479; Copp J, 2009, CANCER RES, V69, P1821, DOI 10.1158/0008-5472.CAN-08-3014; Doppler H, 2017, FRONT ONCOL, V7, DOI 10.3389/fonc.2017.00041; Dopp…	36	5	5	1	1	NATURE PUBLISHING GROUP	LONDON	MACMILLAN BUILDING, 4 CRINAN ST, LONDON N1 9XW, ENGLAND	0007-0920	1532-1827		BRIT J CANCER	Br. J. Cancer	JAN	2020	122	1
J	Li, SQ; Hong, H; Lv, HC; Wu, GZ; Wang, ZG				Li, Siqin; Hong, Hua; Lv, Huicheng; Wu, Guozhu; Wang, Zhigang			SIRT 1 Overexpression is Associated with Metastasis of Pancreatic Ductal Adenocarcinoma (PDAC) and Promotes Migration and Growth of PDAC Cells	MEDICAL SCIENCE MONITOR			English	Article						SIRT 1; Metastasis; Pancreatic cancer; Migration	FATTY LIVER-DISEASE; THERAPEUTIC TARGET; CANCER-CELLS; METABOLISM; INVASION; MICE	Background: SIRT 1, as a class III histone deacetylase (HDAC), is implicated in the initiation and progression of malignancies. However, the association of SIRT 1 with tumorigenesis or progression of pancreatic ductal adenocarcinoma (PDAC) is not clear. Material/Methods: In our study we investigated SIRT 1 expression in PDAC samples and evaluated the association of SIRT 1 level with the clinical …	[Li, Siqin; Wang, Zhigang] Chongqing Med Univ, Clin Coll 2, Inst Ultrasound Imaging, Chongqing, Peoples R China; [Hong, Hua; Wu, Guozhu] Inner Mongolia Peoples Hosp, Dept Ultrasound Med, Hohhot, Inner Mongolia, Peoples R China; [Lv, Huicheng] Inner Mongolia Med Univ, Dept Traumatol 2, Affiliated Hosp 2, Hohhot, Inner Mongolia, Peoples R China		Wang, ZG (通讯作者)，Chongqing Med Univ, Clin Coll 2, Inst Ultrasound Imaging, Chongqing, Peoples R China.	zhigonwang@163.com						Berchtold S, 2015, CANCER LETT, V356, P721, DOI 10.1016/j.canlet.2014.10.020; Canto C, 2009, NATURE, V458, P1056, DOI 10.1038/nature07813; Carafa V, 2012, FRONT PHARMACOL, V3, DOI 10.3389/fphar.2012.00004; Cheng HL, 2003, P NATL ACAD SCI USA, V100, P10794, DOI 10.1073/pnas.1934713100; Colak Y, 2014, J GASTROINTEST LIVER, V23, P311, DOI [10.15403/jgld.2014.1121.233.yck, 10.1543/jgld.20l4.1121.233.…	27	12	13	1	3	INT SCIENTIFIC LITERATURE, INC	SMITHTOWN	361 FOREST LANE, SMITHTOWN, NY 11787 USA	1643-3750			MED SCI MONITOR	Med. Sci. Monitor	MAY 12	2016	22
J	Olszewski, U; Hlozek, M; Hamilton, G				Olszewski, Ulrike; Hlozek, Markus; Hamilton, Gerhard			Activation of Na+/H+ exchanger 1 by neurotensin signaling in pancreatic cancer cell lines	BIOCHEMICAL AND BIOPHYSICAL RESEARCH COMMUNICATIONS			English	Article						Neurotensin; Na+/H+ exchanger 1; Proton flux; Intrinsic buffering capacity; Pancreatic cancer	INTRACELLULAR PH REGULATION; GLOMERULAR MESANGIAL CELLS; MELANOMA-CELLS; GROWTH; HYPOXIA; NHE1; MICROENVIRONMENT; ALKALINIZATION; INVOLVEMENT; METABOLISM	Acidosis commonly observed in solid tumors like pancreatic cancer promotes genetic instability and selection of a more malignant phenotype of cancer cells. Overexpression or activation of integral membrane proteins mediating H+ efflux may contribute to extracellular acidification. Neurotensin (NT) induces intracellular alkalinization and stimulates interleukin-8 production in pancreatic cancer ce…	[Olszewski, Ulrike; Hlozek, Markus; Hamilton, Gerhard] Med Univ Vienna, Dept Surg, A-1090 Vienna, Austria; [Olszewski, Ulrike; Hamilton, Gerhard] Ludwig Boltzmann Cluster Translat Oncol, A-1170 Vienna, Austria		Olszewski, U (通讯作者)，Med Univ Vienna, Dept Surg, Waehringer Guertel 18-20,AKH 8H, A-1090 Vienna, Austria.	u.olszewski@gmx.net						BLACKBURN AM, 1981, J CLIN ENDOCR METAB, V52, P820, DOI 10.1210/jcem-52-4-820; BOYARSKY G, 1988, AM J PHYSIOL, V255, pC857, DOI 10.1152/ajpcell.1988.255.6.C857; BOYARSKY G, 1988, AM J PHYSIOL, V255, pC844, DOI 10.1152/ajpcell.1988.255.6.C844; BOYER MJ, 1992, CANCER RES, V52, P4441; BOZOU JC, 1986, MOL PHARMACOL, V29, P489; Brahimi-Horn MC, 2007, ESSAYS BIOCHEM, V43, P165, DOI 10.1042/bse0430165; …	35	21	22	0	4	ACADEMIC PRESS INC ELSEVIER SCIENCE	SAN DIEGO	525 B ST, STE 1900, SAN DIEGO, CA 92101-4495 USA	0006-291X	1090-2104		BIOCHEM BIOPH RES CO	Biochem. Biophys. Res. Commun.	MAR 12	2010	393	3
J	Chen, KY; Wu, SS; Ye, SS; Huang, HM; Zhou, Y; Zhou, HF; Wu, SJ; Mao, YF; Shangguan, FG; Lan, LH; Chen, BC				Chen, Kaiyuan; Wu, Shanshan; Ye, Sisi; Huang, Huimin; Zhou, Yi; Zhou, Hongfei; Wu, Shijia; Mao, Yefan; Shangguan, Fugen; Lan, Linhua; Chen, Bicheng			Dimethyl Fumarate Induces Metabolic Crisie to Suppress Pancreatic Carcinoma	FRONTIERS IN PHARMACOLOGY			English	Article						dimethyl fumarate; mitochondrial dynamics; folate metabolism; covalent modification; metabolic crisie		Dimethyl fumarate (DMF) is an approved drug used in the treatment of multiple sclerosis (MS) and psoriasis therapy. Multiple studies have demonstrated other pharmacological activities of DMF such as an anti-cancer agent. In particular, studies have shown that DMF can modulate the NRF2/HO1/NQO1 antioxidant signal pathway and inactivate NF-kappa B to suppress the growth of colon and breast cancer c…	[Chen, Kaiyuan; Wu, Shanshan; Ye, Sisi; Huang, Huimin; Zhou, Yi; Zhou, Hongfei; Wu, Shijia; Mao, Yefan; Shangguan, Fugen; Lan, Linhua; Chen, Bicheng] Wenzhou Med Univ, Affiliated Hosp 1, Key Lab Diag & Treatment Severe Hepatopancreat Di, Wenzhou, Peoples R China; [Wu, Shanshan; Ye, Sisi] Wenzhou Med Univ, Affiliated Hosp 1, Lab Precis Med Ctr, Wenzhou, Peoples R China		Shangguan, FG; Lan, LH; Chen, BC (通讯作者)，Wenzhou Med Univ, Affiliated Hosp 1, Key Lab Diag & Treatment Severe Hepatopancreat Di, Wenzhou, Peoples R China.	mgsgfg2019@wmu.edu.cn; paullee90@wmu.edu.cn; bichengchen@hotmail.com		Lan, Linhua/0000-0002-6482-1508	National Natural Science Foundation Youth Fund Project [81902803]; Zhejiang Provincial Natural Science Foundation of China [LY21H160057]; Science and Technology Bureau of Wenzhou [Y20190069]	National Natural Science Foundation Youth Fund Project; Zhejiang Provincial Natural Science Foundation of China(Natural Science Foundation of Zhejiang Province); Science and Technology Bureau of Wenzhou	This study was partially supported by the National Natural Science Foundation Youth Fund Project (No. 81902803), Zhejiang Provincial Natural Science Foundation of China LY21H160057) and grants from the Science and Technology Bureau of Wenzhou (Y20190069).	Allaire M, 1998, STRUCTURE, V6, P173, DOI 10.1016/S0969-2126(98)00019-7; Badgley MA, 2020, SCIENCE, V368, P85, DOI 10.1126/science.aaw9872; Bansal A, 2018, J CELL BIOL, V217, P2291, DOI 10.1083/jcb.201804161; Bennett Saidu Nathaniel Edward, 2018, Oncotarget, V9, P9088, DOI 10.18632/oncotarget.24144; Blewett MM, 2016, SCI SIGNAL, V9, DOI 10.1126/scisignal.aaf7694; Bray F, 2018, CA-CANCER J CLIN, V…	45	5	5	3	6	FRONTIERS MEDIA SA	LAUSANNE	AVENUE DU TRIBUNAL FEDERAL 34, LAUSANNE, CH-1015, SWITZERLAND	1663-9812			FRONT PHARMACOL	Front. Pharmacol.	FEB 22	2021	12
J	Yada, E; Kasajima, R; Niida, A; Imoto, S; Miyano, S; Miyagi, Y; Sasada, T; Wada, S				Yada, Erica; Kasajima, Rika; Niida, Atsushi; Imoto, Seiya; Miyano, Satoru; Miyagi, Yohei; Sasada, Tetsuro; Wada, Satoshi			Possible Role of Cytochrome P450 1B1 in the Mechanism of Gemcitabine Resistance in Pancreatic Cancer	BIOMEDICINES			English	Article						gemcitabine; PDX model; pancreatic cancer; patient-derived xenograft; RNA sequencing	EXPRESSION; CYP1B1; XENOGRAFTS; P4501B1; 2,2-DIFLUORODEOXYCYTIDINE; METABOLISM	Patient-derived xenograft models reportedly represent original tumor morphology and gene mutation profiles. In addition, patient-derived xenografts are expected to recapitulate the parental tumor drug responses. In this study, we analyzed the pathways involved in gemcitabine resistance using patient-derived xenograft models of pancreatic cancer. The patient-derived xenograft models were establish…	[Yada, Erica; Sasada, Tetsuro; Wada, Satoshi] Kanagawa Canc Ctr Res Inst, Dept Canc Immunotherapy, Yokohama, Kanagawa 2418515, Japan; [Kasajima, Rika; Miyagi, Yohei] Kanagawa Canc Ctr Res Inst, Mol Pathol & Genet Div, Yokohama, Kanagawa 2418515, Japan; [Kasajima, Rika; Imoto, Seiya] Univ Tokyo, Hlth Intelligence Ctr, Inst Med Sci, Div Hlth Med Data Sci,Minato Ku, Tokyo 1088639, Japan; [Niida, Ats…		Wada, S (通讯作者)，Kanagawa Canc Ctr Res Inst, Dept Canc Immunotherapy, Yokohama, Kanagawa 2418515, Japan.; Wada, S (通讯作者)，Showa Univ, Clin Res Inst Clin Pharmacol & Therapeut, Dept Clin Diagnost Oncol, Setagaya Ku, 6-11-11 Kitakarasuyama, Tokyo 1578577, Japan.; Wada, S (通讯作者)，Showa Univ, Sch Med, Dept Med, Div Med Oncol,Shinagawa Ku, Tokyo 1428666, Japan.	erika.ya@gancen.asahi.yokohama.jp; rkasajima@gancen.asahi.yokohama.jp; aniida@ims.u-tokyo.ac.jp; imoto@ims.u-tokyo.ac.jp; miyano@ims.u-tokyo.ac.jp; miyagi@gancen.asahi.yokohama.jp; tsasada@kcch.jp; st-wada@med.showa-u.ac.jp		wada, satoshi/0000-0001-6528-5914; Imoto, Seiya/0000-0002-2989-308X				Amrutkar M, 2017, CANCERS, V9, DOI 10.3390/cancers9110157; Barton-Burke M, 1999, CANCER NURS, V22, P176, DOI 10.1097/00002820-199904000-00011; Burris HA, 1997, J CLIN ONCOL, V15, P2403, DOI 10.1200/JCO.1997.15.6.2403; Chang GWM, 1999, ANAESTHESIA, V54, P42, DOI 10.1046/j.1365-2044.1999.00602.x; Chijiwa T, 2015, INT J ONCOL, V47, P61, DOI 10.3892/ijo.2015.2997; Chun YJ, 2001, CANCER RES, V61, P816…	42	0	0	1	2	MDPI	BASEL	ST ALBAN-ANLAGE 66, CH-4052 BASEL, SWITZERLAND		2227-9059		BIOMEDICINES	Biomedicines	OCT	2021	9	10
J	Wirth, K; Shinoda, S; Sato-Dahlman, M; Dickey, DM; Bernlohr, DA; Ikramuddin, S; Yamamoto, M				Wirth, Keith; Shinoda, Shuhei; Sato-Dahlman, Mizuho; Dickey, Deborah M.; Bernlohr, David A.; Ikramuddin, Sayeed; Yamamoto, Masato			Fatty acid binding protein 4 regulates pancreatic cancer cell proliferation via activation of nuclear factor E2-related factor 2	SURGERY FOR OBESITY AND RELATED DISEASES			English	Article						Fatty acid binding protein 4; FABP4; Pancreatic cancer; NRF2; Cell proliferation	LIPID-METABOLISM; POOR-PROGNOSIS; OBESITY; INFLAMMATION; EXPRESSION; ROLES; FABP4; MECHANISMS; OVERWEIGHT; RISK	Background: Obesity and diabetes are associated with an increased incidence of pancreatic cancer. Fatty acid binding protein 4 (FABP4), noted to be higher in patients with severe obesity, is linked to the development and progression of several cancers, and its level in the circulation decreases after bariatric surgery. Objective: In this paper, we evaluate the role of FABP4 in pancreatic cancer p…	[Wirth, Keith; Shinoda, Shuhei; Sato-Dahlman, Mizuho; Ikramuddin, Sayeed; Yamamoto, Masato] Univ Minnesota, Dept Surg, MMC195,420 Delaware St SE, Minneapolis, MN 55455 USA; [Sato-Dahlman, Mizuho; Ikramuddin, Sayeed; Yamamoto, Masato] Univ Minnesota, Masonic Canc Ctr, Minneapolis, MN USA; [Dickey, Deborah M.; Bernlohr, David A.] Univ Minnesota, Dept Biochem Mol Biol & Biophys, Minneapolis, MN USA		Yamamoto, M (通讯作者)，Univ Minnesota, Dept Surg, MMC195,420 Delaware St SE, Minneapolis, MN 55455 USA.	yamam016@umn.edu		Shinoda, Shuhei/0000-0002-4128-2177; Sato, Mizuho/0000-0003-2019-5557	National Institutes of Health [T32DK108733, R01DK053189, R21DK122832]	National Institutes of Health(United States Department of Health & Human ServicesNational Institutes of Health (NIH) - USA)	This project was supported by a T32 grant (T32DK108733) awarded to Masato Yamamoto and Gregory Beilman and by grants awarded to Sayeed Ikramuddin (R01DK053189, R21DK122832) through the National Institutes of Health.	Amiri M, 2018, GENE, V676, P171, DOI 10.1016/j.gene.2018.07.035; Berger NA, 2014, ANN NY ACAD SCI, V1311, P57, DOI 10.1111/nyas.12416; Cabre A, 2007, Atherosclerosis, V195, pe150; Calle EE, 2003, NEW ENGL J MED, V348, P1625, DOI 10.1056/NEJMoa021423; Cao HL, 2017, INT J CANCER, V140, P2545, DOI 10.1002/ijc.30643; Cui YJ, 2019, PATHOL INT, V69, P68, DOI 10.1111/pin.12756; Furuhashi M, 2007, NATURE…	39	2	2	0	0	ELSEVIER SCIENCE INC	NEW YORK	STE 800, 230 PARK AVE, NEW YORK, NY 10169 USA	1550-7289	1878-7533		SURG OBES RELAT DIS	Surg. Obes. Relat. Dis.	APR	2022	18	4
J	Enginar, H; Unak, P; Lambrecht, FY; Biber, FZ				Enginar, H; Unak, P; Lambrecht, FY; Biber, FZ			Synthesis of a Tc-99m labeled estrogen-derivative and the determination of its radio pharmaceutical potential on rats	JOURNAL OF RADIOANALYTICAL AND NUCLEAR CHEMISTRY			English	Article							7-ALPHA-SUBSTITUTED ESTRADIOL COMPLEXES; BREAST-CANCER PATIENTS; RECEPTOR MODULATORS; IMAGING AGENTS; PANCREAS; RADIOPHARMACEUTICALS; BIODISTRIBUTION; METABOLISM; AFFINITY; THERAPY	An estrogen derivative 1-(3, 17-alpha-estradiolyl propin-1-yl-3-(1,4,8,11-tetraazacyclotetradecyl)-propanate (ESTACPA) was synthesized. The product was purified by HPLC and characterized by NMR and IR spectroscopy. The synthesized compound was labeled with Tc-99m. The biodistribution studies were performed on female Albino Wistar rats. The rats were sacrificed and their organs were removed. The r…	Ege Univ, Inst Sci Nucl, Dept Nucl Applicat, TR-35100 Izmir, Turkey; Afyon Kocatepe Univ, Cay, Afyon, Turkey		Unak, P (通讯作者)，Ege Univ, Inst Sci Nucl, Dept Nucl Applicat, TR-35100 Izmir, Turkey.	unakp@bomova.ege.edu.tr	ÜNAK, PERIHAN/AAY-3145-2020; Müftüler, Zumrut Biber/AAF-5007-2021	ÜNAK, PERIHAN/0000-0002-5464-2987; Müftüler, Zumrut Biber/0000-0001-8184-9660; Yurt, Fatma/0000-0002-9394-6908				De Maria N, 2002, MOL CELL ENDOCRINOL, V193, P59; Dence CS, 1996, NUCL MED BIOL, V23, P491, DOI 10.1016/0969-8051(96)00029-7; DESOMBRE ER, 1988, CANCER RES, V48, P899; DESOMBRE ER, 1992, CANCER RES, V52, P5752; DESOMBRE ER, 1993, CURRENT THERAPY ONCO, P336; DeSombre ER, 1992, AAPM S SERIES, P352; Enginar H, 2002, J RADIOANAL NUCL CH, V251, P473, DOI 10.1023/A:1014898628890; Gustafsson JA, 1998, C…	37	6	6	0	6	SPRINGER	DORDRECHT	VAN GODEWIJCKSTRAAT 30, 3311 GZ DORDRECHT, NETHERLANDS	0236-5731	1588-2780		J RADIOANAL NUCL CH	J. Radioanal. Nucl. Chem.		2004	260	2
J	Wang, F; Adrian, TE; Westermark, G; Gasslander, T; Permert, J				Wang, F; Adrian, TE; Westermark, G; Gasslander, T; Permert, J			Dissociated insulin and islet amyloid polypeptide secretion from isolated rat pancreatic islets cocultured with human pancreatic adenocarcinoma cells	PANCREAS			English	Article						pancreatic adenocarcinoma; pancreatic islet; insulin; islet amyloid polypeptide (IAPP, amylin)	GLUCOSE-METABOLISM; CONSCIOUS RATS; CANCER; AMYLIN; RESISTANCE; PEPTIDE; EXPRESSION; IAPP	Abnormal insulin and islet amyloid polypeptide (IAPP) secretion are usually seen in patients with exocrine pancreatic cancer. The p-cell dysfunction is a characteristic of the glucose intolerance found in pancreatic cancer patients. The effects of pancreatic cancer cells on insulin and IAPP secretion from beta cells are unclear. In this study, isolated rat pancreatic islets were cocultured with t…	Huddinge Univ Hosp, Karolinska Inst, Clin Res Ctr, Wretlind Lab,Dept Surg, S-14186 Huddinge, Sweden; Creighton Univ, Sch Med, Dept Biomed Sci, Omaha, NE 68178 USA; Linkoping Univ, Dept Biomed & Surg, Linkoping, Sweden		Wang, F (通讯作者)，Huddinge Univ Hosp, Karolinska Inst, Clin Res Ctr, Wretlind Lab,Dept Surg, S-14186 Huddinge, Sweden.		Adrian, Thomas E/D-8484-2012	Adrian, Thomas/0000-0002-5051-1111				BASSO D, 1994, PANCREAS, V9, P332, DOI 10.1097/00006676-199405000-00008; BENNEGARD K, 1986, CLIN PHYSIOL, V6, P539; CERSOSIMO E, 1991, CANCER, V67, P486, DOI 10.1002/1097-0142(19910115)67:2<486::AID-CNCR2820670228>3.0.CO;2-1; COOPER GJS, 1987, P NATL ACAD SCI USA, V84, P8628, DOI 10.1073/pnas.84.23.8628; COPELAND GP, 1987, BRIT J SURG, V74, P1031, DOI 10.1002/bjs.1800741124; COPELAND GP, 1987, EU…	35	19	19	0	0	LIPPINCOTT WILLIAMS & WILKINS	PHILADELPHIA	530 WALNUT ST, PHILADELPHIA, PA 19106-3621 USA	0885-3177			PANCREAS	Pancreas	MAY	1999	18	4
J	Perera, CJ; Falasca, M; Chari, ST; Greenfield, JR; Xu, ZH; Pirola, RC; Wilson, JS; Apte, MV				Perera, Chamini J.; Falasca, Marco; Chari, Suresh T.; Greenfield, Jerry R.; Xu, Zhihong; Pirola, Romano C.; Wilson, Jeremy S.; Apte, Minoti V.			Role of Pancreatic Stellate Cell-Derived Exosomes in Pancreatic Cancer-Related Diabetes: A Novel Hypothesis	CANCERS			English	Review						pancreatic cancer-related diabetes; pancreatic stellate cells; exosomes; insulin resistance; biomarkers	ISLET AMYLOID POLYPEPTIDE; INSULIN-RESISTANCE; GLUCOSE-METABOLISM; EARLY-DIAGNOSIS; BETA-CELLS; FIBROSIS; PROGRESSION; SECRETION; MELLITUS; PROLIFERATION	Simple Summary Pancreatic Ductal Adenocarcinoma (PDAC) is a rapidly fatal disease. Diabetes mellitus is a major association of PDAC and is both a cause as well as a consequence of cancer. Notably, at the time of diagnosis of PDAC, more than 80% of patients have abnormal fasting blood glucose levels. Even more intriguing is the observation that a third of patients reports being diagnosed with diab…	[Perera, Chamini J.; Xu, Zhihong; Pirola, Romano C.; Wilson, Jeremy S.; Apte, Minoti V.] UNSW Sydney, Fac Med & Hlth, South Western Sydney Clin Sch, Pancreat Res Grp, Sydney, NSW 2052, Australia; [Perera, Chamini J.; Xu, Zhihong; Wilson, Jeremy S.; Apte, Minoti V.] Ingham Inst Appl Med Res, Sydney, NSW 2170, Australia; [Falasca, Marco] Curtin Univ, Curtin Med Sch, Curtin Hlth Innovat Res Inst, Me…		Apte, MV (通讯作者)，UNSW Sydney, Fac Med & Hlth, South Western Sydney Clin Sch, Pancreat Res Grp, Sydney, NSW 2052, Australia.; Apte, MV (通讯作者)，Ingham Inst Appl Med Res, Sydney, NSW 2170, Australia.	Marco.Falasca@curtin.edu.au; STChari@mdanderson.org; jerry.greenfield@unsw.edu.au; Zhihong.xu@unsw.edu.au	; Falasca, Marco/S-4020-2016	Xu, Zhihong/0000-0001-8445-1076; Falasca, Marco/0000-0002-9801-7235; Chari, Suresh/0000-0002-3924-0971	Idea Grant [RG191448]; National Health and Medical Research Council, Australia	Idea Grant; National Health and Medical Research Council, Australia(National Health and Medical Research Council (NHMRC) of Australia)	FundingThis was supported by the Idea Grant (RG191448) received from the National Health and Medical Research Council, Australia.	Abd Elmageed ZY, 2014, STEM CELLS, V32, P983, DOI 10.1002/stem.1619; Aggarwal G, 2013, PANCREAS, V42, P198, DOI 10.1097/MPA.0b013e3182592c96; Aggarwal G, 2012, GASTROENTEROLOGY, V143, P1510, DOI 10.1053/j.gastro.2012.08.044; AHREN B, 1993, RES EXP MED, V193, P21, DOI 10.1007/BF02576207; Amer Diabet Assoc, 2021, DIABETES CARE, V44, pS15, DOI 10.2337/dc21-S002; Apte MV, 2016, NAT REV GASTRO HEPAT, …	130	3	3	3	4	MDPI	BASEL	ST ALBAN-ANLAGE 66, CH-4052 BASEL, SWITZERLAND		2072-6694		CANCERS	Cancers	OCT	2021	13	20
J	Jiang, L; Guo, TZ; Jiang, Y; Liu, P; Bai, Y				Jiang, Ling; Guo, Tianzhu; Jiang, Ying; Liu, Ping; Bai, Yun			Dauricine inhibits human pancreatic carcinoma cell proliferation through regulating miRNAs	MOLECULAR OMICS			English	Article							PROMOTES METASTASIS; PHENOLIC ALKALOIDS; CYCLE PROGRESSION; CANCER-CELLS; OVEREXPRESSION; GROWTH; MICRORNAS; PROGNOSIS; APOPTOSIS; INVASION	Pancreatic cancer is one of the most malignant digestive tract tumors with the worst prognosis. Dauricine (Dau) can inhibit the proliferation of the pancreatic cancer cell line, and has the potential to be used as an adjuvant drug against pancreatic cancer; however, the working mechanism of Dau has not been elucidated. To unravel the effects and mechanisms of Dau on proteins and metabolic pathway…	[Jiang, Ling; Guo, Tianzhu; Jiang, Ying; Liu, Ping; Bai, Yun] Heilongjiang Univ Chinese Med, Sch Basic Med Sci, 24 Heping Rd, Harbin 150040, Peoples R China		Bai, Y (通讯作者)，Heilongjiang Univ Chinese Med, Sch Basic Med Sci, 24 Heping Rd, Harbin 150040, Peoples R China.	yaolibaiyun@163.com						Aihara A, 2010, J HEPATOL, V52, P63, DOI 10.1016/j.jhep.2009.10.013; Azzariti A, 2011, BRIT J CANCER, V104, P769, DOI 10.1038/bjc.2011.21; Bartel DP, 2009, CELL, V136, P215, DOI 10.1016/j.cell.2009.01.002; Briest F, 2018, ANTICANCER RES, V38, P3863, DOI 10.21873/anticanres.12670; Chan HL, 2018, NAT COMMUN, V9, DOI 10.1038/s41467-018-05728-x; Chen JH, 2020, CLIN INVEST MED, V43, pE49, DOI 10.25011…	79	1	1	0	0	ROYAL SOC CHEMISTRY	CAMBRIDGE	THOMAS GRAHAM HOUSE, SCIENCE PARK, MILTON RD, CAMBRIDGE CB4 0WF, CAMBS, ENGLAND		2515-4184		MOL OMICS	Mol. Omics	AUG 1	2021	17	4
J	Xiong, XH; Rao, G; Roy, RV; Zhang, YS; Means, N; Dey, A; Tsaliki, M; Saha, S; Bhattacharyya, S; Dwivedi, SKD; Rao, CV; McCormick, DJ; Dhanasekaran, D; Ding, K; Gillies, E; Zhang, M; Yang, D; Bhattacharya, R; Mukherjee, P				Xiong, Xunhao; Rao, Geeta; Roy, Ram Vinod; Zhang, Yushan; Means, Nicolas; Dey, Anindya; Tsaliki, Martha; Saha, Sounik; Bhattacharyya, Sanjib; Dwivedi, Shailendra Kumar Dhar; Rao, Chinthalapally, V; McCormick, Daniel J.; Dhanasekaran, Danny; Ding, Kai; Gillies, Elizabeth; Zhang, Min; Yang, Da; Bhattacharya, Resham; Mukherjee, Priyabrata			Ubiquitin-binding associated protein 2 regulates KRAS activation and macropinocytosis in pancreatic cancer	FASEB JOURNAL			English	Article						KRAS; macropinocytosis; pancreatic cancer; small GTPases; therapeutic target; UBAP2	RAS; GLUTAMINE; ANTIBODY; BIOLOGY; GROWTH	Macropinocytosis supports the metabolic requirement of RAS-transformed pancreatic ductal adenocarcinoma cells (PDACs). However, regulators of RAS-transformation (activation) that lead to macropinocytosis have not been identified. Herein, we report that UBAP2 (ubiquitin-binding associated protein 2), regulates the activation of KRAS and macropinocytosis in pancreatic cancer. We demonstrate that UB…	[Xiong, Xunhao; Rao, Geeta; Roy, Ram Vinod; Zhang, Yushan; Means, Nicolas; Dey, Anindya; Tsaliki, Martha; Saha, Sounik; Dwivedi, Shailendra Kumar Dhar; Dhanasekaran, Danny; Bhattacharya, Resham; Mukherjee, Priyabrata] Univ Oklahoma, Hlth Sci Ctr, Peggy & Charles Stephenson Canc Ctr, 975 NE 10th St, Oklahoma City, OK 73104 USA; [Xiong, Xunhao; Rao, Geeta; Roy, Ram Vinod; Zhang, Yushan; Means, Nico…		Mukherjee, P (通讯作者)，Univ Oklahoma, Hlth Sci Ctr, Peggy & Charles Stephenson Canc Ctr, 975 NE 10th St, Oklahoma City, OK 73104 USA.	Priyabrata-Mukherjee@ouhsc.edu	Chinthalapally, Rao V/B-3633-2010	Chinthalapally, Rao V/0000-0002-5715-7979; Bhattacharyya, Sanjib/0000-0001-8738-7188	National Institutes of Health (NIH) [2CA136494, CA213278, CA220237]	National Institutes of Health (NIH)(United States Department of Health & Human ServicesNational Institutes of Health (NIH) - USA)	National Institutes of Health (NIH), Grant/Award Number: 2CA136494, CA213278 and CA220237	ALMOGUERA C, 1988, CELL, V53, P549, DOI 10.1016/0092-8674(88)90571-5; Arvizo RR, 2012, PLOS ONE, V7, DOI 10.1371/journal.pone.0033650; Bai DS, 2016, ONCOTARGET, V7, P32946, DOI 10.18632/oncotarget.8783; Bhattacharyya S, 2012, ANGEW CHEM INT EDIT, V51, P1563, DOI 10.1002/anie.201105432; Bhattacharyya S, 2010, P NATL ACAD SCI USA, V107, P14541, DOI 10.1073/pnas.1006507107; Chi XJ, 2013, INT J MOL S…	31	5	5	0	4	WILEY	HOBOKEN	111 RIVER ST, HOBOKEN 07030-5774, NJ USA	0892-6638	1530-6860		FASEB J	Faseb J.	SEP	2020	34	9
J	Fenichel, P; Chevalier, N; Brucker-Davis, F				Fenichel, Patrick; Chevalier, Nicolas; Brucker-Davis, Francoise			Bisphenol A: An endocrine and metabolic disruptor	ANNALES D ENDOCRINOLOGIE			English	Review							UDP-GLUCURONOSYLTRANSFERASE ACTIVITIES; TESTICULAR DYSGENESIS SYNDROME; ESTROGEN-RECEPTOR-ALPHA; BREAST-CANCER; PERINATAL EXPOSURE; DIETHYLSTILBESTROL EXPOSURE; INCREASES SUSCEPTIBILITY; ENVIRONMENTAL ESTROGENS; DEVELOPMENTAL EXPOSURE; TETRACHLOROBISPHENOL-A	Bisphenol A (BPA), initially designed, like diethylstilbestrol, as a synthetic estrogen, has been rapidly and widely used for its cross-linking properties in the manufacture of polycarbonate plastics and epoxy resins. Because of incomplete polymerization and degradation of the polymers by exposure to higher than usual temperatures, BPA leaches out from food and beverage containers, as well as fro…	[Fenichel, Patrick; Chevalier, Nicolas; Brucker-Davis, Francoise] CHU Nice, Hop Archet 2, Serv Endocrinol Diabetol & Reprod, INSERM,U1065,C3M, F-06202 Nice 3, France		Fenichel, P (通讯作者)，CHU Nice, Hop Archet 2, Serv Endocrinol Diabetol & Reprod, INSERM,U1065,C3M, 151 Route St Antoine de Ginestiere, F-06202 Nice 3, France.	fenichel.p@chu-nice.fr		CHEVALIER, Nicolas/0000-0001-7160-4301; Patrick, FENICHEL/0000-0003-0509-175X				Alonso-Magdalena P, 2006, ENVIRON HEALTH PERSP, V114, P106, DOI [10.1289/ehp.8451, 10.1289/ehp.8062]; Alonso-Magdalena P, 2005, ENVIRON HEALTH PERSP, V113, P969, DOI 10.1289/ehp.8002; Alonso-Magdalena P, 2011, NAT REV ENDOCRINOL, V7, P346, DOI 10.1038/nrendo.2011.56; [Anonymous], PROJ INC MORT CANC F; ANSES, 2011, RAPP EXP COLL EFF SA; Barker DJP, 2003, EUR J EPIDEMIOL, V18, P733, DOI 10.1023/A:1…	108	145	149	5	175	MASSON EDITEUR	MOULINEAUX CEDEX 9	21 STREET CAMILLE DESMOULINS, ISSY, 92789 MOULINEAUX CEDEX 9, FRANCE	0003-4266	2213-3941		ANN ENDOCRINOL-PARIS	Ann Endocrinol.	JUL	2013	74	3
J	Xie, YC; Liu, J; Kang, R; Tang, DL				Xie, Yangchun; Liu, Jiao; Kang, Rui; Tang, Daolin			Mitophagy in Pancreatic Cancer	FRONTIERS IN ONCOLOGY			English	Review						mitophagy; autophagy; PDAC; pancreatic ductal adenocarcinoma; tumorigenesis; therapy	SELECTIVE AUTOPHAGY; PROTEINS; DAMAGE; GENES; CELLS	Pancreatic ductal adenocarcinoma (PDAC), one of the most aggressive solid malignancies, is characterized by the presence of oncogenic KRAS mutations, poor response to current therapies, prone to metastasis, and a low 5-year overall survival rate. Macroautophagy (herein referred to as autophagy) is a lysosome-dependent degradation system that forms a series of dynamic membrane structures to engulf…	[Xie, Yangchun] Cent South Univ, Xiangya Hosp 2, Dept Oncol, Changsha, Peoples R China; [Liu, Jiao] Guangzhou Med Univ, Affiliated Hosp 3, Guangzhou, Peoples R China; [Kang, Rui; Tang, Daolin] UT Southwestern Med Ctr, Dept Surg, Dallas, TX 75390 USA		Xie, YC (通讯作者)，Cent South Univ, Xiangya Hosp 2, Dept Oncol, Changsha, Peoples R China.; Tang, DL (通讯作者)，UT Southwestern Med Ctr, Dept Surg, Dallas, TX 75390 USA.	xieyangchun88@csu.edu.cn; daolin.tang@utsouthwestern.edu	Tang, Daolin/B-2905-2010; Tang, Daolin/ABD-5062-2021; Kang, Rui/ABD-5291-2021	Tang, Daolin/0000-0002-1903-6180; Kang, Rui/0000-0003-2725-1574; Xie, Yangchun/0000-0003-2571-4774	National Natural Science Foundation of China [81802476]	National Natural Science Foundation of China(National Natural Science Foundation of China (NSFC))	YX was supported by the National Natural Science Foundation of China (No. 81802476).	Abudu YP, 2019, DEV CELL, V49, P509, DOI 10.1016/j.devcel.2019.03.013; Alcala S, 2020, NAT COMMUN, V11, DOI 10.1038/s41467-020-16395-2; Amanam I, 2018, CANCERS, V10, DOI 10.3390/cancers10020036; Anderson GR, 2018, NAT COMMUN, V9, DOI 10.1038/s41467-018-04033-x; Arlt A, 2013, CANCER LETT, V332, P346, DOI 10.1016/j.canlet.2010.10.015; Badgley MA, 2020, SCIENCE, V368, P85, DOI 10.1126/science.aaw987…	112	3	3	3	8	FRONTIERS MEDIA SA	LAUSANNE	AVENUE DU TRIBUNAL FEDERAL 34, LAUSANNE, CH-1015, SWITZERLAND	2234-943X			FRONT ONCOL	Front. Oncol.	FEB 26	2021	11
J	Chouhan, MD; Firmin, L; Read, S; Amin, Z; Taylor, SA				Chouhan, Manil D.; Firmin, Louisa; Read, Samantha; Amin, Zahir; Taylor, Stuart A.			Quantitative pancreatic MRI: a pathology-based review	BRITISH JOURNAL OF RADIOLOGY			English	Review							APPARENT DIFFUSION-COEFFICIENT; BETA-CELL FUNCTION; MAGNETIC-RESONANCE CHOLANGIOPANCREATOGRAPHY; PAPILLARY MUCINOUS NEOPLASM; AUTOIMMUNE PANCREATITIS; EXOCRINE FUNCTION; IRON OVERLOAD; NONINVASIVE QUANTIFICATION; DIFFERENTIAL-DIAGNOSIS; PREDICTING MALIGNANCY	MRI plays an important role in the clinical management of pancreatic disorders and interpretation is reliant on qualitative assessment of anatomy. Conventional sequences capturing pancreatic structure can however be adapted to yield quantitative measures which provide more diagnostic information, with a view to increasing diagnostic accuracy, improving patient stratification, providing robust non…	[Chouhan, Manil D.; Taylor, Stuart A.] UCL, Ctr Med Imaging, Div Med, London, England; [Chouhan, Manil D.; Firmin, Louisa; Read, Samantha; Amin, Zahir; Taylor, Stuart A.] Univ Coll London Hosp UCLH NHS Fdn Trust, Dept Imaging, London, England		Chouhan, MD (通讯作者)，UCL, Ctr Med Imaging, Div Med, London, England.; Chouhan, MD (通讯作者)，Univ Coll London Hosp UCLH NHS Fdn Trust, Dept Imaging, London, England.	m.chouhan@ucl.ac.uk	Chouhan, Manil/AAA-7904-2020	Chouhan, Manil/0000-0001-5903-1002; Taylor, Stuart/0000-0002-6765-8806				Akisik MF, 2009, RADIOLOGY, V250, P103, DOI 10.1148/radiol.2493080160; Anaizi A, 2017, DIGEST DIS SCI, V62, P1713, DOI 10.1007/s10620-017-4493-2; Au WY, 2007, HAEMATOLOGICA, V93, P116, DOI 10.3324/haematol.11768; Balci NC, 2008, ACAD RADIOL, V15, P1264, DOI 10.1016/j.acra.2008.05.002; Balci NC, 2010, J MAGN RESON IMAGING, V31, P601, DOI 10.1002/jmri.22085; Balci Numan Cem, 2009, Top Magn Reson Im…	108	5	6	4	12	BRITISH INST RADIOLOGY	LONDON	36 PORTLAND PLACE, LONDON W1N 4AT, ENGLAND	0007-1285	1748-880X		BRIT J RADIOL	Br. J. Radiol.		2019	92	1099
J	Chen, LY; Cheng, CS; Gao, HF; Zhan, L; Wang, FJ; Qu, C; Li, Y; Wang, P; Chen, H; Meng, ZQ; Liu, LM; Chen, HF; Chen, Z				Chen, LianYu; Cheng, Chien-shan; Gao, HuiFeng; Zhan, Ling; Wang, FengJiao; Qu, Chao; Li, Ye; Wang, Peng; Chen, Hao; Meng, ZhiQiang; Liu, LuMing; Chen, HaiFeng; Chen, Zhen			Natural Compound Methyl Protodioscin Suppresses Proliferation and Inhibits Glycolysis in Pancreatic Cancer	EVIDENCE-BASED COMPLEMENTARY AND ALTERNATIVE MEDICINE			English	Article							CELL-CYCLE ARREST; GLUCOSE-METABOLISM; KRAS; APOPTOSIS; HYPOXIA; FBW7; RESISTANCE; MYC	Methyl protodioscin (MPD) is one of the main bioactive components in the plant of Dioscoreaceae. MPD has been demonstrated to possess antitumor activities. However, its role in pancreatic cancer and the underlying molecular mechanisms are poorly defined. In the present study, we demonstrated that MPD inhibited proliferation and promoted apoptosis of pancreatic cancer. Furthermore, our results dem…	[Chen, LianYu; Cheng, Chien-shan; Gao, HuiFeng; Zhan, Ling; Wang, FengJiao; Qu, Chao; Li, Ye; Wang, Peng; Chen, Hao; Meng, ZhiQiang; Liu, LuMing; Chen, Zhen] Fudan Univ, Shanghai Med Coll, Dept Oncol, Shanghai 200032, Peoples R China; [Chen, LianYu; Cheng, Chien-shan; Gao, HuiFeng; Zhan, Ling; Wang, FengJiao; Qu, Chao; Li, Ye; Wang, Peng; Chen, Hao; Meng, ZhiQiang; Liu, LuMing; Chen, Zhen] Fudan …		Chen, Z (通讯作者)，Fudan Univ, Shanghai Med Coll, Dept Oncol, Shanghai 200032, Peoples R China.; Chen, Z (通讯作者)，Fudan Univ, Dept Integrat Oncol, Shanghai Canc Ctr, Shanghai 200032, Peoples R China.; Chen, HF (通讯作者)，Xiamen Univ, Sch Pharmaceut Sci, Xiamen 361000, Peoples R China.	haifeng@xmu.edu.cn; zchenzl@fudan.edu.cn	Cheng, Chien-shan/I-4065-2019; Meng, Zhiqiang/ABE-7747-2021	Cheng, Chien-shan/0000-0003-4885-6759; Li, Ye/0000-0001-6182-6285; Chen, Lian-Yu/0000-0003-3731-8592; Chen, Zhen/0000-0002-4502-0801	National Natural Science Foundation of China [81603444, 81573752]; Shanghai Science and Technology Committee Project [16401932700]	National Natural Science Foundation of China(National Natural Science Foundation of China (NSFC)); Shanghai Science and Technology Committee Project(Shanghai Science & Technology Committee)	This work was supported by the National Natural Science Foundation of China (81603444 and 81573752); Shanghai Science and Technology Committee Project (16401932700).	Antoniou G, 2014, CANCER TREAT REV, V40, P78, DOI 10.1016/j.ctrv.2013.05.008; Bai Y, 2014, PHARMACOGN MAG, V10, P318, DOI 10.4103/0973-1296.137373; Barbier Louise, 2014, Rev Prat, V64, P1297; Belmar J, 2015, PHARMACOL THERAPEUT, V145, P76, DOI 10.1016/j.pharmthera.2014.08.003; Bryant KL, 2014, TRENDS BIOCHEM SCI, V39, P91, DOI 10.1016/j.tibs.2013.12.004; Cairns RA, 2011, NAT REV CANCER, V11, P85,…	43	4	4	0	14	HINDAWI LTD	LONDON	ADAM HOUSE, 3RD FLR, 1 FITZROY SQ, LONDON, W1T 5HF, ENGLAND	1741-427X	1741-4288		EVID-BASED COMPL ALT	Evid.-based Complement Altern. Med.		2018	2018
J	Sun, F; Zhu, QR; Li, TL; Saeed, M; Xu, ZA; Zhong, FS; Song, RD; Huai, MX; Zheng, MY; Xie, C; Xu, LM; Yu, HJ				Sun, Fang; Zhu, Qiurong; Li, Tianliang; Saeed, Madiha; Xu, Zhiai; Zhong, Feisheng; Song, Rundi; Huai, Manxiu; Zheng, Mingyue; Xie, Cen; Xu, Leiming; Yu, Haijun			Regulating Glucose Metabolism with Prodrug Nanoparticles for Promoting Photoimmunotherapy of Pancreatic Cancer	ADVANCED SCIENCE			English	Article						glucose metabolism; immunogenic cell death; pancreatic cancer; photoimmunotherapy; prodrug nanoparticles	GUIDED PHOTODYNAMIC THERAPY; RESISTANCE; MICROENVIRONMENT; PEMBROLIZUMAB; CHEMOTHERAPY; INHIBITION; RECURRENCE; ANTIBODY	The low immunogenicity, insufficient infiltration of T lymphocytes, and dismal response to immune checkpoint blockade therapy pose major difficulties in immunotherapy of pancreatic cancer. Photoimmunotherapy by photodynamic therapy (PDT) can induce an antitumor immune response by triggering immunogenic cell death in the tumor cells. Notwithstanding, PDT-driven oxygen consumption and microvascular…	[Sun, Fang; Huai, Manxiu; Xu, Leiming] Shanghai Jiao Tong Univ, Sch Med, Xinhua Hosp, Dept Gastroenterol, Shanghai 2000092, Peoples R China; [Sun, Fang; Zhu, Qiurong; Li, Tianliang; Saeed, Madiha; Zhong, Feisheng; Song, Rundi; Zheng, Mingyue; Xie, Cen; Yu, Haijun] Chinese Acad Sci, Shanghai Inst Mat Med, State Key Lab Drug Res, Shanghai 201203, Peoples R China; [Sun, Fang; Zhu, Qiurong; Li, Tianl…		Xu, LM (通讯作者)，Shanghai Jiao Tong Univ, Sch Med, Xinhua Hosp, Dept Gastroenterol, Shanghai 2000092, Peoples R China.; Yu, HJ (通讯作者)，Chinese Acad Sci, Shanghai Inst Mat Med, State Key Lab Drug Res, Shanghai 201203, Peoples R China.; Yu, HJ (通讯作者)，Chinese Acad Sci, Shanghai Inst Mat Med, Ctr Pharmaceut, Shanghai 201203, Peoples R China.; Yu, HJ (通讯作者)，Yantai Inst Mat Med, Yantai Key Lab Nanomed & Ad…	xuleiming@xinhuamed.com.cn; hjyu@simm.ac.cn	Zheng, Mingyue/AAJ-8027-2020; Yu, Haijun/C-5343-2016	Zheng, Mingyue/0000-0002-3323-3092; Yu, Haijun/0000-0002-3398-0880	National Natural Science Foundation of China [51873228, 21675055]; International Cooperation Project of Science and Technology Commission of Shanghai Municipality [20430711800]; Natural Science Foundation of Shanghai [19140901602]; Natural Science Foundation of Shandong Province [ZR2019LZL020]; China Postdoctoral Science Foundation [2019M661667]; Shanghai Post-Doctoral Excellence Program [2019116…	National Natural Science Foundation of China(National Natural Science Foundation of China (NSFC)); International Cooperation Project of Science and Technology Commission of Shanghai Municipality; Natural Science Foundation of Shanghai(Natural Science Foundation of Shanghai); Natural Science Foundation of Shandong Province(Natural Science Foundation of Shandong Province); China Postdoctoral Scienc…	F.S. and Q.Z. contributed equally to this work. Financial supports from the National Natural Science Foundation of China (51873228, 21675055), International Cooperation Project of Science and Technology Commission of Shanghai Municipality (20430711800), the Natural Science Foundation of Shanghai (19140901602), the Natural Science Foundation of Shandong Province (ZR2019LZL020), China Postdoctoral …	Amor C, 2020, NATURE, V583, P127, DOI 10.1038/s41586-020-2403-9; Bednar F, 2020, CANCER DISCOV, V10, P762, DOI 10.1158/2159-8290.CD-20-0359; Brahmer JR, 2012, NEW ENGL J MED, V366, P2455, DOI 10.1056/NEJMoa1200694; Brand A, 2016, CELL METAB, V24, P657, DOI 10.1016/j.cmet.2016.08.011; Brown TP, 2020, ONCOGENE, V39, P3292, DOI 10.1038/s41388-020-1216-5; Cerezo M, 2018, NAT MED, V24, P1877, DOI 10.1…	40	26	27	63	136	WILEY	HOBOKEN	111 RIVER ST, HOBOKEN 07030-5774, NJ USA		2198-3844		ADV SCI	Adv. Sci.	FEB	2021	8	4
J	Daas, SI; Rizeq, BR; Nasrallah, GK				Daas, Sahar I.; Rizeq, Balsam R.; Nasrallah, Gheyath K.			Adipose tissue dysfunction in cancer cachexia	JOURNAL OF CELLULAR PHYSIOLOGY			English	Review						brown adipocytes; cancer cachexia; inflammation; WAT browning; white adipocytes	ENERGY-METABOLISM; SKELETAL-MUSCLE; INFLAMMATION; LIPOLYSIS; OBESITY; WHITE; PGC-1-ALPHA; MECHANISMS	Cancer cachexia is a complex disorder that is driven by inflammation and metabolic imbalances, resulting in extreme weight loss. Adipose tissue, a main player in cancer cachexia, is an essential metabolic and secretory organ consisting of both white adipose tissue (WAT) and brown adipose tissue. Its secretory products, including adipokines and cytokines, affect a wide variety of central and perip…	[Daas, Sahar I.] Hamad Bin Khalifa Univ, Dept Biomed & Biol Sci, Doha, Qatar; [Daas, Sahar I.] Sidra Med, Reseach Branch, Doha, Qatar; [Rizeq, Balsam R.] Qatar Univ, Dept Biol & Environm Sci, Coll Arts & Sci, Doha, Qatar; [Rizeq, Balsam R.; Nasrallah, Gheyath K.] Qatar Univ, Biomed Res Ctr, Doha, Qatar; [Nasrallah, Gheyath K.] Qatar Univ, Dept Biomed Sci, Coll Hlth Sci, POB 2713, Doha, Qatar		Nasrallah, GK (通讯作者)，Qatar Univ, Dept Biomed Sci, Coll Hlth Sci, POB 2713, Doha, Qatar.	gheyath.nasrallah@qu.edu.qa	Da'as, Sahar/AAU-2497-2020; Nasrallah, Gheyath K/H-7949-2019; rizeq, balsam/AAF-5318-2020	Da'as, Sahar/0000-0003-3438-5028; Nasrallah, Gheyath K/0000-0001-9252-1038; rizeq, balsam/0000-0001-5859-3804	Qatar University [GCC-2017-001]	Qatar University	BRR gratefully acknowledges Qatar University for Graduate Assistantship. GKN would also like to acknowledge Qatar University for funding the project: GCC Co-Fund Program Grant: GCC-2017-001.	Abdullahi A, 2016, TRENDS ENDOCRIN MET, V27, P542, DOI 10.1016/j.tem.2016.06.006; Aguirre GA, 2016, J TRANSL MED, V14, DOI 10.1186/s12967-015-0762-z; Argiles JM, 2013, NUTR METAB CARDIOVAS, V23, pS19, DOI 10.1016/j.numecd.2012.04.011; Argiles J. M., 2015, MEDIAT INFLAMM, V2015, P2015; Argiles JM, 2014, NAT REV CANCER, V14, P754, DOI 10.1038/nrc3829; Arner P, 2014, TRENDS ENDOCRIN MET, V25, P255, …	54	42	43	1	16	WILEY	HOBOKEN	111 RIVER ST, HOBOKEN 07030-5774, NJ USA	0021-9541	1097-4652		J CELL PHYSIOL	J. Cell. Physiol.	JAN	2019	234	1
J	Hong, T; Miyazaki, T; Matsumoto, A; Koji, K; Miyahara, Y; Anraku, Y; Cabral, H				Hong, Taehun; Miyazaki, Takuya; Matsumoto, Akira; Koji, Kyoko; Miyahara, Yuji; Anraku, Yasutaka; Cabral, Horacio			Phosphorylcholine-Installed Nanocarriers Target Pancreatic Cancer Cells through the Phospholipid Transfer Protein	ACS BIOMATERIALS SCIENCE & ENGINEERING			English	Article						phosphorylcholine; branched PEG; polymeric micelles; pancreatic cancer; phospholipid transfer protein	POLYMERS; EXPRESSION; INHIBITION; DISCOVERY; MICELLES; BLOOD; PLTP	Phosphorylcholine (PC) has been used to improve the water solubility and biocompatibility of biomaterials. Here, we show that PC can also work as a ligand for targeting cancer cells based on their increased phospholipid metabolism. PC-installed multiarm poly(ethylene glycol)s and polymeric micelles achieved high and rapid internalization in pancreatic cancer cells. This enhanced cellular uptake w…	[Hong, Taehun; Koji, Kyoko; Anraku, Yasutaka; Cabral, Horacio] Univ Tokyo, Dept Bioengn, Sch Engn, Bunkyo Ku, Tokyo 1138656, Japan; [Miyazaki, Takuya; Matsumoto, Akira] Kanagawa Inst Ind Sci & Technol KISTEC, Ebina, Kanagawa 2430435, Japan; [Miyazaki, Takuya; Matsumoto, Akira; Miyahara, Yuji] Tokyo Med & Dent Univ, Inst Biomat & Bioengn, Chiyoda Ku, Tokyo 1010062, Japan		Cabral, H (通讯作者)，Univ Tokyo, Dept Bioengn, Sch Engn, Bunkyo Ku, Tokyo 1138656, Japan.	horacio@bmw.t.u-tokyo.ac.jp	Matsumoto, Akira/B-6935-2011; Anraku, Yasutaka/ABA-4138-2020	Matsumoto, Akira/0000-0002-7568-8677; Anraku, Yasutaka/0000-0002-0764-1463; Miyahara, Yuji/0000-0003-2703-0958	Project for Cancer Research and Therapeutic Evolution (P-CREATE) from the Japan Agency for Medical Research and Development (AMED) [16 cm0106202h0001]; Japan Society for the Promotion of Science (JSPS) [20H04524, 19K23614, 21K18070]; Uehara Memorial Foundation [201910255]; Fukuda Foundation for Medical Technology; GSK Japan Research Grant; GlaxoSmithKline plc	Project for Cancer Research and Therapeutic Evolution (P-CREATE) from the Japan Agency for Medical Research and Development (AMED)(Japan Agency for Medical Research and Development (AMED)); Japan Society for the Promotion of Science (JSPS)(Ministry of Education, Culture, Sports, Science and Technology, Japan (MEXT)Japan Society for the Promotion of Science); Uehara Memorial Foundation(Uehara Memo…	This work was supported by the Project for Cancer Research and Therapeutic Evolution (P-CREATE) (Project No. 16 cm0106202h0001; H.C.) from the Japan Agency for Medical Research and Development (AMED). The study was partially supported by Grants-in-Aid for Scientific Research B (20H04524; H.C.), Grants-in-Aid for Research Activity Startup (19K23614; T.M.), and Grants-in-Aid for Early-Career Scient…	Adamson J, 2003, ONCOGENE, V22, P2739, DOI 10.1038/sj.onc.1206341; Anraku Y, 2017, NAT COMMUN, V8, DOI 10.1038/s41467-017-00952-3; Anraku Y, 2011, CHEM COMMUN, V47, P6054, DOI 10.1039/c1cc11465d; Bhatia S, 2016, J AM CHEM SOC, V138, P8654, DOI 10.1021/jacs.5b12950; Bros M, 2018, FRONT IMMUNOL, V9, DOI 10.3389/fimmu.2018.01760; Cabral H, 2018, CHEM REV, V118, P6844, DOI 10.1021/acs.chemrev.8b00199…	45	0	0	3	5	AMER CHEMICAL SOC	WASHINGTON	1155 16TH ST, NW, WASHINGTON, DC 20036 USA	2373-9878			ACS BIOMATER SCI ENG	ACS Biomater. Sci. Eng.	SEP 13	2021	7	9
J	Wendt, EHU; Schoenrogge, M; Vollmar, B; Zechner, D				Wendt, Edgar Heinz Uwe; Schoenrogge, Maria; Vollmar, Brigitte; Zechner, Dietmar			Galloflavin Plus Metformin Treatment Impairs Pancreatic Cancer Cells	ANTICANCER RESEARCH			English	Article						Pancreatic ductal adenocarcinoma; cancer metabolism; combination therapy; polytherapy; anti-diabetic medication	LACTATE-DEHYDROGENASE INHIBITOR; LACTIC-ACIDOSIS; LYMPHOMA-CELLS; PHENFORMIN; RISK	Background/Aim: In this study, we evaluated the effect of galloflavin, an inhibitor of lactate dehydrogenase, in combination with metformin, an anti-diabetic drug and inhibitor of oxidative phosphorylation, on pancreatic ductal adenocarcinoma cells. Materials and Methods: We explored the effect of galloflavin and metformin on proliferation and cell death of murine 6606PDA and human MIA PaCa- 2 ce…	[Wendt, Edgar Heinz Uwe; Schoenrogge, Maria; Vollmar, Brigitte; Zechner, Dietmar] Rostock Univ, Med Ctr, Inst Expt Surg, Schillingallee 69a, D-18057 Rostock, Germany		Zechner, D (通讯作者)，Rostock Univ, Med Ctr, Inst Expt Surg, Schillingallee 69a, D-18057 Rostock, Germany.	dietmar.zechner@uni-rostock.de			B. BRAUN-STIFTUNG [BBST-D-15-00003]	B. BRAUN-STIFTUNG	The study was supported by B. BRAUN-STIFTUNG (grant number: BBST-D-15-00003).	Aharaz A, 2018, PLOS ONE, V13, DOI 10.1371/journal.pone.0196122; Allison SJ, 2014, ONCOGENESIS, V3, DOI 10.1038/oncsis.2014.16; Bando K, 2010, REGUL TOXICOL PHARM, V58, P155, DOI 10.1016/j.yrtph.2010.05.005; Bao B, 2012, CANCER PREV RES, V5, P355, DOI 10.1158/1940-6207.CAPR-11-0299; Choi Y, 2016, CANCER RES TREAT, V48, P171, DOI 10.4143/crt.2014.292; Farabegoli F, 2012, EUR J PHARM SCI, V47, P729…	31	6	6	2	6	INT INST ANTICANCER RESEARCH	ATHENS	EDITORIAL OFFICE 1ST KM KAPANDRITIOU-KALAMOU RD KAPANDRITI, PO BOX 22, ATHENS 19014, GREECE	0250-7005	1791-7530		ANTICANCER RES	Anticancer Res.	JAN	2020	40	1
J	Kishimoto, S; Brendert, JR; Crooks, DR; Matsumoto, S; Seki, T; Oshima, N; Merkle, H; Lin, PH; Reed, G; Chen, AP; Ardenkjaer-Larsen, JH; Munasinghe, J; Saito, K; Yamamoto, K; Choyke, PL; Mitchell, J; Lane, AN; Fan, TWM; Linehan, WM; Krishna, MC				Kishimoto, Shun; Brendert, Jeffrey R.; Crooks, Daniel R.; Matsumoto, Shingo; Seki, Tomohiro; Oshima, Nobu; Merkle, Hellmut; Lin, Penghui; Reed, Galen; Chen, Albert P.; Ardenkjaer-Larsen, Jan Henrik; Munasinghe, Jeeva; Saito, Keita; Yamamoto, Kazutoshi; Choyke, Peter L.; Mitchell, James; Lane, Andrew N.; Fan, Teresa W. M.; Linehan, W. Marston; Krishna, Murali C.			Imaging of glucose metabolism by 13C-MRI distinguishes pancreatic cancer subtypes in mice	ELIFE			English	Article							BASE-LINE-CORRECTION; TUMOR-CELLS; LACTATE; HETEROGENEITY; OPTIMIZATION; SPECTROSCOPY; XENOGRAFTS; REVEALS; TOOLBOX; HMDB	Metabolic differences among and within tumors can be an important determinant in cancer treatment outcome. However, methods for determining these differences non-invasively in vivo is lacking. Using pancreatic ductal adenocarcinoma as a model, we demonstrate that tumor xenografts with a similar genetic background can be distinguished by their differing rates of the metabolism of 13C labeled gluco…	[Kishimoto, Shun; Brendert, Jeffrey R.; Seki, Tomohiro; Oshima, Nobu; Saito, Keita; Yamamoto, Kazutoshi; Mitchell, James; Krishna, Murali C.] NCI, Radiat Biol Branch, Ctr Canc Res, NIH, Bethesda, MD 20892 USA; [Crooks, Daniel R.; Linehan, W. Marston] NCI, Urol Oncol Branch, Ctr Canc Res, NIH, Bethesda, MD 20892 USA; [Matsumoto, Shingo] Hokkaido Univ, Grad Sch Informat Sci & Technol, Div Bioengn &…		Brendert, JR; Krishna, MC (通讯作者)，NCI, Radiat Biol Branch, Ctr Canc Res, NIH, Bethesda, MD 20892 USA.	jeffery.brender@mail.nih.goy; murali@helix.nih.gov	Lin, Penghui/AAG-8751-2020; Ardenkjær-Larsen, Jan Henrik/B-5765-2017	Ardenkjær-Larsen, Jan Henrik/0000-0001-6167-6926; Lin, Penghui/0000-0002-7733-7782; brender, jeffrey/0000-0001-7487-6169; Matsumoto, Shingo/0000-0003-2698-0839	National Cancer Institute [1ZIASC006321-39]; University of Kentucky Markey Cancer Center [P30CA177558]	National Cancer Institute(United States Department of Health & Human ServicesNational Institutes of Health (NIH) - USANIH National Cancer Institute (NCI)); University of Kentucky Markey Cancer Center	National Cancer Institute 1ZIASC006321-39 James Mitchell; National Cancer Institute Intramural Research Program Murali C Krishna; Shared Resource(s) of the University of Kentucky Markey Cancer Center P30CA177558 Andrew N Lane Teresa WM Fan; The funders had no role in study design, data collection and interpretation, or the decision to submit the work for publication.	Adamska A, 2017, INT J MOL SCI, V18, DOI 10.3390/ijms18071338; Allouche-Arnon H, 2013, CONTRAST MEDIA MOL I, V8, P72, DOI 10.1002/cmmi.1497; Ananieva Elitsa, 2015, World J Biol Chem, V6, P281, DOI 10.4331/wjbc.v6.i4.281; Anderson M, 2017, ONCOTARGET, V8, P56081, DOI 10.18632/oncotarget.9760; Andersson CA, 2000, CHEMOMETR INTELL LAB, V52, P1, DOI 10.1016/S0169-7439(00)00071-X; BADARGOFFER RS, 1990…	81	11	11	0	7	ELIFE SCIENCES PUBLICATIONS LTD	CAMBRIDGE	SHERATON HOUSE, CASTLE PARK, CAMBRIDGE, CB3 0AX, ENGLAND	2050-084X			ELIFE	eLife	AUG 13	2019	8
J	Hsing, AW; Sakoda, LC; Chua, SC				Hsing, Ann W.; Sakoda, Lori C.; Chua, Streamson C., Jr.			Obesity, metabolic syndrome, and prostate cancer	AMERICAN JOURNAL OF CLINICAL NUTRITION			English	Article; Proceedings Paper	8th Postgraduate Nutrition Symposium on Metabolic Syndrome and the Onset of Cancer	MAR 15-16, 2006	Boston, MA	Harvard Med Sch, Div Nutr & Harvard Clin Nutr Res Ctr, Harvard Sch Public Hlth, Dept Nutr, Coca Cola Co, Beverage Inst Hlth & Wellness, Pharmavite, LLC, ConAgra Foods, Natl Dairy Council, Peanut Inst, Conrad Taff Teaching, S Daniel Abraham Teaching Fund, Harvard Ctr Healthy Living		obesity; abdominal obesity; metabolic syndrome; insulin resistance; prostate cancer	BODY-MASS INDEX; HORMONE-BINDING GLOBULIN; FACTOR-KAPPA-B; DIABETES-MELLITUS; NUCLEAR-LOCALIZATION; INSULIN-RESISTANCE; TOTAL TESTOSTERONE; WEIGHT CHANGE; ADULT MEN; RISK	Although obesity has been consistently linked to an increased risk of several malignancies, including cancers of the colon, gallbladder, kidney, and pancreas, its role in prostate cancer etiology remains elusive. Data on the association between obesity and prostate cancer incidence are inconsistent, and in some studies obesity is associated with an increase in risk of high-grade prostate cancer b…	NCI, Div Canc Epidemiol & Genet, Rockville, MD 20852 USA; Univ Washington, Dept Epidemiol, Seattle, WA 98195 USA; Albert Einstein Coll Med, Dept Med, New York, NY USA; Albert Einstein Coll Med, Dept Neurosci, New York, NY USA		Hsing, AW (通讯作者)，NCI, Div Canc Epidemiol & Genet, 6120 Execut Blvd,EPS 5024,MSC 7234, Rockville, MD 20852 USA.	hsinga@mail.nih.gov	FENTON, MIRIAM C/B-6430-2011; Sakoda, Lori/ABD-6828-2020	Sakoda, Lori/0000-0002-0900-5735	Intramural NIH HHS Funding Source: Medline; NIDDK NIH HHS [9P01DK26687] Funding Source: Medline; NATIONAL INSTITUTE OF DIABETES AND DIGESTIVE AND KIDNEY DISEASES [P30DK026687] Funding Source: NIH RePORTER	Intramural NIH HHS(United States Department of Health & Human ServicesNational Institutes of Health (NIH) - USA); NIDDK NIH HHS(United States Department of Health & Human ServicesNational Institutes of Health (NIH) - USANIH National Institute of Diabetes & Digestive & Kidney Diseases (NIDDK)); NATIONAL INSTITUTE OF DIABETES AND DIGESTIVE AND KIDNEY DISEASES(United States Department of Health & Hu…		Baillargeon J, 2006, CANCER EPIDEM BIOMAR, V15, P1331, DOI 10.1158/1055-9965.EPI-06-0082; Beebe-Dimmer JL, 2007, CANCER-AM CANCER SOC, V109, P875, DOI 10.1002/cncr.22461; Bonovas S, 2004, DIABETOLOGIA, V47, P1071, DOI 10.1007/s00125-004-1415-6; Bradbury BD, 2005, CANCER CAUSE CONTROL, V16, P637, DOI 10.1007/s10552-005-0383-6; Calle EE, 2003, NEW ENGL J MED, V348, P1625, DOI 10.1056/NEJMoa021423; …	84	254	264	3	24	OXFORD UNIV PRESS	OXFORD	GREAT CLARENDON ST, OXFORD OX2 6DP, ENGLAND	0002-9165	1938-3207		AM J CLIN NUTR	Am. J. Clin. Nutr.	SEP	2007	86	3
J	Zhang, G; He, PJ; Tan, HS; Budhu, A; Gaedcke, J; Ghadimi, BM; Ried, T; Yfantis, HG; Lee, DH; Maitra, A; Hanna, N; Alexander, HR; Hussain, SP				Zhang, Geng; He, Peijun; Tan, Hanson; Budhu, Anuradha; Gaedcke, Jochen; Ghadimi, B. Michael; Ried, Thomas; Yfantis, Harris G.; Lee, Dong H.; Maitra, Anirban; Hanna, Nader; Alexander, H. Richard; Hussain, S. Perwez			Integration of Metabolomics and Transcriptomics Revealed a Fatty Acid Network Exerting Growth Inhibitory Effects in Human Pancreatic Cancer	CLINICAL CANCER RESEARCH			English	Article							BREAST-CANCER; INDUCED APOPTOSIS; SYSTEMS BIOLOGY; METABOLISM; PALMITATE; IDENTIFICATION; PROLIFERATION; FRAMEWORK; RESPONSES; PROFILES	Purpose: To identify metabolic pathways that are perturbed in pancreatic ductal adenocarcinoma (PDAC), we investigated gene-metabolite networks with integration of metabolomics and transcriptomics. Experimental Design: Weconducted global metabolite profiling analysis on two independent cohorts of resected PDAC cases to identify critical metabolites alteration that may contribute to the progressio…	[Zhang, Geng; He, Peijun; Tan, Hanson; Budhu, Anuradha; Hussain, S. Perwez] NCI, Pancreat Canc Unit, Human Carcinogenesis Lab, Ctr Canc Res,NIH, Bethesda, MD 20892 USA; [Ried, Thomas] NCI, Genet Branch, NIH, Bethesda, MD 20892 USA; [Yfantis, Harris G.; Lee, Dong H.] Johns Hopkins Univ, Sch Med, Baltimore Vet Affairs Med Ctr, Baltimore, MD USA; [Maitra, Anirban] Johns Hopkins Univ, Sch Med, Sol Go…		Hussain, SP (通讯作者)，NCI, Pancreat Canc Unit, Human Carcinogenesis Lab, NIH, 37 Convent Dr,Bldg 37,Room 3044B, Bethesda, MD 20892 USA.	hussainp@mail.nih.gov		Hussain, S. Perwez/0000-0002-2294-522X	Intramural Research Program of the National Cancer Institute, Center for Cancer Research, NIH; NATIONAL CANCER INSTITUTE [ZIABC010837, ZIABC010833, ZIABC011162] Funding Source: NIH RePORTER	Intramural Research Program of the National Cancer Institute, Center for Cancer Research, NIH; NATIONAL CANCER INSTITUTE(United States Department of Health & Human ServicesNational Institutes of Health (NIH) - USANIH National Cancer Institute (NCI))	This work was supported by the Intramural Research Program of the National Cancer Institute, Center for Cancer Research, NIH.	Bathe OF, 2011, CANCER EPIDEM BIOMAR, V20, P140, DOI 10.1158/1055-9965.EPI-10-0712; Brooks S, 2009, AM J EMERG MED, V27, P1167; Budhu A, 2013, GASTROENTEROLOGY, V144, P1066, DOI 10.1053/j.gastro.2013.01.054; Chen YQ, 2008, NATURE, V452, P429, DOI 10.1038/nature06757; Claudino WM, 2007, J CLIN ONCOL, V25, P2840, DOI 10.1200/JCO.2006.09.7550; Clyne Melanie, 2012, Nat Rev Urol, V9, P355, DOI 10.1038…	49	173	176	2	66	AMER ASSOC CANCER RESEARCH	PHILADELPHIA	615 CHESTNUT ST, 17TH FLOOR, PHILADELPHIA, PA 19106-4404 USA	1078-0432	1557-3265		CLIN CANCER RES	Clin. Cancer Res.	SEP 15	2013	19	18
J	Jelski, W; Zalewski, B; Szmitkowski, M				Jelski, Wojciech; Zalewski, Bogdan; Szmitkowski, Maciej			Alcohol dehydrogenase (ADH) isoenzymes and aldehyde dehydrogenase (ALDH) activity in the sera of patients with pancreatic cancer	DIGESTIVE DISEASES AND SCIENCES			English	Article						alcohol dehydrogenase isoenzymes; aldehyde dehydrogenase; pancreatic cancer	CLASS-III; CLASS-I; METABOLISM; ETHANOL	Background Numerous experiments have shown that alcohol dehydrogenase (ADH) and aldehyde dehydrogenase (ALDH) are present in cells of various cancer and can play role in carcinogenesis. In previous investigations we have found elevated levels of alcohol dehydrogenase class III activity in pancreatic cancer cells. It can suggest that these changes may be reflected by enzyme activity in the serum. …	[Jelski, Wojciech; Szmitkowski, Maciej] Med Univ, Dept Biochem Diagnost, PL-15269 Bialystok, Poland; [Zalewski, Bogdan] Med Univ, Dept Gen Surg 2, PL-15269 Bialystok, Poland		Jelski, W (通讯作者)，Med Univ, Dept Biochem Diagnost, Waszyngtona 15 A, PL-15269 Bialystok, Poland.	wjelski@amb.edu.pl	Jelski, Wojciech/R-5757-2018	Jelski, Wojciech/0000-0002-1648-907X				Chrostek L, 2003, DIGEST DIS SCI, V48, P1230, DOI 10.1023/A:1024134520823; CHROSTEK L, 1994, EUR J CLIN CHEM CLIN, V32, P881; Dohmen K, 1996, ALCOHOL CLIN EXP RES, V20, P1569, DOI 10.1111/j.1530-0277.1996.tb01701.x; Go VLW, 2005, ALCOHOL, V35, P205, DOI 10.1016/j.alcohol.2005.03.010; Gukovskaya AS, 2002, GASTROENTEROLOGY, V122, P106, DOI 10.1053/gast.2002.30302; Jelski W, 2004, DIGEST DIS SCI, V4…	15	18	18	0	9	SPRINGER	DORDRECHT	VAN GODEWIJCKSTRAAT 30, 3311 GZ DORDRECHT, NETHERLANDS	0163-2116			DIGEST DIS SCI	Dig. Dis. Sci.	AUG	2008	53	8
J	Goldberg, DM				Goldberg, DM			Clinical enzymology: An autobiographical history	CLINICA CHIMICA ACTA			English	Article; Proceedings Paper	International Conference on Laboratory Medicine	OCT 29, 2002	Padua, ITALY	Int Soc Enzymol		aminotransferases; cervical cancer; chymotrypsin; creatine kinase; drug metabolism; duodenal intubation tests; exocrine pancreatic insufficiency; gammaglutamyl transferase; D-glucaric acid; beta-glucuronidase; hypertriglyceridemia; isocitrate dehydrogenase; lactate dehydrogenase; microsomal enzyme induction; myocardial infarction; ornithine carbamoyltransferase; 6-phosphogluconate dehydrogenase; …	OXALACETIC TRANSAMINASE ACTIVITY; LACTIC DEHYDROGENASE ACTIVITY; PANCREOZYMIN-SECRETIN TEST; SERUM ENZYME CHANGES; MYOCARDIAL-INFARCTION; INFECTIOUS HEPATITIS; PANCREATIC DISEASE; CERVICAL CANCER; LIVER DISEASE; VAGINAL FLUID	In this paper, I review the origins of Clinical Enzymology with special emphasis on the years between 1960 and 1980 when the greatest advances in the subject took place. These are described in relation to my own research interests and contributions, focusing upon subclinical hepatic damage caused by viral infection and by alcohol; myocardial infarction; detection of cervical carcinoma by vaginal …	Univ Toronto, Dept Lab Med & Pathobiol, Banting Inst, Toronto, ON M2L 1V3, Canada		Goldberg, DM (通讯作者)，Univ Toronto, Dept Lab Med & Pathobiol, Banting Inst, 100 Coll St, Toronto, ON M2L 1V3, Canada.	david.goldberg@utoronto.ca						ABULFADL MAM, 1949, BIOCHEM J, V45, P51, DOI 10.1042/bj0450051; ALLGEN LG, 1958, SCIENCE, V128, P304, DOI 10.1126/science.128.3319.304-a; AYRE HA, 1966, BRIT J CANCER, V20, P743, DOI 10.1038/bjc.1966.85; BANG NU, 1958, JAMA-J AM MED ASSOC, V168, P156, DOI 10.1001/jama.1958.03000020018004; BANK S., 1963, S AFRICAN MED JOUR, V37, P1061; BELL JL, 1962, CLIN SCI, V23, P57; BLUMBERG BS, 1965, J AMER M…	74	1	1	0	5	ELSEVIER SCIENCE BV	AMSTERDAM	PO BOX 211, 1000 AE AMSTERDAM, NETHERLANDS	0009-8981	1873-3492		CLIN CHIM ACTA	Clin. Chim. Acta	JUL 24	2005	357	2
J	Yan, C; Shieh, B; Reigan, P; Zhang, ZY; Colucci, MA; Chilloux, A; Newsome, JJ; Siegel, D; Chan, D; Moody, CJ; Ross, D				Yan, Chao; Shieh, Biehuoy; Reigan, Philip; Zhang, Zhiyong; Colucci, Marie A.; Chilloux, Aurelie; Newsome, Jeffery J.; Siegel, David; Chan, Dan; Moody, Christopher J.; Ross, David			Potent Activity of Indolequinones against Human Pancreatic Cancer: Identification of Thioredoxin Reductase as a Potential Target	MOLECULAR PHARMACOLOGY			English	Article							MECHANISM-BASED INHIBITORS; IN-VITRO; ANTITUMOR QUINOLS; GROWTH; CYTOTOXICITY; SYSTEM; CELLS; ASSAY; NAD(P)H-QUINONE-OXIDOREDUCTASE-1; OXIDOREDUCTASE-1	The indolequinone ES936 {5-methoxy-1,2-dimethyl-3-[(4-nitrophenoxy) methyl]indole-4,7-dione} was previously developed in our lab as an antitumor agent against pancreatic cancer. The objective of this study was to identify indolequinones with improved potency against pancreatic cancer and to define their mechanisms of action. Pancreatic cancer cell lines PANC-1, MIA PaCa-2, and BxPC-3 were used in…	[Yan, Chao; Shieh, Biehuoy; Reigan, Philip; Siegel, David; Ross, David] Univ Colorado Denver, Dept Pharmaceut Sci, Denver, CO USA; [Yan, Chao; Shieh, Biehuoy; Reigan, Philip; Siegel, David; Ross, David] Univ Colorado Denver, Ctr Canc, Sch Pharm, Denver, CO USA; [Zhang, Zhiyong; Chan, Dan] Univ Colorado Denver, Sch Med, Dept Med Oncol, Denver, CO USA; [Colucci, Marie A.; Chilloux, Aurelie; Moody, …		Ross, D (通讯作者)，Univ Colorado Denver, Sch Pharm, Dept Pharmaceut Sci, C-238,12700 E 19th Ave, Aurora, CO 80045 USA.	david.ross@ucdenver.edu	Yan, Chao/B-1950-2015; Moody, Christopher/B-8102-2016	Moody, Christopher/0000-0003-0487-041X; Yan, Chao/0000-0002-6029-224X; Ross, David/0000-0002-8307-5942	National Institutes of Health National Cancer Institute [R01-CA114441]; FORCE (Friends of the Oncology and Radiotherapy Centre, Exeter, UK); Association for International Cancer Research; QGenta Inc.; NATIONAL CANCER INSTITUTE [R01CA114441] Funding Source: NIH RePORTER	National Institutes of Health National Cancer Institute(United States Department of Health & Human ServicesNational Institutes of Health (NIH) - USANIH National Cancer Institute (NCI)); FORCE (Friends of the Oncology and Radiotherapy Centre, Exeter, UK); Association for International Cancer Research; QGenta Inc.; NATIONAL CANCER INSTITUTE(United States Department of Health & Human ServicesNationa…	This research was supported by the National Institutes of Health National Cancer Institute [Grant R01-CA114441] (to D. R.); by FORCE (Friends of the Oncology and Radiotherapy Centre, Exeter, UK); and by the Association for International Cancer Research (to C.J.M.). C.J.M., D.R., and D.S. are scientific cofounders and stockholders in QGenta Inc., which holds an option to license molecules describe…	Anestal K, 2003, J BIOL CHEM, V278, P15966, DOI 10.1074/jbc.M210733200; Arner ESJ, 2006, SEMIN CANCER BIOL, V16, P420, DOI 10.1016/j.semcancer.2006.10.009; Beall HD, 1998, J MED CHEM, V41, P4755, DOI 10.1021/jm980328r; Bradshaw TD, 2005, CANCER RES, V65, P3911, DOI 10.1158/0008-5472.CAN-04-4141; Cassidy PB, 2006, CARCINOGENESIS, V27, P2538, DOI 10.1093/carcin/bgl111; Chew EH, 2008, FASEB J, V22, …	33	41	41	0	19	AMER SOC PHARMACOLOGY EXPERIMENTAL THERAPEUTICS	BETHESDA	9650 ROCKVILLE PIKE, BETHESDA, MD 20814-3995 USA	0026-895X	1521-0111		MOL PHARMACOL	Mol. Pharmacol.	JUL	2009	76	1
J	Ratna, A; Mandrekar, P				Ratna, Anuradha; Mandrekar, Pranoti			Alcohol and Cancer: Mechanisms and Therapies	BIOMOLECULES			English	Review						alcohol; metabolism; cancer risk; animal models; immunosuppression; immunotherapy	NATURAL-KILLER-CELLS; HUMAN HEPATOCELLULAR-CARCINOMA; GENE-ENVIRONMENT INTERACTIONS; CHRONIC DIETARY ETHANOL; BREAST-CANCER; ALDEHYDE DEHYDROGENASE; PANCREATIC-CANCER; MOUSE MODEL; POSTMENOPAUSAL WOMEN; COLORECTAL-CANCER	Several scientific and clinical studies have shown an association between chronic alcohol consumption and the occurrence of cancer in humans. The mechanism for alcohol-induced carcinogenesis has not been fully understood, although plausible events include genotoxic effects of acetaldehyde, cytochrome P450 2E1 (CYP2E1)-mediated generation of reactive oxygen species, aberrant metabolism of folate a…	[Ratna, Anuradha; Mandrekar, Pranoti] Univ Massachusetts, Dept Med, Sch Med, Worcester, MA 01605 USA		Mandrekar, P (通讯作者)，Univ Massachusetts, Dept Med, Sch Med, Worcester, MA 01605 USA.	anuradha.ratna@umassmed.edu; pranoti.mandrekar@umassmed.edu			Department of Defense [W81XWH-13-1-0498]; National Institute of Alcohol Abuse and Alcoholism, U.S. National Institutes of Health, Bethesda, MD, USA [R21AA022770-01, RO12AA017986-01]; NATIONAL INSTITUTE ON ALCOHOL ABUSE AND ALCOHOLISM [R01AA025289, R21AA022770, R01AA017986] Funding Source: NIH RePORTER	Department of Defense(United States Department of Defense); National Institute of Alcohol Abuse and Alcoholism, U.S. National Institutes of Health, Bethesda, MD, USA; NATIONAL INSTITUTE ON ALCOHOL ABUSE AND ALCOHOLISM(United States Department of Health & Human ServicesNational Institutes of Health (NIH) - USANIH National Institute on Alcohol Abuse & Alcoholism (NIAAA))	This work was supported by Department of Defense Grant W81XWH-13-1-0498 (to P.M.) and Public Health Service grant R21AA022770-01 (to P.M.) and RO12AA017986-01 (to P.M.) from the National Institute of Alcohol Abuse and Alcoholism, U.S. National Institutes of Health, Bethesda, MD, USA. The authors thank Arlene Lim for her help in proofreading the manuscript.	Abdel-Wahab M, 2008, HEPATO-GASTROENTEROL, V55, P1754; Aguirre AJ, 2003, GENE DEV, V17, P3112, DOI 10.1101/gad.1158703; Ambade A, 2016, WORLD J GASTROENTERO, V22, P4091, DOI 10.3748/wjg.v22.i16.4091; Asakage T, 2007, CARCINOGENESIS, V28, P865, DOI 10.1093/carcin/bgl206; Baan R, 2007, LANCET ONCOL, V8, P292, DOI 10.1016/S1470-2045(07)70099-2; Bakiri L, 2013, MOL ONCOL, V7, P206, DOI 10.1016/j.molo…	164	57	58	3	21	MDPI	BASEL	ST ALBAN-ANLAGE 66, CH-4052 BASEL, SWITZERLAND	2218-273X			BIOMOLECULES	Biomolecules	SEP	2017	7	3
J	Huang, Y; Liu, F; Chen, AM; Yang, PF; Peng, Y; Gong, JP; Li, Z; Zhong, GC				Huang, Yan; Liu, Feng; Chen, A-Mei; Yang, Peng-Fei; Peng, Yang; Gong, Jian-Ping; Li, Zhi; Zhong, Guo-Chao			Type 2 diabetes prevention diet and the risk of pancreatic cancer: A large prospective multicenter study	CLINICAL NUTRITION			English	Article						Dietary pattern; Pancreatic cancer; Cancer prevention; Epidemiology	INSULIN-RESISTANCE; COFFEE CONSUMPTION; MORTALITY; SMOKING; UPDATE	Background & aims: Type 2 diabetes prevention diet confers a lower risk of type 2 diabetes, which exhibits overlapping mechanisms with pancreatic cancer. We performed a prospective study to examine whether adherence to this dietary pattern is associated with a reduced risk of pancreatic cancer. Methods: A population-based cohort of 101,729 American adults was identified. A dietary diabetes risk r…	[Huang, Yan] Chongqing Med Univ, Dept Anesthesiol, Affiliated Hosp 2, Chongqing, Peoples R China; [Liu, Feng] Chongqing Med Univ, Dept Emergency, Affiliated Hosp 2, Chongqing, Peoples R China; [Chen, A-Mei] Chongqing Med Univ, Affiliated Hosp 2, Inst Viral Hepatitis, Dept Infect Dis,Key Lab Mol Biol Infect Dis,Minis, Chongqing, Peoples R China; [Yang, Peng-Fei] Chongqing Med Univ, Dept Nephrol, A…		Zhong, GC (通讯作者)，Chongqing Med Univ, Dept Hepatobiliary Surg, Affiliated Hosp 2, 74 Linjiang Rd, Chongqing 400010, Peoples R China.; Li, Z (通讯作者)，Chongqing Med Univ, Affiliated Hosp 2, Dept Breast & Thyroid Surg, 74 Linjiang Rd, Chongqing 400010, Peoples R China.	305876@hospital.cqmu.edu.cn; gczhong1991@stu.cqmu.edu.cn	Zhong, Guo-Chao/AIA-3518-2022	Zhong, Guo-Chao/0000-0002-0280-7938	National Natural Science Foundation of China [82002615]	National Natural Science Foundation of China(National Natural Science Foundation of China (NSFC))	Y This study was supported by grants from the National Natural Science Foundation of China (Grant No.82002615) .	Antwi SO, 2016, CARCINOGENESIS, V37, P481, DOI 10.1093/carcin/bgw022; Arem H, 2013, JNCI-J NATL CANCER I, V105, P1298, DOI 10.1093/jnci/djt185; Augustin LSA, 2015, NUTR METAB CARDIOVAS, V25, P795, DOI 10.1016/j.numecd.2015.05.005; Awika JM, 2018, FOOD FUNCT, V9, P1389, DOI 10.1039/c7fo02011b; Bae Jong-Myon, 2020, Asian Pac J Cancer Prev, V21, P2793, DOI 10.31557/APJCP.2020.21.9.2793; Black A, 201…	49	5	5	4	6	CHURCHILL LIVINGSTONE	EDINBURGH	JOURNAL PRODUCTION DEPT, ROBERT STEVENSON HOUSE, 1-3 BAXTERS PLACE, LEITH WALK, EDINBURGH EH1 3AF, MIDLOTHIAN, SCOTLAND	0261-5614	1532-1983		CLIN NUTR	Clin. Nutr.	NOV	2021	40	11
J	Basso, D; Brigato, L; Veronesi, A; Panozzo, MP; Amadori, A; Plebani, M				Basso, D; Brigato, L; Veronesi, A; Panozzo, MP; Amadori, A; Plebani, M			The pancreatic cancer cell line MIA PaCa2 produces one or more factors able to induce hyperglycemia in SCID mice	ANTICANCER RESEARCH			English	Article						pancreatic cancer; diabetes mellitus; MIAPaCa 2; SCID mice	GLUCOSE-METABOLISM	A reduced glucose tolerance or frank diabetes mellitus is a frequent finding in patients with pancreatic cancer. The aim of this study was to verify whether the pancreatic cancer cell line MIA PaCa2 was able to produce any factor which could induce hyperglycemia in SCID (severe complete immunodeficient) mice. MIA PaCa2 cells were cultured in Dulbecco's modified Eagle's medium (DMEM) for 7 days. T…	UNIV PADUA,DIPARTIMENTO MED LAB,I-35128 PADUA,ITALY; UNIV PADUA,DEPT ONCOL,I-35128 PADUA,ITALY				Plebani, Mario/AAF-4953-2020; Basso, Daniela/J-7855-2016	Basso, Daniela/0000-0001-8745-6171				BASSO D, 1994, PANCREAS, V9, P332, DOI 10.1097/00006676-199405000-00008; BOSMA MJ, 1991, ANNU REV IMMUNOL, V9, P323, DOI 10.1146/annurev.iy.09.040191.001543; CERSOSIMO E, 1991, CANCER, V67, P486, DOI 10.1002/1097-0142(19910115)67:2<486::AID-CNCR2820670228>3.0.CO;2-1; DUNGER A, 1994, PANCREAS, V9, P186, DOI 10.1097/00006676-199403000-00008; FOGAR P, 1994, ANTICANCER RES, V14, P2827; FOGAR P, 1993,…	16	45	47	0	3	INT INST ANTICANCER RESEARCH	ATHENS	EDITORIAL OFFICE 1ST KM KAPANDNTIOU-KALAMOU RD KAPANDRITI, POB 22, ATHENS 19014, GREECE	0250-7005			ANTICANCER RES	Anticancer Res.	NOV-DEC	1995	15	6B
J	Narlik-Grassow, M; Blanco-Aparicio, C; Carnero, A				Narlik-Grassow, Maja; Blanco-Aparicio, Carmen; Carnero, Amancio			The PIM Family of Serine/Threonine Kinases in Cancer	MEDICINAL RESEARCH REVIEWS			English	Review						PIM kinases; cancer; oncogenes	HEPATOCELLULAR-CARCINOMA DEVELOPMENT; CHRONIC LYMPHOCYTIC-LEUKEMIA; HUMAN PANCREATIC-CANCER; CELL-CYCLE ARREST; PROSTATE-CANCER; PROTEIN-KINASE; C-MYC; PROTOONCOGENE PIM-1; GENE-EXPRESSION; TRANSGENIC MICE	The proviral insertion site in Moloney murine leukemia virus, or PIM proteins, are a family of serine/threonine kinases composed of three different isoforms (PIM1, PIM2, and PIM3) that are highly evolutionarily conserved. These proteins are regulated primarily by transcription and stability through pathways that are controlled by Janus kinase/Signal transducer and activator of transcription, JAK/…	[Narlik-Grassow, Maja; Blanco-Aparicio, Carmen] Spanish Natl Canc Res, Expt Therapeut Programme, Madrid, Spain; [Carnero, Amancio] Univ Seville, CSIC, HUVR, Inst Biomed Sevilla IBiS, Seville, Spain; [Carnero, Amancio] CSIC, E-41080 Seville, Spain		Carnero, A (通讯作者)，Inst Biomed Sevilla IBiS, Campus HUVR,Edificio IBIS,Avda Manuel Siurot S-N, Seville 41013, Spain.	acarner-ibis@us.es	Blanco-Aparicio, Carmen/I-3162-2015; IBIS, CANCER/P-3323-2015	Blanco-Aparicio, Carmen/0000-0002-3249-6595; Carnero, Amancio/0000-0003-4357-3979	Spanish Ministry of Science and Innovation [SAF2009-08605]; FIS [PI12/00137]; Consejeria de Ciencia e Innovacion [CTS-6844]; Consejeria de Salud of the Junta de Andalucia [PI-0142]	Spanish Ministry of Science and Innovation(Spanish Government); FIS(Instituto de Salud Carlos III); Consejeria de Ciencia e Innovacion; Consejeria de Salud of the Junta de Andalucia(Junta de Andalucia)	Contract grant sponsor: Spanish Ministry of Science and Innovation; Contract grant number: SAF2009-08605; Contract grant sponsor: FIS; Contract grant number: PI12/00137; Contract grant sponsor: Consejeria de Ciencia e Innovacion; Contract grant number: CTS-6844; Contract grant sponsor: Consejeria de Salud of the Junta de Andalucia; Contract grant number: PI-0142.	Acton D, 1992, Curr Top Microbiol Immunol, V182, P293; Adam M, 2006, CANCER RES, V66, P3828, DOI 10.1158/0008-5472.CAN-05-2309; Aho TL, 2006, BMC CELL BIOL, V7, DOI 10.1186/1471-2121-7-21; Aho TLT, 2004, FEBS LETT, V571, P43, DOI 10.1016/j.febslet.2004.06.050; Allen JD, 1997, ONCOGENE, V15, P1133, DOI 10.1038/sj.onc.1201288; Alvarado Y, 2012, EXPERT REV HEMATOL, V5, P81, DOI [10.1586/ehm.11.69, 1…	170	152	155	6	66	WILEY	HOBOKEN	111 RIVER ST, HOBOKEN 07030-5774, NJ USA	0198-6325	1098-1128		MED RES REV	Med. Res. Rev.	JAN	2014	34	1
J	Whitcomb, DC				Whitcomb, David C.			Framework for interpretation of genetic variations in pancreatitis patients	FRONTIERS IN PHYSIOLOGY			English	Review						pancreatitis; cystic fibrosis; genetics; next generation sequencing. GWAS; systems biology; inflammation	HEREDITARY PANCREATITIS; RECURRENT ACUTE; CLASSIFICATION; MULTIPLE; INSIGHTS; RISK	Chronic pancreatitis (CP) is defined by irreversible damage to the pancreas as a result of inflammation-driven pancreatic tissue destruction and fibrosis occurring over many years. The disorder is complex, with multiple etiologies leading to the same tissue pathology, and unpredictable clinical courses with variable pain, exocrine and endocrine organ dysfunction, and cancer. Underlying genetic va…	[Whitcomb, David C.] Univ Pittsburgh, Dept Med, Div Gastroenterol Hepatol & Nutr, Pittsburgh, PA 15213 USA; [Whitcomb, David C.] UPMC, Pittsburgh, PA 15213 USA; [Whitcomb, David C.] Univ Pittsburgh, Dept Human Genet, Pittsburgh, PA 15213 USA; [Whitcomb, David C.] Univ Pittsburgh, Dept Cell Biol & Mol Physiol, Pittsburgh, PA 15213 USA		Whitcomb, DC (通讯作者)，Univ Pittsburgh, Div Gastroenterol Hepatol & Nutr, Room 401-4,3708 Fifth Ave, Pittsburgh, PA 15213 USA.	whitcomb@pitt.edu			NIH; NIDDK [DK061451, DK054709]; National Center for Research Resources (NCRR), a component of the National Institutes of Health (NIH); ME Roadmap for Medical Research; Frieda G. and Saul F. Shapira BRCA Cancer Research Program; Wayne Fusaro Pancreatic Cancer Research Fund; [UL1 RR024153]	NIH(United States Department of Health & Human ServicesNational Institutes of Health (NIH) - USA); NIDDK(United States Department of Health & Human ServicesNational Institutes of Health (NIH) - USANIH National Institute of Diabetes & Digestive & Kidney Diseases (NIDDK)); National Center for Research Resources (NCRR), a component of the National Institutes of Health (NIH)(United States Department …	Dr. Whitcomb is supported by NIH, NIDDK DK061451, and DK054709 and institutional grant UL1 RR024153 from the National Center for Research Resources (NCRR), a component of the National Institutes of Health (NIH), and ME Roadmap for Medical Research. Additional support has come from the Frieda G. and Saul F. Shapira BRCA Cancer Research Program and the Wayne Fusaro Pancreatic Cancer Research Fund.	Aoun E, 2008, PLOS ONE, V3, DOI 10.1371/journal.pone.0002003; BENJAMINI Y, 1995, J R STAT SOC B, V57, P289, DOI 10.1111/j.2517-6161.1995.tb02031.x; Chen JM, 2012, CLIN RES HEPATOL GAS, V36, P334, DOI 10.1016/j.clinre.2012.05.003; Chen JM, 2009, ANNU REV GENOM HUM G, V10, P63, DOI 10.1146/annurev-genom-082908-150009; Chen JM, 2000, MOL GENET METAB, V71, P463, DOI 10.1006/mgme.2000.3086; Cote GA, 2…	31	10	12	0	7	FRONTIERS MEDIA SA	LAUSANNE	AVENUE DU TRIBUNAL FEDERAL 34, LAUSANNE, CH-1015, SWITZERLAND	1664-042X			FRONT PHYSIOL	Front. Physiol.		2012	3
J	Alain, C; Pascal, N; Valerie, G; Thierry, V				Alain, Couvineau; Pascal, Nicole; Valerie, Gratio; Thierry, Voisin			Orexins/Hypocretins and Cancer: A Neuropeptide as Emerging Target	MOLECULES			English	Review						orexins; neuropeptide; GPCR; apoptosis; cancer; gastroenterology	PROTEIN-COUPLED-RECEPTOR; ADVANCED PROSTATE-CANCER; OREXIN-A; OX1 RECEPTOR; EXPRESSION; APOPTOSIS; SHP-2; HYPOCRETIN/OREXIN; ADENOCARCINOMA; INHIBITION	Over 20 years ago, orexin neuropeptides (Orexin-A/hypocretin-1 and Orexin-B/hypocretins-2) produced from the same precursor in hypothalamus were identified. These two neurotransmitters and their receptors (OX1R and OX1R), present in the central and peripheral nervous system, play a major role in wakefulness but also in drug addiction, food consumption, homeostasis, hormone secretion, reproductive…	[Alain, Couvineau; Pascal, Nicole; Valerie, Gratio; Thierry, Voisin] Univ Paris, DHU UNITY, Team Inflammat Canc Digest Dis Labeled Ligue Natl, INSERM,Inflammat Res Ctr CRI,UMR1149, F-75018 Paris, France		Alain, C (通讯作者)，Univ Paris, DHU UNITY, Team Inflammat Canc Digest Dis Labeled Ligue Natl, INSERM,Inflammat Res Ctr CRI,UMR1149, F-75018 Paris, France.	alain.couvineau@inserm.fr; pascal.nicole@inserm.fr; valerie.gratio@inserm.fr; thierry.voisin@inserm.fr	couvineau, alain/T-3466-2019; couvineau, alain/G-3641-2013	couvineau, alain/0000-0003-2912-5168; couvineau, alain/0000-0003-2912-5168	Institut National de la Sante et de la Recherche Medicale (INSERM); Inserm-Transfert; Institut National du Cancer (INCA) [2013-213]; Ligue Contre le Cancer [R16020HH, GB/MA/CD/EP-12062]; Universite de Paris	Institut National de la Sante et de la Recherche Medicale (INSERM)(Institut National de la Sante et de la Recherche Medicale (Inserm)); Inserm-Transfert; Institut National du Cancer (INCA)(Institut National du Cancer (INCA) France); Ligue Contre le Cancer(Ligue nationale contre le cancer); Universite de Paris	This research was funded by the "Institut National de la Sante et de la Recherche Medicale" (INSERM), Inserm-Transfert, the "Universite de Paris", The "Institut National du Cancer (INCA)" [grant number Nffi 2013-213] and the "Ligue Contre le Cancer" [grant numbers R16020HH, GB/MA/CD/EP-12062].	Abdul-Latif M, 2020, CANCER TREAT REV, V88, DOI 10.1016/j.ctrv.2020.102030; Alexandre D, 2014, EUR J CANCER, V50, P2126, DOI 10.1016/j.ejca.2014.05.008; Arang N, 2020, FEBS LETT, V594, P4201, DOI 10.1002/1873-3468.14017; Arihara Z, 2001, PEPTIDES, V22, P139, DOI 10.1016/S0196-9781(00)00369-7; Becquet L, 2019, J NEUROINFLAMM, V16, DOI 10.1186/s12974-019-1447-y; Berhe DF, 2020, PHARMACOL BIOCHEM BE…	72	3	3	8	8	MDPI	BASEL	ST ALBAN-ANLAGE 66, CH-4052 BASEL, SWITZERLAND		1420-3049		MOLECULES	Molecules	AUG	2021	26	16
J	Liu, GM; Zhang, YM				Liu, Gao-Min; Zhang, Yao-Ming			Targeting FBPase is an emerging novel approach for cancer therapy	CANCER CELL INTERNATIONAL			English	Review						FBPase; Cancer; Clinical significance; Mechanism	HEPATOCELLULAR-CARCINOMA; MUSCLE FRUCTOSE-1,6-BISPHOSPHATASE; HEPATIC GLUCONEOGENESIS; HISTONE DEACETYLASES; GLUCOSE-METABOLISM; PANCREATIC-CANCER; LUNG-CANCER; HORMONAL-REGULATION; INSULIN-SECRETION; CELL LYMPHOMA	Cancer is a leading cause of death in both developed and developing countries. Metabolic reprogramming is an emerging hallmark of cancer. Glucose homeostasis is reciprocally controlled by the catabolic glycolysis and anabolic gluconeogenesis pathways. Previous studies have mainly focused on catabolic glycolysis, but recently, FBPase, a rate-limiting enzyme in gluconeogenesis, was found to play cr…	[Liu, Gao-Min; Zhang, Yao-Ming] Meizhou Peoples Hosp, Dept Hepatobiliary Surg, 38 Huangtang Rd, Meizhou 514000, Peoples R China		Zhang, YM (通讯作者)，Meizhou Peoples Hosp, Dept Hepatobiliary Surg, 38 Huangtang Rd, Meizhou 514000, Peoples R China.	zhangyaominht@foxmail.com		Liu, Gao/0000-0002-8640-2427	Medical Scientific Research Foundation of Guangdong Province, China [2016102120351019]	Medical Scientific Research Foundation of Guangdong Province, China	This work was supported by Medical Scientific Research Foundation of Guangdong Province, China (2016102120351019).	Alderton GK, 2014, NAT REV CANCER, V14, P575, DOI 10.1038/nrc3810; Altarejos JY, 2011, NAT REV MOL CELL BIO, V12, P141, DOI 10.1038/nrm3072; BAKER L, 1970, LANCET, V2, P13; Barciszewski J, 2016, ACTA CRYSTALLOGR D, V72, P536, DOI 10.1107/S2059798316001765; BENKOVIC SJ, 1982, ADV ENZYMOL RAMB, V53, P45; Bensaad K, 2006, CELL, V126, P107, DOI 10.1016/j.cell.2006.05.036; Bigl M, 2008, BIOCHEM BIOPH …	133	22	25	1	8	BMC	LONDON	CAMPUS, 4 CRINAN ST, LONDON N1 9XW, ENGLAND	1475-2867			CANCER CELL INT	Cancer Cell Int.	MAR 9	2018	18
J	Chong, JU; Hwang, HK; Lee, JH; Yun, M; Kang, CM; Lee, WJ				Chong, Jae Uk; Hwang, Ho Kyoung; Lee, Jin Ho; Yun, Mijin; Kang, Chang Moo; Lee, Woo Jung			Clinically determined type of F-18-fluoro-2-deoxyglucose uptake as an alternative prognostic marker in resectable pancreatic cancer	PLOS ONE			English	Article							POSITRON-EMISSION-TOMOGRAPHY; METABOLIC TUMOR BURDEN; PREOPERATIVE F-18-FDG PET/CT; TOTAL LESION GLYCOLYSIS; RADIATION-THERAPY; FDG-PET; VOLUME; ADENOCARCINOMA; RECURRENCE; DIFFERENTIATION	Purpose To investigate the association between clinical PET (positron emission tomography) type and oncologic outcome in resectable pancreatic cancer. Methods Between January 2008 and October 2012, patients who underwent potentially curative resection for resectable pancreatic ductal adenocarcinoma without neoadjuvant treatment were retrospectively investigated. Clinical PET type was defined as f…	[Chong, Jae Uk; Hwang, Ho Kyoung; Kang, Chang Moo; Lee, Woo Jung] Yonsei Univ, Coll Med, Dept Surg, Div Hepatobil & Pancreat Surg, Seoul, South Korea; [Chong, Jae Uk; Hwang, Ho Kyoung; Yun, Mijin; Kang, Chang Moo; Lee, Woo Jung] Severance Hosp, Yonsei Canc Ctr, Pancreaticobiliary Canc Clin, Seoul, South Korea; [Lee, Jin Ho] Ilsan Hosp, Natl Hlth Insurance Corp, Dept Surg, Goyang, South Korea; [Yu…		Kang, CM (通讯作者)，Yonsei Univ, Coll Med, Dept Surg, Div Hepatobil & Pancreat Surg, Seoul, South Korea.; Kang, CM (通讯作者)，Severance Hosp, Yonsei Canc Ctr, Pancreaticobiliary Canc Clin, Seoul, South Korea.	cmkang@yuhs.ac		Lee, Woo jung/0000-0001-9273-261X; Yun, Mijin/0000-0002-1712-163X; Hwang, Ho Kyoung/0000-0003-4064-7776; Kang, Chang Moo/0000-0002-5382-4658				Adams MC, 2010, AM J ROENTGENOL, V195, P310, DOI 10.2214/AJR.10.4923; Ahn SJ, 2014, ANN NUCL MED, V28, P430, DOI 10.1007/s12149-014-0833-x; Bang S, 2006, J CLIN GASTROENTEROL, V40, P923, DOI 10.1097/01.mcg.0000225672.68852.05; Castell F, 2008, BRIT J CANCER, V98, P1597, DOI 10.1038/sj.bjc.6604330; Choi HJ, 2015, EUR J NUCL MED MOL I, V42, P841, DOI 10.1007/s00259-014-2907-3; Choi HJ, 2014, YONSEI…	38	6	6	0	2	PUBLIC LIBRARY SCIENCE	SAN FRANCISCO	1160 BATTERY STREET, STE 100, SAN FRANCISCO, CA 94111 USA	1932-6203			PLOS ONE	PLoS One	FEB 24	2017	12	2
J	Bakheet, SM; Powe, J				Bakheet, SM; Powe, J			Benign causes of 18-FDG uptake on whole body imaging	SEMINARS IN NUCLEAR MEDICINE			English	Review							POSITRON-EMISSION TOMOGRAPHY; F-18 FLUORODEOXYGLUCOSE UPTAKE; FDG-PET; LUNG-CANCER; PANCREATIC-CANCER; BRAIN-ABSCESS; TUMORS; METABOLISM; RECURRENT; LOCALIZATION		King Faisal Specialist Hosp & Res Ctr, Dept Radiol MBC 28, Riyadh 11211, Saudi Arabia		Bakheet, SM (通讯作者)，King Faisal Specialist Hosp & Res Ctr, Dept Radiol MBC 28, POB 3354, Riyadh 11211, Saudi Arabia.							ADLER LP, 1991, J NUCL MED, V32, P1508; ADLER LP, 1996, RADIOLOGY P, V197, P183; Avril N, 1996, J CLIN ONCOL, V14, P1848, DOI 10.1200/JCO.1996.14.6.1848; BAIRAMIAN D, 1986, J COMPUT ASSIST TOMO, V10, P529; Bakheet SMB, 1998, J NUCL MED, V39, P234; BARES R, 1994, RADIOLOGY, V192, P79, DOI 10.1148/radiology.192.1.8208970; Bohlega S, 1997, NEUROLOGY, V49, P1702, DOI 10.1212/WNL.49.6.1702; BORBELY K,…	67	157	166	0	4	W B SAUNDERS CO	PHILADELPHIA	INDEPENDENCE SQUARE WEST CURTIS CENTER, STE 300, PHILADELPHIA, PA 19106-3399 USA	0001-2998			SEMIN NUCL MED	Semin. Nucl. Med.	OCT	1998	28	4
J	Mu, W; Wang, Z; Zoller, M				Mu, Wei; Wang, Zhe; Zoeller, Margot			Ping-Pong-Tumor and Host in Pancreatic Cancer Progression	FRONTIERS IN ONCOLOGY			English	Review						pancreatic cancer; metastasis; exosomes; cancer-initiating cell markers; stellate cells; metabolism; perineural invasion; immunosuppression	REGULATORY T-CELLS; EPITHELIAL-MESENCHYMAL-TRANSITION; LONG NONCODING RNAS; INDEPENDENT PROGNOSTIC-FACTOR; COLORECTAL-CARCINOMA CELLS; POSITIVE-FEEDBACK LOOP; CD44 VARIANT ISOFORMS; NERVE GROWTH-FACTOR; STEM-CELLS; STELLATE CELLS	Metastasis is the main cause of high pancreatic cancer (PaCa) mortality and trials dampening PaCa mortality rates are not satisfying. Tumor progression is driven by the crosstalk between tumor cells, predominantly cancer-initiating cells (CIC), and surrounding cells and tissues as well as distant organs, where tumor-derived extracellular vesicles (TEX) are of major importance. A strong stroma rea…	[Mu, Wei] Shanghai Jiao Tong Univ, Sch Publ Hlth, Sch Med, Shanghai, Peoples R China; [Wang, Zhe; Zoeller, Margot] Pharmaceut Univ, Hosp Guangdong 1, Dept Onc, Guangzhou, Guangdong, Peoples R China		Mu, W (通讯作者)，Shanghai Jiao Tong Univ, Sch Publ Hlth, Sch Med, Shanghai, Peoples R China.	weimu@shsmu.edu.cn	Mu, Wei/AAN-5433-2020	Mu, Wei/0000-0003-2828-8096; WANG, Zhe/0000-0003-4220-5103	National Natural Science Foundation of China [81702877]; Shanghai Sailing Program [18YF1412100]	National Natural Science Foundation of China(National Natural Science Foundation of China (NSFC)); Shanghai Sailing Program	This work was supported by grants from the National Natural Science Foundation of China (81803269) (WM), the Shanghai Sailing Program(18YF1412100) (WM), and the National Natural Science Foundation of China (NSFC. 81702877) (ZW).	Abels ER, 2016, CELL MOL NEUROBIOL, V36, P301, DOI 10.1007/s10571-016-0366-z; Adamia Sophia, 2005, Current Drug Targets - Cardiovascular & Haematological Disorders, V5, P3, DOI 10.2174/1568006053005056; Ahadi A, 2016, SCI REP-UK, V6, DOI 10.1038/srep24922; Ailane N, 2014, FRONT PHYSIOL, V5, DOI 10.3389/fphys.2014.00364; Ajani JA, 2015, SEMIN ONCOL, V42, pS3, DOI 10.1053/j.seminoncol.2015.01.001; …	773	18	20	4	15	FRONTIERS MEDIA SA	LAUSANNE	AVENUE DU TRIBUNAL FEDERAL 34, LAUSANNE, CH-1015, SWITZERLAND	2234-943X			FRONT ONCOL	Front. Oncol.	DEC 16	2019	9
J	Tanaka, M; Javle, M; Dong, XQ; Eng, C; Abbruzzese, JL; Li, DH				Tanaka, Motofumi; Javle, Milind; Dong, Xiaoqun; Eng, Cathy; Abbruzzese, James L.; Li, Donghui			Gemcitabine Metabolic and Transporter Gene Polymorphisms Are Associated With Drug Toxicity and Efficacy in Patients With Locally Advanced Pancreatic Cancer	CANCER			English	Article						gemcitabine metabolism; nucleoside transporter; single nucleotide polymorphism; locally advanced pancreatic cancer	EQUILIBRATIVE NUCLEOSIDE TRANSPORTER-1; CYTIDINE-DEAMINASE GENE; CELL LUNG-CANCER; SINGLE-NUCLEOTIDE POLYMORPHISMS; ACUTE MYELOID-LEUKEMIA; DEOXYCYTIDINE KINASE; RIBONUCLEOTIDE REDUCTASE; CHEMORADIATION THERAPY; IN-VITRO; RESISTANCE	BACKGROUND: It has not been well established whether genetic variations can be biomarkers for clinical outcome of gemcitabine therapy. The purpose of this study was to identify single nucleotide polymorphisms (SNPs) of gemcitabine metabolic and transporter genes that are associated with toxicity and efficacy of gemcitabine-based therapy in patients with locally advanced pancreatic cancer. METHODS…	[Tanaka, Motofumi; Javle, Milind; Dong, Xiaoqun; Eng, Cathy; Abbruzzese, James L.; Li, Donghui] Univ Texas MD Anderson Canc Ctr, Dept Gastrointestinal Med Oncol, Unit 426, Houston, TX 77030 USA		Li, DH (通讯作者)，Univ Texas MD Anderson Canc Ctr, Dept Gastrointestinal Med Oncol, Unit 426, 1515 Holcombe Blvd, Houston, TX 77030 USA.	dli@mdanderson.org		Eng, Cathy/0000-0003-2335-0612	National Institutes of Health (NIH) [CA098380, CA101936, CA16672]; Lockton Research Funds; Urbieta Family Cancer Fund; NATIONAL CANCER INSTITUTE [R01CA098380, P30CA016672, P20CA101936] Funding Source: NIH RePORTER	National Institutes of Health (NIH)(United States Department of Health & Human ServicesNational Institutes of Health (NIH) - USA); Lockton Research Funds; Urbieta Family Cancer Fund; NATIONAL CANCER INSTITUTE(United States Department of Health & Human ServicesNational Institutes of Health (NIH) - USANIH National Cancer Institute (NCI))	Supported by the National Institutes of Health (NIH) R01 grant CA098380 (D.L.), SPORE P20 grant CA101936 (J.L.A.), NIH Cancer Center Core grant CA16672, Lockton Research Funds research grant (D.L.), and the Urbieta Family Cancer Fund (C.E.).	Achiwa H, 2004, CANCER SCI, V95, P753, DOI 10.1111/j.1349-7006.2004.tb03257.x; BAKER CH, 1991, J MED CHEM, V34, P1879, DOI 10.1021/jm00110a019; Bepler G, 2006, J CLIN ONCOL, V24, P4731, DOI 10.1200/JCO.2006.06.1101; Bergman AM, 2002, DRUG RESIST UPDATE, V5, P19, DOI 10.1016/S1368-7646(02)00002-X; Burris HA, 1997, J CLIN ONCOL, V15, P2403, DOI 10.1200/JCO.1997.15.6.2403; Davidson JD, 2004, CANCER …	45	62	66	0	3	WILEY	HOBOKEN	111 RIVER ST, HOBOKEN 07030-5774, NJ USA	0008-543X	1097-0142		CANCER-AM CANCER SOC	Cancer	NOV 15	2010	116	22
J	Ma, CH; Cui, ZL; Wang, YC; Zhang, L; Wen, JY; Guo, HB; Li, N; Zhang, WX				Ma, Chenhui; Cui, ZeLong; Wang, YiChao; Zhang, Lei; Wen, JunYe; Guo, HuaiBin; Li, Na; Zhang, WanXing			Bioinformatics analysis reveals TSPAN1 as a candidate biomarker of progression and prognosis in pancreatic cancer	BOSNIAN JOURNAL OF BASIC MEDICAL SCIENCES			English	Article						Pancreatic cancer; TSPANi; TCGA; GEO dataset; diagnosis and prognosis	TRANSCRIPTIONAL REGULATION; MITOCHONDRIAL NDUFS3; EXPRESSION; CADHERIN; CARCINOMA; SURVIVAL; SEQUENCE; PACKAGE; GENES	Pancreatic cancer (PCC) is a common malignant tumor of the digestive system that is resistant to traditional treatments and has an overall s-year survival rate of <7%. Transcriptomics research provides reliable biomarkers for diagnosis, prognosis, and clinical precision treatment, as well as the identification of molecular targets for the development of drugs to improve patient survival. We sough…	[Ma, Chenhui; Zhang, Lei; Wen, JunYe; Guo, HuaiBin; Li, Na; Zhang, WanXing] Hebei Gen Hosp, Dept Hepatobiliary, Xinhua Dist Heping West Rd 348, Shijiazhuang, Hebei, Peoples R China; [Ma, Chenhui; Wang, YiChao] North China Univ Sci & Technol, Grad Sch, Tangshan, Peoples R China; [Cui, ZeLong] Shandong Univ, Dept Hematol, Qilu Hosp, Jinan, Peoples R China		Zhang, WX (通讯作者)，Hebei Gen Hosp, Dept Hepatobiliary, Xinhua Dist Heping West Rd 348, Shijiazhuang, Hebei, Peoples R China.	zhangwx@hebmu.edu.cn						Al-Aynati MM, 2004, CLIN CANCER RES, V10, P1235, DOI 10.1158/1078-0432.CCR-03-0087; Ansari D, 2016, FUTURE ONCOL, V12, P1929, DOI 10.2217/fon-2016-0010; Cataldo VD, 2011, NEW ENGL J MED, V364, P947, DOI 10.1056/NEJMct0807960; Chen H, 2011, BMC BIOINFORMATICS, V12, DOI 10.1186/1471-2105-12-35; Chin CH, 2014, BMC SYST BIOL, V8, DOI 10.1186/1752-0509-8-S4-S11; Citri A, 2006, NAT REV MOL CELL BIO, V7…	53	4	4	4	8	ASSOC BASIC MEDICAL SCI FEDERATION BOSNIA & HERZEGOVINA SARAJEVO	CEKALUSA	UNIV SARAJEVO, MEDICAL FAC, CEKALUSA, SARAJEVO 90, BOSNIA & HERCEG	1512-8601	1840-4812		BOSNIAN J BASIC MED	Bosnian J. Basic Med. Sci.		2021	21	1
J	Zhang, CM; Liu, N				Zhang, Chunmei; Liu, Ning			N6-methyladenosine (m6A) modification in gynecological malignancies	JOURNAL OF CELLULAR PHYSIOLOGY			English	Review; Early Access						demethylase; gynecologic malignancies; m6A methyltransferase; N6-methyladenosine (m6A); targeted therapy	I ENDOMETRIAL CANCER; CERVICAL-CANCER; OVARIAN-CANCER; ADJUVANT RADIOTHERAPY; PANCREATIC-CANCER; RNA; HNRNPA2B1; PROMOTES; PROLIFERATION; PROGRESSION	N6-methyladenosine (m6A) modification is one of the most abundant modifications in eukaryotic mRNA, regulated by m6A methyltransferase and demethylase. m6A modified RNA is specifically recognized and bound by m6A recognition proteins, which mediate splicing, maturation, exonucleation, degradation, and translation. In gynecologic malignancies, m6A RNA modification-related molecules are expressed a…	[Zhang, Chunmei; Liu, Ning] China Med Univ, Shengjing Hosp, Dept Obstet & Gynecol, 36 Sanhao St, Shenyang 110004, Liaoning, Peoples R China		Liu, N (通讯作者)，China Med Univ, Shengjing Hosp, Dept Obstet & Gynecol, 36 Sanhao St, Shenyang 110004, Liaoning, Peoples R China.	ningliu@cmu.edu.cn			Shengjing Hospital of China Medical University (Shenyang); China Medical University (Shenyang)	Shengjing Hospital of China Medical University (Shenyang); China Medical University (Shenyang)	This study was supported by the Shengjing Hospital of China Medical University (Shenyang) and China Medical University (Shenyang).	An YY, 2022, MOL CANCER, V21, DOI 10.1186/s12943-022-01500-4; Zarza-Rebollo JA, 2021, NEUROSCI BIOBEHAV R, V127, P630, DOI 10.1016/j.neubiorev.2021.05.013; Baert T, 2021, ANN ONCOL, V32, P710, DOI 10.1016/j.annonc.2021.02.015; Bi X., 2021, CELL DEATH DISCOV, V7, P237, DOI [10.1038/s41420-021-00600-2, DOI 10.1038/S41420-021-00600-2]; Bi XH, 2021, CANCER GENE THER, V28, P335, DOI 10.1038/s41417-020…	130	0	0	0	0	WILEY	HOBOKEN	111 RIVER ST, HOBOKEN 07030-5774, NJ USA	0021-9541	1097-4652		J CELL PHYSIOL	J. Cell. Physiol.
J	Mondal, G; Almawash, S; Chaudhary, AK; Mahato, RI				Mondal, Goutam; Almawash, Saud; Chaudhary, Amit Kumar; Mahato, Ram I.			EGFR-Targeted Cationic Polymeric Mixed Micelles for Codelivery of Gemcitabine and miR-205 for Treating Advanced Pancreatic Cancer	MOLECULAR PHARMACEUTICS			English	Article						pancreatic cancer; gemcitabine; miR-205; EGFR; targeted drug delivery; polymeric mixed micelles; C225	GROWTH-FACTOR RECEPTOR; EPITHELIAL-MESENCHYMAL TRANSITION; DRUG-DELIVERY; PLUS GEMCITABINE; CELL PROLIFERATION; ANTITUMOR-ACTIVITY; SIGNALING PATHWAY; DOWN-REGULATION; BREAST-CANCER; STEM-CELLS	Gemcitabine (GEM), a first-line chemotherapy for pancreatic cancer undergoes rapid metabolism and develops chemoresistance after repeated administration. We previously demonstrated that the combination of GEM and miR-205 provides an effective therapeutic strategy to sensitize GEM-resistant pancreatic cancer cells. Since epidermal growth factor receptor (EGFR) is overexpressed in pancreatic cancer…	[Mondal, Goutam; Almawash, Saud; Chaudhary, Amit Kumar; Mahato, Ram I.] Univ Nebraska Med Ctr, Dept Pharmaceut Sci, Omaha, NE 68198 USA		Mahato, RI (通讯作者)，Univ Nebraska Med Ctr, Dept Pharmaceut Sci, Omaha, NE 68198 USA.	ram.mahato@unmc.edu		Mondal, Goutam/0000-0001-6067-8030; almawash, saud/0000-0001-8999-3464; Mahato, Ram I./0000-0003-3588-0434	National Institutes of Health [1R01EB017853]; Faculty Start-up fund from the University of Nebraska Medical Center; NATIONAL INSTITUTE OF BIOMEDICAL IMAGING AND BIOENGINEERING [R01EB017853] Funding Source: NIH RePORTER	National Institutes of Health(United States Department of Health & Human ServicesNational Institutes of Health (NIH) - USA); Faculty Start-up fund from the University of Nebraska Medical Center; NATIONAL INSTITUTE OF BIOMEDICAL IMAGING AND BIOENGINEERING(United States Department of Health & Human ServicesNational Institutes of Health (NIH) - USANIH National Institute of Biomedical Imaging & Bioen…	We acknowledge the financial support from the National Institutes of Health (1R01EB017853) and the Faculty Start-up fund from the University of Nebraska Medical Center.	Accardo A, 2014, INT J NANOMED, V9, P1537, DOI 10.2147/IJN.S53593; Adachi R, 2011, BIOCHEM BIOPH RES CO, V411, P804, DOI 10.1016/j.bbrc.2011.07.033; Arote R, 2007, BIOMATERIALS, V28, P735, DOI 10.1016/j.biomaterials.2006.09.028; Arumugam T, 2009, CANCER RES, V69, P5820, DOI 10.1158/0008-5472.CAN-08-2819; Bae YH, 2011, J CONTROL RELEASE, V153, P198, DOI 10.1016/j.jconrel.2011.06.001; Baselga J, 20…	66	26	28	3	30	AMER CHEMICAL SOC	WASHINGTON	1155 16TH ST, NW, WASHINGTON, DC 20036 USA	1543-8384			MOL PHARMACEUT	Mol. Pharm.	SEP	2017	14	9
J	Vegliante, R; Di Leo, L; Ciccarone, F; Ciriolo, MR				Vegliante, Rolando; Di Leo, Luca; Ciccarone, Fabio; Ciriolo, Maria Rosa			Hints on ATGL implications in cancer: beyond bioenergetic clues	CELL DEATH & DISEASE			English	Review							ADIPOSE TRIGLYCERIDE LIPASE; HORMONE-SENSITIVE LIPASE; FATTY-ACID OXIDATION; LIPID STORAGE DISEASE; PPAR-ALPHA; TUMOR-GROWTH; MITOCHONDRIAL-FUNCTION; PERILIPIN-A; LIPOLYSIS; INFLAMMATION	Among metabolic rearrangements occurring in cancer cells, lipid metabolism alteration has become a hallmark, aimed at sustaining accelerated proliferation. In particular, fatty acids (FAs) are dramatically required by cancer cells as signalling molecules and membrane building blocks, beyond bioenergetics. Along with de novo biosynthesis, free FAs derive from dietary sources or from intracellular …	[Vegliante, Rolando; Di Leo, Luca; Ciccarone, Fabio; Ciriolo, Maria Rosa] Univ Roma Tor Vergata, Dept Biol, Via Ric Sci, I-00133 Rome, Italy; [Ciriolo, Maria Rosa] IRCCS San Raffaele La Pisana, Rome, Italy		Ciriolo, MR (通讯作者)，Univ Roma Tor Vergata, Dept Biol, Via Ric Sci, I-00133 Rome, Italy.; Ciriolo, MR (通讯作者)，IRCCS San Raffaele La Pisana, Rome, Italy.	ciriolo@bio.uniroma2.it	Ciccarone, Fabio/AAR-9128-2021; CICCARONE, FABIO/K-4225-2016	Ciccarone, Fabio/0000-0002-2425-2240; Ciriolo, Maria Rosa/0000-0002-7863-9029; Di Leo, Luca/0000-0002-2419-2196	Italian Association for Cancer Research [AIRC-IG 15403]	Italian Association for Cancer Research(Fondazione AIRC per la ricerca sul cancro)	This work was supported by a Grant from Italian Association for Cancer Research (AIRC-IG 15403).	Aflaki E, 2011, CELL MOL LIFE SCI, V68, P3933, DOI 10.1007/s00018-011-0688-4; Aflaki E, 2011, J BIOL CHEM, V286, P7418, DOI 10.1074/jbc.M110.175703; Al-Zoughbi W, 2016, ONCOTARGET, V7, P33832, DOI 10.18632/oncotarget.9418; Aquilano K, 2016, ONCOTARGET, V7, P23019, DOI 10.18632/oncotarget.8552; Arbiser JL, 2002, P NATL ACAD SCI USA, V99, P715, DOI 10.1073/pnas.022630199; Barba G, 1997, P NATL ACAD…	109	41	41	1	9	NATURE PUBLISHING GROUP	LONDON	MACMILLAN BUILDING, 4 CRINAN ST, LONDON N1 9XW, ENGLAND	2041-4889			CELL DEATH DIS	Cell Death Dis.	FEB 22	2018	9
J	Taylor, E; Zhou, JT; Lindsay, P; Foltz, W; Cheung, M; Siddiqui, I; Hosni, A; El Amir, A; Kim, J; Hill, RP; Jaffray, DA; Hedley, DW				Taylor, Edward; Zhou, Jitao; Lindsay, Patricia; Foltz, Warren; Cheung, May; Siddiqui, Iram; Hosni, Ali; El Amir, Ahmed; Kim, John; Hill, Richard P.; Jaffray, David A.; Hedley, David W.			Quantifying Reoxygenation in Pancreatic Cancer During Stereotactic Body Radiotherapy	SCIENTIFIC REPORTS			English	Article							CONTRAST-ENHANCED MRI; MAGNETIC-RESONANCE-SPECTROSCOPY; RADIATION-THERAPY; SOLID STRESS; TUMOR HYPOXIA; PATTERN-RECOGNITION; FLUID PRESSURE; STEM-CELLS; OXYGENATION; CARCINOMA	Hypoxia, the state of low oxygenation that often arises in solid tumours due to their high metabolism and irregular vasculature, is a major contributor to the resistance of tumours to radiation therapy (RT) and other treatments. Conventional RT extends treatment over several weeks or more, and nominally allows time for oxygen levels to increase ("reoxygenation") as cancer cells are killed by RT, …	[Taylor, Edward; Lindsay, Patricia; Foltz, Warren; Hosni, Ali; El Amir, Ahmed; Kim, John; Hill, Richard P.; Jaffray, David A.] Princess Margaret Canc Ctr, Radiat Med Program, 610 Univ Ave, Toronto, ON M5G 2M9, Canada; [Zhou, Jitao] Sichuan Univ, West China Hosp, Dept Abdominal Oncol, Ctr Canc, Chengdu, Peoples R China; [Zhou, Jitao] Sichuan Univ, West China Hosp, Lab Signal Transduct & Mol Target…		Hedley, DW (通讯作者)，Princess Margaret Canc Ctr, Ontario Canc Inst, 610 Univ Ave, Toronto, ON M5G 2M9, Canada.; Hedley, DW (通讯作者)，Princess Margaret Canc Ctr, Div Med Oncol & Hematol, 610 Univ Ave, Toronto, ON M5G 2M9, Canada.	david.hedley@uhn.ca	Taylor, Edward/A-9817-2010	Taylor, Edward/0000-0001-7374-0390; Jaffray, David/0000-0001-7378-7543	Spatio-Temporal Targeting and Amplification of Radiation Response (STTARR) program	Spatio-Temporal Targeting and Amplification of Radiation Response (STTARR) program	The authors are grateful to Dr. Sylvia Ng for discussions regarding the study design. The authors also wish to acknowledge the Spatio-Temporal Targeting and Amplification of Radiation Response (STTARR) program and its affiliated funding agencies.	Barnes Stephanie L, 2012, Pharmaceutics, V4, P442, DOI 10.3390/pharmaceutics4030442; Brown JM, 2014, INT J RADIAT ONCOL, V88, P254, DOI 10.1016/j.ijrobp.2013.07.022; Carlson DJ, 2011, INT J RADIAT ONCOL, V79, P1188, DOI 10.1016/j.ijrobp.2010.10.007; Chang Q, 2013, INT J CANCER, V133, P225, DOI 10.1002/ijc.28006; Chang Q, 2011, CANCER RES, V71, P3110, DOI 10.1158/0008-5472.CAN-10-4049; Chauhan VP,…	72	10	10	0	3	NATURE PUBLISHING GROUP	LONDON	MACMILLAN BUILDING, 4 CRINAN ST, LONDON N1 9XW, ENGLAND	2045-2322			SCI REP-UK	Sci Rep	JAN 31	2020	10	1
J	Sen, S; He, YZ; Koya, D; Kanasaki, K				Sen, Shi; He, Yanzheng; Koya, Daisuke; Kanasaki, Keizo			Cancer biology in diabetes	JOURNAL OF DIABETES INVESTIGATION			English	Review						Antidiabetic drugs; Cancer; Diabetes	POPULATION-BASED COHORT; ACTIVATED-RECEPTOR-GAMMA; ALL-CAUSE MORTALITY; BREAST-CANCER; PANCREATIC-CANCER; INSULIN GLARGINE; THYROID-CANCER; PROSTATE-CANCER; COLON-CANCER; HEPATOCELLULAR-CARCINOMA	Diabetes is a serious metabolic disease that causes multiple organ dysfunctions. Recent evidence suggests that diabetes could contribute to the initiation and progression of certain cancers in addition to the classic diabetic complications. Furthermore, some of the drugs used clinically to treat patients with diabetes might affect cancer initiation, progression and mortality. The recent discovery…	[Sen, Shi; Koya, Daisuke; Kanasaki, Keizo] Kanazawa Med Univ, Div Diabet & Endocrinol, Kanazawa, Ishikawa, Japan; [Sen, Shi; He, Yanzheng] Luzhou Med Coll, Dept Vasc & Thyroid Surg, Affiliated Hosp, Luzhou, Peoples R China		Kanasaki, K (通讯作者)，Kanazawa Med Univ, Div Diabet & Endocrinol, Kanazawa, Ishikawa, Japan.	kkanasak@kanazawa-med.ac.jp	Koya, Daisuke/J-3257-2014		Japan Society for the Promotion of Science [23790381, 25282028, 25670414]; Japan Research Foundation for Clinical Pharmacology; Daiichi-Sankyo Foundation of Life Science; Ono Medical Research Foundation; NOVARTIS Foundation (Japan) for the Promotion of Science; Takeda Science Foundation; Banyu Foundation; Kanazawa Medical University	Japan Society for the Promotion of Science(Ministry of Education, Culture, Sports, Science and Technology, Japan (MEXT)Japan Society for the Promotion of Science); Japan Research Foundation for Clinical Pharmacology; Daiichi-Sankyo Foundation of Life Science; Ono Medical Research Foundation; NOVARTIS Foundation (Japan) for the Promotion of Science(Novartis); Takeda Science Foundation(Takeda Scien…	The authors declare that there is no conflict of interest. We thank Dr Francisco Ayala de la Pena at University Hospital Morales Meseguer and Dr Hans Petter Eikesdal at Haukeland University Hospital for their insightful suggestions. This work was partially supported by grants from the Japan Society for the Promotion of Science for KK (23790381) and DK (25282028, 25670414). KK was also supported b…	ADAMI HO, 1991, CANCER CAUSE CONTROL, V2, P307, DOI 10.1007/BF00051670; Aiello A, 2006, ENDOCRINOLOGY, V147, P4463, DOI 10.1210/en.2005-1610; Amer Diabet Assoc, 2012, DIABETES CARE, V35, pS64, DOI [10.2337/dc11-S011, 10.2337/dc09-S062, 10.2337/dc12-S064]; Amori RE, 2007, JAMA-J AM MED ASSOC, V298, P194, DOI 10.1001/jama.298.2.194; Anisimov VN, 2005, EXP GERONTOL, V40, P685, DOI 10.1016/j.exger.20…	183	19	19	4	24	WILEY	HOBOKEN	111 RIVER ST, HOBOKEN 07030-5774, NJ USA	2040-1116	2040-1124		J DIABETES INVEST	J. Diabetes Investig.	MAY	2014	5	3
J	Lee, JS; Oh, SJ; Choi, HJ; Kang, JH; Lee, SH; Ha, JS; Woo, SM; Jang, H; Lee, H; Kim, SY				Lee, Jae-Seon; Oh, Su-Jin; Choi, Hyun-Jung; Kang, Joon Hee; Lee, Seon-Hyeong; Ha, Ji Sun; Woo, Sang Myung; Jang, Hyonchol; Lee, Ho; Kim, Soo-Youl			ATP Production Relies on Fatty Acid Oxidation Rather than Glycolysis in Pancreatic Ductal Adenocarcinoma	CANCERS			English	Article						PDAC; glycolysis; fatty acid oxidation; ATP production; KC mouse	RESPIRATORY IMPAIRMENT; AEROBIC GLYCOLYSIS; METABOLIC PATHWAYS; ENERGY-METABOLISM; CANCER METABOLISM; CELLS; OBESITY; REQUIREMENT; INHIBITION; MECHANISMS	Simple Summary We found a conserved pathway for the energy supply in cancer. The present study revealed that glucose is not a major source of ATP production, whereas fatty acid is a major source of electrons for ATP production through fatty acid oxidation (FAO) and oxidative phosphorylation (OxPhos) in cancer cells. NADH is mainly recruited from FAO, which is used for ATP synthesis via OxPhos wit…	[Lee, Jae-Seon; Oh, Su-Jin; Choi, Hyun-Jung; Kang, Joon Hee; Lee, Seon-Hyeong; Ha, Ji Sun; Jang, Hyonchol; Kim, Soo-Youl] Natl Canc Ctr, Res Inst, Div Canc Biol, Goyang 10408, South Korea; [Woo, Sang Myung] Natl Canc Ctr, Ctr Liver & Pancreatobiliary Canc, Goyang 10408, South Korea; [Lee, Ho] Natl Canc Ctr, Grad Sch Canc Sci & Policy, Goyang 10408, South Korea		Kim, SY (通讯作者)，Natl Canc Ctr, Res Inst, Div Canc Biol, Goyang 10408, South Korea.	ljs891109@gmail.com; sujiniii225@gmail.com; labchoihj@gmail.com; wnsl2820@gmail.com; shlee1987@gmail.com; jsha9595@gmail.com; wsm@ncc.re.kr; hjang@ncc.re.kr; ho25lee@ncc.re.kr; kimsooyoul@gmail.com		Jang, Hyonchol/0000-0003-1436-457X; WOO, SANG MYUNG/0000-0003-3786-4403	Flow cytometry Core Facility in National Cancer Center Korea; Microscopy Core Facility in National Cancer Center Korea	Flow cytometry Core Facility in National Cancer Center Korea; Microscopy Core Facility in National Cancer Center Korea	These works were supported by the Flow cytometry Core Facility and Microscopy Core Facility in National Cancer Center Korea.	Ashton TM, 2018, CLIN CANCER RES, V24, P2482, DOI 10.1158/1078-0432.CCR-17-3070; BAGGETTO LG, 1992, BIOCHIMIE, V74, P959, DOI 10.1016/0300-9084(92)90016-8; BIRT DF, 1992, CANCER RES, V52, pS2035; Boroughs LK, 2015, NAT CELL BIOL, V17, P351, DOI 10.1038/ncb3124; Calle EE, 2003, NEW ENGL J MED, V348, P1625, DOI 10.1056/NEJMoa021423; Carracedo A, 2013, NAT REV CANCER, V13, P227, DOI 10.1038/nrc3483;…	48	8	8	0	7	MDPI	BASEL	ST ALBAN-ANLAGE 66, CH-4052 BASEL, SWITZERLAND		2072-6694		CANCERS	Cancers	SEP	2020	12	9
J	Chen, GY; Yang, G; Long, JY; Yang, JS; Qin, C; Luo, WH; Qiu, JD; Zhao, FY; You, L; Zhang, TP; Zhao, YP				Chen, Guangyu; Yang, Gang; Long, Junyu; Yang, Jinshou; Qin, Cheng; Luo, Wenhao; Qiu, Jiangdong; Zhao, Fangyu; You, Lei; Zhang, Taiping; Zhao, Yupei			Comprehensive Analysis of Autophagy-Associated lncRNAs Reveal Potential Prognostic Prediction in Pancreatic Cancer	FRONTIERS IN ONCOLOGY			English	Article						pancreatic cancer; long noncoding RNA; autophagy; prognosis; TCGA; ICGC	STATISTICS; RESISTANCE; CARCINOMA; CERNA	Pancreatic cancer (PC) is a highly malignant tumor in the digestive system. Both long noncoding RNAs (lncRNAs) and autophagy play vital roles in the development and progress of PC. Here, we constructed a prognostic risk score system based on the expression profile of autophagy-associated lncRNAs for prognostic prediction in PC patients. Firstly, we extracted the expression profile of lncRNA and c…	[Chen, Guangyu; Yang, Gang; Yang, Jinshou; Qin, Cheng; Luo, Wenhao; Qiu, Jiangdong; Zhao, Fangyu; You, Lei; Zhang, Taiping; Zhao, Yupei] Chinese Acad Med Sci & Peking Union Med Coll, Dept Gen Surg, Peking Union Med Coll Hosp, Beijing, Peoples R China; [Long, Junyu] Chinese Acad Med Sci & Peking Union Med Coll, Dept Liver Surg, Peking Union Med Coll Hosp, Beijing, Peoples R China; [Zhang, Taiping]…		Zhang, TP; Zhao, YP (通讯作者)，Chinese Acad Med Sci & Peking Union Med Coll, Dept Gen Surg, Peking Union Med Coll Hosp, Beijing, Peoples R China.; Zhang, TP (通讯作者)，Chinese Acad Med Sci & Peking Union Med Coll, Clin Immunol Ctr, Beijing, Peoples R China.	tpingzhang@yahoo.com; zhao8028@263.net		Chen, Guangyu/0000-0003-2873-640X	National Natural Science Foundation of China [81772639, 81802475, 81972258, 81974376]; Natural Science Foundation of Beijing [7192157]; CAMS Innovation Fund for Medical Sciences (CIFMS); National Key R&D Program of China [2018YFE0118600]; Non-profit Central Research Institute Fund of Chinese Academy of Medical Sciences [2019XK320001]	National Natural Science Foundation of China(National Natural Science Foundation of China (NSFC)); Natural Science Foundation of Beijing(Beijing Natural Science Foundation); CAMS Innovation Fund for Medical Sciences (CIFMS); National Key R&D Program of China; Non-profit Central Research Institute Fund of Chinese Academy of Medical Sciences	This study was supported by grants from the National Natural Science Foundation of China (No. 81772639, No.81802475, No.81972258, No.81974376); Natural Science Foundation of Beijing (No. 7192157); CAMS Innovation Fund for Medical Sciences (CIFMS) (No.2016-I2M-1-001); National Key R&D Program of China (2018YFE0118600); Non-profit Central Research Institute Fund of Chinese Academy of Medical Scienc…	Chen WQ, 2016, CA-CANCER J CLIN, V66, P115, DOI 10.3322/caac.21338; Duffy MJ, 2010, ANN ONCOL, V21, P441, DOI 10.1093/annonc/mdp332; Huang FT, 2018, MOL CANCER, V17, DOI 10.1186/s12943-018-0845-6; Kenific CM, 2015, TRENDS CELL BIOL, V25, P37, DOI 10.1016/j.tcb.2014.09.001; Liu C, 2019, MOL CELL ENDOCRINOL, V493, DOI 10.1016/j.mce.2019.04.004; New M, 2017, FRONT ONCOL, V7, DOI 10.3389/fonc.2017.00…	19	2	2	3	5	FRONTIERS MEDIA SA	LAUSANNE	AVENUE DU TRIBUNAL FEDERAL 34, LAUSANNE, CH-1015, SWITZERLAND	2234-943X			FRONT ONCOL	Front. Oncol.	MAY 26	2021	11
J	Barrientos-Robledo, SG; Cebada-Ruiz, JA; Rodriguez-Alba, JC; Baltierra-Uribe, SL; Orea, MADY; Romero-Ramirez, H				Barrientos-Robledo, Susana G.; Cebada-Ruiz, Jorge A.; Rodriguez-Alba, Juan C.; Baltierra-Uribe, Shantal L.; Diaz y Orea, Maria A.; Romero-Ramirez, Hector			CD38 a biomarker and therapeutic target in non-hematopoietic tumors	BIOMARKERS IN MEDICINE			English	Review						angiogenesis; CD38; cell invasion; immunotherapy; non-hematopoietic cancer; tumor cells	DINUCLEOTIDE PHOSPHATE NAADP; ADP-RIBOSYL CYCLASE; GLIOMA PROGRESSION; PANCREATIC-CANCER; PROSTATE-CANCER; CELLS; CARCINOMA; DIAGNOSIS; MORTALITY; IMMUNOTHERAPY	The type II transmembrane glycoprotein CD38 has recently been implicated in regulating metabolism and the pathogenesis of multiple conditions, including aging, inflammation and cancer. CD38 is overexpressed in several tumor cells and microenvironment tumoral cells, associated to migration, angiogenesis, cell invasion and progression of the disease. Thus, CD38 has been used as a progression marker…	[Barrientos-Robledo, Susana G.; Cebada-Ruiz, Jorge A.; Diaz y Orea, Maria A.] Benemerita Univ Autonoma Puebla, Fac Med, Lab Inmunol Expt, Puebla, Mexico; [Rodriguez-Alba, Juan C.] Univ Veracruzana, Inst Ciencias Salud, Unidad Citometria Flujo, Xalapa, Veracruz, Mexico; [Baltierra-Uribe, Shantal L.] Inst Politecn Nacl, Escuela Nacl Ciencias Biol, Dept Microbiol, Mexico City, DF, Mexico; [Romero-Ra…		Romero-Ramirez, H (通讯作者)，Ctr Invest & Estudios Avanzados, Dept Biomed Mol, Mexico City, DF, Mexico.	hromero@cinvestav.mx		ROMERO, HECTOR/0000-0001-5082-847X; Baltierra-Uribe, Shantal Lizbeth/0000-0001-7490-0042				Abbas G, 2017, ANN CARDIOTHORAC SUR, V6, P131, DOI 10.21037/acs.2017.03.03; Alsop BR, 2016, GASTROENTEROL CLIN N, V45, P399, DOI 10.1016/j.gtc.2016.04.001; Rodriguez-Florido MA, 2019, GAC MED MEX, V155, P473, DOI 10.24875/GMM.19004832; Arbyn M, 2020, LANCET GLOB HEALTH, V8, pE191, DOI 10.1016/S2214-109X(19)30482-6; Ayers M, 2017, J CLIN INVEST, V127, P2930, DOI 10.1172/JCI91190; Balogh J, 2016, J…	93	0	0	3	3	FUTURE MEDICINE LTD	LONDON	UNITEC HOUSE, 3RD FLOOR, 2 ALBERT PLACE, FINCHLEY CENTRAL, LONDON, N3 1QB, ENGLAND	1752-0363	1752-0371		BIOMARK MED	Biomark. Med.	APR	2022	16	5
J	Al-Fatlawi, A; Malekian, N; Garcia, S; Henschel, A; Kim, I; Dahl, A; Jahnke, B; Bailey, P; Bolz, SN; Poetsch, AR; Mahler, S; Grutzmann, R; Pilarsky, C; Schroeder, M				Al-Fatlawi, Ali; Malekian, Negin; Garcia, Sebastian; Henschel, Andreas; Kim, Ilwook; Dahl, Andreas; Jahnke, Beatrix; Bailey, Peter; Bolz, Sarah Naomi; Poetsch, Anna R.; Mahler, Sandra; Gruetzmann, Robert; Pilarsky, Christian; Schroeder, Michael			Deep Learning Improves Pancreatic Cancer Diagnosis Using RNA-Based Variants	CANCERS			English	Article						pancreatic cancer; chronic pancreatitis; transcriptome-wide association study; deep learning	CLINICAL UTILITY; IMMUNE CELLS; ADENOCARCINOMA; ANTIGEN; CA-19-9; SUSCEPTIBILITY; EXPRESSION; MARKER; SERUM; RISK	Simple Summary Blood samples from patients with pancreatic diseases have been analysed to identify predictive RNA-based variants. These variants are not subject to changes in the environment, as is the case for gene expression or metabolic. The variants served together with CA19-9 as input to deep learning for a cohort of 268 patients with pancreatic diseases. Of these patients, 183 patients had …	[Al-Fatlawi, Ali; Malekian, Negin; Kim, Ilwook; Bolz, Sarah Naomi; Poetsch, Anna R.; Schroeder, Michael] Tech Univ Dresden, Ctr Mol & Cellular Bioengn, Biotechnol Ctr BIOTEC, Tatzberg 47-49, D-01307 Dresden, Germany; [Garcia, Sebastian; Jahnke, Beatrix] Tech Univ Dresden, Univ Hosp, Dept Visceral Thorac & Vasc Surg, D-01307 Dresden, Germany; [Garcia, Sebastian; Jahnke, Beatrix] Tech Univ Dresden,…		Schroeder, M (通讯作者)，Tech Univ Dresden, Ctr Mol & Cellular Bioengn, Biotechnol Ctr BIOTEC, Tatzberg 47-49, D-01307 Dresden, Germany.	ali.al-fatlawi@tu-dresden.de; negin.malekian@tu-dresden.de; sebastian.garcia@uniklinikum-dresden.de; andreas.henschel@ku.ac.ae; ilwook.kim.1982@gmail.com; andreas.dahl@tu-dresden.de; Beatrix.Jahnke@uniklinikum-dresden.de; peter.bailey.2@glasgow.ac.uk; sarah_naomi.bolz@tu-dresden.de; anna.poetsch@tu-dresden.de; sandra.mahler@uniklinikum-dresden.de; Robert.Gruetzmann@uk-erlangen.de; Christian.Pilar…	; Dahl, Andreas/E-3783-2017	Pilarsky, Christian/0000-0002-7968-3283; Dahl, Andreas/0000-0002-2668-8371; Henschel, Andreas/0000-0003-1386-5372	TG70 program of the state of Saxony, Germany [TG100240979]; Mildred Scheel Early Career Center Dresden P2 - German Cancer Aid [70113306]	TG70 program of the state of Saxony, Germany; Mildred Scheel Early Career Center Dresden P2 - German Cancer Aid	The work was mainly funded by the TG70 program of the state of Saxony, Germany (grant number is TG100240979). A. R. P. is supported by the Mildred Scheel Early Career Center Dresden P2, which is funded by German Cancer Aid (grant number is 70113306).	Andrianifahanana M, 2001, CLIN CANCER RES, V7, P4033; Ballehaninna UK, 2012, J GASTROINTEST ONCOL, V3, P105, DOI 10.3978/j.issn.2078-6891.2011.021; Bindea G, 2013, IMMUNITY, V39, P782, DOI 10.1016/j.immuni.2013.10.003; BOX GEP, 1964, J ROY STAT SOC B, V26, P211, DOI 10.1111/j.2517-6161.1964.tb00553.x; Chambless LE, 2006, STAT MED, V25, P3474, DOI 10.1002/sim.2299; Chen JY, 2016, ONCOTARGET, V7, P…	41	2	2	0	3	MDPI	BASEL	ST ALBAN-ANLAGE 66, CH-4052 BASEL, SWITZERLAND		2072-6694		CANCERS	Cancers	JUN	2021	13	11
J	Lee, JH; Kim, YH; Kim, KH; Cho, JY; Woo, SM; Yoo, BC; Kim, SC				Lee, Jun Hwa; Kim, Yun Hwan; Kim, Kyung-Hee; Cho, Jae Youl; Woo, Sang Myung; Yoo, Byong Chul; Kim, Seung Cheol			Profiling of Serum Metabolites Using MALDI-TOF and Triple-TOF Mass Spectrometry to Develop a Screen for Ovarian Cancer	CANCER RESEARCH AND TREATMENT			English	Article						Ovarian neoplasms; Low-mass ions; Serum metabolite; Hypoxanthine; Mass spectrometry	RANDOMIZED CONTROLLED-TRIAL; MORTALITY	Purpose We sought to develop a matrix assisted laser desorption ionization-time of flight (MALDI-TOF)-based, ovarian cancer (OVC), low-mass-ion discriminant equation (LOME) and to evaluate a possible supportive role for triple-TOF mass analysis in identifying metabolic biomarkers. Materials and Methods A total of 114 serum samples from patients with OVC and benign ovarian tumors were subjected to…	[Lee, Jun Hwa; Kim, Kyung-Hee; Woo, Sang Myung; Yoo, Byong Chul] Natl Canc Ctr, Res Inst, Biomarker Branch, 323 Ilsan Ro, Goyang 10408, South Korea; [Kim, Yun Hwan; Kim, Seung Cheol] Ewha Womans Univ, Sch Med, Dept Obstet & Gynecol, Div Gynecol Oncol,Mokdong Hosp, Seoul, South Korea; [Cho, Jae Youl] Sungkyunkwan Univ, Dept Genet Engn, Suwon, South Korea		Yoo, BC (通讯作者)，Natl Canc Ctr, Res Inst, Biomarker Branch, 323 Ilsan Ro, Goyang 10408, South Korea.; Kim, SC (通讯作者)，Ewha Womans Univ, Dept Obstet & Gynecol, Div Gynecol Oncol, Mokdong Hosp, 1071 Anyangcheon Ro, Seoul 07985, South Korea.	yoo_akh@nec.re.kr; onco@ewha.ac.kr	Kim, Hyung-Kwan/R-8375-2019	Kim, Kyung-Hee/0000-0003-0214-0296	Korean Health Technology R&D Project, Ministry of Health & Welfare, Republic of Korea [HI12C0050]	Korean Health Technology R&D Project, Ministry of Health & Welfare, Republic of Korea	This work was supported by grant from the Korean Health Technology R&D Project, Ministry of Health & Welfare, Republic of Korea (HI12C0050).	Buys SS, 2011, JAMA-J AM MED ASSOC, V305, P2295, DOI 10.1001/jama.2011.766; CHAN TCK, 1990, EUR J CANCER, V26, P907, DOI 10.1016/0277-5379(90)90198-3; Jacobs IJ, 2016, LANCET, V387, P945, DOI 10.1016/S0140-6736(15)01224-6; Jung J, 2014, ANN SURG ONCOL, V21, pS736, DOI 10.1245/s10434-014-3886-0; Kim K, 2015, CANCER RES TREAT, V47, P78, DOI 10.4143/crt.2013.127; Kim YH, 2011, J GYNECOL ONCOL, V22, …	12	6	6	0	4	KOREAN CANCER ASSOCIATION	SEOUL	RM 1824, GWANGHWAMUN OFFICIA, 92 SAEMUNAN-RO, JONGNO-GU, SEOUL, 110-999, SOUTH KOREA	1598-2998	2005-9256		CANCER RES TREAT	Cancer Res. Treat.	JUL	2018	50	3
J	Han, JB; Liu, LM; Yue, XQ; Chang, JJ; Shi, WD; Hua, YQ				Han, Jinbin; Liu, Luming; Yue, Xiaoqiang; Chang, Jinjia; Shi, Weidong; Hua, Yongqiang			A binuclear complex constituted by diethyldithiocarbamate and copper(I) functions as a proteasome activity inhibitor in pancreatic cancer cultures and xenografts	TOXICOLOGY AND APPLIED PHARMACOLOGY			English	Article						Diethyldithiocarbamate; Copper(I); Proteasome; Pancreatic cancer	DISULFIRAM; DRUG; METABOLISM; APOPTOSIS; RATS; REDUCTASE; MODEL	It is a therapeutic strategy for cancers including pancreatic to inhibit proteasome activity. Disulfiram (DSF) may bind copper (Cu) to form a DSF-Cu complex. DSF-Cu is capable of inducing apoptosis in cancer cells by inhibiting proteasome activity. DSF is rapidly converted to diethyldithiocarbamate (DDTC) within bodies. Copper(II) absorbed by bodies is reduced to copper(I) when it enters cells. W…	[Han, Jinbin; Liu, Luming; Shi, Weidong; Hua, Yongqiang] Fudan Univ, Shanghai Canc Ctr, Dept Integrat Oncol, Shanghai 200032, Peoples R China; [Han, Jinbin; Liu, Luming; Chang, Jinjia; Shi, Weidong; Hua, Yongqiang] Fudan Univ, Shanghai Med Coll, Dept Oncol, Shanghai 200032, Peoples R China; [Han, Jinbin] Chinese Acad Sci, Xuhui Cent Hosp, Shanghai Clin Ctr, Shanghai 200031, Peoples R China; [Yue,…		Han, JB (通讯作者)，966 Middle Huaihai Rd, Shanghai 200031, Peoples R China.	hanjinbin@gmail.com; llm1010@163.com		Yue, Xiaoqiang/0000-0001-6872-9664	China Postdoctoral Science Foundation [2011M500735, 2012T50398]; National Natural Science Foundation of China [81072942]	China Postdoctoral Science Foundation(China Postdoctoral Science Foundation); National Natural Science Foundation of China(National Natural Science Foundation of China (NSFC))	The authors acknowledge the following support grants: the China Postdoctoral Science Foundation (No. 2011M500735 & No. 2012T50398) and the National Natural Science Foundation of China (No. 81072942).	Bonham M, 2002, BRIT J NUTR, V87, P393, DOI 10.1079/BJN2002558; Chen D, 2006, CANCER RES, V66, P10425, DOI 10.1158/0008-5472.CAN-06-2126; Daniel KG, 2005, BREAST CANCER RES, V7, pR897, DOI 10.1186/bcr1322; Escarabajal Maria Dolores, 2003, Psychopharmacol Bull, V37, P113; Iakovidis Isidoros, 2011, Mol Biol Int, V2011, P594529, DOI 10.4061/2011/594529; Iljin K, 2009, CLIN CANCER RES, V15, P6070, DO…	24	35	37	2	30	ACADEMIC PRESS INC ELSEVIER SCIENCE	SAN DIEGO	525 B ST, STE 1900, SAN DIEGO, CA 92101-4495 USA	0041-008X	1096-0333		TOXICOL APPL PHARM	Toxicol. Appl. Pharmacol.	DEC 15	2013	273	3
J	Yang, JH; Xu, J; Zhang, B; Tan, Z; Meng, QC; Hua, J; Liu, J; Wang, W; Shi, S; Yu, XJ; Liang, C				Yang, Jianhui; Xu, Jin; Zhang, Bo; Tan, Zhen; Meng, Qingcai; Hua, Jie; Liu, Jiang; Wang, Wei; Shi, Si; Yu, Xianjun; Liang, Chen			Ferroptosis: At the Crossroad of Gemcitabine Resistance and Tumorigenesis in Pancreatic Cancer	INTERNATIONAL JOURNAL OF MOLECULAR SCIENCES			English	Review						ferroptosis; gemcitabine resistance; NRF2; ROS; pancreatic ductal adenocarcinoma	NF-KAPPA-B; CELL-DEATH; OXIDATIVE STRESS; DRUG-RESISTANCE; REGULATED PROTEINS; INDUCED APOPTOSIS; IRON-METABOLISM; INHIBITION; EXPRESSION; NRF2	The overall five-year survival rate of pancreatic cancer has hardly changed in the past few decades (less than 10%) because of resistance to all known therapies, including chemotherapeutic drugs. In the past few decades, gemcitabine has been at the forefront of treatment for pancreatic ductal adenocarcinoma, but more strategies to combat drug resistance need to be explored. One promising possibil…	[Yang, Jianhui; Xu, Jin; Zhang, Bo; Tan, Zhen; Meng, Qingcai; Hua, Jie; Liu, Jiang; Wang, Wei; Shi, Si; Yu, Xianjun; Liang, Chen] Fudan Univ, Shanghai Canc Ctr, Dept Pancreat Surg, Shanghai 200032, Peoples R China; [Yang, Jianhui; Xu, Jin; Zhang, Bo; Tan, Zhen; Meng, Qingcai; Hua, Jie; Liu, Jiang; Wang, Wei; Shi, Si; Yu, Xianjun; Liang, Chen] Fudan Univ, Shanghai Med Coll, Dept Oncology, Shanghai…		Yu, XJ; Liang, C (通讯作者)，Fudan Univ, Shanghai Canc Ctr, Dept Pancreat Surg, Shanghai 200032, Peoples R China.; Yu, XJ; Liang, C (通讯作者)，Fudan Univ, Shanghai Med Coll, Dept Oncology, Shanghai 200032, Peoples R China.; Yu, XJ; Liang, C (通讯作者)，Shanghai Pancreat Canc Inst, Shanghai 200032, Peoples R China.; Yu, XJ; Liang, C (通讯作者)，Fudan Univ, Pancreat Canc Inst, Shanghai 200032, Peoples R China.	yangjianhui@fudanpci.org; xujin@fudanpci.org; zhangbo@fudanpci.org; tanzhen@fudanpci.org; mengqingcai@fudanpci.org; huajie@fudanpci.org; liujiang@fudanpci.org; wangwei@fudanpci.org; shisi@fudanpci.org; yuxianjun@fudanpci.org; liangchen@fudanpci.org		Shi, Si/0000-0002-6652-0629	national natural Science Foundation of China [81902428, 81802352, 81772555]; Shanghai Sailing Program [19YF1409400]; national Science Foundation for Distinguished Young Scholars of China [81625016]; Clinical and Scientific Innovation Project of Shanghai Hospital Development Center [SHDC12018109]; Scientific Innovation Project of Shanghai Education Committee [2019-01-07-00-07-E00057]; Clinical Res…	national natural Science Foundation of China(National Natural Science Foundation of China (NSFC)); Shanghai Sailing Program; national Science Foundation for Distinguished Young Scholars of China(National Natural Science Foundation of China (NSFC)National Science Fund for Distinguished Young Scholars); Clinical and Scientific Innovation Project of Shanghai Hospital Development Center; Scientific I…	This study was jointly funded by the national natural Science Foundation of China (No. 81902428, 81802352 and 81772555), the Shanghai Sailing Program (No. 19YF1409400), the national Science Foundation for Distinguished Young Scholars of China (No. 81625016), Clinical and Scientific Innovation Project of Shanghai Hospital Development Center (SHDC12018109) and Scientific Innovation Project of Shang…	Akada M, 2005, CLIN CANCER RES, V11, P3094, DOI 10.1158/1078-0432.CCR-04-1785; Amrutkar M, 2017, CANCERS, V9, DOI 10.3390/cancers9110157; Apte MV, 2004, PANCREAS, V29, P179, DOI 10.1097/00006676-200410000-00002; Arafa ESA, 2011, MUTAT RES-FUND MOL M, V706, P28, DOI 10.1016/j.mrfmmm.2010.10.007; Arlt A, 2012, ONCOGENESIS, V1, DOI 10.1038/oncsis.2012.35; Arlt A, 2003, ONCOGENE, V22, P3243, DOI 10.1…	131	2	2	12	21	MDPI	BASEL	ST ALBAN-ANLAGE 66, CH-4052 BASEL, SWITZERLAND		1422-0067		INT J MOL SCI	Int. J. Mol. Sci.	OCT	2021	22	20
J	Panebianco, C; Villani, A; Pazienza, V				Panebianco, Concetta; Villani, Annacandida; Pazienza, Valerio			High Levels of Prebiotic Resistant Starch in Diet Modulate Gene Expression and Metabolomic Profile in Pancreatic Cancer Xenograft Mice	NUTRIENTS			English	Article						resistant starch; prebiotics; metabolomics; pancreatic cancer	CIRCADIAN CLOCK; GLUTAMINE; GROWTH; STATISTICS; DISRUPTION; MICROBIOTA; RECEPTORS; TARGET; CELLS	Cancer initiation and protection mainly derives from a systemic metabolic environment regulated by dietary patterns. Less is known about the impact of nutritional interventions in people with a diagnosis of cancer. The aim of our study was to investigate the effect of a diet rich in resistant starch (RS) on cell pathways modulation and metabolomic phenotype in pancreatic cancer xenograft mice. RN…	[Panebianco, Concetta; Villani, Annacandida; Pazienza, Valerio] Fdn IRCCS Casa Sollievo Sofferenza, Gastroenterol Unit, I-71013 San Giovanni Rotondo, Italy		Pazienza, V (通讯作者)，Fdn IRCCS Casa Sollievo Sofferenza, Gastroenterol Unit, I-71013 San Giovanni Rotondo, Italy.	panebianco.c@gmail.com; villaniannacandida@yahoo.it; pazienza_valerio@yahoo.it	Pazienza, Valerio/K-5073-2012; Villani, Annacandida/AAB-8430-2021; Panebianco, Concetta/K-6380-2016	Pazienza, Valerio/0000-0002-3492-1153; Villani, Annacandida/0000-0001-5840-8306; Panebianco, Concetta/0000-0003-2819-3505	Italian Ministry of Health [RC1703GA31, RC1803GA30]	Italian Ministry of Health(Ministry of Health, Italy)	This research was supported by the "Ricerca Corrente RC1703GA31" and the "Ricerca Corrente RC1803GA30", granted by the Italian Ministry of Health to V.P.	Anand P, 2008, PHARM RES-DORDR, V25, P2097, DOI 10.1007/s11095-008-9661-9; Assaily W, 2011, MOL CELL, V44, P491, DOI 10.1016/j.molcel.2011.08.038; Ben Sahra I, 2011, CANCER RES, V71, P4366, DOI 10.1158/0008-5472.CAN-10-1769; Bermudez-Brito M, 2015, MOL NUTR FOOD RES, V59, P1814, DOI 10.1002/mnfr.201500148; Binda E, 2017, CANCER RES, V77, P996, DOI 10.1158/0008-5472.CAN-16-1693; Budanov AV, 2008, …	46	6	6	1	7	MDPI	BASEL	ST ALBAN-ANLAGE 66, CH-4052 BASEL, SWITZERLAND	2072-6643			NUTRIENTS	Nutrients	APR	2019	11	4
J	Larsson, SG; Giovannucci, E; Wolk, A				Larsson, Susanna G.; Giovannucci, Edward; Wolk, Alicja			Methionine and vitamin B-6 intake and risk of pancreatic cancer: A prospective study of Swedish women and men	GASTROENTEROLOGY			English	Article							PERNICIOUS-ANEMIA; METHYLENETETRAHYDROFOLATE REDUCTASE; FOLATE-DEFICIENCY; CIGARETTE-SMOKING; MALE SMOKERS; RAT-LIVER; METABOLISM; COHORT; CARCINOGENESIS; POLYMORPHISMS	Background & Aims: It has been hypothesized that dietary factors involved in methyl group metabolism, such as methionine, folate, and vitamin B-6, may modify cancer risk. We have previously reported an inverse association between folate intake and pancreatic cancer risk in a prospective population-based cohort of Swedish women and men. In the present study, we used data from this prospective stud…	Karolinska Inst, Natl Inst Environm Med, Div Nutr Epidemiol, SE-17177 Stockholm, Sweden; Harvard Univ, Sch Publ Hlth, Dept Nutr, Boston, MA 02115 USA; Harvard Univ, Sch Publ Hlth, Dept Epidemiol, Boston, MA 02115 USA; Brigham & Womens Hosp, Channing Lab, Dept Med, Boston, MA 02115 USA; Harvard Univ, Sch Med, Boston, MA 02115 USA		Larsson, SG (通讯作者)，Karolinska Inst, Natl Inst Environm Med, Div Nutr Epidemiol, POB 210, SE-17177 Stockholm, Sweden.	susanna.larsson@ki.se	Larsson, Susanna C./F-6065-2015	Larsson, Susanna C./0000-0003-0118-0341				BAGHURST PA, 1991, AM J EPIDEMIOL, V134, P167, DOI 10.1093/oxfordjournals.aje.a116069; BALAGHI M, 1993, AM J CLIN NUTR, V58, P198, DOI 10.1093/ajcn/58.2.198; BALAGHI M, 1992, J NUTR, V122, P1391, DOI 10.1093/jn/122.7.1391; BALAGHI M, 1995, AM J CLIN NUTR, V61, P90, DOI 10.1093/ajcn/61.1.90; BARAK AJ, 1987, BIOCHEM CELL BIOL, V65, P230, DOI 10.1139/o87-029; Bergstrom L., 1991, Var Foda, V43, P439;…	37	32	32	0	6	W B SAUNDERS CO-ELSEVIER INC	PHILADELPHIA	1600 JOHN F KENNEDY BOULEVARD, STE 1800, PHILADELPHIA, PA 19103-2899 USA	0016-5085			GASTROENTEROLOGY	Gastroenterology	JAN	2007	132	1
J	Al-Hassan, JM; Wei, DY; Chakraborty, S; Conway, T; Rhea, P; Wei, B; Tran, M; Gagea, M; Afzal, M; Oommen, S; Nair, D; Paul, BM; Yang, PY				Al-Hassan, Jassim M.; Wei, Daoyan; Chakraborty, Sharmistha; Conway, Tara; Rhea, Patrea; Wei, Bo; Tran, Megan; Gagea, Mihai; Afzal, Mohammad; Oommen, Sosamma; Nair, Divya; Paul, Bincy M.; Yang, Peiying			Fraction B From Catfish Epidermal Secretions Kills Pancreatic Cancer Cells, Inhibits CD44 Expression and Stemness, and Alters Cancer Cell Metabolism	FRONTIERS IN PHARMACOLOGY			English	Article						catfish; Fraction B; pancreatic cancer; cancer stemness; apoptosis; cancer metabolism	ARABIAN GULF CATFISH; ARIUS-THALASSINUS; GEL SECRETION; C-MET; SKIN; BILINEATUS; IDENTIFICATION; RESISTANCE; GROWTH; THREAT	Pancreatic ductal adenocarcinoma (PDAC) is the fourth leading cause of cancer related death in western countries. The successful treatment of PDAC remains limited. We investigated the effect of Fraction B, which is a fraction purified from catfish (Arius bilineatus, Val.) skin secretions containing proteins and lipids, on PDAC biology both in-vivo and in-vitro. We report here that Fraction B pote…	[Al-Hassan, Jassim M.; Afzal, Mohammad; Oommen, Sosamma; Nair, Divya; Paul, Bincy M.] Kuwait Univ, Fac Sci, Dept Biol Sci, Kuwait, Kuwait; [Wei, Daoyan] Univ Texas MD Anderson Canc Ctr, Dept Gastroenterol Hepatol & Nutr, Houston, TX 77030 USA; [Chakraborty, Sharmistha; Conway, Tara; Rhea, Patrea; Wei, Bo; Tran, Megan; Yang, Peiying] Univ Texas MD Anderson Canc Ctr, Dept Palliat Rehabil & Integrat…		Yang, PY (通讯作者)，Univ Texas MD Anderson Canc Ctr, Dept Palliat Rehabil & Integrat Med, Houston, TX 77030 USA.	pyang@mdanderson.org			Kuwait Foundation for the Advancement of Sciences [2013120701 A-C]; Kuwait University [SL04/09, GS 01/03]; National Institutes of Health/National Cancer Institute [P30CA016672]	Kuwait Foundation for the Advancement of Sciences(Kuwait Foundation for the Advancement of Sciences (KFAS)); Kuwait University; National Institutes of Health/National Cancer Institute(United States Department of Health & Human ServicesNational Institutes of Health (NIH) - USANIH National Cancer Institute (NCI))	We wish to thank Kuwait Foundation for the Advancement of Sciences for their research grant to PY and JA-H (KFAS grant #2013120701 A-C). JA-H also wishes to thank Kuwait University for their Research Grant No. SL04/09 and for the use of their laboratories. We are thankful to the Family of Yousef Khalid Aladsani for their generous financial donation to our research project. Special thanks are due …	Al-Hassan JM, 2020, FRONT PHARMACOL, V11, DOI 10.3389/fphar.2020.00899; Al-Hassan JM, 2019, CANCERS, V11, DOI 10.3390/cancers11070960; Al-Hassan JM, 1998, PROSTAG LEUKOTR ESS, V59, P325, DOI 10.1016/S0952-3278(98)90081-3; ALHASSAN JM, 1983, LANCET, V1, P1043; ALHASSAN JM, 1986, COMP BIOCHEM PHYS B, V85, P41, DOI 10.1016/0305-0491(86)90218-X; ALHASSAN JM, 1986, TOXICON, V24, P1009, DOI 10.1016/004…	50	0	0	2	10	FRONTIERS MEDIA SA	LAUSANNE	AVENUE DU TRIBUNAL FEDERAL 34, LAUSANNE, CH-1015, SWITZERLAND		1663-9812		FRONT PHARMACOL	Front. Pharmacol.	JUL 19	2021	12
J	Caneba, CA; Yang, L; Baddour, J; Curtis, R; Win, J; Hartig, S; Marini, J; Nagrath, D				Caneba, C. A.; Yang, L.; Baddour, J.; Curtis, R.; Win, J.; Hartig, S.; Marini, J.; Nagrath, D.			Nitric oxide is a positive regulator of the Warburg effect in ovarian cancer cells	CELL DEATH & DISEASE			English	Article							LINE BT-20 BT-20-HNO; CYTOCHROME-C-OXIDASE; ARGININE DEIMINASE; BREAST-CANCER; ARGININOSUCCINATE SYNTHETASE; MITOCHONDRIAL BIOGENESIS; METABOLIC-REGULATION; INHIBITION; EXPRESSION; GROWTH	Ovarian cancer (OVCA) is among the most lethal gynecological cancers leading to high mortality rates among women. Increasing evidence indicate that cancer cells undergo metabolic transformation during tumorigenesis and growth through nutrients and growth factors available in tumor microenvironment. This altered metabolic rewiring further enhances tumor progression. Recent studies have begun to un…	[Caneba, C. A.; Yang, L.; Baddour, J.; Curtis, R.; Win, J.; Nagrath, D.] Rice Univ, Lab Syst Biol Human Dis, Houston, TX USA; [Caneba, C. A.; Nagrath, D.] Rice Univ, Dept Bioengn, Houston, TX USA; [Yang, L.; Baddour, J.; Curtis, R.; Win, J.; Nagrath, D.] Rice Univ, Dept Chem & Biomol Engn, Houston, TX USA; [Hartig, S.; Marini, J.] Baylor Coll Med, Dept Pediat, Houston, TX 77030 USA; [Marini, J.] …		Marini, J (通讯作者)，Baylor Coll Med, Dept Pediat, Houston, TX 77030 USA.	marini@bcm.edu		Nagrath, Deepak/0000-0002-8999-2282	Ken Kennedy Institute for Information Technology at Rice University, Houston, TX, USA; John and Ann Doerr Fund for the Computational Biomedicine; Rice University, Houston, TX, USA; NIH [1K01DK096093]; Diabetes and Endocrinology Research Center at the Baylor College of Medicine [P30-DK079638]; NATIONAL INSTITUTE OF DIABETES AND DIGESTIVE AND KIDNEY DISEASES [P30DK079638, K01DK096093] Funding Sourc…	Ken Kennedy Institute for Information Technology at Rice University, Houston, TX, USA; John and Ann Doerr Fund for the Computational Biomedicine; Rice University, Houston, TX, USA; NIH(United States Department of Health & Human ServicesNational Institutes of Health (NIH) - USA); Diabetes and Endocrinology Research Center at the Baylor College of Medicine; NATIONAL INSTITUTE OF DIABETES AND DIGEST…	This work made possible in part through support from the Ken Kennedy Institute for Information Technology at Rice University, Houston, TX, USA to DN under the Collaborative Advances in Biomedical Computing 2011 seed funding program supported by the John and Ann Doerr Fund for the Computational Biomedicine. This work was supported by Rice University, Houston, TX, USA. We thank Dr Anil Sood (MD And…	Aguilar-Melero P, 2012, J PROTEOMICS, V75, P740, DOI 10.1016/j.jprot.2011.09.010; Almeida A, 2001, P NATL ACAD SCI USA, V98, P15294, DOI 10.1073/pnas.261560998; Antunes F, 2004, P NATL ACAD SCI USA, V101, P16774, DOI 10.1073/pnas.0405368101; Bast RC, 2009, NAT REV CANCER, V9, P415, DOI 10.1038/nrc2644; Bellows CF, 1999, J SURG RES, V86, P213, DOI 10.1006/jsre.1999.5713; Bonome T, 2008, CANCER RES…	61	58	58	1	26	NATURE PUBLISHING GROUP	LONDON	MACMILLAN BUILDING, 4 CRINAN ST, LONDON N1 9XW, ENGLAND	2041-4889			CELL DEATH DIS	Cell Death Dis.	JUN	2014	5
J	Macasek, J; Vecka, M; Zak, A; Urbanek, M; Krechler, T; Petruzelka, L; Stankova, B; Zeman, M				Macasek, Jaroslav; Vecka, Marek; Zak, Ales; Urbanek, Miroslav; Krechler, Tomas; Petruzelka, Lubos; Stankova, Barbora; Zeman, Miroslav			Plasma Fatty Acid Composition in Patients with Pancreatic Cancer: Correlations to Clinical Parameters	NUTRITION AND CANCER-AN INTERNATIONAL JOURNAL			English	Article							METABOLIC SYNDROME; ADIPOSE-TISSUE; DIETARY-FAT; ENDOMETRIAL CANCER; LEAN TISSUE; RISK; CACHEXIA; SERUM; GENE; DESATURASE	Pancreatic cancer (PC) ranks as the fourth cause of cancer-related deaths in the Czech Republic. Evidence exists that deregulation of fatty acid (FA) metabolism is connected with some malignancies; therefore, we decided to analyze FA profile in plasma lipid classes in patients with PC with relation to tumor staging, nutritional status, and survival. The study included 84 patients (47 males, 37 fe…	[Macasek, Jaroslav; Vecka, Marek; Zak, Ales; Urbanek, Miroslav; Krechler, Tomas; Stankova, Barbora; Zeman, Miroslav] Charles Univ Prague, Fac Med 1, Dept Internal Med 4, Prague 12808 2, Czech Republic; [Macasek, Jaroslav; Vecka, Marek; Zak, Ales; Urbanek, Miroslav; Krechler, Tomas; Petruzelka, Lubos; Stankova, Barbora; Zeman, Miroslav] Gen Univ Hosp Prague, Prague 12808 2, Czech Republic; [Petruz…		Vecka, M (通讯作者)，Charles Univ Prague, Fac Med 1, Dept Internal Med 4, U Nemocnice 2, Prague 12808 2, Czech Republic.	marvec@volny.cz	Zeman, Miroslav/J-5281-2016; Krechler, Tomas/H-4152-2016; Vecka, Marek/A-3560-2008; Macasek, Jaroslav/G-8337-2016; Zak, Ales/G-8318-2016; Petruzelka, Lubos/A-2750-2017; Vecka, Marek/AAB-9358-2022; Stankova, Barbora/L-7933-2016	Zeman, Miroslav/0000-0001-5338-603X; Krechler, Tomas/0000-0003-4759-3037; Vecka, Marek/0000-0002-3269-1817; Macasek, Jaroslav/0000-0002-8009-8970; Zak, Ales/0000-0002-1698-6068; Petruzelka, Lubos/0000-0002-4397-0635; Stankova, Barbora/0000-0002-6184-4878	Ministry of Health [NS 9769-4]; Research project of Charles University in Prague; 1st Faculty of Medicine, Czech Republic [PRVOUK-P25/LF1/2]	Ministry of Health; Research project of Charles University in Prague; 1st Faculty of Medicine, Czech Republic	The study was supported by the grant IGA NS 9769-4, Ministry of Health, and Research project of Charles University in Prague, 1st Faculty of Medicine-PRVOUK-P25/LF1/2, Czech Republic.	Ahotupa M, 1996, CLIN BIOCHEM, V29, P139, DOI 10.1016/0009-9120(95)02043-8; Batista ML, 2012, CYTOKINE, V57, P9, DOI 10.1016/j.cyto.2011.10.008; Berquin IM, 2008, CANCER LETT, V269, P363, DOI 10.1016/j.canlet.2008.03.044; Bing Chen, 2011, Curr Opin Support Palliat Care, V5, P356, DOI 10.1097/SPC.0b013e32834bde0e; Brown JM, 2010, CURR OPIN LIPIDOL, V21, P192, DOI 10.1097/MOL.0b013e32833854ac; Call…	64	31	32	0	20	ROUTLEDGE JOURNALS, TAYLOR & FRANCIS LTD	ABINGDON	2-4 PARK SQUARE, MILTON PARK, ABINGDON OX14 4RN, OXON, ENGLAND	0163-5581	1532-7914		NUTR CANCER	Nutr. Cancer		2012	64	7
J	Xie, LY; Huang, HY; Fang, T; Liang, JY; Hao, YL; Zhang, XJ; Xie, YX; Wang, C; Tan, YH; Zeng, L				Xie, Lin-ying; Huang, Han-ying; Fang, Tian; Liang, Jia-ying; Hao, Yu-lei; Zhang, Xue-jiao; Xie, Yi-xin; Wang, Chang; Tan, Ye-hui; Zeng, Lei			A Prognostic Survival Model of Pancreatic Adenocarcinoma Based on Metabolism-Related Gene Expression	FRONTIERS IN GENETICS			English	Article						pancreatic adenocarcinoma; metabolism; gene expression; prognostic; survival model	DECREASED XANTHINE OXIDOREDUCTASE; CANCER PROGRESSION; LUNG-CANCER; GLYCOLYSIS; SYNTHASE; HYPOXIA; PROTEIN; CELLS	Accurately predicting the survival prospects of patients suffering from pancreatic adenocarcinoma (PAAD) is challenging. In this study, we analyzed RNA matrices of 182 subjects with PAAD based on public datasets obtained from The Cancer Genome Atlas (TCGA) as training datasets and those of 63 subjects obtained from the Gene Expression Omnibus (GEO) database as the validation dataset. Genes regula…	[Xie, Lin-ying; Zeng, Lei] First Hosp Jilin Univ, Bethune Inst Epigenet Med, Changchun, Peoples R China; [Huang, Han-ying] Sun Yat sen Univ, Collaborat Innovat Ctr Canc Med, State Key Lab Oncol South China, Canc Ctr, Guangzhou, Peoples R China; [Fang, Tian; Liang, Jia-ying; Wang, Chang; Tan, Ye-hui] First Hosp Jilin Univ, Canc Ctr, Changchun, Peoples R China; [Hao, Yu-lei] First Hosp Jilin Univ, …		Zeng, L (通讯作者)，First Hosp Jilin Univ, Bethune Inst Epigenet Med, Changchun, Peoples R China.; Wang, C; Tan, YH (通讯作者)，First Hosp Jilin Univ, Canc Ctr, Changchun, Peoples R China.	wangchang@jlu.edu.cn; yhtan@jlu.edu.cn; leizeng@jlu.edu.cn			Health commission of Jilin Province [2017J063]; Department of Finance of Jilin Province [JLSWSRCZ2020-0048]	Health commission of Jilin Province; Department of Finance of Jilin Province	Funding This study was supported by Health commission of Jilin Province (NO. 2017J063) and Department of Finance of Jilin Province (NO. JLSWSRCZ2020-0048).	Ackerman WE, 2008, BIOL REPROD, V78, P68, DOI 10.1095/biolreprod.107.061663; Akakura N, 2001, CANCER RES, V61, P6548; Altman BJ, 2016, NAT REV CANCER, V16, P749, DOI 10.1038/nrc.2016.114; Badea L, 2008, HEPATO-GASTROENTEROL, V55, P2016; Chakravarthi BVSK, 2017, PROSTATE, V77, P10, DOI 10.1002/pros.23243; Chen GL, 2017, ONCOGENESIS, V6, DOI 10.1038/oncsis.2017.81; Chen R, 2017, SCI REP-UK, V7, DOI…	49	0	0	0	0	FRONTIERS MEDIA SA	LAUSANNE	AVENUE DU TRIBUNAL FEDERAL 34, LAUSANNE, CH-1015, SWITZERLAND		1664-8021		FRONT GENET	Front. Genet.	MAY 18	2022	13
J	Wlodarczyk, B; Gasiorowska, A; Malecka-Panas, E				Wlodarczyk, Barbara; Gasiorowska, Anita; Malecka-Panas, Ewa			The Role of Insulin-like Growth Factor (IGF) Axis in Early Diagnosis of Pancreatic Adenocarcinoma (PDAC)	JOURNAL OF CLINICAL GASTROENTEROLOGY			English	Review						IGF-1; pancreatic cancer; pancreatic diabetes	FACTOR-BINDING PROTEIN-1; FACTOR-I; DIABETES-MELLITUS; CT SCANS; CANCER; GLUCOSE; ONSET; PROLIFERATION; ABNORMALITIES; CONVERGENCE	New-onset diabetes mellitus (DM) is one of the first symptoms of pancreatic adenocarcinoma (PDAC). The frequency of endocrine disorders is estimated between 40% and 80% in patients with pancreatic cancer. DM is a risk factor for cancer development but it may also be a consequence of the tumor growth. Data confirming the existence of a relationship between long standing type 2 DM and an increased …	[Wlodarczyk, Barbara; Malecka-Panas, Ewa] Med Univ Lodz, Dept Digest Tract Dis, Kopcinskiego 22, PL-90153 Lodz, Poland; [Gasiorowska, Anita] Med Univ Lodz, Clin Gastroenterol, Lodz, Poland		Wlodarczyk, B (通讯作者)，Med Univ Lodz, Dept Digest Tract Dis, Kopcinskiego 22, PL-90153 Lodz, Poland.	barrbara.wlodarczyk@gmail.com	Malecka-Panas, Ewa/AAV-8022-2021; Gasiorowska, Anita/S-9747-2016	Malecka-Wojciesko, Ewa/0000-0002-1825-1807; Gasiorowska, Anita/0000-0001-8288-3721				Aggarwal G, 2012, GASTROENTEROLOGY, V143, P1510, DOI 10.1053/j.gastro.2012.08.044; Amer Diabet Assoc, 2012, DIABETES CARE, V35, pS64, DOI [10.2337/dc11-S011, 10.2337/dc09-S062, 10.2337/dc12-S064]; Azar Madona, 2010, F1000 Med Rep, V2, DOI 10.3410/M2-4; Bak JF, 1992, AM J PHYSIOL, V260, P736; BANK S, 1975, AM J GASTROENTEROL, V64, P13; Bartosch-Harlid A, 2010, PANCREATOLOGY, V10, P423, DOI 10.1159…	63	5	5	0	5	LIPPINCOTT WILLIAMS & WILKINS	PHILADELPHIA	TWO COMMERCE SQ, 2001 MARKET ST, PHILADELPHIA, PA 19103 USA	0192-0790	1539-2031		J CLIN GASTROENTEROL	J. Clin. Gastroenterol.	AUG	2018	52	7
J	Cirmena, G; Franceschelli, P; Isnaldi, E; Ferrando, L; De Mariano, M; Ballestrero, A; Zoppoli, G				Cirmena, Gabriella; Franceschelli, Paola; Isnaldi, Edoardo; Ferrando, Lorenzo; De Mariano, Marilena; Ballestrero, Alberto; Zoppoli, Gabriele			Squalene epoxidase as a promising metabolic target in cancer treatment	CANCER LETTERS			English	Review						Squalene epoxidase; Cancer treatment; Metabolism; Cell proliferation and migration; Cholesterol synthesis	SQUAMOUS-CELL CARCINOMA; BREAST-CANCER; CHOLESTEROL-SYNTHESIS; SACCHAROMYCES-CEREVISIAE; STEROL-BIOSYNTHESIS; PANCREATIC-CANCER; MAMMALIAN-CELLS; LIPID RAFTS; IN-VITRO; TERBINAFINE	Oncogenic alteration of the cholesterol synthesis pathway is a recognized mechanism of metabolic adaptation. In the present review, we focus on squalene epoxidase (SE), one of the two rate-limiting enzymes in cholesterol synthesis, retracing its history since its discovery as an antimycotic target to its description as an emerging metabolic oncogene by amplification with clinical relevance in can…	[Cirmena, Gabriella; Franceschelli, Paola; Isnaldi, Edoardo; Ferrando, Lorenzo; De Mariano, Marilena; Ballestrero, Alberto; Zoppoli, Gabriele] Univ Genoa, Dept Internal Med, Genoa, Italy; [Ballestrero, Alberto; Zoppoli, Gabriele] Osped Policlin San Martino, Genoa, Italy		Ballestrero, A; Zoppoli, G (通讯作者)，Primo Piano Retrocorpo DiMI, Viale Benedetto XV 6, I-16132 Genoa, Italy.	aballestrero@unige.it; gabriele.zoppoli@unige.it	Ballestrero, Alberto/K-7546-2016; Ferrando, Lorenzo/AAA-9281-2022; Zoppoli, Gabriele/B-6935-2016	Ballestrero, Alberto/0000-0002-2601-7711; Ferrando, Lorenzo/0000-0002-4025-7930; Cirmena, Gabriella/0000-0002-5794-2766; Zoppoli, Gabriele/0000-0002-1619-1708; Isnaldi, Edoardo/0000-0002-1055-7254				Abe I, 1998, J ENZYM INHIB, V13, P385, DOI 10.3109/14756369809020544; ABE I, 1994, NAT PROD REP, V11, P279, DOI 10.1039/np9941100279; Abe I, 2000, BIOCHEM BIOPH RES CO, V268, P767, DOI 10.1006/bbrc.2000.2217; Abe I, 2001, J NAT PROD, V64, P1010, DOI 10.1021/np010100y; ASTRUC M, 1977, BIOCHIM BIOPHYS ACTA, V487, P204, DOI 10.1016/0005-2760(77)90056-X; Baek AE, 2017, NAT COMMUN, V8, DOI 10.1038/s41…	95	27	28	0	13	ELSEVIER IRELAND LTD	CLARE	ELSEVIER HOUSE, BROOKVALE PLAZA, EAST PARK SHANNON, CO, CLARE, 00000, IRELAND	0304-3835	1872-7980		CANCER LETT	Cancer Lett.		2018	425
J	Alcala, S; Sancho, P; Martinelli, P; Navarro, D; Pedrero, C; Martin-Hijano, L; Valle, S; Earl, J; Rodriguez-Serrano, M; Ruiz-Canas, L; Rojas, K; Carrato, A; Garcia-Bermejo, L; Fernandez-Moreno, MA; Hermann, PC; Sainz, B				Alcala, Sonia; Sancho, Patricia; Martinelli, Paola; Navarro, Diego; Pedrero, Coral; Martin-Hijano, Laura; Valle, Sandra; Earl, Julie; Rodriguez-Serrano, Macarena; Ruiz-Canas, Laura; Rojas, Katerin; Carrato, Alfredo; Garcia-Bermejo, Laura; Angel Fernandez-Moreno, Miguel; Hermann, Patrick C.; Sainz Jr, Bruno			ISG15 and ISGylation is required for pancreatic cancer stem cell mitophagy and metabolic plasticity	NATURE COMMUNICATIONS			English	Article							MITOCHONDRIAL DYNAMICS; ACQUIRED-RESISTANCE; TUMOR; AUTOPHAGY; METFORMIN; PROMOTES; RECEPTOR; SUBTYPES	Pancreatic cancer stem cells (PaCSCs) drive pancreatic cancer tumorigenesis, chemoresistance and metastasis. While eliminating this subpopulation of cells would theoretically result in tumor eradication, PaCSCs are extremely plastic and can successfully adapt to targeted therapies. In this study, we demonstrate that PaCSCs increase expression of interferon-stimulated gene 15 (ISG15) and protein I…	[Alcala, Sonia; Navarro, Diego; Pedrero, Coral; Martin-Hijano, Laura; Valle, Sandra; Ruiz-Canas, Laura; Rojas, Katerin; Angel Fernandez-Moreno, Miguel; Sainz Jr, Bruno] Univ Autonoma Madrid UAM, Dept Biochem, Madrid, Spain; [Alcala, Sonia; Navarro, Diego; Pedrero, Coral; Martin-Hijano, Laura; Valle, Sandra; Ruiz-Canas, Laura; Rojas, Katerin; Angel Fernandez-Moreno, Miguel; Sainz Jr, Bruno] CSIC U…		Alcala, S; Sainz, B (通讯作者)，Univ Autonoma Madrid UAM, Dept Biochem, Madrid, Spain.; Alcala, S; Sainz, B (通讯作者)，CSIC UAM, Inst Invest Biomed Alberto Sols IIBM, Madrid, Spain.; Alcala, S; Sainz, B (通讯作者)，Inst Ramon Y Cajal Invest Sanitaria IRYCIS, Chron Dis & Canc Area 3, Madrid, Spain.	sonia.alcala@uam.es; bsainz@iib.uam.es	Anding, Bruno Sainz/ABH-5365-2020; Sancho, Patricia/ABH-5258-2020	Anding, Bruno Sainz/0000-0003-4829-7651; Sancho, Patricia/0000-0002-1092-5395; Fernandez Moreno, Miguel Angel/0000-0002-3461-0726; Alcala, Sonia/0000-0002-7644-4973; CARRATO, ALFREDO/0000-0001-7749-8140; Earl, Julie/0000-0001-9360-4716; Martinelli, Paola/0000-0002-1643-8731; Hermann, Patrick C/0000-0003-0418-0478; Ruiz Canas, Laura/0000-0002-4373-2573	Ramon y Cajal Merit Award from the Ministerio de Economia y Competitividad, Spain [RYC-2012-12104]; Conquer Cancer Now Grant from the Concern Foundation (Los Angeles, CA, USA); Fundacion Asociacion Espanola Contra el Cancer (AECC) [GC16173694BARB]; Fero Foundation; Fondo de Investigaciones Sanitarias (FIS) (Fondo Europeo de Desarrollo Regional (FEDER) "Una manera de hacer Europa") from the Instit…	Ramon y Cajal Merit Award from the Ministerio de Economia y Competitividad, Spain; Conquer Cancer Now Grant from the Concern Foundation (Los Angeles, CA, USA); Fundacion Asociacion Espanola Contra el Cancer (AECC); Fero Foundation; Fondo de Investigaciones Sanitarias (FIS) (Fondo Europeo de Desarrollo Regional (FEDER) "Una manera de hacer Europa") from the Instituto de Salud Carlos III (ISCIII), …	We want to particularly acknowledge the patients and the BioBank Hospital Ramon y Cajal-IRYCIS (PT13/0010/0002) integrated in the Spanish National Biobanks Network for its collaboration. We would also like to thank the Transmission Electron Microscopy Unit Laboratory, part of the UAM Interdepartmental Investigation Service (SIdI); Gonzalo Gomez, Osvaldo Grana, and Fatima Al-Shahrour from the CNIO…	Athar A, 2019, NUCLEIC ACIDS RES, V47, pD711, DOI 10.1093/nar/gky964; Austin KJ, 2004, ENDOCRINOLOGY, V145, P967, DOI 10.1210/en.2003-1087; Bailey P, 2016, NATURE, V531, P47, DOI 10.1038/nature16965; Banerjee A, 2019, CARCINOGENESIS, V40, P871, DOI 10.1093/carcin/bgy174; Bogunovic D, 2013, EXP MOL MED, V45, DOI 10.1038/emm.2013.36; Brand MD, 2011, BIOCHEM J, V435, P297, DOI 10.1042/BJ20110162; Ca…	57	22	22	1	7	NATURE PUBLISHING GROUP	LONDON	MACMILLAN BUILDING, 4 CRINAN ST, LONDON N1 9XW, ENGLAND	2041-1723			NAT COMMUN	Nat. Commun.	MAY 29	2020	11	1
J	Seki, T; Saida, Y; Kishimoto, S; Lee, JS; Otowa, Y; Yamamoto, K; Chandramouli, GV; Devasahayam, N; Mitchell, JB; Krishna, MC; Brender, JR				Seki, Tomohiro; Saida, Yu; Kishimoto, Shun; Lee, Jisook; Otowa, Yasunori; Yamamoto, Kazutoshi; Chandramouli, Gadisetti V. R.; Devasahayam, Nallathamby; Mitchell, James B.; Krishna, Murali C.; Brender, Jeffery R.			PEGPH20, a PEGylated human hyaluronidase, induces radiosensitization by reoxygenation in pancreatic cancer xenografts. A molecular imaging study	NEOPLASIA			English	Article						PEGPH20; Hypoxia; Tumor Microenvironment; Radiation Resistance; Pancreatic Cancer; Preclinical	EXTRACELLULAR-MATRIX; FLUID PRESSURE; SOLID STRESS; TUMOR; DESMOPLASIA; CELLS; GEMCITABINE; COMPETITION; RESISTANCE; CARCINOMA	Purpose & nbsp;PEGylated human hyaluronidase (PEGPH20) enzymatically depletes hyaluronan, an important component of the extracellular matrix, increasing the delivery of therapeutic molecules. Combinations of chemotherapy and PEGPH20, however, have been unsuccessful in Phase III clinical trials. We hypothesize that by increasing tumor oxygenation by improving vascular patency and perfusion, PEGPH2…	[Seki, Tomohiro; Saida, Yu; Kishimoto, Shun; Otowa, Yasunori; Yamamoto, Kazutoshi; Chandramouli, Gadisetti V. R.; Devasahayam, Nallathamby; Mitchell, James B.; Krishna, Murali C.; Brender, Jeffery R.] NCI, Ctr Canc Res, Radiat Biol Branch, NIH, Bethesda, MD USA; [Seki, Tomohiro] Josai Univ, Fac Pharmaceut Sci, Sakado, Japan; [Saida, Yu] Niigata Univ Med & Dent Hosp, Dept Resp Med & Infect Dis, Ni…		Brender, JR (通讯作者)，NCI, Radiat Biol Branch, Ctr Canc Res, NIH, Bldg 10,Room B3-B69,9000 Rockville Pike, Bethesda, MD 20892 USA.	jeffrey.brender@nih.gov						Axelson H, 2005, SEMIN CELL DEV BIOL, V16, P554, DOI 10.1016/j.semcdb.2005.03.007; Bailey JM, 2008, CLIN CANCER RES, V14, P5995, DOI 10.1158/1078-0432.CCR-08-0291; Brender J., 2021, ANTIOXID REDOX SIGN; Burris HA, 1997, J CLIN ONCOL, V15, P2403, DOI 10.1200/JCO.1997.15.6.2403; Cao JB, 2019, CLIN CANCER RES, V25, P2314, DOI 10.1158/1078-0432.CCR-18-2276; Chang CH, 2015, CELL, V162, P1229, DOI 10.1…	54	0	0	3	3	ELSEVIER SCIENCE INC	NEW YORK	STE 800, 230 PARK AVE, NEW YORK, NY 10169 USA	1476-5586			NEOPLASIA	Neoplasia	AUG	2022	30
J	Asli, LA; Braaten, T; Olsen, A; Tjonneland, A; Overvad, K; Nilsson, LM; Renstrom, F; Lund, E; Skeie, G				Asli, Lene A.; Braaten, Tonje; Olsen, Anja; Tjonneland, Anne; Overvad, Kim; Nilsson, Lena Maria; Renstrom, Frida; Lund, Eiliv; Skeie, Guri			Potato consumption and risk of pancreatic cancer in the HELGA cohort	BRITISH JOURNAL OF NUTRITION			English	Review						Cohort studies; Epidemiology; Potatoes; Cancer	FOOD-FREQUENCY QUESTIONNAIRE; GLYCEMIC INDEX; DIETARY PATTERNS; NORWEGIAN WOMEN; METABOLIC SYNDROME; COLORECTAL-CANCER; BLADDER-CANCER; LOAD; EPIDEMIOLOGY; HEALTH	Potatoes have been a staple food in many countries throughout the years. Potatoes have a high glycaemic index (GI) score, and high GI has been associated with several chronic diseases and cancers. Still, the research on potatoes and health is scarce and contradictive, and we identified no prospective studies that had investigated the association between potatoes as a single food and the risk of p…	[Asli, Lene A.; Braaten, Tonje; Lund, Eiliv; Skeie, Guri] Arctic Univ Norway, Univ Tromso, Dept Community Med, N-9037 Tromso, Norway; [Olsen, Anja; Tjonneland, Anne] Danish Canc Soc Res Ctr, Strandboulevarden 49, DK-2100 Copenhagen, Denmark; [Overvad, Kim] Sect Epidemiol, Dept Publ Hlth, Bartholins Alle 2, DK-8000 Aarhus C, Denmark; [Nilsson, Lena Maria] Umea Univ Arcum, Arctic Res Ctr, S-90187 U…		Asli, LA (通讯作者)，Arctic Univ Norway, Univ Tromso, Dept Community Med, N-9037 Tromso, Norway.	lene.a.asli@uit.no		Overvad, Kim/0000-0001-6429-7921; Nilsson, Lena Maria/0000-0002-2354-7258; Olsen, Anja/0000-0003-4788-503X	Norwegian ExtraFoundation for Health and Rehabilitation through EXTRA funds	Norwegian ExtraFoundation for Health and Rehabilitation through EXTRA funds	This work was supported by the Norwegian ExtraFoundation for Health and Rehabilitation through EXTRA funds. The Norwegian ExtraFoundation for Health and Rehabilitation had no role in the design, analysis or writing of this article.	American Cancer Society, 2016, LEARN CANC PANCR CAN; Asli LA, 2017, NUTR CANCER, V69, P564, DOI 10.1080/01635581.2017.1295086; Asli LA, 2015, FOOD NUTR RES, V59, DOI 10.3402/fnr.v59.25703; Aune D, 2012, ANN ONCOL, V23, P2536, DOI 10.1093/annonc/mds076; Balbi JC, 2001, EUR J CANCER PREV, V10, P453, DOI 10.1097/00008469-200110000-00009; Bosetti C, 2013, ANN EPIDEMIOL, V23, P124, DOI 10.1016/j.annep…	49	4	4	0	4	CAMBRIDGE UNIV PRESS	CAMBRIDGE	EDINBURGH BLDG, SHAFTESBURY RD, CB2 8RU CAMBRIDGE, ENGLAND	0007-1145	1475-2662		BRIT J NUTR	Br. J. Nutr.	JUN 28	2018	119	12
J	Amano, S; Kaino, S; Shinoda, S; Harima, H; Matsumoto, T; Fujisawa, K; Takami, T; Yamamoto, N; Yamasaki, T; Sakaida, I				Amano, Shogo; Kaino, Seiji; Shinoda, Shuhei; Harima, Hirofumi; Matsumoto, Toshihiko; Fujisawa, Koichi; Takami, Taro; Yamamoto, Naoki; Yamasaki, Takahiro; Sakaida, Isao			Invasion inhibition in pancreatic cancer using the oral iron chelating agent deferasirox	BMC CANCER			English	Article						Pancreatic cancer; Iron chelation; Cancer therapy; Rho family protein; Deferasirox; Invasion	IN-VITRO; GEMCITABINE; EXPRESSION; CELLS; DEFEROXAMINE; GTPASE; GROWTH	Background Iron is required for cellular metabolism, and rapidly proliferating cancer cells require more of this essential nutrient. Therefore, iron regulation may well represent a new avenue for cancer therapy. We have reported, through in vitro and in vivo research involving pancreatic cancer cell lines, that the internal-use, next-generation iron chelator deferasirox (DFX) exhibits concentrati…	[Amano, Shogo; Kaino, Seiji; Shinoda, Shuhei; Harima, Hirofumi; Fujisawa, Koichi; Takami, Taro; Yamamoto, Naoki; Sakaida, Isao] Yamaguchi Univ, Dept Gastroenterol & Hepatol, Grad Sch Med, 1-1-1 Minami Kogushi, Ube, Yamaguchi 7558505, Japan; [Matsumoto, Toshihiko; Yamasaki, Takahiro] Yamaguchi Univ, Grad Sch Med, Dept Oncol & Lab Med, Ube, Yamaguchi, Japan		Takami, T (通讯作者)，Yamaguchi Univ, Dept Gastroenterol & Hepatol, Grad Sch Med, 1-1-1 Minami Kogushi, Ube, Yamaguchi 7558505, Japan.	t-takami@yamaguchi-u.ac.jp	fujisawa, koichi/AAC-1392-2022	Shinoda, Shuhei/0000-0002-4128-2177	Japan Society for the Promotion of Science [19 K17434, 16H05287]; Japan Science and Technology Agency; Ministry of Health, Labor, and Welfare	Japan Society for the Promotion of Science(Ministry of Education, Culture, Sports, Science and Technology, Japan (MEXT)Japan Society for the Promotion of Science); Japan Science and Technology Agency(Japan Science & Technology Agency (JST)); Ministry of Health, Labor, and Welfare(Ministry of Health, Labour and Welfare, Japan)	This work was supported by Grants-in-Aid for Scientific Research from the Japan Society for the Promotion of Science(19 K17434), (16H05287), the Japan Science and Technology Agency, and the Ministry of Health, Labor, and Welfare.	Ankeny JS, 2016, BRIT J CANCER, V114, P1367, DOI 10.1038/bjc.2016.121; Burris HA, 1997, J CLIN ONCOL, V15, P2403, DOI 10.1200/JCO.1997.15.6.2403; Chen ZQ, 2012, J BIOL CHEM, V287, P17016, DOI 10.1074/jbc.M112.350470; Conroy T, 2011, NEW ENGL J MED, V364, P1817, DOI 10.1056/NEJMoa1011923; ESTROV Z, 1987, BLOOD, V69, P757; Ford SJ, 2013, BRIT J PHARMACOL, V168, P1316, DOI 10.1111/bph.12045; Harima …	31	10	10	2	4	BMC	LONDON	CAMPUS, 4 CRINAN ST, LONDON N1 9XW, ENGLAND		1471-2407		BMC CANCER	BMC Cancer	JUL 22	2020	20	1
J	Nakano, Y; Tanno, S; Koizumi, K; Nishikawa, T; Nakamura, K; Minoguchi, M; Izawa, T; Mizukami, Y; Okumura, T; Kohgo, Y				Nakano, Y.; Tanno, S.; Koizumi, K.; Nishikawa, T.; Nakamura, K.; Minoguchi, M.; Izawa, T.; Mizukami, Y.; Okumura, T.; Kohgo, Y.			Gemcitabine chemoresistance and molecular markers associated with gemcitabine transport and metabolism in human pancreatic cancer cells	BRITISH JOURNAL OF CANCER			English	Article						pancreatic cancer; ribonucleotide reductase; deoxycytidine kinase; nucleoside transporter; gemcitabine resistance; predictive marker	FINE-NEEDLE-ASPIRATION; ACTIVATED PROTEIN-KINASE; RIBONUCLEOTIDE REDUCTASE; NUCLEOSIDE TRANSPORTER; INDUCED APOPTOSIS; DRUG-RESISTANCE; PHASE-II; OVEREXPRESSION; THIOREDOXIN; MECHANISMS	To identify predictive molecular markers for gemcitabine resistance, we investigated changes in the expression of four genes associated with gemcitabine transport and metabolism during the development of acquired gemcitabine resistance of pancreatic cancer cell lines. The expression levels of human equilibrative nucleoside transporter-1 (hENT1), deoxycytidine kinase (dCK), RRM1, and RRM2 mRNA wer…	Asahikawa Med Coll, Dept Gen Med, Asahikawa, Hokkaido 078, Japan; Asahikawa Med Coll, Dept Internal Med 3, Asahikawa, Hokkaido 078, Japan		Tanno, S (通讯作者)，Asahikawa Med Coll, Dept Gen Med, Asahikawa, Hokkaido 078, Japan.	tanno1se@asahikawa-med.ac.jp	Kohgo, Yutaka/AAN-4863-2020; Mizukami, Yusuke/AAU-1767-2021; qiao, zhixin/I-3408-2012; Mizukami, Yusuke/AAB-1777-2019	Mizukami, Yusuke/0000-0002-1068-7024; Okumura, Toshikatsu/0000-0003-1810-007X				Agarwal B, 2004, AM J GASTROENTEROL, V99, P844, DOI 10.1111/j.1572-0241.2004.04177.x; Arnold NB, 2004, CANCER RES, V64, P3599, DOI 10.1158/0008-5472.CAN-03-2999; Burris HA, 1997, J CLIN ONCOL, V15, P2403, DOI 10.1200/JCO.1997.15.6.2403; Carmichael J, 1996, BRIT J CANCER, V73, P101, DOI 10.1038/bjc.1996.18; CORY JG, 1983, MOL CELL BIOCHEM, V53-4, P257; Davidson JD, 2004, CANCER RES, V64, P3761, DO…	29	218	228	0	22	NATURE PUBLISHING GROUP	LONDON	MACMILLAN BUILDING, 4 CRINAN ST, LONDON N1 9XW, ENGLAND	0007-0920	1532-1827		BRIT J CANCER	Br. J. Cancer	FEB 12	2007	96	3
J	Grasmann, G; Smolle, E; Olschewski, H; Leithner, K				Grasmann, Gabriele; Smolle, Elisabeth; Olschewski, Horst; Leithner, Katharina			Gluconeogenesis in cancer cells - Repurposing of a starvation-induced metabolic pathway?	BIOCHIMICA ET BIOPHYSICA ACTA-REVIEWS ON CANCER			English	Review						Gluconeogenesis; Tumor; Metabolic plasticity; Starvation; Adaptation	CYTOSOLIC PHOSPHOENOLPYRUVATE CARBOXYKINASE; HEPATOCELLULAR-CARCINOMA; PANCREATIC-CANCER; PEPCK-M; SUPPRESSES GLUCONEOGENESIS; GLUCOSE-METABOLISM; PROGNOSTIC VALUE; DOWN-REGULATION; TUMOR-CELLS; FRUCTOSE-1,6-BISPHOSPHATASE	Cancer cells constantly face a fluctuating nutrient supply and interference with adaptive responses might be an effective therapeutic approach. It has been discovered that in the absence of glucose, cancer cells can synthesize crucial metabolites by expressing phosphoenolpyruvate carboxykinase (PEPCK, PCK1 or PCK2) using abbreviated forms of gluconeogenesis. Gluconeogenesis, which in essence is t…	[Grasmann, Gabriele; Smolle, Elisabeth; Olschewski, Horst; Leithner, Katharina] Med Univ Graz, Dept Internal Med, Div Pulmonol, A-8036 Graz, Austria; [Olschewski, Horst] Ludwig Boltzmann Inst Lung Vasc Res, A-8010 Graz, Austria		Leithner, K (通讯作者)，Med Univ Graz, Dept Internal Med, Div Pulmonol, A-8036 Graz, Austria.	katharina.leithner@medunigraz.at	Olschewski, Horst/L-3547-2019; Leithner, Katharina/E-7662-2011	Olschewski, Horst/0000-0002-2834-7466; Leithner, Katharina/0000-0002-8252-9279	Austrian Science Fund (FWF) [P 28692-B31]	Austrian Science Fund (FWF)(Austrian Science Fund (FWF))	This work was supported by the Austrian Science Fund (FWF) [grant number P 28692-B31].	Abbadi S, 2014, MOL CANCER RES, V12, P1547, DOI 10.1158/1541-7786.MCR-14-0106-T; Beale EG, 2007, CELL BIOCHEM BIOPHYS, V48, P89, DOI 10.1007/s12013-007-0025-6; Berg JM, 2012, BIOCHEMISTRY-US, P469; Berghmans T, 2008, J THORAC ONCOL, V3, P6, DOI 10.1097/JTO.0b013e31815e6d6b; Bian XL, 2017, NAT COMMUN, V8, DOI 10.1038/ncomms14420; Bigl M, 2008, BIOCHEM BIOPH RES CO, V377, P720, DOI 10.1016/j.bbrc.2…	119	73	76	4	18	ELSEVIER	AMSTERDAM	RADARWEG 29, 1043 NX AMSTERDAM, NETHERLANDS	0304-419X	1879-2561		BBA-REV CANCER	Biochim. Biophys. Acta-Rev. Cancer	AUG	2019	1872	1
J	Smits, MM; van Geenen, EJM				Smits, Mark M.; van Geenen, Erwin J. M.			The clinical significance of pancreatic steatosis	NATURE REVIEWS GASTROENTEROLOGY & HEPATOLOGY			English	Review							SHWACHMAN-DIAMOND-SYNDROME; NUCLEAR-MAGNETIC-RESONANCE; FOCAL FATTY INFILTRATION; BETA-THALASSEMIA MAJOR; BODY-MASS INDEX; CYSTIC-FIBROSIS; METABOLIC SYNDROME; RISK-FACTOR; LIPOMATOUS PSEUDOHYPERTROPHY; INSULIN-RESISTANCE	More research is now focused on pancreatic steatosis. Multiple definitions, clinical associations and synonyms for pancreatic steatosis are described in the literature and can be confusing. The integration and comparison of several studies concerning this topic is therefore challenging. In the past, pancreatic steatosis was considered an innocuous condition, a bystander of many underlying disease…	[Smits, Mark M.; van Geenen, Erwin J. M.] Vrije Univ Amsterdam, Dept Gastroenterol & Hepatol, Univ Med Ctr, NL-1081 HV Amsterdam, Netherlands		Smits, MM (通讯作者)，Vrije Univ Amsterdam, Dept Gastroenterol & Hepatol, Univ Med Ctr, De Boelelaan 1117, NL-1081 HV Amsterdam, Netherlands.	marksmits@live.nl	Geenen, E.J.M./L-4314-2015; Smits, Mark M./E-6573-2014	Smits, Mark M./0000-0001-8236-8842				Al-Haddad M, 2009, PANCREAS, V38, P672, DOI 10.1097/MPA.0b013e3181a9d5af; Altinel D, 2010, PANCREAS, V39, P392, DOI 10.1097/MPA.0b013e3181bd2923; Aubert A, 2007, GASTROEN CLIN BIOL, V31, P303, DOI 10.1016/S0399-8320(07)89379-1; Belkind-Gerson J, 2001, ARCH MED RES, V32, P318, DOI 10.1016/S0188-4409(01)00293-4; Berghofer A, 2008, BMC PUBLIC HEALTH, V8, DOI 10.1186/1471-2458-8-200; Blomgren KB, 200…	127	160	174	0	19	NATURE PUBLISHING GROUP	NEW YORK	75 VARICK ST, 9TH FLR, NEW YORK, NY 10013-1917 USA	1759-5045	1759-5053		NAT REV GASTRO HEPAT	Nat. Rev. Gastroenterol. Hepatol.	MAR	2011	8	3
J	Liang, JX; Gao, W; Liang, Y; Zhou, XM				Liang, J. X.; Gao, W.; Liang, Y.; Zhou, X. M.			Association between N-acetyltransferase 2 polymorphisms and pancreatic cancer risk: a meta-analysis	GENETICS AND MOLECULAR RESEARCH			English	Article						NAT2; Polymorphism; Pancreatic cancer; Susceptibility; Meta-analysis	COLORECTAL-CANCER; GENETIC POLYMORPHISMS; METABOLIZING ENZYMES; CYTOCHROME P4501A2; NAT2 POLYMORPHISM; SUSCEPTIBILITY; N-ACETYLTRANSFERASE-2; SMOKING; POPULATION	N-acetyltransferase 2 (NAT2) is an essential phase II enzyme in the metabolism of aromatic and heterocyclic amines and of hydrazines. NAT2 activity can be divided into three phenotypes: rapid, intermediate, and slow. Studies identifying an association between NAT2 polymorphism and the risk of pancreatic cancer have shown conflicting results. In order to assess this relationship comprehensively, w…	[Liang, J. X.; Zhou, X. M.] Zhejiang Canc Hosp, Dept Thorac Surg, Hangzhou, Zhejiang, Peoples R China; [Gao, W.] Zhejiang Univ City Coll, Sch Med, Hangzhou 310003, Zhejiang, Peoples R China; [Liang, Y.] Taizhou Univ, Dept Clin Med, Sch Med, Taizhou, Peoples R China		Liang, JX (通讯作者)，Zhejiang Canc Hosp, Dept Thorac Surg, Hangzhou, Zhejiang, Peoples R China.	liangjinxiaozch@163.com; xmzhou58@sina.com			National Natural Science Foundation of China [81001113]	National Natural Science Foundation of China(National Natural Science Foundation of China (NSFC))	Research supported by the National Natural Science Foundation of China (#81001113). The authors are most grateful to all the participants in this study.	Agundez JAG, 2008, CURR DRUG METAB, V9, P520, DOI 10.2174/138920008784892083; Autrup H, 2000, MUTAT RES-GEN TOX EN, V464, P65, DOI 10.1016/S1383-5718(99)00167-9; Ayaz L, 2008, CELL BIOCHEM FUNCT, V26, P329, DOI 10.1002/cbf.1445; Bartsch H, 1998, EUR J CANCER PREV, V7, P215, DOI 10.1097/00008469-199806000-00006; BLUM M, 1990, DNA CELL BIOL, V9, P193, DOI 10.1089/dna.1990.9.193; Brand R, 2010, PANC…	27	2	2	0	1	FUNPEC-EDITORA	RIBEIRAO PRETO	RUA FLORIANO PEIXOTO 2444, ALTO DA BOA VISTA, RIBEIRAO PRETO, SP 00000, BRAZIL	1676-5680			GENET MOL RES	Genet. Mol. Res.		2015	14	4
J	Abe, K; Furukawa, K; Okamoto, T; Matsumoto, M; Futagawa, Y; Haruki, K; Shirai, Y; Ikegami, T				Abe, Kyohei; Furukawa, Kenei; Okamoto, Tomoyoshi; Matsumoto, Michinori; Futagawa, Yasuro; Haruki, Koichiro; Shirai, Yoshihiro; Ikegami, Toru			Impact of osteopenia on surgical and oncological outcomes in patients with pancreatic cancer	INTERNATIONAL JOURNAL OF CLINICAL ONCOLOGY			English	Article						Osteopenia; Sarcopenia; Pancreatic cancer	BONE-MINERAL DENSITY; DUCTAL ADENOCARCINOMA; BREAST-CANCER; SARCOPENIA; OSTEOPOROSIS; RESECTION; SURVIVAL; MUSCLE; WOMEN	Introduction Osteopenia, which is defined as a decrease in bone mineral density, has been recently recognized as a metabolic and an oncological biomarker for surgery in patients with malignancy. We aimed to study the prognostic impact of osteopenia in patients with pancreatic cancer (PC) after resection. Methods A total of 56 patients who underwent curative resection of PC were retrospectively in…	[Abe, Kyohei; Okamoto, Tomoyoshi; Matsumoto, Michinori; Futagawa, Yasuro] Jikei Daisan Hosp, Dept Surg, Tokyo, Japan; [Furukawa, Kenei; Haruki, Koichiro; Shirai, Yoshihiro; Ikegami, Toru] Jikei Univ, Sch Med, Div Hepatobiliary & Pancreas Surg, Dept Surg,Minato ku, 3-25-8 Mishi Shinbashi, Tokyo 1058461, Japan		Furukawa, K (通讯作者)，Jikei Univ, Sch Med, Div Hepatobiliary & Pancreas Surg, Dept Surg,Minato ku, 3-25-8 Mishi Shinbashi, Tokyo 1058461, Japan.	k-furukawa@jikei.ac.jp						Abe T, 2018, ANN SURG ONCOL, V25, P3996, DOI 10.1245/s10434-018-6761-6; Basile D, 2019, CURR OPIN SUPPORT PA, V13, P279, DOI 10.1097/SPC.0000000000000455; Bassi C, 2017, SURGERY, V161, P584, DOI 10.1016/j.surg.2016.11.014; DiGirolamo DJ, 2013, J BONE MINER RES, V28, P1509, DOI 10.1002/jbmr.1969; Furukawa K, 2020, ANTICANCER RES, V40, P293, DOI 10.21873/anticanres.13952; Ginaldi Lia, 2005, Immun A…	32	3	3	0	0	SPRINGER JAPAN KK	TOKYO	SHIROYAMA TRUST TOWER 5F, 4-3-1 TORANOMON, MINATO-KU, TOKYO, 105-6005, JAPAN	1341-9625	1437-7772		INT J CLIN ONCOL	Int. J. Clin. Oncol.	OCT	2021	26	10
J	Lee, DE; Yoo, JE; Kim, J; Kim, S; Kim, S; Lee, H; Cheong, HS				Lee, Dong-Eun; Yoo, Ju Eun; Kim, Jiyea; Kim, Seungki; Kim, Sunshin; Lee, Ho; Cheong, Heesun			NEDD4L downregulates autophagy and cell growth by modulating ULK1 and a glutamine transporter	CELL DEATH & DISEASE			English	Article							UBIQUITIN LIGASE NEDD4L; MECHANISMS; PROTEIN; PHOSPHORYLATION; METABOLISM; EXPRESSION; PROGNOSIS; KINASES; TARGETS	In mammals, autophagosome formation is initiated by ULK1 via the posttranslational modification of this protein. However, the precise role of ULK1 ubiquitination in modulating autophagy is unknown. Here, we show that NEDD4L, an E3 ubiquitin ligase, binds ULK1 in pancreatic cancer cells. ULK1 expression was stabilized in NEDD4L knockdown cells compared to that in control cells, suggesting that NED…	[Lee, Dong-Eun; Yoo, Ju Eun; Kim, Jiyea; Kim, Sunshin; Cheong, Heesun] Natl Canc Ctr, Res Inst, 323 Ilsan Ro, Goyang Si, Gyeonggi Do, South Korea; [Lee, Dong-Eun; Kim, Seungki; Lee, Ho; Cheong, Heesun] Natl Canc Ctr, Grad Sch Canc Sci & Policy, Dept Canc Biomed Sci, 323 Ilsan Ro, Goyang Si, Gyeonggi Do, South Korea		Cheong, HS (通讯作者)，Natl Canc Ctr, Res Inst, 323 Ilsan Ro, Goyang Si, Gyeonggi Do, South Korea.; Cheong, HS (通讯作者)，Natl Canc Ctr, Grad Sch Canc Sci & Policy, Dept Canc Biomed Sci, 323 Ilsan Ro, Goyang Si, Gyeonggi Do, South Korea.	heesunch@ncc.re.kr		Cheong, Heesun/0000-0003-1946-107X	National Cancer Center, Korea [1731230]; National Research Foundation of Korea - Ministry of Education of Korea [NRF-2017R1A2B4011732]	National Cancer Center, Korea; National Research Foundation of Korea - Ministry of Education of Korea	We gratefully thank the proteomics core (K.H. Kim), the microscopy core (M.A. Kim), flow cytometry core (T.S. Kim) and the animal core facility (M.S. Park) in National Cancer Center Korea for technical support. This study was supported by Intramural Research Grant from National Cancer Center, Korea (1731230) and National Research Foundation of Korea grant funded by the Ministry of Education of Ko…	Cheong H, 2012, NAT BIOTECHNOL, V30, P671, DOI 10.1038/nbt.2285; Choi AMK, 2013, NEW ENGL J MED, V368, P651, DOI [10.1056/NEJMra1205406, 10.1056/NEJMc1303158]; Choi DW, 2013, MOL CELL, V51, P374, DOI 10.1016/j.molcel.2013.06.010; Dieter M, 2004, OBES RES, V12, P862, DOI 10.1038/oby.2004.104; Ding Y, 2013, J BIOL CHEM, V288, P8289, DOI 10.1074/jbc.M112.433185; Efeyan A, 2015, NATURE, V517, P302, D…	34	23	23	0	3	NATURE PUBLISHING GROUP	LONDON	MACMILLAN BUILDING, 4 CRINAN ST, LONDON N1 9XW, ENGLAND	2041-4889			CELL DEATH DIS	Cell Death Dis.	JAN 20	2020	11	1
J	Nkembo, AT; Salako, O; Poku, RA; Amissah, F; Ntantie, E; Flores-Rozas, H; Lamango, NS				Nkembo, Augustine T.; Salako, Olufisayo; Poku, Rosemary A.; Amissah, Felix; Ntantie, Elizabeth; Flores-Rozas, Hernan; Lamango, Nazarius S.			Disruption of actin filaments and suppression of pancreatic cancer cell viability and migration following treatment with polyisoprenylated cysteinyl amides	AMERICAN JOURNAL OF CANCER RESEARCH			English	Article						PCAIs; PMPMEase; pancreatic cancer; cell migration; cell proliferation; F-actin	PROTEIN METHYL ESTERASE; GROWTH-FACTOR RECEPTOR; F-ACTIN; K-RAS; EGFR; OVEREXPRESSION; ACTIVATION; PATHWAY; KINASE; LIVER	Pancreatic cancer is characterized by K-Ras mutations in over 90% of the cases. The mutations make the tumors aggressive and resistant to current therapies resulting in very poor prognoses. Valiant efforts to drug mutant K-Ras and related proteins for the treatment of cancers with Ras mutations have been elusive. The need thus persists for therapies to target and suppress the hyperactive K-Ras mu…	[Nkembo, Augustine T.; Salako, Olufisayo; Poku, Rosemary A.; Amissah, Felix; Ntantie, Elizabeth; Flores-Rozas, Hernan; Lamango, Nazarius S.] Florida A&M Univ, Coll Pharm & Pharmaceut Sci, Tallahassee, FL 32307 USA		Lamango, NS (通讯作者)，Coll Pharm & Pharmaceut Sci, Med Chem Lab, 1415 S MLKJr BLVD, Tallahassee, FL 32307 USA.	nazarius.lamango@famu.edu	Lamango, Nazarius/W-8459-2019	Amissah, Felix/0000-0002-0816-0338	National Cancer Institute (NCI) of the National Institutes of Health (NIH) [SC1CA190505]; National Institute of General Medical Sciences (NIGMS) of the National Institutes of Health (NIH) [SC1CA190505]; National Institute On Minority Health and Health Disparities (NIMHD) of the NIH [G12 MD007582]; NATIONAL CANCER INSTITUTE [SC1CA190505] Funding Source: NIH RePORTER	National Cancer Institute (NCI) of the National Institutes of Health (NIH)(United States Department of Health & Human ServicesNational Institutes of Health (NIH) - USANIH National Cancer Institute (NCI)); National Institute of General Medical Sciences (NIGMS) of the National Institutes of Health (NIH)(United States Department of Health & Human ServicesNational Institutes of Health (NIH) - USANIH …	The research reported in this publication was supported by the National Cancer Institute (NCI) and National Institute of General Medical Sciences (NIGMS) of the National Institutes of Health (NIH) under Grant SC1CA190505 and by the National Institute On Minority Health and Health Disparities (NIMHD) of the NIH under Award Number G12 MD007582 (previous award NIH/NCRR/RCMI G12 RR03020). The content…	Adjei AA, 2001, CURR PHARM DESIGN, V7, P1581, DOI 10.2174/1381612013397258; Aguilar B, 2011, CURR CANCER DRUG TAR, V11, P752, DOI 10.2174/156800911796191015; Aguilar BJ, 2014, EUR J MED CHEM, V81, P323, DOI 10.1016/j.ejmech.2014.05.018; Al Zobair AA, 2013, ONCOL REP, V29, P1524, DOI 10.3892/or.2013.2254; Amissah F, 2014, AM J CANCER RES, V4, P116; Amissah F, 2013, BIOMED RES INT, V2013, DOI 10.11…	61	5	5	0	1	E-CENTURY PUBLISHING CORP	MADISON	40 WHITE OAKS LN, MADISON, WI 53711 USA	2156-6976			AM J CANCER RES	Am. J. Cancer Res.		2016	6	11
J	Pettersson, F; Dalgleish, AG; Bissonnette, RP; Colston, KW				Pettersson, F; Dalgleish, AG; Bissonnette, RP; Colston, KW			Retinoids cause apoptosis in pancreatic cancer cells via activation of RAR-gamma and altered expression of Bcl-2/Bax	BRITISH JOURNAL OF CANCER			English	Article						pancreatic cancer; retinoids; apoptosis; Bcl-2	ACID RECEPTOR-BETA; CARCINOMA-CELLS; X-RECEPTOR; INTERFERON-ALPHA; CYTOCHROME-C; DIFFERENTIATION; GROWTH; SENSITIVITY; METABOLISM; INDUCTION	All-trans-retinoic acid and 9-cis-retinoic acid have been reported to have inhibitory effects on pancreatic adenocarcinoma cells and we have shown that this is partly due to induction of apoptosis. In this study, the mechanisms whereby 9-cis-retinoic acid induces apoptosis in these cells were investigated. An involvement of the Bcl-2 family of proteins was shown, such that 9-cis-retinoic acid cau…	Univ London St Georges Hosp, Sch Med, Dept Oncol Gastroenterol Endocrinol & Metab, London SW17 0RE, England; Ligand Pharmaceut Inc, San Diego, CA 92121 USA		Colston, KW (通讯作者)，Univ London St Georges Hosp, Sch Med, Dept Oncol Gastroenterol Endocrinol & Metab, London SW17 0RE, England.	kcolston@sghms.ac.uk	Dalgleish, Angus/AAZ-4450-2020	Dalgleish, Angus/0000-0003-3511-3059				ALLEGRETTO EA, 1993, J BIOL CHEM, V268, P26625; Annis MG, 2001, ONCOGENE, V20, P1939, DOI 10.1038/sj.onc.1204288; Apfel CM, 1995, J BIOL CHEM, V270, P30765, DOI 10.1074/jbc.270.51.30765; Bocchia M, 1997, LEUKEMIA RES, V21, P439, DOI 10.1016/S0145-2126(96)00085-9; Bold RJ, 1996, PANCREAS, V12, P189, DOI 10.1097/00006676-199603000-00014; BOLLAG W, 1994, LEUKEMIA, V8, P1453; Borner C, 1999, CELL DEA…	44	106	115	0	3	NATURE PUBLISHING GROUP	LONDON	MACMILLAN BUILDING, 4 CRINAN ST, LONDON N1 9XW, ENGLAND	0007-0920	1532-1827		BRIT J CANCER	Br. J. Cancer	AUG 27	2002	87	5
J	Cong, H; Gao, J; Wang, Q; Du, M; Li, HM; Li, Q; Li, J; Liang, YY; Zhao, D; Yang, HC; Gan, Y; Tu, H				Cong, Hui; Gao, Jian; Wang, Qing; Du, Min; Li, Huimin; Li, Qian; Li, Jin; Liang, Yiyi; Zhao, Dan; Yang, Hancao; Gan, Yu; Tu, Hong			Increased Expression of Mitochondrial UQCRC1 in Pancreatic Cancer Impairs Antitumor Immunity of Natural Killer Cells via Elevating Extracellular ATP	FRONTIERS IN ONCOLOGY			English	Article						UQCRC1; NK cells; Extracellular adenosine triphosphate; extracellular adenosine; pancreatic cancer	ADENOSINE-TRIPHOSPHATE; METABOLISM; CYTOTOXICITY; SUPPRESSION; ENVIRONMENT; PLASTICITY; PROTEIN; GROWTH; GENE	Pancreatic cancer (PC) is one of the most lethal malignancies characterized by a highly immunosuppressive tumor microenvironment (TME). Previously, we have reported that ubiquinol-cytochrome c reductase core protein I (UQCRC1), a key component of mitochondrial complex III, is generally upregulated in PC and produces extracellular ATP (eATP) to promote PC progression. Here, we sought to investigat…	[Cong, Hui; Gao, Jian; Wang, Qing; Du, Min; Li, Huimin; Li, Qian; Li, Jin; Liang, Yiyi; Zhao, Dan; Yang, Hancao; Gan, Yu; Tu, Hong] Shanghai Jiao Tong Univ, Renji Hosp, Shanghai Canc Inst, State Key Lab Oncogenes & Related Genes,Sch Med, Shanghai, Peoples R China		Gan, Y; Tu, H (通讯作者)，Shanghai Jiao Tong Univ, Renji Hosp, Shanghai Canc Inst, State Key Lab Oncogenes & Related Genes,Sch Med, Shanghai, Peoples R China.	ganyu@shsci.org; tuhong@shsci.org			National Natural Science Foundation of China [81872505, 82073406]	National Natural Science Foundation of China(National Natural Science Foundation of China (NSFC))	Funding This work was supported by grants from the National Natural Science Foundation of China (81872505, 82073406).	Allard B, 2020, NAT REV CLIN ONCOL, V17, P611, DOI 10.1038/s41571-020-0382-2; Ashton TM, 2018, CLIN CANCER RES, V24, P2482, DOI 10.1158/1078-0432.CCR-17-3070; Aymeric L, 2010, CANCER RES, V70, P855, DOI 10.1158/0008-5472.CAN-09-3566; Bianchi G, 2014, CELL DEATH DIS, V5, DOI 10.1038/cddis.2014.109; Boudreau A, 2016, NAT CHEM BIOL, V12, P779, DOI 10.1038/nchembio.2143; BOYER PD, 1973, P NATL ACAD S…	49	0	0	0	0	FRONTIERS MEDIA SA	LAUSANNE	AVENUE DU TRIBUNAL FEDERAL 34, LAUSANNE, CH-1015, SWITZERLAND	2234-943X			FRONT ONCOL	Front. Oncol.	JUN 13	2022	12
J	Maity, G; Ghosh, A; Gupta, V; Haque, I; Sarkar, S; Das, A; Dhar, K; Bhavanasi, S; Gunewardena, SS; Von Hoff, DD; Mallik, S; Kambhampati, S; Banerjee, SK; Banerjee, S				Maity, Gargi; Ghosh, Arnab; Gupta, Vijayalaxmi; Haque, Inamul; Sarkar, Sandipto; Das, Amian; Dhar, Kakali; Bhavanasi, Sneha; Gunewardena, Sumedha S.; Von Hoff, Daniel D.; Mallik, Sanku; Kambhampati, Suman; Banerjee, Sushanta K.; Banerjee, Snigdha			CYR61/CCN1 Regulates dCK and CTGF and Causes Gemcitabine-resistant Phenotype in Pancreatic Ductal Adenocarcinoma	MOLECULAR CANCER THERAPEUTICS			English	Article							EPITHELIAL-MESENCHYMAL TRANSITION; DRUG-RESISTANCE; NAB-PACLITAXEL; STEM-CELLS; CANCER; DEOXYCYTIDINE; GROWTH; PROGRESSION; XENOGRAFTS; EXPRESSION	Pancreatic ductal adenocarcinoma (PDAC) develops extrinsic- and intrinsic-resistant phenotypes to prevent chemotherapies from entering into the cells by promoting desmoplastic reactions (DR) and metabolic malfunctions of the drugs. It is well established that these responses are also associated with pancreatic cancer cells' gemcitabine resistance. However, the mechanism by which these resistant p…	[Maity, Gargi; Ghosh, Arnab; Gupta, Vijayalaxmi; Haque, Inamul; Sarkar, Sandipto; Das, Amian; Dhar, Kakali; Bhavanasi, Sneha; Kambhampati, Suman; Banerjee, Sushanta K.; Banerjee, Snigdha] VA Med Ctr, Canc Res Unit, Kansas City, MO 64128 USA; [Maity, Gargi; Ghosh, Arnab; Haque, Inamul; Sarkar, Sandipto; Banerjee, Sushanta K.; Banerjee, Snigdha] Univ Kansas, Med Ctr, Dept Pathol & Lab Med, Kansas C…		Ghosh, A; Banerjee, SK (通讯作者)，VA Med Ctr, Canc Res Unit, Kansas City, MO 64128 USA.; Ghosh, A; Banerjee, SK (通讯作者)，Univ Kansas, Med Ctr, Dept Pathol & Lab Med, Kansas City, KS 66103 USA.; Banerjee, S (通讯作者)，Univ Kansas, VA Med Ctr, Med Ctr, 4801 Linwood Blvd, Kansas City, MO 64128 USA.	aghosh2@kumc.edu; sbanerjee2@kumc.edu; snigdha.banerjee@va.gov	Gupta, Viju/AAI-1017-2019; Banerjee, Sushanta/AAG-6534-2021; Ghosh, Arnab/ABE-6292-2020	Gupta, Viju/0000-0001-8915-3393; Das, Amlan/0000-0002-9295-3743; Banerjee, Sushanta/0000-0002-7698-0717	Merit review grant from Department of Veterans Affairs [5I01BX001989-04, I01BX001002-05]; KUMC Lied Basic Science Grant Program; Grace Hortense Greenley Trust; Veterans Affairs [I01BX001002] Funding Source: NIH RePORTER	Merit review grant from Department of Veterans Affairs; KUMC Lied Basic Science Grant Program; Grace Hortense Greenley Trust; Veterans Affairs(US Department of Veterans Affairs)	We thank Archana De for technical help, VA Research office and Midwest Biomedical Research Foundation for administrative and secreterial supports. The work is supported by Merit review grant from Department of Veterans Affairs (5I01BX001989-04, to S.K. Banerjee and I01BX001002-05, to S. Banerjee), KUMC Lied Basic Science Grant Program (to S.K. Banerjee), and Grace Hortense Greenley Trust, directe…	ABBRUZZESE JL, 1991, J CLIN ONCOL, V9, P491, DOI 10.1200/JCO.1991.9.3.491; Arumugam T, 2009, CANCER RES, V69, P5820, DOI 10.1158/0008-5472.CAN-08-2819; Awasthi N, 2013, CARCINOGENESIS, V34, P2361, DOI 10.1093/carcin/bgt227; Banerjee SK, 2016, J CELL COMMUN SIGNAL, V10, P207, DOI 10.1007/s12079-016-0343-9; Bertolini G, 2009, P NATL ACAD SCI USA, V106, P16281, DOI 10.1073/pnas.0905653106; Carmichae…	55	20	21	0	3	AMER ASSOC CANCER RESEARCH	PHILADELPHIA	615 CHESTNUT ST, 17TH FLOOR, PHILADELPHIA, PA 19106-4404 USA	1535-7163	1538-8514		MOL CANCER THER	Mol. Cancer Ther.	APR	2019	18	4
J	Kuruma, S; Egawa, N; Kurata, M; Honda, G; Kamisawa, T; Ueda, J; Ishii, H; Ueno, M; Nakao, H; Mori, M; Matsuo, K; Hosono, S; Ohkawa, S; Wakai, K; Nakamura, K; Tamakoshi, A; Nojima, M; Takahashi, M; Shimada, K; Nishiyama, T; Kikuchi, S; Lin, YS				Kuruma, Sawako; Egawa, Naoto; Kurata, Masanao; Honda, Goro; Kamisawa, Terumi; Ueda, Junko; Ishii, Hiroshi; Ueno, Makoto; Nakao, Haruhisa; Mori, Mitsuru; Matsuo, Keitaro; Hosono, Satoyo; Ohkawa, Shinichi; Wakai, Kenji; Nakamura, Kozue; Tamakoshi, Akiko; Nojima, Masanori; Takahashi, Mami; Shimada, Kazuaki; Nishiyama, Takeshi; Kikuchi, Shogo; Lin, Yingsong			Case-control study of diabetes-related genetic variants and pancreatic cancer risk in Japan	WORLD JOURNAL OF GASTROENTEROLOGY			English	Article						Single-nucleotide polymorphisms; Pancreatic cancer; Risk; Case-control study; Odds ratio	BODY-MASS INDEX; INSULIN-RESISTANCE; ADIPONECTIN RECEPTORS; TEMPORAL ASSOCIATION; SUSCEPTIBILITY GENES; METABOLIC SYNDROME; COMMON VARIANTS; METAANALYSIS; GLUCOSE; KCNQ1	AIM: To examine whether diabetes-related genetic variants are associated with pancreatic cancer risk. METHODS: We genotyped 7 single-nucleotide polymorphisms (SNPs) in PPARG2 (rs1801282), ADIPOQ (rs1501299), ADRB3 ( rs4994), KCNQ 1 (rs2237895), KCNJ11 (rs5219), TCF7L2 (rs7903146), and CDKAL1 (rs2206734), and examined their associations with pancreatic cancer risk in a multi-institute case-control…	[Kuruma, Sawako; Kamisawa, Terumi] Tokyo Metropolitan Komagome Hosp, Dept Internal Med, Tokyo 1138677, Japan; [Egawa, Naoto] Tokyo Metropolitan Otsuka Hosp, Tokyo 1708476, Japan; [Kurata, Masanao; Honda, Goro] Tokyo Metropolitan Komagome Hosp, Dept Surg, Tokyo 1138677, Japan; [Ueda, Junko; Nishiyama, Takeshi; Kikuchi, Shogo; Lin, Yingsong] Aichi Med Univ, Sch Med, Dept Publ Hlth, Nagakute, Aichi …		Lin, YS (通讯作者)，Aichi Med Univ, Sch Med, Dept Publ Hlth, 1-1 Yazakokarimata, Nagakute, Aichi 4801195, Japan.	linys@aichi-med-u.ac.jp	Kurata, Masanao/AAW-7697-2020; Wakai, Kenji/I-7248-2014; Nojima, Masanori/ABE-2237-2020; Honda, Goro/AAZ-8447-2020; Matsuo, Keitaro/H-6758-2019	Wakai, Kenji/0000-0001-7388-7157; Nojima, Masanori/0000-0002-8788-2522; Matsuo, Keitaro/0000-0003-1761-6314; Takahashi, Mami/0000-0001-5062-811X	Ministry of Health, Labour and Welfare, Japan	Ministry of Health, Labour and Welfare, Japan(Ministry of Health, Labour and Welfare, Japan)	Supported by Grants-in-Aid for Cancer Research from the Ministry of Health, Labour and Welfare, Japan	AlSaleh A, 2011, AM J CLIN NUTR, V94, P262, DOI 10.3945/ajcn.111.014209; Bao Y, 2013, JNCI-J NATL CANCER I, V105, P95, DOI 10.1093/jnci/djs474; Ben QW, 2011, EUR J CANCER, V47, P1928, DOI 10.1016/j.ejca.2011.03.003; Chan JCN, 2009, JAMA-J AM MED ASSOC, V301, P2129, DOI 10.1001/jama.2009.726; Chari ST, 2008, GASTROENTEROLOGY, V134, P95, DOI 10.1053/j.gastro.2007.10.040; Dalamaga M, 2009, CANCER CA…	33	13	13	0	8	BAISHIDENG PUBLISHING GROUP INC	PLEASANTON	8226 REGENCY DR, PLEASANTON, CA 94588 USA	1007-9327	2219-2840		WORLD J GASTROENTERO	World J. Gastroenterol.	DEC 14	2014	20	46
J	Davis, VW; Schiller, DE; Eurich, D; Sawyer, MB				Davis, Vanessa W.; Schiller, Daniel E.; Eurich, Dean; Sawyer, Michael B.			Urinary metabolomic signature of esophageal cancer and Barrett's esophagus	WORLD JOURNAL OF SURGICAL ONCOLOGY			English	Article						Metabolomics; Urine; Esophageal cancer; Barrett's esophagus; Diagnosis; Screening and surveillance	OXIDATIVE STRESS; SKELETAL-MUSCLE; PROGRESSION; RISK; ADENOCARCINOMA; GENDER; HMDB	Background: Esophageal adenocarcinoma (EAC) often presents at a late, incurable stage, and mortality has increased substantially, due to an increase in incidence of EAC arising out of Barrett's esophagus. When diagnosed early, however, the combination of surgery and adjuvant therapies is associated with high cure rates. Metabolomics provides a means for non-invasive screening of early tumor-assoc…	[Davis, Vanessa W.; Schiller, Daniel E.] Univ Alberta, Dept Surg, Walter Mackenzie Hlth Sci Ctr 2D2 01, Edmonton, AB T6G 2B7, Canada; [Eurich, Dean] Univ Alberta, Sch Publ Hlth, Li Ka Shing Ctr Hlth Res Innovat 2 040, Edmonton, AB T6G 2B7, Canada; [Sawyer, Michael B.] Cross Canc Inst, Edmonton, AB T6G 1Z2, Canada		Davis, VW (通讯作者)，Univ Alberta, Dept Surg, Walter Mackenzie Hlth Sci Ctr 2D2 01, 8440 112th St, Edmonton, AB T6G 2B7, Canada.	vwdavis@ualberta.ca		schiller, dan/0000-0001-7190-5198	Alberta Cancer Foundation; Canadian Association of General Surgeons	Alberta Cancer Foundation; Canadian Association of General Surgeons	The authors would like to thank Mrs. Barb Prodor and the Alberta Cancer Foundation as well as the Canadian Association of General Surgeons for their financial support, in addition to the support and assistance from the staff at Chenomx Inc.	Ajumobi A, 2010, DIGEST DIS SCI, V55, P1615, DOI 10.1007/s10620-009-0917-y; [Anonymous], [No title captured]; Bachmann Jeannine, 2009, BMC Cancer, V9, P255, DOI 10.1186/1471-2407-9-255; Bathe OF, 2011, CANCER EPIDEM BIOMAR, V20, P140, DOI 10.1158/1055-9965.EPI-10-0712; Beilstein M, 2002, GASTROENTEROL CLIN N, V31, P461, DOI 10.1016/S0889-8553(02)00013-4; Brown NS, 2001, BREAST CANCER RES, V3, P32…	41	57	61	0	58	BMC	LONDON	CAMPUS, 4 CRINAN ST, LONDON N1 9XW, ENGLAND	1477-7819			WORLD J SURG ONCOL	World J. Surg. Oncol.	DEC 15	2012	10
J	White, E				White, Eileen			Exploiting the bad eating habits of Ras-driven cancers	GENES & DEVELOPMENT			English	Review						Ras; macropinocytosis; autophagy; cancer metabolism; glutamine; scavenging	GLUTAMINE-METABOLISM; PANCREATIC-CANCER; TRANSFORMED-CELLS; PYRUVATE-KINASE; AUTOPHAGY; GROWTH; PATHWAY; TUMORS; CARBOXYLATION; DEHYDROGENASE	Oncogenic Ras promotes glucose fermentation and glutamine use to supply central carbon metabolism, but how and why have only emerged recently. Ras-mediated metabolic reprogramming generates building blocks for growth and promotes antioxidant defense. To fuel metabolic pathways, Ras scavenges extracellular proteins and lipids. To bolster metabolism and mitigate stress, Ras activates cellular self-…	Rutgers Canc Inst New Jersey, New Brunswick, NJ 08903 USA		White, E (通讯作者)，Rutgers Canc Inst New Jersey, New Brunswick, NJ 08903 USA.	eileenpwhite@gmail.com	King, Jason S/D-6228-2011; White, Eileen/ABD-6745-2021	King, Jason S/0000-0003-0596-4506; White, Eileen/0000-0003-2961-3065	NIH [R01CA163591, RO1CA130893]; Department of Defense [W81XWH-09-01-0394]; Val Skinner Foundation; New Jersey Commission for Cancer Research; Rutgers Cancer Institute of New Jersey; NATIONAL CANCER INSTITUTE [R01CA163591, R01CA130893] Funding Source: NIH RePORTER	NIH(United States Department of Health & Human ServicesNational Institutes of Health (NIH) - USA); Department of Defense(United States Department of Defense); Val Skinner Foundation; New Jersey Commission for Cancer Research; Rutgers Cancer Institute of New Jersey; NATIONAL CANCER INSTITUTE(United States Department of Health & Human ServicesNational Institutes of Health (NIH) - USANIH National Ca…	I thank Dr. R. Mathew, Dr. J.Y. Guo, Dr. A.M. Strohecker, Dr. S. Joshi, Dr. X. Xie, and Ms. G. Karsli-Uzunbas for helpful comments and discussions. The White laboratory acknowledges support from the NIH grants R01CA163591 and RO1CA130893, the Department of Defense (W81XWH-09-01-0394), the Val Skinner Foundation, the New Jersey Commission for Cancer Research, and the Rutgers Cancer Institute of Ne…	Amaravadi RK, 2011, CLIN CANCER RES, V17, P654, DOI 10.1158/1078-0432.CCR-10-2634; BARSAGI D, 1986, SCIENCE, V233, P1061, DOI 10.1126/science.3090687; Carmeliet P, 2011, NATURE, V473, P298, DOI 10.1038/nature10144; Cheung EC, 2010, CURR OPIN CELL BIOL, V22, P186, DOI 10.1016/j.ceb.2009.12.006; Christofk HR, 2008, NATURE, V452, P230, DOI 10.1038/nature06734; Christofk HR, 2008, NATURE, V452, P181,…	49	123	123	0	27	COLD SPRING HARBOR LAB PRESS, PUBLICATIONS DEPT	COLD SPRING HARBOR	1 BUNGTOWN RD, COLD SPRING HARBOR, NY 11724 USA	0890-9369	1549-5477		GENE DEV	Genes Dev.	OCT 1	2013	27	19
J	Zhao, HQ; Wu, SH; Li, HH; Duan, QK; Zhang, ZL; Shen, Q; Wang, CY; Yin, T				Zhao, Hengqiang; Wu, Shihong; Li, Hehe; Duan, Qingke; Zhang, Zhengle; Shen, Qiang; Wang, Chunyou; Yin, Tao			ROS/KRAS/AMPK Signaling Contributes to Gemcitabine-Induced Stem-like Cell Properties in Pancreatic Cancer	MOLECULAR THERAPY-ONCOLYTICS			English	Article							ACTIVATED PROTEIN-KINASE; OXIDATIVE-PHOSPHORYLATION; ENERGY-METABOLISM; GLUCOSE-METABOLISM; TUMOR-GROWTH; PROMOTES; 2-DEOXY-D-GLUCOSE; MECHANISMS; RESISTANCE; SURVIVAL	Poor prognosis in pancreatic cancer (PanCa) is partially due to chemoresistance to gemcitabine (GEM). Glucose metabolism has been revealed to contribute to the therapeutic resistance and pluripotent state of PanCa cells. However, few studies have focused on the effects of GEM on cancer cell metabolism, stemness of tumor cells, and molecular mechanisms that critically influence PanCa treatment. We…	[Zhao, Hengqiang; Wu, Shihong; Li, Hehe; Duan, Qingke; Zhang, Zhengle; Wang, Chunyou; Yin, Tao] Huazhong Univ Sci & Technol, Union Hosp, Tongji Med Coll, Dept Pancreat Surg, Wuhan 430022, Hubei, Peoples R China; [Wu, Shihong; Li, Hehe; Duan, Qingke; Zhang, Zhengle; Wang, Chunyou; Yin, Tao] Huazhong Univ Sci & Technol, Union Hosp, Tongji Med Coll, Sino German Lab Personalized Med Pancreat Canc, Wu…		Yin, T (通讯作者)，Huazhong Univ Sci & Technol, Union Hosp, Tongji Med Coll, Dept Pancreat Surg, Wuhan 430022, Hubei, Peoples R China.	ytwhun@hust.edu.cn		Shen, Qiang/0000-0002-1491-5434; Zhao, Hengqiang/0000-0001-6453-4130	National Natural Science Foundation of China [81372665, 81772564]	National Natural Science Foundation of China(National Natural Science Foundation of China (NSFC))	This work was supported by the National Natural Science Foundation of China (grant numbers 81372665 and 81772564).	Abel EV, 2013, GASTROENTEROLOGY, V144, P1241, DOI 10.1053/j.gastro.2013.01.072; Arora S, 2013, J BIOL CHEM, V288, P21197, DOI 10.1074/jbc.M113.484576; Bonnet S, 2007, CANCER CELL, V11, P37, DOI 10.1016/j.ccr.2006.10.020; Bryant KL, 2014, TRENDS BIOCHEM SCI, V39, P91, DOI 10.1016/j.tibs.2013.12.004; Cavalcante LD, 2014, EUR J PHARMACOL, V741, P8, DOI [10.1010/j.ejphar.2014.07.041, 10.1016/j.ejphar…	53	22	23	1	7	CELL PRESS	CAMBRIDGE	50 HAMPSHIRE ST, FLOOR 5, CAMBRIDGE, MA 02139 USA	2372-7705			MOL THER-ONCOLYTICS	Mol. Ther.-Oncolytics	SEP 27	2019	14
J	Jordinson, M; Goodlad, RA; Brynes, A; Bliss, P; Ghatei, MA; Bloom, SR; Fitzgerald, A; Grant, G; Bardocz, S; Pusztai, A; Pignatelli, M; Calam, J				Jordinson, M; Goodlad, RA; Brynes, A; Bliss, P; Ghatei, MA; Bloom, SR; Fitzgerald, A; Grant, G; Bardocz, S; Pusztai, A; Pignatelli, M; Calam, J			Gastrointestinal responses to a panel of lectins in rats maintained on total parenteral nutrition	AMERICAN JOURNAL OF PHYSIOLOGY-GASTROINTESTINAL AND LIVER PHYSIOLOGY			English	Article						stomach; small intestine; colon; pancreas; hormones	INDUCED BACTERIAL TRANSLOCATION; PHASEOLUS-VULGARIS LECTIN; COLORECTAL-CANCER CELLS; WHEAT-GERM-AGGLUTININ; KIDNEY BEAN LECTIN; PEANUT LECTIN; PLASMA ENTEROGLUCAGON; INTESTINAL EPITHELIUM; POLYAMINE METABOLISM; HELICOBACTER-PYLORI	Total parenteral nutrition (TPN) causes atrophy of gastrointestinal epithelia, so we asked whether lectins that stimulate epithelial proliferation can reverse this effect of TPN. Two lectins stimulate pancreatic proliferation by releasing CCK, so we asked whether lectins that stimulate gastrointestinal proliferation also release hormones that might mediate their effects. Six rats per group receiv…	Hammersmith Hosp, Sch Med, Imperial Coll, Gastroenterol Unit,Div Invest Sci, London W12 0NN, England; Imperial Canc Res Fund, London WC2A 3PX, England; Rowett Res Inst, Bucksburn AB219SB, Aberdeen, Scotland		Calam, J (通讯作者)，Hammersmith Hosp, Sch Med, Imperial Coll, Gastroenterol Unit,Div Invest Sci, DuCane Rd Acton, London W12 0NN, England.	jcalam@rpms.ac.uk		Goodlad, Robert/0000-0002-7660-4287; Pignatelli, Massimo/0000-0001-9257-3567				ADRIAN TE, 1985, GASTROENTEROLOGY, V89, P1070, DOI 10.1016/0016-5085(85)90211-2; ALTMANN GG, 1971, AM J ANAT, V132, P167, DOI 10.1002/aja.1001320204; ASTALDI G, 1965, LANCET, V1, P1070; BANWELL JG, 1988, CAN J MICROBIOL, V34, P1009, DOI 10.1139/m88-177; BANWELL JG, 1993, GASTROENTEROLOGY, V104, P1669, DOI 10.1016/0016-5085(93)90644-R; BARDOCZ S, 1990, DIGESTION, V46, P360, DOI 10.1159/000200409; …	46	27	28	0	2	AMER PHYSIOLOGICAL SOC	BETHESDA	9650 ROCKVILLE PIKE, BETHESDA, MD 20814 USA	0193-1857	1522-1547		AM J PHYSIOL-GASTR L	Am. J. Physiol.-Gastroint. Liver Physiol.	MAY	1999	276	5
J	Jiao, D; Yu, MC; Hankin, JH; Low, SH; Chung, FL				Jiao, D; Yu, MC; Hankin, JH; Low, SH; Chung, FL			Total isothiocyanate contents in cooked vegetables frequently consumed in Singapore	JOURNAL OF AGRICULTURAL AND FOOD CHEMISTRY			English	Article						isothiocyanate; cooked vegetables; Singapore	PHENETHYL ISOTHIOCYANATE; BRUSSELS-SPROUTS; CONSUMPTION; METABOLISM; CYCLOCONDENSATION; QUANTITATION; PLASMA; PLANTS; ALPHA	The degradation products of glucosinolates in cruciferous vegetables, organic isothiocyanates (ITCs), inhibit carcinogenesis in numerous animal models including cancers of the lung, esophagus, forestomach, colon, mammary gland, and pancreas. To assist investigations aimed at understanding the role of dietary ITCs in the protection of human cancers, we examined ITC contents in various cooked veget…	Amer Hlth Fdn, Div Carcinogenesis & Mol Epidemiol, Valhalla, NY 10595 USA; Univ So Calif, Norris Comprehens Canc Ctr, Los Angeles, CA 90033 USA; Canc Res Ctr Hawaii, Honolulu, HI 96813 USA; Natl Univ Singapore, Dept Community Occupat & Family Med, Singapore 119074, Singapore		Chung, FL (通讯作者)，Amer Hlth Fdn, Div Carcinogenesis & Mol Epidemiol, 1 Dana Rd, Valhalla, NY 10595 USA.							APPELQVIST LA, 1967, J SCI FOOD AGR, V18, P510, DOI 10.1002/jsfa.2740181105; BETZ JM, 1994, ACS SYM SER, V546, P181; BOGAARDS JJP, 1994, CARCINOGENESIS, V15, P1073, DOI 10.1093/carcin/15.5.1073; CHUNG FL, 1992, CANCER CHEMOPREVENTION, P227; CHUNG FL, 1992, CANCER EPIDEM BIOMAR, V1, P383; CHUNG FL, 1998, IN PRESS CANC EPIDEM; Cochran W.G, 1967, STAT METHODS, V6th; DAXENBICHLER ME, 1991, PHYTOCHEMI…	28	60	65	0	12	AMER CHEMICAL SOC	WASHINGTON	1155 16TH ST, NW, WASHINGTON, DC 20036 USA	0021-8561			J AGR FOOD CHEM	J. Agric. Food Chem.	MAR	1998	46	3
J	Cao, YH; Clavien, PA; Humar, B; Lehn, JM; He, YZ; Rajpoot, N				Cao, Yihai; Clavien, Pierre-Alain; Humar, Bostjan; Lehn, Jean-Marie; He, Yuanzheng; Rajpoot, Nasir		Editorial Off Chinese Journal Canc	The 150 most important questions in cancer research and clinical oncology series: questions 76-85	CHINESE JOURNAL OF CANCER			English	Article						Cancer cachexia; Animal models; Pancreatic cancer; Liver cancer; Antiangiogenic therapy; Tumor microenvironment; Tissue oxygenation; Anti-androgen drugs; Non-clinical information	FATTY-ACID OXIDATION; HEPATOCELLULAR-CARCINOMA; MYOINOSITOL TRISPYROPHOSPHATE; CACHEXIA; THERAPY; HEPATECTOMY; METASTASIS; GROWTH; CELLS; RISK	Since the beginning of 2017, Chinese Journal of Cancer has published a series of important questions in cancer research and clinical oncology to promote cancer research and accelerate collaborations. In this article, 10 questions are presented as followed. Question 76. How to develop effective therapeutics for cancer cachexia? Question 77. How can we develop preclinical animal models to recapitul…	[Editorial Off Chinese Journal Canc] Sun Yat Sen Univ, Canc Ctr, Guangzhou 510060, Guangdong, Peoples R China; [Cao, Yihai] Karolinska Inst, Dept Microbiol Tumor & Cell Biol, S-17177 Stockholm, Sweden; [Clavien, Pierre-Alain; Humar, Bostjan] Univ Hosp Zurich, CH-8091 Zurich, Switzerland; [Lehn, Jean-Marie] Univ Strasbourg, F-67081 Strasbourg, France; [He, Yuanzheng] Van Andel Res Inst, Grand Rapi…		Cao, YH (通讯作者)，Karolinska Inst, Dept Microbiol Tumor & Cell Biol, S-17177 Stockholm, Sweden.	yihai.cao@ki.se; clavien@access.uzh.ch; bostjan.humar@usz.ch; lehn@unistra.fr; ajian.he@vai.org; N.M.Rajpoot@warwick.ac.uk	García, Nieves/H-3982-2018					[Anonymous], 2017, CHIN J CANCER, V36, P48; [Anonymous], 2017, CHIN J CANCER, V36, P69; [Anonymous], 2017, CHIN J CANCER, V36, P33, DOI DOI 10.1186/S40880-017-0200-0; [Anonymous], 2017, CHIN J CANCER, V36, P79; [Anonymous], 2017, CHIN J CANCER, V36, P39; [Anonymous], 2017, CHIN J CANCER, V36, P86; [Anonymous], 2017, CHIN J CANCER, V36, P42; Aprahamian M, 2011, CHEMBIOCHEM, V12, P777, DOI 10.1002/…	37	0	0	0	6	SUN YAT SEN UNIV MED SCI WHO	GUANGZHOU	651 DONGFENG RD E, GUANGZHOU, GUANGDONG 510060, PEOPLES R CHINA	1000-467X	1944-446X		CHIN J CANCER	Chin. J. Cancer	NOV 20	2017	36
J	Amrutkar, M; Gladhaug, IP				Amrutkar, Manoj; Gladhaug, Ivar P.			Stellate Cells Aid Growth-Permissive Metabolic Reprogramming and Promote Gemcitabine Chemoresistance in Pancreatic Cancer	CANCERS			English	Review						pancreatic cancer; pancreatic stellate cell; metabolic reprogramming; gemcitabine chemoresistance		Simple Summary The great majority, more than 90%, of patients with pancreatic ductal adenocarcinoma (PDAC) die within less than five years after detection of the disease, despite recent treatment advances. The poor prognosis is related to late diagnosis, aggressive disease progression, and tumor resistance to conventional chemotherapy. PDAC tumor tissue is characterized by dense fibrosis and poor…	[Amrutkar, Manoj] Univ Oslo, Inst Clin Med, Dept Pharmacol, N-0316 Oslo, Norway; [Amrutkar, Manoj; Gladhaug, Ivar P.] Univ Oslo, Inst Clin Med, Dept Hepatopancreatobiliary Surg, N-0318 Oslo, Norway; [Gladhaug, Ivar P.] Oslo Univ Hosp, Rikshosp, Dept Hepatopancreatobiliary Surg, N-0424 Oslo, Norway		Amrutkar, M (通讯作者)，Univ Oslo, Inst Clin Med, Dept Pharmacol, N-0316 Oslo, Norway.; Amrutkar, M (通讯作者)，Univ Oslo, Inst Clin Med, Dept Hepatopancreatobiliary Surg, N-0318 Oslo, Norway.	manoj.amrutkar@medisin.uio.no; i.p.gladhaug@medisin.uio.no	AMRUTKAR, MANOJ/I-4975-2014	AMRUTKAR, MANOJ/0000-0002-1868-0249	University of Oslo, Norway	University of Oslo, Norway	This work has been supported by the University of Oslo, Norway.	Adamska Aleksandra, 2018, Advances in Biological Regulation, V68, P77, DOI 10.1016/j.jbior.2017.11.007; Adamska A, 2017, INT J MOL SCI, V18, DOI 10.3390/ijms18071338; Amrutkar M, 2020, CANCERS, V12, DOI 10.3390/cancers12123628; Amrutkar M, 2019, BMC CANCER, V19, DOI 10.1186/s12885-019-5803-1; Amrutkar M, 2017, CANCERS, V9, DOI 10.3390/cancers9110157; An MX, 2017, J CELL BIOL, V216, P4091, DOI 10.…	182	2	2	3	9	MDPI	BASEL	ST ALBAN-ANLAGE 66, CH-4052 BASEL, SWITZERLAND		2072-6694		CANCERS	Cancers	FEB	2021	13	4
J	Mukhopadhyay, S; Biancur, DE; Parker, SJ; Yamamoto, K; Banh, RS; Paulo, JA; Mancias, JD; Kimmelman, AC				Mukhopadhyay, Subhadip; Biancur, Douglas E.; Parker, Seth J.; Yamamoto, Keisuke; Banh, Robert S.; Paulo, Joao A.; Mancias, Joseph D.; Kimmelman, Alec C.			Autophagy is required for proper cysteine homeostasis in pancreatic cancer through regulation of SLC7A11	PROCEEDINGS OF THE NATIONAL ACADEMY OF SCIENCES OF THE UNITED STATES OF AMERICA			English	Article						pancreatic ductal adenocarcinoma; SLC7A11; autophagy; lysosome; pancreatic cancer	PHOSPHORYLATION; METABOLISM; GROWTH	Pancreatic ductal adenocarcinoma (PDAC) is one of the deadliest forms of cancer and is highly refractory to current therapies. We had previously shown that PDAC can utilize its high levels of basal autophagy to support its metabolism and maintain tumor growth. Consistent with the importance of autophagy in PDAC, autophagy inhibition significantly enhances response of PDAC patients to chemotherapy…	[Mukhopadhyay, Subhadip; Biancur, Douglas E.; Parker, Seth J.; Yamamoto, Keisuke; Banh, Robert S.; Kimmelman, Alec C.] NYU, Laura & Isaac Perlmutter Canc Ctr, Dept Radiat Oncol, Sch Med, New York, NY 10016 USA; [Paulo, Joao A.] Harvard Med Sch, Dept Cell Biol, Boston, MA 02115 USA; [Mancias, Joseph D.] Dana Farber Canc Inst, Dept Radiat Oncol, Div Genom Stabil & DNA Repair, Boston, MA 02215 USA		Kimmelman, AC (通讯作者)，NYU, Laura & Isaac Perlmutter Canc Ctr, Dept Radiat Oncol, Sch Med, New York, NY 10016 USA.	alec.kimmelman@nyumc.org	Yamamoto, Keisuke/AAT-2794-2021	Yamamoto, Keisuke/0000-0002-6323-9540; MUKHOPADHYAY, SUBHADIP/0000-0002-7025-8694; Parker, Seth/0000-0001-7971-8848	National Cancer Institute [R01CA157490, R01CA188048, P01CA117969, R35CA232124]; NIH [R01GM095567]; Lustgarten Foundation; SU2C (Stand-Up-To-Cancer); NIH/National Institute of General Medical Sciences [R01 GM132129]; Damon Runyon Cancer Research Foundation [DRG-2348-18]	National Cancer Institute(United States Department of Health & Human ServicesNational Institutes of Health (NIH) - USANIH National Cancer Institute (NCI)); NIH(United States Department of Health & Human ServicesNational Institutes of Health (NIH) - USA); Lustgarten Foundation; SU2C (Stand-Up-To-Cancer); NIH/National Institute of General Medical Sciences(United States Department of Health & Human …	This work was supported by National Cancer Institute Grants R01CA157490, R01CA188048, P01CA117969, and R35CA232124; NIH Grant R01GM095567; and the Lustgarten Foundation, and SU2C (Stand-Up-To-Cancer) (to A.C.K.); and NIH/National Institute of General Medical Sciences Grant R01 GM132129 (to J.A.P.). R.S.B. is a Merck Fellow of the Damon Runyon Cancer Research Foundation (DRG-2348-18). We thank Pau…	Badgley MA, 2020, SCIENCE, V368, P85, DOI 10.1126/science.aaw9872; Bassi MT, 2001, PFLUG ARCH EUR J PHY, V442, P286, DOI 10.1007/s004240100537; Biancur DE, 2017, NAT COMMUN, V8, DOI 10.1038/ncomms15965; Daher B, 2019, CANCER RES, V79, P3877, DOI 10.1158/0008-5472.CAN-18-3855; Feig C, 2012, CLIN CANCER RES, V18, P4266, DOI 10.1158/1078-0432.CCR-11-3114; Geeraert C, 2010, J BIOL CHEM, V285, P24184,…	29	17	17	4	7	NATL ACAD SCIENCES	WASHINGTON	2101 CONSTITUTION AVE NW, WASHINGTON, DC 20418 USA	0027-8424	1091-6490		P NATL ACAD SCI USA	Proc. Natl. Acad. Sci. U. S. A.	FEB 9	2021	118	6
J	Song, B; Bian, Q; Zhang, YJ; Shao, CH; Li, G; Liu, AA; Jing, W; Liu, R; Zhou, YQ; Jin, G; Hu, XG				Song, Bin; Bian, Qi; Zhang, Yi-Jie; Shao, Cheng-Hao; Li, Gang; Liu, An-An; Jing, Wei; Liu, Rui; Zhou, Ying-Qi; Jin, Gang; Hu, Xian-Gui			Downregulation of ASPP2 in pancreatic cancer cells contributes to increased resistance to gemcitabine through autophagy activation	MOLECULAR CANCER			English	Article						Pancreatic cancer; ASSP2; Proliferation; Autophagy; Drug resistance; Gemcitabine	TUMOR-SUPPRESSOR; MESSENGER-RNA; EXPRESSION; APOPTOSIS; P53; INHIBITION; CHEMOTHERAPY; METABOLISM; MECHANISMS; INDUCTION	Background: Apoptosis-stimulating of p53 protein 2 (ASPP2) is one of the ASPP family members and it has been reported to be associated with human cancer. However, the role of it in pancreatic cancer is still not clear. Methods: We analyzed the expression level of ASPP2 in cancer tissue samples with RT-qPCR, Western Blotting assay and immunohistochemistry staining. We studied the biological functi…	[Song, Bin; Zhang, Yi-Jie; Shao, Cheng-Hao; Li, Gang; Liu, An-An; Jing, Wei; Liu, Rui; Zhou, Ying-Qi; Jin, Gang; Hu, Xian-Gui] Second Mil Med Univ, Changhai Hosp, Dept Gen Surg, Shanghai, Peoples R China; [Bian, Qi; Jin, Gang; Hu, Xian-Gui] Second Mil Med Univ, Changhai Hosp, Dept Nephrol, Shanghai, Peoples R China		Jin, G (通讯作者)，Second Mil Med Univ, Changhai Hosp, Dept Gen Surg, Shanghai, Peoples R China.	jingang@sohu.com; xianguihu@163.com						Barrett T, 2007, NUCLEIC ACIDS RES, V35, pD760, DOI 10.1093/nar/gkl887; Bergamaschi D, 2004, MOL CELL BIOL, V24, P1341, DOI 10.1128/MCB.24.3.1341-1350.2004; Chen YW, 2011, MOL BIOSYST, V7, P3065, DOI 10.1039/c1mb05125c; Choi AMK, 2013, NEW ENGL J MED, V368, P651, DOI [10.1056/NEJMra1205406, 10.1056/NEJMc1303158]; Guo XL, 2012, CANCER LETT, V320, P171, DOI 10.1016/j.canlet.2012.03.002; Hidalgo M, …	43	33	35	0	8	BIOMED CENTRAL LTD	LONDON	236 GRAYS INN RD, FLOOR 6, LONDON WC1X 8HL, ENGLAND	1476-4598			MOL CANCER	Mol. Cancer	OCT 5	2015	14
J	Zhang, JF; Gu, JY; Guo, SX; Huang, WJ; Zheng, Y; Wang, XX; Zhang, T; Zhao, WB; Ni, B; Fan, YF; Wang, HZ				Zhang, Junfeng; Gu, Jianyou; Guo, Shixiang; Huang, Wenjie; Zheng, Yao; Wang, Xianxing; Zhang, Tao; Zhao, Weibo; Ni, Bing; Fan, Yingfang; Wang, Huaizhi			Establishing and validating a pathway prognostic signature in pancreatic cancer based on miRNA and mRNA sets using GSVA	AGING-US			English	Article						pancreatic cancer; prognostic signature; miRNA sets; GSVA; metabolic pathways	ACID; LIPOXYGENASE; PROGRESSION; METABOLISM; EXPRESSION; DIAGNOSIS	Pancreatic cancer (PC) is a severe disease with the highest mortality rate among various cancers. It is urgent to find an effective and accurate way to predict the survival of PC patients. Gene set variation analysis (GSVA) was used to establish and validate a miRNA set-based pathway prognostic signature for PC (miPPSPC) and a mRNA set-based pathway prognostic signature for PC (mPPSPC) in indepen…	[Zhang, Junfeng; Guo, Shixiang; Zheng, Yao; Wang, Xianxing; Zhang, Tao; Wang, Huaizhi] Univ Chinese Acad Sci, Chongqing Gen Hosp, Inst Hepatopancreatobiliary Surg, Chongqing 401120, Peoples R China; [Gu, Jianyou; Huang, Wenjie; Fan, Yingfang] Southern Med Univ, Zhujiang Hosp, Dept Hepatobiliary Surg, Guangzhou 510280, Guangdong, Peoples R China; [Zhao, Weibo] PLA Strateg Support Force Characteris…		Wang, HZ (通讯作者)，Univ Chinese Acad Sci, Chongqing Gen Hosp, Inst Hepatopancreatobiliary Surg, Chongqing 401120, Peoples R China.; Fan, YF (通讯作者)，Southern Med Univ, Zhujiang Hosp, Dept Hepatobiliary Surg, Guangzhou 510280, Guangdong, Peoples R China.; Ni, B (通讯作者)，Third Mil Med Univ, Dept Pathophysiol, Coll High Altitude Mil Med, Chongqing 400038, Peoples R China.; Ni, B (通讯作者)，Minist Educ China, K…	nibing@tmmu.edu.cn; fanxifan@smu.edu.cn; wanghuaizhi@ucas.ac.cn	Gu, Jianyou/AAV-3807-2021	Ni, Bing/0000-0002-4297-5346	National Key R&D Program of China [2017YFC1308600]; National Natural Science Foundation of China [81672382]; Clinical Research Foundation of TMMU [SWH2017ZDCX2004]; Science and Technology Plan Project of Guangdong Province [2015A020214012, 2016B090917001, 2015B020214005]	National Key R&D Program of China; National Natural Science Foundation of China(National Natural Science Foundation of China (NSFC)); Clinical Research Foundation of TMMU; Science and Technology Plan Project of Guangdong Province	This work was supported by grants from the National Key R&D Program of China (no. 2017YFC1308600), the National Natural Science Foundation of China (no. 81672382), and the Clinical Research Foundation of TMMU (no. SWH2017ZDCX2004) (for Huaizhi Wang); And The Science and Technology Plan Project of Guangdong Province (nos. 2015A020214012, 2016B090917001, and 2015B020214005) (for Yingfang Fan).	Backes C, 2016, NUCLEIC ACIDS RES, V44, pW110, DOI 10.1093/nar/gkw345; Bai X, 2019, EXP THER MED, V18, P1601, DOI 10.3892/etm.2019.7728; Beatty GL, 2017, CLIN CANCER RES, V23, P3269, DOI 10.1158/1078-0432.CCR-16-2272; Brandi J, 2017, J PROTEOMICS, V150, P310, DOI 10.1016/j.jprot.2016.10.002; Cho ES, 2018, BIOMOL THER, V26, P29, DOI 10.4062/biomolther.2017.179; Chu LC, 2017, CANCER J, V23, P333, D…	39	5	5	2	4	IMPACT JOURNALS LLC	ORCHARD PARK	6666 E QUAKER ST, STE 1, ORCHARD PARK, NY 14127 USA	1945-4589			AGING-US	Aging-US	NOV 30	2020	12	22
J	Wang, SH; Xu, MQ; Xiao, X; Wang, LP; Sun, Z; Guan, M; Zhao, RC				Wang, Shihua; Xu, Meiqian; Xiao, Xian; Wang, Liping; Sun, Zhao; Guan, Mei; Zhao, Robert Chunhua			Pancreatic cancer cell exosomes induce lipidomics changes in adipocytes	ADIPOCYTE			English	Article						Exosome; adipocyte; pancreatic cancer; lipolysis; IL-6	ADIPOSE-TISSUE; STEM-CELLS; PROGRESSION; IMPROVE; STRESS	Increasing evidence has demonstrated the important roles of exosomes during pancreatic cancer development. However, the effects of pancreatic cancer exosomes (PC-exos) on adipocytes remain largely unknown. Here, we used mass-spectrometry-based lipidomics to identify lipids that were changed in adipocytes after exposure to PC-exos, and we found that triglyceride (TG) reduction was the most signifi…	[Wang, Shihua; Xiao, Xian; Wang, Liping; Zhao, Robert Chunhua] Chinese Acad Med Sci, Inst Basic Med Sci, Sch Basic Med, Peking Union Med Coll,Ctr Excellence Tissue Engn, Beijing, Peoples R China; [Wang, Shihua; Xiao, Xian; Wang, Liping; Zhao, Robert Chunhua] Beijing Key Lab New Drug Dev & Clin Trial Stem Ce, Beijing, Peoples R China; [Xu, Meiqian] Guangzhou Med Univ, Dept Otolaryngol Head & Neck …		Sun, Z; Guan, M (通讯作者)，Chinese Acad Med Sci & Peking Union Med Coll, Peking Union Med Coll Hosp, Dept Oncol, Beijing, Peoples R China.; Zhao, RC (通讯作者)，Chinese Acad Med Sci, Sch Basic Med, Dept Cell Biol, Inst Basic Med Sci,Peking Union Med Coll, Room 646,Dongdan Santiao 5, Beijing 100005, Peoples R China.	jessiesz@126.com; GuanMei@pumch.cn; zhaochunhua@ibms.pumc.edu.cn			National Natural Science Foundation of China [81902848]	National Natural Science Foundation of China(National Natural Science Foundation of China (NSFC))	This study was supported by the National Natural Science Foundation of China [No. 81902848].	Bebelman MP, 2018, PHARMACOL THERAPEUT, V188, P1, DOI 10.1016/j.pharmthera.2018.02.013; Cao Y, 2005, BIOCHEM BIOPH RES CO, V332, P370, DOI 10.1016/j.bbrc.2005.04.135; Chitraju C, 2017, CELL METAB, V26, P407, DOI 10.1016/j.cmet.2017.07.012; Costa-Silva B, 2015, NAT CELL BIOL, V17, P816, DOI 10.1038/ncb3169; Cozzo AJ, 2018, COMPR PHYSIOL, V8, P237, DOI 10.1002/cphy.c170008; Dawson DW, 2013, CANCER …	27	0	0	3	3	TAYLOR & FRANCIS INC	PHILADELPHIA	530 WALNUT STREET, STE 850, PHILADELPHIA, PA 19106 USA	2162-3945	2162-397X		ADIPOCYTE	Adipocyte	DEC 31	2022	11	1
J	KATO, T; FUKATSU, H; ITO, K; TADOKORO, M; OTA, T; IKEDA, M; ISOMURA, T; ITO, S; NISHINO, M; ISHIGAKI, T				KATO, T; FUKATSU, H; ITO, K; TADOKORO, M; OTA, T; IKEDA, M; ISOMURA, T; ITO, S; NISHINO, M; ISHIGAKI, T			FLUORODEOXYGLUCOSE POSITRON EMISSION TOMOGRAPHY IN PANCREATIC-CANCER - AN UNSOLVED PROBLEM	EUROPEAN JOURNAL OF NUCLEAR MEDICINE			English	Article						POSITRON EMISSION TOMOGRAPHY; FLUORODEOXYGLUCOSE; PANCREATIC CANCER; MASS-FORMING PANCREATITIS; INFLAMMATION	PET; ACCUMULATION	The aim of this study was to examine the significance and problems of 2-[fluorine-18]-2-deoxy-d-glucose (FDG) positron emission tomography (PET) in diagnosing pancreatic cancer and mass-forming pancreatitis (MFP). PET, X-ray computed tomography (CT) and magnetic resonance (MR) imaging were performed in 15 patients with pancreatic cancer and nine patients with MFP. The areas of the PET scan were d…	NAGOYA UNIV,SCH MED,DEPT RADIOL,SHOWA KU,NAGOYA,AICHI 466,JAPAN; NAGOYA UNIV,SCH MED,DEPT MED INFORMAT & MED RECORDS,NAGOYA,AICHI 466,JAPAN				Ikeda, Mitsuru/B-5163-2010	Ikeda, Mitsuru/0000-0002-5695-3527				BARES R, 1993, NUCL MED COMMUN, V14, P596, DOI 10.1097/00006231-199307000-00013; BURK D, 1967, JNCI-J NATL CANCER I, V38, P839; EHRENKAUFER RE, 1984, J NUCL MED, V25, P333; FUKUDA H, 1982, EUR J NUCL MED, V7, P294, DOI 10.1007/BF00253423; HIGASHI K, 1993, J NUCL MED, V34, P414; HUBNER KF, 1979, J NUCL MED, V20, P507; IDO T, 1977, J ORG CHEM, V9, P931; IIDA H, 1989, IEEE T NUCL SCI, V36, P1006, DO…	24	49	51	0	1	SPRINGER VERLAG	NEW YORK	175 FIFTH AVE, NEW YORK, NY 10010	0340-6997			EUR J NUCL MED	Eur. J. Nucl. Med.	JAN	1995	22	1
J	Trivedi, T; Guise, TA				Trivedi, Trupti; Guise, Theresa A.			Systemic effects of abnormal bone resorption on muscle, metabolism, and cognition	BONE			English	Article						Bone metastasis; Bone remodeling; TGF-beta; Bone microenvironment; Bisphosphonate; Muscle weakness; Cognitive impairment; Glucose metabolism	ANDROGEN DEPRIVATION THERAPY; BREAST-CANCER PATIENTS; GROWTH-FACTOR-BETA; PROSTATE-CANCER; TGF-BETA; ZOLEDRONIC ACID; MINERAL DENSITY; FRACTURE RISK; ADJUVANT CHEMOTHERAPY; PREMENOPAUSAL WOMEN	Skeletal tissue is dynamic, undergoing constant remodeling to maintain musculoskeletal integrity and balance in the human body. Recent evidence shows that apart from maintaining homeostasis in the local microenvironment, the skeleton systemically affects other tissues. Several cancer-associated and noncancer-associated bone disorders can disrupt the physiological homeostasis locally in the bone m…	[Trivedi, Trupti; Guise, Theresa A.] Univ Texas MD Anderson Canc Ctr, Dept Endocrine Neoplasia & Hormonal Disorders, 1515 Holcombe Blvd,Unit 1063, Houston, TX 77030 USA		Guise, TA (通讯作者)，Univ Texas MD Anderson Canc Ctr, Dept Endocrine Neoplasia & Hormonal Disorders, 1515 Holcombe Blvd,Unit 1063, Houston, TX 77030 USA.	taguise@mdanderson.org			University of Texas MD Anderson Cancer Center's Department of Endocrine Neoplasia and Hormonal Disorders; Rolanette and Berdon Bone Disease Research Program of Texas; Cancer Prevention Research Institute of Texas (CPRIT); CPRIT Scholar in Cancer Research; CPRIT [RR190108]; NIH [R01CA206025]; Department of Defense [BC171929]	University of Texas MD Anderson Cancer Center's Department of Endocrine Neoplasia and Hormonal Disorders; Rolanette and Berdon Bone Disease Research Program of Texas; Cancer Prevention Research Institute of Texas (CPRIT); CPRIT Scholar in Cancer Research; CPRIT; NIH(United States Department of Health & Human ServicesNational Institutes of Health (NIH) - USA); Department of Defense(United States D…	The authors are grateful for support from The University of Texas MD Anderson Cancer Center's Department of Endocrine Neoplasia and Hormonal Disorders, The Rolanette and Berdon Bone Disease Research Program of Texas, the Cancer Prevention Research Institute of Texas (CPRIT), and Dive into The Pink. Dr. Guise, a CPRIT Scholar in Cancer Research, and Dr. Trivedi were supported by grants from CPRIT …	Ahles TA, 2002, J CLIN ONCOL, V20, P485, DOI 10.1200/JCO.2002.20.2.485; Alonso-Quinones H., 2020, ALZHEIMER DIS ASS DI, V35, P44; Appelman-Dijkstra NM, 2018, BEST PRACT RES CL EN, V32, P657, DOI 10.1016/j.beem.2018.05.005; Baker NL, 2011, AGE AGEING, V40, P49, DOI 10.1093/ageing/afq146; Baldock PA, 2007, J BIOL CHEM, V282, P19092, DOI 10.1074/jbc.M700644200; Ballinger TJ, 2018, BREAST CANCER RES …	191	1	1	6	10	ELSEVIER SCIENCE INC	NEW YORK	STE 800, 230 PARK AVE, NEW YORK, NY 10169 USA	8756-3282	1873-2763		BONE	Bone	JAN	2022	154
J	Albanes, D				Albanes, Demetrius			Vitamin D and Cancer: Diversity, Complexity, and Still a Ways to Go	CANCER PREVENTION RESEARCH			English	Article							D-BINDING PROTEIN; CIRCULATING 25-HYDROXYVITAMIN D; RANDOMIZED CONTROLLED-TRIAL; PROSTATE-CANCER; BREAST-CANCER; PANCREATIC-CANCER; COHORT CONSORTIUM; D SUPPLEMENTATION; CARDIOVASCULAR-DISEASE; PRIMARY PREVENTION	Vitamin D has taken a center-stage role in our basic and population research quest for the panacea for all human maladies, including cancer, yet sufficient evidence for a beneficial role has existed only for bone health. This Commentary discusses and places into a broader context the report of Chandler and colleagues that found a protective association for higher vitamin D status in colorectal ca…	NCI, Div Canc Epidemiol & Genet, Bethesda, MD 20892 USA		Albanes, D (通讯作者)，NCI, Div Canc Epidemiol & Genet, 9609 Med Ctr Dr,6E342, Bethesda, MD 20892 USA.	daa@nih.gov			Division of Cancer Epidemiology and Genetics, National Cancer Institute, NIH, DHHS; NATIONAL CANCER INSTITUTE [ZIACP010195] Funding Source: NIH RePORTER	Division of Cancer Epidemiology and Genetics, National Cancer Institute, NIH, DHHS; NATIONAL CANCER INSTITUTE(United States Department of Health & Human ServicesNational Institutes of Health (NIH) - USANIH National Cancer Institute (NCI))	This work was supported by the Intramural Research Program of the Division of Cancer Epidemiology and Genetics, National Cancer Institute, NIH, DHHS.	Ahn J, 2010, HUM MOL GENET, V19, P2739, DOI 10.1093/hmg/ddq155; Albanes D, 2011, CANCER EPIDEM BIOMAR, V20, P1850, DOI 10.1158/1055-9965.EPI-11-0403; [Anonymous], 2011, DIET REF INT CALC VI; Bauer SR, 2013, MEDICINE, V92, P123, DOI 10.1097/MD.0b013e3182943bc2; Cashman KD, 2015, J STEROID BIOCHEM, V148, P19, DOI 10.1016/j.jsbmb.2015.01.023; Chandler PD, 2015, CANCER PREV RES, V8, P675, DOI 10.1158…	31	7	7	0	10	AMER ASSOC CANCER RESEARCH	PHILADELPHIA	615 CHESTNUT ST, 17TH FLOOR, PHILADELPHIA, PA 19106-4404 USA	1940-6207	1940-6215		CANCER PREV RES	Cancer Prev. Res.	AUG	2015	8	8
J	Zhou, WD; Capello, M; Fredolini, C; Piemonti, L; Liotta, LA; Novelli, F; Petricoin, EF				Zhou, Weidong; Capello, Michela; Fredolini, Claudia; Piemonti, Lorenzo; Liotta, Lance A.; Novelli, Francesco; Petricoin, Emanuel F.			Proteomic Analysis of Pancreatic Ductal Adenocarcinoma Cells Reveals Metabolic Alterations	JOURNAL OF PROTEOME RESEARCH			English	Article						mass spectrometry; LTQ-Orbitrap; proteomics; pancreatic ductal adenocarcinoma; metabolism; Warburg effect	SPECTROMETRY-BASED PROTEOMICS; MASS-SPECTROMETRY; PYRUVATE-KINASE; TUMOR-GROWTH; SUPEROXIDE-DISMUTASE; BIOMARKER DISCOVERY; COLORECTAL-CANCER; PROTEIN; M2; CYTOSKELETON	In this present work, we characterized the proteomes of pancreatic ductal adenocarcinoma (PDAC) cells and normal pancreatic duct cells by mass spectrometry using LTQ: Orbitrap, and identified more than 1200 proteins from each sample. On the basis of spectra count label-free quantification approach, we identified a large number of differentially expressed metabolic enzymes and proteins involved in…	[Zhou, Weidong; Fredolini, Claudia; Liotta, Lance A.; Petricoin, Emanuel F.] George Mason Univ, Ctr Appl Prote & Mol Med, Manassas, VA 20110 USA; [Capello, Michela; Fredolini, Claudia; Novelli, Francesco] San Giovanni Battista Hosp, Ctr Expt Res & Med Studies, I-10126 Turin, Italy; [Capello, Michela; Fredolini, Claudia; Novelli, Francesco] Univ Turin, Dept Med & Expt Oncol, I-10125 Turin, Italy; …		Zhou, WD (通讯作者)，George Mason Univ, Ctr Appl Prote & Mol Med, 10900 Univ Blvd,MS 1A9, Manassas, VA 20110 USA.	wzhou@gmu.edu	Piemonti, Lorenzo/P-7605-2017; Novelli, Francesco/Z-5990-2019	Piemonti, Lorenzo/0000-0002-2172-2198; Fredolini, Claudia/0000-0002-7674-2014; Capello, Michela/0000-0001-5810-6375; NOVELLI, FRANCESCO/0000-0002-6259-5666	Associazione Italiana Ricerca sul Cancro (AIRC) [5548]; Fondazione San Paolo; Minister della Salute: Progetto integrato Oncologia, Regione; Piemonte: Ricerca Industriale e Sviluppo Precompetitivo (BIOPRO and ONCOPROT); Ricerca Industriale "Converging Technologies" (BIOTHER); Progetti strategici su tematiche di interesse regionale o sovra regionale (IMMONC); Ricerca Sanitaria Finalizzata; Ricerca …	Associazione Italiana Ricerca sul Cancro (AIRC)(Fondazione AIRC per la ricerca sul cancro); Fondazione San Paolo(Compagnia di San Paolo); Minister della Salute: Progetto integrato Oncologia, Regione; Piemonte: Ricerca Industriale e Sviluppo Precompetitivo (BIOPRO and ONCOPROT); Ricerca Industriale "Converging Technologies" (BIOTHER); Progetti strategici su tematiche di interesse regionale o sovra…	This work was supported in part by grants from the Associazione Italiana Ricerca sul Cancro (AIRC nr. 5548), Fondazione San Paolo (Special Project Oncology), Minister della Salute: Progetto integrato Oncologia, Regione Piemonte: Ricerca Industriale e Sviluppo Precompetitivo (BIOPRO and ONCOPROT), Ricerca Industriale "Converging Technologies" (BIOTHER), Progetti strategici su tematiche di interess…	Aebersold R, 2003, NATURE, V422, P198, DOI 10.1038/nature01511; Albrethsen J, 2010, MOL CELL PROTEOMICS, V9, P988, DOI 10.1074/mcp.M900546-MCP200; Aspinall-O'Dea M, 2007, PROTEOM CLIN APPL, V1, P1066, DOI 10.1002/prca.200700144; Bantscheff M, 2007, ANAL BIOANAL CHEM, V389, P1017, DOI 10.1007/s00216-007-1486-6; Bloomston M, 2006, CANCER RES, V66, P2592, DOI 10.1158/0008-5472.CAN-05-3659; BRUNS GAP…	50	28	29	0	5	AMER CHEMICAL SOC	WASHINGTON	1155 16TH ST, NW, WASHINGTON, DC 20036 USA	1535-3893	1535-3907		J PROTEOME RES	J. Proteome Res.	APR	2011	10	4
J	Pi, M; Quarles, LD				Pi, Min; Quarles, L. Darryl			Multiligand Specificity and Wide Tissue Expression of GPRC6A Reveals New Endocrine Networks	ENDOCRINOLOGY			English	Review							PROSTATE-CANCER RISK; PROTEIN-COUPLED RECEPTORS; C-REACTIVE PROTEIN; BETA-CELL; INSULIN-RESISTANCE; AMINO-ACIDS; L-ARGININE; OSTEOCALCIN; BONE; TESTOSTERONE	Emerging evidence supports the hypothesis that the skeleton is an endocrine organ that regulates energy metabolism through the release of the osteoblast-derived hormone, osteocalcin (Ocn). This bone-pancreas endocrine network is controversial because important gaps remain to be filled in our knowledge of the physiological effects of Ocn in multiple organs and the complex alterations in other horm…	[Quarles, L. Darryl] Univ Tennessee, Ctr Hlth Sci, Dept Med, Div Nephrol, Memphis, TN 38163 USA		Quarles, LD (通讯作者)，Univ Tennessee, Ctr Hlth Sci, Dept Med, Div Nephrol, 19 S Manassas St, Memphis, TN 38163 USA.			Quarles, L. Darryl/0000-0002-5082-7896; Pi, Min/0000-0002-0319-8003	National Institutes of Health [5R01AR037308]; NATIONAL INSTITUTE OF ARTHRITIS AND MUSCULOSKELETAL AND SKIN DISEASES [R01AR037308] Funding Source: NIH RePORTER; NATIONAL INSTITUTE OF DIABETES AND DIGESTIVE AND KIDNEY DISEASES [R01DK095812] Funding Source: NIH RePORTER	National Institutes of Health(United States Department of Health & Human ServicesNational Institutes of Health (NIH) - USA); NATIONAL INSTITUTE OF ARTHRITIS AND MUSCULOSKELETAL AND SKIN DISEASES(United States Department of Health & Human ServicesNational Institutes of Health (NIH) - USANIH National Institute of Arthritis & Musculoskeletal & Skin Diseases (NIAMS)); NATIONAL INSTITUTE OF DIABETES A…	This work was supported by National Institutes of Health grant 5R01AR037308.	Allen NE, 2008, BRIT J CANCER, V98, P1574, DOI 10.1038/sj.bjc.6604331; Bodine PVN, 1999, BONE, V25, P535, DOI 10.1016/S8756-3282(99)00213-6; Brauner-Osborne H, 2007, CURR DRUG TARGETS, V8, P169, DOI 10.2174/138945007779315614; Christiansen B, 2007, BRIT J PHARMACOL, V150, P798, DOI 10.1038/sj.bjp.0707121; Clegg NJ, 2011, PLOS ONE, V6, DOI 10.1371/journal.pone.0017449; Clemens TL, 2011, J BONE MIN…	61	66	70	1	15	ENDOCRINE SOC	WASHINGTON	2055 L ST NW, SUITE 600, WASHINGTON, DC 20036 USA	0013-7227	1945-7170		ENDOCRINOLOGY	Endocrinology	MAY	2012	153	5
J	Yoshioka, M; Sato, T; Furuya, T; Shibata, S; Andoh, H; Asanuma, Y; Hatazawa, J; Shimosegawa, E; Koyama, K; Yamamoto, Y				Yoshioka, M; Sato, T; Furuya, T; Shibata, S; Andoh, H; Asanuma, Y; Hatazawa, J; Shimosegawa, E; Koyama, K; Yamamoto, Y			Role of positron emission tomography with 2-deoxy-2-[F-18]fluoro-D-glucose in evaluating the effects of arterial infusion chemotherapy and radiotherapy on pancreatic cancer	JOURNAL OF GASTROENTEROLOGY			English	Article						FDG-PET; pancreatic cancer; treatment response; arterial infusion chemotherapy; radiotherapy	F-18 FLUORODEOXYGLUCOSE PET; FDG-PET; INTRAOPERATIVE RADIOTHERAPY; DIFFERENTIAL-DIAGNOSIS; TUMOR RESPONSE; METABOLISM; CARCINOMA; SURVIVAL; THERAPY; HEAD	Background This study evaluated the usefulness of positron emission tomography with 2-deoxy-2[F-18]fluoro-D-glucose (FDG-PET) in monitoring the response to continuous arterial infusion chemotherapy (CAI) combined with external radiation therapy (ERT) for unresectable pancreatic carcinomas. Methods. Ten patients with unresectable pancreatic cancer were enrolled in this study. Computed tomography (…	Akita Univ, Sch Med, Dept Surg, Akita 0108543, Japan; Akita City Hosp, Dept Surg, Akita, Japan; Akita Res Inst Brain & Blood Vessels, Dept Radiol & Nucl Med, Akita, Japan		Yoshioka, M (通讯作者)，Akita Univ, Sch Med, Dept Surg, 1-1-1 Hondo, Akita 0108543, Japan.		Hatazawa, Jun/D-2336-2009					BARES R, 1994, RADIOLOGY, V192, P79, DOI 10.1148/radiology.192.1.8208970; Berberat P, 1999, WORLD J SURG, V23, P882, DOI 10.1007/s002689900593; Delbeke D, 1999, J NUCL MED, V40, P1706; Findlay M, 1996, J CLIN ONCOL, V14, P700, DOI 10.1200/JCO.1996.14.3.700; HABERKORN U, 1993, J NUCL MED, V34, P12; Higashi T, 1999, J NUCL MED, V40, P1424; ISHIZU K, 1994, J COMPUT ASSIST TOMO, V18, P12, DOI 10.1097…	16	50	52	1	3	SPRINGER-VERLAG TOKYO	TOKYO	3-3-13, HONGO, BUNKYO-KU, TOKYO, 113-0033, JAPAN	0944-1174			J GASTROENTEROL	J. Gastroenterol.	JAN	2004	39	1
J	Schmied, BM; Ulrich, AB; Matsuzaki, H; Li, CH; Friess, H; Bochler, MW; Andron-Sandberg, A; Adrian, TE; Pour, PM				Schmied, BM; Ulrich, AB; Matsuzaki, H; Li, CH; Friess, H; Bochler, MW; Andron-Sandberg, A; Adrian, TE; Pour, PM			Alteration of the Langerhans islets in pancreatic cancer patients	INTERNATIONAL JOURNAL OF PANCREATOLOGY			English	Article							GLUCOSE-METABOLISM; DIABETES-MELLITUS; AMYLOID POLYPEPTIDE; PATHO-PHYSIOLOGY; CELL; INSULIN; SECRETION; RISK; ADENOCARCINOMA; CLASSIFICATION	An abnormal glucose metabolism occurs in up to 80% of pancreatic cancer patients shortly or a few months before the first clinical admission. Reasons for this abnormality are obscure. We investigated immunohistochemically the pattern of islets in 14 pancreatic cancer specimens and used 14 chronic pancreatitis samples and 10 normal pancreata as controls. To study the topographical relationship of …	Univ Nebraska, Med Ctr, Eppley Inst Res Canc & Allied Dis, Nebraska Med Ctr 986805, Omaha, NE 68198 USA; Insel Hosp, Dept Visceral & Transplantat Surg, Bern, Switzerland; Univ Bonn, Dept Surg, Bonn, Germany; Kumamoto Univ, Dept Surg 2, Kumamoto, Japan; Univ Bergen, Dept Surg, N-5014 Bergen, Norway; Creighton Univ, Sch Med, Dept Biomed Sci, Omaha, NE 68178 USA; Univ Nebraska, Med Ctr, Dept Pathol …		Pour, PM (通讯作者)，Univ Nebraska, Med Ctr, Eppley Inst Res Canc & Allied Dis, Nebraska Med Ctr 986805, Omaha, NE 68198 USA.		Adrian, Thomas E/D-8484-2012	Schmied, Bruno/0000-0003-4552-7386; Adrian, Thomas/0000-0002-5051-1111	NCI NIH HHS [CA367127, 5RO1 CA60479, P50CA72712] Funding Source: Medline	NCI NIH HHS(United States Department of Health & Human ServicesNational Institutes of Health (NIH) - USANIH National Cancer Institute (NCI))		AGUILARPARADA E, 1969, AM J MED SCI, V257, P415, DOI 10.1097/00000441-196906000-00008; AMMANN RW, 1980, SCHWEIZ MED WSCHR, V110, P1322; ARIYAMA J, 1990, INT J PANCREATOL, V7, P37; BANK S, 1975, AM J GASTROENTEROL, V64, P13; BARNES AJ, 1976, LANCET, V1, P219; Basso D, 1995, ANTICANCER RES, V15, P2585; BASSO D, 1994, PANCREAS, V9, P332, DOI 10.1097/00006676-199405000-00008; Basso D, 1997, PANCREAS,…	51	18	19	0	0	HUMANA PRESS INC	TOTOWA	999 RIVERVIEW DRIVE SUITE 208, TOTOWA, NJ 07512 USA	0169-4197			INT J PANCREATOL	Int. J. Pancreatol.	DEC	2000	28	3
J	Sayad, A; Najafi, S; Hussen, BM; Jamali, E; Taheri, M; Ghafouri-Fard, S				Sayad, Arezou; Najafi, Sajad; Hussen, Bahsad Mahmud; Jamali, Elena; Taheri, Mohammad; Ghafouri-Fard, Soudeh			The role of circular RNAs in pancreatic cancer: new players in tumorigenesis and potential biomarkers	PATHOLOGY RESEARCH AND PRACTICE			English	Article						Pancreatic cancer; Circular RNA; Tumorigenesis; Biomarker; Expression	EXPRESSION PROFILE; DIAGNOSIS; ADENOCARCINOMA; CELLS; PROGNOSIS; INVASION; PROLIFERATION; EPIDEMIOLOGY; MIGRATION; PROMOTES	Circular RNAs (circRNAs) are a newly identified class of non-coding RNAs (ncRNAs) which show different structure compared to other RNAs in terms of their covalently closed ends. To date, a huge number of circRNAs have been identified in various species and also several databases have been created for storing and providing accessibility to retrieved data on identified circRNAs. They are produced b…	[Sayad, Arezou; Ghafouri-Fard, Soudeh] Shahid Beheshti Univ Med Sci, Sch Med, Dept Med Genet, Tehran, Iran; [Najafi, Sajad] Shahid Beheshti Univ Med Sci, Sch Adv Technol Med, Dept Med Biotechnol, Tehran, Iran; [Hussen, Bahsad Mahmud] Hawler Med Univ, Dept Pharmacognosy, Coll Pharm, Erbil, Kurdistan, Iraq; [Hussen, Bahsad Mahmud] Lebanese French Univ, Ctr Res & Strateg Studies, Erbil, Kurdistan, I…		Ghafouri-Fard, S (通讯作者)，Shahid Beheshti Univ Med Sci, Sch Med, Dept Med Genet, Tehran, Iran.; Taheri, M (通讯作者)，Jena Univ Hosp, Inst Human Genet, Jena, Germany.	mohammad.taheri@uni-jena.de; s.ghafourifard@sbmu.ac.ir						An Y, 2018, CELL PHYSIOL BIOCHEM, V51, P2224, DOI 10.1159/000495868; Bach DH, 2019, MOL THER-NUCL ACIDS, V16, P118, DOI 10.1016/j.omtn.2019.02.005; Brozzi F, 2021, INT J MOL SCI, V22, DOI 10.3390/ijms22041503; Chen GW, 2017, ONCOTARGETS THER, V10, P5783, DOI 10.2147/OTT.S150678; Chen XP, 2016, SCI REP-UK, V6, DOI 10.1038/srep34985; Chen X, 2019, THERANOSTICS, V9, P588, DOI 10.7150/thno.29678; Che…	72	0	0	0	0	ELSEVIER GMBH	MUNICH	HACKERBRUCKE 6, 80335 MUNICH, GERMANY	0344-0338	1618-0631		PATHOL RES PRACT	Pathol. Res. Pract.	APR	2022	232
J	Gowda, GAN; Raftery, D				Gowda, G. A. Nagana; Raftery, Daniel			Recent Advances in NMR-Based Metabolomics	ANALYTICAL CHEMISTRY			English	Review							NUCLEAR-MAGNETIC-RESONANCE; PANCREATIC INTRAEPITHELIAL NEOPLASIA; CANCER-CELL METABOLISM; GASTRIC-CANCER; GC-MS; STATISTICAL CORRELATIONS; DUCTAL ADENOCARCINOMA; H-1-NMR SPECTROSCOPY; SPECTRAL INTEGRATION; METABONOMIC ANALYSIS		[Gowda, G. A. Nagana; Raftery, Daniel] Univ Washington, Northwest Metabol Res Ctr, Dept Anesthesiol & Pain Med, Seattle, WA 98109 USA; [Raftery, Daniel] Univ Washington, Dept Chem, Seattle, WA 98109 USA; [Raftery, Daniel] Fred Hutchinson Canc Res Ctr, Seattle, WA 98109 USA		Raftery, D (通讯作者)，Univ Washington, Northwest Metabol Res Ctr, Dept Anesthesiol & Pain Med, Seattle, WA 98109 USA.; Raftery, D (通讯作者)，Univ Washington, Dept Chem, Seattle, WA 98109 USA.; Raftery, D (通讯作者)，Fred Hutchinson Canc Res Ctr, Seattle, WA 98109 USA.	draftery@uw.edu			NIH [R01GM085291, P30DK035816, P30CA015704-40]; NATIONAL CANCER INSTITUTE [P30CA015704] Funding Source: NIH RePORTER; NATIONAL INSTITUTE OF DIABETES AND DIGESTIVE AND KIDNEY DISEASES [P30DK035816] Funding Source: NIH RePORTER; NATIONAL INSTITUTE OF GENERAL MEDICAL SCIENCES [R01GM085291] Funding Source: NIH RePORTER	NIH(United States Department of Health & Human ServicesNational Institutes of Health (NIH) - USA); NATIONAL CANCER INSTITUTE(United States Department of Health & Human ServicesNational Institutes of Health (NIH) - USANIH National Cancer Institute (NCI)); NATIONAL INSTITUTE OF DIABETES AND DIGESTIVE AND KIDNEY DISEASES(United States Department of Health & Human ServicesNational Institutes of Healt…	Financial support from NIH (Grants R01GM085291, P30DK035816, and P30CA015704-40) is gratefully acknowledged.	Adamko DJ, 2016, BMC INFECT DIS, V16, DOI 10.1186/s12879-016-1709-6; Amiot A, 2015, J PROTEOME RES, V14, P3871, DOI 10.1021/acs.jproteome.5b00277; Andre M, 2014, ANAL CHEM, V86, P10749, DOI 10.1021/ac502792u; Austdal M, 2015, INT J MOL SCI, V16, P21520, DOI 10.3390/ijms160921520; Bahado-Singh R. O., 2016, J MATERN-FETAL NEO M, P1; Banoei MM, 2014, CLIN INVEST MED, V37, pE363; Bertrand S, 2016, MO…	171	95	97	2	182	AMER CHEMICAL SOC	WASHINGTON	1155 16TH ST, NW, WASHINGTON, DC 20036 USA	0003-2700	1520-6882		ANAL CHEM	Anal. Chem.	JAN 3	2017	89	1
J	Kim, PK; Halbrook, CJ; Kerk, SA; Radyk, M; Wisner, S; Kremer, DM; Sajjakulnukit, P; Andren, A; Hou, SW; Trivedi, A; Thurston, G; Anand, A; Yan, L; Salamanca-Cardona, L; Welling, SD; Zhang, L; Pratt, MR; Keshari, KR; Ying, HQ; Lyssiotis, CA				Kim, Peter K.; Halbrook, Christopher J.; Kerk, Samuel A.; Radyk, Megan; Wisner, Stephanie; Kremer, Daniel M.; Sajjakulnukit, Peter; Andren, Anthony; Hou, Sean W.; Trivedi, Ayush; Thurston, Galloway; Anand, Abhinav; Yan, Liang; Salamanca-Cardona, Lucia; Welling, Samuel D.; Zhang, Li; Pratt, Matthew R.; Keshari, Kayvan R.; Ying, Haoqiang; Lyssiotis, Costas A.			Hyaluronic acid fuels pancreatic cancer cell growth	ELIFE			English	Article						pancreatic cancer; tumor metabolism; tumor microenvironment; extracellular matrix; hyaluronic acid; hexosamine biosynthetic pathway; Human; Mouse	CHONDROITIN SULFATE; METABOLISM; ADENOCARCINOMA; PRESSURE; SUPPORT; BIOLOGY; PROTEIN; TUMORS	Rewired metabolism is a hallmark of pancreatic ductal adenocarcinomas (PDA). Previously, we demonstrated that PDA cells enhance glycosylation precursor biogenesis through the hexosamine biosynthetic pathway (HBP) via activation of the rate limiting enzyme, glutamine-fructose 6-phosphate amidotransferase 1 (GFAT1). Here, we genetically ablated GFAT1 in human PDA cell lines, which completely blocke…	[Kim, Peter K.; Kerk, Samuel A.; Sajjakulnukit, Peter] Univ Michigan, Doctoral Program Canc Biol, Ann Arbor, MI 48109 USA; [Kim, Peter K.; Halbrook, Christopher J.; Kerk, Samuel A.; Radyk, Megan; Wisner, Stephanie; Kremer, Daniel M.; Sajjakulnukit, Peter; Andren, Anthony; Hou, Sean W.; Trivedi, Ayush; Thurston, Galloway; Anand, Abhinav; Welling, Samuel D.; Zhang, Li; Lyssiotis, Costas A.] Univ Mi…		Lyssiotis, CA (通讯作者)，Univ Michigan, Dept Mol & Integrat Physiol, Ann Arbor, MI 48109 USA.; Lyssiotis, CA (通讯作者)，Univ Michigan, Dept Internal Med, Div Gastroenterol & Hepatol, Ann Arbor, MI 48109 USA.; Lyssiotis, CA (通讯作者)，Univ Michigan, Rogel Canc Ctr, Ann Arbor, MI 48109 USA.	clyssiot@med.umich.edu	Yan, Liang/AFE-8595-2022; Yan, Liang/AAF-6382-2022	Yan, Liang/0000-0002-3002-5431; Yan, Liang/0000-0002-3002-5431; Radyk, Megan/0000-0002-3660-2906; Sajjakulnukit, Peter/0000-0002-8556-7481	National Cancer Institute [T32AI007413, F31CA243344, K99CA241357, F31CA24745701, R01CA237466, R01CA252037, R21CA212958, R37CA237421, R01CA248160, R01CA244931, F99/K00CA264414]; National Institute of Diabetes and Digestive and Kidney Diseases [P30DK034933]; Stand Up To Cancer Research Grant; Thompson Family Foundation; STARR Cancer Consortium; National Cancer Institute Cancer Center Support Grant …	National Cancer Institute(United States Department of Health & Human ServicesNational Institutes of Health (NIH) - USANIH National Cancer Institute (NCI)); National Institute of Diabetes and Digestive and Kidney Diseases(United States Department of Health & Human ServicesNational Institutes of Health (NIH) - USANIH National Institute of Diabetes & Digestive & Kidney Diseases (NIDDK)); Stand Up To…	National Cancer Institute Cancer Biology Training Grant,T32AI007413 Peter K Kim Samuel A Kerk; National Cancer Institute Predoctoral Fellowship F31CA243344 Peter K Kim; National Cancer Institute Pathway to Independence Award K99CA241357 Christopher J Halbrook; National Institute of Diabetes and Digestive and Kidney Diseases Postdoctoral Support P30DK034933 Christopher J Halbrook; National Cancer …	Akella NM, 2019, BMC BIOL, V17, DOI 10.1186/s12915-019-0671-3; Bond MR, 2015, J CELL BIOL, V208, P869, DOI 10.1083/jcb.201501101; Campbell S, 2021, ELIFE, V10, DOI [10.7554/eLife.62644, 10.7554/eLife.62644.sa1, 10.7554/eLife.62644.sa2]; Commisso C, 2014, NAT PROTOC, V9, P182, DOI 10.1038/nprot.2014.004; Commisso C, 2013, NATURE, V497, P633, DOI 10.1038/nature12138; Dalin S, 2019, CANCER RES, V79,…	61	0	0	6	6	eLIFE SCIENCES PUBL LTD	CAMBRIDGE	SHERATON HOUSE, CASTLE PARK, CAMBRIDGE, CB3 0AX, ENGLAND	2050-084X			ELIFE	eLife	DEC 24	2021	10
J	Jeong, DW; Lee, S; Chun, YS				Jeong, Do-Won; Lee, Seulbee; Chun, Yang-Sook			How cancer cells remodel lipid metabolism: strategies targeting transcription factors	LIPIDS IN HEALTH AND DISEASE			English	Review						Lipid metabolism; Transcription factor; Cancer	FATTY-ACID SYNTHASE; FARNESOID-X-RECEPTOR; PROLIFERATOR-ACTIVATED RECEPTORS; BINDING PROTEIN CHREBP; COA DESATURASE 1; BREAST-CANCER; PROSTATE-CANCER; TUMOR-GROWTH; PANCREATIC-CANCER; HEPATOCELLULAR-CARCINOMA	Reprogramming of lipid metabolism has received increasing recognition as a hallmark of cancer cells because lipid dysregulation and the alteration of related enzyme profiles are closely correlated with oncogenic signals and malignant phenotypes, such as metastasis and therapeutic resistance. In this review, we describe recent findings that support the importance of lipids, as well as the transcri…	[Jeong, Do-Won; Lee, Seulbee; Chun, Yang-Sook] Seoul Natl Univ, Dept Biomed Sci, Coll Med, Seoul 03080, South Korea; [Jeong, Do-Won; Lee, Seulbee; Chun, Yang-Sook] Seoul Natl Univ, Dept Physiol, Coll Med, Seoul 03080, South Korea; [Chun, Yang-Sook] Seoul Natl Univ, Ischem Hypox Dis Inst, Coll Med, Seoul 03080, South Korea		Chun, YS (通讯作者)，Seoul Natl Univ, Dept Biomed Sci, Coll Med, Seoul 03080, South Korea.; Chun, YS (通讯作者)，Seoul Natl Univ, Dept Physiol, Coll Med, Seoul 03080, South Korea.; Chun, YS (通讯作者)，Seoul Natl Univ, Ischem Hypox Dis Inst, Coll Med, Seoul 03080, South Korea.	chunys@snu.ac.kr		Chun, Yang-Sook/0000-0002-1261-9498	National Research Foundation of Korea [2019R1A2C2083886, 2018R1A5A2025964]	National Research Foundation of Korea(National Research Foundation of Korea)	This work was supported by National Research Foundation of Korea (No. 2019R1A2C2083886, 2018R1A5A2025964).	Ahern TP, 2011, JNCI-J NATL CANCER I, V103, P1461, DOI 10.1093/jnci/djr291; Airley RE, 2014, BRIT J CANCER, V110, P715, DOI 10.1038/bjc.2013.765; Al-Jameel Waseem, 2019, Genes Cancer, V10, P80, DOI 10.18632/genesandcancer.192; AMES BN, 1995, P NATL ACAD SCI USA, V92, P5258, DOI 10.1073/pnas.92.12.5258; An O, 2016, NUCLEIC ACIDS RES, V44, pD992, DOI 10.1093/nar/gkv1123; Anakk S, 2013, CELL REP, V5…	233	3	3	4	5	BMC	LONDON	CAMPUS, 4 CRINAN ST, LONDON N1 9XW, ENGLAND		1476-511X		LIPIDS HEALTH DIS	Lipids Health Dis.	NOV 14	2021	20	1
J	Zhang, XP; Chen, QJJ; Liu, Q; Wang, Y; Wang, F; Zhao, ZM; Zhao, GD; Lau, WY; Gao, YZ; Liu, R				Zhang, Xiu-Ping; Chen, Qinjunjie; Liu, Qu; Wang, Yang; Wang, Fei; Zhao, Zhi-Ming; Zhao, Guo-Dong; Lau, Wan Yee; Gao, Yu-Zhen; Liu, Rong			Development and validation of glycolysis-related prognostic score for prediction of prognosis and chemosensitivity of pancreatic ductal adenocarcinoma	JOURNAL OF CELLULAR AND MOLECULAR MEDICINE			English	Article						chemosensitivity; glycolysis; pancreatic ductal adenocarcinoma; prognosis; score	METABOLIC STRESS; TUMOR GLYCOLYSIS; CANCER; PROGRESSION; RESISTANCE; PHENOTYPE; SURVIVAL; REVEALS; CELLS; ACID	Pancreatic ductal adenocarcinoma (PDAC) is a lethal malignancy with aggressive biological behaviour. Its rapid proliferation and tumour growth require reprogramming of glucose metabolism or the Warburg effect. However, the association between glycolysis-related genes with clinical features and prognosis of PDAC is still unknown. Here, we used the meta-analysis to correlate the hazard ratios (HR) …	[Zhang, Xiu-Ping; Liu, Qu; Wang, Yang; Wang, Fei; Zhao, Zhi-Ming; Zhao, Guo-Dong; Lau, Wan Yee; Liu, Rong] Chinese Peoples Liberat Army PLA Gen Hosp, Fac Hepatobiliary Pancreat Surg, 28 Fuxing Rd, Beijing 100853, Peoples R China; [Chen, Qinjunjie] Second Mil Med Univ, Eastern Hepatobiliary Surg Hosp, Dept Hepat Surg 4, Shanghai, Peoples R China; [Lau, Wan Yee] Chinese Univ Hong Kong, Fac Med, Hon…		Liu, R (通讯作者)，Chinese Peoples Liberat Army PLA Gen Hosp, Fac Hepatobiliary Pancreat Surg, 28 Fuxing Rd, Beijing 100853, Peoples R China.; Gao, YZ (通讯作者)，Zhejiang Univ, Sch Med, Sir Run Run Shaw Hosp, Dept Clin Lab, Hangzhou 310016, Zhejiang, Peoples R China.	yuzhengao@zju.edu.cn; liurong301@126.com		Gao, Yuzhen/0000-0001-7485-5237				Bhattacharya D, 2020, DEV CELL, V53, P199, DOI 10.1016/j.devcel.2020.03.005; Bray F, 2018, CA-CANCER J CLIN, V68, P394, DOI 10.3322/caac.21492; Byun JK, 2015, HEPATOLOGY, V61, P953, DOI 10.1002/hep.27577; Cascone T, 2018, CELL METAB, V27, P977, DOI 10.1016/j.cmet.2018.02.024; Chan AKC, 2016, WORLD J GASTROENTERO, V22, P3471, DOI 10.3748/wjg.v22.i12.3471; Charoentong P, 2017, CELL REP, V18, P248, …	51	3	3	2	2	WILEY	HOBOKEN	111 RIVER ST, HOBOKEN 07030-5774, NJ USA	1582-1838	1582-4934		J CELL MOL MED	J. Cell. Mol. Med.	JUN	2021	25	12
J	Belalcazar, A; Shaib, WL; Farren, MR; Zhang, C; Chen, ZJ; Yang, LL; Lesinski, GB; El-Rayes, BF; Nagaraju, GP				Belalcazar, Astrid; Shaib, Walid L.; Farren, Matthew R.; Zhang, Chao; Chen, Zhengjia; Yang, Lily; Lesinski, Gregory B.; El-Rayes, Bassel F.; Nagaraju, Ganji Purnachandra			Inhibiting heat shock protein 90 and the ubiquitin-proteasome pathway impairs metabolic homeostasis and leads to cell death in human pancreatic cancer cells	CANCER			English	Article						carfilzomib; ganetespib; heat shock protein 90 (HSP90); pancreatic cancer; proteasome	ENDOPLASMIC-RETICULUM STRESS; HSP90 INHIBITOR; ER STRESS; AUTOPHAGY; SYSTEM; GROWTH; CARFILZOMIB; MECHANISMS; RESISTANCE; INDUCTION	BACKGROUNDHeat shock protein 90 (HSP90) and the ubiquitin-proteasome pathway play crucial roles in the homeostasis of pancreatic cancer cells. This study combined for the first time the HSP90 inhibitor ganetespib (Gan) and the proteasome inhibitor carfilzomib (Carf) to target key mechanisms of homeostasis in pancreatic cancer. It was hypothesized that Gan plus Carf would elicit potent antitumor a…	[Belalcazar, Astrid; Shaib, Walid L.; Farren, Matthew R.; Lesinski, Gregory B.; El-Rayes, Bassel F.; Nagaraju, Ganji Purnachandra] Emory Univ, Winship Canc Inst, Dept Hematol & Med Oncol, 1365 Clifton Rd Northeast,Off 3025, Atlanta, GA 30322 USA; [Zhang, Chao; Chen, Zhengjia] Emory Univ, Winship Canc Inst, Biostat & Bioinformat, Atlanta, GA 30322 USA; [Yang, Lily] Emory Univ, Winship Canc Inst, S…		Nagaraju, GP (通讯作者)，Emory Univ, Winship Canc Inst, Dept Hematol & Med Oncol, 1365 Clifton Rd Northeast,Off 3025, Atlanta, GA 30322 USA.	pganji@emory.edu	Nagaraju, Purnachandra/D-4193-2011; Short, Nicholas/I-3319-2019; el-rayes, bassel/ABD-2901-2021	Nagaraju, Purnachandra/0000-0002-4989-5234; Short, Nicholas/0000-0002-2983-2738; el-rayes, bassel/0000-0002-2661-5746	Georgia Cancer Coalition [00026700]; Kennedy seed money grant, Winship Cancer Institute, Emory University	Georgia Cancer Coalition; Kennedy seed money grant, Winship Cancer Institute, Emory University	This study was funded by the Georgia Cancer Coalition (grant 00026700) and a Kennedy seed money grant, Winship Cancer Institute, Emory University. The funders had no role in the study design, data collection and analysis, decision to publish, or preparation of the manuscript.	Antonucci L, 2015, P NATL ACAD SCI USA, V112, pE6166, DOI 10.1073/pnas.1519384112; Bagatell R, 2004, MOL CANCER THER, V3, P1021; Baker AF, 2014, J EXP CLIN CANC RES, V33, DOI 10.1186/s13046-014-0111-8; Bull EEA, 2004, CLIN CANCER RES, V10, P8077, DOI 10.1158/1078-0432.CCR-04-1212; Chiu HW, 2015, CANCER LETT, V365, P229, DOI 10.1016/j.canlet.2015.05.025; Clarke R, 2012, CANCER RES, V72, P1321, DOI…	50	13	15	0	14	WILEY	HOBOKEN	111 RIVER ST, HOBOKEN 07030-5774, NJ USA	0008-543X	1097-0142		CANCER-AM CANCER SOC	Cancer	DEC 15	2017	123	24
J	Sakurai, N; Miki, Y; Suzuki, T; Watanabe, K; Narita, T; Ando, K; Yung, TMC; Aoki, D; Sasano, H; Handa, H				Sakurai, Nobuyuki; Miki, Yasuhiro; Suzuki, Takashi; Watanabe, Keiko; Narita, Takashi; Ando, Kozue; Yung, Tetsu M. C.; Aoki, Daisuke; Sasano, Hironobu; Handa, Hiroshi			Systemic distribution and tissue localizations of human 17beta-hydroxysteroid dehydrogenase type 12	JOURNAL OF STEROID BIOCHEMISTRY AND MOLECULAR BIOLOGY			English	Article						17beta-hydroxysteroid dehydrogenase type 12; fatty acid; immunohistochemistry; quantitative RT-PCR	FATTY-ACID SYNTHASE; PANCREATIC BETA-CELLS; 17-BETA-HYDROXYSTEROID DEHYDROGENASES; LIPID-METABOLISM; BREAST-CANCER; MALONYL-COA; PROTEIN; SEQUENCE; GLUCOSE; INHIBITORS	The 17 beta-hydroxysteroid dehydrogenases (HSDs) are enzymes that catalyze the reduction of 17-ketosteroids or the oxidation of 17 beta-hydroxysteroids. 17 beta-HSD type 12, the most recently cloned member of this gene family, was classified into the 17 beta-HSD family based on sequence homology, rather than steroid catalyzing activity. Meanwhile, it has been reported that 17 beta-HSD type 12 may…	Tokyo Inst Technol, Grad Sch Biosci & Biotechnol, Yokohama, Kanagawa 2268501, Japan; Keio Univ, Sch Med, Dept Obstet & Gynecol, Shinjuku Ku, Tokyo 1608582, Japan; Tohoku Univ, Sch Med, Dept Pathol, Aoba Ku, Sendai, Miyagi 9808575, Japan		Handa, H (通讯作者)，Tokyo Inst Technol, Grad Sch Biosci & Biotechnol, 4259 Nagatsuta Cho, Yokohama, Kanagawa 2268501, Japan.	hhanda@bio.titech.ac.jp	Aoki, Daisuke/E-6650-2014					Adamski J, 2001, MOL CELL ENDOCRINOL, V171, P1, DOI 10.1016/S0303-7207(00)00383-X; Chirala SS, 2004, LIPIDS, V39, P1045, DOI 10.1007/s11745-004-1329-9; Efanov AM, 2004, DIABETES, V53, pS75, DOI 10.2337/diabetes.53.suppl_3.S75; GEISSLER WM, 1994, NAT GENET, V7, P34, DOI 10.1038/ng0594-34; He XY, 1998, J BIOL CHEM, V273, P10741, DOI 10.1074/jbc.273.17.10741; Ho SP, 2001, AM J PHYSIOL-CELL PH, V281,…	34	50	51	0	7	PERGAMON-ELSEVIER SCIENCE LTD	OXFORD	THE BOULEVARD, LANGFORD LANE, KIDLINGTON, OXFORD OX5 1GB, ENGLAND	0960-0760			J STEROID BIOCHEM	J. Steroid Biochem. Mol. Biol.	JUN	2006	99	4-5
J	Holt, MC; Assar, Z; Zavareh, RB; Lin, L; Anglin, J; Mashadova, O; Haldar, D; Mullarky, E; Kremer, DM; Cantley, LC; Kimmelman, AC; Stein, AJ; Lairson, LL; Lyssiotis, CA				Holt, Melissa C.; Assar, Zahra; Zavareh, Reza Beheshti; Lin, Lin; Anglin, Justin; Mashadova, Oksana; Haldar, Daniel; Mullarky, Edouard; Kremer, Daniel M.; Cantley, Lewis C.; Kimmelman, Alec C.; Stein, Adam J.; Lairson, Luke L.; Lyssiotis, Costas A.			Biochemical Characterization and Structure-Based Mutational Analysis Provide Insight into the Binding and Mechanism of Action of Novel Aspartate Aminotransferase Inhibitors	BIOCHEMISTRY			English	Article							FORCE-FIELD; PREDICTION; METABOLISM; EXPRESSION; MOLECULES; PROGRAM; PROTEIN	Pancreatic cancer cells are characterized by deregulated metabolic programs that facilitate growth and resistance to oxidative stress. Among these programs, pancreatic cancers preferentially utilize a metabolic pathway through the enzyme aspartate aminotransferase 1 [also known as glutamate oxaloacetate transaminase 1 (GOT1)] to support cellular redox homeostasis. As such, small molecule inhibito…	[Holt, Melissa C.; Assar, Zahra; Stein, Adam J.] Cayman Chem Co, 1180 East Ellsworth, Ann Arbor, MI 48108 USA; [Zavareh, Reza Beheshti; Anglin, Justin; Lairson, Luke L.] Calif Inst Biomed Res, 11119 North Torrey Pines Rd, La Jolla, CA 92037 USA; [Lin, Lin; Kremer, Daniel M.] Univ Michigan, Dept Mol & Integrat Physiol, Med Sch, Ann Arbor, MI 48109 USA; [Mashadova, Oksana; Mullarky, Edouard; Cantle…		Lyssiotis, CA (通讯作者)，Univ Michigan, Dept Mol & Integrat Physiol, Ann Arbor, MI 48109 USA.	clyssiot@med.umich.edu	Lyssiotis, Costas A/AAI-1923-2019	Lyssiotis, Costas A/0000-0001-9309-6141; Holt, Melissa/0000-0002-7883-924X; Haldar, Saurav/0000-0002-2346-0566	Pancreatic Cancer Action Network/AACR Pathway to Leadership award [13-70-25-LYSS]; Damon Runyon Cancer Research Foundation [DFS-09-14]; V Foundation for Cancer Research [V2016-009]; Kimmel Scholar Award from the Sidney Kimmel Foundation for Cancer Research [SKF-16-005]; Cancer Center Support Grant [P30 CA046592]; 2016 AACR-Bayer Innovation and Discovery Grant [16-80-44-LYSS]; 2017 AACR NextGen Gr…	Pancreatic Cancer Action Network/AACR Pathway to Leadership award; Damon Runyon Cancer Research Foundation; V Foundation for Cancer Research; Kimmel Scholar Award from the Sidney Kimmel Foundation for Cancer Research; Cancer Center Support Grant; 2016 AACR-Bayer Innovation and Discovery Grant; 2017 AACR NextGen Grant for Transformative Cancer Research; National Institutes of Health Grant(United S…	C.A.L. was supported by a Pancreatic Cancer Action Network/AACR Pathway to Leadership award (13-70-25-LYSS), Dale F. Frey Award for Breakthrough Scientists from the Damon Runyon Cancer Research Foundation (DFS-09-14), a Junior Scholar Award from The V Foundation for Cancer Research (V2016-009), a Kimmel Scholar Award from the Sidney Kimmel Foundation for Cancer Research (SKF-16-005), a Cancer Cen…	Anglin J, 2018, BIOORG MED CHEM LETT, V28, P2675, DOI 10.1016/j.bmcl.2018.04.061; Birsoy K, 2015, CELL, V162, P540, DOI 10.1016/j.cell.2015.07.016; D'Arcy A, 2014, ACTA CRYSTALLOGR F, V70, P1117, DOI 10.1107/S2053230X14015507; Dajnowicz S, 2017, NAT COMMUN, V8, DOI 10.1038/s41467-017-01060-y; Dajnowicz S, 2017, J BIOL CHEM, V292, P5970, DOI 10.1074/jbc.M116.774588; Emsley P, 2017, ACTA CRYSTALLOG…	30	15	15	3	10	AMER CHEMICAL SOC	WASHINGTON	1155 16TH ST, NW, WASHINGTON, DC 20036 USA	0006-2960			BIOCHEMISTRY-US	Biochemistry	NOV 27	2018	57	47
J	Zhou, WD; Capello, M; Fredolini, C; Racanicchi, L; Piemonti, L; Liotta, LA; Novelli, F; Petricoin, EF				Zhou, Weidong; Capello, Michela; Fredolini, Claudia; Racanicchi, Leda; Piemonti, Lorenzo; Liotta, Lance A.; Novelli, Francesco; Petricoin, Emanuel F.			MS analysis reveals O-methylation of L-lactate dehydrogenase from pancreatic ductal adenocarcinoma cells	ELECTROPHORESIS			English	Article						L-lactate dehydrogenase; Mass spectrometry; Metabolism; Methylation; Pancreatic ductal adenocarcinoma	SPECTROMETRY-BASED PROTEOMICS; MASS-SPECTROMETRY; CANCER-CELLS; IDENTIFICATION; EXPRESSION; PROTEINS; STRATEGY	L-lactate dehydrogenase (LDH) converts pyruvate to lactate when oxygen is absent or in short supply, and the enzyme plays a crucial role in cancer metabolism. The functions of many mammalian proteins are modulated by posttranslational modifications (PTMs), and it has been reported that LDH was subjected to several PTMs, including phosphorylation, acetylation, and methylation. In this present work…	[Zhou, Weidong; Fredolini, Claudia; Liotta, Lance A.; Petricoin, Emanuel F.] George Mason Univ, Ctr Appl Prote & Mol Med, Manassas, VA 20110 USA; [Capello, Michela; Fredolini, Claudia; Novelli, Francesco] San Giovanni Battista Hosp, Ctr Expt Res & Med Studies, Turin, Italy; [Capello, Michela; Fredolini, Claudia; Novelli, Francesco] Univ Turin, Dept Med & Expt Oncol, Turin, Italy; [Racanicchi, Led…		Zhou, WD (通讯作者)，George Mason Univ, Ctr Appl Prote & Mol Med, 10900 Univ Blvd,MS 1A9, Manassas, VA 20110 USA.	wzhou@gmu.edu	Piemonti, Lorenzo/P-7605-2017; Novelli, Francesco/Z-5990-2019	Piemonti, Lorenzo/0000-0002-2172-2198; Capello, Michela/0000-0001-5810-6375; NOVELLI, FRANCESCO/0000-0002-6259-5666; Fredolini, Claudia/0000-0002-7674-2014	Associazione Italiana Ricerca sul Cancro (AIRC) [5548]; Fondazione San Paolo (Special Project Oncology); Ministero della Salute: Progetto integrato Oncologia; Regione Piemonte: Ricerca Industriale e Sviluppo recompetitivo (BIOPRO); Regione Piemonte: Ricerca Industriale e Sviluppo recompetitivo (ONCOPROT); Ricerca Industriale "Converging Technologies" (BIOTHER); Progetti strategici su tematiche di…	Associazione Italiana Ricerca sul Cancro (AIRC)(Fondazione AIRC per la ricerca sul cancro); Fondazione San Paolo (Special Project Oncology); Ministero della Salute: Progetto integrato Oncologia(Ministry of Health, Italy); Regione Piemonte: Ricerca Industriale e Sviluppo recompetitivo (BIOPRO)(Regione Piemonte); Regione Piemonte: Ricerca Industriale e Sviluppo recompetitivo (ONCOPROT)(Regione Piem…	This work was supported in part by grants from the Associazione Italiana Ricerca sul Cancro (AIRC nr. 5548), Fondazione San Paolo (Special Project Oncology), Ministero della Salute: Progetto integrato Oncologia, Regione Piemonte: Ricerca Industriale e Sviluppo Precompetitivo (BIOPRO and ONCOPROT), Ricerca Industriale "Converging Technologies" (BIOTHER), Progetti strategici su tematiche di interes…	Aebersold R, 2003, NATURE, V422, P198, DOI 10.1038/nature01511; Chiou YY, 2012, ELECTROPHORESIS, V33, P451, DOI 10.1002/elps.201100280; Choudhary C, 2009, SCIENCE, V325, P834, DOI 10.1126/science.1175371; Cravatt BF, 2007, NATURE, V450, P991, DOI 10.1038/nature06525; Domon B, 2006, SCIENCE, V312, P212, DOI 10.1126/science.1124619; Elias JE, 2007, NAT METHODS, V4, P207, DOI 10.1038/nmeth1019; Erce…	29	11	11	0	11	WILEY	HOBOKEN	111 RIVER ST, HOBOKEN 07030-5774, NJ USA	0173-0835	1522-2683		ELECTROPHORESIS	Electrophoresis	JUL	2012	33	12
J	Yu, Z; Yu, Z; Chen, ZB; Yang, L; Ma, MJ; Lu, SN; Wang, CS; Teng, CB; Nie, Y				Yu, Zhen; Yu, Ze; Chen, ZhenBao; Yang, Lin; Ma, MingJun; Lu, ShouNan; Wang, ChunSheng; Teng, ChunBo; Nie, YuZhe			Zinc chelator TPEN induces pancreatic cancer cell death through causing oxidative stress and inhibiting cell autophagy	JOURNAL OF CELLULAR PHYSIOLOGY			English	Article						autophagy; lysosome; mitochondrial metabolism; ROS; TPEN	INTRACELLULAR ZINC; SIGNALING PATHWAYS; DNA-DAMAGE; APOPTOSIS; DEFICIENCY; DEPLETION; TAMOXIFEN; PROSTATE; IMPACT; GROWTH	The essential trace element zinc (Zn) is widely required in cellular functions, and abnormal Zn homeostasis causes a variety of health problems including immunodeficiency and sensory dysfunctions. Previous studies had shown that Zn availability was also important for tumor growth and progression. The aim of the present study was to investigate the potential mechanisms of N,N,N,N-Tetrakis(2-pyridy…	[Yu, Zhen; Yu, Ze; Chen, ZhenBao; Yang, Lin; Ma, MingJun; Wang, ChunSheng; Teng, ChunBo; Nie, YuZhe] Northeast Forestry Univ, Coll Life Sci, Harbin, Heilongjiang, Peoples R China; [Lu, ShouNan] Harbin Med Univ, Affiliated Hosp 2, Dept Hepatopancreatobiliary Surg, Harbin, Heilongjiang, Peoples R China		Teng, CB; Nie, Y (通讯作者)，Hexing Rd 26, Harbin 150040, Heilongjiang, Peoples R China.	chunboteng@nefu.edu.cn; nieyuzhe@nefu.edu.cn		Yu, Ze/0000-0002-5849-3413	National Natural Science Foundation of China [31472159]; Fundamental Research Funds for the Central Universities of China [2572016AA14, 2572016EAJ3]; Natural Science Foundation of Heilongjiang Province [ZD2017001]	National Natural Science Foundation of China(National Natural Science Foundation of China (NSFC)); Fundamental Research Funds for the Central Universities of China(Fundamental Research Funds for the Central Universities); Natural Science Foundation of Heilongjiang Province(Natural Science Foundation of Heilongjiang Province)	National Natural Science Foundation of China, Grant/Award Number: 31472159; Fundamental Research Funds for the Central Universities of China, Grant/Award Numbers: 2572016AA14, 2572016EAJ3; Natural Science Foundation of Heilongjiang Province, Grant/Award Number: ZD2017001	Agarwal A, 2014, J PANCREAS, V15, P303, DOI 10.6092/1590-8577/2660; Chen SA, 2014, MOL CELL BIOL, V34, P3435, DOI 10.1128/MCB.01383-13; Cho KS, 2012, INVEST OPHTH VIS SCI, V53, P5344, DOI 10.1167/iovs.12-9827; Cui XB, 2014, CELL CYCLE, V13, P1180, DOI 10.4161/cc.28111; Dhawan DK, 2010, INDIAN J MED RES, V132, P676; Donadelli M, 2008, J CELL BIOCHEM, V104, P202, DOI 10.1002/jcb.21613; Dupont N, 20…	49	21	22	3	75	WILEY	HOBOKEN	111 RIVER ST, HOBOKEN 07030-5774, NJ USA	0021-9541	1097-4652		J CELL PHYSIOL	J. Cell. Physiol.	NOV	2019	234	11
J	Knudsen, ES; Balaji, U; Freinkman, E; Mccue, P; Witkiewicz, AK				Knudsen, Erik S.; Balaji, Uthra; Freinkman, Elizaveta; Mccue, Peter; Witkiewicz, Agnieszka K.			Unique metabolic features of pancreatic cancer stroma: relevance to the tumor compartment, prognosis, and invasive potential	ONCOTARGET			English	Article						pancreatic cancer; tumor metabolism; hypoxia; lactate; metastasis	CARBONIC-ANHYDRASE-IX; STELLATE CELLS; HYPOXIA; GROWTH; MCT4; GLYCOLYSIS; BIOLOGY; PROTEIN	Pancreatic ductal adenocarcinoma (PDAC) has a dismal prognosis. The aggressiveness and therapeutic recalcitrance of this malignancy has been attributed to multiple factors including the influence of an active desmoplastic stroma. How the stromal microenvironment of PDAC contributes to the fatal nature of this disease is not well defined. In the analysis of clinical specimens, we observed diverse …	[Knudsen, Erik S.; Balaji, Uthra; Witkiewicz, Agnieszka K.] Univ Texas Southwestern Med Ctr Dallas, McDermott Ctr Growth & Dev, Dallas, TX 75390 USA; [Knudsen, Erik S.; Witkiewicz, Agnieszka K.] Univ Texas Southwestern Med Ctr Dallas, Simmons Canc Ctr, Dallas, TX 75390 USA; [Knudsen, Erik S.; Witkiewicz, Agnieszka K.] Univ Arizona, Ctr Canc, Tucson, AZ 85721 USA; [Knudsen, Erik S.; Witkiewicz, Ag…		Witkiewicz, AK (通讯作者)，Univ Texas Southwestern Med Ctr Dallas, McDermott Ctr Growth & Dev, Dallas, TX 75390 USA.; Witkiewicz, AK (通讯作者)，Univ Texas Southwestern Med Ctr Dallas, Simmons Canc Ctr, Dallas, TX 75390 USA.; Witkiewicz, AK (通讯作者)，Univ Arizona, Ctr Canc, Tucson, AZ 85721 USA.; Witkiewicz, AK (通讯作者)，Univ Arizona, Dept Med, Tucson, AZ 85721 USA.; Witkiewicz, AK (通讯作者)，Univ Arizona, Dept Path…	awitki@email.arizona.edu						Almhanna K, 2011, CURR TREAT OPTION ON, V12, P111, DOI 10.1007/s11864-011-0150-8; Baek G, 2014, CELL REP, V9, P2233, DOI 10.1016/j.celrep.2014.11.025; Bensaad K, 2006, CELL, V126, P107, DOI 10.1016/j.cell.2006.05.036; Bryant KL, 2014, TRENDS BIOCHEM SCI, V39, P91, DOI 10.1016/j.tibs.2013.12.004; Chiche J, 2013, ANN ENDOCRINOL-PARIS, V74, P111, DOI 10.1016/j.ando.2013.02.004; Commisso C, 2013, NAT…	48	30	30	1	7	IMPACT JOURNALS LLC	ORCHARD PARK	6666 E QUAKER ST, STE 1, ORCHARD PARK, NY 14127 USA		1949-2553		ONCOTARGET	Oncotarget	NOV 29	2016	7	48
J	Wang, J; Wang, WJ; Zhai, L; Zhang, DF				Wang, Jia; Wang, Wei-Jing; Zhai, Long; Zhang, Dong-Feng			Association of cholesterol with risk of pancreatic cancer: A meta-analysis	WORLD JOURNAL OF GASTROENTEROLOGY			English	Article						Dietary cholesterol; Serum total cholesterol; Pancreatic cancer; Risk; Meta-analysis	NUTRITIONAL FACTORS; METABOLIC SYNDROME; FAT INTAKE; POPULATION; SMOKING; MEAT; COHORT; DIET; MEN	AIM: To evaluate the effect of dietary cholesterol and serum total cholesterol (TC) on the risk of pancreatic cancer. METHODS: A literature search was performed up to June 2014 in PubMed, EMBASE, China National Knowledge Infrastructure and China Biology Medical literature database for relevant articles published in English or Chinese. Pooled relative risks (RRs) with 95% confidence intervals (CIs…	[Wang, Jia; Wang, Wei-Jing; Zhai, Long; Zhang, Dong-Feng] Qingdao Univ, Coll Med, Dept Epidemiol & Hlth Stat, Qingdao 266021, Shandong, Peoples R China		Zhang, DF (通讯作者)，Qingdao Univ, Coll Med, Dept Epidemiol & Hlth Stat, 38 Dengzhou Rd, Qingdao 266021, Shandong, Peoples R China.	zhangdf1961@126.com						Arslan AA, 2010, ARCH INTERN MED, V170, P791, DOI 10.1001/archinternmed.2010.63; BAGHURST PA, 1991, AM J EPIDEMIOL, V134, P167, DOI 10.1093/oxfordjournals.aje.a116069; Bosetti C, 2012, ANN ONCOL, V23, P1880, DOI 10.1093/annonc/mdr541; Chan JM, 2007, CANCER CAUSE CONTROL, V18, P1153, DOI 10.1007/s10552-007-9054-0; DEMESQUITA HBB, 1991, INT J CANCER, V48, P540, DOI 10.1002/ijc.2910480411; Dong J, 2…	41	28	29	0	8	BAISHIDENG PUBLISHING GROUP INC	PLEASANTON	7041 Koll Center Parkway, Suite 160, PLEASANTON, CA, UNITED STATES	1007-9327	2219-2840		WORLD J GASTROENTERO	World J. Gastroenterol.	MAR 28	2015	21	12
J	Adema, AD; Radi, M; Daft, J; Narayanasamy, J; Hoebe, EK; Alexander, LE; Chu, CK; Peters, GJ				Adema, A. D.; Radi, M.; Daft, J.; Narayanasamy, J.; Hoebe, E. K.; Alexander, L. E.; Chu, C. K.; Peters, G. J.			Troxacitabine prodrugs for pancreatic cancer	NUCLEOSIDES NUCLEOTIDES & NUCLEIC ACIDS			English	Article; Proceedings Paper	Proceedings of the 17th International Roundtable of Nucleosides, Nucleotides, and Nucleic Acids	MAR 07-SEP 07, 2006	Bern, SWITZERLAND			troxacitabine; lipophilic prodrugs; pancreatic cancer	HUMAN APURINIC/APYRIMIDINIC ENDONUCLEASE; NUCLEOSIDE ANALOG; L-CONFIGURATION; DIOXOLANE; MECHANISM; DNA	Troxacitabine is a cytotoxic deoxycytidine analogue with an unnatural L-configuration, which is activated by deoxycytidine kinase (dCK). The configuration is responsible for differences in the uptake and metabolism of troxacitabine compared to other deoxynucleoside analogues. The main drawback in the use of most nucleoside anticancer agents originates from their hydrophilic nature, which property…	[Adema, A. D.; Hoebe, E. K.; Alexander, L. E.; Peters, G. J.] Vrije Univ Amsterdam Med Ctr, Dept Med Oncol, NL-1007 MB Amsterdam, Netherlands; [Radi, M.; Daft, J.; Narayanasamy, J.; Chu, C. K.] Univ Georgia, Coll Pharm, Athens, GA 30602 USA		Peters, GJ (通讯作者)，Vrije Univ Amsterdam Med Ctr, Dept Med Oncol, POB 7057, NL-1007 MB Amsterdam, Netherlands.	gj.peters@vumc.nl	Radi, Marco/P-1457-2017; Peters, Godefridus J/C-7562-2013	Radi, Marco/0000-0002-0874-6697; Peters, Godefridus J/0000-0002-5447-2877				Bergman AM, 2004, BIOCHEM PHARMACOL, V67, P503, DOI 10.1016/j.bcp.2003.09.028; Chou KM, 2000, J BIOL CHEM, V275, P31009, DOI 10.1074/jbc.M004082200; Chou KM, 2003, J BIOL CHEM, V278, P18289, DOI 10.1074/jbc.M212143200; de Bono JS, 2002, J CLIN ONCOL, V20, P96, DOI 10.1200/JCO.20.1.96; Gourdeau H, 2001, CANCER RES, V61, P7217; GOURDEAU H, 2006, CANC DRUG DISCOVERY, P199; GROVE KL, 1995, CANCER RES…	16	11	11	0	1	TAYLOR & FRANCIS INC	PHILADELPHIA	325 CHESTNUT ST, SUITE 800, PHILADELPHIA, PA 19106 USA	1525-7770			NUCLEOS NUCLEOT NUCL	Nucleosides Nucleotides Nucleic Acids		2007	26	8-9
J	Sato, N; Yamaguchi, K; Yokohata, K; Shimizu, S; Noshiro, H; Mizumoto, K; Chijiiwa, K; Tanaka, M				Sato, N; Yamaguchi, K; Yokohata, K; Shimizu, S; Noshiro, H; Mizumoto, K; Chijiiwa, K; Tanaka, M			Changes in pancreatic function after pancreatoduodenectomy	AMERICAN JOURNAL OF SURGERY			English	Article							SUBTOTAL PANCREATECTOMY; EXOCRINE; CANCER; PANCREATICODUODENECTOMY; CARCINOMA	BACKGROUND: The objective of this study was to compare the alterations in pancreatic function after pancreatoduodenectomy between malignant and benign diseases. METHODS: In 34 patients who underwent pancreatoduodenectomy for pariampullary cancer (malignant group; n = 18) and benign pancreatic disorders (benign group; n = 16), exocrine and endocrine functions were analyzed before surgery, at a sho…	Kyushu Univ, Fac Med, Dept Surg 1, Fukuoka 8120054, Japan		Yamaguchi, K (通讯作者)，Kyushu Univ, Fac Med, Dept Surg 1, Fukuoka 8120054, Japan.							AHREN B, 1993, EUR J SURG, V159, P223; ALBERTI KGM, 1987, OXFORD TXB MED, V9; BRAGA M, 1990, BRIT J SURG, V77, P669, DOI 10.1002/bjs.1800770626; JALLEH RP, 1992, ANN SURG, V216, P656, DOI 10.1097/00000658-199212000-00007; MIYATA M, 1988, WORLD J SURG, V12, P651, DOI 10.1007/BF01655876; NAGAKAWA T, 1995, HEPATO-GASTROENTEROL, V42, P117; PERMERT J, 1993, AM J SURG, V165, P61, DOI 10.1016/S0002-9610…	10	31	31	0	2	CAHNERS PUBL CO	NEW YORK	249 WEST 17 STREET, NEW YORK, NY 10011 USA	0002-9610			AM J SURG	Am. J. Surg.	JUL	1998	176	1
J	Dong, WZ; Chen, HP; Wang, L; Cao, XQ; Bu, XW; Peng, Y; Dong, AQ; Ying, MJ; Chen, X; Zhang, X; Yao, L				Dong, Wenzhu; Chen, Hangping; Wang, Lu; Cao, Xiaoqian; Bu, Xiawei; Peng, Yan; Dong, Aiqing; Ying, Mengjiang; Chen, Xu; Zhang, Xin; Yao, Li			Exploring the shared genes of hypertension, diabetes and hyperlipidemia based on microarray	BRAZILIAN JOURNAL OF PHARMACEUTICAL SCIENCES			English	Article						Hypertension; Diabetes; Hyperlipidemia; Genes; Microarray; Neoplasm	METABOLIC SYNDROME; INSULIN-RESISTANCE; BLOOD-PRESSURE; RISK-FACTOR; CANCER; RECEPTOR; BMAL1	Given their relationship with metabolic syndrome and systematic inflammatory diseases, the pathogenesis of hypertension, hyperglycemia, and hyperlipidemia is closely related. To explore the common genes among these three conditions, spontaneous hypertensive rats (SHR), spontaneous diabetic Goto-Kakizaki rats (GK) and hyperlipidemia rats (HMR) were reared for experiments. Gene array was used to id…	[Dong, Wenzhu; Chen, Hangping; Wang, Lu; Cao, Xiaoqian; Bu, Xiawei; Peng, Yan; Yao, Li] Zhejiang Chinese Med Univ, Coll Pharmaceut Sci, Inst Pharm, Gao Ke Rd, Hangzhou 311400, Zhejiang, Peoples R China; [Dong, Wenzhu; Dong, Aiqing; Ying, Mengjiang; Chen, Xu; Zhang, Xin] Taizhou Cent Hosp, East Sea Rd, Taizhou 318000, Zhejiang, Peoples R China		Yao, L (通讯作者)，Zhejiang Chinese Med Univ, Coll Pharmaceut Sci, Inst Pharm, Gao Ke Rd, Hangzhou 311400, Zhejiang, Peoples R China.	yaoli@zcmu.edu.cn			Administration of Traditional Chinese Medicine of Zhejiang Province, P.R. China [2004Y002]; Department of Education of Zhejiang Province, P.R. China [Y200803541]	Administration of Traditional Chinese Medicine of Zhejiang Province, P.R. China; Department of Education of Zhejiang Province, P.R. China	This study is sponsored by Administration of Traditional Chinese Medicine of Zhejiang Province, P.R. China. No. 2004Y002; Department of Education of Zhejiang Province, P.R. China. No. Y200803541.	[Anonymous], 2018, NUTRIENTS; BUCK C, 1987, CANCER, V59, P1386, DOI 10.1002/1097-0142(19870401)59:7<1386::AID-CNCR2820590726>3.0.CO;2-B; Chen QC, 2016, BIOMED ENVIRON SCI, V29, P254, DOI 10.3967/bes2016.033; Chew P, 2010, DIABETES, V59, P3198, DOI 10.2337/db10-0195; Choi CH, 2012, GYNECOL ONCOL, V126, P124, DOI 10.1016/j.ygyno.2012.04.020; DYER AR, 1975, LANCET, V1, P1051; Felmeden DC, 2001, DRUG…	28	0	0	1	2	UNIV SAO PAULO, CONJUNTO QUIMICAS	SAO PAULO	SERVICO PUBLICACOES E CIRCULACAO, CAIXA POSTAL 66083, SAO PAULO, 00000, BRAZIL	1984-8250	2175-9790		BRAZ J PHARM SCI	Braz. J. Pharm. Sci.		2020	56
J	Liu, QL; Ge, WJ; Wang, TT; Lan, JY; Martinez-Jarquin, S; Wolfrum, C; Stoffel, M; Zenobi, R				Liu, Qinlei; Ge, Wenjie; Wang, Tongtong; Lan, Jiayi; Martinez-Jarquin, Sandra; Wolfrum, Christian; Stoffel, Markus; Zenobi, Renato			High-Throughput Single-Cell Mass Spectrometry Reveals Abnormal Lipid Metabolism in Pancreatic Ductal Adenocarcinoma	ANGEWANDTE CHEMIE-INTERNATIONAL EDITION			English	Article						ATP citrate lyase; dielectric barrier discharge; ionization sources; lipid metabolism; single-cell mass spectrometry	TEMPERATURE PLASMA IONIZATION; BARRIER DISCHARGE IONIZATION; CANCER; HETEROGENEITY; HALLMARKS; DISCOVERY	Even populations of clonal cells are heterogeneous, which requires high-throughput analysis methods with single-cell sensitivity. Here, we propose a rapid, label-free single-cell analytical method based on active capillary dielectric barrier discharge ionization mass spectrometry, which can analyze multiple metabolites in single cells at a rate of 38 cells/minute. Multiple cell types (HEK-293T, P…	[Liu, Qinlei; Lan, Jiayi; Martinez-Jarquin, Sandra; Zenobi, Renato] Swiss Fed Inst Technol, Dept Chem & Appl Biosci, Vladimir Prelog Weg 3, CH-8093 Zurich, Switzerland; [Ge, Wenjie; Stoffel, Markus] Swiss Fed Inst Technol, Dept Biol, Otto Stern Weg 7, CH-8093 Zurich, Switzerland; [Wang, Tongtong; Wolfrum, Christian] Swiss Fed Inst Technol, Dept Hlth Sci & Technol, Schorenstr 16, CH-8603 Schwerzen…		Zenobi, R (通讯作者)，Swiss Fed Inst Technol, Dept Chem & Appl Biosci, Vladimir Prelog Weg 3, CH-8093 Zurich, Switzerland.	zenobi@org.chem.ethz.ch	Martinez-Jarquin, Sandra/F-7537-2014	Martinez-Jarquin, Sandra/0000-0002-4908-8934; Ge, Wenjie/0000-0002-6034-648X; Stoffel, Markus/0000-0003-1304-5817	China Scholarship Council (CSC) [201906240053]; Eidgenossische Technische Hochschule Zurich	China Scholarship Council (CSC)(China Scholarship Council); Eidgenossische Technische Hochschule Zurich	Q. Liu thanks the China Scholarship Council (CSC) for financial support of her Ph.D. research (Grant Number: 201906240053). We thank all members of the Zenobi group, especially Dr. Ri Wu and Alina Begley for helpful discussion and suggestions. We thank Marco Zesiger and Christian Marro from the ETH mechanical workshop for the fabrication of the cell introduction system, active capillary plasma so…	Ackermann M, 2015, NAT REV MICROBIOL, V13, P497, DOI 10.1038/nrmicro3491; Aguirre AJ, 2017, CANCER CELL, V32, P185, DOI 10.1016/j.ccell.2017.07.007; Albert A, 2012, ANAL CHEM, V84, P10657, DOI 10.1021/ac302287x; Alix-Panabieres C, 2016, CANCER DISCOV, V6, P479, DOI 10.1158/2159-8290.CD-15-1483; Amantonico A., 2008, ANGEW CHEM, V120, P5462; Amantonico A, 2008, ANGEW CHEM INT EDIT, V47, P5382, DOI …	51	3	3	50	77	WILEY-V C H VERLAG GMBH	WEINHEIM	POSTFACH 101161, 69451 WEINHEIM, GERMANY	1433-7851	1521-3773		ANGEW CHEM INT EDIT	Angew. Chem.-Int. Edit.	NOV 8	2021	60	46
J	ROGERS, AE				ROGERS, AE			METHYL DONORS IN THE DIET AND RESPONSES TO CHEMICAL CARCINOGENS	AMERICAN JOURNAL OF CLINICAL NUTRITION			English	Article; Proceedings Paper	Symposium on Nutrition and Environmental Health, at Experimental Biology 94	APR 24-26, 1994	ANAHEIM, CA	AMER SOC CLIN NUTR INC, NIEHS		CHOLINE; METHIONINE; METHYL DONORS; FOLATE; ETHANOL; CANCER RISK; CARCINOGENESIS	LIPOTROPE-DEFICIENT DIET; RAT-LIVER; ETHANOL-CONSUMPTION; BREAST-CANCER; HEPATOCELLULAR CARCINOMAS; FOLATE-DEFICIENCY; HODGKINS-DISEASE; DNA METHYLATION; C3H MICE; CHOLINE	Dietary deficiency of labile methyl donors (choline and methionine) increases spontaneous and chemically induced hepatocarcinogenesis in rats. Chemical carcinogenesis in the colon, mammary gland, esophagus, and pancreas also may be increased. The mechanism of the dietary effect is not known but may be related to reduced methylation of DNA and RNA, hyperplasia of target cells, increased peroxidati…			ROGERS, AE (通讯作者)，BOSTON UNIV, SCH MED,MALLORY INST PATHOL,DEPT LAB MED & PATHOL, 80 E CONCORD ST, L804, BOSTON, MA 02118 USA.							AKHTAR R, 1993, THESIS BOSTON; ANDRY CD, 1990, TOXICOL PATHOL, V18, P10, DOI 10.1177/019262339001800102; BALAGHI M, 1993, BIOCHEM BIOPH RES CO, V193, P1184, DOI 10.1006/bbrc.1993.1750; BILLS ND, 1992, BLOOD, V79, P2273; BOARMAN DM, 1992, CANCER RES, V52, P36; BRANDA RF, 1992, ENVIRON MOL MUTAGEN, V19, P274, DOI 10.1002/em.2850190403; BUCHMAN A, 1991, FASEB J, V5, pA1452; BUEHRING YSS, 1976, CANCE…	83	45	45	0	0	OXFORD UNIV PRESS	OXFORD	GREAT CLARENDON ST, OXFORD OX2 6DP, ENGLAND	0002-9165	1938-3207		AM J CLIN NUTR	Am. J. Clin. Nutr.	MAR	1995	61	3
J	Tsai, PY; Lee, MS; Jadhav, U; Naqvi, I; Madha, S; Adler, A; Mistry, M; Naumenko, S; Lewis, CA; Hitchcock, DS; Roberts, FR; DelNero, P; Hank, T; Honselmann, KC; Oyarvide, VM; Mino-Kenudson, M; Clish, CB; Shivdasani, RA; Kalaany, NY				Tsai, Pei-Yun; Lee, Min-Sik; Jadhav, Unmesh; Naqvi, Insia; Madha, Shariq; Adler, Ashley; Mistry, Meeta; Naumenko, Sergey; Lewis, Caroline A.; Hitchcock, Daniel S.; Roberts, Frederick R.; DelNero, Peter; Hank, Thomas; Honselmann, Kim C.; Oyarvide, Vicente Morales; Mino-Kenudson, Mari; Clish, Clary B.; Shivdasani, Ramesh A.; Kalaany, Nada Y.			Adaptation of pancreatic cancer cells to nutrient deprivation is reversible and requires glutamine synthetase stabilization by mTORC1	PROCEEDINGS OF THE NATIONAL ACADEMY OF SCIENCES OF THE UNITED STATES OF AMERICA			English	Article						pancreatic cancer; nutrient deprivation; epigenetics; mTORC1; glutamine synthetase	METABOLISM; GROWTH; TUMORS; DEGRADATION; INHIBITION; REVEALS; SURVIVAL; PROTEIN; ACID	Pancreatic ductal adenocarcinoma (PDA) is a lethal, therapy-resistant cancer that thrives in a highly desmoplastic, nutrient-deprived microenvironment. Several studies investigated the effects of depriving PDA of either glucose or glutamine alone. However, the consequences on PDA growth and metabolism of limiting both preferred nutrients have remained largely unknown. Here, we report the selectio…	[Tsai, Pei-Yun; Lee, Min-Sik; Naqvi, Insia; Adler, Ashley; DelNero, Peter; Kalaany, Nada Y.] Boston Childrens Hosp, Div Endocrinol, Boston, MA 02115 USA; [Tsai, Pei-Yun; Lee, Min-Sik; Kalaany, Nada Y.] Harvard Med Sch, Dept Pediat, Boston, MA 02115 USA; [Lee, Min-Sik; Adler, Ashley; Kalaany, Nada Y.] Broad Inst MIT & Harvard, Cambridge, MA 02142 USA; [Jadhav, Unmesh; Madha, Shariq; Oyarvide, Vice…		Kalaany, NY (通讯作者)，Boston Childrens Hosp, Div Endocrinol, Boston, MA 02115 USA.; Kalaany, NY (通讯作者)，Harvard Med Sch, Dept Pediat, Boston, MA 02115 USA.; Kalaany, NY (通讯作者)，Broad Inst MIT & Harvard, Cambridge, MA 02142 USA.	nada.kalaany@childrens.harvard.edu	Honselmann, Kim/AAU-6684-2021; Hank, Thomas/AAM-2216-2020; Clish, Clary B/ABB-9374-2021; Lee, Min-Sik/AAL-5159-2021	Honselmann, Kim/0000-0002-5699-2286; Hank, Thomas/0000-0001-8087-2295; Clish, Clary B/0000-0001-8259-9245; Lee, Min-Sik/0000-0002-0563-8113; Mistry, Meeta/0000-0002-5830-9479; Kalaany, Nada/0000-0001-7489-1035; Tsai, Pei-Yun/0000-0002-6764-6194; Madha, Shariq/0000-0001-6022-6560	American Cancer Society Research Scholar Grant [RSG-17-070-01-TBG]; Boston Children's Hospital; NIH/National Cancer Institute [R01 CA211944]; Top University Strategic Alliance fellowship from Taiwan; Harvard Catalyst, the Harvard Clinical and Translational Science Center (NIH) [UL1 RR 025758]; Harvard Medical School Research Computing Group	American Cancer Society Research Scholar Grant(American Cancer Society); Boston Children's Hospital; NIH/National Cancer Institute(United States Department of Health & Human ServicesNational Institutes of Health (NIH) - USANIH National Cancer Institute (NCI)); Top University Strategic Alliance fellowship from Taiwan; Harvard Catalyst, the Harvard Clinical and Translational Science Center (NIH)(Un…	We thank members of the N.Y.K. laboratory and the Division of Endocrinology, Boston Children's Hospital, for helpful comments and discussions. This work was supported by American Cancer Society Research Scholar Grant RSG-17-070-01-TBG (to N.Y.K.) and by funds from Boston Children's Hospital. N.Y.K. is also supported by NIH/National Cancer Institute Grant R01 CA211944. P.-Y.T. was partly funded by…	Allen PJ, 2017, ANN SURG, V265, P185, DOI 10.1097/SLA.0000000000001763; Altman BJ, 2016, NAT REV CANCER, V16, P619, DOI 10.1038/nrc.2016.71; Ben-Sahra I, 2013, SCIENCE, V339, P1323, DOI 10.1126/science.1228792; Biancur DE, 2017, NAT COMMUN, V8, DOI 10.1038/ncomms15965; Bott AJ, 2019, CELL REP, V29, P1287, DOI 10.1016/j.celrep.2019.09.056; Cantor JR, 2017, CELL, V169, P258, DOI 10.1016/j.cell.2017…	40	7	8	0	10	NATL ACAD SCIENCES	WASHINGTON	2101 CONSTITUTION AVE NW, WASHINGTON, DC 20418 USA	0027-8424	1091-6490		P NATL ACAD SCI USA	Proc. Natl. Acad. Sci. U. S. A.	MAR 9	2021	118	10
J	Oberle, R; Kuhrer, K; Osterreicher, T; Weber, F; Steinbauer, S; Udonta, F; Wroblewski, M; Ben-Batalla, I; Hassl, I; Korbelin, J; Unseld, M; Jauhiainen, M; Plochberger, B; Rohrl, C; Hengstschlager, M; Loges, S; Stangl, H				Oberle, Raimund; Kuehrer, Kristina; Oesterreicher, Tamina; Weber, Florian; Steinbauer, Stefanie; Udonta, Florian; Wroblewski, Mark; Ben-Batalla, Isabel; Hassl, Ingrid; Koerbelin, Jakob; Unseld, Matthias; Jauhiainen, Matti; Plochberger, Birgit; Roehrl, Clemens; Hengstschlaeger, Markus; Loges, Sonja; Stangl, Herbert			The HDL particle composition determines its antitumor activity in pancreatic cancer	LIFE SCIENCE ALLIANCE			English	Article							HIGH-DENSITY-LIPOPROTEIN; APOLIPOPROTEIN-A-I; REVERSE CHOLESTEROL TRANSPORT; RICH LIPID RAFTS; EFFLUX; APOPTOSIS; MACROPHAGES; ADENOCARCINOMA; PROGRESSION; ASSOCIATION	Despite enormous efforts to improve therapeutic options, pancreatic cancer remains a fatal disease and is expected to become the second leading cause of cancer-related deaths in the next decade. Previous research identified lipid metabolic pathways to be highly enriched in pancreatic ductal adenocarcinoma (PDAC) cells. Thereby, cholesterol uptake and synthesis promotes growth advantage to and che…	[Oberle, Raimund; Kuehrer, Kristina; Oesterreicher, Tamina; Hassl, Ingrid; Hengstschlaeger, Markus; Stangl, Herbert] Med Univ Vienna, Ctr Pathobiochem & Genet, Vienna, Austria; [Weber, Florian; Plochberger, Birgit] Univ Appl Sci Upper Austria, Sch Med Engn & Appl Social Sci, Linz, Austria; [Steinbauer, Stefanie; Roehrl, Clemens] Univ Appl Sci Upper Austria, Ctr Excellence Food Technol & Nutr, Wel…		Oberle, R (通讯作者)，Med Univ Vienna, Ctr Pathobiochem & Genet, Vienna, Austria.	raimund.oberle@meduniwien.ac.at	Weber, Florian/AAG-1223-2021	Weber, Florian/0000-0002-8946-1377; Oberle, Raimund/0000-0001-6701-4130; Stangl, Herbert/0000-0002-7288-7320; Steinbauer, Stefanie/0000-0002-2820-5222	Erwin-Schrodinger fellowship of the Austrian Science Fund (FWF) [J3664-B19]; Werner Otto foundation; medical faculty of the University of Hamburg (FFM program); European Research Council (ERC) under the European Union [758713]; Hector Foundation II; Austrian Science Fund (FWF) [P33481-B]	Erwin-Schrodinger fellowship of the Austrian Science Fund (FWF)(Austrian Science Fund (FWF)); Werner Otto foundation; medical faculty of the University of Hamburg (FFM program); European Research Council (ERC) under the European Union(European Research Council (ERC)); Hector Foundation II; Austrian Science Fund (FWF)(Austrian Science Fund (FWF))	The authors would like to thank Agnes Hunger, Franziska Pupp, Victoria Guggenberger, and Anna-Lena Hobler for excellent technical assistance and Ernst Steyrer and Wolfgang Sattler (both Medical University of Graz) for support and fruitful discussions in the process of conceptualizing and preparing this manuscript. R Oberle was supported by an Erwin-Schrodinger fellowship of the Austrian Science F…	Amar MJA, 2010, J PHARMACOL EXP THER, V334, P634, DOI 10.1124/jpet.110.167890; Axmann M, 2019, JOVE-J VIS EXP, DOI 10.3791/59573; Bartelt A, 2017, NAT COMMUN, V8, DOI 10.1038/ncomms15010; Bauer R, 2018, CANCER RES, V78, P3220, DOI 10.1158/0008-5472.CAN-17-3415; Bauer R, 2013, J BIOL CHEM, V288, P1088, DOI 10.1074/jbc.M112.393090; Calay D, 2010, J INVEST DERMATOL, V130, P1136, DOI 10.1038/jid.2009…	65	0	0	1	1	LIFE SCIENCE ALLIANCE LLC	COLD SPRING HARBOR	1 BUNGTOWN RD, COLD SPRING HARBOR, NY 11724 USA		2575-1077		LIFE SCI ALLIANCE	Life Sci. Alliance	SEP	2022	5	9
J	O'Rorke, MA; Cantwell, MM; Cardwell, CR; Mulholland, HG; Murray, LJ				O'Rorke, Michael A.; Cantwell, Marie M.; Cardwell, Chris R.; Mulholland, Helen G.; Murray, Liam J.			Can physical activity modulate pancreatic cancer risk? a systematic review and meta-analysis	INTERNATIONAL JOURNAL OF CANCER			English	Article						pancreatic cancer; physical activity; review; meta-analysis	BODY-MASS INDEX; POPULATION-BASED COHORT; LIFE-STYLE FACTORS; ANTHROPOMETRIC FACTORS; INSULIN SENSITIVITY; OBESITY; MEN; MORTALITY; WEIGHT; WOMEN	Numerous epidemiological studies have examined the association between physical activity and pancreatic cancer; however, findings from individual cohorts have largely not corroborated a protective effect. Among other plausible mechanisms, physical activity may reduce abdominal fat depots inducing metabolic improvements in glucose tolerance and insulin sensitivity, thereby potentially attenuating …	[O'Rorke, Michael A.] Queens Univ Belfast, Dept Epidemiol & Publ Hlth, CEHSRG, Ctr Publ Hlth, Belfast BT12 6BJ, Antrim, North Ireland		O'Rorke, MA (通讯作者)，Queens Univ Belfast, Dept Epidemiol & Publ Hlth, CEHSRG, Ctr Publ Hlth, Mulhouse Bldg,RVH Site,Grosvenor Rd, Belfast BT12 6BJ, Antrim, North Ireland.	mororke04@qub.ac.uk	Coleman, Helen/G-3373-2011	Cardwell, Chris/0000-0002-2689-4335; Coleman, Helen/0000-0003-4872-7877	ESRC [ES/G007438/1] Funding Source: UKRI; Economic and Social Research Council [ES/G007438/1] Funding Source: researchfish; Medical Research Council [MC_CF023241] Funding Source: researchfish	ESRC(UK Research & Innovation (UKRI)Economic & Social Research Council (ESRC)); Economic and Social Research Council(UK Research & Innovation (UKRI)Economic & Social Research Council (ESRC)); Medical Research Council(UK Research & Innovation (UKRI)Medical Research Council UK (MRC)European Commission)		Alguacil J, 2000, ANN OCCUP HYG, V44, P391, DOI 10.1093/annhyg/44.5.391; Batty GD, 2009, CANCER EPIDEM BIOMAR, V18, P673, DOI 10.1158/1055-9965.EPI-08-1032; Batty GD, 2001, EUR J EPIDEMIOL, V17, P863, DOI 10.1023/A:1015609909969; Becker Susen, 2009, Archives of Physiology and Biochemistry, V115, P86, DOI 10.1080/13813450902878054; BEGG CB, 1994, BIOMETRICS, V50, P1088, DOI 10.2307/2533446; Berrin…	66	61	62	0	9	WILEY	HOBOKEN	111 RIVER ST, HOBOKEN 07030-5774, NJ USA	0020-7136	1097-0215		INT J CANCER	Int. J. Cancer	JUN 15	2010	126	12
J	Zhang, QS; Chen, W; Xi, C; Dai, XS; Ma, JF; Lu, J				Zhang, Qiushuang; Chen, Wei; Xi, Chao; Dai, Xiaoshuo; Ma, Junfen; Lu, Jing			The Role of PCC-l alpha in Digestive System Malignant Tumours	ANTI-CANCER AGENTS IN MEDICINAL CHEMISTRY			English	Review						PGC-1 alpha; cancer; digestive system; metabolism; colorectal cancer; liver cancer	ACTIVATED-RECEPTOR-GAMMA; E-CADHERIN EXPRESSION; GASTRIC CARCINOGENESIS; INDUCIBLE COACTIVATOR; METABOLIC REGULATOR; GLUCOSE-METABOLISM; GENE-EXPRESSION; UP-REGULATION; PPAR-GAMMA; CANCER	Background: Cancer is increasingly becoming the leading cause of death in many countries, and malignant tumours of the digestive system account for majority of cancer incidence and mortality cases. Metabolism has been identified as a core hallmark of cancer. Peroxisome proliferator activated receptor gamma coactivator-1 alpha (PGC-1 alpha) is a pivotal regulator of mitochondrial energy metabolism…	[Zhang, Qiushuang; Chen, Wei; Xi, Chao; Dai, Xiaoshuo; Lu, Jing] Zhengzhou Univ, Sch Basic Med Sci, Dept Pathophysiol, 100 Sci Rd, Zhengzhou 450001, Henan, Peoples R China; [Chen, Wei; Lu, Jing] Collaborat Innovat Ctr Henan Prov Canc Chemopreve, Zhengzhou 450001, Henan, Peoples R China; [Ma, Junfen] Zhengzhou Univ, Affiliated Hosp 1, Dept Clin Lab, Zhengzhou 450001, Henan, Peoples R China; [Lu, J…		Lu, J (通讯作者)，Zhengzhou Univ, Sch Basic Med Sci, Dept Pathophysiol, 100 Sci Rd, Zhengzhou 450001, Henan, Peoples R China.	lujing@zzu.edu.cn			Natural Science Foundation of China [81572972]; Supporting Plan of Scientific and Technological Innovation Team in Universities of Henan Province [20IRTSTHNO29]	Natural Science Foundation of China(National Natural Science Foundation of China (NSFC)); Supporting Plan of Scientific and Technological Innovation Team in Universities of Henan Province	This study was supported by grants from the Natural Science Foundation of China (no. 81572972), the Supporting Plan of Scientific and Technological Innovation Team in Universities of Henan Province (Grant No. 20IRTSTHNO29).	Ali F, 2010, CARDIOVASC RES, V85, P701, DOI 10.1093/cvr/cvp365; Andersson U, 2001, MOL CELL BIOL, V21, P3738, DOI 10.1128/MCB.21.11.3738-3749.2001; Arany Z, 2008, NATURE, V451, P1008, DOI 10.1038/nature06613; Bhalla K, 2011, CANCER RES, V71, P6888, DOI 10.1158/0008-5472.CAN-11-1011; Canto C, 2009, CURR OPIN LIPIDOL, V20, P98, DOI 10.1097/MOL.0b013e328328d0a4; Cho YA, 2017, ONCOTARGET, V8, P8550, …	59	2	2	0	6	BENTHAM SCIENCE PUBL LTD	SHARJAH	EXECUTIVE STE Y-2, PO BOX 7917, SAIF ZONE, 1200 BR SHARJAH, U ARAB EMIRATES	1871-5206	1875-5992		ANTI-CANCER AGENT ME	Anti-Cancer Agents Med. Chem.		2020	20	3
J	Innaurato, S; Brierley, GV; Grasso, V; Massimi, A; Gaudino, R; Sileno, S; Bernardini, S; Semple, R; Barbetti, F				Innaurato, Stefania; Brierley, Gemma V.; Grasso, Valeria; Massimi, Arianna; Gaudino, Rossella; Sileno, Sara; Bernardini, Sergio; Semple, Robert; Barbetti, Fabrizio			Severe insulin resistance in disguise: A familial case of reactive hypoglycemia associated with a novel heterozygous INSR mutation	PEDIATRIC DIABETES			English	Article						hypoglycemia; insulin receptor; insulin resistance; mutation	ACTIVATING GLUCOKINASE MUTATION; HYPERINSULINEMIC HYPOGLYCEMIA; RECEPTOR GENE; CHILDHOOD; MANAGEMENT	Aim: Hypoglycemia in childhood is very rare and can be caused by genetic mutations or insulin-secreting neoplasms. Postprandial hypoglycemia has previously been associated with insulin receptor (INSR) gene mutations. We aimed to identify the cause of postprandial hypoglycemia in a 10-year-old boy. Subjects: We studied the symptomatic proband and his apparently asymptomatic mother and elder brothe…	[Innaurato, Stefania] Santa Maria Misericordia Hosp, UOC Pediat, Rovigo, Italy; [Brierley, Gemma V.; Semple, Robert] Univ Cambridge, Wellcome Trust MRC Inst Metab Sci, Metab Res Labs, Cambridge, England; [Brierley, Gemma V.; Semple, Robert] Cambridge Biomed Res Ctr, Natl Inst Hlth Res, Cambridge, England; [Grasso, Valeria; Massimi, Arianna; Sileno, Sara; Bernardini, Sergio; Barbetti, Fabrizio] Un…		Barbetti, F (通讯作者)，Univ Roma Tor Vergata, Dept Expt Med & Surg, Via Montpellier 1, I-00133 Rome, Italy.; Semple, R (通讯作者)，Univ Cambridge, Metab Res Labs, Wellcome Trust MRC Inst Metab Sci, Addenbrookes Hosp, Cambridge CB2 0QQ, England.	rks16@cam.ac.uk; fabrizio.barbetti@uniroma2.it	Barbetti, Fabrizio/I-7351-2018; Sileno, Sara/Z-4849-2019; Semple, Robert/AAB-2948-2019; Brierley, Gemma/AAI-7234-2020; Barbetti, Fabrizio/AAK-9106-2021; O'Rahilly, Stephen/ABF-6509-2020	Barbetti, Fabrizio/0000-0003-4687-980X; Brierley, Gemma/0000-0002-4600-9970; Barbetti, Fabrizio/0000-0003-4687-980X; O'Rahilly, Stephen/0000-0003-2199-4449; Semple, Robert Kenneth/0000-0001-6539-3069	Italian Ministry of Health [PE-2011-02350284]; Italian Society of Diabetology (SID); United Kingdom National Institute for Health Research (NIHR) Cambridge Biomedical Research Centre; Medical Research Council [MRC_MC_UU_12012/5]; Wellcome Trust [WT098498]; Diabetes UK; Diabetes Research and Wellness Foundation; MRC [MC_UU_12012/5] Funding Source: UKRI	Italian Ministry of Health(Ministry of Health, Italy); Italian Society of Diabetology (SID); United Kingdom National Institute for Health Research (NIHR) Cambridge Biomedical Research Centre(National Institute for Health Research (NIHR)); Medical Research Council(UK Research & Innovation (UKRI)Medical Research Council UK (MRC)European Commission); Wellcome Trust(Wellcome TrustEuropean Commission)…	Italian Ministry of Health, Grant/Award number: # PE-2011-02350284; Italian Society of Diabetology (SID); United Kingdom National Institute for Health Research (NIHR) Cambridge Biomedical Research Centre; Medical Research Council, Grant/Award number: MRC_MC_UU_12012/5; Wellcome Trust, Grant/ Award number: WT098498; Diabetes UK; Diabetes Research and Wellness Foundation	Banerjee I, 2013, CLIN ENDOCRINOL, V78, P803, DOI 10.1111/cen.12153; Beisang D, 2017, PEDIATRICS, V139, DOI 10.1542/peds.2016-2007; Christesen HBT, 2002, DIABETES, V51, P1240, DOI 10.2337/diabetes.51.4.1240; Dusatkova P, 2011, J PEDIATR ENDOCR MET, V24, P377, DOI 10.1515/JPEM.2011.049; Glaser B, 1998, NEW ENGL J MED, V338, P226, DOI 10.1056/NEJM199801223380404; Grasso V, 2013, ACTA DIABETOL, V50,…	19	7	7	0	5	WILEY	HOBOKEN	111 RIVER ST, HOBOKEN 07030-5774, NJ USA	1399-543X	1399-5448		PEDIATR DIABETES	Pediatr. Diabetes	JUN	2018	19	4
J	Gruttadauria, S; Marino, IR; Vitale, CH; Mandala, L; Scott, VL; Doria, C				Gruttadauria, S; Marino, IR; Vitale, CH; Mandala, L; Scott, VL; Doria, C			Correlation between peri-operative serum lactate levels and outcome in pancreatic resection for pancreatic cancer, preliminary report	JOURNAL OF EXPERIMENTAL & CLINICAL CANCER RESEARCH			English	Article						lactate; pancreatic cancer; surgery	LIVER-TRANSPLANTATION; METABOLISM; ADENOCARCINOMA; INDICATORS; MORTALITY	This study was undertaken in order to verify if peri-operative serum lactate level changes, resulting from manipulation of the splanchnic circulation during pancreatectomy, reflected clinical outcome in twenty patients (9 males - 11 females age 3 3 to 76) operated for pancreatic cancer. Lactate levels were evaluated at the beginning of the procedure (T0), after surgical manipulation before pancre…	Ist Mediterraneo Trapianti & Terapie Alta Special, I-90134 Palermo, Italy; Univ Pittsburgh, Thomas E Starzl Transplantat Inst, Pittsburgh, PA 15260 USA; Univ Pittsburgh, Ctr Med, European Med Div, Pittsburgh, PA USA		Gruttadauria, S (通讯作者)，Ist Mediterraneo Trapianti & Terapie Alta Special, Piazza Sett Angeli 10, I-90134 Palermo, Italy.		Marino, Ignazio R./ABB-3729-2020; Doria, Cataldo/AAM-5387-2020; Gruttadauria, Salvatore/K-3381-2018	Marino, Ignazio/0000-0002-1519-8385; Gruttadauria, Salvatore/0000-0002-9684-8035				BUCHALTER SE, 1989, DIABETES METAB REV, V5, P379, DOI 10.1002/dmr.5610050405; Cheifetz IM, 1997, ANN THORAC SURG, V64, P735, DOI 10.1016/S0003-4975(97)00527-4; Chiolero R, 1999, ANN SURG, V229, P505, DOI 10.1097/00000658-199904000-00009; Cooperman AM, 2000, J CLIN GASTROENTEROL, V31, P107, DOI 10.1097/00004836-200009000-00004; DeGasperi A, 1997, INT J CLIN LAB RES, V27, P123, DOI 10.1007/BF029124…	16	7	7	0	2	APSIT ASSOC PROM STUD IMMUNOL TUMOR	ROME	VIALE REGINA ELENA 291, 00161 ROME, ITALY	0392-9078			J EXP CLIN CANC RES	J. Exp. Clin. Cancer Res.	DEC	2002	21	4
J	Dando, I; Donadelli, M; Costanzo, C; Pozza, ED; D'Alessandro, A; Zolla, L; Palmieri, M				Dando, I.; Donadelli, M.; Costanzo, C.; Pozza, E. Dalla; D'Alessandro, A.; Zolla, L.; Palmieri, M.			Cannabinoids inhibit energetic metabolism and induce AMPK-dependent autophagy in pancreatic cancer cells	CELL DEATH & DISEASE			English	Article						cannabinoids; AMP/ATP; AMPK; metabolism; autophagy	ACTIVATED PROTEIN-KINASE; BREAST-CANCER; ENDOCANNABINOID SYSTEM; RECEPTOR AGONISTS; UPSTREAM KINASE; TUMOR-GROWTH; DEATH; STRESS; GAPDH; BETA	The anti-tumoral effects of cannabinoids have been described in different tumor systems, including pancreatic adenocarcinoma, but their mechanism of action remains unclear. We used cannabinoids specific for the CB1 (ACPA) and CB2 (GW) receptors and metabolomic analyses to unravel the potential pathways mediating cannabinoid-dependent inhibition of pancreatic cancer cell growth. Panc1 cells treate…	[Dando, I.; Donadelli, M.; Costanzo, C.; Pozza, E. Dalla; Palmieri, M.] Univ Verona, Dept Life & Reprod Sci, Biochem Sect, I-37134 Verona, Italy; [D'Alessandro, A.; Zolla, L.] Univ Tuscia, Dept Ecol & Biol Sci, Viterbo, Italy		Palmieri, M (通讯作者)，Univ Verona, Dept Life & Reprod Sci, Biochem Sect, Str Le Grazie 8, I-37134 Verona, Italy.	marta.palmieri@univr.it	Donadelli, Massimo/AAC-2003-2022; Dando, Ilaria/P-7062-2019; D'Alessandro, Angelo/AAA-4695-2019	D'Alessandro, Angelo/0000-0002-2258-6490; Donadelli, Massimo/0000-0001-9224-9230; Dando, Ilaria/0000-0002-6390-4184; Dalla Pozza, Elisa/0000-0001-6813-5436	Associazione Italiana Ricerca Cancro (AIRC), Milan, Italy; Fondazione CariPaRo, Padova, Italy; Progetti di Ricerca di Interesse Nazionale (PRIN, MIUR), Rome, Italy	Associazione Italiana Ricerca Cancro (AIRC), Milan, Italy(Fondazione AIRC per la ricerca sul cancro); Fondazione CariPaRo, Padova, Italy(Fondazione Cariparo); Progetti di Ricerca di Interesse Nazionale (PRIN, MIUR), Rome, Italy(Ministry of Education, Universities and Research (MIUR))	This work was supported by Associazione Italiana Ricerca Cancro (AIRC), Milan, Italy; Fondazione CariPaRo, Padova, Italy; Progetti di Ricerca di Interesse Nazionale (PRIN, MIUR), Rome, Italy. We thank Prof. Michela Giuliano and Prof. Maurizio Bifulco for their critical reading of the manuscript.	Aquila S, 2010, ANAT REC, V293, P298, DOI 10.1002/ar.21042; Cairns RA, 2011, NAT REV CANCER, V11, P85, DOI 10.1038/nrc2981; Castellino RC, 2007, NAT CLIN PRACT NEURO, V3, P682, DOI 10.1038/ncpneuro0661; Christofk HR, 2008, NATURE, V452, P181, DOI 10.1038/nature06667; Colell A, 2009, CELL DEATH DIFFER, V16, P1573, DOI 10.1038/cdd.2009.137; Colell A, 2007, CELL, V129, P983, DOI 10.1016/j.cell.2007.…	43	92	95	0	29	NATURE PUBLISHING GROUP	LONDON	MACMILLAN BUILDING, 4 CRINAN ST, LONDON N1 9XW, ENGLAND	2041-4889			CELL DEATH DIS	Cell Death Dis.	JUN	2013	4
J	Sun, QQ; Zhang, B; Hu, QS; Qin, Y; Xu, WY; Liu, WS; Yu, XJ; Xu, J				Sun, Qiqing; Zhang, Bo; Hu, Qiangsheng; Qin, Yi; Xu, Wenyan; Liu, Wensheng; Yu, Xianjun; Xu, Jin			The impact of cancer-associated fibroblasts on major hallmarks of pancreatic cancer	THERANOSTICS			English	Review						pancreatic cancer; tumor microenvironment; hallmarks of cancer; cancer-associated fibroblast	EPITHELIAL-MESENCHYMAL TRANSITION; STELLATE CELL ACTIVATION; CHEMOKINE RECEPTOR CXCR4; TUMOR MICROENVIRONMENT; TGF-BETA; DUCTAL ADENOCARCINOMA; DOWN-REGULATION; NAB-PACLITAXEL; MET PATHWAY; MOUSE MODEL	Pancreatic ductal adenocarcinoma (PDAC) constitutes one of the most challenging lethal tumors and has a very poor prognosis. In addition to cancer cells, the tumor microenvironment created by a repertoire of resident and recruited cells and the extracellular matrix also contribute to the acquisition of hallmarks of cancer. Among these factors, cancer-associated fibroblasts (CAFs) are critical com…	[Sun, Qiqing; Zhang, Bo; Hu, Qiangsheng; Qin, Yi; Xu, Wenyan; Liu, Wensheng; Yu, Xianjun; Xu, Jin] Fudan Univ, Dept Pancreat Surg, Shanghai Canc Ctr, 270 Dong An Rd, Shanghai 200032, Peoples R China; [Sun, Qiqing; Zhang, Bo; Hu, Qiangsheng; Qin, Yi; Xu, Wenyan; Liu, Wensheng; Yu, Xianjun; Xu, Jin] Fudan Univ, Dept Oncol, Shanghai Med Coll, Shanghai 200032, Peoples R China; [Sun, Qiqing; Zhang, Bo…		Yu, XJ; Xu, J (通讯作者)，Fudan Univ, Dept Pancreat Surg, Shanghai Canc Ctr, 270 Dong An Rd, Shanghai 200032, Peoples R China.; Xu, J (通讯作者)，Fudan Univ, Dept Oncol, Shanghai Med Coll, Shanghai 200032, Peoples R China.; Xu, J (通讯作者)，Shanghai Pancreat Canc Inst, Shanghai 200032, Peoples R China.	yuxianjun@fudanpci.org; xujin@fudanpci.org		yu, xianjun/0000-0002-6697-7143	National Natural Science Foundation [81502031, 81772555, 81602085]; National Science Fund for Distinguished Young Scholars [81625016]; Shanghai Sailing Program [16YF1401800]	National Natural Science Foundation(National Natural Science Foundation of China (NSFC)); National Science Fund for Distinguished Young Scholars(National Natural Science Foundation of China (NSFC)National Science Fund for Distinguished Young Scholars); Shanghai Sailing Program	This work was supported by the National Natural Science Foundation (81502031, 81772555 and 81602085); the National Science Fund for Distinguished Young Scholars (81625016); and the Shanghai Sailing Program (16YF1401800).	Albrengues J, 2014, CELL REP, V7, P1664, DOI 10.1016/j.celrep.2014.04.036; Alvarez R, 2013, BRIT J CANCER, V109, P926, DOI 10.1038/bjc.2013.415; Apte MV, 1999, GUT, V44, P534, DOI 10.1136/gut.44.4.534; Beckermann BM, 2008, BRIT J CANCER, V99, P622, DOI 10.1038/sj.bjc.6604508; Bergfeld SA, 2010, CANCER METAST REV, V29, P249, DOI 10.1007/s10555-010-9222-7; Brahmer JR, 2012, NEW ENGL J MED, V366, P2…	139	90	97	5	16	IVYSPRING INT PUBL	LAKE HAVEN	PO BOX 4546, LAKE HAVEN, NSW 2263, AUSTRALIA	1838-7640			THERANOSTICS	Theranostics		2018	8	18
J	Hussain, Z; Nigri, J; Tomasini, R				Hussain, Zainab; Nigri, Jeremy; Tomasini, Richard			The Cellular and Biological Impact of Extracellular Vesicles in Pancreatic Cancer	CANCERS			English	Article						extracellular vesicles; pancreatic cancer; stromal cells; biological impact	LONG NONCODING RNA; PRE-METASTATIC NICHE; DENDRITIC CELLS; P-SELECTIN; DUCTAL ADENOCARCINOMA; ENDOTHELIAL-CELLS; DOWN-REGULATION; MESSENGER-RNA; KILLER-CELLS; TUMOR-GROWTH	Simple Summary The increased incidence and global failure of ongoing therapies project pancreatic cancer as the second deadliest cancer worldwide. While our knowledge of pancreatic cancer cells' abilities and specificities has drastically improved based on multi-scaled omics, one must consider that much more remains to be uncovered on the role and impact of stromal cells and the established netwo…	[Hussain, Zainab; Nigri, Jeremy; Tomasini, Richard] Univ Aix Marseille, Canc Res Ctr Marseille, Inst Paoli Calmettes, U1068,CNRS,INSERM,UMR7258, F-13009 Marseille, France		Tomasini, R (通讯作者)，Univ Aix Marseille, Canc Res Ctr Marseille, Inst Paoli Calmettes, U1068,CNRS,INSERM,UMR7258, F-13009 Marseille, France.	zainab.hussain@inserm.fr; jeremy.nigri@inserm.fr; richard.tomasini@inserm.fr	; tomasini, richard/F-1130-2017	Nigri, Jeremy/0000-0003-1358-1863; tomasini, richard/0000-0003-0869-0811				Aguirre AJ, 2017, CANCER CELL, V32, P185, DOI 10.1016/j.ccell.2017.07.007; Ames E, 2015, J IMMUNOL, V195, P4010, DOI 10.4049/jimmunol.1500447; AmraneDjedidi R, 2020, THROMB RES, V187, P170, DOI 10.1016/j.thromres.2019.09.003; Ansari D, 2015, HEPATOBIL SURG NUTR, V4, P325, DOI 10.3978/j.issn.2304-3881.2015.06.08; Armacki M, 2020, GASTROENTEROLOGY, V159, P1019, DOI 10.1053/j.gastro.2020.05.052; Azz…	154	2	2	2	4	MDPI	BASEL	ST ALBAN-ANLAGE 66, CH-4052 BASEL, SWITZERLAND		2072-6694		CANCERS	Cancers	JUN	2021	13	12
J	Si, CL; Zhou, X; Deng, J; Ye, SJ; Kong, LM; Zhang, BF; Wang, WM				Si, Chenli; Zhou, Xiang; Deng, Jie; Ye, Shijie; Kong, Lingming; Zhang, Baofu; Wang, Weiming			Role of ferroptosis in gastrointestinal tumors: From mechanisms to therapies	CELL BIOLOGY INTERNATIONAL			English	Review						ferroptosis; gastrointestinal tumors; regulatory pathway	CELL-DEATH; CIRCULAR RNA; CYSTEINE DIOXYGENASE; IRON-METABOLISM; CARCINOMA-CELLS; CANCER-CELLS; ACTIVATION; APOPTOSIS; STRESS; PROLIFERATION	Ferroptosis is an iron-dependent nonapoptotic regulated cell death, which is mainly caused by an abnormal increase in lipid oxygen free radicals and an imbalance in redox homeostasis. Recently, ferroptosis has been shown to have implications in various gastrointestinal cancers, such as gastric carcinoma, hepatocellular carcinoma, and pancreatic cancer. This review summarises the latest research o…	[Si, Chenli; Ye, Shijie; Kong, Lingming; Zhang, Baofu] Wenzhou Med Univ, Clin Med Coll 1, Wenzhou, Peoples R China; [Zhou, Xiang] Wenzhou Med Univ, Affiliated Hosp 1, Dept Breast Surg, Wenzhou, Zhejiang, Peoples R China; [Deng, Jie] Wenzhou Med Univ, Affiliated Hosp 1, Key Lab Diag & Treatment Severe Hepatopancreat Di, Wenzhou, Peoples R China; [Wang, Weiming] Wenzhou Med Univ, Affiliated Hosp 1,…		Wang, WM (通讯作者)，Wenzhou Med Univ, Affiliated Hosp 1, Dept Hepatopancreatobiliary Surg, Wenzhou 325035, Zhejiang, Peoples R China.	wwm_boy2010@163.com		Wang, Weiming/0000-0002-6341-840X	Natural Science Foundation of Zhejiang Province [LQ20H160015]	Natural Science Foundation of Zhejiang Province(Natural Science Foundation of Zhejiang Province)	Natural Science Foundation of Zhejiang Province, Grant/Award Number: LQ20H160015	Andrici J, 2016, MEDICINE, V95, DOI 10.1097/MD.0000000000002491; Angeli JPF, 2018, FREE RADICAL BIO MED, V127, P153, DOI 10.1016/j.freeradbiomed.2018.03.001; Bachmayr-Heyda A, 2015, SCI REP-UK, V5, DOI 10.1038/srep08057; Bai T, 2020, J CELL PHYSIOL, V235, P5637, DOI 10.1002/jcp.29496; Bai T, 2017, BIOCHEM BIOPH RES CO, V491, P919, DOI 10.1016/j.bbrc.2017.07.136; Bakhautdin B, 2014, BIOCHEM BIOPH …	115	0	0	7	7	WILEY	HOBOKEN	111 RIVER ST, HOBOKEN 07030-5774, NJ USA	1065-6995	1095-8355		CELL BIOL INT	Cell Biol. Int.	JUL	2022	46	7
J	Hu, QS; Qin, Y; Xiang, JF; Liu, WS; Xu, WY; Sun, QQ; Ji, SR; Liu, J; Zhang, Z; Ni, QX; Xu, J; Yu, XJ; Zhang, B				Hu, Qiangsheng; Qin, Yi; Xiang, Jinfeng; Liu, Wensheng; Xu, Wenyan; Sun, Qiqing; Ji, Shunrong; Liu, Jiang; Zhang, Zheng; Ni, Quanxing; Xu, Jin; Yu, Xianjun; Zhang, Bo			dCK negatively regulates the NRF2/ARE axis and ROS production in pancreatic cancer	CELL PROLIFERATION			English	Article						ARE; dCK; gemcitabine; NRF2; pancreatic cancer; ROS	ACUTE MYELOID-LEUKEMIA; DEOXYCYTIDINE KINASE; GEMCITABINE SENSITIVITY; CELL-LINES; CHEMORESISTANCE; METABOLISM; SURVIVAL; THERAPY; HYPOXIA; ADENOCARCINOMA	Objectives: Decreased deoxycytidine kinase (dCK) expression is a reported indicator of gemcitabine efficacy in pancreatic cancer, due to the impact of this kinase on gemcitabine metabolism. The transcription factor NF-E2 p45-related factor 2 (NRF2, also called Nfe2l2), a master regulator of redox homoeostasis, has been reported to tightly control the expression of numerous ROS-detoxification gene…	[Hu, Qiangsheng; Qin, Yi; Xiang, Jinfeng; Liu, Wensheng; Xu, Wenyan; Sun, Qiqing; Ji, Shunrong; Liu, Jiang; Zhang, Zheng; Ni, Quanxing; Xu, Jin; Yu, Xianjun; Zhang, Bo] Fudan Univ, Shanghai Canc Ctr, Dept Pancreat Surg, Shanghai, Peoples R China; [Hu, Qiangsheng; Qin, Yi; Xiang, Jinfeng; Liu, Wensheng; Xu, Wenyan; Sun, Qiqing; Ji, Shunrong; Liu, Jiang; Zhang, Zheng; Ni, Quanxing; Xu, Jin; Yu, Xia…		Yu, XJ; Zhang, B (通讯作者)，Fudan Univ, Shanghai Canc Ctr, Dept Pancreat Surg, Shanghai, Peoples R China.	yuxianjun@fudanpci.org; zhangbo@fudanpci.org		yu, xianjun/0000-0002-6697-7143	National Natural Science Foundation of China [81372651, 81502031, 81602085]; National Science Fund for Distinguished Young Scholars [81625016]; Shanghai Sailing Program [16YF1401800]	National Natural Science Foundation of China(National Natural Science Foundation of China (NSFC)); National Science Fund for Distinguished Young Scholars(National Natural Science Foundation of China (NSFC)National Science Fund for Distinguished Young Scholars); Shanghai Sailing Program	National Natural Science Foundation of China, Grant/Award Number: 81372651, 81502031 and 81602085; National Science Fund for Distinguished Young Scholars, Grant/Award Number: 81625016; Shanghai Sailing Program, Grant/Award Number: 16YF1401800	Adamska A, 2017, INT J MOL SCI, V18, DOI 10.3390/ijms18071338; Alexander A, 2010, P NATL ACAD SCI USA, V107, P4153, DOI 10.1073/pnas.0913860107; Amsailale R, 2014, FEBS LETT, V588, P727, DOI 10.1016/j.febslet.2014.01.016; Andren-Sandberg A, 2011, N AM J MED SCI, V3, P1, DOI 10.4297/najms.2011.31; Blaser H, 2016, TRENDS CELL BIOL, V26, P249, DOI 10.1016/j.tcb.2015.12.002; Bonay M, 2015, CELL DEATH…	44	13	13	1	5	WILEY	HOBOKEN	111 RIVER ST, HOBOKEN 07030-5774, NJ USA	0960-7722	1365-2184		CELL PROLIFERAT	Cell Prolif.	AUG	2018	51	4
J	Anderson, GR; Winter, PS; Lin, KH; Nussbaum, DP; Cakir, M; Stein, EM; Soderquist, RS; Crawford, L; Leeds, JC; Newcomb, R; Stepp, P; Yip, C; Wardell, SE; Tingley, JP; Ali, M; Xu, MM; Ryan, M; McCall, SJ; Mcree, AJ; Counter, CM; Der, CJ; Wood, KC				Anderson, Grace R.; Winter, Peter S.; Lin, Kevin H.; Nussbaum, Daniel P.; Cakir, Merve; Stein, Elizabeth M.; Soderquist, Ryan S.; Crawford, Lorin; Leeds, Jim C.; Newcomb, Rachel; Stepp, Priya; Yip, Catherine; Wardell, Suzanne E.; Tingley, Jennifer P.; Ali, Moiez; Xu, Mengmeng; Ryan, Meagan; McCall, Shannon J.; McRee, Autumn J.; Counter, Christopher M.; Der, Channing J.; Wood, Kris C.			A Landscape of Therapeutic Cooperativity in KRAS Mutant Cancers Reveals Principles for Controlling Tumor Evolution	CELL REPORTS			English	Article							MEK INHIBITION; LUNG-CANCER; FUNCTIONAL GENOMICS; ACQUIRED-RESISTANCE; COLORECTAL CANCERS; TARGETING RAS; HUMAN-CELLS; ACTIVATION; SUPPRESSION; CRISPR-CAS9	Combinatorial inhibition of effector and feedback pathways is a promising treatment strategy for KRAS mutant cancers. However, the particular pathways that should be targeted to optimize therapeutic responses are unclear. Using CRISPR/Cas9, we systematically mapped the pathways whose inhibition cooperates with drugs targeting the KRAS effectors MEK, ERK, and PI3K. By performing 70 screens in mode…	[Anderson, Grace R.; Winter, Peter S.; Lin, Kevin H.; Cakir, Merve; Stein, Elizabeth M.; Soderquist, Ryan S.; Leeds, Jim C.; Newcomb, Rachel; Stepp, Priya; Yip, Catherine; Wardell, Suzanne E.; Tingley, Jennifer P.; Ali, Moiez; Xu, Mengmeng; Counter, Christopher M.; Wood, Kris C.] Duke Univ, Dept Pharmacol & Canc Biol, Durham, NC 27710 USA; [Winter, Peter S.] Duke Univ, Program Genet & Genom, Durh…		Wood, KC (通讯作者)，Duke Univ, Dept Pharmacol & Canc Biol, Durham, NC 27710 USA.	kris.wood@duke.edu		Der, Channing/0000-0002-7751-2747; Counter, Christopher M/0000-0003-0748-3079; Anderson, Gray R./0000-0002-2493-2510; McCall, Shannon/0000-0003-3957-061X; Cakir, Merve/0000-0003-1803-5693	NCATS NIH HHS [UL1 TR001117] Funding Source: Medline; NCI NIH HHS [F32 CA206234, F31 CA195967, F32 CA134171, R01 CA123031, R01 CA207083, U01 CA199235, P30 CA016086, F32 CA180569, F30 CA206348, F99 CA222728, K00 CA222728] Funding Source: Medline; NICHD NIH HHS [K12 HD043446] Funding Source: Medline; NIGMS NIH HHS [T32 GM007171, T32 GM007754] Funding Source: Medline; EUNICE KENNEDY SHRIVER NATIONAL…	NCATS NIH HHS(United States Department of Health & Human ServicesNational Institutes of Health (NIH) - USANIH National Center for Advancing Translational Sciences (NCATS)); NCI NIH HHS(United States Department of Health & Human ServicesNational Institutes of Health (NIH) - USANIH National Cancer Institute (NCI)); NICHD NIH HHS(United States Department of Health & Human ServicesNational Institutes…		Ahronian LG, 2015, CANCER DISCOV, V5, P358, DOI 10.1158/2159-8290.CD-14-1518; Al-Lazikani B, 2012, NAT BIOTECHNOL, V30, P679, DOI 10.1038/nbt.2284; Athuluri-Divakar SK, 2016, CELL, V165, P643, DOI 10.1016/j.cell.2016.03.045; Barrangou R, 2016, NAT BIOTECHNOL, V34, P933, DOI 10.1038/nbt.3659; Berg M, 2010, PLOS ONE, V5, DOI 10.1371/journal.pone.0013978; Berger AH, 2016, CANCER CELL, V30, P214, DOI…	59	49	50	1	11	CELL PRESS	CAMBRIDGE	50 HAMPSHIRE ST, FLOOR 5, CAMBRIDGE, MA 02139 USA	2211-1247			CELL REP	Cell Reports	JUL 25	2017	20	4
J	Shamseddine, AI; Khalifeh, MJ; Mourad, FH; Chehal, AA; Al-Kutoubi, A; Abbas, J; Habbal, MZ; Malaeb, LA; Bikhazi, AB				Shamseddine, AI; Khalifeh, MJ; Mourad, FH; Chehal, AA; Al-Kutoubi, A; Abbas, J; Habbal, MZ; Malaeb, LA; Bikhazi, AB			Comparative pharmacokinetics and metabolic pathway of gemcitabine during intravenous and intra-arterial delivery in unresectable pancreatic cancer patients	CLINICAL PHARMACOKINETICS			English	Review							PHASE-I; SELF-POTENTIATION; CHEMOTHERAPY; CARCINOMA; INFUSION; THERAPY	Background: To study the pharmacokinetics and clinical outcome of gemcitabine (2'-2'-difluoro-deoxcytidine [dFdC]) during intra-arterial versus intravenous delivery in locally advanced and regionally metastatic pancreatic cancer. Patients and methods: Seven patients with unresectable pancreatic cancer received escalating intra-arterial doses of gemcitabine ranging from 800 to 1400 mg/m(2), after …	Amer Univ Beirut, Fac Med, Dept Physiol, Beirut 1107 2020, Lebanon; Amer Univ Beirut, Fac Med, Dept Lab Med, Beirut 1107 2020, Lebanon; Amer Univ Beirut, Fac Med, Dept Diagnost Radiol, Beirut 1107 2020, Lebanon; Amer Univ Beirut, Fac Med, Dept Surg, Beirut 1107 2020, Lebanon; Amer Univ Beirut, Fac Med, Dept Med, Beirut 1107 2020, Lebanon		Bikhazi, AB (通讯作者)，Amer Univ Beirut, Fac Med, Dept Physiol, Riad El Solh,POB 11-0236, Beirut 1107 2020, Lebanon.	ab04@aub.edu.lb	Habbal, Mohammad Zouheir/L-3711-2016; Mourad, Fadi/CAE-9508-2022	Habbal, Mohammad Zouheir/0000-0003-3467-7848;				ABBRUZZESE JL, 1991, J CLIN ONCOL, V9, P491, DOI 10.1200/JCO.1991.9.3.491; Aigner KR, 1998, HEPATO-GASTROENTEROL, V45, P1125; Bergman AM, 2002, DRUG RESIST UPDATE, V5, P19, DOI 10.1016/S1368-7646(02)00002-X; Burris HA, 1997, J CLIN ONCOL, V15, P2403, DOI 10.1200/JCO.1997.15.6.2403; CLEMENTE CD, 1997, CLEMENTE ANATOMY REG, P151; COLLINS JM, 1984, J CLIN ONCOL, V2, P498, DOI 10.1200/JCO.1984.2.5.49…	22	19	25	0	14	ADIS INT LTD	NORTHCOTE	5 THE WAREHOUSE WAY, NORTHCOTE 0627, AUCKLAND, NEW ZEALAND	0312-5963	1179-1926		CLIN PHARMACOKINET	Clin. Pharmacokinet.		2005	44	9
J	Navaneethan, U; Parsi, MA; Gutierrez, NG; Bhatt, A; Venkatesh, PGK; Lourdusamy, D; Grove, D; Hammel, JP; Jang, S; Sanaka, MR; Stevens, T; Vargo, JJ; Dweik, RA				Navaneethan, Udayakumar; Parsi, Mansour A.; Gutierrez, Norma G.; Bhatt, Amit; Venkatesh, Preethi G. K.; Lourdusamy, Dennisdhilak; Grove, David; Hammel, Jeffrey P.; Jang, Sunguk; Sanaka, Madhusudhan R.; Stevens, Tyler; Vargo, John J.; Dweik, Raed A.			Volatile organic compounds in bile can diagnose malignant biliary strictures in the setting of pancreatic cancer: a preliminary observation	GASTROINTESTINAL ENDOSCOPY			English	Article							MAGNETIC-RESONANCE-SPECTROSCOPY; BRUSH CYTOLOGY; LIVER-DISEASE; BREATH; METABOLISM; BIOMARKERS; IDENTIFY	Background: Ascertaining the nature of biliary strictures is challenging. The role of volatile organic compounds (VOCs) in bile in determining the cause of biliary strictures is not known. Objective: To identify potential VOCs in the headspaces (gas above the sample) of bile in patients with malignant biliary strictures from pancreatic cancer. Design: Prospective cross-sectional study. Setting: R…	[Navaneethan, Udayakumar; Parsi, Mansour A.; Gutierrez, Norma G.; Bhatt, Amit; Venkatesh, Preethi G. K.; Lourdusamy, Dennisdhilak; Hammel, Jeffrey P.; Jang, Sunguk; Sanaka, Madhusudhan R.; Stevens, Tyler; Vargo, John J.] Cleveland Clin, Inst Digest Dis, Dept Gastroenterol & Hepatol, Cleveland, OH 44195 USA; [Grove, David; Dweik, Raed A.] Cleveland Clin, Res Inst, Dept Pathobiol, Cleveland, OH 441…		Navaneethan, U (通讯作者)，Cleveland Clin, 9500 Euclid Ave,Mail Code Q3, Cleveland, OH 44195 USA.		Parsi, Mansour/AAM-6292-2020	lourdusamy, dennisdhilak/0000-0003-0057-682X	American College of Gastroenterology grant; NATIONAL CENTER FOR ADVANCING TRANSLATIONAL SCIENCES [UL1TR000439] Funding Source: NIH RePORTER; NATIONAL CENTER FOR RESEARCH RESOURCES [R21RR026231] Funding Source: NIH RePORTER; NATIONAL HEART, LUNG, AND BLOOD INSTITUTE [U10HL109250, P01HL081064, P01HL103453, P01HL107147] Funding Source: NIH RePORTER	American College of Gastroenterology grant; NATIONAL CENTER FOR ADVANCING TRANSLATIONAL SCIENCES(United States Department of Health & Human ServicesNational Institutes of Health (NIH) - USANIH National Center for Advancing Translational Sciences (NCATS)); NATIONAL CENTER FOR RESEARCH RESOURCES(United States Department of Health & Human ServicesNational Institutes of Health (NIH) - USANIH National…	The following author disclosed a financial relationship relevant to this article: Dr Vargo is a consultant to Olympus. All other authors disclosed no financial relationships relevant to this article. The study is supported by a research grant from the American College of Gastroenterology grant (to U. N.), BRCP 08-049 Tech 09-003 Third Frontier Program grant from the Ohio Department of Development…	Alkhouri N, 2014, EUR J GASTROEN HEPAT, V26, P82, DOI 10.1097/MEG.0b013e3283650669; Altomare DF, 2013, BRIT J SURG, V100, P144, DOI 10.1002/bjs.8942; Baron TH, 2004, CLIN GASTROENTEROL H, V2, P214, DOI 10.1016/S1542-3565(04)00006-0; Brugge WR, 2013, CURR OPIN GASTROEN, V29, P559, DOI 10.1097/MOG.0b013e3283639342; Cikach FS, 2012, PROG CARDIOVASC DIS, V55, P34, DOI 10.1016/j.pcad.2012.05.005; Hano…	24	21	20	0	29	MOSBY-ELSEVIER	NEW YORK	360 PARK AVENUE SOUTH, NEW YORK, NY 10010-1710 USA	0016-5107	1097-6779		GASTROINTEST ENDOSC	Gastrointest. Endosc.	DEC	2014	80	6
J	Michaud, DS; Liu, SM; Giovannucci, E; Willett, WC; Colditz, GA; Fuchs, CS				Michaud, DS; Liu, SM; Giovannucci, E; Willett, WC; Colditz, GA; Fuchs, CS			Dietary sugar, glycemic load, and pancreatic cancer risk in a prospective study	JOURNAL OF THE NATIONAL CANCER INSTITUTE			English	Article							DEPENDENT DIABETES-MELLITUS; CORONARY HEART-DISEASE; NATIONAL DEATH INDEX; MIXED MEALS; CLINICAL IMPLICATIONS; INSULIN RESPONSES; DIRECT INTERVIEWS; NUTRIENT INTAKE; GLUCOSE; WOMEN	Background: Evidence from both animal and human studies suggests that abnormal glucose metabolism plays an important role in pancreatic carcinogenesis. We investigated whether diets high in foods that increase postprandial glucose levels are associated with an increased risk of pancreatic cancer. Methods: In a cohort of U.S. women (n = 88 802) participating in the Nurses' Health Study, 180 case s…	NCI, Nutrit Epidemiol Branch, Div Canc Epidemiol & Genet, Rockville, MD 20852 USA; Dana Farber Canc Inst, Dept Adult Oncol, Boston, MA 02115 USA; Harvard Univ, Sch Med, Boston, MA USA; Brigham & Womens Hosp, Dept Med, Channing Lab, Boston, MA 02115 USA; Harvard Sch Publ Hlth, Dept Epidemiol, Boston, MA USA; Harvard Univ, Sch Med, Cambridge, MA 02138 USA; Harvard Sch Publ Hlth, Dept Nutr, Boston, …		Michaud, DS (通讯作者)，NCI, Nutrit Epidemiol Branch, Div Canc Epidemiol & Genet, 6120 Execut Blvd,EPS Rm 3032, Rockville, MD 20852 USA.		Liu, Simin/I-3689-2014; Michaud, Dominique S/I-5231-2014; Colditz, Graham A/A-3963-2009	Liu, Simin/0000-0003-2098-3844; Colditz, Graham A/0000-0002-7307-0291	NCI NIH HHS [CA87969, CA86102] Funding Source: Medline; NIDDK NIH HHS [DK02767] Funding Source: Medline; NATIONAL CANCER INSTITUTE [R01CA086102, P01CA087969] Funding Source: NIH RePORTER; NATIONAL INSTITUTE OF DIABETES AND DIGESTIVE AND KIDNEY DISEASES [K08DK002767] Funding Source: NIH RePORTER	NCI NIH HHS(United States Department of Health & Human ServicesNational Institutes of Health (NIH) - USANIH National Cancer Institute (NCI)); NIDDK NIH HHS(United States Department of Health & Human ServicesNational Institutes of Health (NIH) - USANIH National Institute of Diabetes & Digestive & Kidney Diseases (NIDDK)); NATIONAL CANCER INSTITUTE(United States Department of Health & Human Service…		BANTLE JP, 1989, DIABETES CARE, V12, P56, DOI 10.2337/diacare.12.1.56; Chow WH, 1999, BRIT J CANCER, V79, P640, DOI 10.1038/sj.bjc.6690101; Coughlin SS, 2000, CANCER CAUSE CONTROL, V11, P915, DOI 10.1023/A:1026580131793; COULSTON AM, 1987, DIABETES CARE, V10, P395, DOI 10.2337/diacare.10.4.395; Daly ME, 1997, AM J CLIN NUTR, V66, P1072, DOI 10.1093/ajcn/66.5.1072; EVERHART J, 1995, JAMA-J AM MED …	47	158	161	1	9	OXFORD UNIV PRESS INC	CARY	JOURNALS DEPT, 2001 EVANS RD, CARY, NC 27513 USA	0027-8874			J NATL CANCER I	J. Natl. Cancer Inst.	SEP 4	2002	94	17
J	Lamture, G; Crooks, PA; Borrelli, MJ				Lamture, Gauri; Crooks, Peter A.; Borrelli, Michael J.			Actinomycin-D and dimethylamino-parthenolide synergism in treating human pancreatic cancer cells	DRUG DEVELOPMENT RESEARCH			English	Article						actinomycin-D; DMAPT; NFB; Panc-1 cells; pancreatic cancer; synergism	NF-KAPPA-B; MELAMPOMAGNOLIDE B; DRUG-COMBINATION; TUMOR-GROWTH; LUNG-CANCER; PHASE-III; GEMCITABINE; DNA; TRIAL; INHIBITION	Pancreatic cancer is the third leading cause of death in the US with a poor 5-year survival rate of 8.5%. A novel anti-cancer drug, dimethylamino parthenolide (DMAPT), is the water-soluble analog of the natural sesquiterpene lactone, parthenolide. The putative modes of action of DMAPT are inhibition of the Nuclear chain factor kappa-light-chain enhancer of activated B cells (NFB) pathway and depl…	[Lamture, Gauri; Crooks, Peter A.; Borrelli, Michael J.] Univ Arkansas Med Sci, 4301 West Markham St, Little Rock, AR 72205 USA		Borrelli, MJ (通讯作者)，Univ Arkansas Med Sci, 4301 West Markham St, Little Rock, AR 72205 USA.	mjborrelli@uams.edu			National Institutes of Health [CA158275, AG012411, TR000039]; UAMS Department of Radiology; UAMS Translational Research Institute (TRI) through the National Center for Advancing Translational Sciences of the National Institutes of Health (NIH) [1U54TR001629-01A1]; Arkansas Research Alliance; NATIONAL CANCER INSTITUTE [R01CA158275] Funding Source: NIH RePORTER; NATIONAL CENTER FOR ADVANCING TRANSL…	National Institutes of Health(United States Department of Health & Human ServicesNational Institutes of Health (NIH) - USA); UAMS Department of Radiology; UAMS Translational Research Institute (TRI) through the National Center for Advancing Translational Sciences of the National Institutes of Health (NIH); Arkansas Research Alliance; NATIONAL CANCER INSTITUTE(United States Department of Health & …	National Institutes of Health, Grant/Award Number: CA158275, AG012411 and TR000039; UAMS Department of Radiology, the UAMS Translational Research Institute (TRI), Grant Number: 1U54TR001629-01A1 through the National Center for Advancing Translational Sciences of the National Institutes of Health (NIH); Arkansas Research Alliance	Anderson KM, 2003, EXP BIOL MED, V228, P915, DOI 10.1177/153537020322800807; Bommagani S, 2017, EUR J MED CHEM, V136, P393, DOI 10.1016/j.ejmech.2017.05.031; BORRELLI MJ, 1989, INT J HYPERTHER, V5, P99, DOI 10.3109/02656738909140436; Chou T., 2010, J FOOD COMPOS ANAL, V67, P621; Chou TC, 2006, PHARMACOL REV, V58, P621, DOI 10.1124/pr.58.3.10; Chou TC, 2010, CANCER RES, V70, P440, DOI 10.1158/0008…	44	11	11	0	26	WILEY	HOBOKEN	111 RIVER ST, HOBOKEN 07030-5774, NJ USA	0272-4391	1098-2299		DRUG DEVELOP RES	Drug Dev. Res.	SEP	2018	79	6
J	Navarro, P; Bueno, MJ; Zagorac, I; Mondejar, T; Sanchez, J; Mouron, S; Munoz, J; Gomez-Lopez, G; Jimenez-Renard, V; Mulero, F; Chandel, NS; Quintela-Fandino, M				Navarro, Paloma; Bueno, Maria J.; Zagorac, Ivana; Mondejar, Tamara; Sanchez, Jesus; Mouron, Silvana; Munoz, Javier; Gomez-Lopez, Gonzalo; Jimenez-Renard, Veronica; Mulero, Francisca; Chandel, Navdeep S.; Quintela-Fandino, Miguel			Targeting Tumor Mitochondrial Metabolism Overcomes Resistance to Antiangiogenics	CELL REPORTS			English	Article							RANDOMIZED CONTROLLED-TRIAL; CELL LUNG-CANCER; BREAST-CANCER; AEROBIC GLYCOLYSIS; GLUCOSE-METABOLISM; PANCREATIC-CANCER; PHASE-III; GROWTH; VEGF; ANGIOGENESIS	Epithelial malignancies are effectively treated by antiangiogenics; however, acquired resistance is a major problem in cancer therapeutics. Epithelial tumors commonly have mutations in the MAPK/Pi3K-AKT pathways, which leads to high-rate aerobic glycolysis. Here, we show how multikinase inhibitor antiangiogenics (TKIs) induce hypoxia correction in spontaneous breast and lung tumor models. When th…	[Navarro, Paloma; Bueno, Maria J.; Zagorac, Ivana; Mondejar, Tamara; Sanchez, Jesus; Mouron, Silvana; Jimenez-Renard, Veronica; Quintela-Fandino, Miguel] CNIO Spanish Natl Canc Res Ctr, Breast Canc Clin Res Unit, Melchor Fernandez Almagro 3, Madrid 28029, Spain; [Munoz, Javier] CNIO Spanish Natl Canc Res Ctr, Prote Unit, Melchor Fernandez Almagro 3, Madrid 28029, Spain; [Gomez-Lopez, Gonzalo] CNI…		Quintela-Fandino, M (通讯作者)，CNIO Spanish Natl Canc Res Ctr, Breast Canc Clin Res Unit, Melchor Fernandez Almagro 3, Madrid 28029, Spain.	mquintela@cnio.es	Munoz, Javier/I-4891-2012; Zagorac, Ivana/K-8704-2019; Gomez-Lopez, Gonzalo/D-9123-2016; Zagorac, Ivana/L-2671-2017; Mulero, Francisca/R-2387-2019; Mouron, Silvana/L-7174-2014	Munoz, Javier/0000-0003-3288-3496; Zagorac, Ivana/0000-0002-7135-8283; Gomez-Lopez, Gonzalo/0000-0002-4146-0551; Zagorac, Ivana/0000-0002-7135-8283; Mulero, Francisca/0000-0001-9584-4211; Jimenez, Veronica/0000-0002-3250-8111; Mouron, Silvana/0000-0001-6287-8001; quintela-fandino, miguel/0000-0003-1648-1964; Bueno, Maria Jose/0000-0002-3910-0637	Ministry of Health (Spain) [FIS PI10/0288, FIS PI13/00430]; BECA-RETORNO from the AECC Scientific Foundation; La Caixa-CNIO PhD fellowship; Boehringer-Ingelheim; Novartis	Ministry of Health (Spain)(Spanish Government); BECA-RETORNO from the AECC Scientific Foundation; La Caixa-CNIO PhD fellowship; Boehringer-Ingelheim(Boehringer Ingelheim); Novartis(Novartis)	M.Q.-F. is a recipient of the following grants: FIS PI10/0288 and FIS PI13/00430 from the Ministry of Health (Spain), 2010-BECA-RETORNO from the AECC Scientific Foundation, and donations from the Rosae Foundation and Avon Espana S.A.U. I.Z. is a recipient of La Caixa-CNIO PhD 2011 fellowship. M.Q.-F. received research funds from Boehringer-Ingelheim and Novartis.	Baselga J, 2013, TRIALS, V14, DOI 10.1186/1745-6215-14-228; Bendell JC, 2015, CANCER-AM CANCER SOC, V121, P1056, DOI 10.1002/cncr.29155; Cenik BK, 2013, MOL CANCER THER, V12, P992, DOI 10.1158/1535-7163.MCT-12-0995; Chung AS, 2013, NAT MED, V19, P1114, DOI 10.1038/nm.3291; Crown JP, 2013, J CLIN ONCOL, V31, P2870, DOI 10.1200/JCO.2012.43.3391; Curtis C, 2012, NATURE, V486, P346, DOI 10.1038/natur…	35	57	58	1	33	CELL PRESS	CAMBRIDGE	50 HAMPSHIRE ST, FLOOR 5, CAMBRIDGE, MA 02139 USA	2211-1247			CELL REP	Cell Reports	JUN 21	2016	15	12
J	Iarrobino, NA; Gill, BS; Klement, RJ; Bernard, ME; Champ, CE				Iarrobino, Nick A.; Gill, Beant S.; Klement, Rainer J.; Bernard, Mark E.; Champ, Colin E.			The Impact of Serum Glucose in the Treatment of Locoregionally Advanced Pancreatic Cancer	AMERICAN JOURNAL OF CLINICAL ONCOLOGY-CANCER CLINICAL TRIALS			English	Article						pancreatic cancer; glucose; metformin; antidiabetics; Warburg; metabolism	SURVIVAL; METABOLISM; RADIATION	Introduction: Studies have consistently identified an increased risk of pancreatic cancer in diabetics, yet the role hyperglycemia may play in predicting prognosis is less clear. This work aims to evaluate the impact of glycemic state and antidiabetics on outcomes after systemic and local treatment for locoregionally advanced pancreatic cancer. Materials and Methods: This retrospective study cons…	[Iarrobino, Nick A.] Univ Pittsburgh, Sch Med, Pittsburgh, PA 15215 USA; [Gill, Beant S.; Champ, Colin E.] Univ Pittsburgh, Med Ctr, Dept Radiat Oncol, 815 Freeport Rd, Pittsburgh, PA 15215 USA; [Klement, Rainer J.] Leopoldina Hosp, Dept Radiat Oncol, Schweinfurt, Germany; [Bernard, Mark E.] Univ Kentucky, Dept Radiat Med, Lexington, KY USA		Champ, CE (通讯作者)，Univ Pittsburgh, Med Ctr, Dept Radiat Oncol, 815 Freeport Rd, Pittsburgh, PA 15215 USA.	champce@upmc.edu	Klement, Rainer J/H-3484-2019	Klement, Rainer J/0000-0003-1401-4270	National Institute of Health [T35DK065521]; NATIONAL INSTITUTE OF DIABETES AND DIGESTIVE AND KIDNEY DISEASES [P30DK079307, T35DK065521] Funding Source: NIH RePORTER	National Institute of Health(United States Department of Health & Human ServicesNational Institutes of Health (NIH) - USA); NATIONAL INSTITUTE OF DIABETES AND DIGESTIVE AND KIDNEY DISEASES(United States Department of Health & Human ServicesNational Institutes of Health (NIH) - USANIH National Institute of Diabetes & Digestive & Kidney Diseases (NIDDK))	Supported by the National Institute of Health grant award number T35DK065521.	Champ CE, 2014, J NEURO-ONCOL, V117, P125, DOI 10.1007/s11060-014-1362-0; Champ CE, 2013, ONCOLOGIST, V18, P97, DOI 10.1634/theoncologist.2012-0164; Cheon YK, 2014, GUT LIVER, V8, P205, DOI 10.5009/gnl.2014.8.2.205; Datta SR, 1999, GENE DEV, V13, P2905, DOI 10.1101/gad.13.22.2905; Gu JN, 2016, CANCER LETT, V380, P434, DOI 10.1016/j.canlet.2016.06.016; Kim JW, 2006, CANCER RES, V66, P8927, DOI 10.…	21	4	4	1	1	LIPPINCOTT WILLIAMS & WILKINS	PHILADELPHIA	TWO COMMERCE SQ, 2001 MARKET ST, PHILADELPHIA, PA 19103 USA	0277-3732	1537-453X		AM J CLIN ONCOL-CANC	Am. J. Clin. Oncol.-Cancer Clin. Trials	SEP	2019	42	9
J	Molfino, A; Belli, R; Imbimbo, G; Carletti, R; Amabile, MI; Tambaro, F; di Gioia, CRT; Belloni, E; Ferraro, E; Nigri, G; Muscaritoli, M				Molfino, Alessio; Belli, Roberta; Imbimbo, Giovanni; Carletti, Raffaella; Amabile, Maria Ida; Tambaro, Federica; di Gioia, Cira R. T.; Belloni, Elena; Ferraro, Elisabetta; Nigri, Giuseppe; Muscaritoli, Maurizio			Evaluation of Browning Markers in Subcutaneous Adipose Tissue of Newly Diagnosed Gastrointestinal Cancer Patients with and without Cachexia	CANCERS			English	Article						cachexia; cancer; browning; subcutaneous adipose tissue; wasting	FAT; THERMOGENESIS; WHITE	Simple Summary Cachexia occurs frequently in cancer patients with deep metabolic derangements. The browning of adipose tissue promotes thermogenesis and energy expenditure and, in cancer, has been considered a major determinant of adipose tissue atrophy. We evaluated the molecular phenotype of this phenomenon in the subcutaneous adipose tissue (SAT) of newly diagnosed gastrointestinal cancer pati…	[Molfino, Alessio; Belli, Roberta; Imbimbo, Giovanni; Carletti, Raffaella; Tambaro, Federica; Muscaritoli, Maurizio] Sapienza Univ Rome, Dept Translat & Precis Med, I-00185 Rome, Italy; [Amabile, Maria Ida] Sapienza Univ Rome, Dept Surg Sci, I-00161 Rome, Italy; [di Gioia, Cira R. T.] Sapienza Univ Rome, Dept Radiol Oncol & Pathol Sci, I-00161 Rome, Italy; [Belloni, Elena; Nigri, Giuseppe] Sapien…		Molfino, A (通讯作者)，Sapienza Univ Rome, Dept Translat & Precis Med, I-00185 Rome, Italy.	alessio.molfino@uniroma1.it; roberta.belli@uniroma1.it; giovanni.imbimbo@uniroma1.it; raffaella.carletti@uniroma1.it; mariaida.amabile@uniroma1.it; federica.tambaro@uniroma1.it; cira.digioia@uniroma1.it; elena.belloni@uniroma1.it; elisabetta.ferraro@unipi.it; giuseppe.nigri@uniroma1.it; maurizio.muscaritoli@uniroma1.it	, elisabetta/K-3904-2016	, elisabetta/0000-0002-9596-4624; Tambaro, Federica/0000-0001-8863-3459; AMABILE, MARIA IDA/0000-0002-1294-9403; di Gioia, Cira/0000-0003-4696-0560	Sapienza University of Rome [RG11816427B021CF]	Sapienza University of Rome	For this study, A. Molfino received a research grant as Principal Investigator provided by Sapienza University of Rome (Grant number RG11816427B021CF).	Baracos VE, 2018, NAT REV DIS PRIMERS, V4, DOI 10.1038/nrdp.2017.105; Bartelt A, 2014, NAT REV ENDOCRINOL, V10, P24, DOI 10.1038/nrendo.2013.204; Bostrom P, 2012, NATURE, V481, P463, DOI 10.1038/nature10777; Cannon B, 1996, INT J OBESITY, V20, pS36; Das SK, 2011, SCIENCE, V333, P233, DOI 10.1126/science.1198973; Fearon K, 2011, LANCET ONCOL, V12, P489, DOI 10.1016/S1470-2045(10)70218-7; Finlin BS…	37	0	0	0	0	MDPI	BASEL	ST ALBAN-ANLAGE 66, CH-4052 BASEL, SWITZERLAND		2072-6694		CANCERS	Cancers	APR	2022	14	8
J	Abrego, J; Gunda, V; Vernucci, E; Shukla, SK; King, RJ; Dasgupta, A; Goode, G; Murthy, D; Yu, F; Singh, PK				Abrego, Jaime; Gunda, Venugopal; Vernucci, Enza; Shukla, Surendra K.; King, Ryan J.; Dasgupta, Aneesha; Goode, Gennifer; Murthy, Divya; Yu, Fang; Singh, Pankaj K.			GOT1-mediated anaplerotic glutamine metabolism regulates chronic acidosis stress in pancreatic cancer cells	CANCER LETTERS			English	Article						Cancer metabolism; Pancreatic cancer; Acidic microenvironment; Low pH; Anaplerotic glutamine metabolism	HYDROGEN-PEROXIDE; SUPEROXIDE ANION; PH; GROWTH; BIOLOGY; MITOCHONDRIA; SENSITIVITY; MECHANISMS; EXPRESSION; GENERATION	The increased rate of glycolysis and reduced oxidative metabolism are the principal biochemical phenotypes observed in pancreatic ductal adenocarcinoma (PDAC) that lead to the development of an acidic tumor microenvironment. The pH of most epithelial cell-derived tumors is reported to be lower than that of plasma. However, little is known regarding the physiology and metabolism of cancer cells en…	[Abrego, Jaime; Gunda, Venugopal; Vernucci, Enza; Shukla, Surendra K.; King, Ryan J.; Goode, Gennifer; Murthy, Divya; Singh, Pankaj K.] Univ Nebraska Med Ctr, Eppley Inst Res Canc & Allied Dis, 985950 Nebraska Med Ctr, Omaha, NE 68198 USA; [Dasgupta, Aneesha; Singh, Pankaj K.] Univ Nebraska Med Ctr, Dept Biochem & Mol Biol, Omaha, NE USA; [Yu, Fang] Univ Nebraska Med Ctr, Dept Biostat, Omaha, NE …		Singh, PK (通讯作者)，Univ Nebraska Med Ctr, Eppley Inst Res Canc & Allied Dis, 985950 Nebraska Med Ctr, Omaha, NE 68198 USA.	pankaj.singh@unmc.edu	Vernucci, Enza/AAB-7755-2019; Murthy, Divya/AAV-8892-2020; gunda, venugopal/A-5658-2018	Vernucci, Enza/0000-0002-9354-6728; gunda, venugopal/0000-0002-9156-2580; Murthy, Divya/0000-0001-6492-1894; King, Ryan/0000-0003-2081-3327	National Institutes of Health (NCI) [R01 CA163649, R01 CA210439, R01 CA216853]; American Association for Cancer Research (AACR)-Pancreatic Cancer Action Network (PanCAN) [30-20-25-SING]; Specialized Programs of Research Excellence (SPORE,NCI) [2P50 CA127297]; Fred & Pamela Buffett Cancer Center (NCI) [P30CA036727]; NATIONAL CANCER INSTITUTE [R01CA210439, R01CA163649, P50CA127297, R01CA216853, P30…	National Institutes of Health (NCI)(United States Department of Health & Human ServicesNational Institutes of Health (NIH) - USANIH National Cancer Institute (NCI)); American Association for Cancer Research (AACR)-Pancreatic Cancer Action Network (PanCAN); Specialized Programs of Research Excellence (SPORE,NCI); Fred & Pamela Buffett Cancer Center (NCI); NATIONAL CANCER INSTITUTE(United States De…	This work was supported in part by funding from the National Institutes of Health grant (R01 CA163649, R01 CA210439, and R01 CA216853, NCI) to PKS, American Association for Cancer Research (AACR)-Pancreatic Cancer Action Network (PanCAN) Career Development Award (30-20-25-SING) to PKS, and the Specialized Programs of Research Excellence (SPORE, 2P50 CA127297, NCI) to PKS. We would also like to ac…	Bae YS, 1997, J BIOL CHEM, V272, P217, DOI 10.1074/jbc.272.1.217; Bardeesy N, 2002, NAT REV CANCER, V2, P897, DOI 10.1038/nrc949; Cairns RA, 2011, NAT REV CANCER, V11, P85, DOI 10.1038/nrc2981; Chaika NV, 2012, P NATL ACAD SCI USA, V109, P13787, DOI 10.1073/pnas.1203339109; Coloff JL, 2016, CELL METAB, V23, P867, DOI 10.1016/j.cmet.2016.03.016; Cooke MS, 2003, FASEB J, V17, P1195, DOI 10.1096/fj.…	52	47	47	1	24	ELSEVIER IRELAND LTD	CLARE	ELSEVIER HOUSE, BROOKVALE PLAZA, EAST PARK SHANNON, CO, CLARE, 00000, IRELAND	0304-3835	1872-7980		CANCER LETT	Cancer Lett.	AUG 1	2017	400
J	Chen, HJ; Ngowi, EE; Qian, L; Li, T; Qin, YZ; Zhou, JJ; Li, K; Ji, XY; Wu, DD				Chen, Hao-Jie; Ngowi, Ebenezeri Erasto; Qian, Lei; Li, Tao; Qin, Yang-Zhe; Zhou, Jing-Jing; Li, Ke; Ji, Xin-Ying; Wu, Dong-Dong			Role of Hydrogen Sulfide in the Endocrine System	FRONTIERS IN ENDOCRINOLOGY			English	Review						hydrogen sulfide; hormone; endocrine system; hypothalamus; pancreas	CYSTATHIONINE GAMMA-LYASE; K-ATP-CHANNEL; ACUTE-PANCREATITIS; GLUCOSE-UPTAKE; BETA-SYNTHASE; CATECHOLAMINE SECRETION; MITOCHONDRIAL-FUNCTION; OXIDATIVE STRESS; BRAIN-TISSUE; AMINO-ACIDS	Hydrogen sulfide (H2S), as one of the three known gaseous signal transduction molecules in organisms, has attracted a surging amount of attention. H2S is involved in a variety of physiological and pathological processes in the body, such as dilating blood vessels (regulating blood pressure), protecting tissue from ischemia-reperfusion injury, anti-inflammation, carcinogenesis, or inhibition of ca…	[Chen, Hao-Jie; Ngowi, Ebenezeri Erasto; Qian, Lei; Li, Tao; Qin, Yang-Zhe; Zhou, Jing-Jing; Li, Ke; Ji, Xin-Ying; Wu, Dong-Dong] Henan Univ, Sch Basic Med Sci, Kaifeng, Peoples R China; [Chen, Hao-Jie; Ngowi, Ebenezeri Erasto; Qian, Lei; Li, Tao; Qin, Yang-Zhe; Zhou, Jing-Jing; Li, Ke; Ji, Xin-Ying; Wu, Dong-Dong] Henan Univ, Henan Int Joint Lab Nucl Prot Regulat, Kaifeng, Peoples R China; [Ngow…		Ji, XY; Wu, DD (通讯作者)，Henan Univ, Sch Basic Med Sci, Kaifeng, Peoples R China.; Ji, XY; Wu, DD (通讯作者)，Henan Univ, Henan Int Joint Lab Nucl Prot Regulat, Kaifeng, Peoples R China.; Ji, XY (通讯作者)，Henan Univ, Kaifeng Key Lab Infect & Biol Safety, Sch Basic Med Sci, Kaifeng, Peoples R China.; Wu, DD (通讯作者)，Henan Univ, Sch Stomatol, Kaifeng, Peoples R China.	10190096@vip.henu.edu.cn; ddwubiomed2010@163.com	Wu, dongdong/F-6086-2012; Wu, Dongdong/K-5194-2019	Wu, Dongdong/0000-0001-6739-8437; Chen, HaoJie/0000-0001-7644-4714	National Natural Science Foundation of China [81802718, 81670088, U1504817]; Foundation of Science & Technology Department of Henan Province, China [202102310480, 182102310335, 192102310151]; Training Program for Young Backbone Teachers of Institutions of Higher Learning in Henan Province, China [2020GGJS038]; Science Foundation for Young Talents of Henan University College of Medicine, China [20…	National Natural Science Foundation of China(National Natural Science Foundation of China (NSFC)); Foundation of Science & Technology Department of Henan Province, China; Training Program for Young Backbone Teachers of Institutions of Higher Learning in Henan Province, China; Science Foundation for Young Talents of Henan University College of Medicine, China	This work was supported by grants from the National Natural Science Foundation of China (Nos. 81802718, 81670088, U1504817), the Foundation of Science & Technology Department of Henan Province, China (Nos.202102310480, 182102310335, 192102310151), the Training Program for Young Backbone Teachers of Institutions of Higher Learning in Henan Province, China (No. 2020GGJS038), and the Science Foundat…	Azarbarz N, 2020, ENVIRON SCI POLLUT R, V27, P8119, DOI 10.1007/s11356-019-07266-5; Bao LM, 1998, ARCH BIOCHEM BIOPHYS, V350, P95, DOI 10.1006/abbi.1997.0486; Bhatia M, 2005, FASEB J, V19, P623, DOI 10.1096/fj.04-3023fje; Bhattacharyya S, 2013, PLOS ONE, V8, DOI 10.1371/journal.pone.0079167; Bodega G, 2019, J EXTRACELL VESICLES, V8, DOI 10.1080/20013078.2019.1626654; Bos EM, 2013, J AM SOC NEPHRO…	103	10	10	4	15	FRONTIERS MEDIA SA	LAUSANNE	AVENUE DU TRIBUNAL FEDERAL 34, LAUSANNE, CH-1015, SWITZERLAND	1664-2392			FRONT ENDOCRINOL	Front. Endocrinol.	JUL 16	2021	12
J	Belfiore, A; Malaguarnera, R				Belfiore, Antonino; Malaguarnera, Roberta			Insulin receptor and cancer	ENDOCRINE-RELATED CANCER			English	Review							GROWTH-FACTOR-I; HUMAN-BREAST-CANCER; ANDROGEN DEPRIVATION THERAPY; MESSENGER-RNA EXPRESSION; HUMAN COLORECTAL-CANCER; 7,12-DIMETHYLBENZ(A)ANTHRACENE-INDUCED MAMMARY-CARCINOMA; EPITHELIAL OVARIAN-CANCER; FACTOR-I/INSULIN RECEPTOR; PANCREATIC BETA-CELLS; IGF-BINDING-PROTEINS	The widespread epidemic of obesity and type 2 diabetes has raised concern for the impact of these disorders as risk factors for cancer and has renewed the interest for studies regarding the involvement of hyperinsulinemia and insulin receptor (IR) in cancer progression. Overexpression of IR in cancer cells may explain their increased sensitivity to hyperinsulinemia. Moreover, IR isoform A (IR-A) …	[Belfiore, Antonino; Malaguarnera, Roberta] Magna Graecia Univ Catanzaro, Endocrinol Unit, Dept Clin & Expt Med, I-88100 Catanzaro, Italy		Belfiore, A (通讯作者)，Magna Graecia Univ Catanzaro, Endocrinol Unit, Dept Clin & Expt Med, Campus Univ,Localita Germaneto, I-88100 Catanzaro, Italy.	belfiore@unicz.it	Belfiore, Antonino/B-4652-2011	Belfiore, Antonino/0000-0002-6181-4193	Associazione Italiana per la Ricerca sul Cancro (AIRC); PRIN-MIUR [2008BKRFBH_005]	Associazione Italiana per la Ricerca sul Cancro (AIRC)(Fondazione AIRC per la ricerca sul cancro); PRIN-MIUR(Ministry of Education, Universities and Research (MIUR)Research Projects of National Relevance (PRIN))	This review was supported in part by grants from the Associazione Italiana per la Ricerca sul Cancro (AIRC) to A B, and from PRIN-MIUR, grant 2008BKRFBH_005, to A B.	Accili D, 1996, NAT GENET, V12, P106, DOI 10.1038/ng0196-106; Aiello A, 2006, ENDOCRINOLOGY, V147, P4463, DOI 10.1210/en.2005-1610; Alibhai SMH, 2009, J CLIN ONCOL, V27, P3452, DOI 10.1200/JCO.2008.20.0923; Alimova IN, 2009, CELL CYCLE, V8, P909, DOI 10.4161/cc.8.6.7933; Avnet S, 2009, CANCER RES, V69, P2443, DOI 10.1158/0008-5472.CAN-08-2645; BAKER J, 1993, CELL, V75, P73, DOI 10.1016/0092-8674(…	200	181	182	0	15	BIOSCIENTIFICA LTD	BRISTOL	EURO HOUSE, 22 APEX COURT WOODLANDS, BRADLEY STOKE, BRISTOL BS32 4JT, ENGLAND	1351-0088			ENDOCR-RELAT CANCER	Endocr.-Relat. Cancer	AUG	2011	18	4
J	Ye, Z; Zhuo, QF; Hu, QS; Xu, XW; Liu, MQ; Zhang, Z; Xu, WY; Liu, WS; Fan, GX; Qin, Y; Yu, XJ; Ji, SR				Ye, Zeng; Zhuo, Qifeng; Hu, Qiangsheng; Xu, Xiaowu; Liu, Mengqi; Zhang, Zheng; Xu, Wenyan; Liu, Wensheng; Fan, Guixiong; Qin, Yi; Yu, Xianjun; Ji, Shunrong			FBW7-NRA41-SCD1 axis synchronously regulates apoptosis and ferroptosis in pancreatic cancer cells	REDOX BIOLOGY			English	Article						Pancreatic cancer; FBW7; Apoptosis; Ferroptosis	FBW7 UBIQUITIN LIGASE; GEMCITABINE RESISTANCE; TUMOR-SUPPRESSOR; METABOLISM; INCREASES; BIOLOGY; DEATH; MCL1	FBW7 functions as a tumor suppressor by targeting oncoproteins for degradation. Our previous study found FBW7 was low expressed in pancreatic cancer due to sustained activation of Ras-Raf-MEK-ERK pathway, which destabilized FBW7 by phosphorylating at Thr205. MicroPET/CT imaging results revealed that FBW7 substantially decreased 18F-fluorodeoxyglucose uptake in xenograft tumors. Mechanistically, F…	[Ye, Zeng; Zhuo, Qifeng; Hu, Qiangsheng; Xu, Xiaowu; Liu, Mengqi; Zhang, Zheng; Xu, Wenyan; Liu, Wensheng; Fan, Guixiong; Qin, Yi; Yu, Xianjun; Ji, Shunrong] Fudan Univ, Dept Pancreat Surg, Shanghai Canc Ctr, Shanghai, Peoples R China; [Ye, Zeng; Zhuo, Qifeng; Hu, Qiangsheng; Xu, Xiaowu; Liu, Mengqi; Zhang, Zheng; Xu, Wenyan; Liu, Wensheng; Fan, Guixiong; Qin, Yi; Yu, Xianjun; Ji, Shunrong] Fudan…		Qin, Y; Yu, XJ; Ji, SR (通讯作者)，Fudan Univ, Pancreat Canc Inst, 270 Dong An Rd, Shanghai 200032, Peoples R China.	yuxianjun@fudanpci.org; qinyi@fudanpci.org; jishunrong@fudanpci.org			National Natural Science Foundation of China [81871950, 81702871, 81972725]; Clinical and Scientific Innovation Project of Shanghai Hospital Development Center [SHDC12018109]; Scientific Innovation Project of Shanghai Education Committee [2019-01-07-00-07-E00057]; Shanghai Municipal Commission of Health and Family Planning [2018YQ06]; Shanghai Municipal Science and Technology Commission [19QA1402…	National Natural Science Foundation of China(National Natural Science Foundation of China (NSFC)); Clinical and Scientific Innovation Project of Shanghai Hospital Development Center; Scientific Innovation Project of Shanghai Education Committee; Shanghai Municipal Commission of Health and Family Planning; Shanghai Municipal Science and Technology Commission(Science & Technology Commission of Shan…	The work was supported by the National Natural Science Foundation of China (No., 81871950, 81702871 and 81972725); Clinical and Scientific Innovation Project of Shanghai Hospital Development Center (SHDC12018109); Scientific Innovation Project of Shanghai Education Committee (2019-01-07-00-07-E00057); Shanghai Municipal Commission of Health and Family Planning (No. 2018YQ06); Shanghai Municipal S…	Angeli JPF, 2019, NAT REV CANCER, V19, P405, DOI 10.1038/s41568-019-0149-1; Badgley MA, 2020, SCIENCE, V368, P85, DOI 10.1126/science.aaw9872; Balachandran VP, 2019, GASTROENTEROLOGY, V156, P2056, DOI 10.1053/j.gastro.2018.12.038; Binenbaum Y, 2015, DRUG RESIST UPDATE, V23, P55, DOI 10.1016/j.drup.2015.10.002; BUSCIGLIO J, 1995, NATURE, V378, P776, DOI 10.1038/378776a0; Daher B, 2019, CANCER RES,…	42	32	32	22	38	ELSEVIER	AMSTERDAM	RADARWEG 29, 1043 NX AMSTERDAM, NETHERLANDS	2213-2317			REDOX BIOL	Redox Biol.	JAN	2021	38
J	MacLeod, SL; Chowdhury, P				MacLeod, Stewart L.; Chowdhury, Parimal			The genetics of nicotine dependence: Relationship to pancreatic cancer	WORLD JOURNAL OF GASTROENTEROLOGY			English	Article						smoking; pancreatic cancer; nicotine dependence; genetics; polymorphism; nicotine metabolism	SEROTONIN TRANSPORTER GENE; DOPAMINE-RECEPTOR GENE; CATECHOL-O-METHYLTRANSFERASE; TOBACCO-SPECIFIC CARCINOGEN; CYTOCHROME-P450 2A6 CYP2A6; CIGARETTE-SMOKING BEHAVIOR; LUNG-CANCER; RISK-FACTORS; HEALTHY-VOLUNTEERS; NO ASSOCIATION	Smoking of tobacco products continues to be a major cause of worldwide health problems. Epidemiological studies have shown that tobacco smoking is the greatest risk factor for the development of pancreatic cancer. Smokers who are able to quit smoking can reduce their risk of pancreatic cancer by nearly 50% within two years, however, their risk of developing pancreatic cancer remains higher than t…	UAMS, Coll Med, Dept Pediat, Arkansas Ctr Birth Defects Res & Prevent, Little Rock, AR 72202 USA; Arkansas Childrens Hosp, Inst Res, Arkansas Ctr Birth Defects Res & Prevent, Little Rock, AR 72202 USA; Univ Arkansas Med Sci, Dept Physiol, Little Rock, AR 72205 USA		MacLeod, SL (通讯作者)，UAMS, Coll Med, Dept Pediat, Arkansas Ctr Birth Defects Res & Prevent, 1120 Marshall St,Mail Slot 512-40, Little Rock, AR 72202 USA.	macleodstewartl@uams.edu						Agundez JAG, 2001, ONCOLOGY-BASEL, V61, P59, DOI 10.1159/000055354; ANDERSON LM, 1991, CANCER LETT, V58, P177, DOI 10.1016/0304-3835(91)90097-2; Ando M, 2003, J EPIDEMIOL, V13, P176, DOI 10.2188/jea.13.176; Arinami T, 2000, EUR J PHARMACOL, V410, P215, DOI 10.1016/S0014-2999(00)00816-5; ASGHARI V, 1994, MOL PHARMACOL, V46, P364; ASGHARI V, 1995, J NEUROCHEM, V65, P1157, DOI 10.1046/j.1471-4159.19…	97	19	23	0	4	BAISHIDENG PUBLISHING GROUP INC	PLEASANTON	8226 REGENCY DR, PLEASANTON, CA 94588 USA	1007-9327	2219-2840		WORLD J GASTROENTERO	World J. Gastroenterol.	DEC 14	2006	12	46
S	Guo, SH; Gu, YN; Qu, JY; Le, A		Le, A		Guo, Shenghao; Gu, Yanni; Qu, Jiayin; Le, Anne			Bridging the Metabolic Parallels Between Neurological Diseases and Cancer	HETEROGENEITY OF CANCER METABOLISM, 2ND EDITION	Advances in Experimental Medicine and Biology		English	Article; Book Chapter						Glutamine; Glutamate; NAAG; GABA; GCP II; Cancer; Neurological diseases	GAMMA-AMINOBUTYRIC-ACID; MEMBRANE ANTIGEN PSMA; STIFF-PERSON SYNDROME; N-ACETYLASPARTYLGLUTAMATE; CELL-PROLIFERATION; PHARMACOLOGICAL BLOCKADE; ALPHA-KETOGLUTARAMATE; GLUTAMINE-SYNTHETASE; GABA(B) RECEPTORS; PANCREATIC-CANCER		[Guo, Shenghao] Johns Hopkins Univ, Sch Med, Dept Pathol, Baltimore, MD 21205 USA; [Guo, Shenghao] Johns Hopkins Univ, Dept Biomed Engn, Whiting Sch Engn, Baltimore, MD USA; [Gu, Yanni; Qu, Jiayin] Johns Hopkins Univ, Program Neurosci, Krieger Sch Arts & Sci, Baltimore, MD USA; [Qu, Jiayin] Johns Hopkins Univ, Dept Appl Math & Stat, Whiting Sch Engn, Baltimore, MD USA; [Le, Anne] Johns Hopkins Un…		Le, A (通讯作者)，Johns Hopkins Univ, Sch Med, Dept Pathol & Oncol, Baltimore, MD 21218 USA.; Le, A (通讯作者)，Johns Hopkins Univ, Dept Chem & Biomol Engn, Whiting Sch Engn, Baltimore, MD 21218 USA.	annele@jhmi.edu						Andersen JV, 2017, NEUROCHEM RES, V42, P1589, DOI 10.1007/s11064-016-2070-2; Arcella A, 2005, NEURO-ONCOLOGY, V7, P236, DOI 10.1215/S1152851704000961; Arino H, 2015, JAMA NEUROL, V72, P874, DOI 10.1001/jamaneurol.2015.0749; Arnone D, 2015, EUR NEUROPSYCHOPHARM, V25, P1109, DOI 10.1016/j.euroneuro.2015.04.016; Aronica E, 2003, EUR J NEUROSCI, V17, P2106, DOI 10.1046/j.1460-9568.2003.02657.x; Asaka…	100	1	1	0	1	SPRINGER INTERNATIONAL PUBLISHING AG	CHAM	GEWERBESTRASSE 11, CHAM, CH-6330, SWITZERLAND	0065-2598	2214-8019	978-3-030-65768-0; 978-3-030-65767-3	ADV EXP MED BIOL	Adv.Exp.Med.Biol.		2021	1311
J	Perez-Torras, S; Garcia-Manteiga, J; Mercade, E; Casado, FJ; Carbo, N; Pastor-Anglada, M; Mazo, A				Perez-Torras, Sandra; Garcia-Manteiga, Jose; Mercade, Elena; Casado, F. Javier; Carbo, Neus; Pastor-Anglada, Marcal; Mazo, Adela			Adenoviral-mediated overexpression of human equilibrative nucleoside transporter 1 (hENT1) enhances gemcitabine response in human pancreatic cancer	BIOCHEMICAL PHARMACOLOGY			English	Article						hENT1; adenovirus; nucleoside analogues; nucleoside transport; pancreatic cancer	CHRONIC LYMPHOCYTIC-LEUKEMIA; CELL LUNG-CANCER; HIGH-AFFINITY; DIFFERENTIAL EXPRESSION; DRUG-RESISTANCE; BREAST-CANCER; SENSITIVITY; MECHANISMS; SURVIVAL; PROTEIN	Nucleoside-derived anticancer agents must be transported across the plasma membrane as a preliminary step to their conversion into active drugs. Hence, modulation of a specific nucleoside transporter may affect bioavailability and contribute significantly to sensitizing tumor cells to these anticancer agents. We have generated and functionally characterized a new recombinant adenovirus (Ad-hENT1)…	[Perez-Torras, Sandra; Garcia-Manteiga, Jose; Casado, F. Javier; Carbo, Neus; Pastor-Anglada, Marcal; Mazo, Adela] Univ Barcelona, Fac Biol, Dept Biochem & Mol Biol, E-08028 Barcelona, Spain; [Perez-Torras, Sandra; Casado, F. Javier; Carbo, Neus; Pastor-Anglada, Marcal; Mazo, Adela] Univ Barcelona, Inst Biomed, IBUB, E-08028 Barcelona, Spain; [Casado, F. Javier; Pastor-Anglada, Marcal] CIBER EHD,…		Mazo, A (通讯作者)，Univ Barcelona, Fac Biol, Dept Biochem & Mol Biol, Diagonal 645, E-08028 Barcelona, Spain.	amazo@ub.edu	Manteiga, Jose Manuel Garcia/AAN-1954-2020; Carbó, M. Neus Carbó/ABI-3776-2020; Pastor-Anglada, Marçal/C-3730-2017; Pérez, Sandra/A-4862-2019; Mercade, Elena/L-5218-2014	Manteiga, Jose Manuel Garcia/0000-0002-5481-040X; Carbó, M. Neus Carbó/0000-0001-8208-6896; Pastor-Anglada, Marçal/0000-0003-3712-1773; Pérez, Sandra/0000-0002-2785-5602; Mercade, Elena/0000-0001-7828-2210; Casado Merediz, Francisco Javier/0000-0003-0192-841X				Achiwa H, 2004, CANCER SCI, V95, P753, DOI 10.1111/j.1349-7006.2004.tb03257.x; ARAN JM, 1992, BIOCHIM BIOPHYS ACTA, V1108, P67, DOI 10.1016/0005-2736(92)90115-3; del Santo B, 1998, HEPATOLOGY, V28, P1504, DOI 10.1002/hep.510280609; Dragan Y, 2000, HEPATOLOGY, V32, P239, DOI 10.1053/jhep.2000.9546; Farre X, 2004, INT J CANCER, V112, P959, DOI 10.1002/ijc.20524; Fernandez-Veledo S, 2004, J HEPATOL,…	34	41	42	0	3	PERGAMON-ELSEVIER SCIENCE LTD	OXFORD	THE BOULEVARD, LANGFORD LANE, KIDLINGTON, OXFORD OX5 1GB, ENGLAND	0006-2952			BIOCHEM PHARMACOL	Biochem. Pharmacol.	AUG 1	2008	76	3
J	Wallengren, O; Iresjo, BM; Lundholm, K; Bosaeus, I				Wallengren, Ola; Iresjo, Britt-Marie; Lundholm, Kent; Bosaeus, Ingvar			Loss of muscle mass in the end of life in patients with advanced cancer	SUPPORTIVE CARE IN CANCER			English	Article						Neoplasms; Cachexia; Body composition; Sarcopenia; Sex characteristics	BODY-COMPOSITION; DOUBLE-BLIND; EUROPEAN-ORGANIZATION; PROGNOSTIC-FACTOR; CACHEXIA; SURVIVAL; SARCOPENIA; ERYTHROPOIETIN; HYPOGONADISM; METABOLISM	Muscle mass depletion is associated with adverse outcomes in cancer patients. There is limited information on the impact of age, sex, tumor type, and inflammation on muscle loss in the end of life of cancer patients. Muscle depletion and loss of muscle in the last 2 years of life was estimated in 471 cancer patients from 779 dual-energy X-ray absorptiometry scans. A linear mixed model was used to…	[Wallengren, Ola; Bosaeus, Ingvar] Sahlgrens Univ Hosp, Dept Endocrinol Diabetol & Metab, S-41345 Gothenburg, Sweden; [Iresjo, Britt-Marie; Lundholm, Kent] Sahlgrens Univ Hosp, Sahlgrenska Acad, Inst Clin Sci, Dept Surg, S-41345 Gothenburg, Sweden		Wallengren, O (通讯作者)，Sahlgrens Univ Hosp, Dept Endocrinol Diabetol & Metab, Dubbsgatan 14, S-41345 Gothenburg, Sweden.	ola.wallengren@vgregion.se; britt-marie.iresjo@surgery.gu.se; kent.lundholm@surgery.gu.se; ingvar.bosaeus@nutrition.gu.se		Iresjo, Britt-Marie/0000-0002-7724-0243; Wallengren, Ola/0000-0002-3544-3958; Lundholm, Kent/0000-0002-8727-6266	Swedish Cancer Society; Swedish state under the ALF agreement	Swedish Cancer Society(Swedish Cancer Society); Swedish state under the ALF agreement	This study is supported by the Swedish Cancer Society (2014) and the Swedish state under the ALF agreement.	AARONSON NK, 1993, J NATL CANCER I, V85, P365, DOI 10.1093/jnci/85.5.365; Baracos VE, 2010, AM J CLIN NUTR, V91, p1133S, DOI 10.3945/ajcn.2010.28608C; Barbat-Artigas S, 2013, J CACHEXIA SARCOPENI, V4, P137, DOI 10.1007/s13539-012-0100-8; Baumgartner RN, 1998, AM J EPIDEMIOL, V147, P755, DOI 10.1093/oxfordjournals.aje.a009520; Blum D, 2011, CRIT REV ONCOL HEMAT, V80, P114, DOI 10.1016/j.critrevonc…	47	44	45	1	11	SPRINGER	NEW YORK	ONE NEW YORK PLAZA, SUITE 4600, NEW YORK, NY, UNITED STATES	0941-4355	1433-7339		SUPPORT CARE CANCER	Support. Care Cancer	JAN	2015	23	1
J	Liu, P; Weng, YJ; Sui, ZG; Wu, YH; Meng, XL; Wu, MW; Jin, HY; Tan, XD; Zhang, LH; Zhang, YK				Liu, Peng; Weng, Yejing; Sui, Zhigang; Wu, Yunhao; Meng, Xiangli; Wu, Mengwei; Jin, Haoyi; Tan, Xiaodong; Zhang, Lihua; Zhang, Yukui			Quantitative secretomic analysis of pancreatic cancer cells in serum-containing conditioned medium	SCIENTIFIC REPORTS			English	Article							INVOLVEMENT; ENRICHMENT; PROTEINS; INVASION; ANTIGEN	Pancreatic cancer is a highly metastatic and chemo-resistant disease. Secreted proteins involved in cell-cell interactions play an important role in changing the tumor microenvironment. Previous studies generally focus on the secretome of cancer cell line from serum-free media, due to the serious interference of fetal bovine serum (FBS). However, serum-starvation may alter expression patterns of …	[Liu, Peng; Wu, Yunhao; Meng, Xiangli; Wu, Mengwei; Jin, Haoyi; Tan, Xiaodong] China Med Univ, Shengjing Hosp, Dept Gen Surg 1, Shenyang 110004, Peoples R China; [Weng, Yejing; Sui, Zhigang; Zhang, Lihua; Zhang, Yukui] Chinese Acad Sci, Dalian Inst Chem Phys, Key Lab Separat Sci Analyt Chem, Natl Chromatog R&A Ctr, Dalian 116023, Peoples R China		Tan, XD (通讯作者)，China Med Univ, Shengjing Hosp, Dept Gen Surg 1, Shenyang 110004, Peoples R China.; Zhang, LH (通讯作者)，Chinese Acad Sci, Dalian Inst Chem Phys, Key Lab Separat Sci Analyt Chem, Natl Chromatog R&A Ctr, Dalian 116023, Peoples R China.	tanxdcmu@163.com; LihuaZhang@dicp.ac.cn		Tan, Xiaodong/0000-0003-0862-1306; Liu, Peng/0000-0001-8193-8997	National Nature Science Foundation of China [30973501]	National Nature Science Foundation of China(National Natural Science Foundation of China (NSFC))	This work was supported by the National Nature Science Foundation of China (No. 30973501).	Bendtsen JD, 2004, PROTEIN ENG DES SEL, V17, P349, DOI 10.1093/protein/gzh037; Chan A, 2014, CLIN CANCER RES, V20, P5787, DOI 10.1158/1078-0432.CCR-14-0289; Cho SG, 2000, J NEUROCHEM, V74, P1478, DOI 10.1046/j.1471-4159.2000.0741478.x; Dumartin L, 2011, CANCER RES, V71, P7091, DOI 10.1158/0008-5472.CAN-11-1367; EGAMI H, 1989, CARCINOGENESIS, V10, P861, DOI 10.1093/carcin/10.5.861; EGAMI H, 1991, …	35	25	25	1	21	NATURE PUBLISHING GROUP	LONDON	MACMILLAN BUILDING, 4 CRINAN ST, LONDON N1 9XW, ENGLAND	2045-2322			SCI REP-UK	Sci Rep	NOV 21	2016	6
J	Testino, G; Borro, P; Ancarani, O; Sumberaz, A				Testino, G.; Borro, P.; Ancarani, O.; Sumberaz, A.			Human carcinogenesis and alcohol in hepato-gastroenterology	EUROPEAN REVIEW FOR MEDICAL AND PHARMACOLOGICAL SCIENCES			English	Article						Alcohol; Cancer; Carcinogenesis	HEPATOCELLULAR-CARCINOMA; TRACT CANCER; RISK; HEPATITIS; ACETALDEHYDE; CONSUMPTION; CIRRHOSIS; METABOLISM; MECHANISMS; DISEASES	Alcohol consumption is one of the top-10 risks for worldwide burden of disease. The International Agency for Research for Cancer affirmed that there was evidence for the carcinogenicity of ethanol in animals and classified alcohol consumption as carcinogenic for humans. Alcohol consumption causes cancers of the oral cavity, pharynx, larynx, oesophagus, colorectum, liver, pancreas and female breas…	[Testino, G.; Borro, P.; Ancarani, O.; Sumberaz, A.] San Martino Hosp, Dept Specialist Med, Genoa, Italy		Testino, G (通讯作者)，San Martino Hosp, Dept Specialist Med, Genoa, Italy.	gianni.testino@hsanmartino.it	Borro, Paolo/AAE-1487-2019					Altieri A, 2004, ORAL ONCOL, V40, P904, DOI 10.1016/j.oraloncology.2004.04.005; [Anonymous], 2009, LANCET ONCOL, V10, P1033; Boffetta P, 2006, LANCET ONCOL, V7, P149, DOI 10.1016/S1470-2045(06)70577-0; Boffetta P, 2006, INT J CANCER, V119, P884, DOI 10.1002/ijc.21903; Boyle P, 2003, ANN ONCOL, V14, P973, DOI 10.1093/annonc/mdg305; Cichoz-Lach H, 2007, HEPATO-GASTROENTEROL, V54, P1222; Corrao G, 2…	37	19	21	0	0	VERDUCI PUBLISHER	ROME	VIA GREGORIO VII, ROME, 186-00165, ITALY	1128-3602			EUR REV MED PHARMACO	Eur. Rev. Med. Pharmacol. Sci.	APR	2012	16	4
J	Geismann, C; Arlt, A				Geismann, Claudia; Arlt, Alexander			Coming in the Air: Hypoxia Meets Epigenetics in Pancreatic Cancer	CELLS			English	Review						pancreatic cancer; hypoxia; HIF; epigenetics; DNA methylation; non-coding RNA; histone modifications	EPITHELIAL-MESENCHYMAL TRANSITION; LONG NONCODING RNAS; HISTONE DEACETYLASES; INDUCIBLE FACTORS; CELLS; EXPRESSION; HIF-1-ALPHA; MIR-210; PROLIFERATION; TUMORIGENESIS	With a five-year survival rate under 9%, pancreatic ductal adenocarcinoma (PDAC) represents one of the deadliest tumors. Although the treatment options are slightly improving, PDAC is the second leading cause of cancer related death in 2020 in the US. In addition to a pronounced desmoplastic stroma reaction, pancreatic cancer is characterized by one of the lowest levels of oxygen availability wit…	[Geismann, Claudia; Arlt, Alexander] UKSH Campus Kiel, Dept Internal Med 1, Lab Mol Gastroenterol & Hepatol, D-24105 Kiel, Germany; [Arlt, Alexander] Klinikum Oldenburg AoR, European Med Sch EMS, Dept Gastroenterol, D-26133 Oldenburg, Germany		Arlt, A (通讯作者)，UKSH Campus Kiel, Dept Internal Med 1, Lab Mol Gastroenterol & Hepatol, D-24105 Kiel, Germany.; Arlt, A (通讯作者)，Klinikum Oldenburg AoR, European Med Sch EMS, Dept Gastroenterol, D-26133 Oldenburg, Germany.	cgeismann@email.uni-kiel.de; alexander.arlt@uni-oldenburg.de	Geismann, Claudia/AAX-8158-2021; Arlt, Alexander/G-7308-2019	Geismann, Claudia/0000-0003-0640-9256; Arlt, Alexander/0000-0002-6160-1059	German research council [DFG AR 381/11-1]; Sander Foundation [2016.172.1]	German research council(German Research Foundation (DFG)); Sander Foundation	This research was funded by the German research council (to A.A.; DFG AR 381/11-1) and the Sander Foundation (to A.A.; 2016.172.1).	Andricovich J, 2018, CANCER CELL, V33, P512, DOI 10.1016/j.ccell.2018.02.003; Barsoum IB, 2014, CANCER RES, V74, P7185, DOI 10.1158/0008-5472.CAN-14-2598; Batie M, 2019, SCIENCE, V363, P1222, DOI 10.1126/science.aau5870; Bhandari V, 2019, NAT GENET, V51, P308, DOI 10.1038/s41588-018-0318-2; Camuzi D, 2019, CELLS-BASEL, V8, DOI 10.3390/cells8040300; Cao P, 2010, MOL CANCER, V9, DOI 10.1186/1476-45…	81	6	6	0	2	MDPI	BASEL	ST ALBAN-ANLAGE 66, CH-4052 BASEL, SWITZERLAND		2073-4409		CELLS-BASEL	Cells	NOV	2020	9	11
J	Sanford-Crane, H; Abrego, J; Sherman, MH				Sanford-Crane, Hannah; Abrego, Jaime; Sherman, Mara H.			Fibroblasts as Modulators of Local and Systemic Cancer Metabolism	CANCERS			English	Review						cancer-associated fibroblast; cancer metabolism; tumor-stroma crosstalk	CARCINOMA-ASSOCIATED FIBROBLASTS; BROWN-ADIPOSE-TISSUE; HORMONE-RELATED PROTEIN; PANCREATIC-CANCER; SKELETAL-MUSCLE; TUMOR-CELLS; STROMAL FIBROBLASTS; ACTIVATION PROTEIN; ENERGY-EXPENDITURE; AMINO-ACIDS	Fibroblast activation is an accompanying feature of solid tumor progression, resembling a conserved host response to tissue damage. Cancer-associated fibroblasts (CAFs) comprise a heterogeneous and plastic population with increasingly appreciated roles in tumor growth, metastatic capacity, and response to therapy. Classical features of fibroblasts in a wound-healing response, including profound e…	[Sanford-Crane, Hannah; Abrego, Jaime; Sherman, Mara H.] Oregon Hlth & Sci Univ, Dept Cell Dev & Canc Biol, Portland, OR 97201 USA; [Sherman, Mara H.] Oregon Hlth & Sci Univ, Knight Canc Inst, Portland, OR 97201 USA		Sherman, MH (通讯作者)，Oregon Hlth & Sci Univ, Dept Cell Dev & Canc Biol, Portland, OR 97201 USA.; Sherman, MH (通讯作者)，Oregon Hlth & Sci Univ, Knight Canc Inst, Portland, OR 97201 USA.	sanfordc@ohsu.edu; abrego@ohsu.edu; shermama@ohsu.edu		Sanford-Crane, Hannah/0000-0003-0049-5026	OHSU Fellowship for Diversity in Research; NIH [R00 CA188259, R01 CA229580]; American Cancer Society [132898-RSG-18-142-01-CSM]; V Foundation V Scholar Award; DOD Peer Reviewed Cancer Research Program Career Development Award [W81XWH-18-1-0437]; Hirshberg Foundation Seed Grant; Medical Research Foundation New Investigator Grant; OHSU Brenden-Colson Center Pilot Award; OHSU Knight Cancer Institute…	OHSU Fellowship for Diversity in Research; NIH(United States Department of Health & Human ServicesNational Institutes of Health (NIH) - USA); American Cancer Society(American Cancer Society); V Foundation V Scholar Award; DOD Peer Reviewed Cancer Research Program Career Development Award; Hirshberg Foundation Seed Grant; Medical Research Foundation New Investigator Grant; OHSU Brenden-Colson Cent…	J.A. is supported by an OHSU Fellowship for Diversity in Research. M.H.S. is supported by NIH grants R00 CA188259 and R01 CA229580, American Cancer Society Research Scholar Grant 132898-RSG-18-142-01-CSM, V Foundation V Scholar Award, DOD Peer Reviewed Cancer Research Program Career Development Award W81XWH-18-1-0437, Hirshberg Foundation Seed Grant, Medical Research Foundation New Investigator G…	Amelio I, 2014, TRENDS BIOCHEM SCI, V39, P191, DOI 10.1016/j.tibs.2014.02.004; Argiles JM, 2003, CURR OPIN CLIN NUTR, V6, P401, DOI 10.1097/01.mco.0000078983.18774.cc; Auciello FR, 2019, CANCER DISCOV, V9, P617, DOI 10.1158/2159-8290.CD-18-1212; Bertero T, 2019, CELL METAB, V29, P124, DOI 10.1016/j.cmet.2018.09.012; Biffi G, 2019, CANCER DISCOV, V9, P282, DOI 10.1158/2159-8290.CD-18-0710; Bing C,…	112	34	34	2	6	MDPI	BASEL	ST ALBAN-ANLAGE 66, CH-4052 BASEL, SWITZERLAND		2072-6694		CANCERS	Cancers	MAY	2019	11	5
J	Garcea, G; Manson, MM; Neal, CP; Pattenden, CJ; Sutton, CD; Dennison, AR; Berry, DP				Garcea, G.; Manson, M. M.; Neal, C. P.; Pattenden, C. J.; Sutton, C. D.; Dennison, A. R.; Berry, D. P.			Glycogen synthase kinase-3 beta; A new target in pancreatic cancer?	CURRENT CANCER DRUG TARGETS			English	Review						inflammation; pancreatic cancer; glycogen synthase kinase	NF-KAPPA-B; GLYCOGEN-SYNTHASE KINASE-3-BETA; BETA-CATENIN; COLORECTAL-CANCER; CELL-SURVIVAL; CYCLOOXYGENASE-2 INHIBITOR; P53-DEPENDENT APOPTOSIS; GROWTH-INHIBITION; TUMOR-GROWTH; EXPRESSION	Glycogen synthase kinase (GSK) was initially described as a key enzyme involved in glycogen metabolism. However, since that time it has been found to regulate a diverse range of cell functions. In addition to having a major role in the regulation of the important onco-protein beta-catenin, GSK is also a critical regulator of NF-kappa B. NF-kappa B comprises a family of transcription factors which…	Leicester Gen Hosp, Dept Hepatobiliary & Pancreat Surg, Leicester LE5 4PW, Leics, England; Univ Leicester, Canc Biomarkers & Prevent Grp, Leicester LE1 7RH, Leics, England		Garcea, G (通讯作者)，Leicester Gen Hosp, Dept Hepatobiliary & Pancreat Surg, Gwendolen Rd, Leicester LE5 4PW, Leics, England.	gg43@le.ac.uk		Dennison, Ashley/0000-0003-0090-503X	MRC [G0100872] Funding Source: UKRI; Medical Research Council [G0100872] Funding Source: Medline	MRC(UK Research & Innovation (UKRI)Medical Research Council UK (MRC)); Medical Research Council(UK Research & Innovation (UKRI)Medical Research Council UK (MRC)European Commission)		Al-Aynati MM, 2004, CLIN CANCER RES, V10, P1235, DOI 10.1158/1078-0432.CCR-03-0087; Arlt A, 2003, ONCOGENE, V22, P3243, DOI 10.1038/sj.onc.1206390; Arlt A, 2001, ONCOGENE, V20, P859, DOI 10.1038/sj.onc.1204168; Balkwill F, 2001, LANCET, V357, P539, DOI 10.1016/S0140-6736(00)04046-0; BANSAL P, 1995, GASTROENTEROLOGY, V109, P247, DOI 10.1016/0016-5085(95)90291-0; Barber MD, 2000, BRIT J CANCER, V83…	93	43	45	0	2	BENTHAM SCIENCE PUBL LTD	SHARJAH	EXECUTIVE STE Y-2, PO BOX 7917, SAIF ZONE, 1200 BR SHARJAH, U ARAB EMIRATES	1568-0096	1873-5576		CURR CANCER DRUG TAR	Curr. Cancer Drug Targets	MAY	2007	7	3
J	Le, A; Udupa, S; Zhang, C				Le, Anne; Udupa, Sunag; Zhang, Cissy			The Metabolic Interplay between Cancer and Other Diseases	TRENDS IN CANCER			English	Review							GAMMA-AMINOBUTYRIC-ACID; PROTEIN O-GLCNACYLATION; PANCREATIC-CANCER; N-ACETYLASPARTYLGLUTAMATE; GLUTAMINE-METABOLISM; CELL-PROLIFERATION; DIABETES-MELLITUS; OXIDATIVE STRESS; NMDA RECEPTORS; GABA	Over the past decade, knowledge of cancer metabolism has expanded exponentially and has provided several clinically relevant targets for cancer therapy. Although these current approaches have shown promise, there are very few studies showing how seemingly unrelated metabolic processes in other diseases can readily occur in cancer. Moreover, the striking metabolic overlap between cancer and other …	[Le, Anne; Udupa, Sunag; Zhang, Cissy] Johns Hopkins Univ, Dept Pathol, Sch Med, Baltimore, MD 21205 USA; [Le, Anne] Johns Hopkins Univ, Dept Oncol, Sch Med, Baltimore, MD 21205 USA; [Udupa, Sunag] Johns Hopkins Univ, Dept Chem & Biomol Engn, Whiting Sch Engn, Baltimore, MD 21218 USA		Le, A (通讯作者)，Johns Hopkins Univ, Dept Pathol, Sch Med, Baltimore, MD 21205 USA.; Le, A (通讯作者)，Johns Hopkins Univ, Dept Oncol, Sch Med, Baltimore, MD 21205 USA.	annele@jhmi.edu		Le, Anne/0000-0002-2958-8149	National Institutes of Health (NIH) [R01-CA193895, R01-CA112314, 1S10OD025226-01, UL1 TR001079]; Hopkins-Allegheny Health Network Cancer Research Fund; Doris M. Weinstein Pancreatic Cancer Research Fund; NATIONAL CANCER INSTITUTE [R01CA112314, R01CA193895] Funding Source: NIH RePORTER; NATIONAL CENTER FOR ADVANCING TRANSLATIONAL SCIENCES [UL1TR001079] Funding Source: NIH RePORTER; OFFICE OF THE D…	National Institutes of Health (NIH)(United States Department of Health & Human ServicesNational Institutes of Health (NIH) - USA); Hopkins-Allegheny Health Network Cancer Research Fund; Doris M. Weinstein Pancreatic Cancer Research Fund; NATIONAL CANCER INSTITUTE(United States Department of Health & Human ServicesNational Institutes of Health (NIH) - USANIH National Cancer Institute (NCI)); NATIO…	This review article was made possible by the members and alumni of the Le Cancer Metabolism Research Laboratory (http://pathology.jhu.edu/lelab/index.cfm). We thank Dr. Arthur Cooper for his helpful editing and scientific expertise. This work was supported by National Institutes of Health (NIH) grants R01-CA193895, R01-CA112314, 1S10OD025226-01, and UL1 TR001079, the Hopkins-Allegheny Health Netw…	Adekola K, 2012, CURR OPIN ONCOL, V24, P650, DOI 10.1097/CCO.0b013e328356da72; Andersen DK, 2017, DIABETES, V66, P1103, DOI 10.2337/db16-1477; Antonio MJ, 2018, ADV EXP MED BIOL, V1063, P119, DOI 10.1007/978-3-319-77736-8_9; Asaka R, 2019, MOL CELL ONCOL, V6, DOI 10.1080/23723556.2019.1627273; Avgerinos KI, 2019, METABOLISM, V92, P121, DOI 10.1016/j.metabol.2018.11.001; Barinka C, 2012, CURR MED …	115	12	12	1	5	CELL PRESS	CAMBRIDGE	50 HAMPSHIRE ST, FLOOR 5, CAMBRIDGE, MA 02139 USA	2405-8025	2405-8033		TRENDS CANCER	Trends Cancer	DEC	2019	5	12
J	Frisch, B				Frisch, Benjamin		EndoTOFPET-US Collaboration	Combining endoscopic ultrasound with Time-Of-Flight PET: The EndoTOFPET-US Project	NUCLEAR INSTRUMENTS & METHODS IN PHYSICS RESEARCH SECTION A-ACCELERATORS SPECTROMETERS DETECTORS AND ASSOCIATED EQUIPMENT			English	Article; Proceedings Paper	13th Vienna Conference on Instrumentation	FEB 11-15, 2013	Tech Univ Vienna, Vienna, AUSTRIA	Austrian Fed Minist Sci & Res, Int Atom Energy Agcy, European Phys Soc, Vienna Convent Bur	Tech Univ Vienna	Prostate cancer; Pancreas cancer; PET; Ultrasound; Multimodality; Endoscope		The EndoTOFPET-US collaboration develops a multimodal imaging technique for endoscopic exams of the pancreas or the prostate. It combines the benefits of high resolution metabolic imaging with Time-Of-Flight Positron Emission Tomography (TOF PET) and anatomical imaging with ultrasound (US). EndoTOFPET-US consists of a PET head extension for a commercial US endoscope and a PET plate outside the bo…	[Frisch, Benjamin] CERN, Geneva, Switzerland		Frisch, B (通讯作者)，CERN, Geneva, Switzerland.	benjamin.frisch@cern.ch	Da Rocha Rolo, Manuel Dionisio/N-7680-2019; Da Rocha Rolo, Manuel Dionisio/G-7575-2016; Bruschini, Claudio/AAY-7745-2020	Da Rocha Rolo, Manuel Dionisio/0000-0001-8518-3755; Da Rocha Rolo, Manuel Dionisio/0000-0001-8518-3755; Bruschini, Claudio/0000-0002-6636-6596				[Anonymous], 2010, FP720072013 EUR UN 7; Auffray E, 2012, IEEE NUCL SCI CONF R, P3236; Bugalho R, 2013, J INSTRUM, V8, DOI 10.1088/1748-0221/8/02/C02049; Cserkaszky A, 2011, INT C MATH COMP METH; Garutti E, 2012, IEEE NUCL SCI CONF R, P2096; Jan S, 2004, PHYS MED BIOL, V49, P4543, DOI 10.1088/0031-9155/49/19/007; Mandai S, 2012, IEEE NUCL SCI CONF R, P1840; Meyer TC, 2013, NUCL INSTRUM METH A, V7…	9	17	17	0	1	ELSEVIER SCIENCE BV	AMSTERDAM	PO BOX 211, 1000 AE AMSTERDAM, NETHERLANDS	0168-9002	1872-9576		NUCL INSTRUM METH A	Nucl. Instrum. Methods Phys. Res. Sect. A-Accel. Spectrom. Dect. Assoc. Equip.	DEC 21	2013	732
J	Wolden-Kirk, H; Overbergh, L; Gysemans, C; Brusgaard, K; Naamane, N; Van Lommel, L; Schuit, F; Eizirik, DL; Christesen, H; Mathieu, C				Wolden-Kirk, H.; Overbergh, L.; Gysemans, C.; Brusgaard, K.; Naamane, N.; Van Lommel, L.; Schuit, F.; Eizirik, D. L.; Christesen, H.; Mathieu, C.			Unraveling the effects of 1,25(OH)(2)D-3 on global gene expression in pancreatic islets	JOURNAL OF STEROID BIOCHEMISTRY AND MOLECULAR BIOLOGY			English	Article; Proceedings Paper	15th Vitamin D Workshop	JUN 20-22, 2012	Houston, TX			1,25-Dihydroxyvitamin D-3; Islets of Langerhans; Microarray; Cytoskeleton; Intercellular junctions; Insulin release	BETA-CELLS; VITAMIN-D; INSULIN-SECRETION; ENDOCRINE PANCREAS; 1,25-DIHYDROXYVITAMIN D-3; COMPLEX-FORMATION; PROSTATE-CANCER; KNOCKOUT MICE; HUMAN GALANIN; RECEPTOR	Introduction: Vitamin D deficiency has been linked to type 1 and 2 diabetes, whereas supplementation may prevent both diseases. However, the extent of the effects of vitamin D or its metabolites directly on pancreatic islets is still largely unknown. The aim of the present study was to investigate how active vitamin D, 1,25(OH)(2)D-3, affects beta cells directly by establishing its effects on glo…	[Wolden-Kirk, H.; Overbergh, L.; Gysemans, C.; Mathieu, C.] Catholic Univ Louvain, Univ Hosp Gasthuisberg, B-3000 Louvain, Belgium; [Wolden-Kirk, H.; Brusgaard, K.; Christesen, H.] Univ Southern Denmark, Inst Clin Res, DK-5000 Odense, Denmark; [Van Lommel, L.; Schuit, F.] Catholic Univ Louvain, Dept Mol & Cellular Med, Gene Express Unit, B-3000 Louvain, Belgium; [Naamane, N.; Eizirik, D. L.] Univ…		Overbergh, L (通讯作者)，Univ Hosp Gasthuisberg, Onderwijs Navorsing 1,Herestr 49,Box 902, B-3000 Louvain, Belgium.	woldenkirk@gmail.com; Lutgart.Overbergh@med.kuleuven.be; Conny.Gysemans@med.kuleuven.be; Klaus.Brusgaard@ouh.regionsyddanmark.dk; nnaamane@gmail.be; Leentje.VanLommel@med.kuleuven.be; Frans.Schuit@med.kuleuven.be; deizirik@ulb.ac.be; henrik.thybo.christesen@ouh.regionsyddanmark.dk; chantal.mathieu@uzleuven.be	Christesen, Henrik/AAR-9023-2021; Overbergh, Lut/AAC-3515-2020; Brusgaard, Klaus/AGE-8988-2022; mathieu, chantal/ABD-5505-2021	Christesen, Henrik/0000-0001-5330-6853; mathieu, chantal/0000-0002-4055-5233; gysemans, conny/0000-0003-3559-6089; Brusgaard, Klaus/0000-0002-2096-4988	Danish Research School of Endocrinology; Mindefonden for laerinde Karen Svankjaer Yde; Fonden af 1870; Kong Christian den Tiendes Fond; Familien Hede Nielsens Fond; European Union NAIMIT [241447]; Catholic University of Leuven; Flemish Research Foundation (FWO) [G.0649.08, G.0734.10, G.0619.12]; Belgian State [IUAP P6/40]; Juvenile Diabetes Research Foundation [JDRF 17-2012-129]	Danish Research School of Endocrinology; Mindefonden for laerinde Karen Svankjaer Yde; Fonden af 1870; Kong Christian den Tiendes Fond; Familien Hede Nielsens Fond; European Union NAIMIT(European Commission); Catholic University of Leuven(KU Leuven); Flemish Research Foundation (FWO)(FWO); Belgian State; Juvenile Diabetes Research Foundation(Juvenile Diabetes Research Foundation)	We thank Jos Laureys, Martine Gills, and Jos Depovere for excellent technical assistance. This work was supported by grants from the Danish Research School of Endocrinology (a doctoral fellowship for H.W.-K.), Mindefonden for laerinde Karen Svankjaer Yde, Fonden af 1870, Kong Christian den Tiendes Fond, and Familien Hede Nielsens Fond. Further grants were provided by the European Union NAIMIT No.…	ADAMS JS, 1985, J CLIN ENDOCR METAB, V60, P960, DOI 10.1210/jcem-60-5-960; Akeno N, 1997, ENDOCRINOLOGY, V138, P2233, DOI 10.1210/en.138.6.2233; Al-Majed HT, 2004, J ENDOCRINOL, V180, P155, DOI 10.1677/joe.0.1800155; Altirriba J, 2010, DIABETOLOGIA, V53, P1406, DOI 10.1007/s00125-010-1728-6; Baeke F, 2010, CURR OPIN PHARMACOL, V10, P482, DOI 10.1016/j.coph.2010.04.001; Bellido T, 2000, J BIOL CHE…	75	30	33	0	11	PERGAMON-ELSEVIER SCIENCE LTD	OXFORD	THE BOULEVARD, LANGFORD LANE, KIDLINGTON, OXFORD OX5 1GB, ENGLAND	0960-0760			J STEROID BIOCHEM	J. Steroid Biochem. Mol. Biol.	JUL	2013	136
J	Pan, LC; Zhou, L; Yin, WJ; Bai, J; Liu, R				Pan, Lichao; Zhou, Lin; Yin, Weijia; Bai, Jia; Liu, Rong			miR-125a induces apoptosis, metabolism disorder and migration impairment in pancreatic cancer cells by targeting Mfn2-related mitochondrial fission	INTERNATIONAL JOURNAL OF ONCOLOGY			English	Article						microRNA-125a; PANC-1; mitofusin 2; mitochondrial fission; apoptosis; hypoxia-inducible factor 1; migration	MICROVASCULAR ENDOTHELIAL-CELLS; HUMAN GASTRIC-CANCER; OXIDATIVE STRESS; HEPATOCELLULAR-CARCINOMA; REPERFUSION INJURY; STEM-CELLS; ACTIVATION; MELATONIN; INDUCTION; RECEPTOR	Mitochondrial fission is important for the development and progression of pancreatic cancer (PC). However, little is known regarding its role in pancreatic cancer apoptosis, metabolism and migration. In the current study, the mechanism by which mitochondrial fission modifies the biological characteristics of PC was explored. MicroRNA-125a (miR-125a) had the ability to inhibit mitochondrial fissio…	[Pan, Lichao; Liu, Rong] Chinese Peoples Liberat Army Gen Hosp, Dept Hepatobiliary Surg 2, 28 Fuxing Rd, Beijing 100853, Peoples R China; [Zhou, Lin; Bai, Jia] Chinese Peoples Liberat Army Gen Hosp, Dept Hepatobiliary Surg, Beijing 100853, Peoples R China; [Yin, Weijia] Chinese Peoples Liberat Army Gen Hosp, Dept Biochem, Beijing 100853, Peoples R China		Liu, R (通讯作者)，Chinese Peoples Liberat Army Gen Hosp, Dept Hepatobiliary Surg 2, 28 Fuxing Rd, Beijing 100853, Peoples R China.	liurong301@126.com						Banerjee K, 2017, CELL SIGNAL, V36, P154, DOI 10.1016/j.cellsig.2017.05.007; Brasacchio D, 2017, CELL DEATH DIFFER, V24, P961, DOI 10.1038/cdd.2016.119; Chen Y, 2013, SCIENCE, V340, P471, DOI 10.1126/science.1231031; Das N, 2017, J PINEAL RES, V62, DOI 10.1111/jpi.12404; Dong XX, 2017, CELL PHYSIOL BIOCHEM, V42, P685, DOI 10.1159/000477886; Du K, 2016, REDOX BIOL, V10, P148, DOI 10.1016/j.redox.2…	67	44	48	3	6	SPANDIDOS PUBL LTD	ATHENS	POB 18179, ATHENS, 116 10, GREECE	1019-6439	1791-2423		INT J ONCOL	Int. J. Oncol.	JUL	2018	53	1
J	Deng, YZ; Cai, Z; Shi, S; Jiang, H; Shang, YR; Ma, N; Wang, JJ; Guan, DX; Chen, TW; Rong, YF; Qian, ZY; Zhang, EB; Feng, D; Zhou, QL; Du, YN; Liu, DP; Huang, XX; Liu, LM; Chin, E; Li, DS; Wang, XF; Zhang, XL; Xie, D				Deng, Yue-Zhen; Cai, Zhen; Shi, Shuo; Jiang, Hao; Shang, Yu-Rong; Ma, Ning; Wang, Jing-Jing; Guan, Dong-Xian; Chen, Tian-Wei; Rong, Ye-Fei; Qian, Zhen-Yu; Zhang, Er-Bin; Feng, Dan; Zhou, Quan-Li; Du, Yi-Nan; Liu, Dong-Ping; Huang, Xing-Xu; Liu, Lu-Ming; Chin, Eugene; Li, Dang-Sheng; Wang, Xiao-Fan; Zhang, Xue-Li; Xie, Dong			Cilia loss sensitizes cells to transformation by activating the mevalonate pathway	JOURNAL OF EXPERIMENTAL MEDICINE			English	Article							PANCREATIC-CANCER; STATIN THERAPY; METABOLISM; AUTOPHAGY; PROLIFERATION; INHIBITION; REDUCTASE; COENZYME	Although cilia loss and cell transformation are frequently observed in the early stage of tumorigenesis, the roles of cilia in cell transformation are unknown. In this study, disrupted ciliogenesis was observed in cancer cells and pancreatic cancer tissues, which facilitated oncogene-induced transformation of normal pancreatic cells (HPDE6C7) and NIH3T3 cells through activating the mevalonate (MV…	[Deng, Yue-Zhen; Cai, Zhen; Shi, Shuo; Jiang, Hao; Shang, Yu-Rong; Ma, Ning; Wang, Jing-Jing; Guan, Dong-Xian; Chen, Tian-Wei; Qian, Zhen-Yu; Zhang, Er-Bin; Feng, Dan; Liu, Dong-Ping; Xie, Dong] Chinese Acad Sci, Inst Nutr Sci, Key Lab Nutr & Metab, Shanghai, Peoples R China; [Li, Dang-Sheng] Chinese Acad Sci, Shanghai Inst Biol Sci, Shanghai Inst Biochem & Cell Biol, Shanghai, Peoples R China; […		Xie, D (通讯作者)，Chinese Acad Sci, Inst Nutr Sci, Key Lab Nutr & Metab, Shanghai, Peoples R China.; Zhang, XL (通讯作者)，Southern Med Univ, Dept Gen Surg, Fengxian Hosp, Shanghai, Peoples R China.	lejing1996@aliyun.com; dxie@sibs.ac.cn		Xie, Dong/0000-0002-1150-8657	National Natural Science Foundation of China [81230058, 81730083, 31520103907, 81572750, 81372289]; Youth Innovation Promotion Association of Chinese Academy of Sciences [173151760031314]; Shanghai Institutes for Biological Science [2014KIP105]	National Natural Science Foundation of China(National Natural Science Foundation of China (NSFC)); Youth Innovation Promotion Association of Chinese Academy of Sciences; Shanghai Institutes for Biological Science	This work was supported partly by National Natural Science Foundation of China grants 81230058, 81730083, 31520103907, 81572750, and 81372289, Youth Innovation Promotion Association of Chinese Academy of Sciences fund 173151760031314, and the Shanghai Institutes for Biological Science fund 2014KIP105.	Acs P, 2015, BRAIN STRUCT FUNCT, V220, P1511, DOI 10.1007/s00429-014-0741-9; Bardou M, 2010, GUT, V59, P1572, DOI 10.1136/gut.2009.190900; Bridges JP, 2014, PLOS ONE, V9, DOI 10.1371/journal.pone.0091376; Clendening JW, 2010, P NATL ACAD SCI USA, V107, P15051, DOI 10.1073/pnas.0910258107; CUTHBERT JA, 1995, CANCER RES, V55, P1732; D'Amico AV, 2010, J CLIN ONCOL, V28, P2651, DOI 10.1200/JCO.2010.2…	44	30	31	2	21	ROCKEFELLER UNIV PRESS	NEW YORK	950 THIRD AVE, 2ND FLR, NEW YORK, NY 10022 USA	0022-1007	1540-9538		J EXP MED	J. Exp. Med.	JAN	2018	215	1
J	Blogowski, W; Dolegowska, K; Deskur, A; Dolegowska, B; Starzynska, T				Blogowski, Wojciech; Dolegowska, Katarzyna; Deskur, Anna; Dolegowska, Barbara; Starzynska, Teresa			An Attempt to Evaluate Selected Aspects of "Bone-Fat Axis" Function in Healthy Individuals and Patients With Pancreatic Cancer	MEDICINE			English	Article							BODY-MASS INDEX; HEMATOPOIETIC STEM-CELLS; ADIPOSE-TISSUE LEVELS; MARROW-DERIVED CELLS; COLORECTAL-CANCER; CLINICAL ANALYSIS; STEM/PROGENITOR CELLS; PROGENITOR CELLS; GASTRIC-CANCER; OBESITY	Recently, much attention has been paid to a potential biochemical cross-talk between the metabolism of the adipose tissue (AT) and bone (marrow), termed bone-fat axis. We hypothesized that selected substances, participating in this dialog, are associated with body mass and peripheral trafficking of bone marrow-derived stem cells (BMSCs) in both healthy individuals and patients with obesity-associ…	[Blogowski, Wojciech] Univ Zielona Gora, Dept Internal Med, Zielona Gora, Poland; [Dolegowska, Katarzyna] Pomeranian Med Univ, Dept Lab Diagnost & Mol Med, Szczecin, Poland; [Deskur, Anna] Pomeranian Med Univ, Dept Gastroenterol, Szczecin, Poland; [Dolegowska, Barbara] Pomeranian Med Univ, Dept Microbiol & Immunol Diagnost, Szczecin, Poland; [Starzynska, Teresa] Med Univ Warsaw, Dept Gastroentero…		Blogowski, W (通讯作者)，Dept Internal Med, Ul Energetykow 2, PL-65729 Zielona Gora, Poland.	drannab@wp.pl	Deskur, Anna/B-6580-2016; Dolegowska, Barbara/O-4851-2014; Starzynska, Teresa/B-1549-2015	Deskur, Anna/0000-0001-6809-5243; Dolegowska, Barbara/0000-0003-3138-1013; Starzynska, Teresa/0000-0001-5573-2397	TANITA Healthy Weight Community Trust; START - Foundation for Polish Science	TANITA Healthy Weight Community Trust; START - Foundation for Polish Science	This study was supported by grant funds awarded by the TANITA Healthy Weight Community Trust. The grant founders had no role in the study design, data acquisition and analysis, or in the decision to submit the article for publication.; WB is supported by the "START" stipend awarded by the Foundation for Polish Science.	Aleman JO, 2014, GASTROENTEROLOGY, V146, P357, DOI 10.1053/j.gastro.2013.11.051; Bellows CF, 2011, OBESITY, V19, P1722, DOI 10.1038/oby.2010.347; Binkowska-Borgosz I, 2014, POSTEP HIG MED DOSW, V68, P1193, DOI 10.5604/17322693.1125648; Blogowski W, 2012, EUR J INFLAMM, V10, P279; Blogowski W, 2012, J BIOL REG HOMEOS AG, V26, P607; Blogowski W, 2013, J TRANSL MED, V11, DOI 10.1186/1479-5876-11-11;…	60	6	6	0	5	LIPPINCOTT WILLIAMS & WILKINS	PHILADELPHIA	TWO COMMERCE SQ, 2001 MARKET ST, PHILADELPHIA, PA 19103 USA	0025-7974	1536-5964		MEDICINE	Medicine (Baltimore)	AUG	2015	94	32
J	Tarbe, N; Losch, S; Burtscher, H; Jarsch, M; Weidle, UH				Tarbe, N; Losch, S; Burtscher, H; Jarsch, M; Weidle, UH			Identification of rat pancreatic carcinoma genes associated with lymphogenous metastasis	ANTICANCER RESEARCH			English	Article						pancreatic cancer; lymphatic metastasis; affymetrix GeneChip((R)) array technology; cell lines BSp73-AS and BSp73-ASML	EPIDERMAL-GROWTH-FACTOR; BREAST-CANCER; DIFFERENTIAL EXPRESSION; FACTOR RECEPTOR; IN-VITRO; PROTEIN; TUMOR; GLYCOPROTEIN; ACTIVATION; CLONING	In order to identify metastasis-associated and promoting genes of pancreatic carcinoma we investigated the transcriptional profile of rat pancreatic carcinoma cell lines BSp73-AS (non-metastatic) and BSp73-ASML (highly metastatic) with Affymetrix GeneChip(R) Array technology. We analyzed the expression profile of 7000 genes. Two hundred and ten genes (3%) were up-regulated and 247 genes (3.5%) we…	Roche Diagnost GmbH, Div Pharma, D-82372 Penzberg, Germany		Weidle, UH (通讯作者)，Roche Diagnost GmbH, Div Pharma, Im Nonnenwald 2, D-82372 Penzberg, Germany.	Ulrich.Weidle@roche.com						Abe N, 2000, CANCER RES, V60, P3117; Aigner S, 1997, BLOOD, V89, P3385, DOI 10.1182/blood.V89.9.3385; Akisawa N, 1999, BIOCHEM BIOPH RES CO, V258, P395, DOI 10.1006/bbrc.1999.0653; Albanese C, 1999, J BIOL CHEM, V274, P34186, DOI 10.1074/jbc.274.48.34186; BenPorath I, 1996, GENE, V183, P69, DOI 10.1016/S0378-1119(96)00475-1; BERNAERT D, 1989, INT J CANCER, V43, P719, DOI 10.1002/ijc.2910430430; C…	66	28	37	0	1	INT INST ANTICANCER RESEARCH	ATHENS	EDITORIAL OFFICE 1ST KM KAPANDRITIOU-KALAMOU RD KAPANDRITI, PO BOX 22, ATHENS 19014, GREECE	0250-7005	1791-7530		ANTICANCER RES	Anticancer Res.	JUL-AUG	2002	22	4
J	Sancho, P; Burgos-Ramos, E; Tavera, A; Kheir, TB; Jagust, P; Schoenhals, M; Barneda, D; Sellers, K; Campos-Olivas, R; Grana, O; Viera, CR; Yuneva, M; Sainz, B; Heeschen, C				Sancho, Patricia; Burgos-Ramos, Emma; Tavera, Alejandra; Kheir, Tony Bou; Jagust, Petra; Schoenhals, Matthieu; Barneda, David; Sellers, Katherine; Campos-Olivas, Ramon; Grana, Osvaldo; Viera, Catarina R.; Yuneva, Mariia; Sainz, Bruno, Jr.; Heeschen, Christopher			MYC/PGC-1 alpha Balance Determines the Metabolic Phenotype and Plasticity of Pancreatic Cancer Stem Cells	CELL METABOLISM			English	Article							OXIDATIVE-PHOSPHORYLATION; METFORMIN; MYC; PGC1-ALPHA; RESISTANCE; PROVIDES; SENSOR; STATE	The anti-diabetic drug metformin targets pancreatic cancer stem cells (CSCs), but not their differentiated progenies (non-CSCs), which may be related to distinct metabolic phenotypes. Here we conclusively demonstrate that while non-CSCs were highly glycolytic, CSCs were dependent on oxidative metabolism (OXPHOS) with very limited metabolic plasticity. Thus, mitochondrial inhibition, e.g., by metf…	[Sancho, Patricia; Kheir, Tony Bou; Jagust, Petra; Schoenhals, Matthieu; Barneda, David; Heeschen, Christopher] Queen Mary Univ London, Barts Canc Inst, Ctr Stem Cells Canc & Ageing, London EC1M 6BQ, England; [Sancho, Patricia; Burgos-Ramos, Emma; Tavera, Alejandra; Viera, Catarina R.; Sainz, Bruno, Jr.; Heeschen, Christopher] Spanish Natl Canc Res Ctr CNIO, Stem Cells & Canc Grp, Mol Pathol Prog…		Sancho, P (通讯作者)，Queen Mary Univ London, Barts Canc Inst, Ctr Stem Cells Canc & Ageing, London EC1M 6BQ, England.	p.sancho@qmul.ac.uk; c.heeschen@qmul.ac.uk	Schoenhals, Matthieu/AGC-8822-2022; Sancho, Patricia/ABH-5258-2020; Guba, Markus/M-4309-2019; Burgos-Ramos, Emma/AAI-7833-2020; Anding, Bruno Sainz/ABH-5365-2020; Campos-Olivas, Ramón/L-9173-2014; Tavera, Alejandra/AAH-3928-2020; Burgos Ramos, Emma/A-7070-2015	Sancho, Patricia/0000-0002-1092-5395; Burgos-Ramos, Emma/0000-0002-6942-3023; Anding, Bruno Sainz/0000-0003-4829-7651; Campos-Olivas, Ramón/0000-0002-5743-2221; Burgos Ramos, Emma/0000-0002-6942-3023; Grana-Castro, Osvaldo/0000-0003-1615-4242; Tavera-Tapia, Alejandra/0000-0002-5950-9341; Jagust, Petra/0000-0001-5291-251X; Barneda, David/0000-0002-4436-4100	ERC Advanced Investigator Grant [Pa-CSC 233460]; European Community's Seventh Framework Programme (FP7) [256974, 602783]; Subdireccion General de Evaluacion y Fomento de la Investigacion, Fondo de Investigacion Sanitaria (Ministerio de Economia y Competitividad [es], Spain) [PS09/02129, PI12/02643]; Programa Nacional de Internacionalizacion de la I+D, Subprogramma: FCCI (Ministerio de Economia y …	ERC Advanced Investigator Grant; European Community's Seventh Framework Programme (FP7)(European Commission); Subdireccion General de Evaluacion y Fomento de la Investigacion, Fondo de Investigacion Sanitaria (Ministerio de Economia y Competitividad [es], Spain); Programa Nacional de Internacionalizacion de la I+D, Subprogramma: FCCI (Ministerio de Economia y Competitividad [es], Spain); The Fran…	The research was supported by the ERC Advanced Investigator Grant (Pa-CSC 233460), European Community's Seventh Framework Programme (FP7/2007-2013) under grant agreement number 256974 (EPC-TM-NET) and number 602783 (CAM-PaC), the Subdireccion General de Evaluacion y Fomento de la Investigacion, Fondo de Investigacion Sanitaria (PS09/02129 & PI12/02643), and the Programa Nacional de Internacionali…	Ahuja P, 2010, J CLIN INVEST, V120, P1494, DOI 10.1172/JCI38331; Akita H, 2014, CANCER RES, V74, P5903, DOI 10.1158/0008-5472.CAN-14-0527; Batandier C, 2006, J BIOENERG BIOMEMBR, V38, P33, DOI 10.1007/s10863-006-9003-8; Carvalho A, 2014, J CLIN ONCOL S, V32; Diehn M, 2009, NATURE, V458, P780, DOI 10.1038/nature07733; Dong CF, 2013, CANCER CELL, V23, P316, DOI 10.1016/j.ccr.2013.01.022; Fernandez-…	42	409	417	4	51	CELL PRESS	CAMBRIDGE	50 HAMPSHIRE ST, FLOOR 5, CAMBRIDGE, MA 02139 USA	1550-4131	1932-7420		CELL METAB	Cell Metab.	OCT 6	2015	22	4
J	Bekeschus, S; Kading, A; Schroder, T; Wende, K; Hackbarth, C; Liedtke, KR; van der Linde, J; von Woedtke, T; Heidecke, CD; Partecke, LI				Bekeschus, Sander; Kaeding, Andre; Schroeder, Tim; Wende, Kristian; Hackbarth, Christine; Liedtke, Kim R.; van der Linde, Julia; von Woedtke, Thomas; Heidecke, Claus-Dieter; Partecke, Lars-Ivo			Cold Physical Plasma-Treated Buffered Saline Solution as Effective Agent Against Pancreatic Cancer Cells	ANTI-CANCER AGENTS IN MEDICINAL CHEMISTRY			English	Article						Apoptosis; cold physical plasma; HIPEC; human; murine; PBS; phosphate-buffered saline; plasma medicine	OXIDATIVE STRESS; CHEMOTHERAPY; ADJUVANT; MODEL; LINE; JET	Background: Cold physical plasma has been suggested as a new anticancer tool recently. However, direct use of plasma is limited to visible tumors and in some clinical situations, is not feasible. This includes repetitive treatment of peritoneal metastases, which commonly occur in advanced gastrointestinal cancer and in pancreatic cancer in particular. In case of diffuse intraperitoneal metastatic…	[Bekeschus, Sander; Wende, Kristian; von Woedtke, Thomas] Leibniz Inst Plasma Sci & Technol INP Greifswald, ZIK Plasmatis, Felix Hausdorff Str 2, D-17489 Greifswald, Germany; [Kaeding, Andre; Schroeder, Tim; Hackbarth, Christine; Liedtke, Kim R.; van der Linde, Julia; Heidecke, Claus-Dieter; Partecke, Lars-Ivo] Univ Med Greifswald, Dept Gen Visceral Thorac & Vasc Surg, Ferdinand Sauerbruch Str, D…		Bekeschus, S (通讯作者)，Leibniz Inst Plasma Sci & Technol INP Greifswald, ZIK Plasmatis, Felix Hausdorff Str 2, D-17489 Greifswald, Germany.	sander.bekeschus@inp-greifswald.de	Wende, Kristian/AAE-8810-2020	Wende, Kristian/0000-0001-5217-0683; Liedtke, Kim R./0000-0002-0273-509X	German Federal Ministry of Education and Research (BMBF) [03Z22DN11]	German Federal Ministry of Education and Research (BMBF)(Federal Ministry of Education & Research (BMBF))	The authors acknowledge that this work was supported by grants funded by the German Federal Ministry of Education and Research (BMBF) grant numbers 03Z22DN11.	Adachi T, 2016, ARCH BIOCHEM BIOPHYS, V606, P120, DOI 10.1016/j.abb.2016.07.019; Adachi T, 2015, FREE RADICAL BIO MED, V79, P28, DOI 10.1016/j.freeradbiomed.2014.11.014; Ahn HJ, 2014, PLOS ONE, V9, DOI 10.1371/journal.pone.0086173; Ahn HJ, 2011, PLOS ONE, V6, DOI 10.1371/journal.pone.0028154; Arjunan KP, 2012, J R SOC INTERFACE, V9, P147, DOI 10.1098/rsif.2011.0220; Babington P, 2015, BIOINTERPHA…	65	21	21	0	7	BENTHAM SCIENCE PUBL LTD	SHARJAH	EXECUTIVE STE Y-2, PO BOX 7917, SAIF ZONE, 1200 BR SHARJAH, U ARAB EMIRATES	1871-5206	1875-5992		ANTI-CANCER AGENT ME	Anti-Cancer Agents Med. Chem.		2018	18	6
J	Han, ZY; Shang, WT; Liang, XY; Yan, H; Hu, M; Peng, L; Jiang, HM; Fang, CH; Wang, K; Tian, J				Han, Ziyu; Shang, Wenting; Liang, Xiaoyuan; Yan, Hao; Hu, Min; Peng, Li; Jiang, Hongmei; Fang, Chihua; Wang, Kun; Tian, Jie			An Innovation for Treating Orthotopic Pancreatic Cancer by Preoperative Screening and Imaging-Guided Surgery	MOLECULAR IMAGING AND BIOLOGY			English	Article						Low-density lipoprotein receptor (LDLR); Photoacoustic imaging; Optical-guided surgery; Peptide-22	IN-VIVO; FLUORESCENCE; THERAPY; METABOLISM; DIAGNOSIS; TARGETS; CELLS	PurposePancreatic cancer is still associated with a poor outcome and low patient quality of life, which are mainly attributed to the late detection and requirement of distal pancreatectomy with extended resection of pancreatic tumors. Therefore, novel strategies for early screening and precise tumor resection are urgently needed. In this study, we evaluated the feasibility of a low-density lipopr…	[Han, Ziyu; Liang, Xiaoyuan; Hu, Min; Fang, Chihua] Southern Med Univ, Zhujiang Hosp, Dept Hepatobiliary Surg, Guangzhou 510280, Guangdong, Peoples R China; [Han, Ziyu; Shang, Wenting; Yan, Hao; Peng, Li; Jiang, Hongmei; Wang, Kun; Tian, Jie] Chinese Acad Sci, Inst Automat, CAS Key Lab Mol Imaging, State Key Lab Management & Control Complex Syst, Beijing 100190, Peoples R China; [Han, Ziyu; Tian,…		Fang, CH (通讯作者)，Southern Med Univ, Zhujiang Hosp, Dept Hepatobiliary Surg, Guangzhou 510280, Guangdong, Peoples R China.; Wang, K; Tian, J (通讯作者)，Chinese Acad Sci, Inst Automat, CAS Key Lab Mol Imaging, State Key Lab Management & Control Complex Syst, Beijing 100190, Peoples R China.; Tian, J (通讯作者)，Univ Chinese Acad Sci, Beijing 100080, Peoples R China.; Fang, CH (通讯作者)，Guangdong Prov Clin & Eng…	fangch_dr@163.com; kun.wang@ia.ac.cn; jie.tian@ia.ac.cn	Tian, Jie/H-1190-2011; Wang, Kun/X-4321-2018; Shang, Wenting/E-8475-2018; 胡, 敏/AAJ-8624-2020	Tian, Jie/0000-0003-0498-0432; Wang, Kun/0000-0003-2513-768X; Shang, Wenting/0000-0002-3690-9270;	National Natural Science Foundation of China [81227901, 81627805, 61231004, 61671449, 81501540, 81527805]; National Key R&D Program of China [2017YFA0205200]; Science and Technology Plan Project of Guangzhou [201604020144]; Digital Theranostic Equipment Research Special Program of The "13th five-year" National Key Research Plan [2016YFC0106500]; United Fund of National Natural Science Foundation …	National Natural Science Foundation of China(National Natural Science Foundation of China (NSFC)); National Key R&D Program of China; Science and Technology Plan Project of Guangzhou; Digital Theranostic Equipment Research Special Program of The "13th five-year" National Key Research Plan; United Fund of National Natural Science Foundation of China(National Natural Science Foundation of China (NS…	This work was supported by the National Natural Science Foundation of China under Grant Nos. 81227901, 81627805, 61231004, 61671449, 81501540, and 81527805; National Key R&D Program of China Grant under No. 2017YFA0205200; The Science and Technology Plan Project of Guangzhou (No. 201604020144); Digital Theranostic Equipment Research Special Program of The "13th five-year" National Key Research Pl…	Adiseshaiah PP, 2016, NAT REV CLIN ONCOL, V13, P750, DOI 10.1038/nrclinonc.2016.119; Beloribi-Djefaflia S, 2016, ONCOGENESIS, V5, DOI 10.1038/oncsis.2015.49; Chi C, 2014, THERANOSTICS, V4, P1072, DOI 10.7150/thno.9899; de Geus SWL, 2016, MOL IMAGING BIOL, V18, P807, DOI 10.1007/s11307-016-0959-4; de Rooij T, 2016, ANN SURG, V264, P257, DOI 10.1097/SLA.0000000000001660; Dimastromatteo J, 2017, NAT…	30	8	9	1	40	SPRINGER	NEW YORK	233 SPRING ST, NEW YORK, NY 10013 USA	1536-1632	1860-2002		MOL IMAGING BIOL	Mol. Imaging. Biol.	FEB	2019	21	1
J	Trivieri, N; Panebianco, C; Villani, A; Pracella, R; Latiano, TP; Perri, F; Binda, E; Pazienza, V				Trivieri, Nadia; Panebianco, Concetta; Villani, Annacandida; Pracella, Riccardo; Latiano, Tiziana Pia; Perri, Francesco; Binda, Elena; Pazienza, Valerio			High Levels of Prebiotic Resistant Starch in Diet Modulate a Specific Pattern of miRNAs Expression Profile Associated to a Better Overall Survival in Pancreatic Cancer	BIOMOLECULES			English	Article						prebiotics; resistant starch; miRNAs; pancreatic cancer		Dietary patterns are well known risk factors involved in cancer initiation, progression, and in cancer protection. Previous in vitro and in vivo studies underline the link between a diet rich in resistant starch (RS) and slowing of tumor growth and gene expression in pancreatic cancer xenograft mice. The aim of this study was to investigate the impact of a diet rich in resistant starch on miRNAs …	[Trivieri, Nadia; Pracella, Riccardo; Binda, Elena] Fdn IRCCS Casa Sollievo Sofferenza, Canc Stem Cells Unit, ISBReMIT, Viale Padre Pio 7, I-71100 Foggia, Italy; [Panebianco, Concetta; Villani, Annacandida; Perri, Francesco; Pazienza, Valerio] Fdn IRCCS Casa Sollievo Sofferenza Hosp, Canc Stem Cells Unit, Gastroenterol Unit, Viale Cappuccini 1, I-71100 Foggia, Italy; [Latiano, Tiziana Pia] Fdn IR…		Binda, E (通讯作者)，Fdn IRCCS Casa Sollievo Sofferenza, Canc Stem Cells Unit, ISBReMIT, Viale Padre Pio 7, I-71100 Foggia, Italy.; Pazienza, V (通讯作者)，Fdn IRCCS Casa Sollievo Sofferenza Hosp, Canc Stem Cells Unit, Gastroenterol Unit, Viale Cappuccini 1, I-71100 Foggia, Italy.	n.trivieri@css-mendel.it; panebianco.c@gmail.com; a.villani@operapadrepio.it; riccardopracella@gmail.com; latianotiziana@gmail.com; f.perri@operapadrepio.it; e.binda@operapadrepio.it; v.pazienza@operapadrepio.it	Pazienza, Valerio/K-5073-2012; Villani, Annacandida/AAB-8430-2021; Pracella, Riccardo/J-6762-2018; Binda, Elena/B-2650-2017; Panebianco, Concetta/K-6380-2016	Pazienza, Valerio/0000-0002-3492-1153; Villani, Annacandida/0000-0001-5840-8306; Perri, Francesco/0000-0001-8314-8016; Pracella, Riccardo/0000-0001-7063-7582; Binda, Elena/0000-0002-8750-2905; Panebianco, Concetta/0000-0003-2819-3505	Italian Ministry of Health; Associazione Italiana per la Ricerca sul Cancro AIRC [IG 2019-ID, 23006]	Italian Ministry of Health(Ministry of Health, Italy); Associazione Italiana per la Ricerca sul Cancro AIRC(Fondazione AIRC per la ricerca sul cancro)	This research was supported by the "Ricerca Corrente 2018-2020" granted by the Italian Ministry of Health to V.P and E.B., V.P. is supported by Associazione Italiana per la Ricerca sul Cancro AIRC under IG 2019-ID. 23006 project.	Arends J, 2017, CLIN NUTR, V36, P11, DOI 10.1016/j.clnu.2016.07.015; Badea L, 2008, HEPATO-GASTROENTEROL, V55, P2016; Birt DF, 2013, ADV NUTR, V4, P587, DOI 10.3945/an.113.004325; Burn J, 2011, CANCER PREV RES, V4, P655, DOI 10.1158/1940-6207.CAPR-11-0106; Burn J, 2008, NEW ENGL J MED, V359, P2567, DOI 10.1056/NEJMoa0801297; Cairns RA, 2011, NAT REV CANCER, V11, P85, DOI 10.1038/nrc2981; Calatayu…	50	3	3	0	2	MDPI	BASEL	ST ALBAN-ANLAGE 66, CH-4052 BASEL, SWITZERLAND		2218-273X		BIOMOLECULES	Biomolecules	JAN	2021	11	1
J	Wang, ZX; Yip, LY; Lee, JHJ; Wu, ZW; Chew, HY; Chong, PKW; Teo, CC; Ang, HYK; Peh, KLE; Yuan, J; Ma, SM; Choo, LSK; Basri, N; Jiang, X; Yu, Q; Hillmer, AM; Lim, WT; Lim, TKH; Takano, A; Tan, EH; Tan, DSW; Ho, YS; Lim, B; Tam, WL				Wang, Zhenxun; Yip, Lian Yee; Lee, Jia Hui Jane; Wu, Zhengwei; Chew, Hui Yi; Chong, Pooi Kiat William; Teo, Chin Chye; Ang, Heather Yin-Kuan; Peh, Kai Lay Esther; Yuan, Ju; Ma, Siming; Choo, Li Shi Kimberly; Basri, Nurhidayah; Jiang, Xia; Yu, Qiang; Hillmer, Axel M.; Lim, Wan Teck; Lim, Tony Kiat Hon; Takano, Angela; Tan, Eng Huat; Tan, Daniel Shao Weng; Ho, Ying Swan; Lim, Bing; Tam, Wai Leong			Methionine is a metabolic dependency of tumor-initiating cells	NATURE MEDICINE			English	Article							AMINO ACID REQUIREMENTS; CANCER STEM-CELLS; S-ADENOSYLMETHIONINE; PANCREATIC-CANCER; EXPRESSION; GENE; HISTONE; METHYLATION; SURVIVAL; GLYCINE	Understanding cellular metabolism holds immense potential for developing new classes of therapeutics that target metabolic pathways in cancer. Metabolic pathways are altered in bulk neoplastic cells in comparison to normal tissues. However, carcinoma cells within tumors are heterogeneous, and tumor-initiating cells (TICs) are important therapeutic targets that have remained metabolically uncharac…	[Wang, Zhenxun; Lee, Jia Hui Jane; Wu, Zhengwei; Chew, Hui Yi; Ang, Heather Yin-Kuan; Yuan, Ju; Ma, Siming; Choo, Li Shi Kimberly; Jiang, Xia; Yu, Qiang; Hillmer, Axel M.; Tan, Daniel Shao Weng; Tam, Wai Leong] ASTAR, Genome Inst Singapore, Singapore, Singapore; [Yip, Lian Yee; Chong, Pooi Kiat William; Teo, Chin Chye; Peh, Kai Lay Esther; Basri, Nurhidayah; Ho, Ying Swan] ASTAR, Bioproc Technol …		Tam, WL (通讯作者)，ASTAR, Genome Inst Singapore, Singapore, Singapore.; Tam, WL (通讯作者)，Nanyang Technol Univ, Sch Biol Sci, Singapore, Singapore.; Tam, WL (通讯作者)，Natl Univ Singapore, Canc Sci Inst Singapore, Singapore, Singapore.; Lim, B (通讯作者)，Merck Sharp & Dohme Translat Med Res Ctr, Singapore, Singapore.; Tam, WL (通讯作者)，Natl Univ Singapore, Yong Loo Lin Sch Med, Dept Biochem, Singapore, Singapore.	bing.lim@merck.com; tamwl@gis.a-star.edu.sg	Tam, Wai Leong/P-1497-2019; Lim, Wan-Teck/L-2007-2016; Lim, Darren Wan-Teck/V-8435-2019	Tam, Wai Leong/0000-0003-2365-5264; Lim, Wan-Teck/0000-0002-4655-0206; Lim, Darren Wan-Teck/0000-0002-4655-0206; Yu, Qiang/0000-0003-2132-8278; Ma, Siming/0000-0002-1810-8357; Wang, Zhenxun/0000-0002-7862-4636; Ho, Ying Swan/0000-0002-9292-3106; Wu, Zhengwei/0000-0001-9229-6176; Chew, Hui Yi/0000-0001-7186-9895	National Research Foundation, Singapore [NRF-NRFF2015-04]; National Medical Research Council, Singapore [LCG17MAY004, NMRC/OFIRG/0064/2017, NMRC/TCR/007-NCC/2013, OFYIRG16nov013]; Agency for Science, Research and Technology, Singapore [1331AEG071, 334I00053, SPF 2012/001]; Singapore Ministry of Education under its Research Centers of Excellence initiative	National Research Foundation, Singapore(National Research Foundation, Singapore); National Medical Research Council, Singapore(National Medical Research Council, SingaporeUK Research & Innovation (UKRI)Medical Research Council UK (MRC)); Agency for Science, Research and Technology, Singapore(Agency for Science Technology & Research (ASTAR)); Singapore Ministry of Education under its Research Cent…	We thank SingHealth Advanced Molecular Pathology Laboratory for their assistance in generating tumor microarray data, M.Y. Lee, K.H.E. Lim, X.H. Yeo, G.S. Tan, M. Nichane, L. Chen, W.A. Zaw, S.L. Khaw, M.S. Noghabi and R. Ettikan for technical assistance, and S.-C. Ng for critical comments. This research is supported by the National Research Foundation, Singapore (NRF-NRFF2015-04), the National M…	Alves TC, 2015, CELL METAB, V22, P936, DOI 10.1016/j.cmet.2015.08.021; Anastasiou D, 2011, SCIENCE, V334, P1278, DOI 10.1126/science.1211485; Batlle E, 2017, NAT MED, V23, P1124, DOI 10.1038/nm.4409; BLIGH EG, 1959, CAN J BIOCHEM PHYS, V37, P911; Bonome T, 2008, CANCER RES, V68, P5478, DOI 10.1158/0008-5472.CAN-07-6595; Cantor JR, 2012, CANCER DISCOV, V2, P881, DOI 10.1158/2159-8290.CD-12-0345; C…	88	133	137	10	111	NATURE PUBLISHING GROUP	NEW YORK	75 VARICK ST, 9TH FLR, NEW YORK, NY 10013-1917 USA	1078-8956	1546-170X		NAT MED	Nat. Med.	MAY	2019	25	5
[truncated: 347 more rows]
[truncated: 21 more columns]
