# Supplementary material for: Emerging current trends and research focus related to pancreatic cancer metabolism: A bibliometric and visualized analysis
Source: Front Oncol. 2022 Nov 25;12:1009700. doi: 10.3389/fonc.2022.1009700 (PMC9732726; doi:10.3389/fonc.2022.1009700)
Supplement: Supplementary file 2 [file DataSheet_2.zip › The tab-delimited format/Vdownload_2001-2500.txt]

PT	AU	BA	BE	GP	AF	BF	CA	TI	SO	SE	BS	LA	DT	CT	CY	CL	SP	HO	DE	ID	AB	C1	C3	RP	EM	RI	OI	FU	FP	FX	CR	NR	TC	Z9	U1	U2	PU	PI	PA	SN	EI	BN	J9	JI	PD	PY	VL	IS	PN
J	Tian, Y; Almaraz, RT; Choi, CH; Li, QK; Saeui, C; Li, DN; Shah, P; Bhattacharya, R; Yarema, KJ; Zhang, H				Tian, Yuan; Almaraz, Ruben T.; Choi, Caitlin H.; Li, Qing Kay; Saeui, Christopher; Li, Danni; Shah, Punit; Bhattacharya, Rahul; Yarema, Kevin J.; Zhang, Hui			Identification of sialylated glycoproteins from metabolically oligosaccharide engineered pancreatic cells	CLINICAL PROTEOMICS			English	Article						Sialylated glycoproteins; Metabolic oligosaccharide engineering; Pancreatic cancer cells	OXYGEN-REGULATED PROTEIN; MASS-SPECTROMETRIC ANALYSIS; N-GLYCOLYLNEURAMINIC ACID; SIALIC-ACID; LECTIN MICROARRAYS; CANCER CELLS; EXPRESSION; SERUM; ADHESION; GLYCANS	In this study, we investigated the use of metabolic oligosaccharide engineering and bio-orthogonal ligation reactions combined with lectin microarray and mass spectrometry to analyze sialoglycoproteins in the SW1990 human pancreatic cancer line. Specifically, cells were treated with the azido N-acetylmannosamine analog, 1,3,4-Bu(3)ManNAz, to label sialoglycoproteins with azide-modified sialic aci…	[Tian, Yuan; Choi, Caitlin H.; Li, Qing Kay; Li, Danni; Shah, Punit; Zhang, Hui] Johns Hopkins Univ, Dept Pathol, 400 N Broadway,Room 4011, Baltimore, MD 21287 USA; [Almaraz, Ruben T.; Saeui, Christopher; Bhattacharya, Rahul; Yarema, Kevin J.] Johns Hopkins Univ, Sch Med, Dept Biomed Engn, Baltimore, MD 21287 USA; [Almaraz, Ruben T.; Saeui, Christopher; Bhattacharya, Rahul; Yarema, Kevin J.] John…		Zhang, H (通讯作者)，Johns Hopkins Univ, Dept Pathol, 400 N Broadway,Room 4011, Baltimore, MD 21287 USA.	hzhang32@jhmi.edu		Li, Danni/0000-0002-0608-2831	National Cancer Institute, National Institutes of Health [2R01CA112315, U01CA152813, R01CA112314, P01HL107153-01]	National Cancer Institute, National Institutes of Health(United States Department of Health & Human ServicesNational Institutes of Health (NIH) - USANIH National Cancer Institute (NCI))	This work was supported by federal funds from the National Cancer Institute, National Institutes of Health, grants 2R01CA112315, U01CA152813, R01CA112314, and P01HL107153-01. We also gratefully acknowledge the support of Drs. Robert Cole and Robert O'Meally from Johns Hopkins University for their assistance in mass spectrometry analysis and data processing.	Almaraz RT, 2012, MOL CELL PROTEOMICS, V11, DOI 10.1074/mcp.M112.017558; Almaraz RT, 2012, ANN BIOMED ENG, V40, P806, DOI 10.1007/s10439-011-0450-y; Almaraz RT, 2012, BIOTECHNOL BIOENG, V109, P992, DOI 10.1002/bit.24363; Asahi H, 2002, BJU INT, V90, P462, DOI 10.1046/j.1464-410X.2002.02915.x; Bardor M, 2005, J BIOL CHEM, V280, P4228, DOI 10.1074/jbc.M412040200; Bond MR, 2007, CURR OPIN CHEM BIOL,…	76	23	23	1	28	BMC	LONDON	CAMPUS, 4 CRINAN ST, LONDON N1 9XW, ENGLAND	1542-6416	1559-0275		CLIN PROTEOM	Clin. Proteom.	APR 11	2015	12
J	Gbelcova, H; Rimpelova, S; Knejzlik, Z; Sachova, J; Kolar, M; Strnad, H; Repiska, V; D'Acunto, WC; Ruml, T; Vitek, L				Gbelcova, Helena; Rimpelova, Silvie; Knejzlik, Zdenek; Sachova, Jana; Kolar, Michal; Strnad, Hynek; Repiska, Vanda; D'Acunto, Walter Cosimo; Ruml, Tomas; Vitek, Libor			Isoprenoids responsible for protein prenylation modulate the biological effects of statins on pancreatic cancer cells	LIPIDS IN HEALTH AND DISEASE			English	Article						Farnesyl pyrophosphate; Gene expression; Geranylgeranyl pyrophosphate; HMG-CoA reductase inhibitors; Isoprenoids; K-Ras oncogene; Mevalonate; Pancreatic cancer; Prenylation; Statins	LOVASTATIN-INDUCED APOPTOSIS; MEVALONATE SYNTHESIS; RAS; INHIBITION; EXPRESSION; REDUCTASE; 3-HYDROXY-3-METHYLGLUTARYL-COENZYME; GERANYLGERANYLATION; DEGRADATION; MECHANISMS	Background: Statin treatment of hypercholesterolemia is accompanied also with depletion of the mevalonate intermediates, including farnesyl pyrophosphate (FPP) and geranylgeranyl pyrophosphate (GGPP) necessary for proper function of small GTPases. These include Ras proteins, prevalently mutated in pancreatic cancer. In our study, we evaluated the effect of three key intermediates of the mevalonat…	[Gbelcova, Helena; Rimpelova, Silvie; Knejzlik, Zdenek; D'Acunto, Walter Cosimo; Ruml, Tomas] Univ Chem & Technol, Dept Biochem & Microbiol, Prague, Czech Republic; [Vitek, Libor] Charles Univ Prague, Fac Med 1, Inst Med Biochem & Lab Diagnost, Prague, Czech Republic; [Vitek, Libor] Charles Univ Prague, Fac Med 1, Dept Internal Med 4, Prague, Czech Republic; [Gbelcova, Helena; Repiska, Vanda] Com…		Ruml, T (通讯作者)，Univ Chem & Technol, Dept Biochem & Microbiol, Prague, Czech Republic.; Vitek, L (通讯作者)，Charles Univ Prague, Fac Med 1, Inst Med Biochem & Lab Diagnost, Prague, Czech Republic.; Vitek, L (通讯作者)，Charles Univ Prague, Fac Med 1, Dept Internal Med 4, Prague, Czech Republic.	tomas.ruml@vscht.cz; vitek@cesnet.cz	Rimpelová, Silvie/AAH-8796-2020; Sachova, Jana/AAP-8589-2021; Rimpelova, Silvie/D-3077-2015; Ruml, Tomas/R-2543-2017; Kolář, Michal/A-3307-2012; Gbelcová, Helena/AAS-3168-2020; Vitek, Libor/A-2645-2008	Rimpelová, Silvie/0000-0002-3008-1396; Rimpelova, Silvie/0000-0002-3008-1396; Ruml, Tomas/0000-0002-5698-4366; Kolář, Michal/0000-0002-4593-1525; Vitek, Libor/0000-0002-5318-0151; Gbelcova, Helena/0000-0003-1644-109X; Rimpelova, Silvie/0000-0002-9731-8968	European Social Fund [CZ.1.07/2.3.00/30.0060]; Czech Ministry of Health [NT13112-4, RVO-VFN64165/2017]; Slovak Research and Development Agency [APVV-15-0217]	European Social Fund(European Social Fund (ESF)); Czech Ministry of Health(Ministry of Health, Czech Republic); Slovak Research and Development Agency(Slovak Research and Development Agency)	The research was supported by the European Social Fund CZ.1.07/2.3.00/30.0060, grants NT13112-4 and RVO-VFN64165/2017 given out by the Czech Ministry of Health, and the grant APVV-15-0217 given by the Slovak Research and Development Agency.	Agarwal B, 1999, GASTROENTEROLOGY, V117, P838, DOI 10.1016/S0016-5085(99)70342-2; Agarwal B, 1999, CLIN CANCER RES, V5, P2223; Cafforio P, 2005, CARCINOGENESIS, V26, P883, DOI 10.1093/carcin/bgi036; Caraglia M, 2005, CURR DRUG TARGETS, V6, P301, DOI 10.2174/1389450053765833; Chang MY, 1998, BIOCHEM BIOPH RES CO, V248, P62, DOI 10.1006/bbrc.1998.8911; CORRELL CC, 1994, J BIOL CHEM, V269, P17390; C…	50	16	16	1	24	BMC	LONDON	CAMPUS, 4 CRINAN ST, LONDON N1 9XW, ENGLAND		1476-511X		LIPIDS HEALTH DIS	Lipids Health Dis.	DEC 20	2017	16
J	Qu, WC; Oya, S; Lieberman, BP; Ploessl, K; Wang, LM; Wise, DR; Divgi, CR; Chodosh, LP; Thompson, CB; Kung, HF				Qu, Wenchao; Oya, Shunichi; Lieberman, Brian P.; Ploessl, Karl; Wang, Limin; Wise, David R.; Divgi, Chaitanya R.; Chodosh, Lewis P.; Thompson, Craig B.; Kung, Hank F.			Preparation and Characterization of L-[5-C-11]-Glutamine for Metabolic Imaging of Tumors	JOURNAL OF NUCLEAR MEDICINE			English	Article						PET imaging; tumor metabolism; F-18-FDG; gene expression; myc	POSITRON-EMISSION-TOMOGRAPHY; BIOLOGICAL EVALUATION; AMINO-ACIDS; GLUTAMINE; CANCER; MYC; TRANSPORT; FACILE; PET	Recently, there has been a renewed interest in the study of tumor metabolism above and beyond the Warburg effect. Studies on cancer cell metabolism have provided evidence that tumor-specific activation of signaling pathways, such as the upregulation of the oncogene myc, can regulate glutamine uptake and its metabolism through glutaminolysis to provide the cancer cell with a replacement of energy …	[Qu, Wenchao; Oya, Shunichi; Lieberman, Brian P.; Ploessl, Karl; Wang, Limin; Divgi, Chaitanya R.; Kung, Hank F.] Univ Penn, Dept Radiol, Philadelphia, PA 19104 USA; [Qu, Wenchao; Oya, Shunichi; Lieberman, Brian P.; Ploessl, Karl; Wang, Limin; Divgi, Chaitanya R.; Kung, Hank F.] Univ Penn, Dept Pharmacol, Philadelphia, PA 19104 USA; [Wise, David R.; Chodosh, Lewis P.; Thompson, Craig B.] Univ Pen…		Kung, HF (通讯作者)，Univ Penn, Dept Radiol, 3700 Market St, Philadelphia, PA 19104 USA.	kunghf@sunmac.spect.upenn.edu		Wise, David/0000-0003-3419-4723	Stand-Up 2 Cancer (SU2C); Cancer Research Institute; Medical Scientist Training grant	Stand-Up 2 Cancer (SU2C); Cancer Research Institute; Medical Scientist Training grant	We thank Drs. George Belka, Rajesh Kamble, and Richard Freifelder for providing excellent technical assistance. This work was supported in part by grants from Stand-Up 2 Cancer (SU2C) and the Cancer Research Institute and a Medical Scientist Training grant. No other potential conflict of interest relevant to this article was reported.	Antoni G, 2001, J LABELLED COMPD RAD, V44, P287; CONLON KC, 1989, LIFE SCI, V44, P847, DOI 10.1016/0024-3205(89)90585-7; Dang CV, 2010, CELL CYCLE, V9, P3884, DOI 10.4161/cc.9.19.13302; Dang CV, 2010, CANCER RES, V70, P859, DOI 10.1158/0008-5472.CAN-09-3556; Dang CV, 2009, SCI SIGNAL, V2, DOI 10.1126/scisignal.297pe75; Dang CV, 2009, CELL CYCLE, V8, P3243, DOI 10.4161/cc.8.20.9522; Dang CV, 2009,…	37	90	91	2	19	SOC NUCLEAR MEDICINE INC	RESTON	1850 SAMUEL MORSE DR, RESTON, VA 20190-5316 USA	0161-5505	1535-5667		J NUCL MED	J. Nucl. Med.	JAN 1	2012	53	1
J	Chiaradonna, F; Sacco, E; Manzoni, R; Giorgio, M; Vanoni, M; Alberghina, L				Chiaradonna, F.; Sacco, E.; Manzoni, R.; Giorgio, M.; Vanoni, M.; Alberghina, L.			Ras-dependent carbon metabolism and transformation in mouse broblasts	ONCOGENE			English	Article						transformed cells; Ras; glucose metabolism; apoptosis; cell cycle	HYPOXIA-INDUCIBLE FACTOR-1-ALPHA; DEPRIVATION-INDUCED CYTOTOXICITY; HUMAN CANCER-CELLS; HUMAN TUMOR-CELLS; GLUCOSE DEPRIVATION; OXIDATIVE STRESS; PANCREATIC-CANCER; ANTISENSE OLIGONUCLEOTIDES; MALIGNANT-TRANSFORMATION; SIGNAL-TRANSDUCTION	Mutational activation of ras genes is required for the onset and maintenance of different malignancies. Here we show, using a combination of molecular physiology, nutritional perturbations and transcriptional pro. ling, that full penetrance of phenotypes related to oncogenic Ras activation, including the shift of carbon metabolism towards fermentation and upregulation of key cell cycle regulators…	Univ Milano Bicocca, Dept Biotechnol & Biosci, I-20126 Milan, Italy; European Inst Oncol, Dept Expt Oncol, Milan, Italy		Alberghina, L (通讯作者)，Univ Milano Bicocca, Dept Biotechnol & Biosci, Piazza Sci 2, I-20126 Milan, Italy.	lilia.alberghina@unimib.it	Sacco, Elena/T-3274-2018; CHIARADONNA, Ferdinando/K-4959-2016; Vanoni, Marco/AAA-3699-2021; Giorgio, Marco/I-9425-2012	Sacco, Elena/0000-0002-3190-7671; CHIARADONNA, Ferdinando/0000-0001-8529-2732; Vanoni, Marco/0000-0002-8690-2587; Giorgio, Marco/0000-0002-5842-6042; Alberghina, Lilia/0000-0003-1694-931X				Ahmad IM, 2005, J BIOL CHEM, V280, P4254, DOI 10.1074/jbc.M411662200; ALBANESE C, 1995, J BIOL CHEM, V270, P23589, DOI 10.1074/jbc.270.40.23589; Alberghina L, 2004, CHEMBIOCHEM, V5, P1322, DOI 10.1002/cbic.200400170; Arellano M, 1997, INT J BIOCHEM CELL B, V29, P559, DOI 10.1016/S1357-2725(96)00178-1; BAGGETTO LG, 1992, BIOCHIMIE, V74, P959, DOI 10.1016/0300-9084(92)90016-8; Blackburn RV, 1999, F…	75	85	85	0	6	NATURE PUBLISHING GROUP	LONDON	MACMILLAN BUILDING, 4 CRINAN ST, LONDON N1 9XW, ENGLAND	0950-9232	1476-5594		ONCOGENE	Oncogene	AUG	2006	25	39
J	Sarsour, EH; Son, JM; Kalen, AL; Xiao, WS; Du, J; Alexander, MS; O'Leary, BR; Cullen, JJ; Goswami, PC				Sarsour, Ehab H.; Son, Jyung Mean; Kalen, Amanda L.; Xiao, Wusheng; Du, Juan; Alexander, Matthew S.; O'Leary, Brianne R.; Cullen, Joseph J.; Goswami, Prabhat C.			Arachidonate 12-lipoxygenase and 12-hydroxyeicosatetraenoic acid contribute to stromal aging-induced progression of pancreatic cancer	JOURNAL OF BIOLOGICAL CHEMISTRY			English	Article						cancer biology; aging; arachidonic acid (AA) (ARA); pancreatic cancer; fibroblast; stromal cell; cell proliferation	REPLICATIVE LIFE-SPAN; CELL-PROLIFERATION; LIPID-METABOLISM; FIBROBLASTS; INHIBITION; 15-LIPOXYGENASE-2; EXPRESSION; IMBALANCE	The incidence of pancreatic cancer increases with age, suggesting that chronological aging is a significant risk factor for this disease. Fibroblasts are the major nonmalignant cell type in the stroma of human pancreatic ductal adenocarcinoma (PDAC). In this study, we investigated whether the chronological aging of normal human fibroblasts (NHFs), a previously underappreciated area in pancreatic …	[Sarsour, Ehab H.] Kansas City Univ Med & Biosci, Coll Osteopath Med, Dept Basic Sci, Kansas City, MO 64106 USA; [Son, Jyung Mean] Univ Southern Calif, Leonard Davis Sch Gerontol, Los Angeles, CA 90089 USA; [Kalen, Amanda L.; Goswami, Prabhat C.] Univ Iowa, Dept Radiat Oncol, Iowa City, IA 52242 USA; [Du, Juan; Alexander, Matthew S.; O'Leary, Brianne R.; Cullen, Joseph J.] Univ Iowa, Dept Surg, I…		Goswami, PC (通讯作者)，Univ Iowa, Free Rad & Radiat Biol Div, Dept Radiat Oncol, Iowa City, IA 52242 USA.	prabhat-goswami@uiowa.edu	Son, Jyung Mean Mean/AAW-4712-2021; Xiao, Wusheng/GLU-8346-2022	Xiao, Wusheng/0000-0002-0256-8746; Cullen, Joseph/0000-0002-2222-1328; Goswami, Prabhat/0000-0002-5700-2096; Sarsour, Ehab/0000-0002-9384-5509	National Institute of Health NCI [P30CA086862]	National Institute of Health NCI(United States Department of Health & Human ServicesNational Institutes of Health (NIH) - USANIH National Cancer Institute (NCI))	We thank Dr. Eric Taylor, Director of the University of Iowa Metabolomics Core Facility and his team Dr. Lynn Teesh, Dr. Adam Rauckhorst, and Alvin Pewa for their help with MS, and Gareth Smith for editorial assistance. Flow Cytometry, Central Microscopy, and Radiation and Free Radical Research Core facilities were supported by National Institute of Health NCI P30CA086862.	[Anonymous], 2017, CANCERS BASEL; Silva LBAR, 2019, FOOD RES INT, V125, DOI 10.1016/j.foodres.2019.108646; Biffi G, 2019, CANCER DISCOV, V9, P282, DOI 10.1158/2159-8290.CD-18-0710; Brouwers B, 2017, BREAST CANCER RES, V19, DOI 10.1186/s13058-017-0871-0; Buchholz M, 2005, ONCOGENE, V24, P6626, DOI 10.1038/sj.onc.1208804; Corbet C, 2017, CURR OPIN CLIN NUTR, V20, P254, DOI 10.1097/MCO.0000000000000…	49	5	5	0	1	ELSEVIER	AMSTERDAM	RADARWEG 29, 1043 NX AMSTERDAM, NETHERLANDS		1083-351X		J BIOL CHEM	J. Biol. Chem.	MAY 15	2020	295	20
J	Li, L; Tian, FY; Yuan, Y; Zhang, T; Yang, WB; Kong, R; Wang, G; Chen, H; Chen, HZ; Hu, JS; Zhang, GQ; Zhao, ZJ; Wang, XL; Li, GQ; Sun, B				Li, Le; Tian, Feng-Yu; Yuan, Yue; Zhang, Tao; Yang, Wen-Bo; Kong, Rui; Wang, Gang; Chen, Hua; Chen, Hong-Ze; Hu, Ji-Sheng; Zhang, Guang-Quan; Zhao, Zhong-Jie; Wang, Xin-Long; Li, Guan-Qun; Sun, Bei			HYAL-1-induced autophagy facilitates pancreatic fistula for patients who underwent pancreaticoduodenectomy	FASEB JOURNAL			English	Article						autophagy; fibrosis; HYAL-1; pancreaticoduodenectomy; pancreatic fistula	ACTIVATED PROTEIN-KINASE; HYALURONIDASE 1; CANCER; STAT3; AMPK; METABOLISM; PREDICTION; HYAL-1; CELLS; PHOSPHORYLATION	The main mechanism of hyaluronidase 1(HYAL-1) in the development of postoperative pancreatic fistula (POPF) after pancreatoduodenectomy (PD) was unknown. In this study, a comprehensive inventory of pre-, intra-, and postoperative clinical and biological data of two cohorts (62 pancreatic cancer [PCa] and 111 pancreatic ductal adenocarcinoma [PDAC]) which could induce POPF were retrospectively ana…	[Li, Le; Tian, Feng-Yu; Zhang, Tao; Yang, Wen-Bo; Kong, Rui; Wang, Gang; Chen, Hua; Chen, Hong-Ze; Hu, Ji-Sheng; Zhang, Guang-Quan; Zhao, Zhong-Jie; Wang, Xin-Long; Li, Guan-Qun; Sun, Bei] Harbin Med Univ, Affiliated Hosp 1, Dept Pancreat & Biliary Surg, Harbin, Heilongjiang, Peoples R China; [Yuan, Yue] Harbin Med Univ, Affiliated Hosp 1, Dept Cardiol, Harbin, Heilongjiang, Peoples R China; [Kon…		Sun, B (通讯作者)，Harbin Med Univ, Affiliated Hosp 1, Dept Pancreat & Biliary Surg, Key Lab Hepatosplen Surg,Minist Educ, 23 Youzheng St, Harbin 150001, Heilongjiang, Peoples R China.	sunbei70@tom.com			National Natural Science Foundation of China [81800572, 81670583, 81871974, 81770639]; China Postdoctoral Science Foundation [2017M621300, 2018T110316]; Heilongjiang Providence Postdoctoral Science Foundation [LBH-Z17179, LBH-TZ17]	National Natural Science Foundation of China(National Natural Science Foundation of China (NSFC)); China Postdoctoral Science Foundation(China Postdoctoral Science Foundation); Heilongjiang Providence Postdoctoral Science Foundation	This work was supported by The National Natural Science Foundation of China (81800572, 81670583, 81871974, 81770639). The China Postdoctoral Science Foundation (2017M621300, 2018T110316) and The Heilongjiang Providence Postdoctoral Science Foundation (LBH-Z17179, LBH-TZ17).	Bassi C, 2017, SURGERY, V161, P584, DOI 10.1016/j.surg.2016.11.014; Benitez A, 2011, CANCER RES, V71, P4085, DOI 10.1158/0008-5472.CAN-10-4610; Biczo G, 2018, GASTROENTEROLOGY, V154, P689, DOI 10.1053/j.gastro.2017.10.012; Deng Y, 2018, J GASTROINTEST SURG, V22, P438, DOI 10.1007/s11605-017-3660-2; Din FVN, 2012, GASTROENTEROLOGY, V142, P1504, DOI 10.1053/j.gastro.2012.02.050; Dogne S, 2016, DIAB…	57	1	1	2	7	WILEY	HOBOKEN	111 RIVER ST, HOBOKEN 07030-5774, NJ USA	0892-6638	1530-6860		FASEB J	Faseb J.	FEB	2020	34	2
J	Dewdney, B; Roberts, A; Qiao, L; George, J; Hebbard, L				Dewdney, Brittany; Roberts, Alexandra; Qiao, Liang; George, Jacob; Hebbard, Lionel			A Sweet Connection? Fructose's Role in Hepatocellular Carcinoma	BIOMOLECULES			English	Review						fructose; hepatocellular carcinoma; NAFLD; metabolism; NASH	FATTY LIVER-DISEASE; 11-BETA-HYDROXYSTEROID DEHYDROGENASE TYPE-1; ORAL GLUCOSE-TOLERANCE; PANCREATIC-CANCER RISK; DE-NOVO LIPOGENESIS; URIC-ACID; DIETARY FRUCTOSE; GLYCEMIC LOAD; INSULIN SENSITIVITY; SOFT DRINK	Hepatocellular carcinoma is one of few cancer types that continues to grow in incidence and mortality worldwide. With the alarming increase in diabetes and obesity rates, the higher rates of hepatocellular carcinoma are a result of underlying non-alcoholic fatty liver disease. Many have attributed disease progression to an excess consumption of fructose sugar. Fructose has known toxic effects on …	[Dewdney, Brittany; Roberts, Alexandra; Hebbard, Lionel] James Cook Univ, Mol & Cell Biol, Australian Inst Trop Hlth & Med, Townsville, Qld 4811, Australia; [Dewdney, Brittany; Roberts, Alexandra; Hebbard, Lionel] James Cook Univ, Ctr Mol Therapeut, Australian Inst Trop Hlth & Med, Townsville, Qld 4811, Australia; [Qiao, Liang; George, Jacob; Hebbard, Lionel] Westmead Hosp, Storr Liver Ctr, Westm…		Hebbard, L (通讯作者)，James Cook Univ, Mol & Cell Biol, Australian Inst Trop Hlth & Med, Townsville, Qld 4811, Australia.; Hebbard, L (通讯作者)，James Cook Univ, Ctr Mol Therapeut, Australian Inst Trop Hlth & Med, Townsville, Qld 4811, Australia.; Hebbard, L (通讯作者)，Westmead Hosp, Storr Liver Ctr, Westmead Inst Med Res, Sydney, NSW 2145, Australia.; Hebbard, L (通讯作者)，Univ Sydney, Sydney, NSW 2145, Austral…	brittany.dewdney@jcu.edu.au; alex.roberts@jcu.edu.au; liang.qiao@sydney.edu.au; jacob.george@sydney.edu.au; lionel.hebbard@jcu.edu.au	Dewdney, Brittany/ABH-1428-2020; Hebbard, Lionel/O-1489-2017	Dewdney, Brittany/0000-0002-6362-369X; Hebbard, Lionel/0000-0002-7094-9065	James Cook University International Postgraduate Research Scholarship; Queensland Cancer Council Project Grant [APP1123436]; Storr Trust from the University of Sydney; James Cook University Rising Star Grant; National Health and Medical Research Council Practitioner Fellowship	James Cook University International Postgraduate Research Scholarship; Queensland Cancer Council Project Grant; Storr Trust from the University of Sydney; James Cook University Rising Star Grant; National Health and Medical Research Council Practitioner Fellowship(National Health and Medical Research Council (NHMRC) of Australia)	James Cook University International Postgraduate Research Scholarship (B.D.), Queensland Cancer Council Project Grant (APP1123436, L.W.H., J.G. and L.Q.), the Storr Trust from the University of Sydney, National Health and Medical Research Council Practitioner Fellowship (J.G.) and Program Grant (J.G.), and a James Cook University Rising Star Grant (A.R).	Abdelmalek MF, 2012, HEPATOLOGY, V56, P952, DOI 10.1002/hep.25741; Abid A, 2009, J HEPATOL, V51, P918, DOI 10.1016/j.jhep.2009.05.033; Assy N, 2008, CAN J GASTROENTEROL, V22, P811, DOI 10.1155/2008/810961; Aune D, 2012, ANN ONCOL, V23, P2536, DOI 10.1093/annonc/mds076; Bally L, 2017, NUTRIENTS, V9, DOI 10.3390/nu9020164; Bansal A, 2018, J CELL BIOL, V217, P2291, DOI 10.1083/jcb.201804161; Bao Y, …	149	4	4	0	7	MDPI	BASEL	ST ALBAN-ANLAGE 66, CH-4052 BASEL, SWITZERLAND		2218-273X		BIOMOLECULES	Biomolecules	APR	2020	10	4
J	Sun, FX; Tohgo, A; Bouvet, M; Yagi, S; Nassirpour, R; Moossa, AR; Hoffman, RM				Sun, FX; Tohgo, A; Bouvet, M; Yagi, S; Nassirpour, R; Moossa, AR; Hoffman, RM			Efficacy of camptothecin analog DX-8951f (exatecan mesylate) on human pancreatic cancer in an orthotopic metastatic model	CANCER RESEARCH			English	Article							POTENT ANTITUMOR-ACTIVITY; TUMOR-GROWTH; CELL-LINE; IN-VITRO; GEMCITABINE	We determined the antitumor and antimetastatic efficacy of the camptothecin analogue DX-8951f in an orthotopic metastatic mouse model of pancreatic cancer. DX-8951f showed efficacy against two human pancreatic tumor cell lines in this model. These cell lines were transduced with the green fluorescent protein, enabling high-resolution visualization of tumor and metastatic growth in vivo. The DX-89…	AntiCanc Inc, San Diego, CA 92111 USA; Daiichi Pharmaceut Co Ltd, Tokyo 1348630, Japan; Univ Calif San Diego, Dept Surg, San Diego, CA 92161 USA		Hoffman, RM (通讯作者)，AntiCanc Inc, 7917 Ostrow St, San Diego, CA 92111 USA.	all@anticancer.com			NCI NIH HHS [1R43 CA89779-01] Funding Source: Medline; NATIONAL CANCER INSTITUTE [R43CA089779] Funding Source: NIH RePORTER	NCI NIH HHS(United States Department of Health & Human ServicesNational Institutes of Health (NIH) - USANIH National Cancer Institute (NCI)); NATIONAL CANCER INSTITUTE(United States Department of Health & Human ServicesNational Institutes of Health (NIH) - USANIH National Cancer Institute (NCI))		Bouvet M, 2000, CLIN EXP METASTAS, V18, P213, DOI 10.1023/A:1006767405609; Bouvet M, 2002, CANCER RES, V62, P1534; BOUVET M, 2001, AM CANC SOC ATLAS CL; Burris HA, 1997, J CLIN ONCOL, V15, P2403, DOI 10.1200/JCO.1997.15.6.2403; DADAMO J, 2001, P AN M AM SOC CLIN, V20, pA134; FU XY, 1992, P NATL ACAD SCI USA, V89, P5645, DOI 10.1073/pnas.89.12.5645; Hoffman RM, 1999, INVEST NEW DRUG, V17, P343, DO…	20	51	53	1	3	AMER ASSOC CANCER RESEARCH	PHILADELPHIA	615 CHESTNUT ST, 17TH FLOOR, PHILADELPHIA, PA 19106-4404 USA	0008-5472	1538-7445		CANCER RES	Cancer Res.	JAN 1	2003	63	1
J	Coles, BF; Anderson, KE; Doerge, DR; Churchwell, MI; Lang, NP; Kadlubar, FF				Coles, BF; Anderson, KE; Doerge, DR; Churchwell, MI; Lang, NP; Kadlubar, FF			Quantitative analysis of interindividual variation of glutathione S-transferase expression in human pancreas and the ambiguity of correlating genotype with phenotype	CANCER RESEARCH			English	Article							POLYCYCLIC AROMATIC-HYDROCARBONS; DIOL EPOXIDES; CANCER SUSCEPTIBILITY; METABOLIC-ACTIVATION; HUMAN-LIVER; ALPHA; GENE; PI; IDENTIFICATION; LUNG	Analysis of glutathione S-transferases (GSTs) of the alpha, mu, and pi classes by reverse-phase high-performance liquid chromatography and electrospray-ionization mass spectrometry in 43 samples of normal human pancreas demonstrated a wide variation in expression of subunits PI, A1, A2, A4, M1, M2, and M3 and the presence of a novel form designated GST "A5." GSTA2 consisted of three forms that we…	Natl Ctr Toxicol Res, Div Mol Epidemiol, Jefferson, AR 72079 USA; Natl Ctr Toxicol Res, Div Biochem Toxicol, Jefferson, AR 72079 USA; Univ Minnesota, Div Epidemiol, Minneapolis, MN 55454 USA; Univ Arkansas Med Sci, Dept Surg, Little Rock, AR 72205 USA; Arkansas Canc Res Ctr, Little Rock, AR 72205 USA; Cent Arkansas Vet Hlth Care Syst, Surg Serv, Little Rock, AR 72205 USA		Coles, BF (通讯作者)，Natl Ctr Toxicol Res, Div Mol Epidemiol, HFT 100, Jefferson, AR 72079 USA.	bcoles@nctr.fda.gov			NCI NIH HHS [R01-CA58697] Funding Source: Medline; NATIONAL CANCER INSTITUTE [R01CA058697] Funding Source: NIH RePORTER	NCI NIH HHS(United States Department of Health & Human ServicesNational Institutes of Health (NIH) - USANIH National Cancer Institute (NCI)); NATIONAL CANCER INSTITUTE(United States Department of Health & Human ServicesNational Institutes of Health (NIH) - USANIH National Cancer Institute (NCI))		AliOsman F, 1997, J BIOL CHEM, V272, P10004; Anderson KE, 1997, CARCINOGENESIS, V18, P1085, DOI 10.1093/carcin/18.5.1085; ANDERSON KE, 1997, CANC EPIDEMIOLOGY PR, P725; Arand M, 1996, ANAL BIOCHEM, V236, P184, DOI 10.1006/abio.1996.0153; AWASTHI YC, 1994, INT J BIOCHEM, V26, P295, DOI 10.1016/0020-711X(94)90050-7; Barnette KG, 1999, GYNECOL OBSTET INVES, V47, P114, DOI 10.1159/000010073; Bartsch …	51	42	43	0	0	AMER ASSOC CANCER RESEARCH	PHILADELPHIA	615 CHESTNUT ST, 17TH FLOOR, PHILADELPHIA, PA 19106-4404 USA	0008-5472	1538-7445		CANCER RES	Cancer Res.	FEB 1	2000	60	3
J	Chen, JL; Tang, HQ; Hu, JD; Fan, J; Hong, J; Gu, JZ				Chen, Jin-Lian; Tang, Hui-Qing; Hu, Jun-Duo; Fan, Jing; Hong, Jing; Gu, Jian-Zhong			Metabolomics of gastric cancer metastasis detected by gas chromatography and mass spectrometry	WORLD JOURNAL OF GASTROENTEROLOGY			English	Article						Gastric cancer; Metastasis; Metabolite; Metabolomics; Gas chromatography and mass spectrometry	GEL-ELECTROPHORESIS; PROGNOSTIC-FACTORS; PANCREATIC-CANCER; CARCINOMA; EXPRESSION; MICROENVIRONMENT; PROGRESSION; METABOLISM; PROFILES; ONCOLOGY	AIM: To elucidate the underlying mechanisms of metastasis and to identify the metabolomic markers of gastric cancer metastasis. METHODS: Gastric tumors from metastatic and non-metastatic groups were used in this study. Metabolites and different metabolic patterns were analyzed by gas chromatography, mass spectrometry and principal components analysis (PCA), respectively. Differentiation performan…	[Chen, Jin-Lian; Hu, Jun-Duo; Fan, Jing; Hong, Jing] Shanghai Jiao Tong Univ, Dept Gastroenterol, Shanghai Peoples Hosp 6, Shanghai 200233, Peoples R China; [Tang, Hui-Qing; Gu, Jian-Zhong] Chinese Acad Sci, Shanghai Lab Anim Ctr, Shanghai 201615, Peoples R China		Chen, JL (通讯作者)，Shanghai Jiao Tong Univ, Dept Gastroenterol, Shanghai Peoples Hosp 6, 600 Yishan Rd, Shanghai 200233, Peoples R China.	wqq_021002@l63.com			Science and Technology Committee [09JC1411600]; Shanghai Natural Science Foundation [08ZR1411300]	Science and Technology Committee; Shanghai Natural Science Foundation(Natural Science Foundation of Shanghai)	Supported by Grants from Shanghai Key Program of Science and Technology Committee (09JC1411600) and Shanghai Natural Science Foundation (08ZR1411300)	Baiocchi GL, 2010, ANN SURG, V252, P70, DOI 10.1097/SLA.0b013e3181e4585e; Brizel DM, 2001, INT J RADIAT ONCOL, V51, P349, DOI 10.1016/S0360-3016(01)01630-3; CATCHPOLE G, 2009, J CELL MOL MED; Chan ECY, 2009, J PROTEOME RES, V8, P352, DOI 10.1021/pr8006232; Chen J, 2004, J PROTEOME RES, V3, P1009, DOI 10.1021/pr049916l; Chen JL, 2007, WORLD J GASTROENTERO, V13, P457, DOI 10.3748/wjg.v13.i3.457; Ch…	31	46	48	4	45	BAISHIDENG PUBL GRP CO LTD	BEIJING	RM 903, BLDG D, OCEAN INTERNATIONAL CTR, NO 62 DONGSIHUAN ZHONGLU, BEIJING, CHAOYANG DISTRICT 100025, PEOPLES R CHINA	1007-9327			WORLD J GASTROENTERO	World J. Gastroenterol.	DEC 14	2010	16	46
J	Traub, B; Roth, A; Kornmann, M; Knippschild, U; Bischof, J				Traub, Benno; Roth, Aileen; Kornmann, Marko; Knippschild, Uwe; Bischof, Joachim			Stress-activated kinases as therapeutic targets in pancreatic cancer	WORLD JOURNAL OF GASTROENTEROLOGY			English	Review						Pancreatic cancer; Stress-activated protein kinases; Mitogen-activated protein kinases; c-Jun N-terminal kinases; Casein kinase 1; Small molecule inhibitor	N-TERMINAL KINASE; P38 MAP KINASE; C-JUN; PROTEIN-KINASE; SIGNAL-TRANSDUCTION; IN-VITRO; INDUCED APOPTOSIS; BETA-CATENIN; MULTIDRUG-RESISTANCE; CELL-PROLIFERATION	Pancreatic cancer is a dismal disease with high incidence and poor survival rates. With the aim to improve overall survival of pancreatic cancer patients, new therapeutic approaches are urgently needed. Protein kinases are key regulatory players in basically all stages of development, maintaining physiologic functions but also being involved in pathogenic processes. c-Jun N-terminal kinases (JNK)…	[Traub, Benno; Roth, Aileen; Kornmann, Marko; Knippschild, Uwe; Bischof, Joachim] Ulm Univ Hosp, Dept Gen & Visceral Surg, Albert Einstein Allee 23, D-89081 Ulm, Germany		Knippschild, U (通讯作者)，Ulm Univ Hosp, Dept Gen & Visceral Surg, Albert Einstein Allee 23, D-89081 Ulm, Germany.	uwe.knippschild@uniklinik-ulm.de		Roth, Aileen/0000-0001-9710-9085	German Research Foundation (DFG) [TR1663/11, KN356/9-1]; Else Kroner-Fresenius-Stiftung [2017_A142]	German Research Foundation (DFG)(German Research Foundation (DFG)); Else Kroner-Fresenius-Stiftung	Supported by German Research Foundation (DFG), No. TR1663/11 and No. KN356/9-1; and Else Kroner-Fresenius-Stiftung, No. 2017_A142.	Alam MS, 2015, NAT MED, V21, P1337, DOI 10.1038/nm.3957; Alonso G, 2000, J BIOL CHEM, V275, P40641, DOI 10.1074/jbc.M007835200; Ambrosino C, 2001, BIOL CELL, V93, P47, DOI 10.1016/S0248-4900(01)01124-8; Amsterdam A, 2014, ACTA HISTOCHEM, V116, P1434, DOI 10.1016/j.acthis.2014.09.007; [Anonymous], 2016, MAP KINASE, V4; Avruch J, 2001, RECENT PROG HORM RES, V56, P127, DOI 10.1210/rp.56.1.127; Baile…	201	0	0	2	2	BAISHIDENG PUBLISHING GROUP INC	PLEASANTON	7041 Koll Center Parkway, Suite 160, PLEASANTON, CA, UNITED STATES	1007-9327	2219-2840		WORLD J GASTROENTERO	World J. Gastroenterol.	AUG 14	2021	27	30
J	Sperb, N; Tsesmelis, M; Wirth, T				Sperb, Nadine; Tsesmelis, Miltiadis; Wirth, Thomas			Crosstalk between Tumor and Stromal Cells in Pancreatic Ductal Adenocarcinoma	INTERNATIONAL JOURNAL OF MOLECULAR SCIENCES			English	Review						PDAC; CAF; immune microenvironment; tumor microenvironment; cancer metabolism; CAF heterogeneity	CANCER-ASSOCIATED FIBROBLASTS; STELLATE CELLS; STEM-CELLS; MESENCHYMAL TRANSITION; SUPPRESSOR-CELLS; OXIDATIVE STRESS; T-CELLS; GROWTH; PROMOTE; MICE	Pancreatic ductal adenocarcinoma (PDAC) remains a lethal cancer. The poor prognosis calls for a more detailed understanding of disease biology in order to pave the way for the development of effective therapies. Typically, the pancreatic tumor is composed of a minority of malignant cells within an excessive tumor microenvironment (TME) consisting of extracellular matrix (ECM), fibroblasts, immune…	[Sperb, Nadine; Tsesmelis, Miltiadis; Wirth, Thomas] Univ Ulm, Inst Physiol Chem, D-89081 Ulm, Germany		Wirth, T (通讯作者)，Univ Ulm, Inst Physiol Chem, D-89081 Ulm, Germany.	nadine.sperb@uni-ulm.de; miltiadis.tsesmelis@uni-ulm.de; thomas.wirth@uni-ulm.de		Tsesmelis, Miltiadis/0000-0002-7438-580X	Deutsche Forschungsgemeinschaft [GRK 2254]; Heterogeneity and Evolution in Solid Tumours (HEIST)	Deutsche Forschungsgemeinschaft(German Research Foundation (DFG)); Heterogeneity and Evolution in Solid Tumours (HEIST)	This research was funded by the Deutsche Forschungsgemeinschaft, GRK 2254: Heterogeneity and Evolution in Solid Tumours (HEIST).	Andersson P, 2018, JCI INSIGHT, V3, DOI 10.1172/jci.insight.122375; Apte MV, 1998, GUT, V43, P128, DOI 10.1136/gut.43.1.128; Auciello FR, 2019, CANCER DISCOV, V9, P617, DOI 10.1158/2159-8290.CD-18-1212; Bailey JM, 2008, CLIN CANCER RES, V14, P5995, DOI 10.1158/1078-0432.CCR-08-0291; Bailey P, 2016, NATURE, V531, P47, DOI 10.1038/nature16965; Bakst RL, 2016, J NEUROL SURG PART B, V77, P96, DOI 10.…	107	33	33	4	8	MDPI	BASEL	ST ALBAN-ANLAGE 66, CH-4052 BASEL, SWITZERLAND		1422-0067		INT J MOL SCI	Int. J. Mol. Sci.	AUG	2020	21	15
J	Mahajan, UM; Alnatsha, A; Li, Q; Oehrle, B; Weiss, FU; Sendler, M; Distler, M; Uhl, W; Fahlbusch, T; Goni, E; Beyer, G; Chromik, A; Bahra, M; Klein, F; Pilarsky, C; Grutzmann, R; Lerch, MM; Lauber, K; Christiansen, N; Kamlage, B; Regel, I; Mayerle, J				Mahajan, Ujjwal Mukund; Alnatsha, Ahmed; Li, Qi; Oehrle, Bettina; Weiss, Frank-Ulrich; Sendler, Matthias; Distler, Marius; Uhl, Waldemar; Fahlbusch, Tim; Goni, Elisabetta; Beyer, Georg; Chromik, Ansgar; Bahra, Markus; Klein, Fritz; Pilarsky, Christian; Gruetzmann, Robert; Lerch, Markus M.; Lauber, Kirsten; Christiansen, Nicole; Kamlage, Beate; Regel, Ivonne; Mayerle, Julia			Plasma Metabolome Profiling Identifies Metabolic Subtypes of Pancreatic Ductal Adenocarcinoma	CELLS			English	Article						pancreatic ductal adenocarcinoma; complex lipids; sphingolipids; metabolic subtypes	SPHINGOLIPID METABOLISM; LIPID RAFTS	Pancreatic ductal adenocarcinoma (PDAC) is one of the deadliest cancers. Developing biomarkers for early detection and chemotherapeutic response prediction is crucial to improve the dismal prognosis of PDAC patients. However, molecular cancer signatures based on transcriptome analysis do not reflect intratumoral heterogeneity. To explore a more accurate stratification of PDAC phenotypes in an eas…	[Mahajan, Ujjwal Mukund; Alnatsha, Ahmed; Li, Qi; Oehrle, Bettina; Goni, Elisabetta; Beyer, Georg; Regel, Ivonne; Mayerle, Julia] Ludwig Maximilians Univ Munchen, Univ Hosp, Dept Med 2, D-81377 Munich, Germany; [Weiss, Frank-Ulrich; Sendler, Matthias; Mayerle, Julia] Univ Med Greifswald, Dept Med A, D-17475 Greifswald, Germany; [Distler, Marius] Tech Univ Dresden, Univ Hosp, Dept Visceral Thorac …		Mahajan, UM (通讯作者)，Ludwig Maximilians Univ Munchen, Univ Hosp, Dept Med 2, D-81377 Munich, Germany.	ujjwal_mukund.mahajan@med.uni-muenchen.de; ahmed.alnatsha@med.uni-muenchen.de; lllqq07@gmail.com; bettina.oehrle@med.uni-muenchen.de; ulrich.weiss@uni-greifswald.de; matthias.sendler@uni-greifswald.de; marius.distler@uniklinikum-dresden.de; waldemar.uhl@ruhr-uni-bochum.de; tim.fahlbusch@klinikum-bochum.de; elisabetta.goni@med.uni-muenchen.de; georg.beyer@med.uni-muenchen.de; a.chromik@asklepios.c…	Sendler, Matthias/V-9341-2017; Regel, Ivonne/AFS-1831-2022; Beyer, Georg/AAX-4992-2021; Lerch, Markus M./E-2206-2016	Beyer, Georg/0000-0002-7607-8264; Goni, Elisabetta/0000-0002-3094-9968; Pilarsky, Christian/0000-0002-7968-3283; Lerch, Markus M./0000-0002-9643-8263	PePPP center of excellence [MV ESF/14-BM-A55-0045/16, ESF MV V-630-S-150-2012/132/133]; Deutsche Forschungsgemeinschaft [DFG RE3754/3-1, SFB1321/1, P14, 329628492]; Forderprogramm fur Forschung und Lehre (FoFoLe) [1028]; Friedrich-Baur-Stiftung [42/17]; Wilhelm Sander-Stiftung [2019.083.1]; Bundesministerium fur Bildung und Forschung [01EK1511A]	PePPP center of excellence; Deutsche Forschungsgemeinschaft(German Research Foundation (DFG)); Forderprogramm fur Forschung und Lehre (FoFoLe); Friedrich-Baur-Stiftung; Wilhelm Sander-Stiftung; Bundesministerium fur Bildung und Forschung(Federal Ministry of Education & Research (BMBF))	This research was funded by the PePPP center of excellence MV ESF/14-BM-A55-0045/16; ESF MV V-630-S-150-2012/132/133); Deutsche Forschungsgemeinschaft, DFG RE3754/3-1 and SFB1321/1 (Project P14, 329628492), Forderprogramm fur Forschung und Lehre (FoFoLe, Reg. Nr. 1028), Friedrich-Baur-Stiftung (Reg. Nr. 42/17), Wilhelm Sander-Stiftung 2019.083.1 and Bundesministerium fur Bildung und Forschung 01E…	Aguirre AJ, 2017, CANCER CELL, V32, P185, DOI 10.1016/j.ccell.2017.07.007; Altman DG, 2012, PLOS MED, V9, DOI 10.1371/journal.pmed.1001216; Avota E, 2019, FRONT CELL DEV BIOL, V7, DOI 10.3389/fcell.2019.00152; Bailey P, 2016, NATURE, V531, P47, DOI 10.1038/nature16965; Chan-Seng-Yue M, 2020, NAT GENET, V52, P231, DOI 10.1038/s41588-019-0566-9; CHRISTIE WW, 1985, J LIPID RES, V26, P507; Colaprico …	40	3	3	4	6	MDPI	BASEL	ST ALBAN-ANLAGE 66, CH-4052 BASEL, SWITZERLAND		2073-4409		CELLS-BASEL	Cells	JUL	2021	10	7
J	Polvani, S; Tarocchi, M; Tempesti, S; Bencini, L; Galli, A				Polvani, Simone; Tarocchi, Mirko; Tempesti, Sara; Bencini, Lapo; Galli, Andrea			Peroxisome proliferator activated receptors at the crossroad of obesity, diabetes, and pancreatic cancer	WORLD JOURNAL OF GASTROENTEROLOGY			English	Review						Insulin; Pancreatic cancer; Adipose tissue; Metformin; Nuclear receptor; Leptin; Adiponectin; Inflammation; Thiazolidinediones	PPAR-GAMMA AGONISTS; GROWTH-FACTOR RECEPTOR; ACINAR-CELL-CARCINOMA; TOLL LIKE RECEPTORS; NF-KAPPA-B; GENE-EXPRESSION; GLUCOSE-TRANSPORTER; INSULIN-RESISTANCE; RISK-FACTORS; MOUSE MODEL	Pancreatic ductal adenocarcinoma (PDAC) is the fourth cause of cancer death with an overall survival of 5% at five years. The development of PDAC is characteristically associated to the accumulation of distinctive genetic mutations and is preceded by the exposure to several risk factors. Epidemiology has demonstrated that PDAC risk factors may be non-modifiable risks (sex, age, presence of geneti…	[Polvani, Simone; Tarocchi, Mirko; Tempesti, Sara; Galli, Andrea] Univ Florence, Dept Expt & Clin Biomed Sci Mario Serio, Viale Pieraccini 6, I-50139 Florence, Italy; [Bencini, Lapo] Univ Careggi, Azienda Osped, Chirurg Gen Oncol, I-50139 Florence, Italy		Galli, A (通讯作者)，Univ Florence, Dept Expt & Clin Biomed Sci Mario Serio, Viale Pieraccini 6, I-50139 Florence, Italy.	a.galli@dfc.unifi.it	Galli, Andrea/AAC-1623-2019; Bencini, Lapo/AAF-3685-2021	TAROCCHI, MIRKO/0000-0002-7767-5116; BENCINI, Lapo/0000-0001-6331-5542; Polvani, Simone/0000-0002-3707-1043; Galli, Andrea/0000-0001-5416-6290	Fondo per gli Investimenti della Ricerca di Base [RBAP10MY35_002]; Ente Cassa di Risparmio di Firenze; FiorGen ONLUS	Fondo per gli Investimenti della Ricerca di Base(Ministry of Education, Universities and Research (MIUR)Fund for Investment in Basic Research (FIRB)); Ente Cassa di Risparmio di Firenze(Fondazione Cassa Risparmio Firenze); FiorGen ONLUS	Supported by Fondo per gli Investimenti della Ricerca di Base, No. RBAP10MY35_002; Ente Cassa di Risparmio di Firenze, and FiorGen ONLUS to Galli A.	Abraham SC, 2002, AM J PATHOL, V160, P953, DOI 10.1016/S0002-9440(10)64917-6; Ahmadian M, 2013, NAT MED, V19, P557, DOI 10.1038/nm.3159; Akirov A, 2015, WORLD J DIABETES, V6, P707, DOI 10.4239/wjd.v6.i5.707; Alexakis N, 2004, BRIT J SURG, V91, P1410, DOI 10.1002/bjs.4794; Andersen DK, 2013, PANCREAS, V42, P1227, DOI 10.1097/MPA.0b013e3182a9ad9d; Andersen DK, 2013, CURR OPIN ENDOCRINOL, V20, P81, …	200	56	63	1	20	BAISHIDENG PUBLISHING GROUP INC	PLEASANTON	7041 Koll Center Parkway, Suite 160, PLEASANTON, CA, UNITED STATES	1007-9327	2219-2840		WORLD J GASTROENTERO	World J. Gastroenterol.	FEB 28	2016	22	8
J	Hapke, RY; Haake, SM				Hapke, Robert Y.; Haake, Scott M.			Hypoxia-induced epithelial to mesenchymal transition in cancer	CANCER LETTERS			English	Review						EMT; Hypoxia; HIF; Metastasis; Immunosuppression; Cancer	NF-KAPPA-B; INDUCIBLE FACTOR 1-ALPHA; RENAL-CELL CARCINOMA; SUPERFAMILY SIGNALING PATHWAYS; UP-REGULATION; E-CADHERIN; HEPATOCELLULAR-CARCINOMA; TUMOR MICROENVIRONMENT; PANCREATIC-CANCER; TRANSCRIPTION FACTOR	A common feature of many solid tumors is low oxygen conditions due to inadequate blood supply. Hypoxia induces hypoxia inducible factor (HIF) stabilization and downstream signaling. This signaling has pleiotropic roles in cancers, including the promotion of cellular proliferation, changes in metabolism, and induction of angiogenesis. In addition, hypoxia is becoming recognized as an important dri…	[Hapke, Robert Y.] Vanderbilt Univ, 221 Kirkland Hall, Nashville, TN 37235 USA; [Haake, Scott M.] Vanderbilt Univ, Med Ctr, Dept Med, Div Hematol Oncol, Nashville, TN 37232 USA		Haake, SM (通讯作者)，Vanderbilt Univ, Med Ctr, Dept Med, Div Hematol Oncol, Nashville, TN 37232 USA.	scott.haake@vumc.org		Hapke, Robert/0000-0002-3827-7772; Haake, Scott/0000-0003-3455-0791	NCI [1K08 CA241351-01A1, 5K12CA090625-20]	NCI(United States Department of Health & Human ServicesNational Institutes of Health (NIH) - USANIH National Cancer Institute (NCI))	My work on this paper spans two grants: NCI 1K08 CA241351-01A1 as well as the NCI 5K12CA090625-20.	Abba ML, 2016, J CLIN MED, V5, DOI 10.3390/jcm5010008; ALBELDA SM, 1990, FASEB J, V4, P2868, DOI 10.1096/fasebj.4.11.2199285; Nieto MA, 2012, SEMIN CANCER BIOL, V22, P361, DOI 10.1016/j.semcancer.2012.05.003; [Anonymous], 2019, ANN ONCOL; Ansieau S, 2010, ONCOGENE, V29, P3173, DOI 10.1038/onc.2010.92; Aster JC, 2017, ANNU REV PATHOL-MECH, V12, P245, DOI 10.1146/annurev-pathol-052016-100127; Azimi…	173	22	23	3	30	ELSEVIER IRELAND LTD	CLARE	ELSEVIER HOUSE, BROOKVALE PLAZA, EAST PARK SHANNON, CO, CLARE, 00000, IRELAND	0304-3835	1872-7980		CANCER LETT	Cancer Lett.	SEP 1	2020	487
J	Hinzman, CP; Aljehane, L; Brown-Clay, JD; Kallakury, B; Sonahara, F; Goel, A; Trevino, J; Banerjee, PP				Hinzman, Charles P.; Aljehane, Leala; Brown-Clay, Joshua D.; Kallakury, Bhaskar; Sonahara, Fuminori; Goel, Ajay; Trevino, Jose; Banerjee, Partha P.			Aberrant expression of PDZ-binding kinase/T-LAK cell-originated protein kinase modulates the invasive ability of human pancreatic cancer cells via the stabilization of oncoprotein c-MYC	CARCINOGENESIS			English	Article							MATRIX METALLOPROTEINASES; MATRIX-METALLOPROTEINASE-9; THERAPY; KRAS; ADENOCARCINOMA; PROGRESSION; STATISTICS; METABOLISM; ACTIVATION; PLASTICITY	High frequency of mortality in patients with pancreatic ductal adenocarcinoma (PDAC) is vastly associated with the invasive and metastatic nature of these cancer cells. Little is known about the factors involved in this invasive/metastatic process. The current challenge in the treatment of these patients is the lack of viable options besides gemcitabine. The aim of this study was to evaluate the …	[Hinzman, Charles P.; Aljehane, Leala; Brown-Clay, Joshua D.; Banerjee, Partha P.] Georgetown Univ, Med Ctr, MedStar Georgetown Hosp, Dept Biochem & Mol & Cellular Biol, Washington, DC 20007 USA; [Kallakury, Bhaskar] Georgetown Univ, Med Ctr, MedStar Georgetown Hosp, Dept Pathol, Washington, DC 20007 USA; [Sonahara, Fuminori; Goel, Ajay] Baylor Scott & White Res Inst, Ctr Translat Genom & Oncol, …		Banerjee, PP (通讯作者)，Georgetown Univ, Med Ctr, MedStar Georgetown Hosp, Dept Biochem & Mol & Cellular Biol, Washington, DC 20007 USA.	ppb@georgetown.edu		Hinzman, Charles/0000-0002-4669-4357	Georgetown University	Georgetown University	This work was supported by internal funding from Georgetown University.	Abe Y, 2000, J BIOL CHEM, V275, P21525, DOI 10.1074/jbc.M909629199; Allison DC, 1998, J SURG ONCOL, V67, P151, DOI 10.1002/(SICI)1096-9098(199803)67:3<151::AID-JSO2>3.3.CO;2-4; Baer R, 2014, GENE DEV, V28, P2621, DOI 10.1101/gad.249409.114; Bergers G, 2000, NAT CELL BIOL, V2, P737, DOI 10.1038/35036374; Bloomston M, 2002, ANN SURG ONCOL, V9, P668, DOI 10.1245/aso.2002.9.7.668; Brown-Clay JD, 2015…	51	9	10	0	1	OXFORD UNIV PRESS	OXFORD	GREAT CLARENDON ST, OXFORD OX2 6DP, ENGLAND	0143-3334	1460-2180		CARCINOGENESIS	Carcinogenesis	DEC	2018	39	12
J	Arts, ICW; Jacobs Jr, DR; Gross, M; Harnack, LJ; Folsom, AR				Arts, ICW; Jacobs Jr, DR; Gross, M; Harnack, LJ; Folsom, AR			Dietary catechins and cancer incidence among postmenopausal women: the Iowa Women's Health Study (United States)	CANCER CAUSES & CONTROL			English	Article						cancer; catechin; cohort studies; flavonoid	FOOD FREQUENCY QUESTIONNAIRE; BLACK TEA CONSUMPTION; COFFEE CONSUMPTION; PROSPECTIVE COHORT; COLORECTAL-CANCER; RECTAL-CANCER; RISK; NETHERLANDS; FRUIT; REPRODUCIBILITY	Objective: Catechins are bioactive flavonoids present in tea, fruits, and vegetables. Previous epidemiological studies regarding tea and cancer risk were inconclusive, possibly because catechins are also present in other plant foods. We investigated whether a high intake of catechins are associated with cancer incidence among postmenopausal women. Methods: A cohort of 34,651 postmenopausal cancer…	State Inst Qual Control Agr Prod, NL-6700 AB Wageningen, Netherlands; Natl Inst Publ Hlth & Environm, Dept Chron Dis Epidemiol, NL-3720 BA Bilthoven, Netherlands; Univ Minnesota, Sch Publ Hlth, Div Epidemiol, Minneapolis, MN 55455 USA		Arts, ICW (通讯作者)，State Inst Qual Control Agr Prod, POB 230, NL-6700 AB Wageningen, Netherlands.		Arts, Ilja CW/C-6946-2008	Arts, Ilja CW/0000-0001-6462-6692; Jacobs, David/0000-0002-7232-0543; Harnack, Lisa/0000-0003-1963-5316	NCI NIH HHS [CA-39742] Funding Source: Medline; NATIONAL CANCER INSTITUTE [R01CA039742] Funding Source: NIH RePORTER	NCI NIH HHS(United States Department of Health & Human ServicesNational Institutes of Health (NIH) - USANIH National Cancer Institute (NCI)); NATIONAL CANCER INSTITUTE(United States Department of Health & Human ServicesNational Institutes of Health (NIH) - USANIH National Cancer Institute (NCI))		Arts ICW, 2000, J AGR FOOD CHEM, V48, P1746, DOI 10.1021/jf000025h; Arts ICW, 2000, J AGR FOOD CHEM, V48, P1752, DOI 10.1021/jf000026+; Arts ICW, 2001, INT J CANCER, V92, P298, DOI 10.1002/1097-0215(200102)9999:9999&lt;::AID-IJC1187&gt;3.0.CO;2-8; Arts ICW, 2001, EUR J CLIN NUTR, V55, P76, DOI 10.1038/sj.ejcn.1601115; BAILEY RG, 1991, J CHROMATOGR, V542, P115, DOI 10.1016/S0021-9673(01)88752-5; B…	41	131	136	0	12	KLUWER ACADEMIC PUBL	DORDRECHT	VAN GODEWIJCKSTRAAT 30, 3311 GZ DORDRECHT, NETHERLANDS	0957-5243			CANCER CAUSE CONTROL	Cancer Causes Control	MAY	2002	13	4
J	Chen, X; Zeh, HJ; Kang, R; Kroemer, G; Tang, DL				Chen, Xin; Zeh, Herbert J.; Kang, Rui; Kroemer, Guido; Tang, Daolin			Cell death in pancreatic cancer: from pathogenesis to therapy	NATURE REVIEWS GASTROENTEROLOGY & HEPATOLOGY			English	Review							TUMOR-SUPPRESSOR P53; MIXED LINEAGE KINASE; ONCOGENIC KRAS; CYTOCHROME-C; DUCTAL ADENOCARCINOMA; INTERACTING PROTEIN; PROMOTES FERROPTOSIS; IMMUNE SUPPRESSION; DRUG-RESISTANCE; BCL-2 FAMILY	Pancreatic cancer is a devastating gastrointestinal cancer characterized by late diagnosis, limited treatment success and dismal prognosis. Exocrine tumours account for 95% of pancreatic cancers and the most common pathological type is pancreatic ductal adenocarcinoma (PDAC). The occurrence and progression of PDAC involve multiple factors, including internal genetic alterations and external infla…	[Chen, Xin; Tang, Daolin] Guangzhou Med Univ, Sch Basic Med Sci, Affiliated Hosp 1, Guangzhou Municipal & Guangdong Prov Key Lab Prot, Guangzhou, Peoples R China; [Chen, Xin] Guangzhou Med Univ, Affiliated Canc Hosp & Inst, Guangzhou, Peoples R China; [Zeh, Herbert J.; Kang, Rui; Tang, Daolin] UT Southwestern Med Ctr, Dept Surg, Dallas, TX 75390 USA; [Kroemer, Guido] Univ Paris, Equipe Labellisee…		Tang, DL (通讯作者)，Guangzhou Med Univ, Sch Basic Med Sci, Affiliated Hosp 1, Guangzhou Municipal & Guangdong Prov Key Lab Prot, Guangzhou, Peoples R China.; Kang, R; Tang, DL (通讯作者)，UT Southwestern Med Ctr, Dept Surg, Dallas, TX 75390 USA.; Kroemer, G (通讯作者)，Univ Paris, Equipe Labellisee Ligue Canc, Ctr Rech Cordeliers, Paris, France.; Kroemer, G (通讯作者)，Sorbonne Univ, INSERM U1138, Inst Univ France,…	rui.kang@utsouthwestern.edu; kroemer@orange.fr; daolin.tang@utsouthwestern.edu	KROEMER, Guido/B-4263-2013; Tang, Daolin/B-2905-2010; Tang, Daolin/ABD-5062-2021; Kang, Rui/ABD-5291-2021	KROEMER, Guido/0000-0002-9334-4405; Tang, Daolin/0000-0002-1903-6180; Kang, Rui/0000-0003-2725-1574; CHEN, XIN/0000-0003-3668-4830	Ligue Contre le Cancer (Equipe Labellisee); Agence National de la Recherche (ANR); ANR; ERA-Net for Research on Rare Diseases; Association pour la recherche sur le cancer; Canceropole Ile-de-France; Fondation pour la Recherche Medicale; European Research Area Network on Cardiovascular Diseases; Gustave Roussy Odyssea; European Union; Fondation Carrefour; High-end Foreign Expert Program in China […	Ligue Contre le Cancer (Equipe Labellisee); Agence National de la Recherche (ANR)(French National Research Agency (ANR)); ANR(French National Research Agency (ANR)); ERA-Net for Research on Rare Diseases; Association pour la recherche sur le cancer(Fondation ARC pour la Recherche sur le CancerAustralian Research CouncilEuropean Commission); Canceropole Ile-de-France(Region Ile-de-France); Fondati…	We thank Dave Primm (Department of Surgery, University of Texas Southwestern Medical Center) for his critical reading of the manuscript. G.K. is supported by the Ligue Contre le Cancer (Equipe Labellisee); Agence National de la Recherche (ANR) -Projets blancs; ANR under the frame of E-Rare-2, the ERA-Net for Research on Rare Diseases; Association pour la recherche sur le cancer; Canceropole Ile-d…	Abe T, 2005, J GASTROENTEROL, V40, P504, DOI 10.1007/s00535-005-1576-1; Aghdassi A, 2007, CANCER RES, V67, P616, DOI 10.1158/0008-5472.CAN-06-1567; Akakura N, 2001, CANCER RES, V61, P6548; Akimoto M, 2018, CELL DEATH DIS, V9, DOI 10.1038/s41419-018-0851-z; An WG, 1998, NATURE, V392, P405, DOI 10.1038/32925; Anandhan A, 2020, CELL CHEM BIOL, V27, P436, DOI 10.1016/j.chembiol.2020.03.011; Ando Y, 2…	270	23	23	17	40	NATURE PORTFOLIO	BERLIN	HEIDELBERGER PLATZ 3, BERLIN, 14197, GERMANY	1759-5045	1759-5053		NAT REV GASTRO HEPAT	Nat. Rev. Gastroenterol. Hepatol.	NOV	2021	18	11
J	Uemura, N; Hayashi, H; Baba, H				Uemura, Norio; Hayashi, Hiromitsu; Baba, Hideo			Statin as a therapeutic agent in gastroenterological cancer	WORLD JOURNAL OF GASTROINTESTINAL ONCOLOGY			English	Review						Statin; HMG CoA reductase inhibitor; Mevalonate pathway; Cancer	PATHOLOGICAL COMPLETE RESPONSE; HEPATITIS-B-VIRUS; HEPATOCELLULAR-CARCINOMA; COLORECTAL-CANCER; PANCREATIC-CANCER; GASTRIC-CANCER; NEOADJUVANT CHEMORADIATION; MEVALONATE PATHWAY; ESOPHAGEAL CANCER; REDUCED RISK	Statins inhibit 3-hydroxy-3-methylglutaryl-CoA reductase, the rate-limiting enzyme of the mevalonate pathway, and are widely used as an effective and safe approach handle hypercholesterolemia. The mevalonate pathway is a vital metabolic pathway that uses acetyl-CoA to generate isoprenoids and sterols that are crucial to tumor growth and progression. Multiple studies have indicated that statins im…	[Uemura, Norio; Hayashi, Hiromitsu; Baba, Hideo] Kumamoto Univ, Grad Sch Med Sci, Dept Gastroenterol Surg, 1-1-1 Honjo, Kumamoto 8608556, Japan		Hayashi, H (通讯作者)，Kumamoto Univ, Grad Sch Med Sci, Dept Gastroenterol Surg, 1-1-1 Honjo, Kumamoto 8608556, Japan.	hhayasi@kumamoto-u.ac.jp						Abdullah MI, 2018, CANCER TREAT REV, V69, P84, DOI 10.1016/j.ctrv.2018.06.010; Alexandre L, 2016, GASTROENTEROLOGY, V150, P854, DOI 10.1053/j.gastro.2015.12.039; Archibugi L, 2019, DIGEST LIVER DIS, V51, P28, DOI 10.1016/j.dld.2018.09.007; Armstrong D, 2015, CLIN COLORECTAL CANC, V14, P291, DOI 10.1016/j.clcc.2015.06.001; Assaily W, 2011, MOL CELL, V44, P491, DOI 10.1016/j.molcel.2011.08.038; Baa…	102	0	0	1	1	BAISHIDENG PUBLISHING GROUP INC	PLEASANTON	7041 Koll Center Parkway, Suite 160, PLEASANTON, CA, UNITED STATES	1948-5204			WORLD J GASTRO ONCOL	World J. Gastrointest. Oncol.	JAN 15	2022	14	1
J	Fukuda, H; Kubota, K; Matsuzawa, T				Fukuda, Hiroshi; Kubota, Kazuo; Matsuzawa, Taiju			Pioneering and Fundamental Achievements on the Development of Positron Emission Tomography (PET) in Oncology	TOHOKU JOURNAL OF EXPERIMENTAL MEDICINE			English	Review						cancer imaging; cancer management; C-11-methionine; F-18-fluorodeoxyglucose; positron emission tomography	NEUTRON-CAPTURE THERAPY; RECURRENT RECTAL-CANCER; GLUCOSE METABOLIC-RATE; LUNG-CANCER; F-18 FLUORODEOXYGLUCOSE; MALIGNANT-MELANOMA; METHIONINE UPTAKE; F-18-LABELED PYRIMIDINES; GALACTOSE METABOLISM; COMPUTED-TOMOGRAPHY	Positron emission tomography (PET) with F-18-fluorodeoxyglucose (F-18-FDG), a glucose analog, is widely used throughout the world as an indispensable imaging modality for the management of cancer treatment. This article reviews the pioneering achievements of PET in oncology with a focus on the development of PET that occurred from 1980 through the early-1990s. F-18-FDG was first applied for imagi…	[Fukuda, Hiroshi] Tohoku Univ, IDAC, Dept Nucl Med & Radiol, Sendai, Miyagi 9818558, Japan; [Kubota, Kazuo] Natl Ctr Global Hlth & Med, Div Nucl Med, Dept Radiol, Tokyo, Japan; [Matsuzawa, Taiju] Tokyo Kyobashi Mirai Clin, Tokyo, Japan		Fukuda, H (通讯作者)，Tohoku Univ, IDAC, Dept Nucl Med & Radiol, Aoba Ku, 4-4-1 Komatsushima, Sendai, Miyagi 9818558, Japan.	hirofuku@tohoku-pharm.ac.jp						ABE Y, 1983, EUR J NUCL MED, V8, P258, DOI 10.1007/BF00522517; ABE Y, 1990, INT J RADIAT ONCOL, V19, P1005, DOI 10.1016/0360-3016(90)90026-G; ABE Y, 1985, Kaku Igaku, V22, P583; ABE Y, 1986, EUR J NUCL MED, V12, P325, DOI 10.1007/BF00263812; ABE Y, 1988, EUR J NUCL MED, V14, P388; Abe Y., 1983, CYRIC ANN REPORT, V1983, P241; ADLER LP, 1993, RADIOLOGY, V187, P743, DOI 10.1148/radiology.187.3.84976…	113	7	9	0	22	TOHOKU UNIV MEDICAL PRESS	SENDAI	2-1, SEIRYO-MACHI, AOBA-KU, SENDAI, MIYAGI 980-8575, JAPAN	0040-8727	1349-3329		TOHOKU J EXP MED	Tohoku J. Exp. Med.	JUL	2013	230	3
J	Breton, CS; Aubry, D; Ginet, V; Puyal, J; Heulot, M; Widmann, C; Duchosal, MA; Nahimana, A				Breton, Caroline S.; Aubry, Dominique; Ginet, Vanessa; Puyal, Julien; Heulot, Mathieu; Widmann, Christian; Duchosal, Michel A.; Nahimana, Aimable			Combinative effects of beta-Lapachone and APO866 on pancreatic cancer cell death through reactive oxygen species production and PARP-1 activation	BIOCHIMIE			English	Article						APO866; beta-Lapachone; Reactive oxygen species (ROS); PARP-1; Catalase; NAD biosynthesis; Pancreatic cancer	POTENT ANTITUMOR-ACTIVITY; MULTIPLE-MYELOMA CELLS; PROGRAMMED NECROSIS; NAD(+) DEPLETION; NICOTINAMIDE PHOSPHORIBOSYLTRANSFERASE; MEDIATED APOPTOSIS; INHIBITOR; NQO1; OXIDOREDUCTASE; PATHWAY	Pancreatic cancer (PC) is one of the most lethal human malignancies and a major health problem. Patients diagnosed with PC and treated with conventional approaches have an overall 5-year survival rate of less than 5%. Novel strategies are needed to treat this disease. Herein, we propose a combinatorial strategy that targets two unrelated metabolic enzymes overexpressed in PC cells: NAD(P)H:quinon…	[Breton, Caroline S.; Aubry, Dominique; Duchosal, Michel A.; Nahimana, Aimable] CHU Vaudois, Univ Lausanne Hosp, Serv & Cent Lab Hematol, CH-1011 Lausanne, Switzerland; [Ginet, Vanessa; Puyal, Julien] Fac Biol, Dept Fundamental Neurosci, CH-1005 Lausanne, Switzerland; [Ginet, Vanessa; Puyal, Julien] Med Univ Lausanne, CH-1005 Lausanne, Switzerland; [Heulot, Mathieu; Widmann, Christian] Univ Lausa…		Nahimana, A (通讯作者)，CHU Vaudois, Univ Lausanne Hosp, Serv & Cent Lab Hematol, Rue Bugnon 46, CH-1011 Lausanne, Switzerland.	aimable.nahimana@chuv.ch	Puyal, Julien P/G-4210-2018; Widmann, Christian/N-9851-2013	Puyal, Julien P/0000-0002-8140-7026; Widmann, Christian/0000-0002-6881-0363; Heulot, Mathieu/0000-0001-9641-941X; breton, caroline/0000-0003-3042-7016	Fondation Dr Henri Dubois-Ferriere Dinu Lipatti; FP7 project PANACREAS	Fondation Dr Henri Dubois-Ferriere Dinu Lipatti; FP7 project PANACREAS	We thank TopoTarget for kindly providing us with clinical grade AP0866. We also thank Pr Alessio Nencioni for kindly providing pancreatic cell lines. This work was supported by a grant from the Fondation Dr Henri Dubois-Ferriere Dinu Lipatti and the FP7 project PANACREAS.	Beauparlant P, 2009, ANTI-CANCER DRUG, V20, P346, DOI 10.1097/CAD.0b013e3283287c20; Beneke S, 2004, INT J CANCER, V111, P813, DOI 10.1002/ijc.20342; Bey EA, 2007, P NATL ACAD SCI USA, V104, P11832, DOI 10.1073/pnas.0702176104; Bey EA, 2013, MOL CANCER THER, V12, P2110, DOI 10.1158/1535-7163.MCT-12-0962; Billington RA, 2008, AUTOPHAGY, V4, P385, DOI 10.4161/auto.5635; Bruzzone S, 2009, PLOS ONE, V…	56	9	9	0	12	ELSEVIER FRANCE-EDITIONS SCIENTIFIQUES MEDICALES ELSEVIER	PARIS	23 RUE LINOIS, 75724 PARIS, FRANCE	0300-9084	1638-6183		BIOCHIMIE	Biochimie	SEP	2015	116
J	Zhang, JL; Hochwald, SN				Zhang, Jianliang; Hochwald, Steven N.			The role of FAK in tumor metabolism and therapy	PHARMACOLOGY & THERAPEUTICS			English	Review						Focal adhesion kinase; Lipogenesis; Glutamine; Proliferation; Motility; Molecular targeting	FOCAL-ADHESION-KINASE; GROWTH-FACTOR-I; ATP-CITRATE LYASE; RECEPTOR MONOCLONAL-ANTIBODY; PANCREATIC-CANCER GROWTH; SMALL-MOLECULE INHIBITOR; SQUAMOUS-CELL CARCINOMA; TYROSINE PHOSPHORYLATION; LUNG-CANCER; DECREASES GROWTH	Focal adhesion kinase (FAK) plays a vital role in tumor cell proliferation, survival and migration. Altered metabolic pathways fuel rapid tumor growth by accelerating glucose, lipid and glutamine processing. Besides the mitogenic effects of FAK, evidence is accumulating supporting the association between hyper-activated FAK and aberrant metabolism in tumorigenesis. FAK can promote glucose consump…	[Zhang, Jianliang; Hochwald, Steven N.] Roswell Pk Canc Inst, Dept Surg Oncol, Buffalo, NY 14263 USA		Hochwald, SN (通讯作者)，Roswell Pk Canc Inst, Dept Surg Oncol, Elm & Carlton St, Buffalo, NY 14263 USA.	steven.hochwald@roswellpark.org			NCI NIH HHS [K08 CA113766, P30 CA016056] Funding Source: Medline; NATIONAL CANCER INSTITUTE [P30CA016056, K08CA113766] Funding Source: NIH RePORTER	NCI NIH HHS(United States Department of Health & Human ServicesNational Institutes of Health (NIH) - USANIH National Cancer Institute (NCI)); NATIONAL CANCER INSTITUTE(United States Department of Health & Human ServicesNational Institutes of Health (NIH) - USANIH National Cancer Institute (NCI))		Ackermann M, 2012, ANGIOGENESIS, V15, P685, DOI 10.1007/s10456-012-9294-9; Aleksandrova K, 2011, CANCER PREV RES, V4, P1873, DOI 10.1158/1940-6207.CAPR-11-0218; Andersson S, 2009, BIOCHEM BIOPH RES CO, V387, P36, DOI 10.1016/j.bbrc.2009.06.088; Anichini E, 1997, BIOCHEMISTRY-US, V36, P3076, DOI 10.1021/bi9619379; Aprikian AG, 1997, INT J CANCER, V72, P498, DOI 10.1002/(SICI)1097-0215(19970729)72:…	147	62	63	1	36	PERGAMON-ELSEVIER SCIENCE LTD	OXFORD	THE BOULEVARD, LANGFORD LANE, KIDLINGTON, OXFORD OX5 1GB, ENGLAND	0163-7258			PHARMACOL THERAPEUT	Pharmacol. Ther.	MAY	2014	142	2
J	Wolfe, AL; Zhou, QW; Toska, E; Galeas, J; Ku, AA; Koche, RP; Bandyopadhyay, S; Scaltriti, M; Lebrilla, CB; McCormick, F; Kim, SE				Wolfe, Andrew L.; Zhou, Qingwen; Toska, Eneda; Galeas, Jacqueline; Ku, Angel A.; Koche, Richard P.; Bandyopadhyay, Sourav; Scaltriti, Maurizio; Lebrilla, Carlito B.; McCormick, Frank; Kim, Sung Eun			UDP-glucose pyrophosphorylase 2, a regulator of glycogen synthesis and glycosylation, is critical for pancreatic cancer growth	PROCEEDINGS OF THE NATIONAL ACADEMY OF SCIENCES OF THE UNITED STATES OF AMERICA			English	Article						PDAC; UGP2; UDP-glucose; glycogen; N-glycosylation	CELL-MEMBRANES; PROTEIN; METABOLISM; UGP2; KRAS; INACTIVATION; EXPRESSION; PROGNOSIS; TUMORS; GENES	UDP-glucose pyrophosphorylase 2 (UGP2), the enzyme that synthesizes uridine diphosphate (UDP)-glucose, rests at the convergence of multiple metabolic pathways, however, the role of UGP2 in tumor maintenance and cancer metabolism remains unclear. Here, we identify an important role for UGP2 in the maintenance of pancreatic ductal adenocarcinoma (PDAC) growth in both in vitro and in vivo tumor mode…	[Wolfe, Andrew L.; Galeas, Jacqueline; Ku, Angel A.; Bandyopadhyay, Sourav; Kim, Sung Eun] Univ Calif San Francisco, Helen Diller Comprehens Canc Ctr, San Francisco, CA 94158 USA; [Zhou, Qingwen; Lebrilla, Carlito B.] Univ Calif Davis, Dept Chem, Davis, CA 95616 USA; [Toska, Eneda; Scaltriti, Maurizio; McCormick, Frank] Mem Sloan Kettering Canc Ctr, Human Oncol & Pathogenesis Program, New York, N…		Kim, SE (通讯作者)，Univ Calif San Francisco, Helen Diller Comprehens Canc Ctr, San Francisco, CA 94158 USA.; McCormick, F (通讯作者)，Mem Sloan Kettering Canc Ctr, Human Oncol & Pathogenesis Program, New York, NY 10065 USA.; McCormick, F (通讯作者)，NCI, RAS Initiat, Canc Res Technol Program, Frederick Natl Lab Canc Res, Frederick, MD 21701 USA.; Kim, SE (通讯作者)，Korea Univ, Coll Hlth Sci, Dept Biosyst & Biomed …	frank.mccormick@ucsf.edu; sek19@korea.ac.kr		Toska, Eneda/0000-0002-8974-9792; Scaltriti, Maurizio/0000-0002-5522-1447; Lebrilla, Carlito/0000-0001-7190-5323; Kim, Sung Eun/0000-0002-4281-5625; Ku, Angel/0000-0002-3830-2798; Zhou, Qingwen/0000-0003-1152-5403; Wolfe, Andrew/0000-0003-0418-716X	Damon Runyon Cancer Research Foundation [DRG-2214-15]; National Cancer Institute of the NIH [K99CA226363]; NIH [R01GM049077]; Memorial Sloan Kettering Cancer Center Support Grant/Core Grant [P30 CA008748]; UCSF Research Allocation Program; National Research Foundation of Korea [NRF-2020R1C1C1013220]	Damon Runyon Cancer Research Foundation; National Cancer Institute of the NIH(United States Department of Health & Human ServicesNational Institutes of Health (NIH) - USANIH National Cancer Institute (NCI)); NIH(United States Department of Health & Human ServicesNational Institutes of Health (NIH) - USA); Memorial Sloan Kettering Cancer Center Support Grant/Core Grant; UCSF Research Allocation Pr…	We thank the UCSF Biorepository & Tissue Biomarker Technology Core for tissue microarray image analysis. HistoWiz, Inc. performed immunohistochemical staining of murine tumors, and UDP-glucose levels were measured by Metabolon, Inc. Patient PDAC mRNA expression data were generated by The Cancer Genome Atlas Research Network. We thank members of the F.M. laboratory for discussions and critical rea…	An HJ, 2012, MOL CELL PROTEOMICS, V11, DOI 10.1074/mcp.M111.010660; Bieberich Erhard, 2014, Adv Neurobiol, V9, P47, DOI 10.1007/978-1-4939-1154-7_3; Broad Institute, 2018, DEPMAP ACH 18Q3 PUBL DEPMAP ACH 18Q3 PUBL; Cohen R, 2015, ONCOTARGET, V6, P16832, DOI 10.18632/oncotarget.4160; Commisso C, 2013, NATURE, V497, P633, DOI 10.1038/nature12138; de Jonge HJM, 2011, LEUKEMIA, V25, P1825, DOI 10.103…	44	4	4	3	4	NATL ACAD SCIENCES	WASHINGTON	2101 CONSTITUTION AVE NW, WASHINGTON, DC 20418 USA	0027-8424			P NATL ACAD SCI USA	Proc. Natl. Acad. Sci. U. S. A.	AUG 3	2021	118	31
J	Duthie, SJ				Duthie, Susan J.			Folate and cancer: how DNA damage, repair and methylation impact on colon carcinogenesis	JOURNAL OF INHERITED METABOLIC DISEASE			English	Article; Proceedings Paper	7th International Conference on Homocysteine Metabolism	JUN 21-25, 2009	Prague, CZECH REPUBLIC				FOLIC-ACID DEFICIENCY; METHYLENETETRAHYDROFOLATE REDUCTASE POLYMORPHISM; URACIL MISINCORPORATION; COLORECTAL-CANCER; COMMON MUTATION; DIETARY-FOLATE; STRAND BREAKS; C677T POLYMORPHISM; CARDIOVASCULAR EVENTS; PLASMA HOMOCYSTEINE	Inappropriate diet may contribute to one third of cancer deaths. Folates, a group of water-soluble B vitamins present in high concentrations in green, leafy vegetables, maintain DNA stability through their ability to donate one-carbon units for cellular metabolism. Folate deficiency has been implicated in the development of several cancers, including cancer of the colorectum, breast, ovary, pancr…	Univ Aberdeen, Rowett Inst Nutr & Hlth, Div Vasc Hlth, Nutr & Epigenet Grp, Aberdeen AB21 9SB, Scotland		Duthie, SJ (通讯作者)，Univ Aberdeen, Rowett Inst Nutr & Hlth, Div Vasc Hlth, Nutr & Epigenet Grp, Greenburn Rd, Aberdeen AB21 9SB, Scotland.	s.duthie@abdn.ac.uk		Duthie, Susan/0000-0002-7990-4437				Arasaradnam RP, 2008, EPIGENETICS-US, V3, P193, DOI 10.4161/epi.3.4.6508; Bagley PJ, 1998, P NATL ACAD SCI USA, V95, P13217, DOI 10.1073/pnas.95.22.13217; BALAGHI M, 1993, BIOCHEM BIOPH RES CO, V193, P1184, DOI 10.1006/bbrc.1993.1750; Basten GP, 2006, BRIT J CANCER, V94, P1942, DOI 10.1038/sj.bjc.6603197; Beetstra S, 2005, MUTAT RES-FUND MOL M, V578, P317, DOI 10.1016/j.mrfmmm.2005.05.012; BIGLER…	88	173	178	0	37	WILEY	HOBOKEN	111 RIVER ST, HOBOKEN 07030-5774, NJ USA	0141-8955	1573-2665		J INHERIT METAB DIS	J. Inherit. Metab. Dis.	FEB	2011	34	1
J	Pore, N; Jalla, S; Liu, Z; Higgs, B; Sorio, C; Scarpa, A; Hollingsworth, R; Tice, DA; Michelotti, E				Pore, Nabendu; Jalla, Sanjoo; Liu, Zheng; Higgs, Brandon; Sorio, Claudio; Scarpa, Aldo; Hollingsworth, Robert; Tice, David A.; Michelotti, Emil			In Vivo Loss of Function Screening Reveals Carbonic Anhydrase IX as a Key Modulator of Tumor Initiating Potential in Primary Pancreatic Tumors	NEOPLASIA			English	Article							CANCER STEM-CELLS; MONOCARBOXYLATE TRANSPORTER 1; HYPOXIA-INDUCIBLE FACTORS; C-MET; GROWTH; EXPRESSION; REGULATORS; CD147; MCT4; INHIBITION	Reprogramming of energy metabolism is one of the emerging hallmarks of cancer. Up-regulation of energy metabolism pathways fuels cell growth and division, a key characteristic of neoplastic disease, and can lead to dependency on specific metabolic pathways. Thus, targeting energy metabolism pathways might offer the opportunity for novel therapeutics. Here, we describe the application of a novel i…	[Pore, Nabendu; Jalla, Sanjoo; Liu, Zheng; Higgs, Brandon; Hollingsworth, Robert; Tice, David A.; Michelotti, Emil] MedImmune LLC, Gaithersburg, MD USA; [Sorio, Claudio; Scarpa, Aldo] Univ Verona, Dept Pathol & Diagnost, Sch Med, I-37100 Verona, Italy		Pore, N (通讯作者)，One MedImmune Way, Gaithersburg, MD 20878 USA.	poren@medimmune.com	Sorio, Claudio/F-2764-2018; scarpa, aldo/K-6832-2016	Sorio, Claudio/0000-0003-2739-4014; scarpa, aldo/0000-0003-1678-739X; Pore, Nabendu/0000-0001-6897-0626	European Community [602783]; AIRC [12182]; FIMP, Italian Ministry of Health [CUP_J33G13000210001]	European Community(European Commission); AIRC(Fondazione AIRC per la ricerca sul cancro); FIMP, Italian Ministry of Health	C.S. and A.S. were supported by the European Community Project CAM-PaC (grant agreement no. 602783), AIRC grant no. 12182 and the FIMP, Italian Ministry of Health (CUP_J33G13000210001).	Cairns RA, 2011, NAT REV CANCER, V11, P85, DOI 10.1038/nrc2981; Carmeliet P, 2000, NATURE, V407, P249, DOI 10.1038/35025220; Chiche J, 2009, CANCER RES, V69, P358, DOI 10.1158/0008-5472.CAN-08-2470; Chung WJ, 2005, J NEUROSCI, V25, P7101, DOI 10.1523/JNEUROSCI.5258-04.2005; Danbolt NC, 2001, PROG NEUROBIOL, V65, P1, DOI 10.1016/S0301-0082(00)00067-8; Daniel VC, 2009, CANCER RES, V69, P3364, DOI 1…	46	13	13	1	9	ELSEVIER SCIENCE INC	NEW YORK	STE 800, 230 PARK AVE, NEW YORK, NY 10169 USA	1476-5586			NEOPLASIA	Neoplasia	JUN	2015	17	6
J	Udelnow, A; Kreyes, A; Ellinger, S; Landfester, K; Walther, P; Klapperstueck, T; Wohlrab, J; Henne-Bruns, D; Knippschild, U; Wurl, P				Udelnow, Andrej; Kreyes, Andreas; Ellinger, Stefan; Landfester, Katharina; Walther, Paul; Klapperstueck, Thomas; Wohlrab, Johannes; Henne-Bruns, Doris; Knippschild, Uwe; Wuerl, Peter			Omeprazole Inhibits Proliferation and Modulates Autophagy in Pancreatic Cancer Cells	PLOS ONE			English	Article							PROTON PUMP INHIBITORS; CHOLINE PHOSPHOLIPID-METABOLISM; MAGNETIC-RESONANCE-SPECTROSCOPY; BREAST-CANCER; IN-VITRO; MALIGNANT-TRANSFORMATION; EPITHELIAL-CELLS; TUMOR RESISTANCE; APOPTOTIC DEATH; DOSE-RESPONSES	Background: Omeprazole has recently been described as a modulator of tumour chemoresistance, although its underlying molecular mechanisms remain controversial. Since pancreatic tumours are highly chemoresistant, a logical step would be to investigate the pharmacodynamic, morphological and biochemical effects of omeprazole on pancreatic cancer cell lines. Methodology/Principal Findings: Dose-effec…	[Udelnow, Andrej; Henne-Bruns, Doris; Knippschild, Uwe; Wuerl, Peter] Univ Hosp Ulm, Dept Gen Visceral & Transplantat Surg, Ulm, Germany; [Kreyes, Andreas; Ellinger, Stefan] Univ Ulm, Inst Organ Chem Macromol Chem & Organ Mat, Ulm, Germany; [Landfester, Katharina] Max Planck Inst Polymer Res, D-55128 Mainz, Germany; [Walther, Paul] Univ Ulm, Dept Elect Microscopy, Ulm, Germany; [Klapperstueck, Th…		Udelnow, A (通讯作者)，St Franziskus Hosp, Dept Surg, Flensburg, Germany.	oberiu2@googlemail.com	Landfester, Katharina/F-9449-2011	Landfester, Katharina/0000-0001-9591-4638				Abedin MJ, 2007, CELL DEATH DIFFER, V14, P500, DOI 10.1038/sj.cdd.4402039; Aboagye EO, 1999, CANCER RES, V59, P80; Ackerstaff E, 2001, CANCER RES, V61, P3599; Aniento F, 1996, J CELL BIOL, V133, P29, DOI 10.1083/jcb.133.1.29; Barth S, 2010, J PATHOL, V221, P117, DOI 10.1002/path.2694; Bold RJ, 1999, ANN SURG ONCOL, V6, P279, DOI 10.1007/s10434-999-0279-x; BRAIN P, 1989, WEED RES, V29, P93, DOI 10…	70	78	81	1	17	PUBLIC LIBRARY SCIENCE	SAN FRANCISCO	1160 BATTERY STREET, STE 100, SAN FRANCISCO, CA 94111 USA	1932-6203			PLOS ONE	PLoS One	MAY 24	2011	6	5
J	New, M; Van Acker, T; Long, JS; Sakamaki, J; Ryan, KM; Tooze, SA				New, Maria; Van Acker, Tim; Long, Jaclyn S.; Sakamaki, Jun-ichi; Ryan, Kevin M.; Tooze, Sharon A.			Molecular Pathways Controlling Autophagy in Pancreatic Cancer	FRONTIERS IN ONCOLOGY			English	Review						autophagy; pancreatic cancer; PDAC; metabolism; autophagy inhibition	HYPOXIA-INDUCED AUTOPHAGY; TUMOR-GROWTH; TRANSCRIPTIONAL CONTROL; ADAPTIVE RESPONSE; PROTEIN-SYNTHESIS; OXIDATIVE STRESS; STEM-CELLS; INHIBITION; OSTEOPONTIN; APOPTOSIS	Pancreatic ductal adenocarcinoma ( PDAC) is one of the few cancer types where the 5-year survival rate shows no improvement. Despite conflicting evidence, the majority of data points to an essential role for autophagy in PDAC growth and survival, in particular constitutively activated autophagy, can provide crucial fuel to PDAC tumor cells in their nutrient-deprived environment. Autophagy, which …	[New, Maria; Van Acker, Tim; Tooze, Sharon A.] Francis Crick Inst, Mol Cell Biol Autophagy Lab, London, England; [Long, Jaclyn S.; Sakamaki, Jun-ichi; Ryan, Kevin M.] Canc Res UK Beatson Inst, Tumour Cell Death Lab, Glasgow, Lanark, Scotland		Tooze, SA (通讯作者)，Francis Crick Inst, Mol Cell Biol Autophagy Lab, London, England.	sharon.tooze@crick.ac.uk		Sakamaki, Jun-ichi/0000-0003-3361-6314; Tooze, Sharon/0000-0002-2182-3116	Cancer Research UK [FC001187] Funding Source: Medline; Wellcome Trust [FC001187] Funding Source: Medline; Cancer Research UK [15816, 15153, 22903] Funding Source: researchfish; The Francis Crick Institute [10265] Funding Source: researchfish	Cancer Research UK(Cancer Research UK); Wellcome Trust(Wellcome TrustEuropean Commission); Cancer Research UK(Cancer Research UK); The Francis Crick Institute		Antonucci L, 2015, P NATL ACAD SCI USA, V112, pE6166, DOI 10.1073/pnas.1519384112; Bellahcene A, 2008, NAT REV CANCER, V8, P212, DOI 10.1038/nrc2345; Bellot G, 2009, MOL CELL BIOL, V29, P2570, DOI 10.1128/MCB.00166-09; Cao Q, 2008, INT J BIOCHEM CELL B, V40, P272, DOI 10.1016/j.biocel.2007.07.020; Capparelli C, 2012, CELL CYCLE, V11, P2285, DOI 10.4161/cc.20718; Christie M, 2016, J MOL BIOL, V428…	87	34	35	3	30	FRONTIERS MEDIA SA	LAUSANNE	AVENUE DU TRIBUNAL FEDERAL 34, LAUSANNE, CH-1015, SWITZERLAND	2234-943X			FRONT ONCOL	Front. Oncol.	MAR 3	2017	7
J	Alshargabi, R; Shinjo, T; Iwashita, M; Yamashita, A; Sano, T; Nishimura, Y; Hayashi, M; Zeze, T; Fukuda, T; Sanui, T; Nishimura, F				Alshargabi, Rehab; Shinjo, Takanori; Iwashita, Misaki; Yamashita, Akiko; Sano, Tomomi; Nishimura, Yuki; Hayashi, Masato; Zeze, Tatsuro; Fukuda, Takao; Sanui, Terukazu; Nishimura, Fusanori			SPOCK1 induces adipose tissue maturation: New insights into the function of SPOCK1 in metabolism	BIOCHEMICAL AND BIOPHYSICAL RESEARCH COMMUNICATIONS			English	Article						SPOCK1; Adipocytes; High-fat diet; Adipogenesis; UCP-1; Diabetes	ACTIVATED RECEPTOR-GAMMA; MESENCHYMAL TRANSITION; OBESITY; GENE; EXPRESSION; PERILIPIN; TARGET; WHITE; MAFB	SPOCK1 is a calcium-binding matricellular proteoglycan that has been extensively studied in several cancer cells. Previously, we generated a mouse line overexpressing SPOCK1 (Spock1-Tg mouse) and showed that SPOCK1 might play an important role in drug-induced gingival overgrowth, indicating that it possesses physiological functions in non-cancer diseases as well. Although SPOCK1 was reported to b…	[Alshargabi, Rehab; Shinjo, Takanori; Iwashita, Misaki; Yamashita, Akiko; Sano, Tomomi; Nishimura, Yuki; Hayashi, Masato; Zeze, Tatsuro; Fukuda, Takao; Sanui, Terukazu; Nishimura, Fusanori] Kyushu Univ, Sect Periodontol, Fac Dent Sci, Higashi Ku, 3-1-1 Maidashi, Fukuoka 8128582, Japan		Nishimura, F (通讯作者)，Kyushu Univ, Sect Periodontol, Fac Dent Sci, Higashi Ku, 3-1-1 Maidashi, Fukuoka 8128582, Japan.	fusanori@dent.kyushu-u.ac.jp		Shinjo, Takanori/0000-0002-8269-2826; Iwashita, Misaki/0000-0002-8557-346X	Japan Society for the Promotion of Science [16H05555, 18K09578, 19K22721]	Japan Society for the Promotion of Science(Ministry of Education, Culture, Sports, Science and Technology, Japan (MEXT)Japan Society for the Promotion of Science)	This studywas supported by Grant-in-Aid from Japan Society for the Promotion of Science (No. 16H05555, 18K09578, 19K22721). We appreciate the technical assistance from The Research Support Center, Research Center for Human Disease Modeling, Kyushu University Graduate School of Medical Sciences.	Alshargabi R, 2020, SCI REP-UK, V10, DOI 10.1038/s41598-020-66660-z; Arimura N, 2004, J BIOL CHEM, V279, P10070, DOI 10.1074/jbc.M308522200; Artner I, 2007, P NATL ACAD SCI USA, V104, P3853, DOI 10.1073/pnas.0700013104; Atorrasagasti C, 2019, CLIN SCI, V133, P351, DOI 10.1042/CS20180714; Bonnet F, 1996, J BIOL CHEM, V271, P4373; Boudina S, 2014, EXP PHYSIOL, V99, P1168, DOI 10.1113/expphysiol.201…	34	3	3	1	2	ACADEMIC PRESS INC ELSEVIER SCIENCE	SAN DIEGO	525 B ST, STE 1900, SAN DIEGO, CA 92101-4495 USA	0006-291X	1090-2104		BIOCHEM BIOPH RES CO	Biochem. Biophys. Res. Commun.	DEC 17	2020	533	4
J	Awaya, A; Kuroiwa, Y				Awaya, Akira; Kuroiwa, Yoshiyuki			The Relationship between Annual Airborne Pollen Levels and Occurrence of All Cancers, and Lung, Stomach, Colorectal, Pancreatic and Breast Cancers: A Retrospective Study from the National Registry Database of Cancer Incidence in Japan, 1975-2015	INTERNATIONAL JOURNAL OF ENVIRONMENTAL RESEARCH AND PUBLIC HEALTH			English	Article						cancer incidence; airborne pollen exposure; lung cancer; pancreatic cancer; breast cancer; pollen diseases; Kawasaki disease; specific intractable diseases	SERUM THYMIC-FACTOR; KAWASAKI-DISEASE; SERIQUE FTS; HORMONE; MICE; NEPHROTOXICITY; LYMPHOCYTES; VIRUS	Suppression of risk factors including smoking, overdrinking and infections by human papilloma and hepatitis B and C viruses has been recommended for cancer prevention; however, identification of other environmental risk factors has not been enough. Besides the 2003 report that Kawasaki disease may be triggered by pollen exposure, 40 Japanese specific intractable diseases have recently been report…	[Awaya, Akira] Dermatol & Epidemiol Res Inst DERI, Totsuka Ku, 4978 Totsuka Cho, Yokohama, Kanagawa 2440003, Japan; [Awaya, Akira] Yokohama City Univ, Dept Genome Syst Sci, Kanazawa Ku, Seto 22-2, Yokohama, Kanagawa 2360027, Japan; [Kuroiwa, Yoshiyuki] Teikyo Univ, Sch Med, Dept Neurol, Univ Hosp Mizonokuchi,Takatsu Ku, 5-1-1 Futago, Kawasaki, Kanagawa 2138507, Japan; [Kuroiwa, Yoshiyuki] Teikyo …		Awaya, A (通讯作者)，Dermatol & Epidemiol Res Inst DERI, Totsuka Ku, 4978 Totsuka Cho, Yokohama, Kanagawa 2440003, Japan.; Awaya, A (通讯作者)，Yokohama City Univ, Dept Genome Syst Sci, Kanazawa Ku, Seto 22-2, Yokohama, Kanagawa 2360027, Japan.	awaya@home.email.ne.jp; ykuroiwa@med.teikyo-u.ac.jp						Akira A., 2017, CELL, V49, P676; Away A., 2020, RES DRUG INTERACT, V44, P1; Away A., 2019, ARCH EPIDEMIOL PUBLI, V1, DOI [10.15761/AEPH.1000112, DOI 10.15761/AEPH.1000112]; Awaya A, 2004, BIOMED PHARMACOTHER, V58, P136, DOI 10.1016/j.biopha.2003.08.026; AWAYA A, 1975, JPN J EXP MED, V45, P541; Awaya A., 1979, RINSHOMENEKI, V10, P1093; Awaya A., 2012, OPEN ALLER J, V5, P1, DOI [10.2174/18748384012…	34	2	2	0	1	MDPI	BASEL	ST ALBAN-ANLAGE 66, CH-4052 BASEL, SWITZERLAND		1660-4601		INT J ENV RES PUB HE	Int. J. Environ. Res. Public Health	JUN	2020	17	11
J	Azoitei, N; Becher, A; Steinestel, K; Rouhi, A; Diepold, K; Genze, F; Simmet, T; Seufferlein, T				Azoitei, Ninel; Becher, Alexander; Steinestel, Konrad; Rouhi, Arefeh; Diepold, Kristina; Genze, Felicitas; Simmet, Thomas; Seufferlein, Thomas			PKM2 promotes tumor angiogenesis by regulating HIF-1 alpha through NF-kappa B activation	MOLECULAR CANCER			English	Article						Pancreatic cancer; Tumor growth; Tumor angiogenesis; Apoptosis; Hypoxia; PKM2; p65/RelA; HIF-1 alpha; CAM	PYRUVATE-KINASE M2; HYPOXIA-INDUCIBLE FACTOR-1-ALPHA; NUCLEAR TRANSLOCATION; CANCER; GROWTH; GLYCOLYSIS; ISOZYMES; ISOFORM; GENE	Background: Initially identified as a molecule that regulates the final step of glycolysis, the M2 isoform of pyruvate kinase (PKM2) was recently reported to have a central role in the metabolic reprogramming of cancer cells as well as participating in cell cycle progression and gene transcription. Despite intensive efforts, the intricate molecular mechanisms through which PKM2 regulates tumor pr…	[Azoitei, Ninel; Becher, Alexander; Diepold, Kristina; Seufferlein, Thomas] Univ Ulm, Ctr Internal Med 1, D-89081 Ulm, Germany; [Steinestel, Konrad] Univ Munster, Gerhard Domagk Inst Pathol, D-48149 Munster, Germany; [Rouhi, Arefeh] Univ Ulm, Ctr Internal Med 3, D-89081 Ulm, Germany; [Genze, Felicitas; Simmet, Thomas] Univ Ulm, Inst Pharmacol Nat Prod & Clin Pharmacol, D-89081 Ulm, Germany		Azoitei, N (通讯作者)，Univ Ulm, Ctr Internal Med 1, Albert Einstein Allee 23, D-89081 Ulm, Germany.	ninel.azoitei@uni-ulm.de	Seufferlein, Thomas TW/P-7147-2018	Syrovets, Tatiana/0000-0002-6751-2233; Becher, Alexander/0000-0003-1552-1581; Steinestel, Konrad/0000-0002-6549-9848	Deutsche Forschungsgemeinschaft [AZ:96-1]	Deutsche Forschungsgemeinschaft(German Research Foundation (DFG))	We thank Susanne Bobrovich for excellent technical assistance and Omar Elekad for participation to the study during his internship in the laboratory. We are thankful to Dr. Franz Oswald at Ulm University for providing the pcDNA3-YFP-p65 construct. The work and positions of NA and KD were supported by the Deutsche Forschungsgemeinschaft, grant AZ:96-1 to NA.	Altenberg B, 2004, GENOMICS, V84, P1014, DOI 10.1016/j.ygeno.2004.08.010; Anastasiou D, 2012, NAT CHEM BIOL, V8, P839, DOI 10.1038/NCHEMBIO.1060; Azoitei N, 2014, CANCER RES, V74, P7125, DOI 10.1158/0008-5472.CAN-14-1017; Azoitei N, 2010, GUT, V59, P1316, DOI 10.1136/gut.2009.206813; BelAiba RS, 2007, MOL BIOL CELL, V18, P4691, DOI 10.1091/mbc.E07-04-0391; Bonello S, 2011, ARTERIOSCLER THROMB, V2…	31	153	165	0	26	BMC	LONDON	CAMPUS, 4 CRINAN ST, LONDON N1 9XW, ENGLAND	1476-4598			MOL CANCER	Mol. Cancer	JAN 6	2016	15
J	Yu, A; Tang, SY; Ding, L; Foley, J; Tang, WM; Jia, HZ; Panja, S; Holbert, CE; Hang, Y; Stewart, TM; Smith, LM; Sil, D; Casero, RA; Oupicky, D				Yu, Ao; Tang, Siyuan; Ding, Ling; Foley, Jackson; Tang, Weimin; Jia, Huizhen; Panja, Sudipta; Holbert, Cassandra E.; Hang, Yu; Stewart, Tracy Murray; Smith, Lynette M.; Sil, Diptesh; Casero, Robert A., Jr.; Oupicky, David			Hyaluronate-coated perfluoroalkyl polyamine prodrugs as bioactive siRNA delivery systems for the treatment of peritoneal cancers	BIOMATERIALS ADVANCES			English	Article						siRNA delivery; Polyamines; Perfluoroalkyls; Hyaluronic acid; Combination cancer therapy	GENE DELIVERY; PANCREATIC-CANCER; HIGHLY EFFICIENT; COMBINATION; THERAPY; ANALOGS; METABOLISM; APOPTOSIS; CELLS; ACID	RNA interference (RNAi) is an emerging therapeutic modality for cancer, which remains in critical need of effective delivery vectors due to the unfavorable biopharmaceutical properties of small RNAs. Polyamines are essential for functioning of mammalian cells. Dysregulated polyamine metabolism is found in many cancers and has been an attractive therapeutic target in combination therapies. Combina…	[Yu, Ao; Tang, Siyuan; Ding, Ling; Tang, Weimin; Jia, Huizhen; Panja, Sudipta; Hang, Yu; Sil, Diptesh; Oupicky, David] Univ Nebraska, Dept Pharmaceut Sci, Coll Pharm, Ctr Drug Delivery & Nanomed,Med Ctr, Omaha, NE 68182 USA; [Foley, Jackson; Holbert, Cassandra E.; Stewart, Tracy Murray; Casero, Robert A., Jr.] Sidney Kimmel Comprehens Canc Ctr, Johns Hopkins Sch Med, Baltimore, MD USA; [Smith, Ly…		Oupicky, D (通讯作者)，Univ Nebraska, Dept Pharmaceut Sci, Coll Pharm, Ctr Drug Delivery & Nanomed,Med Ctr, Omaha, NE 68182 USA.	david.oupicky@unmc.edu		Holbert, Cassandra/0000-0002-4869-1301				Akyol Z, 2016, BIOMED PHARMACOTHER, V84, P2029, DOI 10.1016/j.biopha.2016.11.016; Alexander ET, 2020, MOL CANCER THER, V19, P2012, DOI 10.1158/1535-7163.MCT-19-1116; Alexander ET, 2017, ONCOTARGET, V8, P84140, DOI 10.18632/oncotarget.20493; Alexiou GA, 2019, J BUON, V24, P397; Allen WL, 2007, MOL CANCER THER, V6, P128, DOI 10.1158/1535-7163.MCT-06-0303; Ballarin-Gonzalez B, 2014, CANCER LETT, V35…	70	0	0	2	2	ELSEVIER	AMSTERDAM	RADARWEG 29, 1043 NX AMSTERDAM, NETHERLANDS		2772-9508		BIOMATER ADV	Biomater. Adv.	MAY	2022	136
J	Kakwere, H; Ingham, ES; Tumbale, SK; Ferrara, KW				Kakwere, Hamilton; Ingham, Elizabeth S.; Tumbale, Spencer K.; Ferrara, Katherine W.			Gemcitabine-retinoid prodrug loaded nanoparticles display in vitro antitumor efficacy towards drug-resilient human PANC-1 pancreatic cancer cells	MATERIALS SCIENCE AND ENGINEERING C-MATERIALS FOR BIOLOGICAL APPLICATIONS			English	Article						Pancreatic cancer; Gemcitabine-retinoic acid prodrug; Drug resistance; Nanoparticle drug carrier; Antitumor efficacy	POLYMER PRODRUGS; NAB-PACLITAXEL; CO-DELIVERY; ACID; CONJUGATE; SQUALENOYLATION; CYTOTOXICITY; EXPRESSION; MULTIPLE; PLATFORM	The treatment of pancreatic cancer with gemcitabine is hampered by its rapid metabolism in vivo, the dense stroma around the tumor site which prevents the drug from reaching the cancerous cells and drug resistance. To address these challenges, this study describes the preparation of a retinoid prodrug of gemcitabine, GemRA (gemcitabine conjugated to retinoic acid), and its formulation into a nano…	[Kakwere, Hamilton; Tumbale, Spencer K.; Ferrara, Katherine W.] Stanford Univ, Dept Radiol, Mol Imaging Program Stanford MIPS, Stanford, CA 94305 USA; [Ingham, Elizabeth S.] Univ Calif Davis, Dept Biomed Engn, Davis, CA 95616 USA		Ferrara, KW (通讯作者)，Stanford Univ, Dept Radiol, Mol Imaging Program Stanford MIPS, Stanford, CA 94305 USA.	kwferrar@stanford.edu			National Institutes of Health [NIHR01CA112356, NIHR01CA134659, NIHR01CA199658, NIHR01CA210553, NIHR01CA211602]	National Institutes of Health(United States Department of Health & Human ServicesNational Institutes of Health (NIH) - USA)	This work was supported by funding from National Institutes of Health grants NIHR01CA112356, NIHR01CA134659, NIHR01CA199658, NIHR01CA210553 and NIHR01CA211602.	ABBRUZZESE JL, 1991, J CLIN ONCOL, V9, P491, DOI 10.1200/JCO.1991.9.3.491; Abu-Fayyad A, 2017, INT J PHARMACEUT, V528, P463, DOI 10.1016/j.ijpharm.2017.06.031; Adams ML, 2003, J PHARM SCI-US, V92, P1343, DOI 10.1002/jps.10397; Adamska A, 2017, INT J MOL SCI, V18, DOI 10.3390/ijms18071338; Amrutkar M, 2017, CANCERS, V9, DOI 10.3390/cancers9110157; Andersen MH, 2007, CLIN CANCER RES, V13, P5991, DO…	48	6	6	7	62	ELSEVIER	AMSTERDAM	RADARWEG 29, 1043 NX AMSTERDAM, NETHERLANDS	0928-4931	1873-0191		MAT SCI ENG C-MATER	Mater. Sci. Eng. C-Mater. Biol. Appl.	DEC	2020	117
J	He, J; Li, FZ; Zhou, Y; Hou, XY; Liu, SS; Li, XC; Zhang, YW; Jing, XQ; Yang, LP				He, Jun; Li, Fazhao; Zhou, Yan; Hou, Xuyang; Liu, Sushun; Li, Xinchun; Zhang, Yawei; Jing, Xiaoqian; Yang, Leping			LncRNA XLOC_006390 promotes pancreatic carcinogenesis and glutamate metabolism by stabilizing c-Myc	CANCER LETTERS			English	Article						LncRNA; XLOC_006390; Pancreatic cancer; c-Myc; GDH1	LONG NONCODING RNA; AEROBIC GLYCOLYSIS; CANCER; EXPRESSION; EVOLUTION	The role of lncRNAs in the regulation of glutamate metabolism and metabolic reprogramming of pancreatic cancer (PC) during nutrient deprivation is largely unknown. Our study found that alpha-ketoglutarate (aKG) levels were significantly reduced in the absence of XLOC_006390. We subsequently confirmed that the decrease in aKG was mainly due to the downregulation of glutamate dehydrogenase 1 (GDH1)…	[He, Jun; Li, Fazhao; Zhou, Yan; Hou, Xuyang; Liu, Sushun; Li, Xinchun; Zhang, Yawei; Yang, Leping] Cent South Univ, Xiangya Hosp 2, Dept Gen Surg, Changsha 410011, Hunan, Peoples R China; [Jing, Xiaoqian] Shanghai Jiao Tong Univ, Sch Med, Ruijin Hosp, Dept Surg, Shanghai 200025, Peoples R China		Yang, LP (通讯作者)，Cent South Univ, Xiangya Hosp 2, Dept Gen Surg, Changsha 410011, Hunan, Peoples R China.	502257@csu.edu.cn		Yang, Leping/0000-0002-9614-9066	National Natural Science Foundation of China [81472738, 81902374]	National Natural Science Foundation of China(National Natural Science Foundation of China (NSFC))	This work was supported by the National Natural Science Foundation of China (81472738) and (81902374). We thank seqhealth technology co., LTD supplies RIP technical support.	Altman BJ, 2016, NAT REV CANCER, V16, P619, DOI 10.1038/nrc.2016.71; Cheng X, 2017, TOXICOL SCI, V158, P36, DOI 10.1093/toxsci/kfx073; David CJ, 2010, NATURE, V463, P364, DOI 10.1038/nature08697; DeBerardinis RJ, 2007, P NATL ACAD SCI USA, V104, P19345, DOI 10.1073/pnas.0709747104; Gao P, 2009, NATURE, V458, P762, DOI 10.1038/nature07823; Hanahan D, 2011, CELL, V144, P646, DOI 10.1016/j.cell.2011…	24	25	25	2	14	ELSEVIER IRELAND LTD	CLARE	ELSEVIER HOUSE, BROOKVALE PLAZA, EAST PARK SHANNON, CO, CLARE, 00000, IRELAND	0304-3835	1872-7980		CANCER LETT	Cancer Lett.		2020	469
J	Xu, C; Yu, Y; Ding, F				Xu, Chao; Yu, Yue; Ding, Fei			Microarray analysis of circular RNA expression profiles associated with gemcitabine resistance in pancreatic cancer cells	ONCOLOGY REPORTS			English	Article						pancreatic cancer; circular RNAs; non-coding RNA; microarray	PATHWAY; CARCINOMA; REVEALS; GROWTH	Pancreatic cancer (PC) is one of the most malignant tumors of the digestive system due to its rapid progression, metastasis and resistance to chemotherapy. Gemcitabine (GEM) chemotherapy is the first-choice treatment for advanced PC. However, the effect of GEM-based chemotherapy on PC is limited due to the development of chemoresistance, and the molecular mechanisms underlying this resistance hav…	[Xu, Chao; Yu, Yue; Ding, Fei] Anhui Med Univ, Affiliated Prov Hosp, Dept Gastroenterol, 17 Lujiang Rd, Hefei 230001, Anhui, Peoples R China		Xu, C (通讯作者)，Anhui Med Univ, Affiliated Prov Hosp, Dept Gastroenterol, 17 Lujiang Rd, Hefei 230001, Anhui, Peoples R China.	xuchaoseu@126.com			Natural Science Foundation of Anhui province [1508085SQH224]	Natural Science Foundation of Anhui province(Natural Science Foundation of Anhui Province)	This study was supported by the Natural Science Foundation of Anhui province (grant no. 1508085SQH224).	Ahmed I, 2016, ONCOTARGET, V7, P36366, DOI 10.18632/oncotarget.8917; Bonizzato A, 2016, BLOOD CANCER J, V6, DOI 10.1038/bcj.2016.81; Dong J, 2011, ARCH MED RES, V42, P8, DOI 10.1016/j.arcmed.2011.01.006; Fan XM, 2017, BIOMED RES INT, V2017, DOI 10.1155/2017/5135781; Hansen TB, 2013, NATURE, V495, P384, DOI 10.1038/nature11993; Huang MG, 2016, ONCOTARGET, V7, P47186, DOI 10.18632/oncotarget.9706; …	33	29	33	0	12	SPANDIDOS PUBL LTD	ATHENS	POB 18179, ATHENS, 116 10, GREECE	1021-335X	1791-2431		ONCOL REP	Oncol. Rep.	JUL	2018	40	1
J	Gao, C; Wei, JE; Tang, TT; Huang, ZN				Gao, Chang; Wei, Jiaen; Tang, Tingting; Huang, Zunnan			Role of microRNA-33a in malignant cells	ONCOLOGY LETTERS			English	Review						microRNAs; biomarkers; oncogenes; tumor suppressors; carcinogenesis	HEPATOCELLULAR-CARCINOMA; DOWN-REGULATION; BREAST-CANCER; LUNG-CANCER; MESENCHYMAL TRANSITION; MIR-33A SUPPRESSES; PANCREATIC-CANCER; CHOLESTEROL-METABOLISM; COLORECTAL-CANCER; SIGNALING PATHWAY	Cancer causes most of the mortality and morbidity worldwide, with a significant increase in incidence during recent years. MicroRNAs (miRNAs/miRs) are non-coding small RNAs capable of regulating gene expression. They regulate crucial cellular processes, including proliferation, differentiation, metastasis and apoptosis. Therefore, abnormal miRNA expression is associated with multiple diseases, in…	[Gao, Chang; Wei, Jiaen; Tang, Tingting; Huang, Zunnan] Guangdong Med Univ, Sch Pharm, Key Lab Res & Dev Nat Drugs Guangdong Prov, Dongguan 523808, Guangdong, Peoples R China; [Gao, Chang; Wei, Jiaen; Tang, Tingting; Huang, Zunnan] Guangdong Med Univ, Key Lab Big Data Min & Precis Drug Design, Res Platform Serv Management Ctr, 1 Xincheng Rd, Dongguan 523808, Guangdong, Peoples R China; [Huang, Zu…		Huang, ZN (通讯作者)，Guangdong Med Univ, Key Lab Big Data Min & Precis Drug Design, Res Platform Serv Management Ctr, 1 Xincheng Rd, Dongguan 523808, Guangdong, Peoples R China.	zn_huang@yahoo.com	Huang, Zunnan/M-5214-2019	Huang, Zunnan/0000-0002-5821-703X	National Natural Science Foundation of China [31770774]; Provincial Major Project of Basic or Applied Research in Natural Science, Guangdong Provincial Education Department [2016KZDXM038]	National Natural Science Foundation of China(National Natural Science Foundation of China (NSFC)); Provincial Major Project of Basic or Applied Research in Natural Science, Guangdong Provincial Education Department	The present review was supported by the National Natural Science Foundation of China (grant no. 31770774) and the Provincial Major Project of Basic or Applied Research in Natural Science, Guangdong Provincial Education Department (grant no. 2016KZDXM038).	Abnet CC, 2018, GASTROENTEROLOGY, V154, P360, DOI 10.1053/j.gastro.2017.08.023; Acunzo M, 2012, ONCOGENE, V31, P634, DOI 10.1038/onc.2011.260; Acunzo Mario, 2015, Adv Biol Regul, V57, P1, DOI 10.1016/j.jbior.2014.09.013; Amaar Yousef G, 2019, Oncotarget, V10, P123, DOI 10.18632/oncotarget.26498; Arnold M, 2015, GUT, V64, P381, DOI 10.1136/gutjnl-2014-308124; Awad AJ, 2014, NEUROSURG FOCUS, V37, D…	141	4	5	2	4	SPANDIDOS PUBL LTD	ATHENS	POB 18179, ATHENS, 116 10, GREECE	1792-1074	1792-1082		ONCOL LETT	Oncol. Lett.	SEP	2020	20	3
J	Hasegawa, Y; Ijichi, H; Saito, K; Ishigaki, K; Takami, M; Sekine, R; Usami, S; Nakai, Y; Koike, K; Kubota, N				Hasegawa, Yoko; Ijichi, Hideaki; Saito, Kei; Ishigaki, Kazunaga; Takami, Maki; Sekine, Rie; Usami, Satoshi; Nakai, Yousuke; Koike, Kazuhiko; Kubota, Naoto			Protein intake after the initiation of chemotherapy is an independent prognostic factor for overall survival in patients with unresectable pancreatic cancer: A prospective cohort study	CLINICAL NUTRITION			English	Article						Unresectable pancreatic cancer; Chemotherapy; Nutritional status; Food frequency questionnaire; Protein intake	WEIGHT; NUTRITION; THERAPY	Background & aims: This study was conducted to investigate the nutritional status and longitudinal dietary intake during the course of chemotherapy, and their relationships with the survival in patients with unresectable pancreatic cancer. Methods: A prospective cohort study was conducted in 38 patients with unresectable pancreatic cancer receiving chemotherapy between January 2018 and November 2…	[Hasegawa, Yoko; Ijichi, Hideaki; Takami, Maki; Sekine, Rie; Kubota, Naoto] Univ Tokyo Hosp, Clin Nutr Ctr, Bunkyo Ku, 7-3-1 Hongo, Tokyo 1138655, Japan; [Ijichi, Hideaki; Saito, Kei; Ishigaki, Kazunaga; Nakai, Yousuke; Koike, Kazuhiko] Univ Tokyo, Grad Sch Med, Dept Gastroenterol, Bunkyo Ku, 7-3-1 Hongo, Tokyo 1138655, Japan; [Usami, Satoshi] Univ Tokyo, Grad Sch Educ, Bunkyo Ku, 7-3-1 Hongo, To…		Kubota, N (通讯作者)，Univ Tokyo Hosp, Dept Diabet & Metab Dis, Clin Nutr Ctr, Bunkyo Ku, 7-3-1 Hongo, Tokyo 1138655, Japan.; Ijichi, H (通讯作者)，Univ Tokyo Hosp, Dept Gastroenterol, Clin Nutr Ctr, Bunkyo Ku, 7-3-1 Hongo, Tokyo 1138655, Japan.	nkubota-tky@umin.ac.jp	Nakai, Yousuke/H-2964-2019; Ijichi, Hideaki/AAE-6692-2022; IJICHI, Hideaki/AGZ-2874-2022	Nakai, Yousuke/0000-0001-7411-1385; Ijichi, Hideaki/0000-0002-2379-7986; IJICHI, Hideaki/0000-0002-2379-7986; Hasegawa, Yoko/0000-0002-2921-0736	Foundation for Promotion of Cancer Research Japan	Foundation for Promotion of Cancer Research Japan	Funding statement This study was supported by a grant from the Foundation for Promotion of Cancer Research Japan (YH, 2017) . The funder played no role in the design, analysis, or preparation of this article.	Arends J, 2017, CLIN NUTR, V36, P11, DOI 10.1016/j.clnu.2016.07.015; Bonds M, 2019, J CLIN MED, V8, DOI 10.3390/jcm8081205; Bray F, 2018, CA-CANCER J CLIN, V68, P394, DOI 10.3322/caac.21492; Cancer Information Service, NAT CANC CTR J CANC; Cao DX, 2010, CLIN NUTR, V29, P72, DOI 10.1016/j.clnu.2009.07.001; Davidson W, 2004, CLIN NUTR, V23, P239, DOI 10.1016/j.clnu.2003.07.001; DETSKY AS, 1987, JPE…	23	2	2	1	1	CHURCHILL LIVINGSTONE	EDINBURGH	JOURNAL PRODUCTION DEPT, ROBERT STEVENSON HOUSE, 1-3 BAXTERS PLACE, LEITH WALK, EDINBURGH EH1 3AF, MIDLOTHIAN, SCOTLAND	0261-5614	1532-1983		CLIN NUTR	Clin. Nutr.	JUL	2021	40	7
J	Sankarasubramanian, S; Pfohl, U; Regenbrecht, CRA; Reinhard, C; Wedeken, L				Sankarasubramanian, Sushmitha; Pfohl, Ulrike; Regenbrecht, Christian R. A.; Reinhard, Christoph; Wedeken, Lena			Context Matters-Why We Need to Change From a One Size Fits all Approach to Made-to-Measure Therapies for Individual Patients With Pancreatic Cancer	FRONTIERS IN CELL AND DEVELOPMENTAL BIOLOGY			English	Review						pancreatic ductal adenocarcinoma (PDAC); tumor heterogeneity; KRAS; 3D cell culture models; personalized medicine; patient-derived tumor organoids; combined targeted and phenotypic approach; reverse clinical engineering	GROWTH-FACTOR RECEPTOR; PHASE-III TRIAL; C-KI-RAS; TGF-BETA; DUCTAL ADENOCARCINOMA; ABERRANT METHYLATION; TUMOR-SUPPRESSOR; DNA METHYLATION; MEK INHIBITION; PROGNOSTIC VALUE	Pancreatic cancer is one of the deadliest cancers and remains a major unsolved health problem. While pancreatic ductal adenocarcinoma (PDAC) is associated with driver mutations in only four major genes (KRAS, TP53, SMAD4, and CDKN2A), every tumor differs in its molecular landscape, histology, and prognosis. It is crucial to understand and consider these differences to be able to tailor treatment …	[Sankarasubramanian, Sushmitha; Pfohl, Ulrike; Regenbrecht, Christian R. A.; Reinhard, Christoph; Wedeken, Lena] CELLphen GmbH, Berlin, Germany; [Sankarasubramanian, Sushmitha] Univ Klinikum Erlangen, Dept Surg, Erlangen, Germany; [Pfohl, Ulrike; Regenbrecht, Christian R. A.; Reinhard, Christoph; Wedeken, Lena] ASC Oncol GmbH, Berlin, Germany; [Pfohl, Ulrike] Goethe Univ Frankfurt Main, Inst Mol …		Wedeken, L (通讯作者)，CELLphen GmbH, Berlin, Germany.; Wedeken, L (通讯作者)，ASC Oncol GmbH, Berlin, Germany.	lena.wedeken@cellphenomics.com			European Union [861196]	European Union(European Commission)	SS has received funding from the European Union's Horizon 2020 research and innovation program under the Marie Sklodowska-Curie Grant agreement No 861196.	Adams CR, 2019, ELIFE, V8, DOI 10.7554/eLife.45313; Adjei AA, 2001, JNCI-J NATL CANCER I, V93, P1062, DOI 10.1093/jnci/93.14.1062; Aguilera KY, 2021, FRONT CELL DEV BIOL, V9, DOI 10.3389/fcell.2021.671022; Aguirre AJ, 2003, GENE DEV, V17, P3112, DOI 10.1101/gad.1158703; Aguirre AJ, 2017, CANCER CELL, V32, P185, DOI 10.1016/j.ccell.2017.07.007; Ahmed S., 2019, J CANC TREAT DIAGN, V3, P1, DOI [10.2…	275	0	0	1	1	FRONTIERS MEDIA SA	LAUSANNE	AVENUE DU TRIBUNAL FEDERAL 34, LAUSANNE, CH-1015, SWITZERLAND	2296-634X			FRONT CELL DEV BIOL	Front. Cell. Dev. Biol.	NOV 4	2021	9
J	Raufi, AG; Liguori, NR; Carlsen, L; Parker, C; Borrero, LH; Zhang, SL; Tian, XB; Louie, A; Zhou, LL; Seyhan, AA; El-Deiry, WS				Raufi, Alexander G.; Liguori, Nicholas R.; Carlsen, Lindsey; Parker, Cassandra; Hernandez Borrero, Liz; Zhang, Shengliang; Tian, Xiaobing; Louie, Anna; Zhou, Lanlan; Seyhan, Attila A.; El-Deiry, Wafik S.			Therapeutic Targeting of Autophagy in Pancreatic Ductal Adenocarcinoma	FRONTIERS IN PHARMACOLOGY			English	Review						autophagy; pancreatic cancer; MEK inhibitors; ONC212; chloroquine; Atg5; LC3; beclin 1	ENDOPLASMIC-RETICULUM STRESS; HYPOXIA-INDUCIBLE FACTOR; SMALL-MOLECULE NSC59984; COLORECTAL-CANCER; CELL-SURVIVAL; RESTORES P53; ER STRESS; TRANSLATIONAL CONTROL; ANTITUMOR-ACTIVITY; KINASE ULK1	Pancreatic ductal adenocarcinoma (PDAC) is an aggressive disease characterized by early metastasis, late detection, and poor prognosis. Progress towards effective therapy has been slow despite significant efforts. Novel treatment approaches are desperately needed and autophagy, an evolutionary conserved process through which proteins and organelles are recycled for use as alternative energy sourc…	[Raufi, Alexander G.; Liguori, Nicholas R.; Carlsen, Lindsey; Parker, Cassandra; Hernandez Borrero, Liz; Zhang, Shengliang; Tian, Xiaobing; Louie, Anna; Zhou, Lanlan; Seyhan, Attila A.; El-Deiry, Wafik S.] Brown Univ, Warren Alpert Med Sch, Lab Translat Oncol & Expt Canc Therapeut, Providence, RI 02912 USA; [Raufi, Alexander G.; El-Deiry, Wafik S.] Lifespan Hlth Syst & Brown Univ, Dept Med, Div H…		Raufi, AG; El-Deiry, WS (通讯作者)，Brown Univ, Warren Alpert Med Sch, Lab Translat Oncol & Expt Canc Therapeut, Providence, RI 02912 USA.; Raufi, AG; El-Deiry, WS (通讯作者)，Lifespan Hlth Syst & Brown Univ, Dept Med, Div Hematol Oncol, Providence, RI 02912 USA.; Raufi, AG; El-Deiry, WS (通讯作者)，Lifespan Hlth Syst & Brown Univ, Joint Program Canc Biol, Providence, RI 02912 USA.; Raufi, AG; El-Deiry, WS (通讯作…	wafik@brown.edu; alexander_raufi@brown.edu						Akin D, 2014, AUTOPHAGY, V10, P2021, DOI 10.4161/auto.32229; Allen JE, 2013, SCI TRANSL MED, V5, DOI 10.1126/scitranslmed.3004828; Amaravadi RK, 2012, AUTOPHAGY, V8, P1383, DOI 10.4161/auto.20958; B'chir W, 2013, NUCLEIC ACIDS RES, V41, P7683, DOI 10.1093/nar/gkt563; Bago R, 2014, BIOCHEM J, V463, P413, DOI 10.1042/BJ20140889; Bassett EA, 2008, CLIN CANCER RES, V14, P6376, DOI 10.1158/1078-0432.C…	153	1	1	3	5	FRONTIERS MEDIA SA	LAUSANNE	AVENUE DU TRIBUNAL FEDERAL 34, LAUSANNE, CH-1015, SWITZERLAND		1663-9812		FRONT PHARMACOL	Front. Pharmacol.	NOV 30	2021	12
J	Zhou, Y; Zhou, WX; Chen, XL; Wang, QB; Li, C; Chen, QJ; Zhang, Y; Lu, YF; Ding, XY; Jiang, C				Zhou, Yu; Zhou, Wenxi; Chen, Xinli; Wang, Qingbing; Li, Chao; Chen, Qinjun; Zhang, Yu; Lu, Yifei; Ding, Xiaoyi; Jiang, Chen			Bone marrow mesenchymal stem cells-derived exosomes for penetrating and targeted chemotherapy of pancreatic cancer	ACTA PHARMACEUTICA SINICA B			English	Article						Pancreatic cancer; Exosomes; Drug delivery; Penetration; Target therapy	TETRASPANIN PROTEINS; NAB-PACLITAXEL; DELIVERY; GEMCITABINE; THERAPY; STRATEGIES; VEHICLES; OVERCOME; SIRNA	Pancreatic ductal adenocarcinoma (PDAC) is one of the most intractable malignancy, with an only 6% 5-year relative survival rate. The dismal therapeutic effect is attributed to the chemotherapy resistance and unique pathophysiology with abundant inflammatory cytokines and abnormal hyperplasia of extracellular matrix (ECM). Based on the theory that bone marrow mesenchymal stem cells (BM-MSCs) can …	[Zhou, Yu; Wang, Qingbing; Ding, Xiaoyi] Shanghai Jiao Tong Univ, Ruijin Hosp, Sch Med, Dept Intervent Radiol, Shanghai 200025, Peoples R China; [Zhou, Wenxi; Chen, Xinli; Li, Chao; Chen, Qinjun; Zhang, Yu; Lu, Yifei; Jiang, Chen] Fudan Univ, Sch Pharm, Dept Pharmaceut, Key Lab Smart Drug Delivery,Minist Educ,State Key, Shanghai 200032, Peoples R China		Ding, XY (通讯作者)，Shanghai Jiao Tong Univ, Ruijin Hosp, Sch Med, Dept Intervent Radiol, Shanghai 200025, Peoples R China.; Jiang, C (通讯作者)，Fudan Univ, Sch Pharm, Dept Pharmaceut, Key Lab Smart Drug Delivery,Minist Educ,State Key, Shanghai 200032, Peoples R China.	dxy10456@rjh.com.cn; jiangchen@shmu.edu.cn	Lu, Yifei/AAF-9847-2021; Chen, Han/A-1359-2008	Chen, Han/0000-0001-9477-5541; Lu, Yifei/0000-0003-2268-2738	National Science Fund for Distinguished Young Scholars (China) [81425023]; National Natural Science Foundation of China [81872808]; Program of Shanghai Academic Research Leader (China) [18XD1400500]	National Science Fund for Distinguished Young Scholars (China)(National Natural Science Foundation of China (NSFC)National Science Fund for Distinguished Young Scholars); National Natural Science Foundation of China(National Natural Science Foundation of China (NSFC)); Program of Shanghai Academic Research Leader (China)	We wish to thank the kind help from Dr. Tao Sun, associate professor from Department of Pharmaceutics, School of Pharmacy, Fudan University (Shanghai, China), in synthesis of GEMP. We also acknowledge the support from National Science Fund for Distinguished Young Scholars (grant No. 81425023, China), National Natural Science Foundation of China (grant No. 81872808) and Program of Shanghai Academi…	Adiseshaiah PP, 2016, NAT REV CLIN ONCOL, V13, P750, DOI 10.1038/nrclinonc.2016.119; Ady JW, 2014, ONCOLYTIC VIROTHER, V3, P35, DOI 10.2147/OV.S53858; Alvarez R, 2013, BRIT J CANCER, V109, P926, DOI 10.1038/bjc.2013.415; Alvarez-Erviti L, 2011, NAT BIOTECHNOL, V29, P341, DOI 10.1038/nbt.1807; Batrakova EV, 2015, J CONTROL RELEASE, V219, P396, DOI 10.1016/j.jconrel.2015.07.030; Benien P, 2014, FUT…	47	39	40	5	19	INST MATERIA MEDICA, CHINESE ACAD MEDICAL SCIENCES	BEIJING	C/O EDITORIAL BOARD OF ACTA PHARMACEUTICA SINICA, 1 XIANNONGTAN ST, BEIJING, 100050, PEOPLES R CHINA	2211-3835	2211-3843		ACTA PHARMACOL SIN B	Acta Pharm. Sin. B	AUG	2020	10	8
J	Cohen, R; Neuzillet, C; Tijeras-Raballand, A; Faivre, S; de Gramont, A; Raymond, E				Cohen, Romain; Neuzillet, Cindy; Tijeras-Raballand, Annemilai; Faivre, Sandrine; de Gramont, Armand; Raymond, Eric			Targeting cancer cell metabolism in pancreatic adenocarcinoma	ONCOTARGET			English	Article						glycolysis; warburg effect; metformin; glutamine; hypoxia	FATTY-ACID SYNTHASE; PYRUVATE-KINASE M2; HYPOXIA-INDUCIBLE FACTOR-1-ALPHA; ACUTE LYMPHOBLASTIC-LEUKEMIA; RAS-TRANSFORMED CELLS; DE-NOVO LIPOGENESIS; TUMOR-GROWTH; ASPARAGINE SYNTHETASE; LACTIC-ACID; HEXOSAMINE BIOSYNTHESIS	Pancreatic ductal adenocarcinoma (PDAC) is expected to become the second leading cause of cancer death by 2030. Current therapeutic options are limited, warranting an urgent need to explore innovative treatment strategies. Due to specific microenvironment constraints including an extensive desmoplastic stroma reaction, PDAC faces major metabolic challenges, principally hypoxia and nutrient depriv…	[Cohen, Romain; Neuzillet, Cindy] PRES Paris 7 Diderot, Beaujon Univ Hosp, AP HP, INSERM,U728, Clichy La Garenne, France; [Neuzillet, Cindy] Henri Mondor Univ Hosp, Dept Med Oncol, Creteil, France; [Tijeras-Raballand, Annemilai] AAREC Filia Res, Translat Dept, Boulogne, France; [Faivre, Sandrine; Raymond, Eric] CHU Vaudois, Dept Oncol, Med Oncol, CH-1011 Lausanne, Switzerland; [de Gramont, Armand…		Raymond, E (通讯作者)，CHU Vaudois, Dept Oncol, Med Oncol, CH-1011 Lausanne, Switzerland.	eric.raymond@chuv.ch	Cohen, Romain/AAC-9089-2019; NEUZILLET, Cindy/K-1378-2017	Cohen, Romain/0000-0001-9602-5162; Faivre, Sandrine/0000-0002-1590-485X; NEUZILLET, Cindy/0000-0001-7037-7477				Alfarouk Khalid O, 2014, Oncoscience, V1, P777; Alo PL, 2007, ANTICANCER RES, V27, P2523; Anastasiou D, 2011, SCIENCE, V334, P1278, DOI 10.1126/science.1211485; Andrzejewski S, 2014, CANCER METAB, V2, DOI 10.1186/2049-3002-2-12; Antone PD, 2012, MED HYPOTHESES, V79, P388, DOI 10.1016/j.mehy.2012.06.002; Avramis VI, 2002, BLOOD, V99, P1986, DOI 10.1182/blood.V99.6.1986; Bailey CJ, 1996, NEW ENGL J…	172	79	81	3	22	IMPACT JOURNALS LLC	ORCHARD PARK	6666 E QUAKER ST, STE 1, ORCHARD PARK, NY 14127 USA		1949-2553		ONCOTARGET	Oncotarget	JUL 10	2015	6	19
J	Popa, A; Georgescu, M; Popa, SG; Nica, AE; Georgesco, EF				Popa, Adina; Georgescu, Milena; Popa, Simona Georgiana; Nica, Adriana Elena; Georgesco, Eugen Florin			New insights in the molecular pathways linking obesity, type 2 diabetes and cancer	ROMANIAN JOURNAL OF MORPHOLOGY AND EMBRYOLOGY			English	Review						insulin-like growth factor system; adipocytokines; G protein-coupled receptors; tyrosine kinase receptors; signaling	GENETIC SUSCEPTIBILITY VARIANTS; INSULIN-RECEPTOR ISOFORMS; POPULATION-BASED COHORT; FETUIN-A LEVELS; BREAST-CANCER; METABOLIC SYNDROME; ADIPOSE-TISSUE; COLORECTAL-CANCER; NICOTINAMIDE PHOSPHORIBOSYLTRANSFERASE; PANCREATIC-CANCER	Steadily, cancer is becoming the first cause of mortality, with over 9 million deaths estimated in 2018. Increasing evidence supports a direct association between obesity, type 2 diabetes mellitus (T2DM) and cancer, with a higher risk of cancer mortality especially for some of the most common malignancies, such as breast, colon, and rectal cancers. So far, several mechanisms underlying the cancer…	[Popa, Adina; Popa, Simona Georgiana] Univ Med & Pharm Craiova, Dept Diabet Nutr & Metab Dis, 2 Petru Rares St, Craiova 200349, Dolj County, Romania; [Georgescu, Milena] Emergency Cty Hosp, Dept Plast Surg, Craiova, Romania; [Nica, Adriana Elena] Carol Davila Univ Med & Pharm, Dept Anesthesiol & Intens Therapy, Bucharest, Romania; [Georgesco, Eugen Florin] Univ Med & Pharm Craiova, Dept Surg, Cra…		Popa, SG (通讯作者)，Univ Med & Pharm Craiova, Dept Diabet Nutr & Metab Dis, 2 Petru Rares St, Craiova 200349, Dolj County, Romania.	geossim@yahoo.com	Simona, Popa Georgiana/C-9979-2016; MITREA, ADINA/U-2461-2017	Simona, Popa Georgiana/0000-0002-4929-2708;				Bandopadhyay M, 2014, EXPERT OPIN THER TAR, V18, P883, DOI 10.1517/14728222.2014.925447; Basen-Engquist K, 2011, CURR ONCOL REP, V13, P71, DOI 10.1007/s11912-010-0139-7; Belfiore A, 2017, ENDOCR REV, V38, P379, DOI 10.1210/er.2017-00073; Belfiore A, 2009, ENDOCR REV, V30, P586, DOI 10.1210/er.2008-0047; Booth A, 2015, HORM MOL BIOL CLIN I, V21, P57, DOI 10.1515/hmbci-2014-0037; Boutari C, 2018, M…	128	1	1	0	2	EDITURA ACAD ROMANE	BUCURESTI	CALEA 13 SEPTEMBRIE NR 13, SECTOR 5, BUCURESTI 050711, ROMANIA	1220-0522	2066-8279		ROM J MORPHOL EMBRYO	Rom. J. Morphol. Embryol.		2019	60	4
J	Won, EJ; Park, H; Chang, SH; Kim, JH; Kwon, H; Cho, YS; Yoon, TJ				Won, Eun-Jeong; Park, Hyeji; Chang, Seung-Hee; Kim, Jin Hyun; Kwon, Hojeong; Cho, Young-Seok; Yoon, Tae-Jong			One-shot dual gene editing for drug-resistant pancreatic cancer therapy	BIOMATERIALS			English	Article						Nanoliposome; Gene editing; Drug-resistance; Pancreatic cancer; Protein delivery	ONCOGENIC KRAS; GEMCITABINE RESISTANCE; CELLS; METABOLISM; INCREASES; DELIVERY	It is challenging to diagnose patients with pancreatic ductal adenocarcinoma (PDAC) early on, and their treat-ment is often complex. Gemcitabine (GEM) is the first-line treatment for PDAC, but its efficacy is limited in most patients due to the GEM resistance from KRAS and P53 gene mutations. We describe the correction of a double gene mutation and therapeutic effect for the GEM resistant PDAC. B…	[Won, Eun-Jeong; Chang, Seung-Hee; Kim, Jin Hyun; Yoon, Tae-Jong] Ajou Univ, Res Inst Pharmaceut Sci & Technol RIPST, Coll Pharm, Lab Nanopharm, Suwon, South Korea; [Park, Hyeji; Cho, Young-Seok] Catholic Univ Korea, Coll Med, Seoul St Marys Hosp, Dept Internal Med, Seoul 06591, South Korea; [Kwon, Hojeong] NYU, Coll Arts & Sci, Dept Anthropol, New York, NY USA; [Chang, Seung-Hee; Kim, Jin Hyun; …		Yoon, TJ (通讯作者)，Ajou Univ, Res Inst Pharmaceut Sci & Technol RIPST, Coll Pharm, Lab Nanopharm, Suwon, South Korea.; Cho, YS (通讯作者)，Catholic Univ Korea, Coll Med, Seoul St Marys Hosp, Dept Internal Med, Seoul 06591, South Korea.	yscho@catholic.ac.kr; tjyoon@ajou.ac.kr		Cho, Young-Seok/0000-0003-1537-3427; Park, Hyeji/0000-0002-2773-9994; Yoon, Tae-Jong/0000-0002-1605-2193	GRRC program of Gyeonggi province [GRRC 2016B02]; National Foundation Research of Korea [2019R1F1A1058879]	GRRC program of Gyeonggi province; National Foundation Research of Korea	This work was supported by the GRRC program of Gyeonggi prov-ince (GRRC 2016B02, Photonics-Medical Convergence Technology Research Center) and funded by a grant (No. 2019R1F1A1058879) from the National Foundation Research of Korea.	Binenbaum Y, 2015, DRUG RESIST UPDATE, V23, P55, DOI 10.1016/j.drup.2015.10.002; Cai WQ, 2021, ANGEW CHEM INT EDIT, V60, P8596, DOI 10.1002/anie.202005644; Cavalcante LD, 2014, EUR J PHARMACOL, V741, P8, DOI [10.1010/j.ejphar.2014.07.041, 10.1016/j.ejphar.2014.07.041]; Collins MA, 2012, J CLIN INVEST, V122, P639, DOI 10.1172/JCI59227; Gaudelli NM, 2017, NATURE, V551, P464, DOI 10.1038/nature24644…	36	2	2	4	5	ELSEVIER SCI LTD	OXFORD	THE BOULEVARD, LANGFORD LANE, KIDLINGTON, OXFORD OX5 1GB, OXON, ENGLAND	0142-9612	1878-5905		BIOMATERIALS	Biomaterials	DEC	2021	279
J	Arif, T; Vasilkovsky, L; Refaely, Y; Konson, A; Shoshan-Barmatz, V				Arif, Tasleem; Vasilkovsky, Lilia; Refaely, Yael; Konson, Alexander; Shoshan-Barmatz, Varda			Silencing VDAC1 Expression by siRNA Inhibits Cancer Cell Proliferation and Tumor Growth In Vivo	MOLECULAR THERAPY-NUCLEIC ACIDS			English	Article						cancer; mitochondria; small interfering RNA; voltage-dependent anion channel 1	DEPENDENT ANION CHANNEL; THERAPEUTICS; CHOLESTEROL; RESISTANCE; APOPTOSIS; CALCIUM; DEATH; MICE; ANGIOGENESIS; GLYCOLYSIS	Alterations in cellular metabolism and bioenergetics are vital for cancer cell growth and motility. Here, the role of the mitochondrial protein voltage-dependent anion channel (VDAC1), a master gatekeeper regulating the flux of metabolites and ions between mitochondria and the cytoplasm, in regulating the growth of several cancer cell lines was investigated by silencing VDAC1 expression using sma…	[Arif, Tasleem; Vasilkovsky, Lilia; Konson, Alexander; Shoshan-Barmatz, Varda] Ben Gurion Univ Negev, Dept Life Sci, IL-84105 Beer Sheva, Israel; [Arif, Tasleem; Vasilkovsky, Lilia; Konson, Alexander; Shoshan-Barmatz, Varda] Ben Gurion Univ Negev, Natl Inst Biotechnol Negev, IL-84105 Beer Sheva, Israel; [Refaely, Yael] Soroka Univ, Med Ctr, Dept Cardiothorac Surg, Beer Sheva, Israel; [Refaely, Ya…		Shoshan-Barmatz, V (通讯作者)，Ben Gurion Univ Negev, Natl Inst Biotechnol Negev, Dept Life Sci, IL-84105 Beer Sheva, Israel.	vardasb@bgu.ac.il	Arif, Tasleem/AAA-2741-2020	Arif, Tasleem/0000-0001-9881-0076	National Institute for Biotechnology in the Negev, Ben-Gurion University	National Institute for Biotechnology in the Negev, Ben-Gurion University	This work was supported by a grant from the National Institute for Biotechnology in the Negev, Ben-Gurion University. The support from Phil and Sima Needleman to V.S.-B. is highly acknowledged. The help of Ofer Ovadia in the statistical analysis of the mouse model data and of Eli Aflalo in the histological analysis is highly appreciated.	Abu-Hamad S, 2006, P NATL ACAD SCI USA, V103, P5787, DOI 10.1073/pnas.0600103103; Azoulay-Zohar H, 2004, BIOCHEM J, V377, P347, DOI 10.1042/BJ20031465; Bai ZG, 2012, ONCOL LETT, V3, P135, DOI 10.3892/ol.2011.416; BECKNER ME, 1990, JNCI-J NATL CANCER I, V82, P1836, DOI 10.1093/jnci/82.23.1836; Brahimi-Horn MC, 2012, CANCER RES, V72, P2140, DOI 10.1158/0008-5472.CAN-11-3940; Bumcrot D, 2006, NAT CH…	49	85	86	1	12	NATURE PUBLISHING GROUP	NEW YORK	75 VARICK ST, 9TH FLR, NEW YORK, NY 10013-1917 USA	2162-2531			MOL THER-NUCL ACIDS	Mol. Ther.-Nucl. Acids	APR	2014	3
J	Bost, F; Kaminski, L				Bost, Frederic; Kaminski, Lisa			The metabolic modulator PGC-1 alpha in cancer	AMERICAN JOURNAL OF CANCER RESEARCH			English	Review						PGC1 alpha; prostate cancer; melanoma; breast cancer; pancreatic cancer; metabolism; mitochondria	PROLIFERATOR-ACTIVATED RECEPTOR; TRANSCRIPTIONAL COACTIVATOR PGC-1-ALPHA; CONTROLLING MITOCHONDRIAL BIOGENESIS; FATTY-ACID OXIDATION; PPAR-GAMMA; GENE-EXPRESSION; HEPATIC GLUCONEOGENESIS; ERR-ALPHA; INDUCIBLE COACTIVATOR; 1-ALPHA PGC-1-ALPHA	The peroxisome proliferator-activated receptor gamma coactivator 1 alpha (PGC-1a) is a central modulator of cell metabolism. It regulates mitochondrial biogenesis and oxidative metabolism. Modifications and adaptations in cellular metabolism are hallmarks of cancer cells, thus, it is not surprising that PGC-1a plays a role in cancer. Several recent articles have shown that PGC-1 alpha expression …	[Bost, Frederic; Kaminski, Lisa] Univ Nice Cote dAzur, C3M, Inserm, Ctr Mediterraneen Med Mol INSERM U1065, 151 Route St Antoine de Ginestiere, F-06200 Nice, France		Bost, F (通讯作者)，Univ Nice Cote dAzur, C3M, Inserm, Ctr Mediterraneen Med Mol INSERM U1065, 151 Route St Antoine de Ginestiere, F-06200 Nice, France.	bost@unice.fr	Kaminski, Lisa/ABF-8110-2020; BOST, Frederic/AAN-4691-2020	BOST, Frederic/0000-0003-4509-4701	Fondation ARC pour la recherche sur le Cancer; l'Association pour la Recherche sur les Tumeurs de la Prostate (ARTP); ITMO-Cancer; French government, through the UCAJEDI Investments in the Future project [ANR-15-IDEX-01]; French Ministry of Research	Fondation ARC pour la recherche sur le Cancer(Fondation ARC pour la Recherche sur le Cancer); l'Association pour la Recherche sur les Tumeurs de la Prostate (ARTP); ITMO-Cancer; French government, through the UCAJEDI Investments in the Future project; French Ministry of Research(Ministry of Research, FranceEuropean Commission)	We thank Nathalie Mazure, Stephan Clavel and Nicolas Chevalier for carefully reading the manuscript, and members of the "Targeting prostate cancer cell metabolism" Team for their support. This work was supported by a grant from the Fondation ARC pour la recherche sur le Cancer, l'Association pour la Recherche sur les Tumeurs de la Prostate (ARTP), ITMO-Cancer. It has been supported by the French …	Akimoto T, 2005, J BIOL CHEM, V280, P19587, DOI 10.1074/jbc.M408862200; Anderson R, 2009, BBA-GEN SUBJECTS, V1790, P1059, DOI 10.1016/j.bbagen.2009.04.005; Andersson U, 2001, MOL CELL BIOL, V21, P3738, DOI 10.1128/MCB.21.11.3738-3749.2001; Andrzejewski S, 2017, CELL METAB, V26, P778, DOI 10.1016/j.cmet.2017.09.006; Arany Z, 2008, NATURE, V451, P1008, DOI 10.1038/nature06613; Audet-Walsh E, 2016, …	118	68	69	2	14	E-CENTURY PUBLISHING CORP	MADISON	40 WHITE OAKS LN, MADISON, WI 53711 USA	2156-6976			AM J CANCER RES	Am. J. Cancer Res.		2019	9	2
J	Nagaraju, GP; Aliya, S; Alese, OB				Nagaraju, Ganji Purnachandra; Aliya, Sheik; Alese, Olatunji Boladale			Role of adiponectin in obesity related gastrointestinal carcinogenesis	CYTOKINE & GROWTH FACTOR REVIEWS			English	Review						Obesity; Adiponectin; Signaling pathways; Inflammation; Gastrointestinal carcinogenesis	MOLECULAR-WEIGHT ADIPONECTIN; PANCREATIC-CANCER RISK; LOW PLASMA ADIPONECTIN; CHRONIC HEPATITIS-C; COLORECTAL-CANCER; INSULIN-RESISTANCE; CELL-PROLIFERATION; BARRETTS-ESOPHAGUS; SERUM ADIPONECTIN; ADIPOSE-TISSUE	Adiponectin is produced in the white adipose tissue and is known to have anti-metabolic and anti-inflammatory properties. Serum/plasma adiponectin levels depend on diet, physical activity, and inheritance. Epidemiologic observations suggest a potential link between obesity and gastrointestinal malignancies. Low levels of adiponectin, which are known to occur in obesity, may contribute to the high…	[Nagaraju, Ganji Purnachandra; Alese, Olatunji Boladale] Emory Univ, Winship Canc Inst, Sch Med, Dept Hematol & Med Oncol, Atlanta, GA 30322 USA; [Aliya, Sheik] Jawaharlal Nehru Technol Univ, Dept Biotechnol, Hyderabad 500085, Andhra Pradesh, India		Nagaraju, GP (通讯作者)，Emory Univ, Winship Canc Inst, Sch Med, Dept Hematol & Med Oncol, Atlanta, GA 30322 USA.	pganji@emory.edu; biotechaliya@gmail.com; olatunji.alese@emory.edu	SHEIK, ALIYA/ABF-6526-2021; Nagaraju, Purnachandra/D-4193-2011	SHEIK, ALIYA/0000-0001-5127-312X; Nagaraju, Purnachandra/0000-0002-4989-5234				Adachi M, 2008, HEPATOLOGY, V47, P677, DOI 10.1002/hep.21991; Akiyama T, 2011, DIGESTION, V83, P142, DOI 10.1159/000321810; An W, 2012, EUR J CANCER PREV, V21, P126, DOI 10.1097/CEJ.0b013e32834c9b55; Argiles JM, 2006, CACHEXIA WASTING MOD, P467, DOI [10.1007/978-88-470-0552-5_43, DOI 10.1007/978-88-470-0552-5_43]; Asano T, 2009, J GASTROEN HEPATOL, V24, P1669, DOI 10.1111/j.1440-1746.2009.06039.x…	144	21	22	0	12	ELSEVIER SCI LTD	OXFORD	THE BOULEVARD, LANGFORD LANE, KIDLINGTON, OXFORD OX5 1GB, OXON, ENGLAND	1359-6101	1879-0305		CYTOKINE GROWTH F R	Cytokine Growth Factor Rev.	FEB	2015	26	1
J	Xiao, ZC; Cai, YJ; Wang, XB; Hu, LJ; Lin, MZ; Zhu, KS; Wang, Y; Shuai, XT				Xiao, Zecong; Cai, Yujun; Wang, Xiaobin; Hu, Lijun; Lin, Minzhao; Zhu, Kangshun; Wang, Yong; Shuai, Xintao			Nanodrug simultaneously regulates stromal extracellular matrix and glucose metabolism for effective immunotherapy against orthotopic pancreatic cancer	NANO TODAY			English	Article						Pancreatic tumor stroma; Glucose metabolic competition; Immune cell infiltration; Immune checkpoint blockade; Nanodrug	POLYMERIC VECTOR; SIRNA; NANOCARRIERS; FIBROBLASTS; MACROPHAGES; MODULATION; EXPRESSION; REDUCTION; RESPONSES; PI3K/AKT	The extremely dense stromal extracellular matrix (ECM) and low glucose level affect the infiltration and effector functions of antitumor immune cells, respectively, which remain two concurrent main hurdles for achieving effective immunotherapy in pancreatic tumor. It has been found that the C-X-C motif chemokine ligand 1 (CXCL1) gene negatively regulates the stromal ECM formation, while the gluco…	[Xiao, Zecong; Wang, Xiaobin; Zhu, Kangshun] Guangzhou Med Univ, Affiliated Hosp 2, Dept Minimally Invas Intervent Radiol, Lab Intervent Radiol, Guangzhou 510260, Peoples R China; [Cai, Yujun; Hu, Lijun; Lin, Minzhao] Sun Yat Sen Univ, Sch Mat Sci & Engn, PCFM Lab Minist Educ, Guangzhou 510006, Peoples R China; [Wang, Yong] Jinan Univ, Coll Chem & Mat Sci, Guangzhou 510632, Peoples R China; [Shua…		Zhu, KS (通讯作者)，Guangzhou Med Univ, Affiliated Hosp 2, Dept Minimally Invas Intervent Radiol, Lab Intervent Radiol, Guangzhou 510260, Peoples R China.; Wang, Y (通讯作者)，Jinan Univ, Coll Chem & Mat Sci, Guangzhou 510632, Peoples R China.; Shuai, XT (通讯作者)，Sun Yat Sen Univ, Affiliated Hosp 3, Nanomed Res Ctr, Guangzhou 510630, Peoples R China.	zhksh010@163.com; wangy488@jnu.edu.cn; shuaixt@mail.sysu.edu.cn		Shuai, Xintao/0000-0003-4271-0310	National Natural Science Foundation of China [51933011, 31971296, 52173125, 82102194]; Key Areas Research and Development Program of Guangzhou [202007020006]; Natural Science Foundation of the Guangdong Province [2021A1515010250, 2020A1515111206]; China Postdoctoral Science Foundation [2020M680119]	National Natural Science Foundation of China(National Natural Science Foundation of China (NSFC)); Key Areas Research and Development Program of Guangzhou; Natural Science Foundation of the Guangdong Province(National Natural Science Foundation of Guangdong Province); China Postdoctoral Science Foundation(China Postdoctoral Science Foundation)	Acknowledgements This study was supported by the National Natural Science Foundation of China (51933011, 31971296, 52173125, 82102194) , the Key Areas Research and Development Program of Guangzhou (202007020006) , and Natural Science Foundation of the Guangdong Province (2021A1515010250, 2020A1515111206) , China Postdoctoral Science Foundation (2020M680119) .	Afonso J, 2020, NAT REV UROL, V17, P77, DOI 10.1038/s41585-019-0263-6; Balaban EP, 2016, J CLIN ONCOL, V34, P2654, DOI 10.1200/JCO.2016.67.5561; Bao YY, 2015, ONCOL REP, V34, P1805, DOI 10.3892/or.2015.4158; Benjamin D, 2018, CELL REP, V25, P3047, DOI 10.1016/j.celrep.2018.11.043; Blagih J, 2015, IMMUNITY, V42, P41, DOI 10.1016/j.immuni.2014.12.030; Cabral H, 2011, NAT NANOTECHNOL, V6, P815, DOI …	49	1	1	12	12	ELSEVIER SCI LTD	OXFORD	THE BOULEVARD, LANGFORD LANE, KIDLINGTON, OXFORD OX5 1GB, OXON, ENGLAND	1748-0132	1878-044X		NANO TODAY	Nano Today	JUN	2022	44
J	Newberne, PM; Newberne, JW				Newberne, Paul M.; Newberne, James W.			Lipotropes and cancer	BIOMEDICAL RESEARCH-INDIA			English	Article						Diabetes; choline deficiency; carcinogenesis; neoplasia	METHYL-DEFICIENCY; CHOLINE; KINASE; LIVER; DIET; RATS; PANCREAS; MARKER; FAT	The discipline of thought and action that went into the discovery, development, and application to health of induced animal diabetics and naturally-occurring human diabetics make insulin [7] one of the more interesting medications of the past century and because it relates in a number of ways to choline deficiency carcinogenesis. A brief reference is included here. In 1890 Mering and Minkowski [9…	[Newberne, Paul M.] MIT, Cambridge, MA 02139 USA; [Newberne, Paul M.] Boston Univ, Sch Med, Boston, MA 02118 USA; [Newberne, James W.] Univ Cincinnati, Sch Med, Cincinnati, OH USA; [Newberne, James W.] Good Samaritan Hosp, Cincinnati, OH USA		Newberne, PM (通讯作者)，33 Wildwood Dr, Bedford, MA 01730 USA.							[Anonymous], 2011, WALL STREET J M 1003, pA16; [Anonymous], 1922, J METAB RES, V2, P125; Banting FG, 1922, J LAB CLIN MED, V7, P251; Best CH, 1932, J PHYSIOL-LONDON, V75, P405, DOI 10.1113/jphysiol.1932.sp002899; Best CH, 1935, J PHYSIOL-LONDON, V83, P255, DOI 10.1113/jphysiol.1935.sp003227; CHRISTMAN JK, 1993, J NUTR BIOCHEM, V4, P672, DOI 10.1016/0955-2863(93)90106-7; de Mejia EG, 2010, CANCER …	28	0	0	0	2	ALLIED ACAD	LONDON	40 BLOOMSBURY WAY, LOWER GROUND FLR, LONDON, WC1A 2SE, ENGLAND	0970-938X	0976-1683		BIOMED RES-INDIA	Biomed. Res.-India	FEB	2012	23
J	Bajpai, R; Shanmugam, M				Bajpai, Richa; Shanmugam, Mala			Targeting cancer metabolism through synthetic lethality-based combinatorial treatment strategies	CURRENT OPINION IN ONCOLOGY			English	Review						cancer; glucose; glutamine; metabolism	ACUTE MYELOID-LEUKEMIA; ROS-INDUCED APOPTOSIS; HUMAN LUNG-TUMORS; BREAST-CANCER; PANCREATIC-CANCER; GLUTAMINE-METABOLISM; MITOCHONDRIAL METABOLISM; GLUCOSE-TRANSPORT; ANTICANCER AGENTS; CELL GROWTH	Purpose of reviewTargeting cancer metabolism for therapy has received much attention over the last decade with various small molecule inhibitors entering clinical trials. The present review highlights the latest strategies to target glucose and glutamine metabolism for cancer therapy with a particular emphasis on novel combinatorial treatment approaches.Recent findingsInhibitors of glucose, lacta…	[Bajpai, Richa; Shanmugam, Mala] Emory Univ, Sch Med, Winship Canc Inst, Dept Hematol & Med Oncol, Atlanta, GA 30322 USA		Shanmugam, M (通讯作者)，Emory Univ, Sch Med, Winship Canc Inst, 1365C Clifton Rd NE,Suite C4002, Atlanta, GA 30322 USA.	mala.shan@emory.edu	Shanmugam, Mala/M-6491-2019	Shanmugam, Mala/0000-0002-4415-8083	National Institutes of Health [R01CA208328]; NATIONAL CANCER INSTITUTE [R01CA208328] Funding Source: NIH RePORTER	National Institutes of Health(United States Department of Health & Human ServicesNational Institutes of Health (NIH) - USA); NATIONAL CANCER INSTITUTE(United States Department of Health & Human ServicesNational Institutes of Health (NIH) - USANIH National Cancer Institute (NCI))	This work was supported by the National Institutes of Health: R01CA208328 to M.S.	Adams DJ, 2014, ACS CHEM BIOL, V9, P2247, DOI 10.1021/cb500347p; AHLUWALIA GS, 1990, PHARMACOL THERAPEUT, V46, P243, DOI 10.1016/0163-7258(90)90094-I; Alistar A, 2017, LANCET ONCOL, V18, P770, DOI 10.1016/S1470-2045(17)30314-5; Avanzato D, 2018, CANC RES; Bajpai R, 2016, ONCOGENE, V35, P3955, DOI 10.1038/onc.2015.464; Beloueche-Babari M, 2017, CANCER RES, V77, P5913, DOI 10.1158/0008-5472.CAN-16-…	80	6	6	2	24	LIPPINCOTT WILLIAMS & WILKINS	PHILADELPHIA	TWO COMMERCE SQ, 2001 MARKET ST, PHILADELPHIA, PA 19103 USA	1040-8746	1531-703X		CURR OPIN ONCOL	Curr. Opin. Oncol.	SEP	2018	30	5
J	Lewis, S; Sastri, SC; Arya, S; Mehta, S; Patil, P; Shrivastava, S; Phurailatpam, R; Shrikhande, SV; Engineer, R				Lewis, Shirley; Sastri, Supriya Chopra; Arya, Supreeta; Mehta, Shaesta; Patil, Prachi; Shrivastava, Shyamkishore; Phurailatpam, Reena; Shrikhande, Shailesh, V; Engineer, Reena			Dose escalated concurrent chemo-radiation in borderline resectable and locally advanced pancreatic cancers with tomotherapy based intensity modulated radiotherapy: a phase II study	JOURNAL OF GASTROINTESTINAL ONCOLOGY			English	Article						Pancreatic cancer; borderline resectable pancreatic cancer (BRPC); locally advanced pancreatic cancer (LAPC); intensity modulated radiotherapy (IMRT)	NEOADJUVANT CHEMORADIATION; ADJUVANT CHEMOTHERAPY; EMISSION-TOMOGRAPHY; RADIATION-THERAPY; GEMCITABINE; FOLFIRINOX; CHEMORADIOTHERAPY; RESECTION; SURVIVAL; PATTERNS	Background: We report the response and outcomes of borderline resectable and locally advanced pancreatic cancer (BRPC & LAPC) patients treated with dose escalated neoadjuvant intensity modulated radiotherapy (IMRT). Methods: Thirty newly diagnosed patients with BRPC (n=18) and LAPC (n=12) (NCCN criteria V 2.2.12) were accrued in this prospective study from 2008-2011. All patients received neoadju…	[Lewis, Shirley] MAHE, Kasturba Med Coll, Dept Radiotherapy & Oncol, Manipal, Karnataka, India; [Sastri, Supriya Chopra; Phurailatpam, Reena; Engineer, Reena] Tam Mem Ctr, Dept Radiat Oncol, Mumbai 400012, Maharashtra, India; [Arya, Supreeta] Tam Mem Ctr, Dept Radiol, Mumbai, Maharashtra, India; [Mehta, Shaesta; Patil, Prachi] Tam Mem Ctr, Dept Gastroenterol, Mumbai, Maharashtra, India; [Shrivast…		Engineer, R (通讯作者)，Tam Mem Ctr, Dept Radiat Oncol, Mumbai 400012, Maharashtra, India.	reena.engineer@gmail.com	Lewis, Shirley/AAF-7019-2021	Patil, Prachi/0000-0002-5809-6282				Cassinotto C, 2016, DIAGN INTERV IMAG, V97, P1225, DOI 10.1016/j.diii.2016.07.011; Chang JS, 2014, INT J RADIAT ONCOL, V90, P126, DOI 10.1016/j.ijrobp.2014.05.030; Choi M, 2010, AM J CLIN ONCOL-CANC, V33, P257, DOI 10.1097/COC.0b013e3181a76a0b; Christians KK, 2014, ONCOLOGIST, V19, P266, DOI 10.1634/theoncologist.2013-0273; Chuong MD, 2013, INT J RADIAT ONCOL, V86, P516, DOI 10.1016/j.ijrobp.2013…	31	5	6	0	3	AME PUBL CO	SHATIN	FLAT-RM C 16F, KINGS WING PLAZA 1, NO 3 KWAN ST, SHATIN, HONG KONG 00000, PEOPLES R CHINA	2078-6891	2219-679X		J GASTROINTEST ONCOL	J. Gastrointest. Oncol.	JUN	2019	10	3
J	Blocklet, D; Jijakli, H; Sener, A; Schoutens, A; Malaisse, WJ				Blocklet, D; Jijakli, H; Sener, A; Schoutens, A; Malaisse, WJ			Tc-99m-sesta-(2-methoxy-isobutyl-isonitrile) uptake by pancreatic islets, parotid cells, and mammary carcinoma cells	ENDOCRINE			English	Article						Tc-99m-MIBI; pancreatic islets; parotid cells; mammary carcinoma cells	INDUCED INSULIN RELEASE; HEXAKIS 2-METHOXYISOBUTYL ISONITRILE; PHOTON EMISSION TOMOGRAPHY; TC-99M METHOXYISOBUTYLISONITRILE; MYOCARDIAL-CELLS; BREAST-CANCER; TECHNETIUM-99M-SESTAMIBI; TL-201; SESTAMIBI; GLUCOSE	Tc-99m-sesta-(2-methoxy-isobutyl-isonitrile) (Tc-MIBI) is currently used for imaging of several organs. In the present study, its uptake by rat pancreatic islets, rat parotid cells, and human breast adenocarcinoma cells (MCF-7 cells) was found to be grossly proportional to its concentration (up to 0.1 mu M), time-related (with a fractional turnover rate close to 2-3 10(-2) . min(-1)), and stimula…	Free Univ Brussels, Expt Med Lab, B-1070 Brussels, Belgium; Erasme Hosp, Dept Nucl Med, Brussels, Belgium		Malaisse, WJ (通讯作者)，Free Univ Brussels, Expt Med Lab, 808 Route Lennik, B-1070 Brussels, Belgium.		SENER, Abdullah/A-1769-2008	SENER, Abdullah/0000-0003-2718-5423; Blocklet, Didier/0000-0001-7570-1854				AKTOLUN C, 1994, EUR J NUCL MED, V21, P973; AKTOLUN C, 1992, CLIN NUCL MED, V17, P171, DOI 10.1097/00003072-199203000-00003; BACKUS M, 1993, AM J PHYSIOL, V265, P178; BAILLET G, 1994, EUR J NUCL MED, V21, P1061; Blocklet D, 1997, EUR J NUCL MED, V24, P46, DOI 10.1007/BF01728308; CANER B, 1992, J NUCL MED, V33, P319; CARVALHO PA, 1992, J NUCL MED, V33, P1516; CHERNOFF DM, 1993, BIOCHIM BIOPHYS ACT…	42	2	2	0	0	HUMANA PRESS INC	TOTOWA	999 RIVERVIEW DRIVE SUITE 208, TOTOWA, NJ 07512 USA	0969-711X			ENDOCRINE	Endocrine	AUG	1998	9	1
J	Hudson, CD; Hagemann, T; Mather, SJ; Avril, N				Hudson, C. D.; Hagemann, T.; Mather, S. J.; Avril, N.			Resistance to the tyrosine kinase inhibitor axitinib is associated with increased glucose metabolism in pancreatic adenocarcinoma	CELL DEATH & DISEASE			English	Article						receptor tyrosine kinase inhibitor; pancreatic adenocarcinoma; PI3K/Akt; glycolysis; drug resistance; molecular targeted therapies	ENDOTHELIAL GROWTH-FACTOR; POSITRON-EMISSION-TOMOGRAPHY; CELL LUNG-CANCER; PHASE-II; BREAST-CANCER; ACQUIRED-RESISTANCE; TARGETING CANCER; HEXOKINASE-II; AKT; CHEMOTHERAPY	Alterations in energy (glucose) metabolism are key events in the development and progression of cancer. In pancreatic adenocarcinoma (PDAC) cells, we investigated changes in glucose metabolism induced by resistance to the receptor tyrosine kinase inhibitor (RTKI) axitinib. Here, we show that human cell lines and mouse PDAC cell lines obtained from the spontaneous pancreatic cancer mouse model (Kr…	[Hudson, C. D.; Avril, N.] Case Western Reserve Univ, Univ Hosp, Case Med Ctr, Cleveland, OH 44106 USA; [Hudson, C. D.; Hagemann, T.; Mather, S. J.; Avril, N.] Queen Mary Univ London, Barts & London Sch Med & Dent, Barts Canc Inst, Ctr Mol Oncol, London, England		Avril, N (通讯作者)，Case Western Reserve Univ, Univ Hosp, Case Med Ctr, 11100 Euclid Ave,BSH 5056, Cleveland, OH 44106 USA.	Norbert.Avril@Case.edu			Bart's and the London Trust (BLT) Charitable Foundation, London, UK; Case Western Reserve University; Ohio Third Frontier Fund; Cancer Research UK [14355, 12888] Funding Source: researchfish; NATIONAL CENTER FOR ADVANCING TRANSLATIONAL SCIENCES [UL1TR000439] Funding Source: NIH RePORTER	Bart's and the London Trust (BLT) Charitable Foundation, London, UK; Case Western Reserve University; Ohio Third Frontier Fund; Cancer Research UK(Cancer Research UK); NATIONAL CENTER FOR ADVANCING TRANSLATIONAL SCIENCES(United States Department of Health & Human ServicesNational Institutes of Health (NIH) - USANIH National Center for Advancing Translational Sciences (NCATS))	We would like to thank Dr. Guglielmo Rosignoli from the Flow Cytometry core Facility for support and training and Alyssa Savadelis for helping in additional studies for revising the manuscript. This work was supported by the Bart's and the London Trust (BLT) Charitable Foundation, London, UK; Case Western Reserve University and Ohio Third Frontier Fund.	Aiura K, 2010, PANCREATOLOGY, V10, P250, DOI 10.1159/000244265; Baffy G, 2011, BRIT J CANCER, V105, P469, DOI 10.1038/bjc.2011.245; Brugarolas JB, 2003, CANCER CELL, V4, P147, DOI 10.1016/S1535-6108(03)00187-9; Butler EB, 2013, CANCER RES, V73, P2709, DOI 10.1158/0008-5472.CAN-12-3009; Canu B, 2011, NEOPLASIA, V13, P217, DOI 10.1593/neo.101334; Cohen EEW, 2008, J CLIN ONCOL, V26, P4708, DOI 10.12…	51	30	30	0	11	NATURE PUBLISHING GROUP	LONDON	MACMILLAN BUILDING, 4 CRINAN ST, LONDON N1 9XW, ENGLAND	2041-4889			CELL DEATH DIS	Cell Death Dis.	APR	2014	5
J	Orang, AV; Petersen, J; McKinnon, RA; Michael, MZ				Orang, Ayla V.; Petersen, Janni; McKinnon, Ross A.; Michael, Michael Z.			Micromanaging aerobic respiration and glycolysis in cancer cells	MOLECULAR METABOLISM			English	Review						Metabolism; Warburg effect; microRNA; Aerobic glycolysis; Cancer	HYPOXIA-INDUCIBLE FACTOR; EPITHELIAL-MESENCHYMAL TRANSITION; HUMAN HEPATOCELLULAR-CARCINOMA; ENDOTHELIAL GROWTH-FACTOR; TARGETING HEXOKINASE 2; PYRUVATE-KINASE M2; PANCREATIC ENDODERM TRANSPLANT; FACTOR 1-ALPHA HIF-1-ALPHA; BINDING-SITE POLYMORPHISM; MEDIATES METABOLIC SHIFT	Background: Cancer cells possess a common metabolic phenotype, rewiring their metabolic pathways from mitochondrial oxidative phosphorylation to aerobic glycolysis and anabolic circuits, to support the energetic and biosynthetic requirements of continuous proliferation and migration. While, over the past decade, molecular and cellular studies have clearly highlighted the association of oncogenes …	[Orang, Ayla V.; Petersen, Janni; McKinnon, Ross A.; Michael, Michael Z.] Flinders Univ S Australia, Flinders Ctr Innovat Canc, Flinders Med Ctr, Adelaide, SA 5042, Australia		Michael, MZ (通讯作者)，Flinders Med Ctr, Flinders Ctr Innovat Canc, Bedford Pk, SA 5042, Australia.	ayla.orang@flinders.edu.au; janni.petersen@flinders.edu.au; ross.mckinnon@flinders.edu.au; michael.michael@flinders.edu.au		Michael, Michael/0000-0001-5954-7105; Petersen, Janni/0000-0003-0729-9335; McKinnon, Ross/0000-0002-3725-793X	Flinders University; Tour de Cure, Australia; Flinders Foundation; Beat Cancer Project - Cancer Council SA; South Australian Government	Flinders University; Tour de Cure, Australia; Flinders Foundation; Beat Cancer Project - Cancer Council SA; South Australian Government	AVO is supported by a Research Training Program Scholarship through Flinders University. AVO and MZM were supported by research grants from Tour de Cure, Australia and Flinders Foundation. JP was supported by a research grant from Flinders Foundation. RAM is supported by the Beat Cancer Project, funded by Cancer Council SA and the South Australian Government. The funding bodies did not influence …	Aakula A, 2015, MOL ONCOL, V9, P1287, DOI 10.1016/j.molonc.2015.03.001; Aceto N, 2012, NAT MED, V18, P529, DOI 10.1038/nm.2645; Ahmad A, 2011, CANCER RES, V71, P3400, DOI 10.1158/0008-5472.CAN-10-0965; Ahn BH, 2008, P NATL ACAD SCI USA, V105, P14447, DOI 10.1073/pnas.0803790105; Akhtar S, 2015, HYPERTENSION, V66, P1220, DOI 10.1161/HYPERTENSIONAHA.115.05886; Al-Khalaf HH, 2014, J BIOL CHEM, V289,…	453	43	44	10	33	ELSEVIER SCIENCE BV	AMSTERDAM	PO BOX 211, 1000 AE AMSTERDAM, NETHERLANDS	2212-8778			MOL METAB	Mol. Metab.	MAY	2019	23
J	Das, S; Tyagi, AK; Kaur, H				Das, S; Tyagi, AK; Kaur, H			Cancer modulation by glucosinolates: A review	CURRENT SCIENCE			English	Review							GLUTATHIONE S-TRANSFERASES; XENOBIOTIC-METABOLIZING ENZYMES; ACID REACTION-PRODUCTS; RAINBOW-TROUT; BENZYL ISOTHIOCYANATE; DIETARY INDOLE-3-CARBINOL; CYTOCHROME-P-450 ENZYMES; CHEMICAL CARCINOGENESIS; NITROSAMINE METABOLISM; ESTRADIOL METABOLISM	Glucosinolates (GLS) are a group of plant thioglucosides present in plants of Cruciferae family. They are well known for their toxic effects (mainly as goitrogens) in both man and animals at high doses. In contrast at subtoxic doses, their hydrolytic and metabolic products act as chemoprotective agents against chemically-induced carcinogens by blocking the initiation of tumours in a variety of ro…	Natl Dairy Res Inst, Dairy Cattle Nutr Div, Karnal 132001, Haryana, India		Tyagi, AK (通讯作者)，Natl Dairy Res Inst, Dairy Cattle Nutr Div, Karnal 132001, Haryana, India.	NDRI@X400.NICAW.NIC.IN	Das, Srinibas/AAU-7667-2020	Das, Srinibas/0000-0003-2402-1626				Bell J. M., 1965, CANADA DEP AGR PUB, P45; BENSON AM, 1986, J NATL CANCER I, V76, P467; BENSON AM, 1985, CANCER RES, V45, P4219; BERNDTSON AK, 1994, ARCH BIOCHEM BIOPHYS, V310, P187, DOI 10.1006/abbi.1994.1156; BJELDANES LF, 1991, P NATL ACAD SCI USA, V88, P9543, DOI 10.1073/pnas.88.21.9543; BLOCK G, 1992, NUTR CANCER, V18, P1, DOI 10.1080/01635589209514201; BOGAARDS JJP, 1990, FOOD CHEM TOXICOL,…	87	49	50	1	16	INDIAN ACAD SCIENCES	BANGALORE	C V RAMAN AVENUE, SADASHIVANAGAR, P B #8005, BANGALORE 560 080, INDIA	0011-3891			CURR SCI INDIA	Curr. Sci.	DEC 25	2000	79	12
J	Du, JA; Daniels, DH; Asbury, C; Venkataraman, S; Liu, JR; Spitz, DR; Oberley, LW; Cullen, JJ				Du, Juan; Daniels, David H.; Asbury, Carla; Venkataraman, Sujatha; Liu, Jingru; Spitz, Douglas R.; Oberley, Larry W.; Cullen, Joseph J.			Mitochondrial production of reactive oxygen species mediate dicumarol-induced cytotoxicity in cancer cells	JOURNAL OF BIOLOGICAL CHEMISTRY			English	Article							NF-KAPPA-B; GLUCOSE DEPRIVATION; PANCREATIC-CANCER; OXIDATIVE STRESS; ANTITUMOR-ACTIVITY; SUPEROXIDE; COUMARIN; GROWTH; INHIBITORS; CATALASE	Dicumarol is a naturally occurring anticoagulant derived from coumarin that induces cytotoxicity and oxidative stress in human pancreatic cancer cells (Cullen, J. J., Hinkhouse, M. M., Grady, M., Gaut, A. W., Liu, J., Zhang, Y., Weydert, C. J. D., Domann, F. E., and Oberley, L. W. (2003) Cancer Res. 63, 5513 5520). Although dicumarol has been used as an inhibitor of the two-electron reductase NAD…	Univ Iowa, Coll Med, Iowa City, IA 52242 USA; Holden Comprehens Canc Ctr, Iowa City, IA 52242 USA; Vet Affairs Med Ctr, Iowa City, IA 52242 USA; Dept Surg, Iowa City, IA 52242 USA; Dept Radiat Oncol, Iowa City, IA 52242 USA		Cullen, JJ (通讯作者)，Univ Iowa Hosp & Clin, 4605 JCP, Iowa City, IA 52242 USA.	joseph-cullen@uiowa.edu		Spitz, Douglas/0000-0002-1254-8765; Cullen, Joseph/0000-0002-2222-1328	NATIONAL CANCER INSTITUTE [R21CA115785, P01CA066081, R01CA100045] Funding Source: NIH RePORTER; NATIONAL HEART, LUNG, AND BLOOD INSTITUTE [T35HL007485] Funding Source: NIH RePORTER; NCI NIH HHS [CA66081, CA115785, CA100045] Funding Source: Medline; NHLBI NIH HHS [HL07485-24] Funding Source: Medline	NATIONAL CANCER INSTITUTE(United States Department of Health & Human ServicesNational Institutes of Health (NIH) - USANIH National Cancer Institute (NCI)); NATIONAL HEART, LUNG, AND BLOOD INSTITUTE(United States Department of Health & Human ServicesNational Institutes of Health (NIH) - USANIH National Heart Lung & Blood Institute (NHLBI)); NCI NIH HHS(United States Department of Health & Human Se…		AEBI H, 1984, METHOD ENZYMOL, V105, P121; Ahmad IM, 2005, J BIOL CHEM, V280, P4254, DOI 10.1074/jbc.M411662200; Bai JX, 1999, J BIOL CHEM, V274, P26217, DOI 10.1074/jbc.274.37.26217; BEERS RF, 1952, J BIOL CHEM, V195, P133; Blackburn RV, 1999, FREE RADICAL BIO MED, V26, P419, DOI 10.1016/S0891-5849(98)00217-2; Brar SS, 1999, J BIOL CHEM, V274, P20017, DOI 10.1074/jbc.274.28.20017; Brar SS, 2001, …	37	61	62	0	13	AMER SOC BIOCHEMISTRY MOLECULAR BIOLOGY INC	ROCKVILLE	11200 ROCKVILLE PIKE, SUITE 302, ROCKVILLE, MD, UNITED STATES	0021-9258	1083-351X		J BIOL CHEM	J. Biol. Chem.	DEC 8	2006	281	49
J	Ammazzalorso, A; De Lellis, L; Florio, R; Bruno, I; De Filippis, B; Fantacuzzi, M; Giampietro, L; Maccallini, C; Perconti, S; Verginelli, F; Cama, A; Amoroso, R				Ammazzalorso, Alessandra; De Lellis, Laura; Florio, Rosalba; Bruno, Isabella; De Filippis, Barbara; Fantacuzzi, Marialuigia; Giampietro, Letizia; Maccallini, Cristina; Perconti, Silvia; Verginelli, Fabio; Cama, Alessandro; Amoroso, Rosa			Cytotoxic effect of a family of peroxisome proliferator-activated receptor antagonists in colorectal and pancreatic cancer cell lines	CHEMICAL BIOLOGY & DRUG DESIGN			English	Article						antitumor agents; CPT1A expression; cytotoxicity; PPAR antagonist; sulfonamides	PPAR-GAMMA AGONISTS; ALPHA; DELTA; METABOLISM; MECHANISMS	Recent studies report an interesting role of peroxisome proliferator-activated receptor (PPAR) antagonists in different tumor models, being these compounds able to perturb metabolism and viability in cancer cells. In this work, the identification of a novel PPAR antagonist, showing inhibitory activity on PPAR and a weaker antagonism on PPAR, is described. The activity of this compound and of a se…	[Ammazzalorso, Alessandra; Bruno, Isabella; De Filippis, Barbara; Fantacuzzi, Marialuigia; Giampietro, Letizia; Maccallini, Cristina; Amoroso, Rosa] Univ G DAnnunzio, Unita Chim Farmaceut, Dipartimento Farm, Chieti, Italy; [De Lellis, Laura; Florio, Rosalba; Verginelli, Fabio; Cama, Alessandro] Univ G DAnnunzio, Unita Patol Gen, Dipartimento Farm, Chieti, Italy; [De Lellis, Laura; Florio, Rosalba…		Cama, A (通讯作者)，Univ G DAnnunzio, Unita Patol Gen, Dipartimento Farm, Chieti, Italy.; Ammazzalorso, A; Amoroso, R (通讯作者)，Univ G dAnnunzio, Unita Chim Farmaceut, Dipartimento Farm, Chieti, Italy.	alessandra.ammazzalorso@unich.it; alessandro.cama@unich.it; rosa.amoroso@unich.it	FANTACUZZI, MARIALUIGIA/L-2867-2019; Giampietro, Letizia/N-5848-2014; Amoroso, Rosa/AAC-7833-2020; Ammazzalorso, Alessandra/O-4415-2019; CAMA, Alessandro/J-3964-2018; de lellis, laura/AAQ-8789-2020	FANTACUZZI, MARIALUIGIA/0000-0003-2401-7547; Giampietro, Letizia/0000-0002-8483-1885; Amoroso, Rosa/0000-0002-8282-8535; Ammazzalorso, Alessandra/0000-0003-4369-1772; CAMA, Alessandro/0000-0003-3647-1368; VERGINELLI, Fabio/0000-0002-8636-2517; MACCALLINI, Cristina/0000-0003-2957-8650; DE LELLIS, Laura/0000-0002-6460-2508	Italian Ministry of Education, University and Research (MIUR)	Italian Ministry of Education, University and Research (MIUR)(Ministry of Education, Universities and Research (MIUR))	Italian Ministry of Education, University and Research (MIUR)	Ammazzalorso A, 2016, EUR J MED CHEM, V114, P191, DOI 10.1016/j.ejmech.2016.02.064; Ammazzalorso A, 2013, CHEMMEDCHEM, V8, P1609, DOI 10.1002/cmdc.201300250; Ammazzalorso A, 2012, EUR J MED CHEM, V58, P317, DOI 10.1016/j.ejmech.2012.10.019; Ammazzalorso A, 2011, BIOORG MED CHEM LETT, V21, P4869, DOI 10.1016/j.bmcl.2011.06.028; Bao B, 2012, CANCER PREV RES, V5, P355, DOI 10.1158/1940-6207.CAPR-11-…	39	12	12	1	6	WILEY	HOBOKEN	111 RIVER ST, HOBOKEN 07030-5774, NJ USA	1747-0277	1747-0285		CHEM BIOL DRUG DES	Chem. Biol. Drug Des.	NOV	2017	90	5
J	Cheng, LC; Chen, YL; Cheng, AN; Lee, AYL; Cho, CY; Huang, JS; Chuang, SE				Cheng, Li-Chun; Chen, Yen-Lin; Cheng, An-Ning; Lee, Alan Yueh-Luen; Cho, Chun-Yu; Huang, Jhy-Shrian; Chuang, Shuang-En			AXL phosphorylates and up-regulates TNS2 and its implications in IRS-1-associated metabolism in cancer cells	JOURNAL OF BIOMEDICAL SCIENCE			English	Article						Axl; Tensin2; C1-TEN; IRS1; PDK1; Glut4; Pancreatic cancer; Glucose metabolism	INSULIN-RECEPTOR SUBSTRATE; PROTEIN-TYROSINE-PHOSPHATASE; SIGNAL-TRANSDUCTION; KINASE AXL; RESISTANCE; MIGRATION; SURVIVAL; TENSIN2; C1-10; OVEREXPRESSION	BackgroundTNS2 is a focal adhesions protein and a binding partner for many proteins, including the receptor tyrosine kinase Axl. Although TNS2 can bind with Axl, the details of their interactions have not been elucidated. TNS2 is involved in IRS-1 signaling pathway. In this study, we confirmed the relationship between TNS2 expression and the expression of Axl, IRS-1, PDK1 and Glut4 in pancreatic …	[Cheng, Li-Chun; Chuang, Shuang-En] Natl Def Med Ctr, Grad Inst Life Sci, Taipei, Taiwan; [Chen, Yen-Lin] Fu Jen Catholic Univ, Sch Med, Cardinal Tien Hosp, Dept Pathol, New Taipei, Taiwan; [Cheng, Li-Chun; Cheng, An-Ning; Lee, Alan Yueh-Luen; Cho, Chun-Yu; Chuang, Shuang-En] Natl Hlth Res Inst, Natl Inst Canc Res, 35 Keyan Rd, Zhunan 350, Miaoli County, Taiwan; [Huang, Jhy-Shrian] Kaohsiung Med …		Chuang, SE (通讯作者)，Natl Def Med Ctr, Grad Inst Life Sci, Taipei, Taiwan.; Chuang, SE (通讯作者)，Natl Hlth Res Inst, Natl Inst Canc Res, 35 Keyan Rd, Zhunan 350, Miaoli County, Taiwan.	sechuang@nhri.org.tw			National Health Research Institutes, Taiwan [CA-106-PP-14]	National Health Research Institutes, Taiwan(National Health Research Institutes - Taiwan)	This work was supported by National Health Research Institutes, Taiwan (CA-106-PP-14).	Bassil F, 2017, BRAIN, V140, P1420, DOI 10.1093/brain/awx044; Bauer T, 2012, J EXP MED, V209, P2033, DOI 10.1084/jem.20120493; Cavet ME, 2008, ARTERIOSCL THROM VAS, V28, P886, DOI 10.1161/ATVBAHA.108.162693; Chan LK, 2009, PLOS ONE, V4, DOI 10.1371/journal.pone.0005572; Daemen A, 2015, P NATL ACAD SCI USA, V112, pE4410, DOI 10.1073/pnas.1501605112; Dai K, 2011, PLOS ONE, V6, DOI 10.1371/journal.p…	37	7	7	0	2	BMC	LONDON	CAMPUS, 4 CRINAN ST, LONDON N1 9XW, ENGLAND	1021-7770	1423-0127		J BIOMED SCI	J. Biomed. Sci.	NOV 12	2018	25
J	Lewis, CS; Voelkel-Johnson, C; Smith, CD				Lewis, Clayton S.; Voelkel-Johnson, Christina; Smith, Charles D.			Suppression of c-Myc and RRM2 expression in pancreatic cancer cells by the sphingosine kinase-2 inhibitor ABC294640	ONCOTARGET			English	Article						sphingosine kinase-2; gemcitabine; pancreatic cancer; c-Myc; ribonucleotide reductase	HISTONE DEACETYLASE INHIBITOR; ACUTE LYMPHOBLASTIC-LEUKEMIA; E2F TRANSCRIPTION FACTOR; REDUCTASE M2 SUBUNIT; NF-KAPPA-B; RIBONUCLEOTIDE REDUCTASE; DOWN-REGULATION; 2',2'-DIFLUORODEOXYCYTIDINE GEMCITABINE; PROTEIN PHOSPHATASE-1; SELECTIVE-INHIBITION	Pancreatic cancer remains extremely difficult to treat, with the average lifespan following diagnosis being only 3-6 months, resulting in a death to incidence ratio of 0.94. A major reason for this high mortality rate is resistance to the main chemotherapeutic agent used to treat this disease, gemcitabine. Alterations in nucleoside and gemcitabine metabolism, specifically over-expression of ribon…	[Lewis, Clayton S.] Med Univ South Carolina, Dept Drug Discovery & Pharmaceut Sci, Charleston, SC USA; [Voelkel-Johnson, Christina] Med Univ South Carolina, Dept Microbiol & Immunol, Charleston, SC USA; [Smith, Charles D.] Apogee Biotechnol Corp, Hummelstovvn, PA 17036 USA		Smith, CD (通讯作者)，Apogee Biotechnol Corp, Hummelstovvn, PA 17036 USA.	cdsmith@apogee-biotech.com		Lewis, Clayton/0000-0002-4694-9970	Commonwealth of Pennsylvania Department of Health [4100059191]	Commonwealth of Pennsylvania Department of Health	This work was supported by a grant from the Commonwealth of Pennsylvania Department of Health to Apogee Biotechnology Corporation (SAP number 4100059191).	Alesse E, 1998, CELL DEATH DIFFER, V5, P381, DOI 10.1038/sj.cdd.4400358; Antoon JW, 2011, CANCER BIOL THER, V11, P678, DOI 10.4161/cbt.11.7.14903; Arlt A, 2003, ONCOGENE, V22, P3243, DOI 10.1038/sj.onc.1206390; Beljanski V, 2011, INVEST NEW DRUG, V29, P1132, DOI 10.1007/s10637-010-9452-0; Beljanski V, 2011, CANCER BIOL THER, V11, P524, DOI 10.4161/cbt.11.5.14677; Bergman AM, 2002, DRUG RESIST UPD…	54	27	29	0	3	IMPACT JOURNALS LLC	ORCHARD PARK	6666 E QUAKER ST, STE 1, ORCHARD PARK, NY 14127 USA		1949-2553		ONCOTARGET	Oncotarget	SEP 13	2016	7	37
J	Kuramoto, K; Yamamoto, M; Suzuki, S; Togashi, K; Sanomachi, T; Kitanaka, C; Okada, M				Kuramoto, Kenta; Yamamoto, Masahiro; Suzuki, Shuhei; Togashi, Keita; Sanomachi, Tomomi; Kitanaka, Chifumi; Okada, Masashi			Inhibition of the Lipid Droplet-Peroxisome Proliferator-Activated Receptor alpha Axis Suppresses Cancer Stem Cell Properties	GENES			English	Article						peroxisome proliferator-activated receptor; cancer-initiating cell; lipid droplet; pancreatic cancer; colorectal cancer; re-esterification; lipolysis		Cancer stem cells (CSCs), having both self-renewal and tumorigenic capacity, utilize an energy metabolism system different from that of non-CSCs. Lipid droplets (LDs) are organelles that store neutral lipids, including triacylglycerol. Previous studies demonstrated that LDs are formed and store lipids as an energy source in some CSCs. LDs play central roles not only in lipid storage, but also as …	[Kuramoto, Kenta; Yamamoto, Masahiro; Suzuki, Shuhei; Togashi, Keita; Sanomachi, Tomomi; Kitanaka, Chifumi; Okada, Masashi] Yamagata Univ, Sch Med, Dept Mol Canc Sci, Yamagata 9909585, Japan; [Suzuki, Shuhei; Sanomachi, Tomomi] Yamagata Univ, Sch Med, Dept Clin Oncol, Yamagata 9909585, Japan; [Togashi, Keita] Yamagata Univ, Sch Med, Dept Ophthalmol & Visual Sci, Yamagata 9909585, Japan; [Kitanaka…		Okada, M (通讯作者)，Yamagata Univ, Sch Med, Dept Mol Canc Sci, Yamagata 9909585, Japan.	kenta.kuramoto@gmail.com; masahiro@med.id.yamagata-u.ac.jp; snowdrop_ruby@yahoo.co.jp; katyl0l6@yahoo.co.jp; t-sanomachi@med.id.yamagata-u.ac.jp; ckitanak@med.id.yamagata-u.ac.jp; m-okada@med.id.yamagata-u.ac.jp	Okada, Masashi/AAC-2171-2021	Yamamoto, Masahiro/0000-0002-0652-6105	Ministry of Education, Culture, Sports, Science and Technology of Japan	Ministry of Education, Culture, Sports, Science and Technology of Japan(Ministry of Education, Culture, Sports, Science and Technology, Japan (MEXT))	This research was funded by Grants-in-Aid for Scientific Research, for Young Scientists from the Ministry of Education, Culture, Sports, Science and Technology of Japan.	Arrese Estela L, 2014, Lipid Insights, V7, P7; Binello E, 2014, J NEURO-ONCOL, V117, P225, DOI 10.1007/s11060-014-1385-6; Chen HC, 2000, TRENDS CARDIOVAS MED, V10, P188, DOI 10.1016/S1050-1738(00)00066-9; Cruz ALS, 2020, CELL DEATH DIS, V11, DOI 10.1038/s41419-020-2297-3; Fiorillo M, 2016, ONCOTARGET, V7, P34084, DOI 10.18632/oncotarget.9122; FURUTA S, 1981, J BIOCHEM, V90, P1739, DOI 10.1093/oxf…	57	9	9	2	5	MDPI	BASEL	ST ALBAN-ANLAGE 66, CH-4052 BASEL, SWITZERLAND		2073-4425		GENES-BASEL	Genes	JAN	2021	12	1
J	Pavlova, NN; Zhu, JJ; Thompson, CB				Pavlova, Natalya N.; Zhu, Jiajun; Thompson, Craig B.			The hallmarks of cancer metabolism: Still emerging	CELL METABOLISM			English	Review							T-CELL-ACTIVATION; FACTOR-I LEVELS; GLUTAMINE-METABOLISM; PYRUVATE-CARBOXYLASE; PANCREATIC-CANCER; TUMOR-STROMA; LUNG-CANCER; REDUCTIVE CARBOXYLATION; GENE-EXPRESSION; AMINO-ACIDS	Metabolism of cancer cells is geared toward biomass production and proliferation. Since the metabolic resources within the local tissue are finite, this can lead to nutrient depletion and accumulation of metabolic waste. To maintain growth in these conditions, cancer cells employ a variety of metabolic adaptations, the nature of which is collectively determined by the physiology of their cell of …	[Pavlova, Natalya N.; Thompson, Craig B.] Mem Sloan Kettering Canc Ctr, Canc Biol & Genet Program, New York, NY 10065 USA; [Zhu, Jiajun] Tsinghua Univ, Sch Med, Dept Basic Med Sci, Beijing 100084, Peoples R China; [Zhu, Jiajun] Tsinghua Peking Ctr Life Sci, Beijing 100084, Peoples R China		Thompson, CB (通讯作者)，Mem Sloan Kettering Canc Ctr, Canc Biol & Genet Program, New York, NY 10065 USA.	thompsonc@mskcc.org	; Zhu, Jiajun/R-6196-2016	Pavlova, Natalya/0000-0002-5120-4404; Zhu, Jiajun/0000-0002-1760-3081	NIH [R01 CA248355-01]; Memorial Sloan Kettering Cancer Center Support Grant/Core Grant [P30 CA008748]	NIH(United States Department of Health & Human ServicesNational Institutes of Health (NIH) - USA); Memorial Sloan Kettering Cancer Center Support Grant/Core Grant	We thank Dr. Aggie Bielska for critical reading of the manuscript and the rest of the members of the Thompson laboratory for valuable discussions. This work was supported by the NIH grant R01 CA248355-01 and Memorial Sloan Kettering Cancer Center Support Grant/Core Grant P30 CA008748. Image templates for Figure 10 are from BioRender (http://biorender.com).	Aceto N, 2014, CELL, V158, P1110, DOI 10.1016/j.cell.2014.07.013; Ackerman D, 2018, CELL REP, V24, P2596, DOI 10.1016/j.celrep.2018.08.015; Andrzejewski S, 2017, CELL METAB, V26, P778, DOI 10.1016/j.cmet.2017.09.006; Arnold M, 2015, LANCET ONCOL, V16, P36, DOI 10.1016/S1470-2045(14)71123-4; Avissar NE, 2008, DIGEST DIS SCI, V53, P2113, DOI 10.1007/s10620-007-0120-y; Banh RS, 2020, CELL, V183, P12…	215	9	9	43	43	CELL PRESS	CAMBRIDGE	50 HAMPSHIRE ST, FLOOR 5, CAMBRIDGE, MA 02139 USA	1550-4131	1932-7420		CELL METAB	Cell Metab.	MAR 1	2022	34	3
J	Tang, R; Liu, XM; Wang, W; Hua, J; Xu, J; Liang, C; Meng, QC; Liu, J; Zhang, B; Yu, XJ; Shi, S				Tang, Rong; Liu, Xiaomeng; Wang, Wei; Hua, Jie; Xu, Jin; Liang, Chen; Meng, Qingcai; Liu, Jiang; Zhang, Bo; Yu, Xianjun; Shi, Si			Identification of the Roles of a Stemness Index Based on mRNA Expression in the Prognosis and Metabolic Reprograming of Pancreatic Ductal Adenocarcinoma	FRONTIERS IN ONCOLOGY			English	Article						pancreatic cancer; stemness; metabolic rewiring; metabolism; transcriptome		Background Cancer stem cells (CSCs) are widely thought to contribute to the dismal prognosis of pancreatic ductal adenocarcinoma (PDAC). CSCs share biological features with adult stem cells, such as longevity, self-renewal capacity, differentiation, drug resistance, and the requirement for a niche; these features play a decisive role in cancer progression. A prominent characteristic of PDAC is me…	[Tang, Rong; Liu, Xiaomeng; Wang, Wei; Hua, Jie; Xu, Jin; Liang, Chen; Meng, Qingcai; Liu, Jiang; Zhang, Bo; Yu, Xianjun; Shi, Si] Fudan Univ, Dept Pancreat Surg, Shanghai Canc Ctr, Shanghai 200032, Peoples R China; [Tang, Rong; Liu, Xiaomeng; Wang, Wei; Hua, Jie; Xu, Jin; Liang, Chen; Meng, Qingcai; Liu, Jiang; Zhang, Bo; Yu, Xianjun; Shi, Si] Fudan Univ, Shanghai Med Coll, Dept Oncol, Shanghai …		Yu, XJ; Shi, S (通讯作者)，Fudan Univ, Dept Pancreat Surg, Shanghai Canc Ctr, Shanghai 200032, Peoples R China.; Yu, XJ; Shi, S (通讯作者)，Fudan Univ, Shanghai Med Coll, Dept Oncol, Shanghai 200032, Peoples R China.; Yu, XJ; Shi, S (通讯作者)，Shanghai Pancreat Canc Inst, Shanghai 200032, Peoples R China.; Yu, XJ; Shi, S (通讯作者)，Fudan Univ, Pancreat Canc Inst, Shanghai 200032, Peoples R China.	yuxianjun@fudanpci.org; shisi@fudanpci.org			National Natural Science Foundation of China [81802352]; National Science Foundation for Distinguished Young Scholars of China [81625016]; Scientific Innovation Project of Shanghai Education Committee [2019-01-07-00-07-E00057]; Clinical and Scientific Innovation Project of Shanghai Hospital Development Center [SHDC12018109]	National Natural Science Foundation of China(National Natural Science Foundation of China (NSFC)); National Science Foundation for Distinguished Young Scholars of China(National Natural Science Foundation of China (NSFC)National Science Fund for Distinguished Young Scholars); Scientific Innovation Project of Shanghai Education Committee; Clinical and Scientific Innovation Project of Shanghai Hosp…	This work was supported in part by the National Natural Science Foundation of China (81802352), the National Science Foundation for Distinguished Young Scholars of China (81625016), the Scientific Innovation Project of Shanghai Education Committee (2019-01-07-00-07-E00057), and the Clinical and Scientific Innovation Project of Shanghai Hospital Development Center (SHDC12018109).	Badgley MA, 2020, SCIENCE, V368, P85, DOI 10.1126/science.aaw9872; Bai Y, 2020, INT J BIOL SCI, V16, P1153, DOI 10.7150/ijbs.41587; Biancur DE, 2018, BBA-REV CANCER, V1870, P67, DOI 10.1016/j.bbcan.2018.04.011; Dagogo-Jack I, 2018, NAT REV CLIN ONCOL, V15, P81, DOI 10.1038/nrclinonc.2017.166; Daher B, 2019, CANCER RES, V79, P3877, DOI 10.1158/0008-5472.CAN-18-3855; Fan YH, 2014, J PATHOL, V232, P…	33	5	5	1	4	FRONTIERS MEDIA SA	LAUSANNE	AVENUE DU TRIBUNAL FEDERAL 34, LAUSANNE, CH-1015, SWITZERLAND	2234-943X			FRONT ONCOL	Front. Oncol.	APR 12	2021	11
J	Sukeda, A; Nakamura, Y; Nishida, Y; Kojima, M; Gotohda, N; Akimoto, T; Ochiai, A				Sukeda, Aoi; Nakamura, Yuka; Nishida, Yasunori; Kojima, Motohiro; Gotohda, Naoto; Akimoto, Tetsuo; Ochiai, Atsushi			Expression of Monocarboxylate Transporter 1 Is Associated With Better Prognosis and Reduced Nodal Metastasis in Pancreatic Ductal Adenocarcinoma	PANCREAS			English	Article						lactate metabolism; monocarboxylate transporter; MCT1; MCT4	THERAPEUTIC TARGETS; CURATIVE RESECTION; CELL INVASION; CANCER; LACTATE; MCT1; METABOLISM; HYPOGLYCEMIA; PYRUVATE; CD147	Objectives Because lactate is believed to support tumor growth, monocarboxylate transporters (MCTs), which transport lactate, have been investigated in multiple tumors. However, the significance of MCTs in pancreatic cancer is unclear. Methods A retrospective survey was conducted on 240 patients who underwent surgical resection for pancreatic ductal adenocarcinoma without preoperative treatment. …	[Sukeda, Aoi; Nakamura, Yuka; Ochiai, Atsushi] Natl Canc Ctr, Div Biomarker Discovery, Exploratory Oncol Res & Clin Trial Ctr, Kashiwa, Chiba, Japan; [Sukeda, Aoi; Akimoto, Tetsuo] Juntendo Univ, Course Adv Clin Res Canc, Grad Sch Med, Bunkyo Ku, Tokyo, Japan; [Nishida, Yasunori; Kojima, Motohiro; Ochiai, Atsushi] Natl Canc Ctr, Dept Pathol & Clin Labs, Hosp East, Kashiwa, Chiba, Japan; [Nishida,…		Ochiai, A (通讯作者)，6-5-1 Kashiwanoha, Kashiwa, Chiba 2778577, Japan.	aochiai@east.ncc.go.jp	Gotohda, Naoto/AAP-6951-2020	Nishida, Yasunori/0000-0003-3660-612X	National Cancer Center Research and Development Fund [29-A-5]	National Cancer Center Research and Development Fund(National Cancer Center - Japan)	The present investigation received the support of the National Cancer Center Research and Development Fund (29-A-5).	Baek G, 2014, CELL REP, V9, P2233, DOI 10.1016/j.celrep.2014.11.025; Boidot R, 2012, CANCER RES, V72, P939, DOI 10.1158/0008-5472.CAN-11-2474; Bosman F.T., 2010, CLASSIFICATION TUMOU; Bovenzi CD, 2015, BIOMED RES INT, V2015, DOI 10.1155/2015/242437; Brierley JD., 2017, TNM CLASSIFICATION M, V8th, P93; Denko NC, 2008, NAT REV CANCER, V8, P705, DOI 10.1038/nrc2468; Doherty JR, 2014, CANCER RES, V74…	50	8	8	0	8	LIPPINCOTT WILLIAMS & WILKINS	PHILADELPHIA	TWO COMMERCE SQ, 2001 MARKET ST, PHILADELPHIA, PA 19103 USA	0885-3177	1536-4828		PANCREAS	Pancreas	SEP	2019	48	8
J	Hua, Q; Mi, BM; Huang, G				Hua, Qian; Mi, Baoming; Huang, Gang			The emerging co-regulatory role of long noncoding RNAs in epithelial-mesenchymal transition and the Warburg effect in aggressive tumors	CRITICAL REVIEWS IN ONCOLOGY HEMATOLOGY			English	Review						lncRNAs; Aerobic glycolysis; Cancer metabolism; Warburg effect; Epithelial mesenchymal transition	CANCER CELL-PROLIFERATION; NEGATIVE FEEDBACK LOOP; BREAST-CANCER; PANCREATIC-CANCER; UP-REGULATION; GLUCOSE-METABOLISM; BLADDER-CANCER; HEPATOCELLULAR-CARCINOMA; DOWN-REGULATION; LNCRNA HOTAIR	Malignant tumor cells have several unique characteristics, and their ability to undergo epithelial mesenchymal transition (EMT) is a molecular gateway to invasive behavior. Rapid proliferation and increased invasiveness during EMT enhance aberrant glucose metabolism in tumor cells. Meanwhile, aerobic glycolysis provides energy, biosynthesis precursors, and an appropriate microenvironment to facil…	[Hua, Qian; Huang, Gang] Shanghai Jiao Tong Univ, Sch Med, Renji Hosp, Dept Nucl Med, Shanghai 200127, Peoples R China; [Mi, Baoming] Jiangnan Univ, Affiliated Hosp, Dept Nucl Med, Wuxi Peoples Hosp 4, Wuxi 214062, Jiangsu, Peoples R China		Huang, G (通讯作者)，Shanghai Jiao Tong Univ, Sch Med, Renji Hosp, Dept Nucl Med, Shanghai 200127, Peoples R China.	prof.ganghuang@outlook.com						Arseneault R, 2013, CANCER LETT, V338, P255, DOI 10.1016/j.canlet.2013.03.034; Barthel A, 2003, AM J PHYSIOL-ENDOC M, V285, pE685, DOI 10.1152/ajpendo.00253.2003; Batista PJ, 2013, CELL, V152, P1298, DOI 10.1016/j.cell.2013.02.012; Battistelli C, 2017, ONCOGENE, V36, P942, DOI 10.1038/onc.2016.260; Beermann J, 2016, PHYSIOL REV, V96, P1297, DOI 10.1152/physrev.00041.2015; Berrondo C, 2016, PLOS O…	171	15	15	0	10	ELSEVIER SCIENCE INC	NEW YORK	STE 800, 230 PARK AVE, NEW YORK, NY 10169 USA	1040-8428	1879-0461		CRIT REV ONCOL HEMAT	Crit. Rev. Oncol./Hematol.	JUN	2018	126
J	Humpton, TJ; Alagesan, B; DeNicola, GM; Lu, D; Yordanov, GN; Leonhardt, CS; Yao, MA; Alagesan, P; Zaatari, MN; Park, Y; Skepper, JN; Macleod, KF; Perez-Mancera, PA; Murphy, MP; Evan, GI; Vousden, KH; Tuveson, DA				Humpton, Timothy J.; Alagesan, Brinda; DeNicola, Gina M.; Lu, Dan; Yordanov, Georgi N.; Leonhardt, Carl S.; Yao, Melissa A.; Alagesan, Priya; Zaatari, Maya N.; Park, Youngkyu; Skepper, Jeremy N.; Macleod, Kay F.; Perez-Mancera, Pedro A.; Murphy, Michael P.; Evan, Gerard I.; Vousden, Karen H.; Tuveson, David A.			Oncogenic KRAS Induces NIX-Mediated Mitophagy to Promote Pancreatic Cancer	CANCER DISCOVERY			English	Article							RESPIRATORY IMPAIRMENT; METABOLISM; CELLS; AUTOPHAGY; CARBOXYLATION; MITOCHONDRIA; PROGRESSION; GROWTH; GENERATION; HYPOXIA	Activating KRAS mutations are found in nearly all cases of pancreatic ductal adenocarcinoma (PDAC), yet effective clinical targeting of oncogenic KRAS remains elusive. Understanding of KRAS-dependent PDAC-promoting pathways could lead to the identification of vulnerabilities and the development of new treatments. We show that oncogenic KRAS induces BNIP3L/NIX expression and a selective mitophagy …	[Humpton, Timothy J.] Canc Res UK Beatson Inst, Glasgow, Lanark, Scotland; [Alagesan, Brinda; Yordanov, Georgi N.; Leonhardt, Carl S.; Yao, Melissa A.; Alagesan, Priya; Zaatari, Maya N.; Park, Youngkyu; Tuveson, David A.] Cold Spring Harbor Lab, 1 Bungtown Rd, Cold Spring Harbor, NY 11724 USA; [Alagesan, Brinda; Yordanov, Georgi N.; Leonhardt, Carl S.; Yao, Melissa A.; Alagesan, Priya; Zaatari, M…		Tuveson, DA (通讯作者)，Cold Spring Harbor Lab, 1 Bungtown Rd, Cold Spring Harbor, NY 11724 USA.	Dtuveson@cshl.edu	Humpton, Timothy/AAV-5501-2020	Humpton, Timothy/0000-0002-8030-9539; Alagesan, Priya/0000-0002-2984-5539; Yao, Melissa/0000-0002-2274-6925	NIH Cancer Center Support Grant [5P30CA045508]; Cold Spring Harbor Laboratory Association; V Foundation; Cold Spring Harbor Laboratory; Northwell Health Affiliation (Project Lazarus grant); NIH [NIH 5P30CA45508, 5P50CA101955, P20CA192996, 1U10CA180944, U01CA224013, U01CA210240-01A1, 1R01CA188134, 1R01CA190092]; NCI [5F30CA200240]; Boehringer Ingelheim Fonds Fellowship; NIH/NCI [RO1 CA200310, RO1 …	NIH Cancer Center Support Grant(United States Department of Health & Human ServicesNational Institutes of Health (NIH) - USA); Cold Spring Harbor Laboratory Association; V Foundation; Cold Spring Harbor Laboratory; Northwell Health Affiliation (Project Lazarus grant); NIH(United States Department of Health & Human ServicesNational Institutes of Health (NIH) - USA); NCI(United States Department of…	We thank Dr. Gerald Dorn for kindly providing the NixFL mouse strain. We thank Dr X. Zou for assistance in generating the FRT-LSLKrasG12V-FRT mouse. We thank Dr. Stephen Tait for providing the mitoQC construct and Dr. Richard Hartley for providing the mitoPQ control compound. We also acknowledge the Cold Spring Harbor Laboratory Animal and Genetic Engineering, Animal and Tissue Imaging, Microscop…	Allen GFG, 2013, EMBO REP, V14, P1127, DOI 10.1038/embor.2013.168; Atherton HJ, 2006, PHYSIOL GENOMICS, V27, P178, DOI 10.1152/physiolgenomics.00060.2006; Ayala-Torres S, 2000, METHODS, V22, P135, DOI 10.1006/meth.2000.1054; Bailey P, 2016, NATURE, V531, P47, DOI 10.1038/nature16965; Belle L., 2002, Annales de Cardiologie et d'Angeiologie, V51, P243, DOI 10.1016/S0003-3928(02)00125-7; Boj SF, 201…	65	62	64	3	15	AMER ASSOC CANCER RESEARCH	PHILADELPHIA	615 CHESTNUT ST, 17TH FLOOR, PHILADELPHIA, PA 19106-4404 USA	2159-8274	2159-8290		CANCER DISCOV	Cancer Discov.	SEP	2019	9	9
J	Sousa, CM; Kimmelman, AC				Sousa, Cristovao Marques; Kimmelman, Alec C.			The complex landscape of pancreatic cancer metabolism	CARCINOGENESIS			English	Review							TUMOR-CELL SURVIVAL; K-RAS MUTATIONS; HIGH-FAT DIET; GLUTAMINE-METABOLISM; DUCTAL ADENOCARCINOMA; ONCOGENIC KRAS; DNA-DAMAGE; MITOCHONDRIAL METABOLISM; P53-INDUCIBLE REGULATOR; AEROBIC GLYCOLYSIS	Pancreatic ductal adenocarcinomas (PDA) are extremely aggressive cancers and currently available therapies are only minimally effective in treating this disease. Tackling this devastating cancer has been a major challenge to the scientific and medical communities, in part due to its intense therapeutic resistance. One of the aspects of this tumor that contributes to its aggressive behavior is its…	[Sousa, Cristovao Marques; Kimmelman, Alec C.] Harvard Univ, Sch Med, Dana Farber Canc Inst, Div Genom Stabil & DNA Repair,Dept Radiat Oncol, Boston, MA 02215 USA		Kimmelman, AC (通讯作者)，Harvard Univ, Sch Med, Dana Farber Canc Inst, Div Genom Stabil & DNA Repair,Dept Radiat Oncol, Boston, MA 02215 USA.	alec_kimmelman@dfci.harvard.edu			National Institutes of Health/National Cancer Institute [1R01CA157490]; American Cancer Society [RSG-13-298-01-TBG]; Department of Defense [W81XWH-12-1-0459]; Lustgarten Foundation for Pancreatic Cancer Research; NATIONAL CANCER INSTITUTE [R01CA157490, P50CA127003] Funding Source: NIH RePORTER	National Institutes of Health/National Cancer Institute(United States Department of Health & Human ServicesNational Institutes of Health (NIH) - USANIH National Cancer Institute (NCI)); American Cancer Society(American Cancer Society); Department of Defense(United States Department of Defense); Lustgarten Foundation for Pancreatic Cancer Research; NATIONAL CANCER INSTITUTE(United States Departmen…	National Institutes of Health/National Cancer Institute (1R01CA157490); American Cancer Society (RSG-13-298-01-TBG); Department of Defense Discovery Award (W81XWH-12-1-0459); the Lustgarten Foundation for Pancreatic Cancer Research to A.C.K.	Aguirre AJ, 2003, GENE DEV, V17, P3112, DOI 10.1101/gad.1158703; ALMOGUERA C, 1988, CELL, V53, P549, DOI 10.1016/0092-8674(88)90571-5; Amaravadi RK, 2007, J CLIN INVEST, V117, P326, DOI 10.1172/JCI28833; Amaravadi RK, 2011, CLIN CANCER RES, V17, P654, DOI 10.1158/1078-0432.CCR-10-2634; Apte MV, 2012, FRONT PHYSIOL, V3, DOI 10.3389/fphys.2012.00344; Aylon Y, 2007, CELL, V130, P597, DOI 10.1016/j.c…	185	83	83	1	34	OXFORD UNIV PRESS	OXFORD	GREAT CLARENDON ST, OXFORD OX2 6DP, ENGLAND	0143-3334	1460-2180		CARCINOGENESIS	Carcinogenesis	JUL	2014	35	7
J	Dejos, C; Gkika, D; Cantelmo, AR				Dejos, Camille; Gkika, Dimitra; Cantelmo, Anna Rita			The Two-Way Relationship Between Calcium and Metabolism in Cancer	FRONTIERS IN CELL AND DEVELOPMENTAL BIOLOGY			English	Review						calcium; signaling; metabolism; interplay; cancer	MITOCHONDRIAL PERMEABILITY TRANSITION; PANCREATIC ACINAR-CELLS; OXIDATIVE-PHOSPHORYLATION; NITRIC-OXIDE; CA2+ UPTAKE; HEPATOCELLULAR-CARCINOMA; ENDOPLASMIC-RETICULUM; BRAIN MITOCHONDRIA; GLUCOSE-TRANSPORT; ATP PRODUCTION	Calcium ion (Ca2+) signaling is critical to many physiological processes, and its kinetics and subcellular localization are tightly regulated in all cell types. All Ca2+ flux perturbations impact cell function and may contribute to various diseases, including cancer. Several modulators of Ca2+ signaling are attractive pharmacological targets due to their accessibility at the plasma membrane. Desp…	[Dejos, Camille; Cantelmo, Anna Rita] Univ Lille, PHYCEL, INSERM, U1003,Physiol Cellulaire, Lille, France; [Gkika, Dimitra] Univ Lille, CNRS, UMR Canther Canc Heterogene Plast & Resistance Th, INSERM,CHU Lille,UMR 9020, Lille, France; [Gkika, Dimitra] Inst Univ France IUF, Paris, France		Cantelmo, AR (通讯作者)，Univ Lille, PHYCEL, INSERM, U1003,Physiol Cellulaire, Lille, France.	anna-rita.cantelmo@univ-lille.fr	Cantelmo, Anna Rita/G-6766-2018	Cantelmo, Anna Rita/0000-0002-2748-264X	European Regional Development Fund; Institut Universitaire de France (IUF); La Ligue Contre le Cancer (Pas de Calais); Agence Nationale de la Recherche, Investissements d'avenir [ANR-16-IDEX-004-ULNE]	European Regional Development Fund(European Commission); Institut Universitaire de France (IUF); La Ligue Contre le Cancer (Pas de Calais); Agence Nationale de la Recherche, Investissements d'avenir(French National Research Agency (ANR))	CD and ARC are supported by the European Regional Development Fund. DG was supported by the Institut Universitaire de France (IUF). ARC received funding from La Ligue Contre le Cancer (Pas de Calais) and Agence Nationale de la Recherche, Investissements d'avenir (ANR-16-IDEX-004-ULNE).	Abu-Hamad S, 2008, J BIOL CHEM, V283, P13482, DOI 10.1074/jbc.M708216200; Adachi T, 2004, NAT MED, V10, P1200, DOI 10.1038/nm1119; Amaya MJ, 2013, COMPR PHYSIOL, V3, P515, DOI 10.1002/cphy.c120013; Amsalem Z, 2020, CANCERS, V12, DOI 10.3390/cancers12041031; Arif T, 2017, NEURO-ONCOLOGY, V19, P951, DOI 10.1093/neuonc/now297; Azoulay-Zohar H, 2004, BIOCHEM J, V377, P347, DOI 10.1042/BJ20031465; Bao…	134	5	5	1	5	FRONTIERS MEDIA SA	LAUSANNE	AVENUE DU TRIBUNAL FEDERAL 34, LAUSANNE, CH-1015, SWITZERLAND	2296-634X			FRONT CELL DEV BIOL	Front. Cell. Dev. Biol.	NOV 13	2020	8
J	Luo, D; Kuang, F; Du, J; Zhou, MJ; Peng, FY; Gan, Y; Fang, C; Yang, XL; Li, B; Su, S				Luo, De; Kuang, Fei; Du, Juan; Zhou, Mengjia; Peng, Fangyi; Gan, Yu; Fang, Cheng; Yang, Xiaoli; Li, Bo; Su, Song			Characterization of the Immune Cell Infiltration Profile in Pancreatic Carcinoma to Aid in Immunotherapy	FRONTIERS IN ONCOLOGY			English	Article						immune cell infiltration; prognostic biomarker; pancreatic carcinoma; tumor microenvironment; immunotherapy	TUMOR MICROENVIRONMENT; METASTASIS; METABOLISM; TARGETS; REVEALS	The tumor microenvironment (TME) is comprised of tumor cells, infiltrating immune cells, and stroma. Multiple reports suggest that the immune cell infiltration (ICI) in TME is strongly associated with responsiveness to immunotherapy and prognosis of certain cancers. Thus far, the ICI profile of pancreatic carcinoma (PC) remains unclear. Here, we employed two algorithms to characterize the ICI pro…	[Luo, De; Peng, Fangyi; Gan, Yu; Fang, Cheng; Yang, Xiaoli; Li, Bo; Su, Song] Southwest Med Univ, Affiliated Hosp, Dept Hepatobiliary Surg, Luzhou, Peoples R China; [Kuang, Fei] Second Mil Med Univ, Changhai Hosp, Dept Gen Surg, Shanghai, Peoples R China; [Du, Juan] Southwest Med Univ, Dept Clin Med, Luzhou, Peoples R China; [Zhou, Mengjia] Shanghai Univ Tradit Chinese Med, Peoples Hosp 7, Dept U…		Su, S (通讯作者)，Southwest Med Univ, Affiliated Hosp, Dept Hepatobiliary Surg, Luzhou, Peoples R China.	13882778554@163.com	Luo, De/AAO-7172-2021	Luo, De/0000-0002-2295-1822	Natural Science Youth Fund of Southwest Medical University [2019ZQN072]	Natural Science Youth Fund of Southwest Medical University	This work was supported by the Natural Science Youth Fund of Southwest Medical University [Grant Number: 2019ZQN072].	Ayers M, 2017, J CLIN INVEST, V127, P2930, DOI 10.1172/JCI91190; Bader JE, 2020, MOL CELL, V78, P1019, DOI 10.1016/j.molcel.2020.05.034; Bailey P, 2016, NATURE, V531, P47, DOI 10.1038/nature16965; Balli D, 2017, CLIN CANCER RES, V23, P3129, DOI 10.1158/1078-0432.CCR-16-2128; Banerjee K, 2018, CANCER LETT, V417, P35, DOI 10.1016/j.canlet.2017.12.012; Bever KM, 2018, J CLIN INVEST, V128, P4236, DOI…	70	4	4	1	1	FRONTIERS MEDIA SA	LAUSANNE	AVENUE DU TRIBUNAL FEDERAL 34, LAUSANNE, CH-1015, SWITZERLAND	2234-943X			FRONT ONCOL	Front. Oncol.	MAY 13	2021	11
J	Hiraoka, N; Toue, S; Okamoto, C; Kikuchi, S; Ino, Y; Yamazaki-Itoh, R; Esaki, M; Nara, S; Kishi, Y; Imaizumi, A; Ono, N; Shimada, K				Hiraoka, Nobuyoshi; Toue, Sakino; Okamoto, Chisato; Kikuchi, Shinya; Ino, Yoshinori; Yamazaki-Itoh, Rie; Esaki, Minoru; Nara, Satoshi; Kishi, Yoji; Imaizumi, Akira; Ono, Nobukazu; Shimada, Kazuaki			Tissue amino acid profiles are characteristic of tumor type, malignant phenotype, and tumor progression in pancreatic tumors	SCIENTIFIC REPORTS			English	Article							D-ASPARTATE; CANCER; METABOLISM; GLUTAMINE; DECARBOXYLASE; SPECTROSCOPY; AUTOPHAGY; PATHWAY; PLASMA; ISLETS	Tissue amino acid profiles depend on the cell types and extracellular components that constitute the tissue, and their functions and activities. We aimed to characterize the tissue amino acid profiles in several types of pancreatic tumors and lesions. We examined tissue amino acid profiles in 311 patients with pancreatic tumors or lesions. We used newly developed LC-MS/MS methods to obtain the pr…	[Hiraoka, Nobuyoshi; Ino, Yoshinori; Yamazaki-Itoh, Rie] Natl Canc Ctr, Res Inst, Div Mol Pathol, Tokyo, Japan; [Hiraoka, Nobuyoshi] Natl Canc Ctr, Div Pathol & Clin Labs, Tokyo, Japan; [Esaki, Minoru; Nara, Satoshi; Kishi, Yoji; Shimada, Kazuaki] Natl Canc Ctr, Hepatobiliary & Pancreat Surg Div, Tokyo, Japan; [Toue, Sakino; Kikuchi, Shinya] Ajinomoto Co Inc, Res Inst Biosci Prod & Fine Chem, Kaw…		Hiraoka, N (通讯作者)，Natl Canc Ctr, Res Inst, Div Mol Pathol, Tokyo, Japan.; Hiraoka, N (通讯作者)，Natl Canc Ctr, Div Pathol & Clin Labs, Tokyo, Japan.	nhiraoka@ncc.go.jp	Nara, Satoshi/G-1238-2011	Nara, Satoshi/0000-0002-3516-8765; Imaizumi, Akira/0000-0002-8615-1007	Ministry of Education, Culture, Sports, Science and Technology of Japan; Cancer Research and Development Fund	Ministry of Education, Culture, Sports, Science and Technology of Japan(Ministry of Education, Culture, Sports, Science and Technology, Japan (MEXT)); Cancer Research and Development Fund	The authors thank Ms. Keiko Gomisawa for excellent techniques. We are grateful to the National Cancer Center Biobank for the tissue samples used in this study. This work was supported by a Grant-in-Aid for Scientific Research from the Ministry of Education, Culture, Sports, Science and Technology of Japan (NH) and Cancer Research and Development Fund (NH).	Brierley JD, 2017, TNM CLASSIFICATION M; Budhu A, 2014, INT J BIOL SCI, V10, P966, DOI 10.7150/ijbs.9810; Chang YC, 2013, AMINO ACIDS, V44, P615, DOI 10.1007/s00726-012-1386-8; Chiarla C, 2011, TRANSL RES, V158, P328, DOI 10.1016/j.trsl.2011.06.005; Commisso C, 2013, NATURE, V497, P633, DOI 10.1038/nature12138; Darling PB, 2000, AM J PHYSIOL-ENDOC M, V278, pE877, DOI 10.1152/ajpendo.2000.278.5.E8…	44	10	10	3	5	NATURE PUBLISHING GROUP	LONDON	MACMILLAN BUILDING, 4 CRINAN ST, LONDON N1 9XW, ENGLAND	2045-2322			SCI REP-UK	Sci Rep	JUL 8	2019	9
J	Bao, LS; Xu, T; Lu, XX; Huang, P; Pan, ZF; Ge, MH				Bao, Lisha; Xu, Tong; Lu, Xixuan; Huang, Ping; Pan, Zongfu; Ge, Minghua			Metabolic Reprogramming of Thyroid Cancer Cells and Crosstalk in Their Microenvironment	FRONTIERS IN ONCOLOGY			English	Review						metabolic reprogramming; thyroid cancer; microenvironment; metabolic interplay; Warburg effect	STEAROYL-COA-DESATURASE; MITOCHONDRIAL PYRUVATE CARRIER; METASTATIC BREAST-CANCER; FATTY-ACID SYNTHESIS; GLUCOSE TRANSPORTERS; GLUTAMINE-METABOLISM; PANCREATIC-CANCER; LIPID-METABOLISM; INDOLEAMINE 2,3-DIOXYGENASE; GLUCOSE-TRANSPORTER-1 GENE	Metabolism differs significantly between tumor and normal cells. Metabolic reprogramming in cancer cells and metabolic interplay in the tumor microenvironment (TME) are important for tumor formation and progression. Tumor cells show changes in both catabolism and anabolism. Altered aerobic glycolysis, known as the Warburg effect, is a well-recognized characteristic of tumor cell energy metabolism…	[Bao, Lisha] Zhejiang Chinese Med Sch, Clin Coll 2, Hangzhou, Peoples R China; [Bao, Lisha; Lu, Xixuan; Ge, Minghua] Zhejiang Prov Peoples Hosp, Affiliated Peoples Hosp, Hangzhou Med Coll, ENT Head & Neck Surg Ctr,Dept Head & Neck Surg, Hangzhou, Peoples R China; [Bao, Lisha; Lu, Xixuan; Huang, Ping; Pan, Zongfu; Ge, Minghua] Zhejiang Prov Peoples Hosp, Key Lab Endocrine Gland Dis Zhejiang Prov, …		Ge, MH (通讯作者)，Zhejiang Prov Peoples Hosp, Affiliated Peoples Hosp, Hangzhou Med Coll, ENT Head & Neck Surg Ctr,Dept Head & Neck Surg, Hangzhou, Peoples R China.; Pan, ZF; Ge, MH (通讯作者)，Zhejiang Prov Peoples Hosp, Key Lab Endocrine Gland Dis Zhejiang Prov, Hangzhou, Peoples R China.; Pan, ZF (通讯作者)，Zhejiang Prov Peoples Hosp, Affiliated Peoples Hosp, Hangzhou Med Coll, Clin Pharm Ctr,Dept Pharm, H…	panzongfu@hmc.edu.cn; geminghua@hmc.edu.cn			National Natural Science Foundation, Peoples Republic of China [82173157, U20A20382, 81872170, 81802673]; Natural Science Foundation of Zhejiang Provincial [Y22H168220]; Chinese Medicine Research Program of Zhejiang Province [2021ZA006]; Zhejiang Medical and Health Science and Technology Project [2021KY056, 2022KY042]	National Natural Science Foundation, Peoples Republic of China(National Natural Science Foundation of China (NSFC)); Natural Science Foundation of Zhejiang Provincial(Natural Science Foundation of Zhejiang Province); Chinese Medicine Research Program of Zhejiang Province; Zhejiang Medical and Health Science and Technology Project	This work was funded by the National Natural Science Foundation, Peoples Republic of China (Nos. 82173157, U20A20382, 81872170, 81802673), Natural Science Foundation of Zhejiang Provincial under Grant No.Y22H168220, Chinese Medicine Research Program of Zhejiang Province (No. 2021ZA006), and Zhejiang Medical and Health Science and Technology Project (Nos. 2021KY056 and 2022KY042).	Abbassi-Ghadi N, 2020, CANCER RES, V80, P2764, DOI 10.1158/0008-5472.CAN-19-4035; Abe T, 2019, ESOPHAGUS-TOKYO, V16, P63, DOI 10.1007/s10388-018-0630-z; Ali A, 2018, EMBO MOL MED, V10, DOI 10.15252/emmm.201708313; Aljohani A, 2019, J BIOL CHEM, V294, P19475, DOI 10.1074/jbc.RA119.009868; Altman BJ, 2016, NAT REV CANCER, V16, P619, DOI 10.1038/nrc.2016.71; Anderson PM, 2020, NUTRIENTS, V12, DOI 10…	190	4	4	4	5	FRONTIERS MEDIA SA	LAUSANNE	AVENUE DU TRIBUNAL FEDERAL 34, LAUSANNE, CH-1015, SWITZERLAND	2234-943X			FRONT ONCOL	Front. Oncol.	DEC 2	2021	11
J	Tan, Z; Lei, YB; Xu, J; Shi, S; Hua, J; Zhang, B; Meng, QC; Liu, J; Zhang, YY; Wei, MY; Yu, XJ; Liang, C				Tan, Zhen; Lei, Yubin; Xu, Jin; Shi, Si; Hua, Jie; Zhang, Bo; Meng, Qingcai; Liu, Jiang; Zhang, Yiyin; Wei, Miaoyan; Yu, Xianjun; Liang, Chen			The value of a metabolic reprogramming-related gene signature for pancreatic adenocarcinoma prognosis prediction	AGING-US			English	Article						pancreatic adenocarcinoma; metabolic reprogramming	CANCER; PHENOTYPES; EXPRESSION; CD36; ACID	Pancreatic ductal adenocarcinoma (PDAC) is one of the most fatal malignancies worldwide. Extensive enhancement of glycolysis and reprogramming of lipid metabolism are both associated with the development and progression of PDAC. Previous studies have suggested that various gene signatures could convey prognostic information about PDAC. However, the use of these signatures has some limitations, pe…	[Tan, Zhen; Lei, Yubin; Xu, Jin; Shi, Si; Hua, Jie; Zhang, Bo; Meng, Qingcai; Liu, Jiang; Zhang, Yiyin; Wei, Miaoyan; Yu, Xianjun; Liang, Chen] Fudan Univ, Shanghai Canc Ctr, Dept Pancreat Surg, Shanghai 200032, Peoples R China; [Tan, Zhen; Lei, Yubin; Xu, Jin; Shi, Si; Hua, Jie; Zhang, Bo; Meng, Qingcai; Liu, Jiang; Zhang, Yiyin; Wei, Miaoyan; Yu, Xianjun; Liang, Chen] Fudan Univ, Shanghai Med C…		Yu, XJ; Liang, C (通讯作者)，Fudan Univ, Shanghai Canc Ctr, Dept Pancreat Surg, Shanghai 200032, Peoples R China.; Yu, XJ; Liang, C (通讯作者)，Fudan Univ, Shanghai Med Coll, Dept Oncol, Shanghai 200032, Peoples R China.; Yu, XJ; Liang, C (通讯作者)，Shanghai Pancreat Canc Inst, Shanghai 200032, Peoples R China.; Yu, XJ; Liang, C (通讯作者)，Fudan Univ, Pancreat Canc Inst, Shanghai 200032, Peoples R China.	yuxianjun@fudanpci.org; liangchen@fudanpci.org			National Natural Science Foundation of China [81902428, 81802352, 81772555]; Shanghai Sailing Program [19YF1409400]; National Science Foundation for Distinguished Young Scholars of China [81625016]; Clinical and Scientific Innovation Project of Shanghai Hospital Development Center [SHDC12018109]; Scientific Innovation Project of Shanghai Education Committee [2019-01-07-00-07-E00057]	National Natural Science Foundation of China(National Natural Science Foundation of China (NSFC)); Shanghai Sailing Program; National Science Foundation for Distinguished Young Scholars of China(National Natural Science Foundation of China (NSFC)National Science Fund for Distinguished Young Scholars); Clinical and Scientific Innovation Project of Shanghai Hospital Development Center; Scientific I…	This study was jointly funded by the National Natural Science Foundation of China (Nos. 81902428, 81802352 and 81772555), the Shanghai Sailing Program (No. 19YF1409400), the National Science Foundation for Distinguished Young Scholars of China (No. 81625016), the Clinical and Scientific Innovation Project of Shanghai Hospital Development Center (SHDC12018109) and the Scientific Innovation Project…	Adams CR, 2019, ELIFE, V8, DOI 10.7554/eLife.45313; Anslan S, 2017, MOL ECOL RESOUR, V17, pe234, DOI 10.1111/1755-0998.12692; Frost HR, 2017, NUCLEIC ACIDS RES, V45, DOI 10.1093/nar/gkx291; Fu YT, 2017, AM J TRANSL RES, V9, P3138; Gao JJ, 2013, SCI SIGNAL, V6, DOI 10.1126/scisignal.2004088; Huang DW, 2009, NAT PROTOC, V4, P44, DOI 10.1038/nprot.2008.211; Jia SN, 2018, J CANCER, V9, P578, DOI 10.7…	29	5	5	1	5	IMPACT JOURNALS LLC	ORCHARD PARK	6666 E QUAKER ST, STE 1, ORCHARD PARK, NY 14127 USA	1945-4589			AGING-US	Aging-US	DEC 15	2020	12	23
J	Toner, CD; Davis, CD; Milner, JA				Toner, Cheryl D.; Davis, Cindy D.; Milner, John A.			The Vitamin D and Cancer Conundrum: Aiming at a Moving Target	JOURNAL OF THE AMERICAN DIETETIC ASSOCIATION			English	Review							SERUM 25-HYDROXYVITAMIN D; D-RECEPTOR; PROSTATE-CANCER; BREAST-CANCER; D SUPPLEMENTATION; D DEFICIENCY; BODY-FAT; CALCIUM SUPPLEMENTATION; GENE POLYMORPHISMS; METABOLIC SYNDROME	The case for the influence of vitamin D on health, including cancer prevention, is increasingly compelling. While some are calling for increases in the Tolerable Upper Intake Level, fortification, and dietary supplementation, questions regarding dose and individual response variability continue to merit attention. Colorectal cancer risk reduction with adequate vitamin D status is well documented.…	[Toner, Cheryl D.; Davis, Cindy D.; Milner, John A.] NCI, Nutr Sci Res Grp, Canc Prevent Div, NIH,Dept Hlth & Human Serv, Bethesda, MD 20892 USA; [Toner, Cheryl D.] CDT Consulting LLC, Fairfax, VA USA		Milner, JA (通讯作者)，NCI, Nutr Sci Res Grp, Canc Prevent Div, NIH,Dept Hlth & Human Serv, 6130 Execut Blvd,Execut Plaza N Suite 3164, Bethesda, MD 20892 USA.	milnerj@mail.nih.gov						Abnet CC, 2007, CANCER EPIDEM BIOMAR, V16, P1889, DOI 10.1158/1055-9965.EPI-07-0461; Ahn J, 2008, JNCI-J NATL CANCER I, V100, P796, DOI 10.1093/jnci/djn152; Ahonen MH, 2000, CANCER CAUSE CONTROL, V11, P847, DOI 10.1023/A:1008923802001; ALBANES D, 1995, AM J CLIN NUTR, V62, P1427, DOI 10.1093/ajcn/62.6.1427S; Aloia JF, 2008, AM J CLIN NUTR, V87, P1952; Armas LAG, 2004, J CLIN ENDOCR METAB, V89, P5…	106	54	58	1	14	AMER DIETETIC ASSOC	CHICAGO	120 S RIVERSIDE PLZ, STE 2000, CHICAGO, IL 60606-6995 USA	0002-8223			J AM DIET ASSOC	J. Am. Diet. Assoc.	OCT	2010	110	10
J	Pasquale, V; Dugnani, E; Liberati, D; Marra, P; Citro, A; Canu, T; Policardi, M; Valla, L; Esposito, A; Piemonti, L				Pasquale, Valentina; Dugnani, Erica; Liberati, Daniela; Marra, Paolo; Citro, Antonio; Canu, Tamara; Policardi, Martina; Valla, Libera; Esposito, Antonio; Piemonti, Lorenzo			Glucose metabolism during tumorigenesis in the genetic mouse model of pancreatic cancer	ACTA DIABETOLOGICA			English	Article						Pancreatic cancer; KPC; High-fat diet; Diabetes; Staging	N-TERMINAL PEPTIDE; DUCTAL ADENOCARCINOMA; DIABETES-MELLITUS; INSULIN-RESISTANCE; HIGH-FAT; ASSOCIATION; PREVALENCE; MORTALITY; OBESITY; RISK	AimMore than 40% of pancreatic ductal adenocarcinoma (PDAC) patients have glucose intolerance or diabetes. The association has led to two hypotheses: PDAC causes diabetes or diabetes shares risk factors for the development of PDAC. In order to elucidate the relationship between diabetes and PDAC, we investigated the glucose metabolism during tumorigenesis in the LSL-Kras(G12D/+); LSL-Trp53(R172H/…	[Pasquale, Valentina; Dugnani, Erica; Citro, Antonio; Policardi, Martina; Valla, Libera; Piemonti, Lorenzo] IRCCS San Raffaele Sci Inst, Diabet Res Inst, Via Olgettina 60, I-20132 Milan, Italy; [Liberati, Daniela] IRCCS SanRaffaele Sci Inst, Genom Unit Diag Human Pathol, Div Genet & Cell Biol, I-20132 Milan, Italy; [Marra, Paolo; Canu, Tamara; Esposito, Antonio] IRCCS San Raffaele Sci Inst, Dept …		Piemonti, L (通讯作者)，IRCCS San Raffaele Sci Inst, Diabet Res Inst, Via Olgettina 60, I-20132 Milan, Italy.; Piemonti, L (通讯作者)，Univ Vita Salute San Raffaele, Milan, Italy.	piemonti.lorenzo@hsr.it	Piemonti, Lorenzo/P-7605-2017; policardi, martina/AAN-1956-2020; Tamara, Canu/ABG-8524-2020; Esposito, Antonio/AAZ-7967-2020; Dugnani, Erica/AAN-1898-2020; Marra, Paolo/K-4745-2018	Piemonti, Lorenzo/0000-0002-2172-2198; Tamara, Canu/0000-0002-4589-9377; Esposito, Antonio/0000-0002-1170-6266; Marra, Paolo/0000-0003-4935-8110; Citro, Antonio/0000-0002-0947-7687; Pasquale, Valentina/0000-0002-1250-0825	Associazione Italiana per la Ricerca sul Cancro (AIRC) [5 X 1,000 N_12182]	Associazione Italiana per la Ricerca sul Cancro (AIRC)(Fondazione AIRC per la ricerca sul cancro)	This study was supported by the Associazione Italiana per la Ricerca sul Cancro (AIRC, bando 5 X 1,000 N_12182).	Aggarwal G, 2012, GASTROENTEROLOGY, V143, P1510, DOI 10.1053/j.gastro.2012.08.044; Balzano G, 2017, DIGEST LIVER DIS, V49, P1050, DOI 10.1016/j.dld.2017.06.012; Balzano G, 2014, ACTA DIABETOL, V51, P801, DOI 10.1007/s00592-014-0614-y; Basso D, 2006, CLIN CHIM ACTA, V372, P120, DOI 10.1016/j.cca.2006.03.027; Basso D, 2011, J CELL PHYSIOL, V226, P456, DOI 10.1002/jcp.22355; Basturk O, 2011, PANCREA…	39	6	6	0	8	SPRINGER-VERLAG ITALIA SRL	MILAN	VIA DECEMBRIO, 28, MILAN, 20137, ITALY	0940-5429	1432-5233		ACTA DIABETOL	Acta Diabetol.	SEP	2019	56	9
J	Chen, J; Zhao, SJ; Nakada, K; Kuge, Y; Tamaki, N; Okada, F; Wang, JX; Shindo, M; Higashino, F; Takeda, K; Asaka, M; Katoh, H; Sugiyama, T; Hosokawa, M; Kobayashi, M				Chen, J; Zhao, SJ; Nakada, K; Kuge, Y; Tamaki, N; Okada, F; Wang, JX; Shindo, M; Higashino, F; Takeda, K; Asaka, M; Katoh, H; Sugiyama, T; Hosokawa, M; Kobayashi, M			Dominant-negative hypoxia-inducible factor-1 alpha reduces tumorigenicity of pancreatic cancer cells through the suppression of glucose metabolism	AMERICAN JOURNAL OF PATHOLOGY			English	Article							GENE-EXPRESSION; TUMOR HYPOXIA; TRANSCRIPTION FACTOR; FACTOR 1-ALPHA; GROWTH; ANGIOGENESIS; HIF-1-ALPHA; APOPTOSIS; STABILIZATION; CONSEQUENCES	In the tumor cells exposed to hypoxia, hypoxia-inducible factor-1 (HIF-1)-mediated adaptation responses such as angiogenesis and anaerobic metabolism are induced for their survival. We have recently reported that the constitutive expression of HIF-1alpha renders pancreatic cancer cells resistant to apoptosis induced by hypoxia and glucose deprivation. We then established dominant-negative HIF-1al…	Hokkaido Univ, Inst Med Genet, Div Canc Pathobiol, Kita Ku, Sapporo, Hokkaido 0600815, Japan; Hokkaido Univ, Grad Sch Med, Dept Gastroenterol & Hepatol, Sapporo, Hokkaido, Japan; Hokkaido Univ, Grad Sch Med, Dept Surg Oncol, Sapporo, Hokkaido, Japan; Hokkaido Univ, Grad Sch Med, Dept Nucl Med, Sapporo, Hokkaido, Japan; Hokkaido Univ, Grad Sch Med, Dept Tracer Kinet, Sapporo, Hokkaido, Japan; Hokk…		Kobayashi, M (通讯作者)，Hokkaido Univ, Inst Med Genet, Div Canc Pathobiol, Kita Ku, Kita 15,Nishi 7, Sapporo, Hokkaido 0600815, Japan.	mkobaya@med.hokudai.ac.jp	Kuge, Yuji/E-1290-2012; Asaka, Masahiro/A-5948-2012; Shindoh, Masanobu/A-4799-2012; Zhao, Songji/D-5511-2012; Takeda, Hiroshi/C-6551-2015; Yasuda, Kazunori/D-4156-2012; Higashino, Fumihiro/F-8510-2012	Shindoh, Masanobu/0000-0002-7782-5823; Okada, Futoshi/0000-0003-4733-1037; Kobayashi, Masanobu/0000-0002-7445-9741				Ak I, 2000, J CANCER RES CLIN, V126, P560, DOI 10.1007/PL00008466; Akakura N, 2001, CANCER RES, V61, P6548; An WG, 1998, NATURE, V392, P405, DOI 10.1038/32925; ASAKA M, 1983, CANCER, V51, P1873, DOI 10.1002/1097-0142(19830515)51:10<1873::AID-CNCR2820511020>3.0.CO;2-U; Blancher C, 1998, CANCER METAST REV, V17, P187, DOI 10.1023/A:1006002419244; Carmeliet P, 1998, NATURE, V394, P485, DOI 10.1038/28…	41	155	176	0	7	ELSEVIER SCIENCE INC	NEW YORK	360 PARK AVE SOUTH, NEW YORK, NY 10010-1710 USA	0002-9440	1525-2191		AM J PATHOL	Am. J. Pathol.	APR	2003	162	4
J	Wang, SJ; Li, XD; Wu, LP; Guo, P; Feng, LX; Li, B				Wang, Shuang-Jia; Li, Xiu-Dong; Wu, Lu-Peng; Guo, Ping; Feng, Liu-Xing; Li, Bin			MicroRNA-202 suppresses glycolysis of pancreatic cancer by targeting hexokinase 2	JOURNAL OF CANCER			English	Article						miR-202; Hexokinase 2; Glycolysis; Pancreatic cancer	GROWTH	Purpose: Various studies have identified miR-202 critically participated in the development of different cancers. However, the potential mechanisms underlying the carcinogenesis of pancreatic cancer (PC) still remains elusive. Methods: In the study, cell proliferation assay, colony formation assay, EdU incorporation assay, Luciferase reporter assay, lactate production, glucose consumption assay, …	[Wang, Shuang-Jia; Li, Xiu-Dong; Wu, Lu-Peng; Guo, Ping; Feng, Liu-Xing; Li, Bin] Xiamen Univ, Dept HepatoBiliary Pancreat & Vasc Surg, Affiliated Hosp 1, Xiamen 361003, Fujian, Peoples R China		Li, B (通讯作者)，Xiamen Univ, Dept HepatoBiliary Pancreat & Vasc Surg, Affiliated Hosp 1, Xiamen 361003, Fujian, Peoples R China.	abian-03@163.com	shuangjia, wang/AFX-8272-2022		Plan Project of Xiamen Medical and Health Science and Technology [3502Z20194007]	Plan Project of Xiamen Medical and Health Science and Technology	This study was supported by the Plan Project of Xiamen Medical and Health Science and Technology (no. 3502Z20194007).	Ambros V, 2004, NATURE, V431, P350, DOI 10.1038/nature02871; Bartel DP, 2004, CELL, V116, P281, DOI 10.1016/S0092-8674(04)00045-5; Brunetti O, 2015, ONCOTARGET, V6, P23323, DOI 10.18632/oncotarget.4492; Chen B, 2012, J TRANSL MED, V10, DOI 10.1186/1479-5876-10-228; Chen Y, 2016, EXP THER MED, V11, P2513, DOI 10.3892/etm.2016.3220; DeBerardinis RJ, 2008, CELL METAB, V7, P11, DOI 10.1016/j.cmet.200…	26	5	5	4	11	IVYSPRING INT PUBL	LAKE HAVEN	PO BOX 4546, LAKE HAVEN, NSW 2263, AUSTRALIA	1837-9664			J CANCER	J. Cancer		2021	12	4
J	Baranska, E; Wiechec-Cudak, O; Rak, M; Bienia, A; Mrozek-Wilczkiewicz, A; Krzykawska-Serda, M; Serda, M				Baranska, Edyta; Wiechec-Cudak, Olga; Rak, Monika; Bienia, Aleksandra; Mrozek-Wilczkiewicz, Anna; Krzykawska-Serda, Martyna; Serda, Maciej			Interactions of a Water-Soluble Glycofullerene with Glucose Transporter 1. Analysis of the Cellular Effects on a Pancreatic Tumor Model	NANOMATERIALS			English	Article						[60]fullerene; pancreatic cancer; drug delivery vehicles; glycofullerenes		In recent years, carbon nanomaterials have been intensively investigated for their possible applications in biomedical studies, especially as drug delivery vehicles. Several surface modifications can modulate the unique molecular structure of [60]fullerene derivatives, as well as their physicochemical properties. For this reason, covalent modifications that would enable a greater water solubiliza…	[Baranska, Edyta; Wiechec-Cudak, Olga; Rak, Monika; Bienia, Aleksandra; Krzykawska-Serda, Martyna] Jagiellonian Univ, Fac Biochem Biophys & Biotechnol, PL-30387 Krakow, Poland; [Mrozek-Wilczkiewicz, Anna] Univ Silesia Katowice, August Chelkowski Inst Phys, PL-41500 Chorzow, Poland; [Mrozek-Wilczkiewicz, Anna] Univ Silesia Katowice, Silesian Ctr Educ & Interdisciplinary Res, PL-41500 Chorzow, Pola…		Krzykawska-Serda, M (通讯作者)，Jagiellonian Univ, Fac Biochem Biophys & Biotechnol, PL-30387 Krakow, Poland.; Serda, M (通讯作者)，Univ Silesia Katowice, Inst Chem, PL-40006 Katowice, Poland.	edyta.anna.b@gmail.com; olga.wiechec@doctoral.uj.edu.pl; monika.rak@uj.edu.pl; aleksandra.bienia@student.uj.edu.pl; anna.mrozek-wilczkiewicz@us.edu.pl; martyna.krzykawska@uj.edu.pl; maciej.serda@us.edu.pl	Serda, Maciej M/S-2623-2018; Krzykawska-Serda, Martyna/AAD-3125-2020	Serda, Maciej M/0000-0003-4926-5782; Krzykawska-Serda, Martyna/0000-0003-2038-8105; Bienia, Aleksandra/0000-0002-6406-1297	National Science Center (Poland) [UMO-2018/29/B/NZ5/02954, UMO-2016/23/D/NZ7/00912]	National Science Center (Poland)(National Science Centre, Poland)	Maciej Serda would like to thank the National Science Center (Poland) for its support (grant number UMO-2016/23/D/NZ7/00912). Martyna Krzykawska-Serda would like to thank the National Science Center (Poland) for the support (grant number UMO-2018/29/B/NZ5/02954). The authors would also like to thank Zbigniew Madeja for the access to the Leica DMI6000B microscope that was used for the cell migrati…	Acquah SFA, 2017, ECS J SOLID STATE SC, V6, pM3155, DOI 10.1149/2.0271706jss; Bloomston M, 2007, JAMA-J AM MED ASSOC, V297, P1901, DOI 10.1001/jama.297.17.1901; d'Amora M, 2018, MICRO NANO TECHNOL, P103, DOI 10.1016/B978-0-12-814156-4.00007-0; Deer EL, 2010, PANCREAS, V39, P425, DOI 10.1097/MPA.0b013e3181c15963; Duffy John P, 2003, Mol Cancer, V2, P12, DOI 10.1186/1476-4598-2-12; Guan MR, 2019, B…	46	7	7	7	16	MDPI	BASEL	ST ALBAN-ANLAGE 66, CH-4052 BASEL, SWITZERLAND		2079-4991		NANOMATERIALS-BASEL	Nanomaterials	FEB	2021	11	2
J	Bugianesi, E				Bugianesi, E			Review article: steatosis, the metabolic syndrome and cancer	ALIMENTARY PHARMACOLOGY & THERAPEUTICS			English	Review							HEPATOCELLULAR-CARCINOMA; UNITED-STATES; CRYPTOGENIC CIRRHOSIS; COLORECTAL-CANCER; GROWTH-FACTORS; LIVER-DISEASE; US ADULTS; OBESITY; INSULIN; RISK	The incidence of hepatocellular carcinoma is increasing, but the temporal changes of risk factors remain unclear. A significant proportion of hepatocellular carcinoma (7-30%) develops in cryptogenic cirrhosis, and may represent the most worrisome complication of non-alcoholic steatohepatitis. Non-alcoholic steatohepatitis is tightly related to insulin resistance and several features of the metabo…	Univ Turin, Azienda Osped San Giovanni Battista, Div Gastrohepatol, UOADU Gastroepatol, I-10126 Turin, Italy		Bugianesi, E (通讯作者)，Univ Turin, Azienda Osped San Giovanni Battista, Div Gastrohepatol, UOADU Gastroepatol, Corso Bramante 88, I-10126 Turin, Italy.	ebugianesi@yahoo.it						Alexia C, 2004, BIOCHEM PHARMACOL, V68, P1003, DOI 10.1016/j.bcp.2004.05.029; Bugianesi E, 2004, DIGEST LIVER DIS, V36, P165, DOI 10.1016/j.dld.2003.12.008; Bugianesi E, 2002, GASTROENTEROLOGY, V123, P134, DOI 10.1053/gast.2002.34168; Calle EE, 2003, NEW ENGL J MED, V348, P1625, DOI 10.1056/NEJMoa021423; Calle EE, 2004, NAT REV CANCER, V4, P579, DOI 10.1038/nrc1408; CANMAN CE, 1995, SEMIN CANCER …	36	44	45	0	6	WILEY	HOBOKEN	111 RIVER ST, HOBOKEN 07030-5774, NJ USA	0269-2813	1365-2036		ALIMENT PHARM THER	Aliment. Pharmacol. Ther.	NOV	2005	22
J	Li, M; Chi, C; Zhou, LQ; Chen, YG; Tang, XW				Li, Min; Chi, Chi; Zhou, Liqin; Chen, Youguo; Tang, Xiuwu			Circular PVT1 regulates cell proliferation and invasion via miR-149-5p/FOXM1 axis in ovarian cancer	JOURNAL OF CANCER			English	Article						PVT1; ovarian cancer; bioinformatics; circRNA; FOXM1	NONCODING RNA PVT1; LUNG-CANCER; LNCRNA PVT1; EXPRESSION; APOPTOSIS; PROGNOSIS; FOXM1	Long non-coding RNA plasmacytoma variant translocation 1 (PVT1) is a dysregulated gene in malignancy and is associated with oncogenesis. In this study, we found PVT1 RNA was an ovarian specific expressing gene, and overexpressed in multiple cancer types, including ovarian cancer (OV). Higher expression levels of PVT1 are related to shorter survival time in OV patients, especially in patients with…	[Li, Min; Chi, Chi; Chen, Youguo; Tang, Xiuwu] Soochow Univ, Affiliated Hosp 1, Dept Gynecol & Obstet, Suzhou 215006, Jiangsu, Peoples R China; [Zhou, Liqin] Suzhou Xiangcheng Peoples Hosp, Dept Gynecol & Obstet, Suzhou 215006, Jiangsu, Peoples R China		Chen, YG; Tang, XW (通讯作者)，Soochow Univ, Affiliated Hosp 1, 188 Shizi St, Suzhou 215006, Jiangsu, Peoples R China.	chenyouguo@suda.edu.cn; tangshaopai9@163.com			Suzhou industrial technology innovation projection [201900180051, SYS2019041]; Jiangsu Provincial Medical Youth Talent [QNRC2016753]; Project of Jiangsu Provincial Maternal and Child Health Association [FYX201709]	Suzhou industrial technology innovation projection; Jiangsu Provincial Medical Youth Talent; Project of Jiangsu Provincial Maternal and Child Health Association	This work is supported by Suzhou industrial technology innovation projection (201900180051, SYS2019041), Jiangsu Provincial Medical Youth Talent (No. QNRC2016753), and the Project of Jiangsu Provincial Maternal and Child Health Association (No. FYX201709).	Adhikary J, 2019, J CLIN PATHOL, V72, P513, DOI 10.1136/jclinpath-2019-205891; [Anonymous], 2019, J SOFTWARE, DOI DOI 10.26804/CAPI.2019.01.01; Boyerinas B, 2012, INT J CANCER, V130, P1787, DOI 10.1002/ijc.26190; Carithers LJ, 2015, BIOPRESERV BIOBANK, V13, P307, DOI 10.1089/bio.2015.29031.hmm; Chang QQ, 2019, RADIOL ONCOL, V53, P443, DOI 10.2478/raon-2019-0048; Chen J, 2017, CANCER LETT, V388, P…	55	12	12	3	11	IVYSPRING INT PUBL	LAKE HAVEN	PO BOX 4546, LAKE HAVEN, NSW 2263, AUSTRALIA	1837-9664			J CANCER	J. Cancer		2021	12	2
J	Baier, D; Schoenhacker-Alte, B; Rusz, M; Pirker, C; Mohr, T; Mendrina, T; Kirchhofer, D; Meier-Menches, SM; Hohenwallner, K; Schaier, M; Rampler, E; Koellensperger, G; Heffeter, P; Keppler, B; Berger, W				Baier, Dina; Schoenhacker-Alte, Beatrix; Rusz, Mate; Pirker, Christine; Mohr, Thomas; Mendrina, Theresa; Kirchhofer, Dominik; Meier-Menches, Samuel M.; Hohenwallner, Katharina; Schaier, Martin; Rampler, Evelyn; Koellensperger, Gunda; Heffeter, Petra; Keppler, Bernhard; Berger, Walter			The Anticancer Ruthenium Compound BOLD-100 Targets Glycolysis and Generates a Metabolic Vulnerability towards Glucose Deprivation	PHARMACEUTICS			English	Article						BOLD-100; KP1339; ruthenium; chemotherapy resistance; 2-deoxy-d-glucose; glycolysis; ER stress; autophagy; lysosome; colon cancer; pancreatic cancer	CELL LUNG-CANCER; ENERGY-METABOLISM; PROSTATE-CANCER; 2-DEOXY-D-GLUCOSE; EXPRESSION; 2-DEOXYGLUCOSE; AUTOPHAGY; DRUG; SUPPRESSES; RESISTANCE	Cellular energy metabolism is reprogrammed in cancer to fuel proliferation. In oncological therapy, treatment resistance remains an obstacle and is frequently linked to metabolic perturbations. Identifying metabolic changes as vulnerabilities opens up novel approaches for the prevention or targeting of acquired therapy resistance. Insights into metabolic alterations underlying ruthenium-based che…	[Baier, Dina; Schoenhacker-Alte, Beatrix; Rusz, Mate; Mendrina, Theresa; Hohenwallner, Katharina; Schaier, Martin; Rampler, Evelyn; Keppler, Bernhard] Univ Vienna, Inst Inorgan Chem, A-1090 Vienna, Austria; [Baier, Dina; Schoenhacker-Alte, Beatrix; Pirker, Christine; Mohr, Thomas; Mendrina, Theresa; Kirchhofer, Dominik; Heffeter, Petra; Berger, Walter] Med Univ Vienna, Ctr Canc Res, A-1090 Vienna…		Berger, W (通讯作者)，Med Univ Vienna, Ctr Canc Res, A-1090 Vienna, Austria.; Berger, W (通讯作者)，Med Univ Vienna, Ctr Comprehens Canc, Dept Med 1, A-1090 Vienna, Austria.; Berger, W (通讯作者)，Res Cluster Translat Canc Therapy Res, A-1090 Vienna, Austria.	dina.baier@univie.ac.at; beatrix.schoenhacker-alte@gmx.at; mate.rusz@univie.ac.at; christine.pirker@meduniwien.ac.at; thomas.mohr@mohrkeg.co.at; theresa.mendrina@univie.ac.at; dominik.kirchhofer@meduniwien.ac.at; samuel.meier@univie.ac.at; katharina.hohenwallner@univie.ac.at; martin.schaier@univie.ac.at; evelyn.rampler@univie.ac.at; gunda.koellensperger@univie.ac.at; petra.heffeter@meduniwien.ac.…	; Meier-Menches, Samuel M./L-8203-2018	Keppler, Bernhard/0000-0003-0877-1822; Meier-Menches, Samuel M./0000-0002-8930-4574; Mohr, Thomas/0000-0002-1933-847X; Hohenwallner, Katharina/0000-0002-4957-1344; /0000-0002-9429-7663; Berger, Walter/0000-0003-0014-1658				Aft RL, 2002, BRIT J CANCER, V87, P805, DOI 10.1038/sj.bjc.6600547; Alessio E, 2019, MOLECULES, V24, DOI 10.3390/molecules24101995; Alfarouk KO, 2015, CANCER CELL INT, V15, DOI 10.1186/s12935-015-0221-1; Bakewell Suzanne J, 2018, Oncotarget, V9, P29698, DOI 10.18632/oncotarget.25679; BARBAN S, 1961, J BIOL CHEM, V236, P1887; Ben Sahra I, 2010, CANCER RES, V70, P2465, DOI 10.1158/0008-5472.CAN-09-…	85	1	1	2	2	MDPI	BASEL	ST ALBAN-ANLAGE 66, CH-4052 BASEL, SWITZERLAND		1999-4923		PHARMACEUTICS	Pharmaceutics	FEB	2022	14	2
J	Ljungman, D; Hyltander, A; Lundholm, K				Ljungman, David; Hyltander, Anders; Lundholm, Kent			Cost-Utility Estimations of Palliative Care in Patients With Pancreatic Adenocarcinoma: A Retrospective Analysis	WORLD JOURNAL OF SURGERY			English	Article							QUALITY-OF-LIFE; RECOMBINANT ERYTHROPOIETIN; CANCER-PATIENTS; SURVIVAL; HEALTH; PANCREATICODUODENECTOMY; GEMCITABINE; METABOLISM; CARCINOMA; RESECTION	We earlier reported cost-utility estimates in patients who undergo resection aimed at cure for pancreatic carcinoma. The present study describes similar information on patients with unresectable tumors who experienced palliative care only. A population-based cohort of patients with exocrine pancreatic adenocarcinoma during 1998-2005 was evaluated retrospectively (n = 444). Total direct health car…	[Ljungman, David; Hyltander, Anders; Lundholm, Kent] Sahlgrens Univ Hosp, Sahlgrenska Acad, Inst Clin Sci, Dept Surg, S-41345 Gothenburg, Sweden		Lundholm, K (通讯作者)，Sahlgrens Univ Hosp, Sahlgrenska Acad, Inst Clin Sci, Dept Surg, S-41345 Gothenburg, Sweden.	kent.lundholm@surgery.gu.se	Ljungman, David/ABC-8539-2021	Ljungman, David/0000-0003-0419-1118; Lundholm, Kent/0000-0002-8727-6266	Assar Gabrielsson Foundation (AB Volvo); Gothenburg Medical Society; Swedish Government (LUA-ALF); Swedish Cancer Society; Swedish Research Council [08712]	Assar Gabrielsson Foundation (AB Volvo); Gothenburg Medical Society; Swedish Government (LUA-ALF); Swedish Cancer Society(Swedish Cancer Society); Swedish Research Council(Swedish Research CouncilEuropean Commission)	This study was supported in part by grants from the Assar Gabrielsson Foundation (AB Volvo), the Gothenburg Medical Society, the Swedish Government (LUA-ALF), the Swedish Cancer Society, and the Swedish Research Council (08712).	Barlow WE, 2009, MED CARE, V47, pS33, DOI 10.1097/MLR.0b013e3181a2d847; Barnett PG, 2009, MED CARE, V47, pS82, DOI 10.1097/MLR.0b013e31819e1f3f; Billingham LJ, 2002, STAT METHODS MED RES, V11, P25, DOI 10.1191/0962280202sm269ra; Brazier J, 2002, J HEALTH ECON, V21, P271, DOI 10.1016/S0167-6296(01)00130-8; Brazier J, 1998, J CLIN EPIDEMIOL, V51, P1115, DOI 10.1016/S0895-4356(98)00103-6; Carpelan-H…	36	8	8	0	5	SPRINGER	NEW YORK	ONE NEW YORK PLAZA, SUITE 4600, NEW YORK, NY, UNITED STATES	0364-2313	1432-2323		WORLD J SURG	World J.Surg.	AUG	2013	37	8
J	Bigelsen, S				Bigelsen, Stephen			Evidence-based complementary treatment of pancreatic cancer: a review of adjunct therapies including paricalcitol, hydroxychloroquine, intravenous vitamin C, statins, metformin, curcumin, and aspirin	CANCER MANAGEMENT AND RESEARCH			English	Review						vitamin D; autophagy; stroma; T cells; integrative medicine; supplements; stellate cell	NONSTEROIDAL ANTIINFLAMMATORY DRUGS; NF-KAPPA-B; PHASE-II TRIAL; ASCORBIC-ACID; PHARMACOLOGICAL ASCORBATE; COLORECTAL-CANCER; DOWN-REGULATION; BREAST-CANCER; DOUBLE-BLIND; THERAPEUTIC APPLICATIONS	Despite new and exciting research and renewed optimism about future therapy, current statistics of survival from pancreatic cancer remains dismal. Patients seeking alternative or complementary treatments should be warned to avoid the hype and instead look to real science. A variety of relatively safe and inexpensive treatment options that have shown success in preclinical models and/or retrospect…	[Bigelsen, Stephen] Rutgers New Jersey Med Sch, Dept Allergy Asthma & Immunol, Newark, NJ USA		Bigelsen, S (通讯作者)，Rutgers New Jersey Med Sch, Dept Allergy Asthma & Immunol, 57 Melrose Rd, Mt Lakes, NJ 07046 USA.	snrbig@optonline.net		Bigelsen, Stephen/0000-0003-2429-9177				Aguilera O, 2016, ONCOTARGET, V7, P47954, DOI 10.18632/oncotarget.10087; Ai GQ, 2016, TUMOR BIOL, V37, P1727, DOI 10.1007/s13277-015-3959-0; Ali S, 2010, CANCER RES, V70, P3606, DOI 10.1158/0008-5472.CAN-09-4598; Ambe CM, 2016, PLOS ONE, V11, DOI 10.1371/journal.pone.0151632; Anand P, 2007, MOL PHARMACEUT, V4, P807, DOI 10.1021/mp700113r; Anderson KE, 2002, J NATL CANCER I, V94, P1168, DOI 10.109…	158	22	22	2	6	DOVE MEDICAL PRESS LTD	ALBANY	PO BOX 300-008, ALBANY, AUCKLAND 0752, NEW ZEALAND	1179-1322			CANCER MANAG RES	Cancer Manag. Res.		2018	10
J	Mycielska, ME; Dettmer, K; Rummele, P; Schmidt, K; Prehn, C; Milenkovic, VM; Jagla, W; Madej, GM; Lantow, M; Schladt, M; Cecil, A; Koehl, GE; Eggenhofer, E; Wachsmuth, CJ; Ganapathy, V; Schlitt, HJ; Kunzelmann, K; Ziegler, C; Wetzel, CH; Gaumann, A; Lang, SA; Adamski, J; Oefner, PJ; Geissler, EK				Mycielska, Maria E.; Dettmer, Katja; Ruemmele, Petra; Schmidt, Katharina; Prehn, Cornelia; Milenkovic, Vladimir M.; Jagla, Wolfgang; Madej, Gregor M.; Lantow, Margareta; Schladt, Moritz; Cecil, Alexander; Koehl, Gudrun E.; Eggenhofer, Elke; Wachsmuth, Christian J.; Ganapathy, Vadivel; Schlitt, Hans J.; Kunzelmann, Karl; Ziegler, Christine; Wetzel, Christian H.; Gaumann, Andreas; Lang, Sven A.; Ad…			Extracellular Citrate Affects Critical Elements o Cancer Cell Metabolism and Supports Cancer Development In Vivo	CANCER RESEARCH			English	Article							PROTEIN; TRANSPORT; HOMEOSTASIS; DISULFIRAM; GROWTH; LINE	Glycolysis and fatty acid synthesis are highly active in cancer cells through cytosolic citrate metabolism, with intracellular citrate primarily derived from either glucose or glutamine via the tricarboxylic acid cycle. We show here that extracellular citrate is supplied to cancer cells through o plasma membrane-specific variant of the mitochondrial citrate transporter (pmCiC). Metabolomic analys…	[Mycielska, Maria E.; Schmidt, Katharina; Lantow, Margareta; Koehl, Gudrun E.; Eggenhofer, Elke; Schlitt, Hans J.; Lang, Sven A.; Geissler, Edward K.] Univ Hosp Regensburg, Dept Surg, Regensburg, Germany; [Dettmer, Katja; Wachsmuth, Christian J.; Oefner, Peter J.] Univ Regensburg, Inst Funct Genom, Regensburg, Germany; [Ruemmele, Petra] Friedrich Alexander Univ Erlangen Nuremberg, Univ Hosp Erlan…		Mycielska, ME (通讯作者)，Univ Hosp Regensburg, Dept Surg, Regensburg, Germany.; Geissler, EK (通讯作者)，Univ Hosp Regensburg, Franz Josef Strauss Allee 11, D-93042 Regensburg, Germany.	maria.mycielska@ukr.de; edward.geissler@ukr.de	Dettmer, Katja/D-6218-2018; Mycielska, Maria/AAI-7405-2020; Wetzel, Christian H/N-9880-2017; Schlitt, Hans J./ABG-4368-2020; Eggenhofer, PD Dr. Elke/E-2400-2016	Dettmer, Katja/0000-0001-7337-2380; Wetzel, Christian H/0000-0002-5762-0003; Adamski, Jerzy/0000-0001-9259-0199; Prehn, Cornelia/0000-0002-1274-4715; Cecil, Alexander/0000-0002-1430-1790; Madej, M. Gregor/0000-0001-9181-6387; Schladt, Till Moritz/0000-0002-9160-4664; Ziegler, Christine Maria/0000-0003-3439-7213	German Federal Ministry of Education and Research (BMBF) [KFO262]; Bavarian Government	German Federal Ministry of Education and Research (BMBF)(Federal Ministry of Education & Research (BMBF)); Bavarian Government	This study was supported in part by KFO262, German Federal Ministry of Education and Research (BMBF) to the German Center Diabetes Research (DZD e.V.) grant (to J. Adamski) and a fellowship from Bavarian Government to Women in Research and Education (to M.E. Mycielska). We are grateful to Prof. Dr. Philipp Beckhove and Dr. Till Michels (Regensburg Center for Interventional Immunology) for their h…	Brar SS, 2004, MOL CANCER THER, V3, P1049; Costello LC, 2006, MOL CANCER, V5, DOI 10.1186/1476-4598-5-59; Currie E, 2013, CELL METAB, V18, P153, DOI 10.1016/j.cmet.2013.05.017; Dettmer K, 2013, ELECTROPHORESIS, V34, P2836, DOI 10.1002/elps.201300228; Duan Y, 2003, J COMPUT CHEM, V24, P1999, DOI 10.1002/jcc.10349; Evans AJ, 2003, J CLIN PATHOL, V56, P892, DOI 10.1136/jcp.56.12.892; James EL, 2015,…	29	42	42	2	11	AMER ASSOC CANCER RESEARCH	PHILADELPHIA	615 CHESTNUT ST, 17TH FLOOR, PHILADELPHIA, PA 19106-4404 USA	0008-5472	1538-7445		CANCER RES	Cancer Res.	MAY 15	2018	78	10
J	Hemminki, K; Li, XJ; Sundquist, J; Sundquist, K				Hemminki, Kari; Li, Xinjun; Sundquist, Jan; Sundquist, Kristina			Risk of Cancer Following Hospitalization for Type 2 Diabetes	ONCOLOGIST			English	Article						Diabetes; Cancer; Risk factors; Liver cancer; Prostate cancer	FAMILY-HISTORY; REGISTER; MELLITUS; OBESITY; MEN; PREVALENCE; SMOKING; SWEDEN; COHORT	Objectives. Cancer and type 2 diabetes (T2D) are two common diseases that may share risk factors. We aimed at determining subsequent cancer risks in patients hospitalized for T2D in Sweden. Methods. T2D patients were obtained from the nationwide Hospital Discharge Register; cancers were recorded from the Swedish Cancer Registry. Standardized incidence ratios (SIRs) were calculated for cancer foll…	[Hemminki, Kari] German Canc Res Ctr, Div Mol Genet Epidemiol, D-69120 Heidelberg, Germany; [Hemminki, Kari; Sundquist, Kristina] Karolinska Inst, Ctr Family & Community Med, Huddinge, Sweden; [Hemminki, Kari; Li, Xinjun; Sundquist, Jan] Lund Univ, Ctr Primary Hlth Care Res, Malmo, Sweden; [Sundquist, Jan] Stanford Univ, Stanford Prevent Res Ctr, Sch Med, Stanford, CA 94305 USA		Hemminki, K (通讯作者)，German Canc Res Ctr, Div Mol Genet Epidemiol, Neuenheimer Feld 580, D-69120 Heidelberg, Germany.	k.hemminki@dkfz.de		Li, Xinjun/0000-0002-5559-4657	Swedish Council for Working Life and Social Research; Swedish Cancer Society; Deutsche Krebshilfe	Swedish Council for Working Life and Social Research(Swedish Research CouncilSwedish Research Council for Health Working Life & Welfare (Forte)); Swedish Cancer Society(Swedish Cancer Society); Deutsche Krebshilfe(Deutsche Krebshilfe)	Supported by the Swedish Council for Working Life and Social Research, the Swedish Cancer Society, and Deutsche Krebshilfe. The database used was created by linking registers maintained at Statistics Sweden and the Swedish Cancer Registry.	Adeghate E, 2006, ANN NY ACAD SCI, V1084, P1, DOI 10.1196/annals.1372.029; Bell CG, 2005, NAT REV GENET, V6, P221, DOI 10.1038/nrg1556; Bermejo JL, 2005, CANCER EPIDEM BIOMAR, V14, P1738, DOI 10.1158/1055-9965.EPI-05-0201; Calle EE, 2004, NAT REV CANCER, V4, P579, DOI 10.1038/nrc1408; Carlsson S, 2005, DIABETOLOGIA, V48, P1051, DOI 10.1007/s00125-005-1768-5; Carlsson S, 2007, DIABETES CARE, V30, …	38	145	161	0	6	WILEY	HOBOKEN	111 RIVER ST, HOBOKEN 07030-5774, NJ USA	1083-7159	1549-490X		ONCOLOGIST	Oncologist		2010	15	6
J	Cao, XP; Cao, Y; Li, WJ; Zhang, HH; Zhu, ZM				Cao, X. P.; Cao, Y.; Li, W. J.; Zhang, H. H.; Zhu, Z. M.			P4HA1/HIF1 alpha feedback loop drives the glycolytic and malignant phenotypes of pancreatic cancer	BIOCHEMICAL AND BIOPHYSICAL RESEARCH COMMUNICATIONS			English	Article						P4HA1; Warburg effect; Pancreatic cancer; HIF1 alpha; Hypoxia	HYPOXIA; P4HA1; METABOLISM; EXPRESSION; CELLS	Hypoxia-inducible factor 1 alpha (HIF1 alpha) activation is profoundly implicated in the initiation and progression of multiple malignant tumors. Prolyl 4-hydroxylase subunit alpha 1 (P4HA1) is the active catalytic component of prolyl 4-hydroxylase and has been reported to promote tumor progression in several cancers. In this study, we revealed that P4HA1 was highly expressed in pancreatic ductal…	[Cao, X. P.] Chinese Peoples Liberat Army Gen Hosp, Dept Gastroenterol & Hepatol, Affiliated Hosp 1, Beijing, Peoples R China; [Cao, Y.] Second Mil Med Univ, Changhai Hosp, Dept Colorectal Surg, Shanghai, Peoples R China; [Li, W. J.; Zhang, H. H.] Chinese Peoples Liberat Army Gen Hosp, Dept Hepatobiliaty, Affiliated Hosp 1, Beijing, Peoples R China; [Zhu, Z. M.] Chinese Peoples Liberat Army Gen H…		Zhu, ZM (通讯作者)，Chinese Peoples Liberat Army Gen Hosp, Dept Oncol, Affiliated Hosp 1, 51 Fucheng Rd, Beijing 100048, Peoples R China.	Zhuzmhb@126.com			Clinical Research Support Fund of the PLA General Hospital [2015FC-ZHCG-3041]	Clinical Research Support Fund of the PLA General Hospital	This work was supported by Clinical Research Support Fund of the PLA General Hospital (2015FC-ZHCG-3041).	Annunen P, 1998, J BIOL CHEM, V273, P5989, DOI 10.1074/jbc.273.11.5989; Atkinson A, 2019, J INVEST DERMATOL, V139, P1118, DOI 10.1016/j.jid.2018.10.038; Bentovim L, 2012, DEVELOPMENT, V139, P4473, DOI 10.1242/dev.083881; Bray F, 2018, CA-CANCER J CLIN, V68, P394, DOI 10.3322/caac.21492; Cairns RA, 2011, NAT REV CANCER, V11, P85, DOI 10.1038/nrc2981; Chakravarthi BVSK, 2014, ONCOTARGET, V5, P6654,…	30	27	28	1	12	ACADEMIC PRESS INC ELSEVIER SCIENCE	SAN DIEGO	525 B ST, STE 1900, SAN DIEGO, CA 92101-4495 USA	0006-291X	1090-2104		BIOCHEM BIOPH RES CO	Biochem. Biophys. Res. Commun.	AUG 27	2019	516	3
J	Basso, D; Millino, C; Greco, E; Romualdi, C; Fogar, P; Valerio, A; Bellin, M; Zambon, CF; Navaglia, F; Dussini, N; Avogaro, A; Pedrazzoli, S; Lanfranchi, G; Plebani, M				Basso, D; Millino, C; Greco, E; Romualdi, C; Fogar, P; Valerio, A; Bellin, M; Zambon, CF; Navaglia, F; Dussini, N; Avogaro, A; Pedrazzoli, S; Lanfranchi, G; Plebani, M			Altered glucose metabolism and proteolysis in pancreatic cancer cell conditioned myoblasts: searching for a gene expression pattern with a microarray analysis of 5000 skeletal muscle genes	GUT			English	Article							DIABETES-MELLITUS; INSULIN-RESISTANCE; RIBOSOMAL-SUBUNIT; CACHECTIC FACTOR; RAT HEPATOCYTES; RISK-FACTORS; PROTEIN; ADENOCARCINOMA; SECRETION; RECEPTOR	Background and aims: We verified whether conditioned media ( CM) from pancreatic cancer cell lines (MIAPaCa2, CAPAN-1, PANC-1, BxPC3) alter glucose metabolism and gene expression profiles (microarray experiment with a platform of 5000 skeletal muscle cDNA) in mice myoblasts. Methods: Myoblasts were incubated with control or pancreatic cancer CM for 24 and 48 hours. Results: Lactate significantly …	Univ Padua, Dept Lab Med, Padua, Italy; Univ Padua, CRIBI Biotechnol Ctr, Padua, Italy; Univ Padua, Dept Med & Surg Sci, Padua, Italy; Univ Padua, Dept Clin & Expt Med, Padua, Italy; Univ Padua, Dept Paediat, Padua, Italy		Plebani, M (通讯作者)，Univ Hosp, Dept Lab Med, Via Giustiniani 2, I-35128 Padua, Italy.	mario.plebani@sanita.padova.it	Romualdi, Chiara/K-1132-2016; Plebani, Mario/AAF-4953-2020; Bellin, Milena/M-2311-2014; Avogaro, Angelo/S-3808-2016; Zambon, Carlo Federico/J-8187-2016; Basso, Daniela/J-7855-2016	Romualdi, Chiara/0000-0003-4792-9047; Bellin, Milena/0000-0001-5380-6743; Zambon, Carlo Federico/0000-0002-4244-879X; Basso, Daniela/0000-0001-8745-6171; AVOGARO, ANGELO/0000-0002-1177-0516	Telethon [B.57] Funding Source: Medline	Telethon(Fondazione Telethon)		Arai H, 2002, J BIOCHEM, V131, P635, DOI 10.1093/oxfordjournals.jbchem.a003145; AVOGARO A, 1996, DIABETES, V45, P998; Ban N, 1999, NATURE, V400, P841, DOI 10.1038/23641; Basso D, 1995, ANTICANCER RES, V15, P2585; Basso D, 2002, PANCREAS, V24, P8, DOI 10.1097/00006676-200201000-00002; BASSO D, 1994, PANCREAS, V9, P332, DOI 10.1097/00006676-199405000-00008; Basso D, 1997, PANCREAS, V15, P132, DOI 1…	39	40	40	0	3	BMJ PUBLISHING GROUP	LONDON	BRITISH MED ASSOC HOUSE, TAVISTOCK SQUARE, LONDON WC1H 9JR, ENGLAND	0017-5749	1468-3288		GUT	Gut	AUG	2004	53	8
J	Carafa, V; Altucci, L; Nebbioso, A				Carafa, Vincenzo; Altucci, Lucia; Nebbioso, Angela			Dual Tumor Suppressor and Tumor Promoter Action of Sirtuins in Determining Malignant Phenotype	FRONTIERS IN PHARMACOLOGY			English	Review						Sirtuins; epigenetics; cancer; EMT; cancer therapy	EPITHELIAL-MESENCHYMAL TRANSITION; SMALL-MOLECULE INHIBITOR; CELL LUNG-CANCER; PANCREATIC-CANCER; BREAST-CANCER; HEPATOCELLULAR-CARCINOMA; MITOCHONDRIAL SIRTUINS; HISTONE DEACETYLASE; SIRT1 DEACETYLASE; REGULATES SIRT1	Sirtuins (SIRTs), class III histone deacetylases, are differentially expressed in several human cancers, where they display both oncogenic and tumor-suppressive properties depending on cellular context and experimental conditions. SIRTs are involved in many important biological processes and play a critical role in cancer initiation, promotion, and progression. A growing body of evidence indicate…	[Carafa, Vincenzo; Altucci, Lucia; Nebbioso, Angela] Univ Campania Luigi Vanvitelli, Dipartimento Med Precis, Naples, Italy		Nebbioso, A (通讯作者)，Univ Campania Luigi Vanvitelli, Dipartimento Med Precis, Naples, Italy.	angela.nebbioso@unicampania.it	Altucci, Lucia/S-8031-2019		EU Blueprint project [282510]; VALERE: Vanvitelli per la Ricerca Program; Italian Flagship Project EPIGEN [PRIN-20152TE5PK]; Italian Association for Cancer Research [AIRC-17217]; Regione Campania project iCURE [29229]	EU Blueprint project; VALERE: Vanvitelli per la Ricerca Program; Italian Flagship Project EPIGEN; Italian Association for Cancer Research(Fondazione AIRC per la ricerca sul cancro); Regione Campania project iCURE	This work was supported by EU Blueprint project (282510), the VALERE: Vanvitelli per la Ricerca Program, the Italian Flagship Project EPIGEN, PRIN-20152TE5PK, the Italian Association for Cancer Research (AIRC-17217) and Regione Campania project iCURE (ID 29229).	Aggarwal BB, 2004, ANTICANCER RES, V24, P2783; Aljada A, 2015, BREAST CANCER-BASIC, V9, P3, DOI 10.4137/BCBCR.S23156; Bai LH, 2016, ONCOTARGET, V7, P40377, DOI 10.18632/oncotarget.9750; Barber MF, 2012, NATURE, V487, P114, DOI 10.1038/nature11043; Baur JA, 2006, NAT REV DRUG DISCOV, V5, P493, DOI 10.1038/nrd2060; Bedalov A, 2001, P NATL ACAD SCI USA, V98, P15113, DOI 10.1073/pnas.261574398; Blank…	175	73	73	1	10	FRONTIERS MEDIA SA	LAUSANNE	AVENUE DU TRIBUNAL FEDERAL 34, LAUSANNE, CH-1015, SWITZERLAND	1663-9812			FRONT PHARMACOL	Front. Pharmacol.	JAN 30	2019	10
J	Cohen, AS; Grudzinski, J; Smith, GT; Peterson, TE; Whisenant, JG; Hickman, TL; Ciombor, KK; Cardin, D; Eng, C; Goff, LW; Das, S; Coffey, RJ; Berlin, JD; Manning, HC				Cohen, Allison S.; Grudzinski, Joe; Smith, Gary T.; Peterson, Todd E.; Whisenant, Jennifer G.; Hickman, Tiffany L.; Ciombor, Kristen K.; Cardin, Dana; Eng, Cathy; Goff, Laura W.; Das, Satya; Coffey, Robert J.; Berlin, Jordan D.; Manning, H. Charles			First-in-Human PET Imaging and Estimated Radiation Dosimetry of L-[5-C-11]-Glutamine in Patients with Metastatic Colorectal Cancer	JOURNAL OF NUCLEAR MEDICINE			English	Article						C-11-glutamine; metabolism; PET; colorectal cancer	GLUTAMINE POOL SIZE; AUTOMATED SYNTHESIS; BREAST-CANCER; METABOLISM; ACID; BIODISTRIBUTION; HALLMARKS; MODELS; TRACER	Altered metabolism is a hallmark of cancer. In addition to glucose, glutamine is an important nutrient for cellular growth and proliferation. Noninvasive imaging via PET may help facilitate precision treatment of cancer through patient selection and monitoring of treatment response. L-[5-C-11]-glutamine (C-11-glutamine) is a PET tracer designed to study glutamine uptake and metabolism. The aim of…	[Cohen, Allison S.; Manning, H. Charles] Vanderbilt Univ, Vanderbilt Ctr Mol Probes, Med Ctr, Nashville, TN 37235 USA; [Cohen, Allison S.; Peterson, Todd E.; Manning, H. Charles] Vanderbilt Univ, Inst Imaging Sci, Med Ctr, Nashville, TN 37235 USA; [Grudzinski, Joe] Internal Dosimetry Consultants LLC, Madison, WI USA; [Smith, Gary T.; Peterson, Todd E.; Manning, H. Charles] Vanderbilt Univ, Dept R…		Manning, HC (通讯作者)，Vanderbilt Univ, Vanderbilt Ctr Mol Probes, Med Ctr, Nashville, TN 37235 USA.; Manning, HC (通讯作者)，Vanderbilt Univ, Inst Imaging Sci, Med Ctr, Nashville, TN 37235 USA.; Manning, HC (通讯作者)，Vanderbilt Univ, Dept Radiol & Radiol Sci, Med Ctr, Nashville, TN 37235 USA.; Manning, HC (通讯作者)，Vanderbilt Univ, Vanderbilt Ingram Canc Ctr, Med Ctr, Nashville, TN 37235 USA.	hcmanning@mdanderson.org			NIH [P30 CA068485, P50 CA236733, U24 CA220325, R35 CA197570, S10 OD019963, S10 OD012297]; Julia Reed Foundation; Debbie and Michael Rose Discovery Grant; Samuel K. and Sandra G. Wellborn Cancer Discovery Grant; CPRIT [RR200046]	NIH(United States Department of Health & Human ServicesNational Institutes of Health (NIH) - USA); Julia Reed Foundation; Debbie and Michael Rose Discovery Grant; Samuel K. and Sandra G. Wellborn Cancer Discovery Grant; CPRIT	This work was supported by grants from the NIH (P30 CA068485, P50 CA236733, U24 CA220325, R35 CA197570, S10 OD019963, and S10 OD012297) and generous philanthropic funding from the Julia Reed Foundation, Debbie and Michael Rose Discovery Grant, and Samuel K. and Sandra G. Wellborn Cancer Discovery Grant. H. Charles Manning is a Cancer Prevention Research Institute of Texas (CPRIT) Scholar in Cance…	Abu Aboud O, 2017, CANCER RES, V77, P6746, DOI 10.1158/0008-5472.CAN-17-0930; Altman BJ, 2016, NAT REV CANCER, V16, P619, DOI 10.1038/nrc.2016.71; Badawi RD, 2019, J NUCL MED, V60, P299, DOI 10.2967/jnumed.119.226498; Cherry SR, 2017, SCI TRANSL MED, V9, DOI 10.1126/scitranslmed.aaf6169; Choi YK, 2018, BIOMOL THER, V26, P19, DOI 10.4062/biomolther.2017.178; CohenAS GengL, 2020, TRANSL ONCOL, V13;…	65	4	4	7	7	SOC NUCLEAR MEDICINE INC	RESTON	1850 SAMUEL MORSE DR, RESTON, VA 20190-5316 USA	0161-5505	1535-5667		J NUCL MED	J. Nucl. Med.	JAN 1	2022	63	1
J	Gonzalez-Vallinas, M; Molina, S; Vicente, G; Zarza, V; Martin-Hernandez, R; Garcia-Risco, MR; Fornari, T; Reglero, G; de Molina, AR				Gonzalez-Vallinas, Margarita; Molina, Susana; Vicente, Gonzalo; Zarza, Virginia; Martin-Hernandez, Roberto; Garcia-Risco, Monica R.; Fornari, Tiziana; Reglero, Guillermo; Ramirez de Molina, Ana			Expression of MicroRNA-15b and the Glycosyltransferase GCNT3 Correlates with Antitumor Efficacy of Rosemary Diterpenes in Colon and Pancreatic Cancer	PLOS ONE			English	Article							ROSMARINUS-OFFICINALIS; CARNOSIC ACID; ANTIOXIDANT; EXTRACTS; INHIBITION; ANTICANCER; GROWTH	Colorectal and pancreatic cancers remain important contributors to cancer mortality burden and, therefore, new therapeutic approaches are urgently needed. Rosemary (Rosmarinus officinalis L.) extracts and its components have been reported as natural potent antiproliferative agents against cancer cells. However, to potentially apply rosemary as a complementary approach for cancer therapy, addition…	[Gonzalez-Vallinas, Margarita; Molina, Susana; Zarza, Virginia; Martin-Hernandez, Roberto; Reglero, Guillermo; Ramirez de Molina, Ana] Madrid Inst Adv Studies Food IMDEA Food, Unit Mol Oncol & Nutr Genom Canc, Madrid, Spain; [Vicente, Gonzalo; Garcia-Risco, Monica R.; Fornari, Tiziana; Reglero, Guillermo] Inst Food Sci Res CIAL, Dept Prod & Characterizat Novel Foods, Madrid, Spain		de Molina, AR (通讯作者)，Madrid Inst Adv Studies Food IMDEA Food, Unit Mol Oncol & Nutr Genom Canc, Campus Int Excellence UAM CSIC, Madrid, Spain.	ana.ramirez@imdea.org	González-Vallinas, Margarita/K-3506-2016; Reglero, Guillermo/K-6658-2014; Molina, Susana/M-8969-2014; Rodríguez, Mónica/AAA-7138-2019; de Molina, Ana Ramirez/AAA-3848-2019; MARTIN-HERNANDEZ, ROBERTO/M-8161-2014	González-Vallinas, Margarita/0000-0003-4968-6675; Reglero, Guillermo/0000-0002-7730-3486; Molina, Susana/0000-0001-7737-5562; MARTIN-HERNANDEZ, ROBERTO/0000-0002-2723-6289; Djaoud, Kahina/0000-0002-6736-367X; Rodriguez Garcia-Risco, Monica/0000-0002-1384-6342	Spanish Ministry of Science and Innovation (Plan Nacional I+D+i) [AGL2010-21565, RyC 2008-03734, IPT-2011-1248-060000]; Comunidad de Madrid (ALIBIRD) [S2009/AGR-1469]; European Union	Spanish Ministry of Science and Innovation (Plan Nacional I+D+i); Comunidad de Madrid (ALIBIRD)(Comunidad de Madrid); European Union(European Commission)	This work was supported by the Spanish Ministry of Science and Innovation (Plan Nacional I+D+i AGL2010-21565, RyC 2008-03734; IPT-2011-1248-060000); Comunidad de Madrid (ALIBIRD, S2009/AGR-1469); and European Union Structural Funds. The funders had no role in study design, data collection and analysis, decision to publish or preparation of the manuscript.	Bai NS, 2010, J AGR FOOD CHEM, V58, P5363, DOI 10.1021/jf100332w; Chen CC, 2011, ACTA PHARMACOL SIN, V32, P62, DOI 10.1038/aps.2010.181; Cheung S, 2007, ONCOL REP, V17, P1525; Giraldez MD, 2012, CLIN GASTROENTEROLOG; Gonzalez-Vallinas M, 2013, PHARMACOL RES, V72, P61, DOI 10.1016/j.phrs.2013.03.010; Hernando E, 2009, ONCOGENE, V28, P2425, DOI 10.1038/onc.2009.91; Huang MC, 2006, ONCOGENE, V25, P3…	29	55	59	0	42	PUBLIC LIBRARY SCIENCE	SAN FRANCISCO	1160 BATTERY STREET, STE 100, SAN FRANCISCO, CA 94111 USA	1932-6203			PLOS ONE	PLoS One	JUN 3	2014	9	6
J	Valerio, A; Basso, D; Brigato, L; Ceolotto, G; Baldo, G; Tiengo, A; Plebani, M				Valerio, A; Basso, D; Brigato, L; Ceolotto, G; Baldo, G; Tiengo, A; Plebani, M			Glucose metabolic alterations in isolated and perfused rat hepatocytes induced by pancreatic cancer conditioned medium: A low molecular weight factor possibly involved	BIOCHEMICAL AND BIOPHYSICAL RESEARCH COMMUNICATIONS			English	Article						rat hepatocytes; 1,2-diacylglycerol; MIA PaCa2 tumor cells; protein kinase-C; growth factors	ISLET AMYLOID POLYPEPTIDE; DIABETES-MELLITUS; GROWTH-FACTOR; SIGNAL-TRANSDUCTION; CARCINOMA; INSULIN; CELLS; RISK	A serious insulin resistance characterizes pancreatic cancer-associated diabetes mellitus. Elsewhere, we demonstrated that MIA PaCa2 cultured cells secrete a soluble factor responsible for reduced glucose tolerance induced in SCID mice. The intracellular mechanism of insulin resistance was investigated in isolated and perfused rat hepatocytes incubated with MIA PaCa2 conditioned medium. Lactate p…	Univ Padua, Dept Clin & Expt Med, I-35128 Padua, Italy; Univ Padua, Dept Lab Med, Padua, Italy; Univ Padua, Dept Med & Surg Sci, Padua, Italy		Valerio, A (通讯作者)，Univ Padua, Dept Clin & Expt Med, Via Giustiniani 2, I-35128 Padua, Italy.		Basso, Daniela/J-7855-2016; Plebani, Mario/AAF-4953-2020	Basso, Daniela/0000-0001-8745-6171; Ceolotto, Giulio/0000-0002-4687-8033				Avogaro A, 1996, AM J PHYSIOL-ENDOC M, V270, pE532, DOI 10.1152/ajpendo.1996.270.3.E532; Avogaro A, 1996, J CLIN INVEST, V98, P108, DOI 10.1172/JCI118754; BALDWIN RL, 1993, GROWTH FACTORS, V8, P23, DOI 10.3109/08977199309029131; BASSO D, 1995, INT J CLIN LAB RES, V25, P40, DOI 10.1007/BF02592575; Basso D, 1997, PANCREAS, V15, P132, DOI 10.1097/00006676-199708000-00004; BASSO D, 1995, ANTICANCER R…	37	26	28	0	2	ACADEMIC PRESS INC	SAN DIEGO	525 B ST, STE 1900, SAN DIEGO, CA 92101-4495 USA	0006-291X			BIOCHEM BIOPH RES CO	Biochem. Biophys. Res. Commun.	APR 13	1999	257	2
J	Zhang, BL; Wu, JG; Cai, YT; Luo, M; Wang, B; Gu, Y				Zhang, Beili; Wu, Jugang; Cai, Yantao; Luo, Meng; Wang, Bing; Gu, Yan			AAED1 modulates proliferation and glycolysis in gastric cancer	ONCOLOGY REPORTS			English	Article						AAED1; gastric cancer; proliferation; glycolysis	HYPOXIA-INDUCIBLE FACTOR-1-ALPHA; PANCREATIC-CANCER; EXPRESSION; METABOLISM; ACTIVATION; PATHWAY; STRESS; TUMOR; NRF2; HIF-1-ALPHA	Gastric cancer is one of the most common and lethal malignancies globally, especially in East Asia. Although significant progress has been made in the diagnosis and treatment of the disease, the overall survival rate remains unchanged at 20-25%. Thus, there is an urgent need for a better understanding of the disease. Recent years have witnessed the critical roles of aberrant cancer cell metabolis…	[Zhang, Beili; Wu, Jugang; Cai, Yantao; Luo, Meng; Wang, Bing; Gu, Yan] Shanghai Jiao Tong Univ, Sch Med, Shanghai Peoples Hosp 9, Dept Gen Surg, 639 Zhizaoju Rd, Shanghai 200011, Peoples R China		Gu, Y (通讯作者)，Shanghai Jiao Tong Univ, Sch Med, Shanghai Peoples Hosp 9, Dept Gen Surg, 639 Zhizaoju Rd, Shanghai 200011, Peoples R China.	yangu_surgeon@163.com	Gu, Yan/AFQ-1163-2022		Shanghai Municipal Commission of Health and Family Planning [20164Y0255]	Shanghai Municipal Commission of Health and Family Planning	The present study was supported by the Shanghai Municipal Commission of Health and Family Planning (grant no. 20164Y0255).	Abu-Alainin W, 2016, J PATHOL, V238, P423, DOI 10.1002/path.4665; Adler V, 1999, ONCOGENE, V18, P6104, DOI 10.1038/sj.onc.1203128; Arany Z, 2008, NATURE, V451, P1008, DOI 10.1038/nature06613; Bell EL, 2011, ONCOGENE, V30, P2986, DOI 10.1038/onc.2011.37; Bell EL, 2007, MOL CELL BIOL, V27, P5737, DOI 10.1128/MCB.02265-06; Cardone RA, 2005, NAT REV CANCER, V5, P786, DOI 10.1038/nrc1713; Cassavaugh J…	36	7	7	1	8	SPANDIDOS PUBL LTD	ATHENS	POB 18179, ATHENS, 116 10, GREECE	1021-335X	1791-2431		ONCOL REP	Oncol. Rep.	AUG	2018	40	2
J	Mehta, KY; Wu, HJ; Menon, SS; Fallah, Y; Zhong, XG; Rizk, N; Unger, K; Mapstone, M; Fiandaca, MS; Federoff, HJ; Cheema, AK				Mehta, Khyati Y.; Wu, Hung-Jen; Menon, Smrithi S.; Fallah, Yassi; Zhong, Xiaogang; Rizk, Nasser; Unger, Keith; Mapstone, Mark; Fiandaca, Massimo S.; Federoff, Howard J.; Cheema, Amrita K.			Metabolomic biomarkers of pancreatic cancer - a meta-analysis study	ONCOTARGET			English	Article						pancreatic cancer; biomarkers; metabolomics	OPERATING CHARACTERISTIC CURVES; SERUM METABOLOMICS; DUCTAL ADENOCARCINOMA; PERSONALIZED MEDICINE; DIAGNOSTIC-APPROACH; RISK-FACTORS; BLOOD; MARKERS; PLASMA; DISCOVERY	Pancreatic cancer ( PC) is an aggressive disease with high mortality rates, however, there is no blood test for early detection and diagnosis of this disease. Several research groups have reported on metabolomics based clinical investigations to identify biomarkers of PC, however there is a lack of a centralized metabolite biomarker repository that can be used for meta-analysis and biomarker vali…	[Mehta, Khyati Y.; Menon, Smrithi S.; Fallah, Yassi; Cheema, Amrita K.] Georgetown Univ, Med Ctr, Dept Oncol, Washington, DC 20007 USA; [Zhong, Xiaogang] Georgetown Univ, Dept Biostat Bioinformat & Biomath, Washington, DC 20057 USA; [Rizk, Nasser] Qatar Univ, Dept Hlth Sci, Doha, Qatar; [Unger, Keith] Med Star Georgetown Univ Hosp, Lombardi Comprehens Canc Ctr, Washington, DC USA; [Mapstone, Mark…		Cheema, AK (通讯作者)，Georgetown Univ, Med Ctr, Dept Oncol, Washington, DC 20007 USA.; Cheema, AK (通讯作者)，Georgetown Univ, Med Ctr, Dept Biochem & Mol & Cellular Biol, Washington, DC 20007 USA.	akc27@georgetown.edu	Rizk, Nasser M/C-5174-2015	Rizk, Nasser M/0000-0002-6288-3609; Mehta, Khyati/0000-0002-2613-1362	ACS [IRG-92-152-17, AWD4470404]; NIH/NCI/CCSG [P30-CA051008]; NATIONAL CANCER INSTITUTE [P30CA051008] Funding Source: NIH RePORTER	ACS(American Cancer Society); NIH/NCI/CCSG(United States Department of Health & Human ServicesNational Institutes of Health (NIH) - USANIH National Cancer Institute (NCI)); NATIONAL CANCER INSTITUTE(United States Department of Health & Human ServicesNational Institutes of Health (NIH) - USANIH National Cancer Institute (NCI))	This work was supported by ACS IRG-92-152-17 pilot award number AWD4470404 to KU and AKC. The authors would like to acknowledge the Metabolomics Shared Resource in Georgetown University (Washington DC, USA) partially supported by NIH/NCI/CCSG grant P30-CA051008.	Adamczyk B, 2012, BBA-GEN SUBJECTS, V1820, P1347, DOI 10.1016/j.bbagen.2011.12.001; Armitage Emily Grace, 2017, Adv Exp Med Biol, V965, P209, DOI 10.1007/978-3-319-47656-8_9; Asuthkar S, 2012, EXPERT OPIN INV DRUG, V21, P143, DOI 10.1517/13543784.2012.651124; Basil CF, 2006, CANCER RES, V66, P2953, DOI 10.1158/0008-5472.CAN-05-3433; Bathe OF, 2011, CANCER EPIDEM BIOMAR, V20, P140, DOI 10.1158/105…	87	33	35	1	17	IMPACT JOURNALS LLC	ORCHARD PARK	6666 E QUAKER ST, STE 1, ORCHARD PARK, NY 14127 USA		1949-2553		ONCOTARGET	Oncotarget	SEP 15	2017	8	40
J	Mueller, C; Emmrich, J; Jaster, R; Braun, D; Liebe, S; Sparmann, G				Mueller, Christoph; Emmrich, Joerg; Jaster, Robert; Braun, Dagmar; Liebe, Stefan; Sparmann, Gisela			Cis-hydroxyproline-induced inhibition of pancreatic cancer cell growth is mediated by endoplasmic reticulum stress	WORLD JOURNAL OF GASTROENTEROLOGY			English	Article						cis-hydroxyproline; pancreatic cancer cell; endoplasmic reticulum stress; FAK; caspase-3	FOCAL ADHESION KINASE; UNFOLDED PROTEIN RESPONSE; SIGNAL-TRANSDUCTION; COLLAGEN PRODUCTION; EPITHELIAL-CELLS; PROLINE ANALOGS; IN-VITRO; APOPTOSIS; INTEGRINS; DEATH	AIM: To investigate the biological effects of cis-hydroxyproline (CHP) on the rat pancreatic carcinoma cell line DSL6A, and to examine the underlying molecular mechanisms. METHODS: The effect of CHP on DSL6A cell proliferation was assessed by using BrdU incorporation. The expression of focal adhesion kinase (FAK) was characterized by Western blotting and immunofluorescence. Induction of endoplasm…	Univ Rostock, Dept Med, Div Gastroenterol, D-18057 Rostock, Germany; Riemser Arzneimittel AG, Greifswald, Germany		Sparmann, G (通讯作者)，Univ Rostock, Dept Med, Div Gastroenterol, Ernst Heydemann Str 6, D-18057 Rostock, Germany.	gisela.sparmann@med.uni-rostock.de						Abbi S, 2002, HISTOL HISTOPATHOL, V17, P1163, DOI 10.14670/HH-17.1163; Aplin AE, 1998, PHARMACOL REV, V50, P197; Bardeesy N, 2002, NAT REV CANCER, V2, P897, DOI 10.1038/nrc949; Beviglia L, 2003, BIOCHEM J, V373, P201, DOI 10.1042/BJ20021846; Brewer JW, 1999, P NATL ACAD SCI USA, V96, P8505, DOI 10.1073/pnas.96.15.8505; Buday L, 2002, CELL SIGNAL, V14, P723, DOI 10.1016/S0898-6568(02)00027-X; Carr…	35	13	16	1	1	W J G PRESS	BEIJING	PO BOX 2345, BEIJING 100023, PEOPLES R CHINA	1007-9327			WORLD J GASTROENTERO	World J. Gastroenterol.	MAR 14	2006	12	10
J	Xie, HM; Sun, L; Lodish, HF				Xie, Huangming; Sun, Lei; Lodish, Harvey F.			Targeting microRNAs in obesity	EXPERT OPINION ON THERAPEUTIC TARGETS			English	Review						adipogenesis; adipose tissue; biomarker; diabetes; glucose homeostasis; insulin resistance; lipid metabolism; liver; microRNAs; obesity; pancreas; therapeutics	BROWN ADIPOSE-TISSUE; GENOME-WIDE ASSOCIATION; ACAA-INSERTION/DELETION POLYMORPHISM; IN-VIVO; ADIPOCYTE DIFFERENTIATION; EXPRESSION PROFILES; LIPID-METABOLISM; DELIVERY; FAT; IDENTIFICATION	Obesity is a serious health problem worldwide associated with an increased risk of life-threatening diseases such as type 2 diabetes, atherosclerosis, and certain types of cancer. Fundamental for the development of novel therapeutics for obesity and its associated metabolic syndromes is an understanding of the regulation of fat cell development. Recent computational and experimental studies have …	[Xie, Huangming; Sun, Lei; Lodish, Harvey F.] Whitehead Inst Biomed Res, Cambridge, MA 02142 USA; [Xie, Huangming; Lodish, Harvey F.] Natl Univ Singapore, Singapore MIT Alliance, Singapore 117576, Singapore; [Lodish, Harvey F.] MIT, Dept Biol, Cambridge, MA 02139 USA; [Lodish, Harvey F.] MIT, Dept Biol Engn, Cambridge, MA 02139 USA		Lodish, HF (通讯作者)，Whitehead Inst Biomed Res, 9 Cambridge Ctr, Cambridge, MA 02142 USA.	lodish@wi.mit.edu	Xie, Huangming/B-2260-2012		SMA [C-382-641-001-091]; NIH [DK047618, DK068348]; NATIONAL INSTITUTE OF DIABETES AND DIGESTIVE AND KIDNEY DISEASES [R56DK068348, R01DK068348, R37DK047618, R01DK047618] Funding Source: NIH RePORTER	SMA; NIH(United States Department of Health & Human ServicesNational Institutes of Health (NIH) - USA); NATIONAL INSTITUTE OF DIABETES AND DIGESTIVE AND KIDNEY DISEASES(United States Department of Health & Human ServicesNational Institutes of Health (NIH) - USANIH National Institute of Diabetes & Digestive & Kidney Diseases (NIDDK))	H Xie is supported by a graduate fellowship from the Singapore-MIT Alliance. Work on this subject in our lab is supported by grant C-382-641-001-091 from SMA and grants DK047618 and DK068348 from NIH.	AILHAUD G, 1992, ANNU REV NUTR, V12, P207, DOI 10.1146/annurev.nu.12.070192.001231; Akinc A, 2008, NAT BIOTECHNOL, V26, P561, DOI 10.1038/nbt1402; Alvarez-Garcia I, 2005, DEVELOPMENT, V132, P4653, DOI 10.1242/dev.02073; Ambros V, 2004, NATURE, V431, P350, DOI 10.1038/nature02871; Baek D, 2008, NATURE, V455, P64, DOI 10.1038/nature07242; Bartel DP, 2009, CELL, V136, P215, DOI 10.1016/j.cell.2009.0…	103	78	85	1	13	TAYLOR & FRANCIS LTD	ABINGDON	2-4 PARK SQUARE, MILTON PARK, ABINGDON OR14 4RN, OXON, ENGLAND	1472-8222	1744-7631		EXPERT OPIN THER TAR	Expert Opin. Ther. Targets	OCT	2009	13	10
J	Thege, FI; Gruber, CN; Cardle, II; Cong, SH; Lannin, TB; Kirby, BJ				Thege, Fredrik, I; Gruber, Conor N.; Cardle, Ian I.; Cong, Sophie H.; Lannin, Timothy B.; Kirby, Brian J.			anti-EGFR capture mitigates EMT- and chemoresistance-associated heterogeneity in a resistance-profiling CTC platform	ANALYTICAL BIOCHEMISTRY			English	Article							CIRCULATING TUMOR-CELLS; PANCREATIC-CANCER; MESENCHYMAL TRANSITION; GEMCITABINE TRANSPORT; EPITHELIAL-CELLS; BREAST-CANCER; PHENOTYPE; IMMUNOCAPTURE; OPTIMIZATION; METABOLISM	Capture and analysis of circulating tumor cells (CTCs) holds promise for diagnosing and guiding treatment of pancreatic cancer. To accurately monitor disease progression, capture platforms must be robust to processes that increase the phenotypic heterogeneity of CTCs. Most CTC-analysis technologies rely on the recognition of epithelial-specific markers for capture and identification, in particula…	[Thege, Fredrik, I; Gruber, Conor N.; Cardle, Ian I.; Cong, Sophie H.; Lannin, Timothy B.; Kirby, Brian J.] Cornell Univ, Ithaca, NY 14850 USA; [Kirby, Brian J.] Weill Cornell Med, New York, NY USA		Kirby, BJ (通讯作者)，Cornell Univ, Ithaca, NY 14850 USA.	kirby@cornell.edu		Thege, Fredrik/0000-0002-1822-4526; Cardle, Ian/0000-0001-9000-2293	Center on the Physics of Cancer Metabolism through National Cancer Institute [1U54CA210184-01]; NIH [1S100D010605]	Center on the Physics of Cancer Metabolism through National Cancer Institute; NIH(United States Department of Health & Human ServicesNational Institutes of Health (NIH) - USA)	Any opinions, findings, and conclusions or recommendations expressed in this material are those of the author(s) and do not necessarily reflect the views of the National Science Foundation, the National Cancer Institute or the National Institutes of Health. The work described was supported by the Center on the Physics of Cancer Metabolism through Award Number 1U54CA210184-01 from the National Can…	Adams DL, 2015, CYTOM PART A, V87A, P137, DOI 10.1002/cyto.a.22613; Aktas B, 2009, BREAST CANCER RES, V11, DOI 10.1186/bcr2333; Bera A, 2014, PLOS ONE, V9, DOI 10.1371/journal.pone.0106343; Bergman AM, 2002, DRUG RESIST UPDATE, V5, P19, DOI 10.1016/S1368-7646(02)00002-X; Cauley CE, 2015, J AM COLL SURGEONS, V221, P699, DOI 10.1016/j.jamcollsurg.2015.05.014; Davidson JD, 2004, CANCER RES, V64, P37…	43	7	7	0	21	ACADEMIC PRESS INC ELSEVIER SCIENCE	SAN DIEGO	525 B ST, STE 1900, SAN DIEGO, CA 92101-4495 USA	0003-2697	1096-0309		ANAL BIOCHEM	Anal. Biochem.	JUL 15	2019	577
J	Di Federico, A; Tateo, V; Parisi, C; Formica, F; Carloni, R; Frega, G; Rizzo, A; Ricci, D; Di Marco, M; Palloni, A; Brandi, G				Di Federico, Alessandro; Tateo, Valentina; Parisi, Claudia; Formica, Francesca; Carloni, Riccardo; Frega, Giorgio; Rizzo, Alessandro; Ricci, Dalia; Di Marco, Mariacristina; Palloni, Andrea; Brandi, Giovanni			Hacking Pancreatic Cancer: Present and Future of Personalized Medicine	PHARMACEUTICALS			English	Review						pancreatic cancer; immunotherapy; targeted therapy; tyrosine kinase inhibitor; personalized medicine; metabolism; tumor microenvironment; PARP inhibitors; genomic; DNA damage	EPIDERMAL-GROWTH-FACTOR; ORAL MEK INHIBITOR; PHASE-III TRIAL; OPEN-LABEL; PLUS GEMCITABINE; DOSE-ESCALATION; SOLID TUMORS; DNA-DAMAGE; FACTOR RECEPTOR; SONIC HEDGEHOG	Pancreatic cancer (PC) is a recalcitrant disease characterized by high incidence and poor prognosis. The extremely complex genomic landscape of PC has a deep influence on cultivating a tumor microenvironment, resulting in the promotion of tumor growth, drug resistance, and immune escape mechanisms. Despite outstanding progress in personalized medicine achieved for many types of cancer, chemothera…	[Di Federico, Alessandro; Tateo, Valentina; Parisi, Claudia; Formica, Francesca; Carloni, Riccardo; Frega, Giorgio; Rizzo, Alessandro; Ricci, Dalia; Di Marco, Mariacristina; Palloni, Andrea; Brandi, Giovanni] IRCCS Azienda Osped Univ Bologna, Div Med Oncol, I-40138 Bologna, Italy; [Di Federico, Alessandro; Tateo, Valentina; Parisi, Claudia; Formica, Francesca; Carloni, Riccardo; Frega, Giorgio; R…		Palloni, A (通讯作者)，IRCCS Azienda Osped Univ Bologna, Div Med Oncol, I-40138 Bologna, Italy.; Palloni, A (通讯作者)，Univ Bologna, Dept Specialized Expt & Diagnost Med, Via Giuseppe Massarenti 9, I-40138 Bologna, Italy.	alessandrodifederico1@gmail.com; valentina.t91@gmail.com; parisiclaudia168@gmail.com; formica.francesca@gmail.com; riccardo.carloni2@studio.unibo.it; giorgio.frega2@unibo.it; rizzo.alessandro179@gmail.com; dalia.ricci@gmail.com; mariacristina.dimarco@unibo.it; andrepalloni@gmail.com; giovanni.brandi@unibo.it	Rizzo, Alessandro/AAD-8360-2022; Frega, Giorgio/W-8099-2019; Palloni, Andrea/AAB-9872-2022; Di Federico, Alessandro/AAB-5166-2022; Ricci, Angela Dalia/ABF-7971-2021	Frega, Giorgio/0000-0001-9153-0557; Palloni, Andrea/0000-0003-1260-2765; Carloni, Riccardo/0000-0003-2061-5451; Rizzo, Alessandro/0000-0002-5257-8678; Di Marco, Mariacristina/0000-0002-3470-9494; Di Federico, Alessandro/0000-0001-8877-4315				Aguirre Andrew J., 2018, Cancer Discovery, V8, P1096, DOI 10.1158/2159-8290.CD-18-0275; Aguirre AJ, 2017, CANCER CELL, V32, P185, DOI 10.1016/j.ccell.2017.07.007; Al-Hader A, 2017, WORLD J GASTROENTERO, V23, P7945, DOI 10.3748/wjg.v23.i45.7945; Alistar A, 2017, LANCET ONCOL, V18, P770, DOI 10.1016/S1470-2045(17)30314-5; [Anonymous], 2019, J CLIN ONCOL, DOI [DOI 10.1200/JCO.2019.37.15_SUPPL.4014, …	127	3	3	3	5	MDPI	BASEL	ST ALBAN-ANLAGE 66, CH-4052 BASEL, SWITZERLAND		1424-8247		PHARMACEUTICALS-BASE	Pharmaceuticals	JUL	2021	14	7
J	Xu, YY; Yu, ZG; Fu, H; Guo, YD; Hu, P; Shi, JL				Xu, Yingying; Yu, Zhiguo; Fu, Hao; Guo, Yuedong; Hu, Ping; Shi, Jianlin			Dual Inhibitions on Glucose/Glutamine Metabolisms for Nontoxic Pancreatic Cancer Therapy	ACS APPLIED MATERIALS & INTERFACES			English	Article						glucose metabolism inhibition; glutamine metabolism inhibition; layered double hydroxide nanoparticles; siRNA; Kras; GLS1; pancreatic cancer	DOUBLE HYDROXIDE NANOPARTICLES; GLUTAMINE-METABOLISM; CURRENT PROGRESS; CELLULAR UPTAKE; KRAS; DELIVERY; CELLS; GROWTH; PROLIFERATION; ACCUMULATION	Glucose and glutamine are two principal nutrients in mammalian cells that provide energy and biomass for cell growth and proliferation. Especially in cancer cells, glutamine could be a main alternative for energy and biomass supply once glucose metabolism is suppressed. Therefore, single inhibition of enzymes in either glucose metabolism or glutaminolysis, though maybe efficient in vitro, is far …	[Xu, Yingying; Yu, Zhiguo; Fu, Hao; Guo, Yuedong; Hu, Ping; Shi, Jianlin] Chinese Acad Sci, Shanghai Inst Ceram, Chinese Acad Med Sci 2021RU012,State Key Lab High, Res Unit Nanocatalyt Med Specif Therapy Serious D, Shanghai 200050, Peoples R China; [Xu, Yingying] ShanghaiTech Univ, Sch Phys Sci & Technol, Shanghai 201210, Peoples R China; [Hu, Ping; Shi, Jianlin] Tongji Univ, Shanghai Peoples Hos…		Hu, P; Shi, JL (通讯作者)，Chinese Acad Sci, Shanghai Inst Ceram, Chinese Acad Med Sci 2021RU012,State Key Lab High, Res Unit Nanocatalyt Med Specif Therapy Serious D, Shanghai 200050, Peoples R China.; Hu, P; Shi, JL (通讯作者)，Tongji Univ, Shanghai Peoples Hosp 10, Sch Med, Shanghai Frontiers Sci Ctr Nanocatalyt Med, Shanghai 200331, Peoples R China.	huping@mail.sic.ac.cn; jlshi@mail.sic.ac.cn			National Natural Science Foundation of China [52072394, 21835007]; Shanghai Science and Technology Committee Rising-Star Program [19QA1410100]; Shanghai International Cooperation Project [20490714200]; CAMS Innovation Fund for Medical Sciences [2021-I2M-5-012]; Basic Research Program of Shanghai Municipal Government [21JC1406000]; Key Research Program of Frontier Sciences, Chinese Academy of Scie…	National Natural Science Foundation of China(National Natural Science Foundation of China (NSFC)); Shanghai Science and Technology Committee Rising-Star Program; Shanghai International Cooperation Project; CAMS Innovation Fund for Medical Sciences; Basic Research Program of Shanghai Municipal Government; Key Research Program of Frontier Sciences, Chinese Academy of Sciences	This work was financially supported by the National Natural Science Foundation of China (grant nos. 52072394 and 21835007), the Shanghai Science and Technology Committee Rising-Star Program (grant no. 19QA1410100), the Shanghai International Cooperation Project (grant no. 20490714200), CAMS Innovation Fund for Medical Sciences (grant no. 2021-I2M-5-012), the Basic Research Program of Shanghai Mun…	Aigner A, 2007, CURR OPIN MOL THER, V9, P345; Akella NM, 2019, BMC BIOL, V17, DOI 10.1186/s12915-019-0671-3; Akins NS, 2018, CURR TOP MED CHEM, V18, P494, DOI 10.2174/1568026618666180523111351; Altman BJ, 2016, NAT REV CANCER, V16, P619, DOI 10.1038/nrc.2016.71; Bao QQ, 2020, CHEM-US, V6, P2283, DOI 10.1016/j.chempr.2020.06.013; Bariwal J, 2022, CHEM SOC REV, V51, P1702, DOI 10.1039/d1cs01074c; B…	58	0	0	13	13	AMER CHEMICAL SOC	WASHINGTON	1155 16TH ST, NW, WASHINGTON, DC 20036 USA	1944-8244	1944-8252		ACS APPL MATER INTER	ACS Appl. Mater. Interfaces	MAY 18	2022	14	19
J	Poillet-Perez, L; Sarry, JE; Joffre, C				Poillet-Perez, Laura; Sarry, Jean-Emmanuel; Joffre, Carine			Autophagy is a major metabolic regulator involved in cancer therapy resistance	CELL REPORTS			English	Review							ACUTE MYELOID-LEUKEMIA; PANCREATIC STELLATE CELLS; STEM-CELLS; PROMOTES GROWTH; TUMOR PROGRESSION; INHIBITION; CHEMOTHERAPY; INFLAMMATION; DEGRADATION; SURVIVAL	Autophagy sustains cellular homeostasis and metabolism in numerous diseases. By regulating cancer metabolism, both tumor and microenvironmental autophagy promote tumor growth. However, autophagy can support cancer progression through other biological functions such as immune response regulation or cytokine/growth factor secretion. Moreover, autophagy is induced in numerous tumor types as a resist…	[Poillet-Perez, Laura; Sarry, Jean-Emmanuel; Joffre, Carine] Univ Toulouse 3 Paul Sabatier, Canc Res Ctr Toulouse, Equipe Labellisee LIGUE 2018, UMR1037,Inserm,UMR5077,CNRS, F-31037 Toulouse, France		Poillet-Perez, L; Joffre, C (通讯作者)，Univ Toulouse 3 Paul Sabatier, Canc Res Ctr Toulouse, Equipe Labellisee LIGUE 2018, UMR1037,Inserm,UMR5077,CNRS, F-31037 Toulouse, France.	laura.poillet-perez@inserm.fr; carine.joffre@inserm.fr	Poillet-Perez, Laura/ABC-4400-2021; JOFFRE, Carine/P-1551-2014	JOFFRE, Carine/0000-0002-7551-356X; Poillet-Perez, Laura/0000-0002-6756-173X	Federation Leucemie Espoir; Fondation ARC	Federation Leucemie Espoir; Fondation ARC	This work was supported by Fe ' de ' ration Leuce ' mie Espoir. L.P.-P received support from a postdoctoral fellowship from the Fondation ARC.	Amaravadi RK, 2019, CANCER DISCOV, V9, P1167, DOI 10.1158/2159-8290.CD-19-0292; Aroua N, 2020, CANCER DISCOV, V10, P1544, DOI 10.1158/2159-8290.CD-19-1008; Ashton TM, 2018, CLIN CANCER RES, V24, P2482, DOI 10.1158/1078-0432.CCR-17-3070; Bellodi C, 2009, J CLIN INVEST, V119, P1109, DOI 10.1172/JCI35660; Bhatt V, 2019, GENE DEV, V33, P150, DOI 10.1101/gad.320481.118; Bosc C, 2020, NAT COMMUN, V11, …	113	11	11	6	11	CELL PRESS	CAMBRIDGE	50 HAMPSHIRE ST, FLOOR 5, CAMBRIDGE, MA 02139 USA	2211-1247			CELL REP	Cell Reports	AUG 17	2021	36	7
J	Basso, D; Valerio, A; Brigato, L; Panozzo, MP; Miola, M; Lucca, T; Ujka, F; Zaninotto, M; Avogaro, A; Plebani, M				Basso, D; Valerio, A; Brigato, L; Panozzo, MP; Miola, M; Lucca, T; Ujka, F; Zaninotto, M; Avogaro, A; Plebani, M			An unidentified pancreatic cancer cell product, alters some intracellular pathways of glucose metabolism in isolated rat hepatocytes	PANCREAS			English	Article						pancreatic cancer; diabetes mellitus; MIA PaCa 2	DIABETES-MELLITUS; SKELETAL-MUSCLE; HEXOKINASE	In this study we assessed whether conditioned media from a human pancreatic cancer cell line (MIA PaCa 2) can interfere with some intracellular pathways involved in glucose metabolism in isolated rat hepatocytes. The hepatocytes, isolated from Male Wistar rats, were incubated with MIA PaCa 2-conditioned or non-conditioned media. Conditioned and nonconditioned hepatocytes were run for 120 min in t…	UNIV PADUA,DEPT LAB MED,PADUA,ITALY; UNIV PADUA,INST CLIN & EXPT MED,PADUA,ITALY				Avogaro, Angelo/S-3808-2016; Plebani, Mario/AAF-4953-2020; Basso, Daniela/J-7855-2016	Basso, Daniela/0000-0001-8745-6171; AVOGARO, ANGELO/0000-0002-1177-0516				BASSO D, 1994, PANCREAS, V9, P332, DOI 10.1097/00006676-199405000-00008; BASSO D, 1995, ANTICANCER RES, V15, P1; Beutler E., 1971, RED CELL METABOLISM; BRADFORD MM, 1976, ANAL BIOCHEM, V72, P248, DOI 10.1016/0003-2697(76)90527-3; CAREY JO, 1995, DIABETES, V44, P682, DOI 10.2337/diabetes.44.6.682; CARRUTHERS A, 1990, PHYSIOL REV, V70, P1135, DOI 10.1152/physrev.1990.70.4.1135; CERSOSIMO E, 1991, C…	33	31	33	0	3	LIPPINCOTT-RAVEN PUBL	PHILADELPHIA	227 EAST WASHINGTON SQ, PHILADELPHIA, PA 19106	0885-3177			PANCREAS	Pancreas	AUG	1997	15	2
J	Wulaningsih, W; Michaelsson, K; Garmo, H; Hammar, N; Jungner, I; Walldius, G; Holmberg, L; Van Hemelrijck, M				Wulaningsih, Wahyu; Michaelsson, Karl; Garmo, Hans; Hammar, Niklas; Jungner, Ingmar; Walldius, Goran; Holmberg, Lars; Van Hemelrijck, Mieke			Inorganic phosphate and the risk of cancer in the Swedish AMORIS study	BMC CANCER			English	Article						Cancer; Inorganic phosphate; Prospective cohort study	ALTERING PROTEIN TRANSLATION; CELL-CYCLE; VITAMIN-D; MORTALITY; CALCIUM; LUNG; ELECTROLYTE; HOMEOSTASIS; PHOSPHORUS; COMPONENTS	Background: Both dietary and serum levels of inorganic phosphate (Pi) have been linked to development of cancer in experimental studies. This is the first population-based study investigating the relation between serum Pi and risk of cancer in humans. Methods: From the Swedish Apolipoprotein Mortality Risk (AMORIS) study, we selected all participants (>20 years old) with baseline measurements of …	[Wulaningsih, Wahyu; Garmo, Hans; Holmberg, Lars; Van Hemelrijck, Mieke] Kings Coll London, Sch Med, Div Canc Studies, Canc Epidemiol Unit, London, England; [Michaelsson, Karl] Uppsala Univ, Dept Surg Sci, Uppsala, Sweden; [Garmo, Hans; Holmberg, Lars] Univ Uppsala Hosp, Reg Canc Ctr, Uppsala, Sweden; [Hammar, Niklas; Walldius, Goran] Karolinska Inst, Inst Environm Med, Dept Epidemiol, S-10401 St…		Van Hemelrijck, M (通讯作者)，Kings Coll London, Sch Med, Div Canc Studies, Canc Epidemiol Unit, London, England.	mieke.vanhemelrijck@kcl.ac.uk	Wulaningsih, Wahyu/AAW-4307-2020; Michaelsson, Karl/AAM-9094-2021	Michaelsson, Karl/0000-0003-2815-1217; Van Hemelrijck, Mieke/0000-0002-7317-0858; Wulaningsih, Wahyu/0000-0002-3822-1648	Experimental Cancer Medicine Centre at King's College London; National Institute for Health Research (NIHR); Biomedical Research Centre based at Guy's and St Thomas' NHS Foundation Trust and King's College London	Experimental Cancer Medicine Centre at King's College London; National Institute for Health Research (NIHR)(National Institute for Health Research (NIHR)); Biomedical Research Centre based at Guy's and St Thomas' NHS Foundation Trust and King's College London	This research was also supported by the Experimental Cancer Medicine Centre at King's College London and also by the National Institute for Health Research (NIHR) Biomedical Research Centre based at Guy's and St Thomas' NHS Foundation Trust and King's College London. The views expressed are those of the author(s) and not necessarily those of the NHS, the NIHR or the Department of Health.	Alonso G L, 1970, Clin Chim Acta, V27, P549, DOI 10.1016/0009-8981(70)90310-4; Bansal VK., 1990, CLIN METHODS HIST PH, V3; Benini O, 2011, J RENAL NUTR, V21, P303, DOI 10.1053/j.jrn.2010.06.021; Beral V, 2005, LANCET, V365, P1543, DOI 10.1016/S0140-6736(05)66455-0; Bergwitz C, 2010, ANNU REV MED, V61, P91, DOI 10.1146/annurev.med.051308.111339; Camalier CE, 2010, CANCER PREV RES, V3, P359, DOI 10…	47	38	38	3	16	BMC	LONDON	CAMPUS, 4 CRINAN ST, LONDON N1 9XW, ENGLAND		1471-2407		BMC CANCER	BMC Cancer	MAY 24	2013	13
J	Incerti, E; Vanoli, EG; Broggi, S; Gumina, C; Passoni, P; Slim, N; Fiorino, C; Reni, M; Mapelli, P; Cattaneo, M; Zanon, S; Calandrino, R; Gianolli, L; Di Muzio, N; Picchio, M				Incerti, Elena; Vanoli, Emilia G.; Broggi, Sara; Gumina, Calogero; Passoni, Paolo; Slim, Najla; Fiorino, Claudio; Reni, Michele; Mapelli, Paola; Cattaneo, Mauro; Zanon, Silvia; Calandrino, Riccardo; Gianolli, Luigi; Di Muzio, Nadia; Picchio, Maria			Early variation of 18-fluorine-labelled fluorodeoxyglucose PET-derived parameters after chemoradiotherapy as predictors of survival in locally advanced pancreatic carcinoma patients	NUCLEAR MEDICINE COMMUNICATIONS			English	Article						18-fluorine-labelled fluorodeoxyglucose; gastrointestinal cancer-associated antigen; locally advanced pancreatic cancer; overall survival; PET; predictive role; prognosis; radiotherapy; total lesion glycolysis	METABOLIC TUMOR VOLUME; TOTAL LESION GLYCOLYSIS; EMISSION-TOMOGRAPHY; PROGNOSTIC VALUE; F-18-FDG PET/CT; FDG-PET/CT; CANCER; CHEMOTHERAPY; DELINEATION; RECURRENCE	Objective To investigate if early variation of PET-derived parameters after concomitant chemoradiotherapy (CRT) predicts overall survival (OS), local relapse free survival (LRFS), distant relapse free survival (DRFS) and progression free survival (PFS) in locally advanced pancreatic cancer (LAPC) patients. Methods Fifty-two LAPC patients (median age: 61 years; range: 35-85) with available FDG PET…	[Incerti, Elena; Vanoli, Emilia G.; Mapelli, Paola; Gianolli, Luigi; Picchio, Maria] IRCCS San Raffaele Sci Inst, Nucl Med Unit, Milan, Italy; [Broggi, Sara; Fiorino, Claudio; Cattaneo, Mauro; Calandrino, Riccardo] IRCCS San Raffaele Sci Inst, Unit Med Phys, Milan, Italy; [Gumina, Calogero; Passoni, Paolo; Slim, Najla; Di Muzio, Nadia] IRCCS San Raffaele Sci Inst, Unit Radiotherapy, Milan, Italy;…		Picchio, M (通讯作者)，Univ Vita Salute San Raffaele, IRCCS San Raffaele Sci Inst, Nucl Med Unit, Via Olgettina 60, I-20132 Milan, Italy.	picchio.maria@unisr.it	Reni, Michele/J-8296-2016; Picchio, Maria/K-4941-2016; Mapelli, Paola/AAC-8990-2022; Di Muzio, Nadia/AAN-1869-2020; gianolli, luigi/AAN-3892-2020; Incerti, Elena/I-8854-2018	Reni, Michele/0000-0002-6463-0293; Picchio, Maria/0000-0002-7532-6211; Mapelli, Paola/0000-0002-8780-5690; Fiorino, Claudio/0000-0002-0013-8494; Incerti, Elena/0000-0002-8769-3481				Albano D, 2018, NUCL MED COMMUN, V39, P741, DOI 10.1097/MNM.0000000000000862; Belli ML, 2018, PHYS MEDICA, V49, P105, DOI 10.1016/j.ejmp.2018.05.013; Chang JS, 2014, INT J RADIAT ONCOL, V90, P126, DOI 10.1016/j.ijrobp.2014.05.030; Chen BB, 2018, EUR J NUCL MED MOL I, V45, P1205, DOI 10.1007/s00259-018-3960-0; Choi HJ, 2014, YONSEI MED J, V55, P1498, DOI 10.3349/ymj.2014.55.6.1498; Dholakia AS, 20…	29	1	1	0	3	LIPPINCOTT WILLIAMS & WILKINS	PHILADELPHIA	TWO COMMERCE SQ, 2001 MARKET ST, PHILADELPHIA, PA 19103 USA	0143-3636	1473-5628		NUCL MED COMMUN	Nucl. Med. Commun.	OCT	2019	40	10
J	McGlynn, LM; McCluney, S; Jamieson, NB; Thomson, J; MacDonald, AI; Oien, K; Dickson, EJ; Carter, CR; McKay, CJ; Shiels, PG				McGlynn, Liane M.; McCluney, Simon; Jamieson, Nigel B.; Thomson, Jackie; MacDonald, Alasdair I.; Oien, Karin; Dickson, Euan J.; Carter, C. Ross; McKay, Colin J.; Shiels, Paul G.			SIRT3 & SIRT7: Potential Novel Biomarkers for Determining Outcome in Pancreatic Cancer Patients	PLOS ONE			English	Article							HISTONE DEACETYLASE SIRT6; TUMOR-SUPPRESSOR; METABOLIC-REGULATION; PREDICT PROGNOSIS; CELL-GROWTH; SIRTUINS; EXPRESSION; AGE; PROLIFERATION; TUMORIGENESIS	Purpose The sirtuin gene family has been linked with tumourigenesis, in both a tumour promoter and suppressor capacity. Information regarding the function of sirtuins in pancreatic cancer is sparse and equivocal. We undertook a novel study investigating SIRT1-7 protein expression in a cohort of pancreatic tumours. The aim of this study was to establish a protein expression profile for SIRT1-7 in …	[McGlynn, Liane M.; McCluney, Simon; Thomson, Jackie; MacDonald, Alasdair I.; Shiels, Paul G.] Univ Glasgow, Inst Canc Sci, Glasgow, Lanark, Scotland; [Jamieson, Nigel B.; Dickson, Euan J.; Carter, C. Ross; McKay, Colin J.] Glasgow Royal Infirm, West Scotland Pancreat Unit, Glasgow G4 0SF, Lanark, Scotland; [Jamieson, Nigel B.] Univ Glasgow, Acad Dept Surg, Glasgow, Lanark, Scotland; [Oien, Karin…		Shiels, PG (通讯作者)，Univ Glasgow, Inst Canc Sci, Glasgow, Lanark, Scotland.	paul.shiels@glasgow.ac.uk	Jamieson, Nigel/X-1071-2019; Oien, Karin/AAH-3849-2019	Jamieson, Nigel/0000-0002-9552-4725; Shiels, Paul/0000-0002-7577-9843	Academy of Medical Sciences (AMS) [AMS-SGCL9-Jamieson] Funding Source: researchfish	Academy of Medical Sciences (AMS)(Academy of Medical Sciences (AMS))		Alhazzazi TY, 2011, BBA-REV CANCER, V1816, P80, DOI 10.1016/j.bbcan.2011.04.004; Allison SJ, 2007, CELL CYCLE, V6, P2669, DOI 10.4161/cc.6.21.4866; Ashraf N, 2006, BRIT J CANCER, V95, P1056, DOI 10.1038/sj.bjc.6603384; Barber MF, 2012, NATURE, V487, P114, DOI 10.1038/nature11043; Bauer I, 2012, J BIOL CHEM, V287, P40924, DOI 10.1074/jbc.M112.405837; Bell EL, 2011, ONCOGENE, V30, P2986, DOI 10.103…	54	40	45	0	6	PUBLIC LIBRARY SCIENCE	SAN FRANCISCO	1160 BATTERY STREET, STE 100, SAN FRANCISCO, CA 94111 USA	1932-6203			PLOS ONE	PLoS One	JUN 29	2015	10	6
J	Smolle, MA; Pichler, M; Haybaeck, J; Gerger, A				Smolle, Maria Anna; Pichler, Martin; Haybaeck, Johannes; Gerger, Armin			Genetic markers of recurrence in colorectal cancer	PHARMACOGENOMICS			English	Review						biomarkers; colorectal cancer; genetic markers of recurrence; polymorphisms; prognosis	ENDOTHELIAL GROWTH-FACTOR; SINGLE NUCLEOTIDE POLYMORPHISMS; COLON-CARCINOMA CELLS; MICRORNA-BINDING-SITE; THYMIDYLATE SYNTHASE; PANCREATIC ADENOCARCINOMA; PROMOTER METHYLATION; PROGNOSTIC MARKERS; TUMOR RECURRENCE; MISMATCH REPAIR	Colorectal cancer (CRC) worldwide belongs to one of the most frequent cancers affecting both genders. Surgery and 5-fluorouracil-based adjuvant chemotherapy are recommended for patients with high-risk stage II and stage III colon carcinoma. Mutations of genes encoding for specific proteins may have an impact on the time to recurrence. These proteins act over specific signaling pathways, are impli…	[Smolle, Maria Anna; Pichler, Martin; Gerger, Armin] Med Univ Graz, Dept Internal Med, Div Oncol, A-8036 Graz, Austria; [Smolle, Maria Anna; Haybaeck, Johannes] Med Univ Graz, Inst Pathol, A-8036 Graz, Austria		Gerger, A (通讯作者)，Med Univ Graz, Dept Internal Med, Div Oncol, Auenbruggerpl 15, A-8036 Graz, Austria.	armin.gerger@medunigraz.at		Pichler, Martin/0000-0002-8701-9462				Absenger G, 2014, PHARMACOGENOMICS J, V14, P130, DOI 10.1038/tpj.2013.15; Ahn TS, 2014, J CANCER RES CLIN, V140, P1863, DOI 10.1007/s00432-014-1735-y; Allegra CJ, 2009, J CLIN ONCOL, V27, P2091, DOI 10.1200/JCO.2009.21.9170; Andre T, 2004, NEW ENGL J MED, V350, P2343, DOI 10.1056/NEJMoa032709; Andreyev HJN, 2001, BRIT J CANCER, V85, P692, DOI 10.1054/bjoc.2001.1964; Armaghany Tannaz, 2012, Gastro…	102	12	12	0	5	FUTURE MEDICINE LTD	LONDON	UNITEC HOUSE, 3RD FLOOR, 2 ALBERT PLACE, FINCHLEY CENTRAL, LONDON, N3 1QB, ENGLAND	1462-2416	1744-8042		PHARMACOGENOMICS	Pharmacogenomics		2015	16	11
J	Pusceddu, S; Vernieri, C; Prinzi, N; Torchio, M; Coppa, J; Antista, M; Niger, M; Milione, M; Giacomelli, L; Corti, F; Prisciandaro, M; Monteleone, M; Colombo, E; Di Bartolomeo, M; de Braud, F				Pusceddu, Sara; Vernieri, Claudio; Prinzi, Natalie; Torchio, Martina; Coppa, Jorgelina; Antista, Maria; Niger, Monica; Milione, Massimo; Giacomelli, Luca; Corti, Francesca; Prisciandaro, Michele; Monteleone, Michela; Colombo, Elena; Di Bartolomeo, Maria; de Braud, Filppo			The potential role of metformin in the treatment of patients with pancreatic neuroendocrine tumors: a review of preclinical to clinical evidence	THERAPEUTIC ADVANCES IN GASTROENTEROLOGY			English	Review						cancer; everolimus; metformin; pancreatic neuroendocrine tumors; panNETs; review	PHASE-II; ENDOMETRIAL CANCER; DIABETES-MELLITUS; OCTREOTIDE LAR; REDUCED RISK; DOUBLE-BLIND; EVEROLIMUS; MECHANISMS; MORTALITY; HALLMARKS	The incidence of pancreatic neuroendocrine tumors (panNETs) has increased worldwide in the last two decades. Given the indolent nature of these tumors, several patients are diagnosed with metastatic disease, which partially impairs the long-term efficacy of currently available treatments and reduces survival rates. The search for new therapeutic strategies for cancer patients has pushed towards t…	[Pusceddu, Sara; Vernieri, Claudio; Prinzi, Natalie; Torchio, Martina; Coppa, Jorgelina; Antista, Maria; Niger, Monica; Milione, Massimo; Corti, Francesca; Prisciandaro, Michele; Monteleone, Michela; Colombo, Elena; Di Bartolomeo, Maria; de Braud, Filppo] Fdn IRCCS Ist Nazl Tumori, ENETS Ctr Excellence, Via Venezian 1, I-20133 Milan, Italy; [Vernieri, Claudio] FIRC Inst Mol Oncol IFOM, Milan, Ita…		Pusceddu, S (通讯作者)，Fdn IRCCS Ist Nazl Tumori, ENETS Ctr Excellence, Via Venezian 1, I-20133 Milan, Italy.	sara.pusceddu@istitutotumori.mi.it	Niger, Monica/AAC-2452-2022; Vernieri, Claudio/J-7426-2018; Di Bartolomeo, Maria/D-1655-2017	Niger, Monica/0000-0002-9055-5338; Vernieri, Claudio/0000-0003-1577-8176; COLOMBO, ELENA/0000-0003-3132-844X; Di Bartolomeo, Maria/0000-0002-7954-6609; Prisciandaro, Michele/0000-0001-5596-469X	Associazione Italiana per la Ricerca sul Cancro (AIRC) [22977]	Associazione Italiana per la Ricerca sul Cancro (AIRC)(Fondazione AIRC per la ricerca sul cancro)	The authors disclosed receipt of the following financial support for the research, authorship, and/or publication of this article: This work was supported by Associazione Italiana per la Ricerca sul Cancro (AIRC) (Vernieri C., MFAG-2019 n. 22977).	Andersen DK, 2017, DIABETES, V66, P1103, DOI 10.2337/db16-1477; Asa SL, 2018, PATHOLOGY, V50, P111, DOI 10.1016/j.pathol.2017.09.003; Braghiroli MI, 2015, ECANCERMEDICALSCIENC, V9, DOI 10.3332/ecancer.2015.563; Caplin ME, 2014, NEW ENGL J MED, V371, P1556, DOI 10.1056/NEJMc1409757; Chu DX, 2018, BMC CANCER, V18, DOI 10.1186/s12885-018-4334-5; Coyle C, 2016, ANN ONCOL, V27, P2184, DOI 10.1093/anno…	67	4	4	0	0	SAGE PUBLICATIONS LTD	LONDON	1 OLIVERS YARD, 55 CITY ROAD, LONDON EC1Y 1SP, ENGLAND	1756-283X	1756-2848		THER ADV GASTROENTER	Ther. Adv. Gastroenterol.	JUL	2020	13
J	Teicher, BA				Teicher, Beverly A.			Perspective: Opportunities in recalcitrant, rare and neglected tumors	ONCOLOGY REPORTS			English	Article						pancreatic cancer; sarcoma small cell lung cancer; recalicitrant tumors; rare tumors; neglected tumors	CANCER-CELL-LINES; HIF-1 INHIBITORS; IN-VITRO; ANTICANCER; EXPRESSION; AMPLIFICATION; TARGETS; STRESS; STROMA	The 'Recalcitrant Cancer Research Act of 2012' defines recalcitrant cancers as having a 5-year survival rate of <20% and estimated to cause the death of at least 30,000 individuals in the US each year. Cancers specifically mentioned in the act are lung and pancreatic cancers. In addition to recalcitrant tumors, rare tumors are often neglected in the drug discovery arena. Sarcomas are similar to 1…	NCI, Mol Pharmacol Branch, Dev Therapeut Program, Bethesda, MD 20892 USA		Teicher, BA (通讯作者)，NCI, Mol Pharmacol Branch, Dev Therapeut Program, Room 4-W602,9606 Med Ctr Dr,MSC 9735, Bethesda, MD 20892 USA.	teicherba@mail.nih.gov						American Cancer Society, 2011, CANC FACTS FIG 2011; American Cancer Society, 2012, LUNG CANC SMALL CELL; Covell DG, 2007, MOL CANCER THER, V6, P2261, DOI 10.1158/1535-7163.MCT-06-0787; D'Angelo SP, 2010, CANCER BIOL THER, V10, P1, DOI 10.4161/cbt.10.1.12045; Erkan M, 2012, NAT REV GASTRO HEPAT, V9, P454, DOI 10.1038/nrgastro.2012.115; Fer ND, 2010, J EXP CLIN CANC RES, V29, DOI 10.1186/1756-9966-…	51	7	7	0	12	SPANDIDOS PUBL LTD	ATHENS	POB 18179, ATHENS, 116 10, GREECE	1021-335X	1791-2431		ONCOL REP	Oncol. Rep.	SEP	2013	30	3
J	Tang, YC; Zhang, ZX; Tang, YC; Chen, XY; Zhou, J				Tang, Yuchen; Zhang, Zixiang; Tang, Yaocheng; Chen, Xinyu; Zhou, Jian			Identification of potential target genes in pancreatic ductal adenocarcinoma by bioinformatics analysis	ONCOLOGY LETTERS			English	Article						bioinformatics analysis; PDAC; differentially expressed genes; DKK1; HMGA2	WNT SIGNALING PATHWAY; THERAPEUTIC TARGET; LARGE-SCALE; CANCER; DICKKOPF-1; BIOMARKER; HMGA2; RECEPTOR; STATISTICS; TRANSITION	Pancreatic ductal adenocarcinoma (PDAC) is one of the most complicated and fatally pathogenic human malignancies. Therefore, there is an urgent need to improve our understanding of the underlying molecular mechanism that drives the initiation, progression, and metastasis of PDAC. The aim of the present study was to identify the key genes and signaling pathways associated with PDAC using bioinform…	[Tang, Yuchen; Zhang, Zixiang; Tang, Yaocheng; Chen, Xinyu; Zhou, Jian] Soochow Univ, Affiliated Hosp 1, Dept Gen Surg, 188 Shizi St, Suzhou 215006, Jiangsu, Peoples R China; [Tang, Yuchen; Zhang, Zixiang; Zhou, Jian] Soochow Univ, Affiliated Hosp 1, Pancreat Dis Res Ctr, Suzhou 215006, Jiangsu, Peoples R China		Zhou, J (通讯作者)，Soochow Univ, Affiliated Hosp 1, Dept Gen Surg, 188 Shizi St, Suzhou 215006, Jiangsu, Peoples R China.	zhoujian06@suda.edu.cn			Project of Key Research and Development of Jiangsu Province of P.R. China [BE2016673]; Six Major Talent Peak Project of Jiangsu Province [2017-WSW-059]; Jiangsu Provincial Medical Youth Talent [QNRC2016734]; Project of Suzhou People's Livelihood Science and Technology [SS201531, SS201632]	Project of Key Research and Development of Jiangsu Province of P.R. China; Six Major Talent Peak Project of Jiangsu Province; Jiangsu Provincial Medical Youth Talent; Project of Suzhou People's Livelihood Science and Technology	The present study was supported by the Project of Key Research and Development of Jiangsu Province of P.R. China (grant no. BE2016673), the Six Major Talent Peak Project of Jiangsu Province (grant no. 2017-WSW-059), Jiangsu Provincial Medical Youth Talent (grant no. QNRC2016734), the Project of Suzhou People's Livelihood Science and Technology (grant nos. SS201531 and SS201632).	Adamska A, 2017, ADV BIOL REGUL; Aguirre AJ, 2017, CANCER CELL, V32, P185, DOI 10.1016/j.ccell.2017.07.007; Ahn VE, 2011, DEV CELL, V21, P862, DOI 10.1016/j.devcel.2011.09.003; Alhasan SF, 2016, BRIT J CANCER, V115, P797, DOI 10.1038/bjc.2016.264; Are C, 2016, J SURG ONCOL, V114, P736, DOI 10.1002/jso.24410; Ashburner M, 2000, NAT GENET, V25, P25, DOI 10.1038/75556; Barrett T, 2013, NUCLEIC ACIDS…	41	21	23	1	6	SPANDIDOS PUBL LTD	ATHENS	POB 18179, ATHENS, 116 10, GREECE	1792-1074	1792-1082		ONCOL LETT	Oncol. Lett.	AUG	2018	16	2
J	Ye, XL; Wei, XJ; Liao, J; Chen, PP; Li, XY; Chen, YL; Yang, Y; Zhao, QY; Sun, HW; Pan, LM; Chen, GR; He, XJ; Lyu, JX; Fang, HZ				Ye, Xianglai; Wei, Xiujuan; Liao, Jing; Chen, Peipei; Li, Xueyun; Chen, Yulong; Yang, Yue; Zhao, Qiongya; Sun, Hongwei; Pan, Liming; Chen, Guorong; He, Xujun; Lyu, Jianxin; Fang, Hezhi			4-Hydroxyphenylpyruvate Dioxygenase-Like Protein Promotes Pancreatic Cancer Cell Progression and Is Associated With Glutamine-Mediated Redox Balance	FRONTIERS IN ONCOLOGY			English	Article						mitochondria; pancreatic ductal adenocarcinoma; metabolic reprogramming; glutamine; redox balance	MITOCHONDRIA; METABOLISM; TUMORS	Tumor cells develop a series of metabolic reprogramming mechanisms to meet the metabolic needs for tumor progression. As metabolic hubs in cells, mitochondria play a significant role in this process, including energy production, biosynthesis, and redox hemostasis. In this study, we show that 4-hydroxyphenylpyruvate dioxygenase-like protein (HPDL), a previously uncharacterized protein, is positive…	[Ye, Xianglai; Wei, Xiujuan; Liao, Jing; Chen, Peipei; Li, Xueyun; Chen, Yulong; Yang, Yue; Lyu, Jianxin; Fang, Hezhi] Wenzhou Med Univ, Minist Educ, Key Lab Lab Med, Wenzhou, Peoples R China; [Ye, Xianglai; Wei, Xiujuan; Liao, Jing; Chen, Peipei; Li, Xueyun; Chen, Yulong; Yang, Yue; Lyu, Jianxin; Fang, Hezhi] Wenzhou Med Univ, Dept Cell Biol & Med Genet, Zhejiang Prov Key Lab Med Genet, Wenzhou,…		Lyu, JX; Fang, HZ (通讯作者)，Wenzhou Med Univ, Minist Educ, Key Lab Lab Med, Wenzhou, Peoples R China.; Lyu, JX; Fang, HZ (通讯作者)，Wenzhou Med Univ, Dept Cell Biol & Med Genet, Zhejiang Prov Key Lab Med Genet, Wenzhou, Peoples R China.; Lyu, JX; Fang, HZ (通讯作者)，Wenzhou Med Univ, Coll Lab Med & Life Sci, Wenzhou, Peoples R China.; Lyu, JX (通讯作者)，Hangzhou Med Coll, Coll Lab Med, Hangzhou, Peoples R China…	jxlu313@163.com; fangh@wmu.edu.cn		Ye, Xianglai/0000-0002-6436-1564	National Natural Science Foundation of China [31670784, 82072366]; Natural Science Foundation of Zhejiang Province [Y20H160175]; Research Fund of National Health Commission; Major Medical Research Program of Zhejiang Province [WKJ-ZJ-1929]; Technology and Science Project of Yuhuan City [201741]	National Natural Science Foundation of China(National Natural Science Foundation of China (NSFC)); Natural Science Foundation of Zhejiang Province(Natural Science Foundation of Zhejiang Province); Research Fund of National Health Commission; Major Medical Research Program of Zhejiang Province; Technology and Science Project of Yuhuan City	This project was supported by National Natural Science Foundation of China (grant number: 31670784 and 82072366), Natural Science Foundation of Zhejiang Province (grant number: Y20H160175), Research Fund of National Health Commission, Major Medical Research Program of Zhejiang Province (grant number: WKJ-ZJ-1929), and Technology and Science Project of Yuhuan City (grant number: 201741).	Adamska A, 2017, INT J MOL SCI, V18, DOI 10.3390/ijms18071338; Altman BJ, 2016, NAT REV CANCER, V16, P619, DOI 10.1038/nrc.2016.71; Amoedo ND, 2016, BBA-MOL CELL RES, V1863, P2394, DOI 10.1016/j.bbamcr.2016.04.011; Armstrong RN, 2000, BIOCHEMISTRY-US, V39, P13625, DOI 10.1021/bi001814v; Badugu R, 2008, J BIOL CHEM, V283, P3409, DOI 10.1074/jbc.M706851200; Bailey P, 2016, NATURE, V531, P47, DOI 10…	58	5	5	0	4	FRONTIERS MEDIA SA	LAUSANNE	AVENUE DU TRIBUNAL FEDERAL 34, LAUSANNE, CH-1015, SWITZERLAND	2234-943X			FRONT ONCOL	Front. Oncol.	JAN 18	2021	10
J	HOFFMANN, D; RIVENSON, A; CHUNG, FL; HECHT, SS				HOFFMANN, D; RIVENSON, A; CHUNG, FL; HECHT, SS			NICOTINE-DERIVED N-NITROSAMINES (TSNA) AND THEIR RELEVANCE IN TOBACCO CARCINOGENESIS	CRITICAL REVIEWS IN TOXICOLOGY			English	Article; Proceedings Paper	15TH INTERNATIONAL CANCER CONGRESS : TOBACCO-SPECIFIC N-NITROSAMINES	AUG, 1990	HAMBURG, FED REP GER			TOBACCO-SPECIFIC N-NITROSAMINES; CARCINOGENICITY; LUNG; ORAL CAVITY; PANCREAS; METABOLIC ACTIVATION; ALPHA-HYDROXYLATION; HUMAN EXPOSURE; HEMOGLOBIN-TSNA ADDUCT; CHEMOPREVENTION	RAS ONCOGENE ACTIVATION; F344 RATS; CHEMICAL CARCINOGENESIS; A/J MICE; 4-(METHYLNITROSAMINO)-1-(3-PYRIDYL)-1-BUTANONE NNK; HEMOGLOBIN ADDUCTS; LUNG; CANCER; INDUCTION; SNUFF				HOFFMANN, D (通讯作者)，AMER HOSP ASSOC,CHICAGO,IL 60611, USA.			Hecht, Stephen/0000-0001-7228-1356	NCI NIH HHS [CA-31916, CA-44161, CA-29580] Funding Source: Medline; NATIONAL CANCER INSTITUTE [R01CA044161, P01CA029580] Funding Source: NIH RePORTER	NCI NIH HHS(United States Department of Health & Human ServicesNational Institutes of Health (NIH) - USANIH National Cancer Institute (NCI)); NATIONAL CANCER INSTITUTE(United States Department of Health & Human ServicesNational Institutes of Health (NIH) - USANIH National Cancer Institute (NCI))		ADAMS JD, 1983, CANCER LETT, V17, P339, DOI 10.1016/0304-3835(83)90173-8; BELINSKY SA, 1990, CANCER RES, V50, P3772; BELINSKY SA, 1989, CANCER RES, V49, P5305; CARMELLA SG, 1987, CANCER RES, V47, P2626; CARMELLA SG, 1990, CANCER RES, V50, P5438; CASTONGUAY A, 1983, P NATL ACAD SCI-BIOL, V80, P6694, DOI 10.1073/pnas.80.21.6694; CASTONGUAY A, 1984, CANCER RES, V44, P2285; DJORDJEVIC MV, 1989, CARCI…	38	71	73	2	6	CRC PRESS INC	BOCA RATON	2000 CORPORATE BLVD NW, BOCA RATON, FL 33431	1040-8444			CRIT REV TOXICOL	Crit. Rev. Toxicol.		1991	21	4
J	Elander, NO; Aughton, K; Ghaneh, P; Neoptolemos, JP; Palmer, DH; Cox, TF; Campbell, F; Costello, E; Halloran, CM; Mackey, JR; Scarfe, AG; Valle, JW; McDonald, AC; Carter, R; Tebbutt, NC; Goldstein, D; Shannon, J; Dervenis, C; Glimelius, B; Deakin, M; Charnley, RM; Anthoney, A; Lerch, MM; Mayerle, J; Olah, A; Buchler, MW; Greenhalf, W				Elander, N. O.; Aughton, K.; Ghaneh, P.; Neoptolemos, J. P.; Palmer, D. H.; Cox, T. F.; Campbell, F.; Costello, E.; Halloran, C. M.; Mackey, J. R.; Scarfe, A. G.; Valle, J. W.; McDonald, A. C.; Carter, R.; Tebbutt, N. C.; Goldstein, D.; Shannon, J.; Dervenis, C.; Glimelius, B.; Deakin, M.; Charnley, R. M.; Anthoney, A.; Lerch, M. M.; Mayerle, J.; Olah, A.; Buchler, M. W.; Greenhalf, W.		European Study Grp Pancreatic Canc	Intratumoural expression of deoxycytidylate deaminase or ribonuceotide reductase subunit M1 expression are not related to survival in patients with resected pancreatic cancer given adjuvant chemotherapy	BRITISH JOURNAL OF CANCER			English	Article							RANDOMIZED CONTROLLED-TRIAL; GEMCITABINE TRANSPORT; FOLINIC ACID; CHEMORADIOTHERAPY; PHARMACOGENOMICS; ADENOCARCINOMA; METABOLISM	BACKGROUND: Deoxycytidylate deaminase (DCTD) and ribonucleotide reductase subunit M1 (RRM1) are potential prognostic and predictive biomarkers for pyrimidine-based chemotherapy in pancreatic adenocarcinoma. METHODS: Immunohistochemical staining of DCTD and RRM1 was performed on tissue microarrays representing tumour samples from 303 patients in European Study Group for Pancreatic Cancer (ESPAC)-r…	[Elander, N. O.; Aughton, K.; Ghaneh, P.; Neoptolemos, J. P.; Palmer, D. H.; Cox, T. F.; Campbell, F.; Costello, E.; Halloran, C. M.; Greenhalf, W.] Univ Liverpool, Canc Res UK Liverpool Canc Trials Unit, Liverpool, Merseyside, England; [Mackey, J. R.; Scarfe, A. G.] Cross Canc Ctr, Edmonton, AB, Canada; [Mackey, J. R.; Scarfe, A. G.] Univ Alberta, Edmonton, AB, Canada; [Valle, J. W.] Univ Manche…		Greenhalf, W (通讯作者)，Univ Liverpool, Canc Res UK Liverpool Canc Trials Unit, Liverpool, Merseyside, England.	greenhaf@liv.ac.uk	Mayerle, Julia/W-7907-2019; goldstein, david/J-6711-2012; Lerch, Markus M./E-2206-2016; Greenhalf, William/A-2680-2013	Lerch, Markus M./0000-0002-9643-8263; Halloran, Christopher/0000-0002-5471-4178; Costello, Eithne/0000-0002-0104-8992; Mayerle, Julia/0000-0002-3666-6459	Cancer Research UK [108840, C245/A82390, ESPAC-1, ESPAC-3, SP1984/0204, SP2590/0101, C245/A15957, C245/A9855]; Liverpool Cancer Research UK Centre [C35628/A11588]; Stiftelsen Onkologiska klinikernas i Linkoping Forskningsfond; Region Ostergotland, Sweden [LIO-418581, LIO-338111]; Cancer Research UK [17680, 15957, 16186, 11883, 16812, 16791, 8968] Funding Source: researchfish; National Institute f…	Cancer Research UK(Cancer Research UK); Liverpool Cancer Research UK Centre; Stiftelsen Onkologiska klinikernas i Linkoping Forskningsfond; Region Ostergotland, Sweden; Cancer Research UK(Cancer Research UK); National Institute for Health Research(National Institute for Health Research (NIHR))	We are grateful to all of those who participated in, and contributed to, the ESPAC-1 and ESPAC-3 trials and provided the tissues. We thank all of the Senior Trial Coordinators on the ESPAC trials including Charlotte Rawcliffe, Karl Harvey and Chloe Smith, and the principal Data Manager was Ronald Wall to whom we are all very grateful. We are grateful to the technical staff employed in the ESPAC-T…	Ashida R, 2009, J EXP CLIN CANC RES, V28, DOI 10.1186/1756-9966-28-83; Costello E, 2012, NAT REV GASTRO HEPAT, V9, P435, DOI 10.1038/nrgastro.2012.119; Gilbert JA, 2006, CLIN CANCER RES, V12, P1794, DOI 10.1158/1078-0432.CCR-05-1969; Greenhalf W, 2014, JNCI-J NATL CANCER I, V106, DOI 10.1093/jnci/djt347; Khorana AA, 2017, J ONCOL PRACT, V13, P388, DOI 10.1200/JOP.2017.023044; Kleeff J, 2016, NAT …	19	7	7	0	2	NATURE PUBLISHING GROUP	LONDON	MACMILLAN BUILDING, 4 CRINAN ST, LONDON N1 9XW, ENGLAND	0007-0920	1532-1827		BRIT J CANCER	Br. J. Cancer	APR	2018	118	8
J	Jiang, WL; Zhao, SL; Shen, J; Guo, LH; Sun, Y; Zhu, YT; Ma, ZX; Zhang, X; Hu, YY; Xiao, WQ; Li, K; Li, SS; Zhou, L; Huang, L; Lu, ZJ; Feng, Y; Xiao, JH; Zhang, EE; Yang, LJ; Wan, R				Jiang, Weiliang; Zhao, Senlin; Shen, Jia; Guo, Lihong; Sun, Yi; Zhu, Yuntian; Ma, Zhixiong; Zhang, Xin; Hu, Yangyang; Xiao, Wenqin; Li, Kai; Li, Sisi; Zhou, Li; Huang, Li; Lu, Zhanjun; Feng, Yun; Xiao, Junhua; Zhang, Eric Erquan; Yang, Lijuan; Wan, Rong			The MiR-135b-BMAL1-YY1 loop disturbs pancreatic clockwork to promote tumourigenesis and chemoresistance	CELL DEATH & DISEASE			English	Article							CIRCADIAN GENE-EXPRESSION; TRANSCRIPTION FACTOR YY1; P53 TUMOR-SUPPRESSOR; CANCER; BMAL1; MICRORNA-135B; SENSITIVITY; DISRUPTION; METABOLISM; PACEMAKER	Circadian disruption has been implicated in tumour development, but the underlying mechanism remains unclear. Here, we show that the molecular clockwork within malignant human pancreatic epithelium is disrupted and that this disruption is mediated by miR-135b-induced BMAL1 repression. miR-135b directly targets the BMAL1 3'-UTR and thereby disturbs the pancreatic oscillator, and the downregulation…	[Jiang, Weiliang; Hu, Yangyang; Li, Kai; Li, Sisi; Zhou, Li; Huang, Li; Lu, Zhanjun; Feng, Yun; Yang, Lijuan; Wan, Rong] Shanghai Jiao Tong Univ, Sch Med, Shanghai Gen Hosp, Dept Gastroenterol, Shanghai, Peoples R China; [Jiang, Weiliang; Hu, Yangyang; Li, Kai; Li, Sisi; Zhou, Li; Huang, Li; Lu, Zhanjun; Feng, Yun; Yang, Lijuan; Wan, Rong] Shanghai Jiao Tong Univ, Sch Med, Inst Pancreat Dis, Shan…		Yang, LJ; Wan, R (通讯作者)，Shanghai Jiao Tong Univ, Sch Med, Shanghai Gen Hosp, Dept Gastroenterol, Shanghai, Peoples R China.; Yang, LJ; Wan, R (通讯作者)，Shanghai Jiao Tong Univ, Sch Med, Inst Pancreat Dis, Shanghai Key Lab Pancreat Dis, Shanghai, Peoples R China.; Zhang, EE (通讯作者)，Natl Inst Biol Sci, Beijing, Peoples R China.	zhangerquan@nibs.ac.cn; Lijuanyang77@163.com; doctorwanrong1970@126.com	Shen, Jia Z./M-3144-2017	Zhang, Eric/0000-0002-4472-7493; SHEN, JIA/0000-0002-4983-2049	National Natural Science Foundation of China [81270543]; Personnel Training Programme of Shanghai Municipal Health Bureau [XBR2013082]; Doctoral Innovation Fund of Shanghai Jiao Tong University School of Medicine [BXJ201629]	National Natural Science Foundation of China(National Natural Science Foundation of China (NSFC)); Personnel Training Programme of Shanghai Municipal Health Bureau; Doctoral Innovation Fund of Shanghai Jiao Tong University School of Medicine	This study was supported by the National Natural Science Foundation of China (No. 81270543), Personnel Training Programme of Shanghai Municipal Health Bureau (No. XBR2013082) and Doctoral Innovation Fund of Shanghai Jiao Tong University School of Medicine (No. BXJ201629, Weiliang Jiang).	Altman BJ, 2016, FRONT CELL DEV BIOL, V4, DOI 10.3389/fcell.2016.00062; Balsalobre A, 1998, CELL, V93, P929, DOI 10.1016/S0092-8674(00)81199-X; Binenbaum Y, 2015, DRUG RESIST UPDATE, V23, P55, DOI 10.1016/j.drup.2015.10.002; Bunger MK, 2000, CELL, V103, P1009, DOI 10.1016/S0092-8674(00)00205-1; Chen X, 2017, NAT COMMUN, V8, DOI 10.1038/ncomms14707; Cheng HYM, 2007, CELL CYCLE, V6, P3034, DOI 10.4…	49	25	25	0	2	SPRINGERNATURE	LONDON	CAMPUS, 4 CRINAN ST, LONDON, N1 9XW, ENGLAND	2041-4889			CELL DEATH DIS	Cell Death Dis.	FEB 2	2018	9
J	Khan, MA; Zubair, H; Anand, S; Srivastava, SK; Singh, S; Singh, AP				Khan, Mohammad Aslam; Zubair, Haseeb; Anand, Shashi; Srivastava, Sanjeev Kumar; Singh, Seema; Singh, Ajay Pratap			Dysregulation of metabolic enzymes in tumor and stromal cells: Role in oncogenesis and therapeutic opportunities	CANCER LETTERS			English	Review							FATTY-ACID SYNTHASE; BREAST-CANCER CELLS; PYRUVATE-KINASE M2; PHOSPHOENOLPYRUVATE CARBOXYKINASE; LACTATE-DEHYDROGENASE; GLUCOSE-METABOLISM; PANCREATIC-CANCER; SUCCINATE-DEHYDROGENASE; GLUTAMINE-METABOLISM; UP-REGULATION	Altered cellular metabolism is a hallmark of cancer. Metabolic rewiring in cancer cells occurs due to the activation of oncogenes, inactivation of tumor suppressor genes, and/or other adaptive changes in cell signaling pathways. Furthermore, altered metabolism is also reported in tumor-corrupted stromal cells as a result of their interaction with cancer cells or due to their adaptation in the dyn…	Univ S Alabama, Coll Med, Dept Pathol, Mobile, AL 36617 USA; [Khan, Mohammad Aslam; Zubair, Haseeb; Anand, Shashi; Srivastava, Sanjeev Kumar; Singh, Seema; Singh, Ajay Pratap] Univ S Alabama, Mitchell Canc Inst, Mobile, AL 36604 USA; [Singh, Seema; Singh, Ajay Pratap] Univ S Alabama, Dept Biochem & Mol Biol, Coll Med, Mobile, AL 36688 USA		Singh, AP (通讯作者)，Univ S Alabama, Mitchell Canc Inst, Dept Pathol, Canc Biol,Coll Med, 1660 Springhill Ave, Mobile, AL 36604 USA.	asingh@health.southalabama.edu	Anand, Shashi/AAA-7413-2022	Anand, Shashi/0000-0002-9615-3452; Zubair, Haseeb/0000-0002-2340-592X	NIH/NCI [R01CA175772, R01CA224306, U01CA185490, R01CA204801, R01CA231925]; USA MCI	NIH/NCI(United States Department of Health & Human ServicesNational Institutes of Health (NIH) - USANIH National Cancer Institute (NCI)); USA MCI	The authors would like to acknowledge the funding from NIH/NCI [R01CA175772, R01CA224306, U01CA185490 (to APS) and R01CA204801, R01CA231925 (to SS)] and USA MCI. The authors would like to acknowledge Mr. Josiah Perry for his assistance during the manuscript preparation.	Abbadi S, 2014, MOL CANCER RES, V12, P1547, DOI 10.1158/1541-7786.MCR-14-0106-T; Al-Khallaf H, 2017, CELL BIOSCI, V7, DOI 10.1186/s13578-017-0165-3; Anastasiou D, 2011, SCIENCE, V334, P1278, DOI 10.1126/science.1211485; Anderson NM, 2018, PROTEIN CELL, V9, P216, DOI 10.1007/s13238-017-0451-1; [Anonymous], [No title captured]; [Anonymous], [No title captured]; Arion WJ, 1997, ARCH BIOCHEM BIOPHYS,…	118	12	12	0	14	ELSEVIER IRELAND LTD	CLARE	ELSEVIER HOUSE, BROOKVALE PLAZA, EAST PARK SHANNON, CO, CLARE, 00000, IRELAND	0304-3835	1872-7980		CANCER LETT	Cancer Lett.		2020	473
J	Pacheco-Torres, J; Penet, MF; Mironchik, Y; Krishnamachary, B; Bhujwalla, ZM				Pacheco-Torres, Jesus; Penet, Marie-France; Mironchik, Yelena; Krishnamachary, Balaji; Bhujwalla, Zaver M.			The PD-L1 metabolic interactome intersects with choline metabolism and inflammation	CANCER & METABOLISM			English	Article						Immune checkpoints; PD-L1; Choline kinase alpha; COX-2; Breast cancer		Background Harnessing the power of the immune system by using immune checkpoint inhibitors has resulted in some of the most exciting advances in cancer treatment. The full potential of this approach has, however, not been fully realized for treating many cancers such as pancreatic and breast cancer. Cancer metabolism influences many aspects of cancer progression including immune surveillance. An …	[Pacheco-Torres, Jesus; Penet, Marie-France; Mironchik, Yelena; Krishnamachary, Balaji; Bhujwalla, Zaver M.] Johns Hopkins Univ, Russell H Morgan Dept Radiol & Radiol Sci, Div Canc Imaging Res, Sch Med, 720 Rutland Ave,Rm 208C,Traylor Bldg, Baltimore, MD 21205 USA; [Penet, Marie-France; Bhujwalla, Zaver M.] Johns Hopkins Univ, Sch Med, Sidney Kimmel Comprehens Canc Ctr, Baltimore, MD 21205 USA; […		Bhujwalla, ZM (通讯作者)，Johns Hopkins Univ, Russell H Morgan Dept Radiol & Radiol Sci, Div Canc Imaging Res, Sch Med, 720 Rutland Ave,Rm 208C,Traylor Bldg, Baltimore, MD 21205 USA.; Bhujwalla, ZM (通讯作者)，Johns Hopkins Univ, Sch Med, Sidney Kimmel Comprehens Canc Ctr, Baltimore, MD 21205 USA.	zbhujwa1@jhmi.edu	Penet, Marie-France/AGZ-6991-2022		NIH [R35 CA209960, R01 CA82337, P41 EB024495, P30 CA006973]; Fundacion Martin-Escudero; Marie Sklodowska-Curie Individual Fellowships	NIH(United States Department of Health & Human ServicesNational Institutes of Health (NIH) - USA); Fundacion Martin-Escudero; Marie Sklodowska-Curie Individual Fellowships	This work was supported by NIH R35 CA209960, R01 CA82337, P41 EB024495, and P30 CA006973. J.P.T. was supported by Fundacion Martin-Escudero and Marie Sklodowska-Curie Individual Fellowships.	Al-Khami AA, 2017, ONCOIMMUNOLOGY, V6, DOI 10.1080/2162402X.2017.1344804; Aroldi F, 2017, IMMUNOTHERAPY-UK, V9, P607, DOI 10.2217/imt-2016-0142; Bairoch Amos, 2018, J Biomol Tech, V29, P25, DOI 10.7171/jbt.18-2902-002; Bensch F, 2018, NAT MED, V24, P1852, DOI 10.1038/s41591-018-0255-8; Bharti Santosh K, 2018, Oncotarget, V9, P15326, DOI 10.18632/oncotarget.24569; Boes M, 2015, CANCER LETT, V361, …	77	5	5	0	4	BMC	LONDON	CAMPUS, 4 CRINAN ST, LONDON N1 9XW, ENGLAND		2049-3002		CANCER METAB	Cancer Metab.	FEB 19	2021	9	1
J	Jiang, EH; Xu, Z; Wang, M; Yan, TL; Huang, CM; Zhou, XC; Liu, Q; Wang, L; Chen, Y; Wang, H; Liu, K; Shao, Z; Shang, ZJ				Jiang, Erhui; Xu, Zhi; Wang, Meng; Yan, Tinglin; Huang, Chunming; Zhou, Xiaocheng; Liu, Qing; Wang, Lin; Chen, Yang; Wang, Hui; Liu, Ke; Shao, Zhe; Shang, Zhengjun			Tumoral microvesicle-activated glycometabolic reprogramming in fibroblasts promotes the progression of oral squamous cell carcinoma	FASEB JOURNAL			English	Article						OSCC; reverse Warburg effect; metabolism; tumor-stroma interaction; tumor microenvironment	CANCER-ASSOCIATED FIBROBLASTS; EXTRACELLULAR VESICLES; PANCREATIC-CANCER; MEMBRANE MICROVESICLES; EMERGING ROLE; STROMA; MICROENVIRONMENT; COMMUNICATION; METABOLISM; CONVERSION	Metabolic reprogramming is a hallmark of cancer. Stromal cells could function as providers of energy metabolites for tumor cells by undergoing the "reverse Warburg effect," but the mechanism has not been fully elucidated. The interaction between the tumoral microvesicles (TMVs) and stroma in the tumor microenvironment plays a critical role in facilitating cancer progression. In this study, we dem…	[Jiang, Erhui; Yan, Tinglin; Huang, Chunming; Zhou, Xiaocheng; Liu, Qing; Wang, Lin; Chen, Yang; Wang, Hui; Liu, Ke; Shao, Zhe; Shang, Zhengjun] Minist Educ KLOBME, State Key Lab Breeding Base Basic Sci Stomatol, Wuhan, Hubei, Peoples R China; [Jiang, Erhui; Yan, Tinglin; Huang, Chunming; Zhou, Xiaocheng; Liu, Qing; Wang, Lin; Chen, Yang; Wang, Hui; Liu, Ke; Shao, Zhe; Shang, Zhengjun] Minist Edu…		Shao, Z; Shang, ZJ (通讯作者)，Wuhan Univ, Sch & Hosp Stomatol,Minist Educ KLOBME, Dept Oral & Maxillofacial Head & Neck Oncol, State Key Lab Breeding Base Basic Sci Stomatol Hu, 237 Luoyu Rd, Wuhan 430079, Hubei, Peoples R China.; Shao, Z; Shang, ZJ (通讯作者)，Wuhan Univ, Sch & Hosp Stomatol,Minist Educ KLOBME, Dept Oral & Maxillofacial Head & Neck Oncol, Key Lab Oral Biomed Engn, 237 Luoyu Rd, Wuhan 430…	shaozhe@whu.edu.cn; shangzhengjun@whu.edu.cn		shang, zhengjun/0000-0002-4884-8129; Jiang, Erhui/0000-0003-4668-026X	National Natural Science Foundation of China [81672666, 81372879]	National Natural Science Foundation of China(National Natural Science Foundation of China (NSFC))	The authors thank Xiaoxuan Wang (Wuhan University) and Xiaoping Zhao (Huazhong University of Science and Technology) for their kind help in the experimental research. The authors thank Pei Zhang (Wuhan Institute of Virology, Wuhan, China), for help with producing transmission electron microscopy micrographs. This study was supported by the National Natural Science Foundation of China (Grants 8167…	Achreja A, 2017, METAB ENG, V43, P156, DOI 10.1016/j.ymben.2017.01.001; Almangush A, 2018, HISTOPATHOLOGY, V72, P1128, DOI 10.1111/his.13481; BELL GI, 1990, DIABETES CARE, V13, P198, DOI 10.2337/diacare.13.3.198; Bussard KM, 2016, BREAST CANCER RES, V18, DOI 10.1186/s13058-016-0740-2; Castellana D, 2009, CANCER RES, V69, P785, DOI 10.1158/0008-5472.CAN-08-1946; Chen G, 2015, ANGEW CHEM INT EDIT, …	49	33	35	4	33	FEDERATION AMER SOC EXP BIOL	BETHESDA	9650 ROCKVILLE PIKE, BETHESDA, MD 20814-3998 USA	0892-6638	1530-6860		FASEB J	Faseb J.	APR	2019	33	4
J	Bitorina, AV; Oligschlaeger, Y; Shiri-Sverdlov, R; Theys, J				Bitorina, Albert V.; Oligschlaeger, Yvonne; Shiri-Sverdlov, Ronit; Theys, Jan			Low profile high value target: The role of OxLDL in cancer	BIOCHIMICA ET BIOPHYSICA ACTA-MOLECULAR AND CELL BIOLOGY OF LIPIDS			English	Review						Cancer; Oxidized low-density lipoprotein; Carcinogenesis; Metastasis; Chemotherapy	LOW-DENSITY-LIPOPROTEIN; EPITHELIAL-MESENCHYMAL TRANSITION; OXIDIZED LDL RECEPTOR-1; LIVER X RECEPTORS; COLORECTAL-CANCER; PANCREATIC-CANCER; OXIDATIVE STRESS; GASTRIC-CANCER; CELLS; RISK	Unhealthy Western-type diet and physical inactivity are highly associated with the current obesity epidemic and its related metabolic diseases such as atherosclerosis and non-alcoholic steatohepatitis. In addition, increasing evidence indicates that obesity is also a major risk factor for several types of common cancers. Recent studies have provided correlative support that disturbed lipid metabo…	[Bitorina, Albert V.; Oligschlaeger, Yvonne; Shiri-Sverdlov, Ronit] Maastricht Univ, Dept Mol Genet, Sch Nutr & Translat Res Metab NUTRIM, Maastricht, Netherlands; [Theys, Jan] Maastricht Univ, Med Ctr, Dept Precis Med, Sch Oncol & Dev Biol GROW, Maastricht, Netherlands		Shiri-Sverdlov, R (通讯作者)，Maastricht Univ, Dept Mol Genet, Sch Nutr & Translat Res Metab NUTRIM, Maastricht, Netherlands.; Theys, J (通讯作者)，Maastricht Univ, Med Ctr, Dept Precis Med, Sch Oncol & Dev Biol GROW, Maastricht, Netherlands.	r.sverdlov@maastrichtuniversity.nl; jan.theys@maastrichtuniversity.nl	Shiri-Sverdlov, Ronit/X-2642-2019; Shiri-Sverdlov, Ronit/E-5571-2017; Theys, Jan/AAI-9211-2021; Theys, Jan/K-6685-2015	Shiri-Sverdlov, Ronit/0000-0002-6736-7814; Shiri-Sverdlov, Ronit/0000-0002-6736-7814; Theys, Jan/0000-0002-9718-8251;	CVON IN-CONTROL grant [CVON2012-03]; Dutch Organisation for Scientific Research (NWO) [016.126.327]; ASPASIA [015.008.043]; TKI-LSH [40-41200-98-9306]; Dutch Cancer Society (KWF) [10820]; VCK [Swu16.0057-VT]	CVON IN-CONTROL grant; Dutch Organisation for Scientific Research (NWO)(Netherlands Organization for Scientific Research (NWO)); ASPASIA; TKI-LSH; Dutch Cancer Society (KWF)(KWF Kankerbestrijding); VCK	This research was supported by the CVON IN-CONTROL grant (CVON2012-03), the Dutch Organisation for Scientific Research (NWO; Vidi grant no. 016.126.327), ASPASIA (grant no. 015.008.043), TKI-LSH (grant no. 40-41200-98-9306), Dutch Cancer Society (KWF grant no. 10820) and VCK (grant no. Swu16.0057-VT). The funding bodies had no role in the preparation of this manuscript or the decision to publish.	Ahmadi Y, 2018, BIOMED PHARMACOTHER, V108, P1856, DOI 10.1016/j.biopha.2018.09.122; Amaravadi R, 2016, GENE DEV, V30, P1913, DOI 10.1101/gad.287524.116; [Anonymous], 2018, LANCET DIABETES ENDO, V6, P437; Baenke F, 2013, DIS MODEL MECH, V6, P1353, DOI 10.1242/dmm.011338; Begicevic RR, 2017, INT J MOL SCI, V18, DOI 10.3390/ijms18112362; Benitah SA, 2017, CELL STRESS, V1, P110, DOI [10.15698/cst2017…	86	15	15	3	7	ELSEVIER	AMSTERDAM	RADARWEG 29, 1043 NX AMSTERDAM, NETHERLANDS	1388-1981	1879-2618		BBA-MOL CELL BIOL L	Biochim. Biophys. Acta Mol. Cell Biol. Lipids	DEC	2019	1864	12
J	Dadgar, T; Ebrahimi, N; Gholipour, AR; Akbari, M; Khani, L; Ahmadi, A; Hamblin, MR				Dadgar, Tahere; Ebrahimi, Nasim; Gholipour, Amir Reza; Akbari, Maryam; Khani, Leila; Ahmadi, Amirhossein; Hamblin, Michael R.			Targeting the metabolism of cancer stem cells by energy disruptor molecules	CRITICAL REVIEWS IN ONCOLOGY HEMATOLOGY			English	Review						Cancer; Cancer stem cells; Metabolism; Energy disruptors	STEAROYL-COA-DESATURASE; FATTY-ACID-METABOLISM; PENTOSE-PHOSPHATE PATHWAY; BREAST-CANCER; OXIDATIVE-PHOSPHORYLATION; PANCREATIC-CANCER; SELF-RENEWAL; GLUCOSE-METABOLISM; CARBON METABOLISM; LIPID-METABOLISM	Cancer stem cells (CSCs) have been identified in various tumor types. CSCs are believed to contribute to tumor metastasis and resistance to conventional therapy. So targeting these cells could be an effective strategy to eliminate tumors and a promising new type of cancer treatment. Alterations in metabolism play an essential role in CSC biology and their resistance to treatment. The metabolic pr…	[Dadgar, Tahere] Islamic Azad Univ, Neyshabur Branch, Dept Biol, Neyshabur, Iran; [Ebrahimi, Nasim] Univ Isfahan, Fac Sci & Technol, Dept Cell & Mol & Microbiol, Div Genet, Esfahan, Iran; [Gholipour, Amir Reza] Guilan Univ Med Sci, Fac Paramed, Dept Med Biotechnol, Rasht, Iran; [Akbari, Maryam] Univ Tehran Med Sci, Asthma & Allergy Res Inst, Dept Immunol, Tehran, Iran; [Khani, Leila] Iran Univ Me…		Ahmadi, A (通讯作者)，Persian Gulf Univ, Fac Nano & Bio Sci & Technol, Dept Biol Sci & Technol, Bushehr 75169, Iran.; Hamblin, MR (通讯作者)，Univ Johannesburg, Laser Res Ctr, Fac Hlth Sci, ZA-2028 Doornfontein, South Africa.	ahahmadi@pgu.ac.ir; labhamblin@gmail.com	Hamblin, Michael R/H-2758-2019	Hamblin, Michael R/0000-0001-6431-4605; Gholipour, Amirreza/0000-0002-2100-1868; Khani, Leila/0000-0002-7143-5138	US NIH [R01AI050875, R21AI121700]	US NIH(United States Department of Health & Human ServicesNational Institutes of Health (NIH) - USA)	MRH was supported by US NIH Grants R01AI050875 and R21AI121700.	Aguilar E, 2016, STEM CELLS, V34, P1163, DOI 10.1002/stem.2286; Akella NM, 2019, BMC BIOL, V17, DOI 10.1186/s12915-019-0671-3; Ayob AZ, 2018, J BIOMED SCI, V25, DOI 10.1186/s12929-018-0426-4; Barbieri F, 2019, FRONT ONCOL, V9, DOI 10.3389/fonc.2019.00135; Ben Sahra I, 2011, CANCER RES, V71, P4366, DOI 10.1158/0008-5472.CAN-10-1769; Berg J.M., 2002, BIOCHEMISTRY-US, V5; Bighetti-Trevisan RL, 2019,…	177	2	2	6	7	ELSEVIER SCIENCE INC	NEW YORK	STE 800, 230 PARK AVE, NEW YORK, NY 10169 USA	1040-8428	1879-0461		CRIT REV ONCOL HEMAT	Crit. Rev. Oncol./Hematol.	JAN	2022	169
J	De Lellis, L; Florio, R; Di Bella, MC; Brocco, D; Guidotti, F; Tinari, N; Grassadonia, A; Lattanzio, R; Cama, A; Veschi, S				De Lellis, Laura; Florio, Rosalba; Di Bella, Maria Cristina; Brocco, Davide; Guidotti, Francesca; Tinari, Nicola; Grassadonia, Antonino; Lattanzio, Rossano; Cama, Alessandro; Veschi, Serena			Exosomes as Pleiotropic Players in Pancreatic Cancer	BIOMEDICINES			English	Review						pancreatic cancer; extracellular vesicles; biomarkers; therapeutic targets; drug vehicles	METASTATIC NICHE FORMATION; EXTRACELLULAR VESICLES; TUMOR MICROENVIRONMENT; DIAGNOSTIC BIOMARKER; MICRORNA-SIGNATURE; INDUCE APOPTOSIS; DENDRITIC CELLS; STELLATE CELLS; GEMCITABINE; CHEMORESISTANCE	Pancreatic cancer (PC) incidence is rising and due to late diagnosis, combined with unsatisfactory response to current therapeutic approaches, this tumor has an extremely high mortality rate. A better understanding of the mechanisms underlying pancreatic carcinogenesis is of paramount importance for rational diagnostic and therapeutic approaches. Multiple lines of evidence have showed that exosom…	[De Lellis, Laura; Florio, Rosalba; Di Bella, Maria Cristina; Brocco, Davide; Guidotti, Francesca; Cama, Alessandro; Veschi, Serena] G dAnnunzio Univ Chieti Pescara, Dept Pharm, I-66100 Chieti, Italy; [Tinari, Nicola; Grassadonia, Antonino] G dAnnunzio Univ Chieti Pescara, Dept Med Oral & Biotechnol Sci, I-66100 Chieti, Italy; [Tinari, Nicola; Grassadonia, Antonino; Lattanzio, Rossano; Cama, Ales…		Cama, A; Veschi, S (通讯作者)，G dAnnunzio Univ Chieti Pescara, Dept Pharm, I-66100 Chieti, Italy.; Cama, A (通讯作者)，G dAnnunzio Univ Chieti Pescara, Ctr Adv Studies & Technol CAST, I-66100 Chieti, Italy.	laura.delellis@unich.it; rosalba.florio@unich.it; mariacristina.dibella@yahoo.it; davide.brocco@unich.it; francesca.guidotti@outlook.it; ntinari@unich.it; grassa@unich.it; rossano.lattanzio@unich.it; alessandro.cama@unich.it; serena.veschi@unich.it	Brocco, Davide/ABC-5304-2021; Veschi, Serena/J-2627-2018; CAMA, Alessandro/J-3964-2018; Lattanzio, Rossano/K-1927-2018	Veschi, Serena/0000-0003-0450-9210; CAMA, Alessandro/0000-0003-3647-1368; Lattanzio, Rossano/0000-0001-9803-4476	Italian Ministry of University and Research [2017EKMFTN_005]	Italian Ministry of University and Research(Ministry of Education, Universities and Research (MIUR))	Alessandro Cama is a recipient of a grant by the Italian Ministry of University and Research, Progetti di Ricerca di Interesse Nazionale (PRIN) funds (grant number 2017EKMFTN_005).	Ali Shadan, 2015, J Cancer Sci Ther, V7, P336; Ammazzalorso A, 2019, BIOORG MED CHEM LETT, V29, P2302, DOI 10.1016/j.bmcl.2019.06.020; Andoh A, 2000, GASTROENTEROLOGY, V119, P211, DOI 10.1053/gast.2000.8538; Aspe JR, 2014, J EXTRACELL VESICLES, V3, DOI 10.3402/jev.v3.23244; Bhattacharya S, 2014, PLOS ONE, V9, DOI 10.1371/journal.pone.0114409; Bonjoch L, 2017, SCI REP-UK, V7, DOI 10.1038/s41598-01…	123	5	5	2	5	MDPI	BASEL	ST ALBAN-ANLAGE 66, CH-4052 BASEL, SWITZERLAND		2227-9059		BIOMEDICINES	Biomedicines	MAR	2021	9	3
J	Liu, XJ; Zhang, M; Go, VLW; Hu, S				Liu, Xiaojun; Zhang, Min; Go, Vay Liang W.; Hu, Shen			Membrane proteomic analysis of pancreatic cancer cells	JOURNAL OF BIOMEDICAL SCIENCE			English	Article							CARCINOEMBRYONIC ANTIGEN; MASS-SPECTROMETRY; PLASMA-MEMBRANE; PROTEINS; HYPOXIA; IDENTIFICATION; EXPRESSION; PROGNOSIS; INVASION; MARKERS	Background: Pancreatic cancer is one of the most aggressive human tumors due to its high potential of local invasion and metastasis. The aim of this study was to characterize the membrane proteomes of pancreatic ductal adenocarcinoma (PDAC) cells of primary and metastatic origins, and to identify potential target proteins related to metastasis of pancreatic cancer. Methods: Membrane/membrane-asso…	[Liu, Xiaojun; Zhang, Min; Hu, Shen] Univ Calif Los Angeles, Sch Dent, Los Angeles, CA 90095 USA; [Liu, Xiaojun; Zhang, Min; Hu, Shen] Univ Calif Los Angeles, Dent Res Inst, Los Angeles, CA 90095 USA; [Go, Vay Liang W.] Univ Calif Los Angeles, Ctr Excellence Pancreat Dis, Los Angeles, CA 90095 USA; [Hu, Shen] Univ Calif Los Angeles, Jonsson Comprehens Canc Ctr, Los Angeles, CA 90095 USA		Hu, S (通讯作者)，Univ Calif Los Angeles, Sch Dent, Los Angeles, CA 90095 USA.	shenhu@ucla.edu	zhang, min/C-6300-2011; Hu, Steve/B-3799-2011					ALMOGUERA C, 1988, CELL, V53, P549, DOI 10.1016/0092-8674(88)90571-5; Amado RG, 2002, ANN ONCOL, V13, P582, DOI 10.1093/annonc/mdf090; Benmerah A, 2003, TRAFFIC, V4, P503, DOI 10.1034/j.1600-0854.2003.00102.x; Buchler P, 2004, J SURG RES, V120, P295, DOI 10.1016/j.jss.2004.02.014; Cui YZ, 2009, INT J CANCER, V124, P1614, DOI 10.1002/ijc.24163; Deer EL, 2010, PANCREAS, V39, P425, DOI 10.1097/MPA.0…	40	22	23	0	6	BMC	LONDON	CAMPUS, 4 CRINAN ST, LONDON N1 9XW, ENGLAND	1021-7770	1423-0127		J BIOMED SCI	J. Biomed. Sci.	SEP 13	2010	17
J	Laderoute, KR; Calaoagan, JM; Chao, WR; Dinh, D; Denko, N; Duellman, S; Kalra, J; Liu, XH; Papandreou, I; Sambucetti, L; Boros, LG				Laderoute, Keith R.; Calaoagan, Joy M.; Chao, Wan-ru; Dinh, Dominc; Denko, Nicholas; Duellman, Sarah; Kalra, Jessica; Liu, Xiaohe; Papandreou, Ioanna; Sambucetti, Lidia; Boros, Laszlo G.			5 '-AMP-activated Protein Kinase (AMPK) Supports the Growth of Aggressive Experimental Human Breast Cancer Tumors	JOURNAL OF BIOLOGICAL CHEMISTRY			English	Article							FATTY-ACID SYNTHESIS; CELL-GROWTH; NUTRIENT; ISOTOPOMER; METABOLISM	Rapid tumor growth can establish metabolically stressed microenvironments that activate 5'-AMP-activated protein kinase (AMPK), a ubiquitous regulator of ATP homeostasis. Previously, we investigated the importance of AMPK for the growth of experimental tumors prepared from HRAS-transformed mouse embryo fibroblasts and for primary brain tumor development in a rat model of neurocarcinogenesis. Here…	[Laderoute, Keith R.; Calaoagan, Joy M.; Chao, Wan-ru; Dinh, Dominc; Duellman, Sarah; Liu, Xiaohe; Sambucetti, Lidia] SRI Int, Biosci Div, Menlo Pk, CA 94025 USA; [Denko, Nicholas; Papandreou, Ioanna] Ohio State Univ, Dept Radiat Oncol, James Comprehens Canc Ctr, Columbus, OH 43210 USA; [Kalra, Jessica] Langara Coll, Dept Biol, Vancouver, BC V5W 2Z6, Canada; [Boros, Laszlo G.] UCLA Sch Med, Dept …		Laderoute, KR (通讯作者)，SRI Int, Biosci Div, 333 Ravenswood Ave, Menlo Pk, CA 94025 USA.	keith.laderoute@sri.com	Papandreou, Ioanna/G-1703-2014; denko, nicholas/F-8444-2010	, Keith/0000-0002-5121-8072	National Institutes of Health from NCI [HHSN261200800001E, CA73807]; NATIONAL CANCER INSTITUTE [R01CA073807, R01CA163581] Funding Source: NIH RePORTER	National Institutes of Health from NCI(United States Department of Health & Human ServicesNational Institutes of Health (NIH) - USANIH National Cancer Institute (NCI)); NATIONAL CANCER INSTITUTE(United States Department of Health & Human ServicesNational Institutes of Health (NIH) - USANIH National Cancer Institute (NCI))	This work was supported, in whole or in part, by National Institutes of Health Grants HHSN261200800001E and CA73807 from NCI.	Agus David B., 2013, Scientific Reports, V3, P1449, DOI 10.1038/srep01449; Bain J, 2007, BIOCHEM J, V408, P297, DOI 10.1042/BJ20070797; Bhalla K, 2011, CANCER RES, V71, P6888, DOI 10.1158/0008-5472.CAN-11-1011; Boren J, 2001, J BIOL CHEM, V276, P37747; Boros LG, 2005, PANCREAS, V31, P337, DOI 10.1097/01.mpa.0000186524.53253.fb; Boros LG, 2002, DRUG DISCOV TODAY, V7, P364, DOI 10.1016/S1359-6446(0…	39	41	43	0	12	AMER SOC BIOCHEMISTRY MOLECULAR BIOLOGY INC	BETHESDA	9650 ROCKVILLE PIKE, BETHESDA, MD 20814-3996 USA		1083-351X		J BIOL CHEM	J. Biol. Chem.	AUG 15	2014	289	33
J	Cai, SJ; Liu, Y; Han, S; Yang, CZ				Cai, Sabrina J.; Liu, Yang; Han, Sue; Yang, Chunzhang			Brusatol, an NRF2 inhibitor for future cancer therapeutic	CELL AND BIOSCIENCE			English	Article						Brusatol; Cancer; NRF2; Oxidative stress; Synthetic lethality		Background: Natural products from herbal medicines have long been investigated for their potentials as cancer therapeutics. Besides the development of several herbal medicine-derived anti-cancer agents, such as paclitaxel, vincristine and podophyllotoxin, many recent laboratory findings demonstrated that brusatol, a quassinoid from the seeds of Brucea sumatrana, exhibits potent tumor suppressing …	[Cai, Sabrina J.; Liu, Yang; Han, Sue; Yang, Chunzhang] NCI, Neurooncol Branch, Ctr Canc Res, NIH, Bldg 37,Room 1142E, Bethesda, MD 20892 USA		Yang, CZ (通讯作者)，NCI, Neurooncol Branch, Ctr Canc Res, NIH, Bldg 37,Room 1142E, Bethesda, MD 20892 USA.	yangc2@nih.gov	Liu, Yang/AAP-7525-2020	Yang, Chunzhang/0000-0001-6433-0867	NIH; NATIONAL CANCER INSTITUTE [ZIABC011761] Funding Source: NIH RePORTER	NIH(United States Department of Health & Human ServicesNational Institutes of Health (NIH) - USA); NATIONAL CANCER INSTITUTE(United States Department of Health & Human ServicesNational Institutes of Health (NIH) - USANIH National Cancer Institute (NCI))	This work is supported by NIH intramural research funding.	EIGEBALY SA, 1979, J PHARM SCI, V68, P887; Liu Y, 2019, JNCI-J NATL CANCER I, V90, P1473; Mata-Greenwood E, 2002, LEUKEMIA, V16, P2275, DOI 10.1038/sj.leu.2402696; Oh ET, 2017, THERANOSTICS, V7, P3415, DOI 10.7150/thno.20861; Park SH, 2018, FASEB J, V32, P5862, DOI 10.1096/fj.201800011R; Ren DM, 2011, P NATL ACAD SCI USA, V108, P1433, DOI 10.1073/pnas.1014275108; Vartanian S, 2016, MOL CELL PROTE…	10	51	53	3	14	BMC	LONDON	CAMPUS, 4 CRINAN ST, LONDON N1 9XW, ENGLAND	2045-3701			CELL BIOSCI	Cell Biosci.	JUN 6	2019	9
J	Tesiram, YA; Lerner, M; Stewart, C; Njoku, C; Brackett, DJ				Tesiram, Yasvir A.; Lerner, Megan; Stewart, Charles; Njoku, Charity; Brackett, Daniel J.			Utility of Nuclear Magnetic Resonance Spectroscopy for Pancreatic Cancer Studies	PANCREAS			English	Article						nuclear magnetic resonance (NMR) spectroscopy; metabolic profile; human serum samples; quantitative analysis; unresolved complex matter (UCM)	ACID; METABOLISM	Objectives: The aims of this study were (1) to determine nuclear magnetic resonance spectroscopic characteristics and metabolite profiles of serum samples from patients with pancreatic cancer compared with non-cancerous control samples and (2) to ascertain if the accuracy of metabolite identification by 1D spectra can be improved upon by confirmation of spin-system assignment using more sophistic…	[Tesiram, Yasvir A.; Stewart, Charles; Njoku, Charity] Oklahoma Med Res Fdn, Adv Magnet Resonance Ctr, Oklahoma City, OK 73104 USA; [Lerner, Megan; Brackett, Daniel J.] Univ Oklahoma, Hlth Sci Ctr, Dept Surg, Oklahoma City, OK USA		Tesiram, YA (通讯作者)，Oklahoma Med Res Fdn, Adv Magnet Resonance Ctr, 825 NE 13th St, Oklahoma City, OK 73104 USA.	Yasvir-Tesiram@omrf.org	Tesiram, Yasvir A/B-7332-2016	Tesiram, Yasvir A/0000-0003-3008-2927	Oklahoma Medical Research Foundation	Oklahoma Medical Research Foundation	This research is funded by Oklahoma Medical Research Foundation Institutional Funds grant to Y.A.T.	Assfalg M, 2008, P NATL ACAD SCI USA, V105, P1420, DOI 10.1073/pnas.0705685105; Cho SG, 2005, J COMPUT ASSIST TOMO, V29, P163, DOI 10.1097/01.rct.0000153956.33296.b5; De Meyer T, 2010, ANAL BIOANAL CHEM, V398, P1781, DOI 10.1007/s00216-010-4085-x; EDMONSON JH, 1966, CANCER-AM CANCER SOC, V19, P277, DOI 10.1002/1097-0142(196602)19:2&lt;277::AID-CNCR2820190221&gt;3.0.CO;2-Z; FALCONER JS, 1994, BRIT…	18	21	22	0	25	LIPPINCOTT WILLIAMS & WILKINS	PHILADELPHIA	530 WALNUT ST, PHILADELPHIA, PA 19106-3621 USA	0885-3177			PANCREAS	Pancreas	APR	2012	41	3
J	Deng, YC; Wu, L; Ding, QS; Yu, HG				Deng, Yunchao; Wu, Lu; Ding, Qianshan; Yu, Honggang			AGXT2L1 is downregulated in carcinomas of the digestive system	ONCOLOGY LETTERS			English	Article						alanine-glyoxylate aminotransferase 2-like 1; digestive cancer; pathology; autophagy	AUTOPHAGY; EXPRESSION; CANCER; PHOSPHATIDYLCHOLINE; IDENTIFICATION; METABOLISM; HEALTH	Alanine-glyoxylate aminotransferase 2-like 1 (AGXT2L1) is a modulator of phospholipid metabolism, and its role in tumor biology is obscure. Previously, significant downregulation of AGXT2L1 has been observed in hepatocellular carcinoma. The aim of the present study was to investigate AGXT2L1 expression and its association with the clinical characteristics of common carcinomas of the digestive sys…	[Deng, Yunchao; Wu, Lu; Ding, Qianshan; Yu, Honggang] Wuhan Univ, Dept Gastroenterol, Renmin Hosp, 238 Jiefang Rd, Wuhan 430060, Hubei, Peoples R China; [Deng, Yunchao; Wu, Lu; Ding, Qianshan; Yu, Honggang] Wuhan Univ, Hubei Key Lab Digest Syst, Renmin Hosp, Wuhan 430060, Hubei, Peoples R China		Ding, QS; Yu, HG (通讯作者)，Wuhan Univ, Dept Gastroenterol, Renmin Hosp, 238 Jiefang Rd, Wuhan 430060, Hubei, Peoples R China.	iamdqs@163.com; yuhonggang1968@163.com			National Natural Science Foundation of China [81672387, 81703030]	National Natural Science Foundation of China(National Natural Science Foundation of China (NSFC))	The present study was supported by National Natural Science Foundation of China (grant nos. 81672387 and 81703030).	Cui JA, 2011, PLOS ONE, V6, DOI 10.1371/journal.pone.0017819; Cui JA, 2011, NUCLEIC ACIDS RES, V39, P1197, DOI 10.1093/nar/gkq960; Ding QS, 2016, J CLIN PATHOL, V69, P215, DOI 10.1136/jclinpath-2015-203042; Fotheringham J, 2000, BBA-MOL CELL BIOL L, V1485, P1, DOI 10.1016/S1388-1981(00)00025-1; Garcia H, 2011, ONCOTARGET, V2, P783; Giatromanolaki A, 2010, J CLIN PATHOL, V63, P867, DOI 10.1136/jcp…	30	0	0	0	2	SPANDIDOS PUBL LTD	ATHENS	POB 18179, ATHENS, 116 10, GREECE	1792-1074	1792-1082		ONCOL LETT	Oncol. Lett.	AUG	2020	20	2
J	Quan, W; Lin, Y; Xue, CY; Cheng, Y; Luo, J; Lou, AH; Zeng, MM; He, ZY; Shen, QW; Chen, J				Quan, Wei; Lin, Yong; Xue, Chaoyi; Cheng, Yong; Luo, Jie; Lou, Aihua; Zeng, Maomao; He, Zhiyong; Shen, Qingwu; Chen, Jie			Metabolic perturbations and health impact from exposure to a combination of multiple harmful Maillard reaction products on Sprague-Dawley rats	FOOD & FUNCTION			English	Article							GLYCATION END-PRODUCTS; INSULIN-RESISTANCE; ACRYLAMIDE; TOXICITY; DISEASE; GLUCOSE; HOMEOSTASIS; REDUCTION; URIDINE; BRAIN	The present study aimed to investigate the metabolic perturbations and health impact of the co-accumulation of Maillard reaction products (MRPs), including acrylamide, harmane, and N-epsilon-(carboxymethyl)lysine (CML), via serum biochemical and histopathological examinations as well as metabolomic analysis. Sprague-Dawley rats were treated with acrylamide (2 mg per kg body weight [bw]), harmane …	[Quan, Wei; Luo, Jie; Lou, Aihua; Shen, Qingwu] Hunan Agr Univ, Coll Food Sci & Technol, Changsha 410128, Hunan, Peoples R China; [Quan, Wei; Xue, Chaoyi; Cheng, Yong; Zeng, Maomao; He, Zhiyong; Chen, Jie] Jiangnan Univ, State Key Lab Food Sci & Technol, Wuxi 214122, Jiangsu, Peoples R China; [Lin, Yong] Hunan Agr Univ, Natl Res Ctr Engn Technol Utilizat Funct Ingredie, Changsha 410128, Hunan, Pe…		Quan, W (通讯作者)，Hunan Agr Univ, Coll Food Sci & Technol, Changsha 410128, Hunan, Peoples R China.; Quan, W; Chen, J (通讯作者)，Jiangnan Univ, State Key Lab Food Sci & Technol, Wuxi 214122, Jiangsu, Peoples R China.; Chen, J (通讯作者)，Jiangnan Univ, Int Joint Lab Food Safety, Wuxi 214122, Jiangsu, Peoples R China.	Reus_quan@hunau.edu.cn; Chenjie@jiangnan.edu.cn			National Natural Science Foundation of China [3217160166]; Changsha Municipal Natural Science Foundation [kq2202223]; Innovation and Exploration Fund of State Key Laboratory of Food Science and Technology, Jiangnan University [SKLF-ZZA-202001]	National Natural Science Foundation of China(National Natural Science Foundation of China (NSFC)); Changsha Municipal Natural Science Foundation; Innovation and Exploration Fund of State Key Laboratory of Food Science and Technology, Jiangnan University	This work was supported by the National Natural Science Foundation of China (Grant No. 3217160166), Changsha Municipal Natural Science Foundation (No. kq2202223), and the Innovation and Exploration Fund of State Key Laboratory of Food Science and Technology, Jiangnan University (No. SKLF-ZZA-202001).	Adeva-Andany M.M., 2016, BIOSCIENCE REP, V36; Bigot A, 2017, J INHERIT METAB DIS, V40, P757, DOI 10.1007/s10545-017-0088-5; Borgen E, 2004, MOL NUTR FOOD RES, V48, P292, DOI 10.1002/mnfr.200400024; Brennan L., 2002, DIABETES, V51, P1714; Cai WJ, 2012, P NATL ACAD SCI USA, V109, P15888, DOI 10.1073/pnas.1205847109; Charlton M, 2006, J NUTR, V136, p295S, DOI 10.1093/jn/136.1.295S; Chen D, 2017, J A…	46	0	0	5	5	ROYAL SOC CHEMISTRY	CAMBRIDGE	THOMAS GRAHAM HOUSE, SCIENCE PARK, MILTON RD, CAMBRIDGE CB4 0WF, CAMBS, ENGLAND	2042-6496	2042-650X		FOOD FUNCT	Food Funct.	MAY 23	2022	13	10
J	Merchant, N; Bhaskar, LVKS; Momin, S; Sujatha, P; Reddy, ABM; Nagaraju, GP				Merchant, Neha; Bhaskar, Lakkakula V. K. S.; Momin, Saimila; Sujatha, Peela; Reddy, Aramati B. M.; Nagaraju, Ganji Purnachandra			5-Lipoxygenase: Its involvement in gastrointestinal malignancies	CRITICAL REVIEWS IN ONCOLOGY HEMATOLOGY			English	Review						Leukotrienes; 5-Lipoxygenase; GI cancer	HUMAN PANCREATIC-CANCER; ARACHIDONIC-ACID METABOLISM; ALOX5 PROMOTER GENOTYPE; LEUKOTRIENE B-4 RECEPTOR; PROSTATE-CANCER; COLON-CANCER; LIPOXYGENASE INHIBITORS; CELL-SURVIVAL; LYSYL OXIDASE; ESOPHAGEAL ADENOCARCINOMA	Lipoxygenases (LOXs) are dioxygenases that catalyze the peroxidation of linoleic acid (LA) or arachidonic acid (AA), in the presence of molecular oxygen. The existence of inflammatory component in the tumor micro environment intimately links the LOXs to gastrointestinal (GI) cancer progression. Amongst the six-different human LOX-isoforms, 5-LOX is the most vital enzyme for leukotriene (LT) biosy…	[Merchant, Neha; Momin, Saimila; Nagaraju, Ganji Purnachandra] Emory Univ, Winship Canc Inst, Dept Hematol & Med Oncol, Atlanta, GA 30322 USA; [Bhaskar, Lakkakula V. K. S.] Sickle Cell Inst Chhattisgarh, Raipur 492001, Chhattisgarh, India; [Sujatha, Peela] Dr BR Ambedkar Univ, Dept Biotechnol, Srikakulam 532410, Andhra Pradesh, India; [Reddy, Aramati B. M.] Univ Hyderabad, Sch Life Sci, Dept Anim…		Nagaraju, GP (通讯作者)，Emory Univ, Winship Canc Inst, Dept Hematol & Med Oncol, Atlanta, GA 30322 USA.	pganji@emory.edu	BHASKAR, Lakkakula VKS/E-5871-2013; Nagaraju, Purnachandra/D-4193-2011; Merchant, Neha/AAW-3369-2021	BHASKAR, Lakkakula VKS/0000-0003-2977-6454; Nagaraju, Purnachandra/0000-0002-4989-5234;	DBT-RGYI; DST-SERB	DBT-RGYI; DST-SERB	Aramati acknowledges DBT-RGYI and DST-SERB for funding,	Adrian TE, 2008, PPAR RES, V2008, DOI 10.1155/2008/827096; Ago H, 2013, J BIOCHEM, V153, P421, DOI 10.1093/jb/mvt007; Anderson KM, 1998, PROSTATE, V37, P161, DOI 10.1002/(SICI)1097-0045(19981101)37:3<161::AID-PROS5>3.0.CO;2-D; Avis I, 2001, FASEB J, V15, P2007, DOI 10.1096/fj.00-0866fje; Baker AM, 2013, ONCOGENE, V32, P1863, DOI 10.1038/onc.2012.202; Bengtsson AM, 2013, BMC CANCER, V13, DOI 10.11…	100	15	17	0	5	ELSEVIER SCIENCE INC	NEW YORK	360 PARK AVE SOUTH, NEW YORK, NY 10010-1710 USA	1040-8428	1879-0461		CRIT REV ONCOL HEMAT	Crit. Rev. Oncol./Hematol.	JUL	2018	127
J	Fischer, S; Neurath, MF				Fischer, Sarah; Neurath, Markus F.			Precision Medicine in Inflammatory Bowel Diseases	CLINICAL PHARMACOLOGY & THERAPEUTICS			English	Article							NEUTROPHIL-LYMPHOCYTE RATIO; NECROSIS-FACTOR-ALPHA; RENAL-CELL CARCINOMA; SUPPRESSOR-CELLS; PANCREATIC-CANCER; COLORECTAL-CANCER; PHASE-I/II; TNF-ALPHA; THERAPEUTIC TARGET; DRUG-METABOLISM	Inflammatory bowel diseases (IBDs) are a lifelong condition of chronic, recurrent inflammation in the gut. The introduction of immunomodulators and biologic agents markedly improved the treatment of IBDs. Therefore, the use of biologics became an essential element in the rational therapy of IBDs. Various substances are currently evaluated in clinical trials, addressing different target structures…	[Fischer, Sarah; Neurath, Markus F.] Friedrich Alexander Univ Erlangen Nurnberg, Dept Med 1, Erlangen, Germany		Neurath, MF (通讯作者)，Friedrich Alexander Univ Erlangen Nurnberg, Dept Med 1, Erlangen, Germany.	markus.neurath@uk-erlangen.de						Alizadeh D, 2014, CANCER RES, V74, P104, DOI 10.1158/0008-5472.CAN-13-1545; Aspeslagh S, 2016, EUR J CANCER, V52, P50, DOI 10.1016/j.ejca.2015.08.021; Bagley SJ, 2017, LUNG CANCER, V106, P1, DOI 10.1016/j.lungcan.2017.01.013; Balkwill F, 2006, CANCER METAST REV, V25, P409, DOI 10.1007/s10555-006-9005-3; Brown ER, 2008, ANN ONCOL, V19, P1340, DOI 10.1093/annonc/mdn054; Charles KA, 2006, CLIN CANCE…	69	9	9	0	12	WILEY	HOBOKEN	111 RIVER ST, HOBOKEN 07030-5774, NJ USA	0009-9236	1532-6535		CLIN PHARMACOL THER	Clin. Pharmacol. Ther.	OCT	2017	102	4
J	Maertin, S; Elperin, JM; Lotshaw, E; Sendler, M; Speakman, SD; Takakura, K; Reicher, BM; Mareninova, OA; Grippo, PJ; Mayerle, J; Lerch, MM; Gukovskaya, AS				Maertin, Sandrina; Elperin, Jason M.; Lotshaw, Ethan; Sendler, Matthias; Speakman, Steven D.; Takakura, Kazuki; Reicher, Benjamin M.; Mareninova, Olga A.; Grippo, Paul J.; Mayerle, Julia; Lerch, Markus M.; Gukovskaya, Anna S.			Roles of autophagy and metabolism in pancreatic cancer cell adaptation to environmental challenges	AMERICAN JOURNAL OF PHYSIOLOGY-GASTROINTESTINAL AND LIVER PHYSIOLOGY			English	Article						pancreatic cancer; autophagy; cell metabolism; mitochondria; cell growth	BECLIN 1-INDEPENDENT AUTOPHAGY; DUCTAL ADENOCARCINOMA; MONITORING AUTOPHAGY; COMPLEX; MTOR; KRAS; TRANSFORMATION; INHIBITION; MECHANISMS; GUIDELINES	Pancreatic ductal adenocarcinoma (PDAC) displays extensive and poorly vascularized desmoplastic stromal reaction, and therefore, pancreatic cancer (PaCa) cells are confronted with nutrient deprivation and hypoxia. Here, we investigate the roles of autophagy and metabolism in PaCa cell adaptation to environmental stresses, amino acid (AA) depletion, and hypoxia. It is known that in healthy cells, …	[Maertin, Sandrina; Elperin, Jason M.; Lotshaw, Ethan; Speakman, Steven D.; Takakura, Kazuki; Reicher, Benjamin M.; Mareninova, Olga A.; Gukovskaya, Anna S.] Vet Affairs Greater Los Angeles Healthcare Syst, Los Angeles, CA USA; [Maertin, Sandrina; Elperin, Jason M.; Lotshaw, Ethan; Speakman, Steven D.; Takakura, Kazuki; Reicher, Benjamin M.; Mareninova, Olga A.; Gukovskaya, Anna S.] Univ Calif Lo…		Gukovskaya, AS (通讯作者)，West Los Angeles VA Healthcare Ctr, 11301 Wilshire Blvd,Bldg 258,Rm 340, Los Angeles, CA 90073 USA.	agukovsk@ucla.edu	Mayerle, Julia/W-7907-2019; Sendler, Matthias/V-9341-2017; Lerch, Markus M./E-2206-2016	Lerch, Markus M./0000-0002-9643-8263; Sendler, Matthias/0000-0001-6494-4105; Gukovskaya, Anna/0000-0003-3737-5335; Mayerle, Julia/0000-0002-3666-6459	National Cancer Institute [P01CA163200-01A1, 3]; National Institute of Diabetes and Digestive and Kidney Diseases [P01DK098108]; NATIONAL INSTITUTE OF DIABETES AND DIGESTIVE AND KIDNEY DISEASES [P01DK098108] Funding Source: NIH RePORTER	National Cancer Institute(United States Department of Health & Human ServicesNational Institutes of Health (NIH) - USANIH National Cancer Institute (NCI)); National Institute of Diabetes and Digestive and Kidney Diseases(United States Department of Health & Human ServicesNational Institutes of Health (NIH) - USANIH National Institute of Diabetes & Digestive & Kidney Diseases (NIDDK)); NATIONAL IN…	This work was supported by National Cancer Institute Grant P01CA163200-01A1 (Project 3 to A.S. Gukovskaya) and National Institute of Diabetes and Digestive and Kidney Diseases Grant P01DK098108 (to A.S. Gukovskaya).	Akpovwa H, 2016, CELL BIOCHEM FUNCT, V34, P191, DOI 10.1002/cbf.3182; Altman BJ, 2012, CSH PERSPECT BIOL, V4, DOI 10.1101/cshperspect.a008763; Apte M, 2015, CURR OPIN GASTROEN, V31, P416, DOI 10.1097/MOG.0000000000000196; Bar-Peled L, 2013, SCIENCE, V340, P1100, DOI 10.1126/science.1232044; Braulke T, 2009, BBA-MOL CELL RES, V1793, P605, DOI 10.1016/j.bbamcr.2008.10.016; Codogno P, 2012, NAT REV …	57	18	18	1	9	AMER PHYSIOLOGICAL SOC	BETHESDA	9650 ROCKVILLE PIKE, BETHESDA, MD 20814 USA	0193-1857	1522-1547		AM J PHYSIOL-GASTR L	Am. J. Physiol.-Gastroint. Liver Physiol.	NOV	2017	313	5
J	Picchio, M; Giovannini, E; Passoni, P; Busnardo, E; Landoni, C; Giovacchini, G; Bettinardi, V; Crivellaro, C; Gianolli, L; Di Muzio, N; Messa, C				Picchio, Maria; Giovannini, Elisabetta; Passoni, Paolo; Busnardo, Elena; Landoni, Claudio; Giovacchini, Giampiero; Bettinardi, Valentino; Crivellaro, Cinzia; Gianolli, Luigi; Di Muzio, Nadia; Messa, Cristina			Role of PET/CT in the clinical management of locally advanced pancreatic cancer	TUMORI			English	Article						pancreatic cancer; FDG PET/CT; helical tomotherapy; patient management	POSITRON-EMISSION-TOMOGRAPHY; CELL LUNG-CANCER; FDG-PET; RADIATION-THERAPY; CONCURRENT CHEMORADIOTHERAPY; GEMCITABINE CHEMOTHERAPY; SOLID TUMORS; ADENOCARCINOMA; RADIOTHERAPY; CT	Aim. To evaluate the role of 18F-fluorodeoxyglucose (FDG) PET/CT in: a) the selection of patients with locally advanced pancreatic cancer for helical tomotherapy with concurrent chemotherapy (HTT-ChT); b) monitoring HTT-ChT treatment efficacy in comparison with contrast-enhanced CT (c.e.CT). Methods. Forty-two consecutive patients with unresectable locally advanced pancreatic cancer referred for …	[Picchio, Maria] Ist Sci San Raffaele, Dept Nucl Med, I-20132 Milan, Italy; [Picchio, Maria; Bettinardi, Valentino; Messa, Cristina] Natl Res Council IBFM CNR, Inst Bioimaging & Mol Physiol, Milan, Italy; [Landoni, Claudio; Giovacchini, Giampiero; Crivellaro, Cinzia; Messa, Cristina] Univ Milano Bicocca, Tecnomed Fdn, Milan, Italy; [Giovacchini, Giampiero] Stadtspital Triemli, Dept Nucl Med, Zuri…		Picchio, M (通讯作者)，Ist Sci San Raffaele, Dept Nucl Med, Via Olgettina 60, I-20132 Milan, Italy.	picchio.maria@hsr.it	Picchio, Maria/K-4941-2016; Di Muzio, Nadia/AAN-1869-2020; gianolli, luigi/AAN-3892-2020	Picchio, Maria/0000-0002-7532-6211; LANDONI, CLAUDIO/0000-0002-9199-1553; CRIVELLARO, CINZIA/0000-0002-2645-5236				Bang S, 2006, J CLIN GASTROENTEROL, V40, P923, DOI 10.1097/01.mcg.0000225672.68852.05; Barber TW, 2011, INTERN MED J, V41, P776, DOI 10.1111/j.1445-5994.2010.02257.x; Boland GWL, 2009, AM J ROENTGENOL, V192, P956, DOI 10.2214/AJR.08.1431; Bortfeld T, 2006, PHYS MED BIOL, V51, pR363, DOI 10.1088/0031-9155/51/13/R21; Brianzoni E, 2005, EUR J NUCL MED MOL I, V32, P1392, DOI 10.1007/s00259-005-1845-5…	38	7	7	0	1	PENSIERO SCIENTIFICO EDITOR	ROME	VIA BRADANO 3/C, 00199 ROME, ITALY	0300-8916			TUMORI	Tumori	SEP-OCT	2012	98	5
J	Jeong, SM; Hwang, S; Park, K; Yang, S; Seong, RH				Jeong, Seung Min; Hwang, Sunsook; Park, Kyungsoo; Yang, Seungyeon; Seong, Rho Hyun			Enhanced mitochondrial glutamine anaplerosis suppresses pancreatic cancer growth through autophagy inhibition	SCIENTIFIC REPORTS			English	Article							METABOLISM; CELLS	Cancer cells use precursors derived from tricarboxylic acid (TCA) cycle to support their unlimited growth. However, continuous export of TCA cycle intermediates results in the defect of mitochondrial integrity. Mitochondria glutamine metabolism plays an essential role for the maintenance of mitochondrial functions and its biosynthetic roles by refilling the mitochondrial carbon pool. Here we repo…	[Jeong, Seung Min; Yang, Seungyeon] Catholic Univ Korea, Coll Med, Dept Biochem, 222 Banpo Daero, Seoul 06591, South Korea; [Jeong, Seung Min; Yang, Seungyeon] Catholic Univ Korea, Coll Med, Inst Aging & Metab Dis, 222 Banpo Daero, Seoul 06591, South Korea; [Hwang, Sunsook; Park, Kyungsoo; Seong, Rho Hyun] Seoul Natl Univ, Sch Biol Sci, Seoul 151742, South Korea; [Hwang, Sunsook; Park, Kyungsoo; …		Jeong, SM (通讯作者)，Catholic Univ Korea, Coll Med, Dept Biochem, 222 Banpo Daero, Seoul 06591, South Korea.; Jeong, SM (通讯作者)，Catholic Univ Korea, Coll Med, Inst Aging & Metab Dis, 222 Banpo Daero, Seoul 06591, South Korea.	smjeong@catholic.ac.kr		Seong, Rho/0000-0001-5699-0718	Basic Science Research Program through the National Research Foundation of Korea (NRF) - Ministry of Science, ICT & Future Planning [2015R1C1A1A01052548]; Catholic Medical Center Research Foundation	Basic Science Research Program through the National Research Foundation of Korea (NRF) - Ministry of Science, ICT & Future Planning; Catholic Medical Center Research Foundation	This research was supported by Basic Science Research Program through the National Research Foundation of Korea (NRF) funded by the Ministry of Science, ICT & Future Planning (2015R1C1A1A01052548). S.M.J. wishes to acknowledge the financial support of the Catholic Medical Center Research Foundation made in the program year of 2016.	Brus C, 2010, J PANCREAS, V11, P321; Choo AY, 2010, MOL CELL, V38, P487, DOI 10.1016/j.molcel.2010.05.007; DeBerardinis RJ, 2007, P NATL ACAD SCI USA, V104, P19345, DOI 10.1073/pnas.0709747104; Duran RV, 2012, MOL CELL, V47, P349, DOI 10.1016/j.molcel.2012.05.043; Hezel AF, 2006, GENE DEV, V20, P1218, DOI 10.1101/gad.1415606; Hidalgo M, 2010, NEW ENGL J MED, V362, P1605, DOI 10.1056/NEJMra0901557…	29	17	18	0	16	NATURE PUBLISHING GROUP	LONDON	MACMILLAN BUILDING, 4 CRINAN ST, LONDON N1 9XW, ENGLAND	2045-2322			SCI REP-UK	Sci Rep	AUG 1	2016	6
J	Todaka, A; Umehara, R; Sasaki, K; Serizawa, M; Urakami, K; Kusuhara, M; Yamaguchi, K; Yasui, H				Todaka, Akiko; Umehara, Rina; Sasaki, Keiko; Serizawa, Masakuni; Urakami, Kenichi; Kusuhara, Masatoshi; Yamaguchi, Ken; Yasui, Hirofumi			Metabolic profiling of gemcitabine- and paclitaxel-treated immortalized human pancreatic cell lines with K-RAS(G12D)	BIOMEDICAL RESEARCH-TOKYO			English	Article							PHASE-III TRIAL; NAB-PACLITAXEL; PLUS PLACEBO; CANCER; RELEVANCE; SURVIVAL; GENOMES; GLUCOSE; GROWTH	The mechanisms of action of gemcitabine (GEM) and paclitaxel (PTX) have been well investigated, and shown to be the inhibition of DNA polymerase and polymerization of tubulin, respectively. Meanwhile, genomic research has revealed that mutations in the K-RAS oncogene occur in over 90% of pancreatic cancer. Oncogenic alteration rewires alternative metabolic pathways to satisfy the demands of growt…	[Todaka, Akiko; Yasui, Hirofumi] Shizuoka Canc Ctr, Div Gastrointestinal Oncol, 1007 Shimonagakubo,Nagaizumi Cho, Shizuoka 4118777, Japan; [Umehara, Rina; Serizawa, Masakuni; Kusuhara, Masatoshi] Shizuoka Canc Ctr, Res Inst, Drug Discovery & Dev Div, 1007 Shimonagakubo,Nagaizumi Cho, Shizuoka 4118777, Japan; [Sasaki, Keiko] Shizuoka Canc Ctr, Div Pathol, 1007 Shimonagakubo,Nagaizumi Cho, Shizuoka…		Yasui, H (通讯作者)，Shizuoka Canc Ctr, Div Gastrointestinal Oncol, 1007 Shimonagakubo,Nagaizumi Cho, Shizuoka 4118777, Japan.	h.yasui@scchr.jp						[Anonymous], 2016, ION REPORTER SOFTWAR; [Anonymous], 2015, TORRENT SUITE V4 4 3; Biankin AV, 2012, NATURE, V491, P399, DOI 10.1038/nature11547; Bryant KL, 2014, TRENDS BIOCHEM SCI, V39, P91, DOI 10.1016/j.tibs.2013.12.004; Burris HA, 1997, J CLIN ONCOL, V15, P2403, DOI 10.1200/JCO.1997.15.6.2403; Campbell PM, 2007, CANCER RES, V67, P2098, DOI 10.1158/0008-5472.CAN-06-3752; Chen NH, 2015, CANCER …	39	5	5	0	6	BIOMEDICAL RESEARCH PRESS LTD	SAPPORO	HOKKAIDO UNIV, LAB HISTOLOGY & CYTOLOGY, C/O TOSHIHIKO IWANAGA, KITA 15-NISHI 7, SAPPORO, 060-8638, JAPAN	0388-6107	1880-313X		BIOMED RES-TOKYO	Biomed. Res.		2017	38	1
J	Huang, L; He, RZ; Luo, WH; Zhu, YS; Li, J; Tan, T; Zhang, X; Hu, Z; Luo, DX				Huang, Li; He, Rongzhang; Luo, Weihao; Zhu, Yuan-Shan; Li, Jia; Tan, Tan; Zhang, Xi; Hu, Zheng; Luo, Dixian			Aldo-Keto Reductase Family 1 Member B10 Inhibitors: Potential Drugs for Cancer Treatment	RECENT PATENTS ON ANTI-CANCER DRUG DISCOVERY			English	Review						AKR1B10; Aldo-keto reductase; ARL-1; cancer; chemoresistance; inhibitors	TUMOR-MARKER AKR1B10; NONSTEROIDAL ANTIINFLAMMATORY DRUGS; ANTICANCER AGENTS; SELECTIVE-INHIBITION; ALDEHYDE REDUCTASE; BREAST-CANCER; HEPATOCELLULAR-CARCINOMA; DIABETIC COMPLICATIONS; SUBSTRATE-SPECIFICITY; PANCREATIC-CARCINOMA	Cytosolic NADPH-dependent reductase AKR1B10 is a member of the aldo-keto reductase (AKR) superfamily. This enzyme is normally expressed in the gastrointestinal tract. However, it is overexpressed in many solid tumors, such as hepatocarcinoma, lung cancer and breast cancer. AKR1B10 may play a role in the formation and development of carcinomas through multiple mechanisms including detoxification o…	[Huang, Li; He, Rongzhang; Luo, Weihao; Li, Jia; Tan, Tan; Zhang, Xi; Hu, Zheng; Luo, Dixian] Univ South China, Natl & Local Joint Engn Lab High Mol Diag Technol, Collaborat Res Ctr Postdoctoral Mobile Stn, Translat Med Inst,Affiliated Peoples Hosp Chenzho, Chenzhou 432000, Peoples R China; [Huang, Li; Tan, Tan; Zhang, Xi; Luo, Dixian] Univ South China, Affiliated Peoples Hosp Chenzhou 1, Ctr Cli…		Hu, Z; Luo, DX (通讯作者)，Univ South China, Natl & Local Joint Engn Lab High Mol Diag Technol, Collaborat Res Ctr Postdoctoral Mobile Stn, Translat Med Inst,Affiliated Peoples Hosp Chenzho, Chenzhou 432000, Peoples R China.	hu48005@163.com; luodixian_2@163.com			National Natural Science Foundation of China [81372825, 81300429]; China Postdoctoral Science Foundation [2015M582340]; Strategic New Industrialization Special Project of Hunan Province [XCQZ2015-68]; Education Department Project of Hunan Province [13C882]; Health Department project of the Hunan Province [B2012-157]; Young Natural Science Foundation of Chenzhou [CZ2013063]; Foreign Intelligence I…	National Natural Science Foundation of China(National Natural Science Foundation of China (NSFC)); China Postdoctoral Science Foundation(China Postdoctoral Science Foundation); Strategic New Industrialization Special Project of Hunan Province; Education Department Project of Hunan Province; Health Department project of the Hunan Province; Young Natural Science Foundation of Chenzhou; Foreign Inte…	This work was supported by the grants from the National Natural Science Foundation of China (Grant Number 81372825, 81300429), The China Postdoctoral Science Foundation (No. 2015M582340), the Strategic New Industrialization Special Project of Hunan Province (XCQZ2015-68), the Education Department Project of Hunan Province (13C882), the Health Department project of the Hunan Province (B2012-157) t…	Aggarwal BB, 2006, ANN NY ACAD SCI, V1091, P151, DOI 10.1196/annals.1378.063; Akao Y, 2008, INT J MOL SCI, V9, P355, DOI 10.3390/ijms9030355; AMES BN, 1984, J TOXICOL-CLIN TOXIC, V22, P291, DOI 10.3109/15563658408992561; Balendiran GK, 2009, CURR CANCER DRUG TAR, V9, P366, DOI 10.2174/156800909788166538; Balendiran GK, 2009, CHEM-BIOL INTERACT, V178, P134, DOI 10.1016/j.cbi.2008.10.044; Barski OA…	131	38	40	4	39	BENTHAM SCIENCE PUBL LTD	SHARJAH	EXECUTIVE STE Y-2, PO BOX 7917, SAIF ZONE, 1200 BR SHARJAH, U ARAB EMIRATES	1574-8928	2212-3970		RECENT PAT ANTI-CANC	Recent Patents Anti-Canc. Drug Discov.		2016	11	2
J	Nie, D				Nie, Daotai			Cyclooxygenases and lipoxygenases in prostate and breast cancers	FRONTIERS IN BIOSCIENCE			English	Review						cyclooxygenase; lipoxygenase; eicosanoid; tumor progression; apoptosis; angiogenesis	NONSTEROIDAL ANTIINFLAMMATORY DRUGS; HUMAN COLORECTAL-CARCINOMA; ENDOTHELIAL GROWTH-FACTOR; HUMAN PANCREATIC-CANCER; PROTEIN-KINASE-C; INHIBITION INDUCED APOPTOSIS; MESSENGER-RNA EXPRESSION; SQUAMOUS-CELL CARCINOMA; GENE-EXPRESSION; 15-LIPOXYGENASE-1 EXPRESSION	Oxidative metabolism of polyunsaturated fatty acids through cyclooxygenases or lipoxygenases can generate various lipid peroxides and bioactive lipids, and regulate cellular proliferation, apoptosis, differentiation and senescence. The role of the second cyclooxygenase isoform (COX-2) has been demonstrated in a number of studies and is regarded as a promising target for chemoprevention and treatm…	So Illinois Univ, Sch Med, Dept Med Microbiol Immunol & Cell Biol, Springfield, IL 62794 USA; Inst Canc Res, Springfield, IL 62794 USA		Nie, D (通讯作者)，So Illinois Univ, Sch Med, Dept Med Microbiol & Immunol, POB 19626, Springfield, IL 62794 USA.	dnie@siumed.edu						Achiwa H, 1999, CLIN CANCER RES, V5, P1001; Anderson KM, 1998, PROSTATE, V37, P161, DOI 10.1002/(SICI)1097-0045(19981101)37:3<161::AID-PROS5>3.0.CO;2-D; Attiga FA, 2000, CANCER RES, V60, P4629; Avis I, 2001, FASEB J, V15, P2007, DOI 10.1096/fj.00-0866fje; Barnes N, 2006, BRIT J CANCER, V94, P253, DOI 10.1038/sj.bjc.6602932; Bhatia B, 2005, ONCOGENE, V24, P3583, DOI 10.1038/sj.onc.1208406; Bhatia …	138	24	25	2	9	FRONTIERS IN BIOSCIENCE INC	MANHASSET	C/O NORTH SHORE UNIV HOSPITAL, BIOMEDICAL RESEARCH CENTER, 350 COMMUNITY DR, MANHASSET, NY 11030 USA	1093-9946			FRONT BIOSCI	Front. Biosci.	JAN 1	2007	12
J	Liu, HB; Huang, DS; McArthur, DL; Boros, LG; Nissen, N; Heaney, AP				Liu, Haibo; Huang, Danshan; McArthur, David L.; Boros, Laszlo G.; Nissen, Nicholas; Heaney, Anthony P.			Fructose Induces Transketolase Flux to Promote Pancreatic Cancer Growth	CANCER RESEARCH			English	Article							CELL-GROWTH; OBESITY; CONSUMPTION; GLYCOLYSIS; MECHANISM; EPIDEMIC; SUGAR; TKTL1; RISK; RATS	Carbohydrate metabolism via glycolysis and the tricarboxylic acid cycle is pivotal for cancer growth, and increased refined carbohydrate consumption adversely affects cancer survival. Traditionally, glucose and fructose have been considered as interchangeable monosaccharide substrates that are similarly metabolized, and little attention has been given to sugars other than glucose. However, fructo…	[Liu, Haibo; Huang, Danshan; Heaney, Anthony P.] Univ Calif Los Angeles, David Geffen Sch Med, Dept Med, Los Angeles, CA 90024 USA; [McArthur, David L.; Heaney, Anthony P.] Univ Calif Los Angeles, David Geffen Sch Med, Dept Neurosurg, Los Angeles, CA 90024 USA; [Boros, Laszlo G.] SiDMAP LLC, Los Angeles, CA USA; [Nissen, Nicholas] Cedars Sinai Med Ctr, Los Angeles, CA 90048 USA		Heaney, AP (通讯作者)，Univ Calif Los Angeles, David Geffen Sch Med, Dept Med, Los Angeles, CA 90024 USA.	aheaney@mednet.ucla.edu			NIH [CA123273]; Hirschberg Foundation; UCLA Jonsson Cancer Center; NATIONAL CANCER INSTITUTE [R01CA123273] Funding Source: NIH RePORTER	NIH(United States Department of Health & Human ServicesNational Institutes of Health (NIH) - USA); Hirschberg Foundation; UCLA Jonsson Cancer Center; NATIONAL CANCER INSTITUTE(United States Department of Health & Human ServicesNational Institutes of Health (NIH) - USANIH National Cancer Institute (NCI))	Grant Support; NIH grant CA123273 (A.P. Heaney), Hirschberg Foundation, and UCLA Jonsson Cancer Center.	Bardeesy N, 2002, NAT REV CANCER, V2, P897, DOI 10.1038/nrc949; Boros LG, 2002, DRUG DISCOV TODAY, V7, P364, DOI 10.1016/S1359-6446(02)02179-7; Boros LG, 1997, CANCER RES, V57, P4242; Bray GA, 2004, AM J CLIN NUTR, V79, P537; Calle EE, 2004, ONCOGENE, V23, P6365, DOI 10.1038/sj.onc.1207751; Cascante M, 2002, NAT BIOTECHNOL, V20, P243, DOI 10.1038/nbt0302-243; EIGENBRODT E, 1980, TRENDS PHARMACOL …	29	108	112	0	42	AMER ASSOC CANCER RESEARCH	PHILADELPHIA	615 CHESTNUT ST, 17TH FLOOR, PHILADELPHIA, PA 19106-4404 USA	0008-5472	1538-7445		CANCER RES	Cancer Res.	AUG 1	2010	70	15
J	Neuhaus, SJ; Texler, M; Hewett, PJ; Watson, DI				Neuhaus, SJ; Texler, M; Hewett, PJ; Watson, DI			Port-site metastases following laparoscopic surgery	BRITISH JOURNAL OF SURGERY			English	Review							UNSUSPECTED GALLBLADDER CARCINOMA; ABDOMINAL-WALL METASTASIS; WOUND RECURRENCE; INTRAPERITONEAL CHEMOTHERAPY; CARBON-DIOXIDE; COLON-CANCER; IMPLANTATION METASTASIS; GASTROINTESTINAL CANCER; PANCREATIC-CARCINOMA; COLORECTAL SURGERY	Background Application of laparoscopy to the resection of malignancy has been followed by a literature describing cases of metastatic involvement at laparoscopic port sites. These include patients who underwent surgery for early stage carcinoma and instances following laparoscopic procedures during which tumours were not dissected. Methods Recently published clinical and experimental studies, and…	Univ Adelaide, Royal Adelaide Hosp, Dept Surg, Adelaide, SA 5000, Australia; Queen Elizabeth Hosp, Adelaide, SA, Australia		Watson, DI (通讯作者)，Univ Adelaide, Royal Adelaide Hosp, Dept Surg, Level 6, Adelaide, SA 5000, Australia.		Hewett, PJ/AAT-9350-2020					ABOUJAOUDE I, 1994, PRESSE MED, V23, P169; ALEXANDER RJT, 1993, LANCET, V341, P249, DOI 10.1016/0140-6736(93)90121-V; Allardyce R, 1996, DIS COLON RECTUM, V39, pS47, DOI 10.1007/BF02053805; Allendorf JDF, 1996, DIS COLON RECTUM, V39, pS67, DOI 10.1007/BF02053809; ALLENDORF JDF, 1995, ARCH SURG-CHICAGO, V130, P649; ALLENDORF JDF, 1995, SURG ENDOSC-ULTRAS, V9, P49; ANDERSEN JR, 1995, J UROLOGY, V15…	90	123	128	0	5	WILEY	HOBOKEN	111 RIVER ST, HOBOKEN 07030-5774, NJ USA	0007-1323	1365-2168		BRIT J SURG	Br. J. Surg.	JUN	1998	85	6
J	Yan, S; Qi, CX; Song, W; Xu, QQ; Gu, LH; Sun, WG; Zhang, YH				Yan, Shan; Qi, Changxing; Song, Wei; Xu, Qianqian; Gu, Lianghu; Sun, Weiguang; Zhang, Yonghui			Discovery of GOT1 Inhibitors from a Marine-Derived Aspergillus terreus That Act against Pancreatic Ductal Adenocarcinoma	MARINE DRUGS			English	Article						natural products; GOT1 enzyme; X-ray crystallography; pancreatic ductal adenocarcinoma cells; glutamine metabolism	METABOLISM	Pancreatic ductal adenocarcinoma (PDAC) is a devastating digestive system carcinoma with high incidence and death rates. PDAC cells are dependent on the Gln metabolism, which can preferentially utilize glutamic oxaloacetate transaminase 1 (GOT1) to maintain the redox homeostasis of cancer cells. Therefore, small molecule inhibitors targeting GOT1 can be used as a new strategy for developing cance…	[Yan, Shan; Qi, Changxing; Xu, Qianqian; Gu, Lianghu; Sun, Weiguang; Zhang, Yonghui] Huazhong Univ Sci & Technol, Sch Pharm, Tongji Med Coll, Hubei Key Lab Nat Med Chem & Resource Evaluat, Wuhan 430030, Hubei, Peoples R China; [Song, Wei] Guangdong Acad Sci, Inst Microbiol, Guangdong Prov Key Lab Microbial Culture Collect, State Key Lab Appl Microbiol Southern China, Guangzhou 510070, Guangdong, …		Sun, WG; Zhang, YH (通讯作者)，Huazhong Univ Sci & Technol, Sch Pharm, Tongji Med Coll, Hubei Key Lab Nat Med Chem & Resource Evaluat, Wuhan 430030, Hubei, Peoples R China.	yanshanwhu@163.com; qichangxing@hust.edu.cn; 20191103@zcmu.edu.cn; Xuxuqq@hust.edu.cn; gulianghu@hust.edu.cn; weiguang_sun@hust.edu.cn; zhangyh@mails.tjmu.edu.cn	Zhang, Yonghui/AGY-9072-2022		program for Changjiang Scholars of the Ministry of Education of the People's Republic of China [T2016088]; National Natural Science Foundation for Distinguished Young Scholars of China [81725021]; Innovative Research Groups of the National Natural Science Foundation of China [81721005]; National Natural Science Foundation of China [82003633]; Open Foundation of Hubei Key Laboratory ofWudang Local…	program for Changjiang Scholars of the Ministry of Education of the People's Republic of China; National Natural Science Foundation for Distinguished Young Scholars of China(National Natural Science Foundation of China (NSFC)National Science Fund for Distinguished Young Scholars); Innovative Research Groups of the National Natural Science Foundation of China(National Natural Science Foundation of…	This research was funded by the program for Changjiang Scholars of the Ministry of Education of the People's Republic of China, grant number T2016088; the National Natural Science Foundation for Distinguished Young Scholars of China, grant number 81725021; the Innovative Research Groups of the National Natural Science Foundation of China, grant number 81721005; the National Natural Science Founda…	Abrego J, 2017, CANCER LETT, V400, P37, DOI 10.1016/j.canlet.2017.04.029; Bifulco M, 2008, ANTI-CANCER AGENT ME, V8, P200, DOI 10.2174/187152008783497028; Collisson EA, 2019, NAT REV GASTRO HEPAT, V16, P207, DOI 10.1038/s41575-019-0109-y; Cruz PG, 2011, CHEM BIOL, V18, P1442, DOI 10.1016/j.chembiol.2011.08.011; Dajnowicz S, 2017, NAT COMMUN, V8, DOI 10.1038/s41467-017-01060-y; Dajnowicz S, 2017, …	31	1	1	5	10	MDPI	BASEL	ST ALBAN-ANLAGE 66, CH-4052 BASEL, SWITZERLAND		1660-3397		MAR DRUGS	Mar. Drugs	NOV	2021	19	11
J	Muilenburg, D; Parsons, C; Coates, J; Virudachalam, S; Bold, RJ				Muilenburg, Diego; Parsons, Colin; Coates, Jodi; Virudachalam, Subbulakshmi; Bold, Richard J.			Role of Autophagy in Apoptotic Regulation by Akt in Pancreatic Cancer	ANTICANCER RESEARCH			English	Article						Pancreatic cancer; AKT; mTOR; autophagy	MALIGNANT GLIOMA-CELLS; NF-KAPPA-B; PI3K/AKT/MTOR PATHWAY; SIGNALING PATHWAY; DUAL INHIBITION; RAPAMYCIN; DEATH; POTENT	Background/Aim: The Akt signaling pathway mediates a potent anti-apoptotic signal in pancreatic cancer and inhibition of this pathway has become an attractive mechanism to increase the efficacy of traditional chemotherapies. Autophagy is a lysosomal catabolic pathway by which eukaryotic cells recycle macromolecules and organelles. Although autophagy may function as a survival mechanism under meta…	[Muilenburg, Diego; Parsons, Colin; Coates, Jodi; Virudachalam, Subbulakshmi; Bold, Richard J.] Univ Calif Davis Med Ctr, Div Surg Oncol, Dept Surg, Sacramento, CA USA		Bold, RJ (通讯作者)，UC Davis Canc Ctr, Div Surg Oncol, Suite 3010,4501 X St, Sacramento, CA 95817 USA.	richard.bold@ucdmc.ucdavis.edu			NATIONAL CANCER INSTITUTE [P30CA093373] Funding Source: NIH RePORTER	NATIONAL CANCER INSTITUTE(United States Department of Health & Human ServicesNational Institutes of Health (NIH) - USANIH National Cancer Institute (NCI))		Altman BJ, 2012, CSH PERSPECT BIOL, V4, DOI 10.1101/cshperspect.a008763; Altomare DA, 2003, J CELL BIOCHEM, V88, P470, DOI 10.1002/jcb.10287; Aoki H, 2007, MOL PHARMACOL, V72, P29, DOI 10.1124/mol.106.033167; Arlt A, 2003, ONCOGENE, V22, P3243, DOI 10.1038/sj.onc.1206390; Asano T, 2005, BIOCHEM BIOPH RES CO, V331, P295, DOI 10.1016/j.bbrc.2005.03.166; Asano T, 2004, ONCOGENE, V23, P8571, DOI 10.1…	29	19	21	0	10	INT INST ANTICANCER RESEARCH	ATHENS	EDITORIAL OFFICE 1ST KM KAPANDRITIOU-KALAMOU RD KAPANDRITI, PO BOX 22, ATHENS 19014, GREECE	0250-7005	1791-7530		ANTICANCER RES	Anticancer Res.	FEB	2014	34	2
J	Uchida, C; Mizukami, H; Hara, Y; Saito, T; Umetsu, S; Igawa, A; Osonoi, S; Kudoh, K; Yamamoto, Y; Yamamoto, H; Yagihashi, S; Hakamada, K				Uchida, Chiaki; Mizukami, Hiroki; Hara, Yutaro; Saito, Takeshi; Umetsu, Satoko; Igawa, Akiko; Osonoi, Sho; Kudoh, Kazuhiro; Yamamoto, Yasuhiko; Yamamoto, Hiroshi; Yagihashi, Soroku; Hakamada, Kenichi			Diabetes in Humans Activates Pancreatic Stellate Cells via RAGE in Pancreatic Ductal Adenocarcinoma	INTERNATIONAL JOURNAL OF MOLECULAR SCIENCES			English	Article						type 2 diabetes; advanced glycation end products; pancreatic ductal adenocarcinoma; RAGE; EMT; metabolic syndrome	GLYCATION END-PRODUCTS; CANCER; OBESITY; EXPRESSION; FIBROSIS; RECEPTOR; IDENTIFICATION; PROLIFERATION; HYPERGLYCEMIA; INFLAMMATION	Pancreatic stellate cells (PSCs) mainly consist of cancer-associating fibroblasts in pancreatic ductal adenocarcinoma (PDAC). The receptor for advanced glycation end products (RAGE) is implicated in the pathophysiology of diabetic complications. Here, we studied the implication of RAGE in PSC activation in PDAC. The activation of cultured mouse PSCs was evaluated by qPCR. The induction of epithel…	[Uchida, Chiaki; Mizukami, Hiroki; Hara, Yutaro; Igawa, Akiko; Osonoi, Sho; Kudoh, Kazuhiro; Yagihashi, Soroku] Hirosaki Univ, Dept Pathol & Mol Med, Grad Sch Med, Hirosaki, Aomori 0368562, Japan; [Uchida, Chiaki; Hara, Yutaro; Saito, Takeshi; Umetsu, Satoko; Igawa, Akiko; Hakamada, Kenichi] Hirosaki Univ, Grad Sch Med, Dept Gasrtroenterol & Pediat Surg, Hirosaki, Aomori 0368562, Japan; [Yamamoto…		Mizukami, H (通讯作者)，Hirosaki Univ, Dept Pathol & Mol Med, Grad Sch Med, Hirosaki, Aomori 0368562, Japan.	hiroshi.yamamoto@komatsu-u.ac.jp	Mizukami, Hiroki/ABE-7877-2021	Mizukami, Hiroki/0000-0003-2920-582X; Yamamoto, Yasuhiko/0000-0003-1326-4649; Kudoh, Kazuhiro/0000-0002-8910-3676	JSPS KAKENHI	JSPS KAKENHI(Ministry of Education, Culture, Sports, Science and Technology, Japan (MEXT)Japan Society for the Promotion of ScienceGrants-in-Aid for Scientific Research (KAKENHI))	This work was supported by JSPS KAKENHI Grant Number 17K17579 to CU.	Apte MV, 2013, GASTROENTEROLOGY, V144, P1210, DOI 10.1053/j.gastro.2012.11.037; Apte MV, 1999, GUT, V44, P534, DOI 10.1136/gut.44.4.534; Apte MV, 1998, GUT, V43, P128, DOI 10.1136/gut.43.1.128; Arner P, 2018, INT J OBESITY, V42, P2047, DOI 10.1038/s41366-018-0018-0; Bachem MG, 1998, GASTROENTEROLOGY, V115, P421, DOI 10.1016/S0016-5085(98)70209-4; Basso D, 1995, ANTICANCER RES, V15, P2585; Bento C…	58	1	1	0	1	MDPI	BASEL	ST ALBAN-ANLAGE 66, CH-4052 BASEL, SWITZERLAND		1422-0067		INT J MOL SCI	Int. J. Mol. Sci.	NOV	2021	22	21
J	Esposito, K; Chiodini, P; Colao, A; Lenzi, A; Giugliano, D				Esposito, Katherine; Chiodini, Paolo; Colao, Annamaria; Lenzi, Andrea; Giugliano, Dario			Metabolic Syndrome and Risk of Cancer A systematic review and meta-analysis	DIABETES CARE			English	Article							PRIMARY LIVER-CANCER; COLORECTAL-CANCER; PROSTATE-CANCER; INSULIN-RESISTANCE; BREAST-CANCER; COHORT; MEN; LIPOPROTEIN; COMPONENTS; MORTALITY	OBJECTIVE-Available evidence supports the emerging hypothesis that metabolic syndrome may be associated with the risk of some common cancers. We did a systematic review and meta-analysis to assess the association between metabolic syndrome and risk of cancer at different sites. RESEARCH DESIGN AND METHODS-We conducted an electronic search for articles published through October 2011 without restri…	[Giugliano, Dario] Univ Naples 2, Dept Geriatr & Metab Dis, Naples, Italy; [Esposito, Katherine] Univ Naples 2, Dept Cardiothorac & Resp Sci, Naples, Italy; [Chiodini, Paolo] Univ Naples 2, Dept Med & Publ Hlth, Naples, Italy; [Colao, Annamaria] Univ Naples Federico II, Endocrinol Sect, Dept Mol & Clin Endocrinol & Oncol, Naples, Italy; [Lenzi, Andrea] Univ Roma La Sapienza, Dept Expt Med, I-0018…		Giugliano, D (通讯作者)，Univ Naples 2, Dept Geriatr & Metab Dis, Naples, Italy.	dario.giugliano@unina2.it	Maiorino, Maria Ida/AHE-9986-2022; Chiodini, Paolo/E-7290-2014; Esposito, Katherine/AHE-2564-2022; Lenzi, Andrea/I-7711-2015	Maiorino, Maria Ida/0000-0003-4659-7546; Chiodini, Paolo/0000-0003-0139-2264; Esposito, Katherine/0000-0002-3652-5154; Lenzi, Andrea/0000-0002-7711-0465; Giugliano, Dario/0000-0002-9377-873X				Agnoli C, 2010, NUTR METAB CARDIOVAS, V20, P41, DOI 10.1016/j.numecd.2009.02.006; Ahmed RL, 2006, CANCER-AM CANCER SOC, V107, P28, DOI 10.1002/cncr.21950; Aleksandrova K, 2011, CANCER PREV RES, V4, P1873, DOI 10.1158/1940-6207.CAPR-11-0218; Almquist M, 2011, CANCER CAUSE CONTROL, V22, P743, DOI 10.1007/s10552-011-9747-2; Beebe-Dimmer JL, 2009, UROLOGY, V74, P185, DOI 10.1016/j.urology.2009.03.013…	55	610	635	9	59	AMER DIABETES ASSOC	ALEXANDRIA	1701 N BEAUREGARD ST, ALEXANDRIA, VA 22311-1717 USA	0149-5992	1935-5548		DIABETES CARE	Diabetes Care	NOV	2012	35	11
J	Liu, Y; Zhang, H; Zhou, L; Li, WC; Yang, L; Li, W; Li, KZ; Liu, XB				Liu, Ya; Zhang, Hao; Zhou, Li; Li, Weichun; Yang, Le; Li, Wen; Li, Kezhou; Liu, Xubao			Immunotherapy-Associated Pancreatic Adverse Events: Current Understanding of Their Mechanism, Diagnosis, and Management	FRONTIERS IN ONCOLOGY			English	Article						immune checkpoint inhibitors; immune-related adverse events; ICIs associated with diabetes mellitus; amylase; lipase; pancreatitis; pancreatic exocrine insufficiency	IMMUNE CHECKPOINT INHIBITOR; TYPE-1 DIABETES-MELLITUS; KETOACIDOSIS; ENDOCRINE; PATIENT	Immune checkpoint inhibitors (ICIs) such as anti-programmed death-1 (PD-1) and its ligand PD-L1 and anti-cytotoxic T-lymphocyte antigen 4 (CTLA-4) monoclonal antibodies, are involved in T cell-mediated immune response augmentation and promote anti-tumor immunity. Cancer patients treated with combination of immunotherapy, chemotherapy, radiotherapy, and targeted therapy exhibit superior clinical o…	[Liu, Ya; Zhang, Hao; Yang, Le; Li, Kezhou; Liu, Xubao] Sichuan Univ, West China Hosp, Dept Pancreat Surg, Chengdu, Peoples R China; [Zhou, Li] Sichuan Univ, West China Hosp, Core Facil, Chengdu, Peoples R China; [Li, Weichun] Civil Aviat Flight Univ China, CAAC Acad, Guanghan, Peoples R China; [Li, Wen] Sichuan Univ, West China Hosp, Lung Canc Ctr, Chengdu, Peoples R China		Li, KZ; Liu, XB (通讯作者)，Sichuan Univ, West China Hosp, Dept Pancreat Surg, Chengdu, Peoples R China.	huaxipancreas@163.com; xbliu@medmail.com.cn			Natural Science Foundation of China (NSFC) [51675356]; Key Research and Development Projects in Sichuan Province [2019YFS0043, 2020YFS0261]; 1.3.5 Project for Disciplines of Excellence-Clinical Research Incubation Project, West China Hospital, Sichuan University [ZY2017302]	Natural Science Foundation of China (NSFC)(National Natural Science Foundation of China (NSFC)); Key Research and Development Projects in Sichuan Province; 1.3.5 Project for Disciplines of Excellence-Clinical Research Incubation Project, West China Hospital, Sichuan University	This research was sponsored by the Natural Science Foundation of China (NSFC), No. 51675356; the Key Research and Development Projects in Sichuan Province (No. 2020YFS0261); the Key Research and Development Projects in Sichuan Province (No. 2019YFS0043); and the 1.3.5 Project for Disciplines of Excellence-Clinical Research Incubation Project (ZY2017302), West China Hospital, Sichuan University.	Aleksova Jasna, 2016, BMJ Case Rep, V2016, DOI 10.1136/bcr-2016-217454; Alessandrino F, 2019, ABDOM RADIOL, V44, P1917, DOI 10.1007/s00261-019-01935-2; Ansari MJI, 2003, J EXP MED, V198, P63, DOI 10.1084/jem.20022125; Bajwa Ravneet, 2019, J Clin Med Res, V11, P225, DOI 10.14740/jocmr3750; Capitao Ricardo, 2018, BMJ Case Rep, V2018, DOI 10.1136/bcr-2017-220999; Chae YK, 2017, CANCER IMMUNOL IMMUN,…	74	5	5	4	8	FRONTIERS MEDIA SA	LAUSANNE	AVENUE DU TRIBUNAL FEDERAL 34, LAUSANNE, CH-1015, SWITZERLAND	2234-943X			FRONT ONCOL	Front. Oncol.	FEB 25	2021	11
J	Zheng, Y; Wu, C; Yang, JM; Zhao, Y; Jia, HL; Xue, M; Xu, D; Yang, F; Fu, DL; Wang, CQ; Hu, BY; Zhang, Z; Li, TAN; Yan, SC; Wang, X; Nelson, EE; Bruns, RTAN; Qin, LX; Dong, QZ				Zheng, Yan; Wu, Chao; Yang, Jimeng; Zhao, Yue; Jia, Huliang; Xue, Min; Xu, Da; Yang, Feng; Fu, Deliang; Wang, Chaoqun; Hu, Beiyuan; Zhang, Ze; Li, Tianen; Yan, Shican; Wang, Xuan; Nelson, Peter J.; Bruns, Christiane; Qin, Lunxiu; Dong, Qiongzhu			Insulin-like growth factor 1-induced enolase 2 deacetylation by HDAC3 promotes metastasis of pancreatic cancer	SIGNAL TRANSDUCTION AND TARGETED THERAPY			English	Article							HEPATOCELLULAR-CARCINOMA; SURVIVAL; ACETYLATION; PROGRESSION; METABOLISM; EXPRESSION; BIOMARKERS; RECEPTOR	Enolase 2 (ENO2) is a key glycolytic enzyme in the metabolic process of glycolysis, but its potential function in pancreatic ductal adenocarcinoma (PDAC) is unclear. In this study, we observed a significant overexpression of ENO2 in PDAC tissues, and its expression was correlated with metastasis and poor prognosis in PDAC patients. K394 was identified as a major acetylation site in ENO2 that regu…	[Zheng, Yan; Wu, Chao; Yang, Jimeng; Jia, Huliang; Xue, Min; Xu, Da; Wang, Chaoqun; Hu, Beiyuan; Zhang, Ze; Li, Tianen; Yan, Shican; Wang, Xuan; Qin, Lunxiu; Dong, Qiongzhu] Fudan Univ, Huashan Hosp, Dept Gen Surg, Shanghai 200040, Peoples R China; [Zheng, Yan; Wu, Chao; Yang, Jimeng; Jia, Huliang; Xue, Min; Xu, Da; Wang, Chaoqun; Hu, Beiyuan; Zhang, Ze; Li, Tianen; Yan, Shican; Wang, Xuan; Qin, …		Qin, LX; Dong, QZ (通讯作者)，Fudan Univ, Huashan Hosp, Dept Gen Surg, Shanghai 200040, Peoples R China.; Qin, LX; Dong, QZ (通讯作者)，Fudan Univ, Canc Metastasis Inst, Shanghai 200040, Peoples R China.; Qin, LX; Dong, QZ (通讯作者)，Fudan Univ, Inst Biomed Sci, Shanghai 200040, Peoples R China.	qinlx@fudan.edu.cn; qzhdong@fudan.edu.cn		Dong, Qiongzhu/0000-0002-2433-7199; Hu, Beiyuan/0000-0002-7597-1106	National Key Research and Development Program of China [2017YFC1308604]; Shanghai Program for Innovative Research Team in Universities; National Natural Science Foundation of China [81802903, 81672820, 81772563, 81930074, 81872356]; NSFC Program of International Cooperation and Exchanges [81120108016]; National Key Basic Research Program of China [2013CB910500, 2014CB542101]; China National Key P…	National Key Research and Development Program of China; Shanghai Program for Innovative Research Team in Universities; National Natural Science Foundation of China(National Natural Science Foundation of China (NSFC)); NSFC Program of International Cooperation and Exchanges; National Key Basic Research Program of China(National Basic Research Program of China); China National Key Projects for Infe…	The authors thank Professor Christiane Bruns, Kuizhi Wang, Hongquan Zhang, Kunliang Guan and Yue Xiong for providing pancreatic cancer cell lines and plasmids. The authors thank Doctor Xiaoqiang Zhu for kindly helping with the statistical analysis of the paper. This work was supported by the National Key Research and Development Program of China (No. 2017YFC1308604), the Shanghai Program for Inno…	Abdel-Wahab R, 2018, J HEMATOL ONCOL, V11, DOI 10.1186/s13045-018-0616-2; Allemani C, 2018, LANCET, V391, P1023, DOI 10.1016/S0140-6736(17)33326-3; Budhu A, 2013, GASTROENTEROLOGY, V144, P1066, DOI 10.1053/j.gastro.2013.01.054; CARNEY DN, 1982, LANCET, V1, P583; Chen WC, 2017, CANCER RES, V77, P5107, DOI 10.1158/0008-5472.CAN-17-0917; Cui L, 2017, GASTROENTEROLOGY, V153, P292, DOI 10.1053/j.gastr…	46	38	38	2	14	NATURE PUBLISHING GROUP	LONDON	MACMILLAN BUILDING, 4 CRINAN ST, LONDON N1 9XW, ENGLAND	2095-9907	2059-3635		SIGNAL TRANSDUCT TAR	Signal Transduct. Target. Ther.	MAY 13	2020	5	1
J	Nurcahyanti, ADR; Jap, A; Lady, J; Prismawan, D; Sharopov, F; Daoud, R; Wink, M; Sobeh, M				Nurcahyanti, Agustina Dwi Retno; Jap, Adeline; Lady, Jullietta; Prismawan, Deka; Sharopov, Farukh; Daoud, Rachid; Wink, Michael; Sobeh, Mansour			Function of selected natural antidiabetic compounds with potential against cancer via modulation of the PI3K/AKT/mTOR cascade	BIOMEDICINE & PHARMACOTHERAPY			English	Article						PI3K; Akt; mTOR pathway; Natural compound; Antidiabetic; Cancer	NF-KAPPA-B; INDIAN MEDICINAL-PLANTS; ACID INDUCES APOPTOSIS; AUTOPHAGIC CELL-DEATH; HEPATOCELLULAR-CARCINOMA CELLS; ALPHA-GLUCOSIDASE INHIBITORS; ACUTE LYMPHOBLASTIC-LEUKEMIA; INDUCED INSULIN-RESISTANCE; EPITHELIAL OVARIAN-CANCER; ALOE-VERA GEL	Diabetes mellitus (DM) is a metabolic disorder with growing global incidence, as 387 million people were diagnosed in 2014 with an expected projection of 642 million in 2040. Several complications are associated with DM including heart attack, stroke, kidney failure, blindness, and cancer. The latter is the second leading cause of death worldwide accounting for one in every six deaths, with liver…	[Nurcahyanti, Agustina Dwi Retno; Jap, Adeline; Lady, Jullietta; Prismawan, Deka] Atma Jaya Catholic Univ Indonesia, Sch Med & Hlth Sci, Dept Pharm, Pluit Raya 2, Jakarta 14440, Indonesia; [Sharopov, Farukh] Natl Acad Sci Tajikistan, Chinese Tajik Innovat Ctr Nat Prod, Ayni Str 299-2, Dushanbe 734063, Tajikistan; [Daoud, Rachid] Mohammed VI Polytech Univ UM6P, African Genome Ctr, Lot 660, Ben Gue…		Nurcahyanti, ADR (通讯作者)，Atma Jaya Catholic Univ Indonesia, Sch Med & Hlth Sci, Dept Pharm, Pluit Raya 2, Jakarta 14440, Indonesia.; Sobeh, M (通讯作者)，Mohammed VI Polytech Univ, AgroBiosci Res, Lot 660 Hay Moulay Rachid, Ben Guerir 43150, Morocco.	adr.nurcahyanti@atmajaya.ac.id; mansour.sobeh@um6p.ma	Sobeh, Mansour/AAY-6521-2021	Sobeh, Mansour/0000-0002-2719-8534				Abd El-Ghffar EA, 2019, BIOMED PHARMACOTHER, V120, DOI 10.1016/j.biopha.2019.109541; Abdelmageed MM, 2016, SCI REP-UK, V6, DOI 10.1038/srep32733; Abourashed EA, 2003, PHYTOTHER RES, V17, P657, DOI 10.1002/ptr.1223; Aderibigbe AO, 2001, PHYTOTHER RES, V15, P456, DOI 10.1002/ptr.859; Adhami VM, 2012, BIOCHEM PHARMACOL, V84, P1277, DOI 10.1016/j.bcp.2012.07.012; Afifi Fatma U, 2013, Sci Pharm, V81, …	481	4	4	7	10	ELSEVIER FRANCE-EDITIONS SCIENTIFIQUES MEDICALES ELSEVIER	ISSY-LES-MOULINEAUX	65 RUE CAMILLE DESMOULINS, CS50083, 92442 ISSY-LES-MOULINEAUX, FRANCE	0753-3322	1950-6007		BIOMED PHARMACOTHER	Biomed. Pharmacother.	DEC	2021	144
J	Granchi, C; Roy, S; De Simone, A; Salvetti, I; Tuccinardi, T; Martinelli, A; Macchia, M; Lanza, M; Betti, L; Giannaccini, G; Lucacchini, A; Giovannetti, E; Sciarrillo, R; Peters, GJ; Minutolo, F				Granchi, Carlotta; Roy, Sarabindu; De Simone, Alessio; Salvetti, Irene; Tuccinardi, Tiziano; Martinelli, Adriano; Macchia, Marco; Lanza, Mario; Betti, Laura; Giannaccini, Gino; Lucacchini, Antonio; Giovannetti, Elisa; Sciarrillo, Rocco; Peters, Godefridus J.; Minutolo, Filippo			N-Hydroxyindole-based inhibitors of lactate dehydrogenase against cancer cell proliferation	EUROPEAN JOURNAL OF MEDICINAL CHEMISTRY			English	Article						Lactate dehydrogenase; Glycolysis; Warburg effect; Cancer; Hypoxia; Enzyme inhibitors	PYRUVATE-KINASE; EXPRESSION; HYPOXIA; ISOFORM; NITROCOMPOUNDS; GLYCOLYSIS; METABOLISM; REDUCTION; MARKERS; OXYGEN	Current cancer research is being increasingly focused on the study of distinctive characters of tumour metabolism, resulting in a switch from oxidative phosphorylation to glycolysis (Warburg effect). Isoform 5 of human lactate dehydrogenase (hLDH5), which catalyzes the final step in the glycolytic cascade (pyruvate to lactate), constitutes a relatively new and untapped anti-cancer target. In this…	[Granchi, Carlotta; Roy, Sarabindu; De Simone, Alessio; Salvetti, Irene; Tuccinardi, Tiziano; Martinelli, Adriano; Macchia, Marco; Minutolo, Filippo] Univ Pisa, Dipartimento Sci Farmaceut, I-56126 Pisa, Italy; [Lanza, Mario; Betti, Laura; Giannaccini, Gino; Lucacchini, Antonio] Univ Pisa, Dipartimento Psichiatria Neurobiol Farmacol, I-56126 Pisa, Italy; [Giovannetti, Elisa; Sciarrillo, Rocco; Pet…		Minutolo, F (通讯作者)，Univ Pisa, Dipartimento Sci Farmaceut, Via Bonanno 6, I-56126 Pisa, Italy.	filippo.minutolo@farm.unipi.it	Tuccinardi, Tiziano/M-1232-2015; roy, sarabindu/B-6464-2011; Minutolo, Filippo/A-7480-2011; giovannetti, elisa/F-4261-2011; Liu, Peisong/AAE-3952-2019; Granchi, Carlotta/S-1745-2019; Peters, Godefridus J/C-7562-2013	Tuccinardi, Tiziano/0000-0002-6205-4069; Minutolo, Filippo/0000-0002-3312-104X; giovannetti, elisa/0000-0002-7565-7504; Granchi, Carlotta/0000-0002-5849-0722; Sciarrillo, Rocco/0000-0003-4329-8823; Giannaccini, Gino/0000-0001-6436-8187; Martinelli, Adriano/0000-0002-7197-0552; LUCACCHINI, ANTONIO/0000-0002-0917-4491; Peters, Godefridus J/0000-0002-5447-2877; betti, laura/0000-0001-6357-8983; MACC…	European Union [FP7-PEOPLE-IIF-2008, 235016]; Italian Ministry for University and Research (MIUR); EORTCPAMM group	European Union(European Commission); Italian Ministry for University and Research (MIUR)(Ministry of Education, Universities and Research (MIUR)); EORTCPAMM group	The research leading to these results has received funding (to FM and SR) from the European Union's Seventh Framework Programme (FP7-PEOPLE-IIF-2008) under grant agreement n. 235016 ("NOXYCANCERSTARV"). CG thanks the Italian Ministry for University and Research (MIUR) for a PhD fellowship. Siena Biotech S. p. A. - Italy, is gratefully acknowledged for a research contribution (FM). This work was a…	[Anonymous], 2009, MAESTR VERS 9 0; BARTRA M, 1990, TETRAHEDRON, V46, P587, DOI 10.1016/S0040-4020(01)85439-9; Bedford RB, 2003, CHEM COMMUN, P466, DOI 10.1039/b211329e; Ben-Haim S, 2009, J NUCL MED, V50, P88, DOI 10.2967/jnumed.108.054205; Bonnet S, 2007, CANCER CELL, V11, P37, DOI 10.1016/j.ccr.2006.10.020; Boxer MB, 2010, J MED CHEM, V53, P1048, DOI 10.1021/jm901577g; Brooks GA, 1999, P NATL A…	49	57	58	3	36	ELSEVIER FRANCE-EDITIONS SCIENTIFIQUES MEDICALES ELSEVIER	ISSY-LES-MOULINEAUX	65 RUE CAMILLE DESMOULINS, CS50083, 92442 ISSY-LES-MOULINEAUX, FRANCE	0223-5234	1768-3254		EUR J MED CHEM	Eur. J. Med. Chem.	NOV	2011	46	11
J	Jonckheere, N; Vasseur, R; Van Seuningen, I				Jonckheere, Nicolas; Vasseur, Romain; Van Seuningen, Isabelle			The cornerstone K-RAS mutation in pancreatic adenocarcinoma: From cell signaling network, target genes, biological processes to therapeutic targeting	CRITICAL REVIEWS IN ONCOLOGY HEMATOLOGY			English	Review						K-RAS; Pancreatic cancer; Cell signaling; Metabolism reprogramming; Therapy	NF-KAPPA-B; SYNTHETIC LETHAL INTERACTIONS; ONCOGENIC KRAS; DUCTAL ADENOCARCINOMA; TUMOR-SUPPRESSOR; SMALL MOLECULES; CANCER-CELLS; PROTEIN TRANSFERASE; MOUSE MODEL; P38 MAPK	RAS belongs to the super family of small G proteins and plays crucial roles in signal transduction from membrane receptors in the cell. Mutations of K-RAS oncogene lead to an accumulation of GTP-bound proteins that maintains an active conformation. In the pancreatic ductal adenocarcinoma (PDAC), one of the most deadly cancers in occidental countries, mutations of the K-RAS oncogene are nearly sys…	[Jonckheere, Nicolas; Vasseur, Romain; Van Seuningen, Isabelle] Univ Lille, CHU Lille, UMRS 1172 JPARC, Team Mucins Epithelial Differentiat & Carcinogene, F-59000 Lille, France		Jonckheere, N (通讯作者)，JPARC, Inserm UMRS 1172, 1Rue Polonovski, F-59045 Lille, France.	nicolas.jonckheere@inserm.fr	VAN SEUNINGEN, Isabelle/N-6176-2016; Jonckheere, Nicolas/J-6028-2013	VAN SEUNINGEN, Isabelle/0000-0002-3131-2694; Jonckheere, Nicolas/0000-0002-0496-0661; Vasseur, Romain/0000-0003-4179-9800	Lille2 University; la Ligue Nationale Contre le Cancer (Ligue 62); SIRIC ONCOLille; INCaDGOS-Inserm 6041; "Contrat de Plan Etat-Region" CPER Cancer	Lille2 University; la Ligue Nationale Contre le Cancer (Ligue 62); SIRIC ONCOLille; INCaDGOS-Inserm 6041; "Contrat de Plan Etat-Region" CPER Cancer	Romain Vasseur was the recipient of a doctoral fellowship of Lille2 University. This work is supported by grants from la Ligue Nationale Contre le Cancer (Ligue 62, NJ), from SIRIC ONCOLille, Grant INCaDGOS-Inserm 6041 (IVS, NJ) and from "Contrat de Plan Etat-Region" CPER Cancer 2007-2013 (IVS). We are grateful to Dr B. Neve and Dr A. Vincent (Inserm UMR-S1172, Lille) for their critical reading o…	Adjei AA, 2001, JNCI-J NATL CANCER I, V93, P1062, DOI 10.1093/jnci/93.14.1062; Aguirre AJ, 2003, GENE DEV, V17, P3112, DOI 10.1101/gad.1158703; Ahmadian MR, 1999, P NATL ACAD SCI USA, V96, P7065, DOI 10.1073/pnas.96.12.7065; Alagesan B, 2015, CLIN CANCER RES, V21, P396, DOI 10.1158/1078-0432.CCR-14-1591; Alvarez-Moya B, 2010, ONCOGENE, V29, P5911, DOI 10.1038/onc.2010.298; Ancrile B, 2007, GENE D…	191	37	37	0	21	ELSEVIER SCIENCE INC	NEW YORK	STE 800, 230 PARK AVE, NEW YORK, NY 10169 USA	1040-8428	1879-0461		CRIT REV ONCOL HEMAT	Crit. Rev. Oncol./Hematol.	MAR	2017	111
J	Trutschnigg, B; Kilgour, RD; Morais, JA; Lucar, E; Hornby, L; Molla, H; Vigano, A				Trutschnigg, Barbara; Kilgour, Robert D.; Morais, Jose A.; Lucar, Enriqueta; Hornby, Laura; Molla, Haneen; Vigano, Antonio			Metabolic, nutritional and inflammatory characteristics in elderly women with advanced cancer	JOURNAL OF GERIATRIC ONCOLOGY			English	Article						Advanced solid malignancies; Metabolism; Nutrition; Functional capacity; Resting energy expenditure; Six-minute walk test	RESTING ENERGY-EXPENDITURE; PANCREATIC-CANCER; BODY-COMPOSITION; PERFORMANCE; CACHEXIA; DISTANCE	Objective: Few studies have focused on the metabolic profiling of patients with advanced cancer and the relationship with nutritional and inflammatory characteristics, which have important diagnostic, treatment and prognostic implications, particularly in the elderly. Our objective was to determine differences in energy expenditure during rest and activity, body composition, nutrition, and inflam…	[Trutschnigg, Barbara; Kilgour, Robert D.; Morais, Jose A.; Lucar, Enriqueta; Hornby, Laura; Molla, Haneen; Vigano, Antonio] McGill Nutr & Performance Lab, Montreal, PQ H4A 3S5, Canada; [Kilgour, Robert D.] Concordia Univ, Dept Exercise Sci, Montreal, PQ H4B 1R6, Canada; [Morais, Jose A.] MUHC Royal Victoria Hosp, Div Geriatr, Montreal, PQ H3A 1A1, Canada		Vigano, A (通讯作者)，McGill Nutr & Performance Lab, 5252 Maisonneuve,Suite 105-B, Montreal, PQ H4A 3S5, Canada.	antonio.vigano@mcgill.ca			Canada Graduate Scholarship-Canadian Institutes for Health Research (CIHR) Master's Award; Fonds de la recherche en sante du Quebec (FRSQ) Master's Award; Canadian Foundation for Innovation (CFI)-New Opportunities Award; CIHR-Operating Grant; McGill University Health Centre Research Institute-Pilot Project Competition; FRSQ Chercheur-clinicien Senior Award; Quebec Network for Research in Aging	Canada Graduate Scholarship-Canadian Institutes for Health Research (CIHR) Master's Award; Fonds de la recherche en sante du Quebec (FRSQ) Master's Award; Canadian Foundation for Innovation (CFI)-New Opportunities Award; CIHR-Operating Grant(Canadian Institutes of Health Research (CIHR)); McGill University Health Centre Research Institute-Pilot Project Competition; FRSQ Chercheur-clinicien Senior…	This work was supported by the Canada Graduate Scholarship-Canadian Institutes for Health Research (CIHR) Master's Award (BT) and the Fonds de la recherche en sante du Quebec (FRSQ) Master's Award (BT), as well as the Canadian Foundation for Innovation (CFI)-New Opportunities Award (AV), the CIHR-Operating Grant (AV), the McGill University Health Centre Research Institute-Pilot Project Competitio…	Ahlberg K, 2003, LANCET, V362, P640, DOI 10.1016/S0140-6736(03)14186-4; Ard JD, 2006, J AM DIET ASSOC, V106, P434, DOI 10.1016/j.jada.2005.12.006; Barber MD, 1999, NUTR CANCER, V35, P106, DOI 10.1207/S15327914NC352_2; Bauer J, 2002, EUR J CLIN NUTR, V56, P779, DOI 10.1038/sj.ejcn.1601412; Bazzano LA, 2002, AM J EPIDEMIOL, V156, P78, DOI 10.1093/aje/kwf003; Camarri B, 2006, RESP MED, V100, P658, D…	31	8	8	0	5	ELSEVIER SCIENCE BV	AMSTERDAM	PO BOX 211, 1000 AE AMSTERDAM, NETHERLANDS	1879-4068			J GERIATR ONCOL	J. Geriatr. Oncol.	APR	2013	4	2
J	Penny, HL; Sieow, JL; Adriani, G; Yeap, WH; Ee, PSC; San Luis, B; Lee, B; Lee, T; Mak, SY; Ho, YS; Lam, KP; Ong, CK; Huang, RYJ; Ginhoux, F; Rotzschke, O; Kamm, RD; Wong, SC				Penny, Hweixian Leong; Sieow, Je Lin; Adriani, Giulia; Yeap, Wei Hseun; Ee, Peter See Chi; San Luis, Boris; Lee, Bernett; Lee, Terence; Mak, Shi Ya; Ho, Ying Swan; Lam, Kong Peng; Ong, Choon Kiat; Huang, Ruby Y. J.; Ginhoux, Florent; Rotzschke, Olaf; Kamm, Roger D.; Wong, Siew Cheng			Warburg metabolism in tumor-conditioned macrophages promotes metastasis in human pancreatic ductal adenocarcinoma	ONCOIMMUNOLOGY			English	Article						Metabolism; macrophages; metastasis; pancreatic cancer	BREAST-CANCER METASTASIS; CELL EXTRAVASATION; ACTIVATION; POLARIZATION; PROGRESSION; GROWTH; DEHYDROGENASE; DISSEMINATION; FIBROBLASTS; HIF-1-ALPHA	Patients with pancreatic ductal adenocarcinoma (PDAC) face a clinically intractable disease with poor survival rates, attributed to exceptionally high levels of metastasis. Epithelial-to-mesenchymal transition (EMT) is pronounced at inflammatory foci within the tumor; however, the immunological mechanisms promoting tumor dissemination remain unclear. It is well established that tumors exhibit the…	[Penny, Hweixian Leong; Sieow, Je Lin; Yeap, Wei Hseun; Ee, Peter See Chi; San Luis, Boris; Lee, Bernett; Ginhoux, Florent; Rotzschke, Olaf; Wong, Siew Cheng] ASTAR, Inst Biomed Sci, Singapore Immunol Network SIgN, Immunos, Singapore, Singapore; [Adriani, Giulia; Kamm, Roger D.] Singapore MIT Alliance Res & Technol, BioSyst & Micromech IRG, Singapore, Singapore; [Lee, Terence] Raffles Inst, Singa…		Wong, SC (通讯作者)，Singapore Immunol Network, 8A Biomed Grove,Immunos 04-04, Singapore, Singapore.	wong_siew_cheng@immunol.a-star.edu.sg	Adriani, Giulia/F-1869-2018; Kamm, Roger D/I-7630-2012; Huang, Ruby Yun-Ju/AAE-8854-2019	Adriani, Giulia/0000-0002-7505-1668; Huang, Ruby Yun-Ju/0000-0001-6376-3185; See, Peter/0000-0003-4428-7763; Ong, Choon Kiat/0000-0001-6402-4288; Ho, Ying Swan/0000-0002-9292-3106; /0000-0002-7232-304X	Biomedical Research Council (BMRC); A*STAR; Singapore-MIT Alliance for Research and Technology (SMART - BioSym IRG); NATIONAL CANCER INSTITUTE [R33CA174550] Funding Source: NIH RePORTER	Biomedical Research Council (BMRC)(Agency for Science Technology & Research (ASTAR)); A*STAR(Agency for Science Technology & Research (ASTAR)); Singapore-MIT Alliance for Research and Technology (SMART - BioSym IRG); NATIONAL CANCER INSTITUTE(United States Department of Health & Human ServicesNational Institutes of Health (NIH) - USANIH National Cancer Institute (NCI))	This work was funded by the Biomedical Research Council (BMRC), A*STAR and by the Singapore-MIT Alliance for Research and Technology (SMART - BioSym IRG).	Aref AR, 2013, INTEGR BIOL-UK, V5, P381, DOI 10.1039/c2ib20209c; Bai J, 2015, ONCOTARGET, V6, P36603, DOI 10.18632/oncotarget.5464; Bai J, 2015, ONCOTARGET, V6, P25295, DOI 10.18632/oncotarget.4716; Bardeesy N, 2002, NAT REV CANCER, V2, P897, DOI 10.1038/nrc949; Bersini S, 2014, BIOMATERIALS, V35, P2454, DOI 10.1016/j.biomaterials.2013.11.050; Biswas SK, 2015, IMMUNITY, V43, P435, DOI 10.1016/j.i…	50	129	135	0	15	TAYLOR & FRANCIS INC	PHILADELPHIA	530 WALNUT STREET, STE 850, PHILADELPHIA, PA 19106 USA	2162-402X			ONCOIMMUNOLOGY	OncoImmunology		2016	5	8
J	Sarno, F; Papulino, C; Franci, G; Andersen, JH; Cautain, B; Melardo, C; Altucci, L; Nebbioso, A				Sarno, Federica; Papulino, Chiara; Franci, Gianluigi; Andersen, Jeanette H.; Cautain, Bastien; Melardo, Colombina; Altucci, Lucia; Nebbioso, Angela			3-Chloro-N '-(2-hydroxybenzylidene)benzohydrazide: An LSD1-Selective Inhibitor and Iron-Chelating Agent for Anticancer Therapy	FRONTIERS IN PHARMACOLOGY			English	Article						novel therapies; cancer; epigenetics; iron chelating agent; chromatin remodeling	PYRIDOXAL ISONICOTINOYL HYDRAZONE; DEMETHYLASE 1 LSD1; HISTONE METHYLATION; CANCER; IDENTIFICATION; DEFERIPRONE; METABOLISM; MECHANISMS; HALLMARKS; DISCOVERY	Despite the discovery and development of novel therapies, cancer is still a leading cause of death worldwide. In order to grow, tumor cells require large quantities of nutrients involved in metabolic processes, and an increase in iron levels is known to contribute to cancer proliferation. Iron plays an important role in the active site of a number of proteins involved in energy metabolism, DNA sy…	[Sarno, Federica; Altucci, Lucia; Nebbioso, Angela] Univ Campania Luigi Vanvitelli, Dipartimento Med Precis, Naples, Italy; [Papulino, Chiara; Franci, Gianluigi] Epi C Srl, Naples, Italy; [Franci, Gianluigi; Melardo, Colombina] Univ Campania Luigi Vanvitelli, Dipartimento Med Sperimentale, Naples, Italy; [Andersen, Jeanette H.] Arctic Univ Norway, Univ Tromso, Marbio, Tromso, Norway; [Cautain, Ba…		Nebbioso, A (通讯作者)，Univ Campania Luigi Vanvitelli, Dipartimento Med Precis, Naples, Italy.	angela.nebbioso@unicampania.it	Franci, Gianluigi/AAC-6841-2022; Sarno, Federica/AAL-2860-2021; Cautain, Bastien/W-1948-2018; Altucci, Lucia/S-8031-2019; Andersen, Jeanette Hammer/J-5974-2015	Cautain, Bastien/0000-0002-1324-3576; Andersen, Jeanette Hammer/0000-0002-6059-060X	VALERE: Vanvitelli per la Ricerca Program; Italian Flagship Project EPIGEN [PRIN-20152TE5PK]; Italian Association for Cancer Research [AIRC-17217]; EU-H2020-RISE Program: Ocean Medicines	VALERE: Vanvitelli per la Ricerca Program; Italian Flagship Project EPIGEN; Italian Association for Cancer Research(Fondazione AIRC per la ricerca sul cancro); EU-H2020-RISE Program: Ocean Medicines	This work was supported by the VALERE: Vanvitelli per la Ricerca Program, the Italian Flagship Project EPIGEN, PRIN-20152TE5PK, the Italian Association for Cancer Research (AIRC-17217), and the EU-H2020-RISE Program: Ocean Medicines (to Epi-C).	Alvarez R, 2011, CURR TOP MED CHEM, V11, P2749, DOI 10.2174/156802611798184436; Amente S, 2013, BBA-GENE REGUL MECH, V1829, P981, DOI 10.1016/j.bbagrm.2013.05.002; Andrews NC, 2008, BLOOD, V112, P219, DOI 10.1182/blood-2007-12-077388; Block KI, 2015, SEMIN CANCER BIOL, V35, pS276, DOI 10.1016/j.semcancer.2015.09.007; Buss JL, 2003, CURR MED CHEM, V10, P1021, DOI 10.2174/0929867033457638; Buss JL,…	57	7	8	0	10	FRONTIERS MEDIA SA	LAUSANNE	AVENUE DU TRIBUNAL FEDERAL 34, LAUSANNE, CH-1015, SWITZERLAND	1663-9812			FRONT PHARMACOL	Front. Pharmacol.	SEP 7	2018	9
J	Rozengurt, E				Rozengurt, Enrique			Mechanistic target of rapamycin (mTOR): a point of convergence in the action of insulin/IGF-1 and G protein-coupled receptor agonists in pancreatic cancer cells	FRONTIERS IN PHYSIOLOGY			English	Review						Akt; PI3K; PKC; S6 kinase; neurotensin	INTRACELLULAR REDISTRIBUTION; SIGNALING PATHWAYS; DIABETIC-PATIENTS; METFORMIN USE; DNA-SYNTHESIS; EGF RECEPTOR; KINASE; GROWTH; AMPK; ACTIVATION	Pancreatic ductal adenocarcinoma (PDAC), the most common form of pancreatic cancer, is one of the most lethal human diseases. PDAC is now the fourth leading cause of cancer mortality in both men and women and deaths due to PDAC are projected to increase dramatically. Novel targets and agents for chemoprevention are urgently needed and will most likely arise from a more detailed understanding of t…	[Rozengurt, Enrique] Univ Calif Los Angeles, David Geffen Sch Med, CURE Digest Dis Res Ctr, Dept Med,Inst Mol Biol,Div Digest Dis, Los Angeles, CA 90095 USA		Rozengurt, E (通讯作者)，Univ Calif Los Angeles, David Geffen Sch Med, Dept Med, 900 Veteran Ave,Warren Hall Room 11-124, Los Angeles, CA 90095 USA.	erozengurt@mednet.ucla.edu			National Institutes of Health [P30DK41301, P01CA163200]; Department of Veterans Affair [1I01BX001473]; endowed Ronald S. Hirschberg Chair of Pancreatic Cancer Research; NATIONAL CANCER INSTITUTE [P01CA163200] Funding Source: NIH RePORTER; NATIONAL INSTITUTE OF DIABETES AND DIGESTIVE AND KIDNEY DISEASES [R01DK100405, P30DK041301] Funding Source: NIH RePORTER; Veterans Affairs [I01BX001473] Funding…	National Institutes of Health(United States Department of Health & Human ServicesNational Institutes of Health (NIH) - USA); Department of Veterans Affair(US Department of Veterans Affairs); endowed Ronald S. Hirschberg Chair of Pancreatic Cancer Research; NATIONAL CANCER INSTITUTE(United States Department of Health & Human ServicesNational Institutes of Health (NIH) - USANIH National Cancer Inst…	The studies in the laboratory of Enrique Rozengurt are supported by National Institutes of Health Grants P30DK41301 and P01CA163200, Department of Veterans Affair Grant 1I01BX001473 and funds from the endowed Ronald S. Hirschberg Chair of Pancreatic Cancer Research. (http://www.nih.gov/). The funders had no role in the preparation of the manuscript.	Aleman JO, 2014, GASTROENTEROLOGY, V146, P357, DOI 10.1053/j.gastro.2013.11.051; Ardito CM, 2012, CANCER CELL, V22, P304, DOI 10.1016/j.ccr.2012.07.024; Arslan AA, 2010, ARCH INTERN MED, V170, P791, DOI 10.1001/archinternmed.2010.63; Asano T, 2005, CANCER RES, V65, P9164, DOI 10.1158/0008-5472.CAN-05-0779; Bar-Peled L, 2014, TRENDS CELL BIOL, V24, P400, DOI 10.1016/j.tcb.2014.03.003; Beauchamp EM…	81	48	49	0	17	FRONTIERS MEDIA SA	LAUSANNE	AVENUE DU TRIBUNAL FEDERAL 34, LAUSANNE, CH-1015, SWITZERLAND	1664-042X			FRONT PHYSIOL	Front. Physiol.	SEP 23	2014	5
J	Russell, J; Fanchon, L; Alwaseem, H; Molina, H; O'Donoghue, I; Bahr, A; de Stanchina, E; Pillarsetty, N; Humm, JL				Russell, James; Fanchon, Louise; Alwaseem, Hanan; Molina, Henrik; O'Donoghue, Isabella; Bahr, Amber; de Stanchina, Elisa; Pillarsetty, Nagavarakishore; Humm, John L.			Analysis of capecitabine metabolites in conjunction with digital autoradiography in a murine model of pancreatic cancer suggests extensive drug penetration through the tumor	PHARMACOLOGY RESEARCH & PERSPECTIVES			English	Article						autoradiography; capecitabine; gemcitabine; LC-MS; pancreatic cancer	NAB-PACLITAXEL; GEMCITABINE; HYPOXIA; CHEMOTHERAPY; EFFICACY; DELIVERY	Previously published digital autoradiography of H-3-labeled capecitabine reveals a near-uniform distribution of activity throughout a murine pancreatic model. This is in contrast both to C-14-labeled gemcitabine, and established expectations, as the dense stroma of pancreatic cancer is understood to inhibit drug penetration. Capecitabine is a pro-drug for 5 FU. The positioning of the radiolabel o…	[Russell, James; Fanchon, Louise; O'Donoghue, Isabella; Humm, John L.] Mem Sloan Kettering Canc Ctr, Dept Med Phys, 1275 York Ave, New York, NY 10021 USA; [Alwaseem, Hanan; Molina, Henrik] Rockefeller Univ, Prote Resource Ctr, 1230 York Ave, New York, NY 10021 USA; [Bahr, Amber; de Stanchina, Elisa] Mem Sloan Kettering Canc Ctr, Antitumor Assessment Core Facil, New York, NY 10021 USA; [Pillarsett…		Russell, J (通讯作者)，Mem Sloan Kettering Canc Ctr, Dept Med Phys, 1275 York Ave, New York, NY 10021 USA.	russellj@mskcc.org			National Institutes of Health National Cancer Institute [R01 CA194321, U54 OD020355, P30 CA008748]; Memorial Sloan Kettering Cancer Center [IMRAS GC259290]; Sohn Conferences Foundation; Leona M. and Harry B. Helmsley Charitable Trust	National Institutes of Health National Cancer Institute(United States Department of Health & Human ServicesNational Institutes of Health (NIH) - USANIH National Cancer Institute (NCI)); Memorial Sloan Kettering Cancer Center; Sohn Conferences Foundation; Leona M. and Harry B. Helmsley Charitable Trust	This work was supported by the National Institutes of Health National Cancer Institute [Grants R01 CA194321, U54 OD020355, P30 CA008748], Memorial Sloan Kettering Cancer Center [IMRAS GC259290], and the Sohn Conferences Foundation, and the Leona M. and Harry B. Helmsley Charitable Trust.	Alexander SPH, 2019, BRIT J PHARMACOL, V176, pS1, DOI 10.1111/bph.14747; Blanquicett C, 2005, CLIN CANCER RES, V11, P8773, DOI 10.1158/1078-0432.CCR-05-0627; Courtin A, 2013, PLOS ONE, V8, DOI 10.1371/journal.pone.0067330; De Jesus-Acosta A, 2020, BRIT J CANCER, V122, P498, DOI 10.1038/s41416-019-0683-3; Dhani NC, 2015, BRIT J CANCER, V113, P864, DOI 10.1038/bjc.2015.284; Fanchon LM, 2020, PLOS O…	26	0	0	1	1	JOHN WILEY & SONS LTD	CHICHESTER	THE ATRIUM, SOUTHERN GATE, CHICHESTER PO19 8SQ, W SUSSEX, ENGLAND	2052-1707			PHARMACOL RES PERSPE	Pharmacol. Res. Perspect.	APR	2022	10	2
J	Vitello, EA; Quek, SI; Kincaid, H; Fuchs, T; Crichton, DJ; Troisch, P; Liu, AY				Vitello, Elizabeth A.; Quek, Sue-Ing; Kincaid, Heather; Fuchs, Thomas; Crichton, Daniel J.; Troisch, Pamela; Liu, Alvin Y.			Cancer-secreted AGR2 induces programmed cell death in normal cells	ONCOTARGET			English	Article						AGR2; prostate cancer cell types; prostate stromal cells; programmed cell death; SAT1	PROSTATE-CANCER; ANTERIOR GRADIENT-2; PANCREATIC-CANCER; DOWN-REGULATION; STROMAL CELLS; VOIDED URINE; GENE; EXPRESSION; APOPTOSIS; PROMOTES	Anterior Gradient 2 (AGR2) is a protein expressed in many solid tumor types including prostate, pancreatic, breast and lung. AGR2 functions as a protein disulfide isomerase in the endoplasmic reticulum. However, AGR2 is secreted by cancer cells that overexpress this molecule. Secretion of AGR2 was also found in salamander limb regeneration. Due to its ubiquity, tumor secretion of AGR2 must serve …	[Vitello, Elizabeth A.; Quek, Sue-Ing; Liu, Alvin Y.] Univ Washington, Dept Urol, Seattle, WA 98195 USA; [Vitello, Elizabeth A.; Quek, Sue-Ing; Liu, Alvin Y.] Univ Washington, Inst Stem Cell & Regenerat Med, Seattle, WA 98195 USA; [Kincaid, Heather; Fuchs, Thomas; Crichton, Daniel J.] EDRN Informat Ctr, Pasadena, CA USA; [Kincaid, Heather; Fuchs, Thomas; Crichton, Daniel J.] NASA, Jet Prop Lab, P…		Vitello, EA (通讯作者)，Univ Washington, Dept Urol, Seattle, WA 98195 USA.; Vitello, EA (通讯作者)，Univ Washington, Inst Stem Cell & Regenerat Med, Seattle, WA 98195 USA.	evitello@uw.edu			NCI [CA111244, NNN13R204T]; NATIONAL CANCER INSTITUTE [U01CA111244] Funding Source: NIH RePORTER	NCI(United States Department of Health & Human ServicesNational Institutes of Health (NIH) - USANIH National Cancer Institute (NCI)); NATIONAL CANCER INSTITUTE(United States Department of Health & Human ServicesNational Institutes of Health (NIH) - USANIH National Cancer Institute (NCI))	This work was supported by NCI grant CA111244, an interagency agreement between NASA and JPL Task Order Number NNN13R204T.	Alanen HI, 2011, J MOL BIOL, V409, P291, DOI 10.1016/j.jmb.2011.03.070; Blazejczyk A, 2015, PHARMACOL REP, V67, P711, DOI 10.1016/j.pharep.2015.05.014; Boon RA, 2013, ARTERIOSCL THROM VAS, V33, P186, DOI 10.1161/ATVBAHA.112.300139; Borges GT, 2016, J CELL PHYSL, DOI [10.1004/jcp.25313, DOI 10.1004/JCP.25313]; Brett-Morris A, 2014, CANCER RES, V74, P6925, DOI 10.1158/0008-5472.CAN-14-1249; Brychto…	45	10	10	1	6	IMPACT JOURNALS LLC	ORCHARD PARK	6666 E QUAKER ST, STE 1, ORCHARD PARK, NY 14127 USA		1949-2553		ONCOTARGET	Oncotarget	AUG 2	2016	7	31
J	Baqlouq, L; Zihlif, M; Hammad, H; Abu Thaib, TM				Baqlouq, Laila; Zihlif, Malek; Hammad, Hana; Abu Thaib, Tuqa M.			Determining the Relative Gene Expression Level of Hypoxia Related Genes in Different Cancer Cell Lines	CURRENT MOLECULAR PHARMACOLOGY			English	Article						Hypoxia; microenvironment; NF-B-K; HIF1; cancer cell lines; gene expression	NF-KAPPA-B; BREAST-CANCER; TUMOR MICROENVIRONMENT; LYSYL OXIDASE; HALLMARKS; SURVIVAL; ADHESION; KINASE; TARGET; GROWTH	Objective: This study aims to identify the changes in the expression of hypoxia-inducible genes in seven different cancer cell lines that vary in their oxygen levels in an attempt to identify hypoxia biomarkers that can be targeted in therapy. Profiling of hypoxia inducible-gene expression of these different cancer cell lines can be used as baseline data for further studies. Methods: Human cancer…	[Baqlouq, Laila; Hammad, Hana] Univ Jordan, Fac Sci, Dept Biol, Amman 11942, Jordan; [Zihlif, Malek; Abu Thaib, Tuqa M.] Univ Jordan, Fac Med, Dept Pharmacol, Amman 11942, Jordan		Zihlif, M (通讯作者)，Univ Jordan, Fac Med, Dept Pharmacol, Amman 11942, Jordan.	m.zihlif@ju.edu.jo		Baqlouq, Laila/0000-0002-0650-3448; Abu Thiab, Tuqa/0000-0002-3054-4047	Deanship of scientific research of Jordan [2017\2018-117]	Deanship of scientific research of Jordan	This work was supported by grants from the Deanship of scientific research of Jordan (2017\2018-117).	Abasolo I, 2006, REGUL PEPTIDES, V133, P115, DOI 10.1016/j.regpep.2005.09.026; Antonio MJ, 2018, ADV EXP MED BIOL, V1063, P119, DOI 10.1007/978-3-319-77736-8_9; Bando H, 2003, BIOMED PHARMACOTHER, V57, P333, DOI 10.1016/S0753-3322(03)00098-2; Biswas DK, 2001, P NATL ACAD SCI USA, V98, P10386, DOI 10.1073/pnas.151257998; Chen DL, 2003, J BIOL CHEM, V278, P13595, DOI 10.1074/jbc.C200694200; Chi JT,…	38	0	0	2	6	BENTHAM SCIENCE PUBL LTD	SHARJAH	EXECUTIVE STE Y-2, PO BOX 7917, SAIF ZONE, 1200 BR SHARJAH, U ARAB EMIRATES	1874-4672	1874-4702		CURR MOL PHARMACOL	Curr. Molec. Pharmacol.		2021	14	1
J	Wang, L; Bamlet, WR; de Andrade, M; Boardman, LA; Cunningham, JM; Thibodeau, SN; Petersen, GM				Wang, Liang; Bamlet, William R.; de Andrade, Mariza; Boardman, Lisa A.; Cunningham, Julie M.; Thibodeau, Stephen N.; Petersen, Gloria M.			Mitochondrial genetic polymorphisms and pancreatic cancer risk	CANCER EPIDEMIOLOGY BIOMARKERS & PREVENTION			English	Article							SOMATIC MUTATIONS; DNA MUTATIONS; LONGEVITY; VARIANTS; DISEASE; TUMORS; ASSOCIATION; CARCINOMAS; GENOME	The role of genes that influence the risk of developing pancreatic cancer (PC) has not been well studied. The mitochondrion, conventionally thought to be an organelle specific to energy metabolism, is in fact multifunctional and has been implicated in many diseases, including cancer. To evaluate whether single nucleotide polymorphisms in mitochondrial DNA (mtSNP) are associated with increased ris…	Mayo Clin, Coll Med, Dept Lab Med & Pathol, Rochester, MN 55905 USA; Mayo Clin, Coll Med, Dept Hlth Sci Res & Gastroenterol, Rochester, MN 55905 USA		Wang, L (通讯作者)，Mayo Clin, Coll Med, Dept Lab Med & Pathol, 200 1st St SW,Stabile 241, Rochester, MN 55905 USA.	wang.liang@mayo.edu		Bamlet, William/0000-0003-2903-1284	NCI NIH HHS [P50 CA102701] Funding Source: Medline; NATIONAL CANCER INSTITUTE [P50CA102701] Funding Source: NIH RePORTER	NCI NIH HHS(United States Department of Health & Human ServicesNational Institutes of Health (NIH) - USANIH National Cancer Institute (NCI)); NATIONAL CANCER INSTITUTE(United States Department of Health & Human ServicesNational Institutes of Health (NIH) - USANIH National Cancer Institute (NCI))		Basso D, 2007, CLIN CHIM ACTA, V381, P50, DOI 10.1016/j.cca.2007.02.020; Benn DE, 2006, ANN NY ACAD SCI, V1073, P104, DOI 10.1196/annals.1353.011; Canter JA, 2005, CANCER RES, V65, P8028, DOI 10.1158/0008-5472.CAN-05-1428; Chen JJZ, 2002, CANCER RES, V62, P6470; De Benedictis G, 1999, FASEB J, V13, P1532, DOI 10.1096/fasebj.13.12.1532; Eng C, 2003, NAT REV CANCER, V3, P193, DOI 10.1038/nrc1013; H…	26	68	68	0	0	AMER ASSOC CANCER RESEARCH	PHILADELPHIA	615 CHESTNUT ST, 17TH FLOOR, PHILADELPHIA, PA 19106-4404 USA	1055-9965			CANCER EPIDEM BIOMAR	Cancer Epidemiol. Biomarkers Prev.	JUL	2007	16	7
J	Bengtsson, A; Andersson, R; Rahm, J; Ganganna, K; Andersson, B; Ansari, D				Bengtsson, Axel; Andersson, Roland; Rahm, Jonas; Ganganna, Karthik; Andersson, Bodil; Ansari, Daniel			Organoid technology for personalized pancreatic cancer therapy	CELLULAR ONCOLOGY			English	Review						Pancreatic cancer; Organoids; Personalized medicine; Drug screening		Background Pancreatic ductal adenocarcinoma has the lowest survival rate among all major cancers and is the third leading cause of cancer-related mortality. The stagnant survival statistics and dismal response rates to current therapeutics highlight the need for more efficient preclinical models. Patient-derived organoids (PDOs) offer new possibilities as powerful preclinical models able to accou…	[Bengtsson, Axel; Andersson, Roland; Rahm, Jonas; Ganganna, Karthik; Andersson, Bodil; Ansari, Daniel] Lund Univ, Skane Univ Hosp, Dept Surg, Clin Sci Lund, SE-22185 Lund, Sweden		Ansari, D (通讯作者)，Lund Univ, Skane Univ Hosp, Dept Surg, Clin Sci Lund, SE-22185 Lund, Sweden.	daniel.ansari@med.lu.se			Lund University; Magnus Bergvall Foundation; Inga and John Hain Foundation for Medical Research; Clas Groschinsky Foundation; Gunnar Nilsson Foundation; Gyllenstiernska Krapperup Foundation; Erik and Angelica Sparre Research Foundation; Emil and Wera Cornell Foundation; Henning and Ida Persson Research Foundation; Anna Lisa and Sven-Eric Lundgren Foundation for Medical Research; Governmental Fund…	Lund University; Magnus Bergvall Foundation; Inga and John Hain Foundation for Medical Research; Clas Groschinsky Foundation; Gunnar Nilsson Foundation; Gyllenstiernska Krapperup Foundation; Erik and Angelica Sparre Research Foundation; Emil and Wera Cornell Foundation; Henning and Ida Persson Research Foundation; Anna Lisa and Sven-Eric Lundgren Foundation for Medical Research; Governmental Fund…	Open Access funding provided by Lund University. This work was supported by the Magnus Bergvall Foundation, the Inga and John Hain Foundation for Medical Research, the Clas Groschinsky Foundation, the Gunnar Nilsson Foundation, the Gyllenstiernska Krapperup Foundation, the Erik and Angelica Sparre Research Foundation, the Emil and Wera Cornell Foundation, the Henning and Ida Persson Research Foun…	Aben N, 2016, BIOINFORMATICS, V32, P413, DOI 10.1093/bioinformatics/btw449; Aparicio S, 2015, NAT REV CANCER, V15, P311, DOI 10.1038/nrc3944; Bailey P, 2016, NATURE, V531, P47, DOI 10.1038/nature16965; Bengtsson A, 2020, SCI REP-UK, V10, DOI 10.1038/s41598-020-73525-y; Bian B, 2019, FRONT ONCOL, V9, DOI 10.3389/fonc.2019.00475; Boehnke K, 2016, J BIOMOL SCREEN, V21, P931, DOI 10.1177/108705711665…	67	9	9	5	14	SPRINGER	DORDRECHT	VAN GODEWIJCKSTRAAT 30, 3311 GZ DORDRECHT, NETHERLANDS	2211-3428	2211-3436		CELL ONCOL	Cell. Oncol.	APR	2021	44	2
J	Lin, M; Gao, M; Pandalai, PK; Cavnar, MJ; Kim, J				Lin, Miranda; Gao, Mei; Pandalai, Prakash K.; Cavnar, Michael J.; Kim, Joseph			An Organotypic Microcosm for the Pancreatic Tumor Microenvironment	CANCERS			English	Review						pancreatic cancer; organoids; tumor microenvironment	STEM-CELL NICHE; CANCER PROGRESSION; RECEPTOR; MODELS; AXIS	Pancreatic duct adenocarcinoma (PDAC) is projected to become the second leading cause of cancer-related deaths in the next few years. Unfortunately, the development of novel therapies for PDAC has been challenged by a uniquely complex tumor microenvironment. The development of in vitro cancer organoids in recent years has demonstrated potential to increase therapies for patients with PDAC. Organo…	[Lin, Miranda; Gao, Mei; Pandalai, Prakash K.; Cavnar, Michael J.; Kim, Joseph] Univ Kentucky, Dept Surg, Lexington, KY 40536 USA		Kim, J (通讯作者)，Univ Kentucky, Dept Surg, Lexington, KY 40536 USA.	miranda.lin@uky.edu; mei.gao@uky.edu; prakash.pandalai@uky.edu; michael.cavnar@uky.edu; joseph.kim@uky.edu		Lin, Miranda/0000-0002-1250-1254; Pandalai, Prakash/0000-0002-2729-0058				Ardito CM, 2012, CANCER CELL, V22, P304, DOI 10.1016/j.ccr.2012.07.024; Ashton TM, 2018, CLIN CANCER RES, V24, P2482, DOI 10.1158/1078-0432.CCR-17-3070; Bishehsari F, 2018, INT J CANCER, V143, P1994, DOI 10.1002/ijc.31592; Boj SF, 2015, CELL, V160, P324, DOI 10.1016/j.cell.2014.12.021; Boussommier-Calleja A, 2016, TRENDS CANCER, V2, P6, DOI 10.1016/j.trecan.2015.12.003; Brahmer JR, 2012, NEW ENGL…	53	5	5	1	4	MDPI	BASEL	ST ALBAN-ANLAGE 66, CH-4052 BASEL, SWITZERLAND		2072-6694		CANCERS	Cancers	APR	2020	12	4
J	Biancur, DE; Kapner, KS; Yamamoto, K; Banh, RS; Neggers, JE; Sohn, ASW; Wu, W; Manguso, RT; Brown, A; Root, DE; Aguirre, AJ; Kimmelman, AC				Biancur, Douglas E.; Kapner, Kevin S.; Yamamoto, Keisuke; Banh, Robert S.; Neggers, Jasper E.; Sohn, Albert S. W.; Wu, Warren; Manguso, Robert T.; Brown, Adam; Root, David E.; Aguirre, Andrew J.; Kimmelman, Alec C.			Functional Genomics Identifies Metabolic Vulnerabilities in Pancreatic Cancer	CELL METABOLISM			English	Article							SQUALENE SYNTHASE INHIBITOR; PROTOPORPHYRIN IX; HEME; PATHWAY; ACID; CHOLESTEROL	Pancreatic ductal adenocarcinoma (PDA) is a deadly cancer characterized by complex metabolic adaptations that promote survival in a severely hypoxic and nutrient-limited tumor microenvironment (TME). Modeling microenvironmental influences in cell culture has been challenging, and technical limitations have hampered the comprehensive study of tumor-specificmetabolism in vivo. To systematically int…	[Biancur, Douglas E.; Yamamoto, Keisuke; Banh, Robert S.; Sohn, Albert S. W.; Kimmelman, Alec C.] NYU, Med Ctr, Dept Radiat Oncol, Perlmutter Canc Ctr, New York, NY 10016 USA; [Kapner, Kevin S.; Neggers, Jasper E.; Aguirre, Andrew J.] Dana Farber Canc Inst, Dept Med Oncol, Boston, MA 02215 USA; [Kapner, Kevin S.; Neggers, Jasper E.; Manguso, Robert T.; Brown, Adam; Root, David E.; Aguirre, Andrew…		Kimmelman, AC (通讯作者)，NYU, Med Ctr, Dept Radiat Oncol, Perlmutter Canc Ctr, New York, NY 10016 USA.; Aguirre, AJ (通讯作者)，Dana Farber Canc Inst, Dept Med Oncol, Boston, MA 02215 USA.; Aguirre, AJ (通讯作者)，Broad Inst MIT & Harvard, Cambridge, MA 02142 USA.; Aguirre, AJ (通讯作者)，Harvard Med Sch, Boston, MA 02115 USA.; Aguirre, AJ (通讯作者)，Brigham & Womens Hosp, Dept Med, 75 Francis St, Boston, MA 02115 USA.	andrew_aguirre@dfci.harvard.edu; alec.kimmelman@nyulangone.org	Yamamoto, Keisuke/AAT-2794-2021; Neggers, Jasper/T-5857-2017	Yamamoto, Keisuke/0000-0002-6323-9540; Neggers, Jasper/0000-0002-7267-179X	National Cancer Institute [R01CA157490, R01CA188048, P01CA117969, R35CA232124, P30CA016087]; Lustgarten Foundation; SU2C; Dana-Farber Cancer Institute Hale Center for Pancreatic Cancer Research; Doris Duke Charitable Foundation; Pancreatic Cancer Action Network; NIH-NCI [K08 CA218420-02, P50 CA127003, U01 CA224146]; NIH National Institute of Diabetes and Digestive and Kidney Diseases [U54DK110858…	National Cancer Institute(United States Department of Health & Human ServicesNational Institutes of Health (NIH) - USANIH National Cancer Institute (NCI)); Lustgarten Foundation; SU2C; Dana-Farber Cancer Institute Hale Center for Pancreatic Cancer Research; Doris Duke Charitable Foundation(Doris Duke Charitable Foundation (DDCF)); Pancreatic Cancer Action Network; NIH-NCI(United States Department…	We thank members of the Kimmelman and Aguirre labs for technical assistance and thoughtful suggestions and Haoqiang Ying for providing the B6 KPC cells. This work was supported by National Cancer Institute grants R01CA157490, R01CA188048, P01CA117969, R35CA232124, and P30CA016087; the Lustgarten Foundation; and SU2C to A.C.K. A.J.A. is funded by the Lustgarten Foundation, Dana-Farber Cancer Insti…	Bardeesy N, 2006, P NATL ACAD SCI USA, V103, P5947, DOI 10.1073/pnas.0601273103; Biancur DE, 2018, BBA-REV CANCER, V1870, P67, DOI 10.1016/j.bbcan.2018.04.011; Biancur DE, 2017, NAT COMMUN, V8, DOI 10.1038/ncomms15965; Cantor JR, 2017, CELL, V169, P258, DOI 10.1016/j.cell.2017.03.023; Collisson EA, 2012, CANCER DISCOV, V2, P685, DOI 10.1158/2159-8290.CD-11-0347; Davidson SM, 2017, NAT MED, V23, P…	45	19	20	2	9	CELL PRESS	CAMBRIDGE	50 HAMPSHIRE ST, FLOOR 5, CAMBRIDGE, MA 02139 USA	1550-4131	1932-7420		CELL METAB	Cell Metab.	JAN 5	2021	33	1
J	Benitez-Amaro, A; Martinez-Bosch, N; Manero-Ruperez, N; Claudi, L; Lhoest, MTL; Soler, M; Ros-Blanco, L; Navarro, P; Llorente-Cortes, V				Benitez-Amaro, Aleyda; Martinez-Bosch, Neus; Manero-Ruperez, Noemi; Claudi, Lene; Lhoest, Maria Teresa La Chica; Soler, Marta; Ros-Blanco, Lia; Navarro, Pilar; Llorente-Cortes, Vicenta			Peptides against Low Density Lipoprotein (LDL) Aggregation Inhibit Intracellular Cholesteryl Ester Loading and Proliferation of Pancreatic Tumor Cells	CANCERS			English	Article						anti-LDL aggregation peptides; LDL atherogenicity; cholesteryl esters; pancreatic ductal adenocarcinoma	CANCER; ATHEROSCLEROSIS; METASTASIS; EXPRESSION; SPHINGOMYELINASE; ESTERIFICATION; ESTABLISHMENT; ATHEROGENESIS; ASSOCIATION; ACTIVATION	Simple Summary Dyslipidemia is a modifiable risk factor for pancreatic ductal adenocarcinoma (PDAC), one of the most lethal cancers. A key component of dyslipidemia is a high level of small and dense low-density lipoproteins (LDLs). These LDLs have a high probability to be entrapped and modified (aggregated) in the extracellular matrix (ECM), becoming a source of cholesterol for tumor cells. Howe…	[Benitez-Amaro, Aleyda; Claudi, Lene; Lhoest, Maria Teresa La Chica; Navarro, Pilar; Llorente-Cortes, Vicenta] CSIC, Inst Biomed Res Barcelona IIBB, Barcelona 08036, Spain; [Benitez-Amaro, Aleyda; Claudi, Lene; Lhoest, Maria Teresa La Chica; Soler, Marta; Ros-Blanco, Lia; Llorente-Cortes, Vicenta] Biomed Res Inst St Pau IIB St Pau, Barcelona 08025, Spain; [Martinez-Bosch, Neus; Manero-Ruperez, No…		Navarro, P; Llorente-Cortes, V (通讯作者)，CSIC, Inst Biomed Res Barcelona IIBB, Barcelona 08036, Spain.; Llorente-Cortes, V (通讯作者)，Biomed Res Inst St Pau IIB St Pau, Barcelona 08025, Spain.; Navarro, P (通讯作者)，Hosp Mar Med Res Inst IMIM, Canc Res Program, Unidad Asociada IIBB CSIC, Barcelona 08003, Spain.; Navarro, P (通讯作者)，August Pi Sunyer Biomed Res Inst IDIBAPS, Barcelona 08036, Spain.; Llorente-Co…	abenitez@santpau.cat; nmartinez@imim.es; nmanero@imim.es; lclaudi@santpau.cat; mlachica@santpau.cat; msoler@santpau.cat; lros@santpau.cat; pilar.navarro@iibb.csic.es; vicenta.llorente@iibb.csic.es	Amaro, Aleyda Benitez/AAF-5989-2021; Navarro, Pilar/A-2122-2010	Amaro, Aleyda Benitez/0000-0002-1106-3125; Navarro, Pilar/0000-0003-4314-4584; Martinez Bosch, Neus/0000-0003-3596-0039				Bang-Rudenstam A, 2019, CANCER METAST REV, V38, P79, DOI 10.1007/s10555-019-09786-5; Bemlih S, 2010, CANCER BIOL THER, V9, P1025, DOI 10.4161/cbt.9.12.11875; Benitez-Amaro A, 2020, ADV THER-GERMANY, V3, DOI 10.1002/adtp.202000037; Benitez-Arnaro A, 2019, BBA-BIOMEMBRANES, V1861, P1302, DOI 10.1016/j.bbamem.2019.05.003; Bogachkov YY, 2020, AM J PHYSIOL-CELL PH, V318, pC762, DOI 10.1152/ajpcell.004…	54	0	0	2	2	MDPI	BASEL	ST ALBAN-ANLAGE 66, CH-4052 BASEL, SWITZERLAND		2072-6694		CANCERS	Cancers	FEB	2022	14	4
S	Nunes, SC; Serpa, J		Serpa, J		Nunes, Sofia C.; Serpa, Jacinta			Recycling the Interspecific Relations with Epithelial Cells: Bacteria and Cancer Metabolic Symbiosis	TUMOR MICROENVIRONMENT: THE MAIN DRIVER OF METABOLIC ADAPTATION	Advances in Experimental Medicine and Biology		English	Article; Book Chapter						Uterine cervix cancer; Colon cancer; Microflora; Metabolic symbiosis; Symbiosis bacteria; Epithelial cells; Lactate; Butyrate	HYDROGEN-SULFIDE; GUT MICROBIOTA; VAGINAL MICROBIOME; FLORA; LACTOBACILLUS; LACTATE; DYSBIOSIS; BUTYRATE; HEALTH; H2S	Several aspects of the human physiology are controlled by the microbiota that plays a key role in health and disease. In fact, microbial dysbiosis is associated with numerous diseases, including several types of cancer such as colon, gastric, esophageal, pancreatic, laryngeal, breast and gallbladder carcinomas. Metabolic symbiosis between non-malignant cells and the resident microbita is crucial …	[Nunes, Sofia C.; Serpa, Jacinta] Univ Nova Lisboa, Fac Ciencias Med, NOVA Med Sch, CEDOC,Chron Dis Res Ctr, Lisbon, Portugal; [Nunes, Sofia C.; Serpa, Jacinta] Inst Portugues Oncol Lisboa Francisco Gentil IPOL, Lisbon, Portugal		Serpa, J (通讯作者)，Univ Nova Lisboa, Fac Ciencias Med, NOVA Med Sch, CEDOC,Chron Dis Res Ctr, Lisbon, Portugal.; Serpa, J (通讯作者)，Inst Portugues Oncol Lisboa Francisco Gentil IPOL, Lisbon, Portugal.	jacinta.serpa@nms.unl.pt	Serpa, Jacinta/GLV-1532-2022; Serpa, Jacinta/O-8942-2014	Nunes, Ana Sofia/0000-0003-0802-7753; Serpa, Jacinta/0000-0002-1548-5907	Fundacao para a Ciencia e Tecnologia/Ministerio da Educacao e Ciencia, through national funds [UID/Multi/04462/2013]; FEDER under the PT2020 Partnership Agreement	Fundacao para a Ciencia e Tecnologia/Ministerio da Educacao e Ciencia, through national funds; FEDER under the PT2020 Partnership Agreement	The authors acknowledge iNOVA4Health -UID/Multi/04462/2013, a program financially supported by Fundacao para a Ciencia e Tecnologia/Ministerio da Educacao e Ciencia, through national funds and co-funded by FEDER under the PT2020 Partnership Agreement.	Alexander JL, 2017, NAT REV GASTRO HEPAT, V14, P356, DOI 10.1038/nrgastro.2017.20; [Anonymous], 2012, IARC MONOGR, P1; Arvelo F, 2015, ECANCERMEDICALSCIENC, V9, DOI 10.3332/ecancer.2015.520; Baker JM, 2018, FRONT IMMUNOL, V9, DOI 10.3389/fimmu.2018.00208; Bashiardes S, 2017, SEMIN IMMUNOL, V32, P74, DOI 10.1016/j.smim.2017.04.001; Bhatt AP, 2017, CA-CANCER J CLIN, V67, P327, DOI 10.3322/caac.2139…	106	2	2	4	11	SPRINGER INTERNATIONAL PUBLISHING AG	CHAM	GEWERBESTRASSE 11, CHAM, CH-6330, SWITZERLAND	0065-2598	2214-8019	978-3-030-34025-4; 978-3-030-34024-7	ADV EXP MED BIOL	Adv.Exp.Med.Biol.		2020	1219
J	Liu, HQ; Qian, F				Liu, Huiqin; Qian, Feng			Exploiting macropinocytosis for drug delivery into KRAS mutant cancer	THERANOSTICS			English	Review						Macropinocytosis; KRAS; drug delivery; pancreatic cancer	ONCOGENIC KRAS; CELLS; RAS; DEXTRAN; ACTIVATION; PATHWAY; SIZE	KRAS mutations are one of the most common gene mutations linked to cancer, presenting in approximately 25% of all tumors, especially pancreatic, lung, and colorectal cancers. Mutant KRAS has long been considered an undruggable target, stalling progress in direct KRAS targeting for many years, while targeted drug delivery into KRAS mutant cells utilizing their transformed metabolic behavior might …	[Qian, Feng] Tsinghua Univ, Minist Educ, Beijing Adv Innovat Ctr Struct Biol, Sch Pharmaceut Sci, Beijing 100084, Peoples R China; Tsinghua Univ, Minist Educ, Key Lab Bioorgan Phosphorus Chem & Chem Biol, Beijing 100084, Peoples R China		Qian, F (通讯作者)，Tsinghua Univ, Minist Educ, Beijing Adv Innovat Ctr Struct Biol, Sch Pharmaceut Sci, Beijing 100084, Peoples R China.	qianfeng@tsinghua.edu.cn			China National Nature Science Foundation [82073769]; Beijing Advanced Innovation Center for Structural Biology	China National Nature Science Foundation(National Natural Science Foundation of China (NSFC)); Beijing Advanced Innovation Center for Structural Biology	F.Q. received funding support from the China National Nature Science Foundation (project number 82073769) and Beijing Advanced Innovation Center for Structural Biology for drug delivery research targeting pancreatic cancer.	Amyere M, 2002, INT J MED MICROBIOL, V291, P487; Aubert L, 2020, NAT COMMUN, V11, DOI 10.1038/s41467-020-17549-y; BARSAGI D, 1986, SCIENCE, V233, P1061, DOI 10.1126/science.3090687; Bryant KL, 2014, TRENDS BIOCHEM SCI, V39, P91, DOI 10.1016/j.tibs.2013.12.004; Buckley CM, 2017, FEBS J, V284, P3778, DOI 10.1111/febs.14115; Charpentier JC, 2020, NAT COMMUN, V11, DOI 10.1038/s41467-019-13997-3; Chen…	52	0	0	14	14	IVYSPRING INT PUBL	LAKE HAVEN	PO BOX 4546, LAKE HAVEN, NSW 2263, AUSTRALIA	1838-7640			THERANOSTICS	Theranostics		2022	12	3
[truncated: 348 more rows]
[truncated: 21 more columns]
