# Supplementary material for: Emerging current trends and research focus related to pancreatic cancer metabolism: A bibliometric and visualized analysis
Source: Front Oncol. 2022 Nov 25;12:1009700. doi: 10.3389/fonc.2022.1009700 (PMC9732726; doi:10.3389/fonc.2022.1009700)
Supplement: Supplementary file 2 [file DataSheet_2.zip › The tab-delimited format/Vdownload_3001-3500.txt]

PT	AU	BA	BE	GP	AF	BF	CA	TI	SO	SE	BS	LA	DT	CT	CY	CL	SP	HO	DE	ID	AB	C1	C3	RP	EM	RI	OI	FU	FP	FX	CR	NR	TC	Z9	U1	U2	PU	PI	PA	SN	EI	BN	J9	JI	PD	PY	VL	IS	PN
J	Valerio, A; Basso, D; Fogar, P; Falcon, M; Greco, E; Bassi, C; Seraglia, R; Abu-Hilal, M; Navaglia, F; Zambon, CF; Gallo, N; Falda, A; Pedrazzoli, S; Plebani, M				Valerio, A; Basso, D; Fogar, P; Falcon, M; Greco, E; Bassi, C; Seraglia, R; Abu-Hilal, M; Navaglia, F; Zambon, CF; Gallo, N; Falda, A; Pedrazzoli, S; Plebani, M			Maldi-TOF analysis of portal sera of pancreatic cancer patients: identification of diabetogenic and antidiabetogenic peptides	CLINICA CHIMICA ACTA			English	Article						pancreatic cancer; diabetes mellitus; nitric oxide; Maldi-TOF	ISLET AMYLOID POLYPEPTIDE; NITRIC-OXIDE; INSULIN-RESISTANCE; GLUCOSE-TRANSPORT; HYPERGLYCEMIA; METABOLISM; SECRETION; CELLS	Background: Pancreatic cancer (PC) associated diabetes mellitus (DM) might be consequent to the diabetogenic effects of tumour products, possibly acting via nitric oxide (NO). Our aim were: (1) to verify whether PC associated DM determines an increased hepatic NO and (2) using MALDI-TOF analysis, to evaluate the peptide composition of PC cell conditioned media (CM) and of portal sera from patient…	Univ Padua, Dept Lab Med, I-35128 Padua, Italy; Univ Padua, Dept Clin & Expt Med, I-35100 Padua, Italy; Univ Padua, Dept Med & Surg Sci, I-35100 Padua, Italy; Univ Verona, Dept Surg & Gastroenterol, I-37100 Verona, Italy; CNR, CSSRCC, Padua, Italy		Plebani, M (通讯作者)，Univ Padua, Dept Lab Med, Via Giustiniani 2, I-35128 Padua, Italy.	mario.plebani@sanita.padova.it	Basso, Daniela/J-7855-2016; Zambon, Carlo Federico/J-8187-2016; Plebani, Mario/AAF-4953-2020; Falconi, Massimo/B-7359-2011; Seraglia, Roberta/AAS-4869-2021	Basso, Daniela/0000-0001-8745-6171; Zambon, Carlo Federico/0000-0002-4244-879X; Falconi, Massimo/0000-0001-9654-7243; Abu Hilal, Mohammed/0000-0002-3162-4639; SALVIA, Roberto/0000-0002-3514-8473				ARCHER S, 1993, FASEB J, V7, P349, DOI 10.1096/fasebj.7.2.8440411; Basso D, 1995, ANTICANCER RES, V15, P2585; Basso D, 2002, PANCREAS, V24, P8, DOI 10.1097/00006676-200201000-00002; BASSO D, 1994, PANCREAS, V9, P332, DOI 10.1097/00006676-199405000-00008; Basso D, 1997, PANCREAS, V15, P132, DOI 10.1097/00006676-199708000-00004; Bryant NJ, 2002, NAT REV MOL CELL BIO, V3, P267, DOI 10.1038/nrm782; D…	31	7	7	0	1	ELSEVIER	AMSTERDAM	RADARWEG 29, 1043 NX AMSTERDAM, NETHERLANDS	0009-8981	1873-3492		CLIN CHIM ACTA	Clin. Chim. Acta	MAY	2004	343	1-2
J	Kawaguchi, K; Han, QH; Li, SK; Tan, YY; Igarashi, K; Murakami, T; Unno, M; Hoffman, RM				Kawaguchi, Kei; Han, Qinghong; Li, Shukuan; Tan, Yuying; Igarashi, Kentaro; Murakami, Takashi; Unno, Michiaki; Hoffman, Robert M.			Efficacy of Recombinant Methioninase (rMETase) on Recalcitrant Cancer Patient-Derived Orthotopic Xenograft (PDOX) Mouse Models: A Review	CELLS			English	Review						recombinant methioninase; methionine dependence; nude mice; orthotopic implantation; patient-derived tumor	SALMONELLA-TYPHIMURIUM A1-R; HUMAN PANCREATIC-CANCER; GAMMA-MERCAPTOMETHANE-LYASE; SOFT-TISSUE SARCOMA; HUMAN COLON-CANCER; ANTI-CEA ANTIBODY; NUDE-MICE; SELECTIVE EFFICACY; BACTERIAL THERAPY; TARGETED THERAPY	An excessive requirement for methionine (MET), termed MET dependence, appears to be a general metabolic defect in cancer and has been shown to be a very effective therapeutic target. MET restriction (MR) has inhibited the growth of all major cancer types by selectively arresting cancer cells in the late-S/G(2) phase, when they also become highly sensitive to cytotoxic agents. Recombinant methioni…	[Kawaguchi, Kei; Han, Qinghong; Li, Shukuan; Tan, Yuying; Igarashi, Kentaro; Murakami, Takashi; Unno, Michiaki; Hoffman, Robert M.] AntiCancer Inc, San Diego, CA 92111 USA; [Kawaguchi, Kei; Hoffman, Robert M.] Univ Calif San Diego, Dept Surg, La Jolla, CA 92093 USA; [Kawaguchi, Kei] Tohoku Univ, Grad Sch Med, Dept Surg, Sendai, Miyagi 9808575, Japan		Hoffman, RM (通讯作者)，AntiCancer Inc, San Diego, CA 92111 USA.; Hoffman, RM (通讯作者)，Univ Calif San Diego, Dept Surg, La Jolla, CA 92093 USA.	kkawaguchi@surg.med.tohoku.ac.jp; qhhan42@gmail.com; li_62@hotmail.com; ytan.anticancer@hotmail.com; kenken99004@yahoo.co.jp; impressor@hotmail.co.jp; m_unno@surg.med.tohoku.ac.jp; all@anticancer.com	Unno, Michiaki/AAX-5246-2020	Unno, Michiaki/0000-0002-2145-6416				CHELLO PL, 1973, CANCER RES, V33, P1898; ESAKI N, 1987, METHOD ENZYMOL, V143, P459; FU XY, 1993, ANTICANCER RES, V13, P901; FU XY, 1992, P NATL ACAD SCI USA, V89, P5645, DOI 10.1073/pnas.89.12.5645; FU XY, 1993, ANTICANCER RES, V13, P283; FU XY, 1991, P NATL ACAD SCI USA, V88, P9345, DOI 10.1073/pnas.88.20.9345; FURUKAWA T, 1993, INT J CANCER, V53, P608, DOI 10.1002/ijc.2910530414; Hayashi K, 200…	81	31	31	0	3	MDPI	BASEL	ST ALBAN-ANLAGE 66, CH-4052 BASEL, SWITZERLAND		2073-4409		CELLS-BASEL	Cells	MAY	2019	8	5
J	Lyssiotis, CA; Kimmelman, AC				Lyssiotis, Costas A.; Kimmelman, Alec C.			Metabolic Interactions in the Tumor Microenvironment	TRENDS IN CELL BIOLOGY			English	Review							PANCREATIC DUCTAL ADENOCARCINOMA; CANCER-ASSOCIATED FIBROBLASTS; ARYL-HYDROCARBON RECEPTOR; MITOCHONDRIAL TRANSFER; PYRUVATE-CARBOXYLASE; GLUTAMINE-SYNTHETASE; ADENOSINE RECEPTORS; CELL-PROLIFERATION; LACTATE METABOLISM; ONCOGENIC KRAS	Tumors are dynamic pseudoorgans that contain numerous cell types interacting to create a unique physiology. Within this network, the malignant cells encounter many challenges and rewire their metabolic properties accordingly. Such changes can be experienced and executed autonomously or through interaction with other cells in the tumor. The focus of this review is on the remodeling of the tumor mi…	[Lyssiotis, Costas A.] Univ Michigan, Med Sch, Dept Mol & Integrat Physiol, Ann Arbor, MI 48109 USA; [Lyssiotis, Costas A.] Univ Michigan, Med Sch, Div Gastroenterol, Dept Internal Med, Ann Arbor, MI 48109 USA; [Kimmelman, Alec C.] NYU, Langone Med Ctr, Perimutter Canc Ctr, Dept Radiat Oncol, New York, NY 10016 USA		Lyssiotis, CA (通讯作者)，Univ Michigan, Med Sch, Dept Mol & Integrat Physiol, Ann Arbor, MI 48109 USA.; Lyssiotis, CA (通讯作者)，Univ Michigan, Med Sch, Div Gastroenterol, Dept Internal Med, Ann Arbor, MI 48109 USA.; Kimmelman, AC (通讯作者)，NYU, Langone Med Ctr, Perimutter Canc Ctr, Dept Radiat Oncol, New York, NY 10016 USA.	clyssiot@med.umich.edu; alec.kimmelman@nyumc.org	Lyssiotis, Costas A/AAI-1923-2019	Lyssiotis, Costas A/0000-0001-9309-6141	Pancreatic Cancer Action Network/AACR Pathway to Leadership award [13-70-25-LYSS]; Damon Runyon Cancer Research Foundation [DFS-09-14]; Junior Scholar Award from The V Foundation for Cancer Research [V2016009]; Kimmel Scholar Award from the Sidney Kimmel Foundation for Cancer Research [SKF-16-005]; National Cancer Institute [R01CA157490, R01CA188048, P01CA117969]; ACS Research Scholar Grant [RSG-…	Pancreatic Cancer Action Network/AACR Pathway to Leadership award; Damon Runyon Cancer Research Foundation; Junior Scholar Award from The V Foundation for Cancer Research; Kimmel Scholar Award from the Sidney Kimmel Foundation for Cancer Research; National Cancer Institute(United States Department of Health & Human ServicesNational Institutes of Health (NIH) - USANIH National Cancer Institute (NC…	We apologize for the omission of any primary citations. We would like to thank Drs Deepak Nagrath and Christopher Halbrook for their feedback on the manuscript. C.A.L. was supported by a Pancreatic Cancer Action Network/AACR Pathway to Leadership award (13-70-25-LYSS); Dale F. Frey Award for Breakthrough Scientists from the Damon Runyon Cancer Research Foundation (DFS-09-14); Junior Scholar Award…	Achreja A, 2017, METAB ENG, V43, P156, DOI 10.1016/j.ymben.2017.01.001; Allaman I, 2011, TRENDS NEUROSCI, V34, P76, DOI 10.1016/j.tins.2010.12.001; Allen E, 2016, CELL REP, V15, P1144, DOI 10.1016/j.celrep.2016.04.029; Anastasiou D, 2017, BRIT J CANCER, V116, P277, DOI 10.1038/bjc.2016.412; Antonioli L, 2013, NAT REV CANCER, V13, P842, DOI 10.1038/nrc3613; Balaban S, 2017, CANCER METAB, V5, DOI 1…	118	351	357	10	151	ELSEVIER SCIENCE LONDON	LONDON	84 THEOBALDS RD, LONDON WC1X 8RR, ENGLAND	0962-8924	1879-3088		TRENDS CELL BIOL	Trends Cell Biol.	NOV	2017	27	11
J	Yang, JH; Wei, XH; Hu, F; Dong, W; Sun, L				Yang, Jihua; Wei, XiaoHong; Hu, Fang; Dong, Wei; Sun, Liao			Development and validation of a novel 3-gene prognostic model for pancreatic adenocarcinoma based on ferroptosis-related genes	CANCER CELL INTERNATIONAL			English	Article						Pancreatic adenocarcinoma; Ferroptosis; Prognosis; Bioinformatics; Genes	CELL-DEATH; CANCER; METABOLISM	Background Molecular markers play an important role in predicting clinical outcomes in pancreatic adenocarcinoma (PAAD) patients. Analysis of the ferroptosis-related genes may provide novel potential targets for the prognosis and treatment of PAAD. Methods RNA-sequence and clinical data of PAAD was downloaded from The Cancer Genome Atlas (TCGA) and Gene Expression Omnibus (GEO) public databases. …	[Yang, Jihua; Wei, XiaoHong; Hu, Fang; Sun, Liao] Sun Yat Sen Univ, Dept Endocrinol & Metab, Affiliated Hosp 5, Zhuhai 519000, Peoples R China; [Dong, Wei] Second Mil Med Univ, Eastern Hepatobiliary Surg Hosp, Dept Pathol, Shanghai, Peoples R China		Sun, L (通讯作者)，Sun Yat Sen Univ, Dept Endocrinol & Metab, Affiliated Hosp 5, Zhuhai 519000, Peoples R China.; Dong, W (通讯作者)，Second Mil Med Univ, Eastern Hepatobiliary Surg Hosp, Dept Pathol, Shanghai, Peoples R China.	well_dw@163.com; sunliao@mail.sysu.edu.cn			Guangdong Province National Natural Science Foundation of China [2018A0303130263]	Guangdong Province National Natural Science Foundation of China	This work was supported by the Guangdong Province National Natural Science Foundation of China (Grant 2018A0303130263).	Angeli JPF, 2019, NAT REV CANCER, V19, P405, DOI 10.1038/s41568-019-0149-1; Bersuker K, 2019, NATURE, V575, P688, DOI 10.1038/s41586-019-1705-2; Bray F, 2018, CA-CANCER J CLIN, V68, P394, DOI 10.3322/caac.21492; Charoentong P, 2017, CELL REP, V18, P248, DOI 10.1016/j.celrep.2016.12.019; Chu B, 2019, NAT CELL BIOL, V21, P579, DOI 10.1038/s41556-019-0305-6; Cui H, 2020, SCI REP-UK, V10, DOI 10.1038…	48	2	2	5	5	BMC	LONDON	CAMPUS, 4 CRINAN ST, LONDON N1 9XW, ENGLAND		1475-2867		CANCER CELL INT	Cancer Cell Int.	JAN 15	2022	22	1
J	Sharma, NS; Saluja, AK; Banerjee, S				Sharma, Nikita S.; Saluja, Ashok K.; Banerjee, Sulagna			Nutrient-sensing and self-renewal: O-GlcNAc in a new role	JOURNAL OF BIOENERGETICS AND BIOMEMBRANES			English	Review						OGT; O-GlcNAc; Hexosamine Biosynthesis Pathway; Self-renewal; Sox2; Oct4	EMBRYONIC STEM-CELLS; LINKED N-ACETYLGLUCOSAMINE; PANCREATIC-CANCER; MITOCHONDRIAL BIOGENESIS; METABOLIC-REGULATION; ANTIOXIDANT ENZYMES; OXIDATIVE STRESS; GENE-EXPRESSION; BREAST-CANCER; C-MYC	Whether embryonic, hematopoietic or cancer stem cells, this metabolic reprogramming is dependent on the nutrient-status and bioenergetic pathways that is influenced by the micro-environmental niches like hypoxia. Thus, the microenvironment plays a vital role in determining the stem cell fate by inducing metabolic reprogramming. Under the influence of the microenvironment, like hypoxia, the stem c…	[Sharma, Nikita S.; Saluja, Ashok K.; Banerjee, Sulagna] Univ Miami, Dept Surg, Div Surg Oncol, PAP Res Bldg,1550 NW10th Ave, Miami, FL 33136 USA; [Saluja, Ashok K.; Banerjee, Sulagna] Sylvester Comprehens Canc Ctr, Miami, FL 33136 USA		Banerjee, S (通讯作者)，Univ Miami, Dept Surg, Div Surg Oncol, PAP Res Bldg,1550 NW10th Ave, Miami, FL 33136 USA.; Banerjee, S (通讯作者)，Sylvester Comprehens Canc Ctr, Miami, FL 33136 USA.	Sulagna.banerjee@med.miami.edu	Sharma, Nikita/AAQ-7308-2020; Sharma, Nikita/ABG-5376-2021	Sharma, Nikita/0000-0003-3528-1634; banerjee, sulagna/0000-0003-2338-1662	NIH [R01-CA170946, CA124723, R01-CA184274]	NIH(United States Department of Health & Human ServicesNational Institutes of Health (NIH) - USA)	This study was funded by NIH grants R01-CA170946 and CA124723 (to AKS); NIH grant R01-CA184274 (to SB).	Baldini SF, 2016, BIOCHEM BIOPH RES CO, V478, P942, DOI 10.1016/j.bbrc.2016.08.056; Banerjee S, 2013, J BIOL CHEM, V288, P33927, DOI 10.1074/jbc.M113.500983; Caldwell SA, 2010, ONCOGENE, V29, P2831, DOI 10.1038/onc.2010.41; Chaiyawat P, 2015, ONCOL REP, V34, P1933, DOI 10.3892/or.2015.4178; Champattanachai V, 2013, PROTEOMICS, V13, P2088, DOI 10.1002/pmic.201200126; Cheloni G, 2017, STEM CELLS IN…	71	11	11	0	13	SPRINGER/PLENUM PUBLISHERS	NEW YORK	233 SPRING ST, NEW YORK, NY 10013 USA	0145-479X	1573-6881		J BIOENERG BIOMEMBR	J. Bioenerg. Biomembr.	JUN	2018	50	3
J	Wu, ML; Chen, SQ; Wu, XH				Wu, Minliang; Chen, Shuqing; Wu, Xiaohong			Differences in cytochrome P4502C19 (CYP2C19) expression in adjacent normal and tumor tissues in chinese cancer patients	MEDICAL SCIENCE MONITOR			English	Article						XCYP2C19; mRNA; RT-PCR; tissue; tumor	MESSENGER-RNA; GENE; POLYMORPHISM; METABOLISM; GENOTYPE	Background: Cytochrome P450 2C19 (CYP2C19) exhibits polymorphic expression in humans and deficiencies in its expression have been associated with a number of different cancers. Our aim was to determine if CYP2C19 mRNA and CYP2C19 enzyme protein expression differed between various tumors and normal tissue adjacent to the tumor tissue in Han Chinese cancer patients. Material/Methods: The level of C…	Zhejiang Univ, Coll Pharmaceut Sci, Dept Biochem & Mol Biol, Zhejiang 310006, Peoples R China; Zhejiang Univ, Sch Med, Affiliated Hosp 2, Dept Clin Lab, Hangzhou 310027, Zhejiang, Peoples R China; Zhejiang Univ, Sch Med, Dept Resp, Sir Run Shaw Hosp, Hangzhou 310027, Zhejiang, Peoples R China		Chen, SQ (通讯作者)，Zhejiang Univ, Coll Pharmaceut Sci, Dept Biochem & Mol Biol, Zhejiang 310006, Peoples R China.	chenshuqing@zju.edu.cn	Chen, Shu/Z-2943-2019	Chen, Shuqing/0000-0002-0792-3735				Brockmoller J, 1996, CANCER RES, V56, P3915; DEMORAIS SMF, 1994, J BIOL CHEM, V269, P15419; Han XM, 2000, ACTA PHARMACOL SIN, V21, P673; Huang ZQ, 1996, DRUG METAB DISPOS, V24, P899; Hukkanen J, 1997, MOL CARCINOGEN, V20, P224, DOI 10.1002/(SICI)1098-2744(199710)20:2<224::AID-MC9>3.0.CO;2-M; Klose TS, 1999, J BIOCHEM MOL TOXIC, V13, P289, DOI 10.1002/(SICI)1099-0461(1999)13:6<289::AID-JBT1>3.0.CO…	20	14	15	0	6	INT SCIENTIFIC INFORMATION, INC	MELVILLE	150 BROADHOLLOW RD, STE 114, MELVILLE, NY 11747 USA	1643-3750			MED SCI MONITOR	Med. Sci. Monitor	MAY	2006	12	5
J	McCullough, DF; Ozanne, SE; Siddle, K; Willis, AE; Bushell, M				McCullough, David Ferland; Ozanne, Susan E.; Siddle, Kenneth; Willis, Anne E.; Bushell, Martin			The involvement of microRNAs in Type 2 diabetes	BIOCHEMICAL SOCIETY TRANSACTIONS			English	Article						beta cell dysfunction; insulin resistance; microRNA (miRNA); Type 2 diabetes	PANCREATIC BETA-CELL; INSULIN-RESISTANCE; FATTY LIVER; EXPRESSION; GLUCOSE; ASSOCIATION; RNA; REGULATOR; BINDING; OBESITY	T2D (Type 2 diabetes mellitus) is a major health issue that has reached epidemic status worldwide T2D is a progressive metabolic disorder characterized by reduced insulin sensitivity insulin resistance and pancreatic beta cell dysfunction Improper treatment of TD2 can lead to severe complications such as heart disease stroke kidney failure blindness and nerve damage The aetiology and molecular me…	[McCullough, David Ferland; Willis, Anne E.; Bushell, Martin] Univ Leicester, MRC, Toxicol Unit, Leicester LE1 9HN, Leics, England; [Ozanne, Susan E.; Siddle, Kenneth] Univ Cambridge, Metab Res Labs, Inst Metab Sci, Addenbrookes Hosp, Cambridge CB2 0QQ, England		McCullough, DF (通讯作者)，Univ Leicester, MRC, Toxicol Unit, Hodgkin Bldg, Leicester LE1 9HN, Leics, England.		Xie, Huangming/B-2260-2012	Ozanne, Susan/0000-0001-8753-5144; Willis, Anne/0000-0002-1470-8531	Biotechnology and Biological Sciences Research Council [BB/E002161/1]; BBSRC [BB/E002161/1, BB/F015364/1, BB/F014279/2, BB/F011806/1, BB/F019017/1, BB/F014279/1] Funding Source: UKRI; MRC [MC_UP_A600_1024, MC_UP_A600_1023] Funding Source: UKRI; Biotechnology and Biological Sciences Research Council [BB/F015364/1, BB/F019017/1, BB/F011806/1, BB/F014279/1, BB/F014279/2] Funding Source: researchfish…	Biotechnology and Biological Sciences Research Council(UK Research & Innovation (UKRI)Biotechnology and Biological Sciences Research Council (BBSRC)); BBSRC(UK Research & Innovation (UKRI)Biotechnology and Biological Sciences Research Council (BBSRC)); MRC(UK Research & Innovation (UKRI)Medical Research Council UK (MRC)); Biotechnology and Biological Sciences Research Council(UK Research & Innova…	This work was supported by the Biotechnology and Biological Sciences Research Council [grant number BB/E002161/1]	El Ouaamari A, 2008, DIABETES, V57, P2708, DOI 10.2337/db07-1614; Fisher E, 2007, MOL NUTR FOOD RES, V51, P185, DOI 10.1002/mnfr.200600162; Gallagher IJ, 2010, GENOME MED, V2, DOI 10.1186/gm130; Garofalo M, 2009, CANCER CELL, V16, P498, DOI 10.1016/j.ccr.2009.10.014; Griffiths-Jones S, 2008, NUCLEIC ACIDS RES, V36, pD154, DOI 10.1093/nar/gkm952; Guo CG, 2008, GENE CHROMOSOME CANC, V47, P939, DOI …	39	64	70	0	20	PORTLAND PRESS LTD	LONDON	1ST FLR, 10 QUEEN STREET PLACE, LONDON, ENGLAND	0300-5127	1470-8752		BIOCHEM SOC T	Biochem. Soc. Trans.	DEC	2010	38		6
J	Lee, GH; Kim, DS; Chung, MJ; Chae, SW; Kim, HR; Chae, HJ				Lee, Geum-Hwa; Kim, Do-Sung; Chung, Myung Ja; Chae, Soo-Wan; Kim, Hyung-Ryong; Chae, Han-Jung			Lysyl oxidase-like-1 enhances lung metastasis when lactate accumulation and monocarboxylate transporter expression are involved	ONCOLOGY LETTERS			English	Article						metastasis; non-small cell lung carcinoma; lysyl oxidase-like-1	HUMAN-MELANOMA CELLS; MATRIX-METALLOPROTEINASE; CANCER PROGRESSION; PANCREATIC-CANCER; GENE; PH; METABOLISM; CARCINOMA; INVASION; TUMORS	The role that lysyl oxidase-like-1 (LOXL-1) may play in cancer metastasis due to its specific collagen accumulation characteristics has not been investigated extensively. This study was performed to examine the role of LOXL-1 in cancer metastasis. In vitro and in vivo cancer metastasis experiments were performed with B16F10 cells. Using the immunoblotting technique, the expression of LOXL-1, mono…	[Lee, Geum-Hwa; Kim, Do-Sung; Chae, Soo-Wan; Chae, Han-Jung] Chonbuk Natl Univ, Sch Med, Dept Pharmacol, Jeonju 560182, South Korea; [Lee, Geum-Hwa; Kim, Do-Sung; Chae, Soo-Wan; Chae, Han-Jung] Chonbuk Natl Univ, Sch Med, Cardiovasc Res Inst, Jeonju 560182, South Korea; [Chung, Myung Ja] Chonbuk Natl Univ, Sch Med, Dept Pathol, Jeonju 560182, South Korea; [Kim, Hyung-Ryong] Wonkwang Univ, Sch Den…		Chae, HJ (通讯作者)，Chonbuk Natl Univ, Sch Med, Dept Pharmacol, Jeonju 560182, South Korea.	hjchae@chonbuk.ac.kr		Chae, Han-Jung/0000-0003-4190-9889	Korea Research Foundation [KRF-2009-0087202, KRF-2008-E00042]; National Research Foundation [NRF-2010-0029497]; Ministry of Health, Welfare and Family Affairs	Korea Research Foundation(Korea Research Foundation); National Research Foundation; Ministry of Health, Welfare and Family Affairs(Ministry of Health & Welfare (MOHW), Republic of Korea)	This study was supported by the Korea Research Foundation (KRF-2009-0087202 and KRF-2008-E00042) and partly by the National Research Foundation (NRF-2010-0029497). The biospecimens for this study were provided by the Biobank of Chonbuk National University Hospital, a member of the National Biobank of Korea, which is supported by the Ministry of Health, Welfare and Family Affairs.	Akiri G, 2003, CANCER RES, V63, P1657; Bhujwalla ZM, 2002, NMR BIOMED, V15, P114, DOI 10.1002/nbm.743; Boyd RS, 1999, BRIT J CANCER, V80, P315, DOI 10.1038/sj.bjc.6690357; Brizel DM, 2001, INT J RADIAT ONCOL, V51, P349, DOI 10.1016/S0360-3016(01)01630-3; Castellano G, 2008, CLIN CANCER RES, V14, P7470, DOI 10.1158/1078-0432.CCR-08-0870; Csiszar K, 2002, INT J CANCER, V97, P636, DOI 10.1002/ijc.10…	41	21	22	0	2	SPANDIDOS PUBL LTD	ATHENS	POB 18179, ATHENS, 116 10, GREECE	1792-1074			ONCOL LETT	Oncol. Lett.	SEP-OCT	2011	2	5
J	Mahmood, K; Naeem, M; Rahimnajjad, NA				Mahmood, Khalid; Naeem, Muhammad; Rahimnajjad, Nasir Ali			Metformin: The hidden chronicles of a magic drug	EUROPEAN JOURNAL OF INTERNAL MEDICINE			English	Review						Metformin; Diabetes; Cancer; Survival benefits	POLYCYSTIC-OVARY-SYNDROME; ACTIVATED PROTEIN-KINASE; TYPE-2 DIABETES-MELLITUS; HEART-FAILURE; PANCREATIC-CANCER; DOUBLE-BLIND; LIPODYSTROPHY SYNDROME; ANTIDIABETIC AGENTS; INSULIN-RESISTANCE; METABOLIC SYNDROME	Metformin, a biguanide is well known treatment for type 2 diabetes mellitus that has diverse mechanism of actions. Various studies have elucidated the role of this drug in different pathologies. The well-known United Kingdom Prospective Diabetic Study (UKPDS) has observed its survival benefits in a large cohort of individuals. Data has been conclusive that metformin also has beneficial role in li…	[Mahmood, Khalid] Dow Univ Hlth Sci, Dept Internal Med, Dow Med Coll, Karachi, Pakistan		Naeem, M (通讯作者)，A-131,MT Khan Rd Sultanabad, Karachi 74200, Pakistan.							Akcam M, 2011, INT J VITAM NUTR RES, V81, P398, DOI 10.1024/0300-9831/a000086; Arai M, 2010, J PHARMACOL EXP THER, V334, P206, DOI 10.1124/jpet.109.164970; Asuncion M, 2000, J CLIN ENDOCR METAB, V85, P2434, DOI 10.1210/jc.85.7.2434; Bailey CJ, 2005, DIABETES OBES METAB, V7, P675, DOI 10.1111/j.1463-1326.2005.00497.x; Bailey CJ, 1996, NEW ENGL J MED, V334, P574, DOI 10.1056/NEJM199602293340906; Ba…	99	65	72	2	49	ELSEVIER SCIENCE BV	AMSTERDAM	PO BOX 211, 1000 AE AMSTERDAM, NETHERLANDS	0953-6205	1879-0828		EUR J INTERN MED	Eur. J. Intern. Med.	JAN	2013	24	1
J	Hengst, K; Nashan, B; Avenhaus, W; Ullerich, H; Schlitt, HJ; Flemming, P; Pichlmayr, R; Domschke, W				Hengst, K; Nashan, B; Avenhaus, W; Ullerich, H; Schlitt, HJ; Flemming, P; Pichlmayr, R; Domschke, W			Metastatic pancreatic VIPoma: Deteriorating clinical course and successful treatment by liver transplantation	ZEITSCHRIFT FUR GASTROENTEROLOGIE			English	Article						VIPoma; cytotoxic treatment; octreotide; interferon alpha; liver transplantation	ISLET-CELL-CARCINOMA; SOMATOSTATIN ANALOG OCTREOTIDE; NEUROENDOCRINE TUMORS; PHASE-II; GASTROINTESTINAL CANCER; MEDICAL-TREATMENT; ENDOCRINE TUMORS; INTERFERON-ALPHA; GUT; STREPTOZOCIN	Gastrointestinal neuroendocrine tumors are slowly growing and metastases are often limited to the liver. As a result of their favorable biological behavior these tumors have a relatively good prognosis even in metastatic stage. Due to a variety of therapeutic options patients with malignant neuroendocrine endocrine tumors may survive for extended periods of time up to ten years. Often a combinati…	Univ Munster, Med Klin B, Dept Med B, D-48129 Munster, Germany; Univ Hannover, Dept Surg, D-30167 Hannover, Germany; Univ Hannover, Dept Pathol, D-30167 Hannover, Germany		Hengst, K (通讯作者)，Univ Munster, Med Klin B, Dept Med B, Albert Schweitzer Str 33, D-48129 Munster, Germany.		Nashan, Björn/H-9087-2019	Nashan, Björn/0000-0001-7587-9935				AJANI JA, 1994, ANN NY ACAD SCI, V733, P479, DOI 10.1111/j.1749-6632.1994.tb17298.x; ANDREYEV HJN, 1995, J CLIN ONCOL, V13, P1486, DOI 10.1200/JCO.1995.13.6.1486; Arnold R, 1996, GUT, V38, P430, DOI 10.1136/gut.38.3.430; BECHSTEIN WO, 1994, ANN NY ACAD SCI, V733, P507, DOI 10.1111/j.1749-6632.1994.tb17301.x; BRODER LE, 1973, ANN INTERN MED, V79, P108, DOI 10.7326/0003-4819-79-1-108; CLOUSE ME, 19…	43	14	16	0	0	DEMETER VERLAG GEORG THIEME VERLAG	STUTTGART	Z HD PETRA SCHAECHE, RUDIGERSTR 14, D-70469 STUTTGART, GERMANY	0044-2771			Z GASTROENTEROL	Z. Gastroent.	MAR	1998	36	3
J	Flinck, M; Hagelund, S; Gorbatenko, A; Severin, M; Pedraz-Cuesta, E; Novak, I; Stock, C; Pedersen, SF				Flinck, Mette; Hagelund, Sofie; Gorbatenko, Andrej; Severin, Marc; Pedraz-Cuesta, Elena; Novak, Ivana; Stock, Christian; Pedersen, Stine Falsig			The Vacuolar H+ ATPase alpha 3 Subunit Negatively Regulates Migration and Invasion of Human Pancreatic Ductal Adenocarcinoma Cells	CELLS			English	Article						PDAC; TCIRG1; ATP6V0a3; invasion; migration; matrix degradation; proliferation; pH-regulation; autophagy	INDUCIBLE FACTOR-1-ALPHA HIF-1-ALPHA; BREAST-CANCER CELLS; V-ATPASE; PLASMA-MEMBRANE; A3 ISOFORM; MONITORING AUTOPHAGY; PROTON PUMPS; TUMOR-GROWTH; EXPRESSION; PH	Increased metabolic acid production and upregulation of net acid extrusion render pH homeostasis profoundly dysregulated in many cancers. Plasma membrane activity of vacuolar H+ ATPases (V-ATPases) has been implicated in acid extrusion and invasiveness of some cancers, yet often on the basis of unspecific inhibitors. Serving as a membrane anchor directing V-ATPase localization, the a subunit of t…	[Flinck, Mette; Hagelund, Sofie; Severin, Marc; Pedraz-Cuesta, Elena; Novak, Ivana; Pedersen, Stine Falsig] Univ Copenhagen, Sect Cell Biol & Physiol, Dept Biol, Fac Sci, DK-2100 Copenhagen, Denmark; [Gorbatenko, Andrej] Icahn Sch Med Mt Sinai, Dept Pathol, New York, NY 10029 USA; [Stock, Christian] Hannover Med Sch, Dept Gastroentero Hepato & Endocrinol, D-30625 Hannover, Germany		Pedersen, SF (通讯作者)，Univ Copenhagen, Sect Cell Biol & Physiol, Dept Biol, Fac Sci, DK-2100 Copenhagen, Denmark.	mette.flinck@bio.ku.dk; knr881@alumni.ku.dk; andrej.gorbatenko@yahoo.com; trv586@alumni.ku.dk; elenapedraz@gmail.com; inovak@bio.ku.dk; Stock.Christian@mh-hannover.de; sfpedersen@bio.ku.dk	Pedersen, Stine Falsig/M-8347-2014	Pedersen, Stine Falsig/0000-0002-3044-7714; Gorbatenko, Andrej/0000-0002-0077-1679	Marie Curie Initial Training Network IonTraC [289648]; Hartmann Foundation; University of Copenhagen (EU bonus grant); Marie Curie Initial Training Network pHIoniC (H2020-MSCA-ITN-2018) [8138]	Marie Curie Initial Training Network IonTraC; Hartmann Foundation; University of Copenhagen (EU bonus grant); Marie Curie Initial Training Network pHIoniC (H2020-MSCA-ITN-2018)	This work was supported by the Marie Curie Initial Training Network IonTraC (Grant Agreement No. 289648), the Marie Curie Initial Training Network pHIoniC (H2020-MSCA-ITN-2018, grant 8138), the Hartmann Foundation (SFP), and University of Copenhagen (EU bonus grant to IN).	Andersen AP, 2018, INT J CANCER, V142, P2529, DOI 10.1002/ijc.31276; Boedtkjer E, 2020, ANNU REV PHYSIOL, V82, P103, DOI 10.1146/annurev-physiol-021119-034627; Capecci J, 2013, J BIOL CHEM, V288, P32731, DOI 10.1074/jbc.M113.503771; Chung CH, 2011, LAB INVEST, V91, P732, DOI 10.1038/labinvest.2011.8; Cotter K, 2015, J BIOL CHEM, V290, P3680, DOI 10.1074/jbc.M114.611210; Deer EL, 2010, PANCREAS, V…	68	9	9	2	4	MDPI	BASEL	ST ALBAN-ANLAGE 66, CH-4052 BASEL, SWITZERLAND		2073-4409		CELLS-BASEL	Cells	FEB	2020	9	2
J	Kyuno, D; Bauer, N; Schnolzer, M; Provaznik, J; Ryschich, E; Hackert, T; Zoller, M				Kyuno, Daisuke; Bauer, Nathalie; Schnoelzer, Martina; Provaznik, Jan; Ryschich, Eduard; Hackert, Thilo; Zoeller, Margot			Distinct Origin of Claudin7 in Early Tumor Endosomes Affects Exosome Assembly	INTERNATIONAL JOURNAL OF BIOLOGICAL SCIENCES			English	Article						Claudin7; cancer-initiating cells; tumor exosomes; microvesicle proteome; microvesicle miRNA; gastrointestinal cancer	EXTRACELLULAR VESICLES; TIGHT JUNCTIONS; STEM-CELLS; CANCER; PHOSPHORYLATION; LOCALIZATION; INFLAMMATION; TETRASPANINS; ENDOCYTOSIS; SECRETION	Microvesicles are the body's most powerful intercellular communication system and cancer-initiating cell microvesicles (CIC-TEX) reprogram Non-CIC towards fortified malignancy. Claudin7, a CIC-biomarker in gastrointestinal tumors, is recovered in TEX. Recent evidence suggesting individual cells delivering distinct microvesicles became of particular interest for claudin7, which is part of tight ju…	[Kyuno, Daisuke; Bauer, Nathalie; Ryschich, Eduard; Hackert, Thilo; Zoeller, Margot] Heidelberg Univ, Dept Gen Visceral & Transplantat Surg, Heidelberg, Germany; [Kyuno, Daisuke] Sapporo Med Univ, Dept Surg Surg Oncol & Sci, Sapporo, Hokkaido, Japan; [Schnoelzer, Martina] DKFZ, Funct Proteome Anal, Heidelberg, Germany; [Provaznik, Jan] EMBL, Gene Core Ctr, Heidelberg, Germany		Zoller, M (通讯作者)，Univ Hosp Surg, Neuenheimer Feld 110, D-69120 Heidelberg, Germany.	m.schnoelzer@dkfz-heidelberg.de; margot.zoeller@gmx.net	Kyuno, Daisuke/Q-9268-2018	Kyuno, Daisuke/0000-0003-4672-535X; Provaznik, Jan/0000-0003-1104-1169	German Cancer Research Aid [110836]; ITO Foundation for the Promotion of Medical Science; Uehara Memorial Foundation	German Cancer Research Aid; ITO Foundation for the Promotion of Medical Science; Uehara Memorial Foundation(Uehara Memorial Foundation)	This investigation was supported by the German Cancer Research Aid (No 110836 to MZ), the ITO Foundation for the Promotion of Medical Science and the Uehara Memorial Foundation (to DK).	Adams KR, 2018, J PROTEOME RES, V17, P315, DOI 10.1021/acs.jproteome.7b00585; Ajani JA, 2015, SEMIN ONCOL, V42, pS3, DOI 10.1053/j.seminoncol.2015.01.001; Andreu Z, 2014, FRONT IMMUNOL, V5, DOI 10.3389/fimmu.2014.00442; Asaka M, 2011, AM J PHYSIOL-CELL PH, V300, pC87, DOI 10.1152/ajpcell.00565.2010; Atay Safinur, 2014, Commun Integr Biol, V7, pe28231, DOI 10.4161/cib.28231; Beckler MD, 2013, MOL …	77	4	4	0	0	IVYSPRING INT PUBL	LAKE HAVEN	PO BOX 4546, LAKE HAVEN, NSW 2263, AUSTRALIA	1449-2288			INT J BIOL SCI	Int. J. Biol. Sci.		2019	15	10
J	Goossens, L; Pommery, N; Henichart, JP				Goossens, Laurence; Pommery, Nicole; Henichart, Jean Pierre			COX-2/5-LOX dual acting anti-inflammatory drugs in cancer chemotherapy	CURRENT TOPICS IN MEDICINAL CHEMISTRY			English	Review						cyclooxygenases; lipoxygenases; cancer; dual inhibitors	ACTIVATED-RECEPTOR-GAMMA; HUMAN PROSTATE-CANCER; CYCLOOXYGENASE-2 GENE-EXPRESSION; PLATELET-TYPE 12-LIPOXYGENASE; RENAL-CELL CARCINOMA; FACTOR-KAPPA-B; PANCREATIC-CANCER; MATRIX METALLOPROTEINASE-2; 5-LIPOXYGENASE INHIBITORS; BIOLOGICAL EVALUATION	Emerging reports now indicate alterations of arachidonic acid metabolism with carcinogenesis and many COX and LOX inhibitors (used for the treatment of inflammatory diseases) are being investigated as potential anticancer drugs. Results from clinical trials seem to be encouraging but a better knowledge of the dynamic balance that shifts toward lipoxygenases (and different isoforms of LOXs) and cy…	Inst Chim Pharmaceut Albert Lespagnol, EA 2692, F-59000 Lille, France		Henichart, JP (通讯作者)，Inst Chim Pharmaceut Albert Lespagnol, EA 2692, 3 Rue Prof Laguesse, F-59000 Lille, France.	jean-pierre.henichart@univ-lille2.fr	Goossens, Laurence/W-9831-2018	Goossens, Laurence/0000-0001-6961-9491				Araki Y, 2003, CANCER RES, V63, P728; Arico S, 2002, J BIOL CHEM, V277, P27613, DOI 10.1074/jbc.M201119200; Avis I, 2001, FASEB J, V15, P2007, DOI 10.1096/fj.00-0866fje; BAILLY C, 1988, CANCER LETT, V38, P321, DOI 10.1016/0304-3835(88)90024-9; BAILLY C, 1993, ANTI-CANCER DRUG DES, V8, P145; Barbey S, 2002, BIOORG MED CHEM LETT, V12, P779, DOI 10.1016/S0960-894X(02)00013-6; Basu GD, 2005, BREAST C…	175	34	43	0	17	BENTHAM SCIENCE PUBL LTD	SHARJAH	EXECUTIVE STE Y-2, PO BOX 7917, SAIF ZONE, 1200 BR SHARJAH, U ARAB EMIRATES	1568-0266	1873-5294		CURR TOP MED CHEM	Curr. Top. Med. Chem.		2007	7	3
J	Zhan, HB; Mo, FB; Xu, Q; Wang, S; Zhang, B; Liu, XQ; Dai, M; Liu, HC				Zhan, Haibo; Mo, Fengbo; Xu, Qiang; Wang, Song; Zhang, Bin; Liu, Xuqiang; Dai, Min; Liu, Hucheng			An integrative pan-cancer analysis reveals the oncogenic role of mutS homolog 6 (MSH6) in human tumors	AGING-US			English	Article						MSH6; pan-cancer; prognosis; phosphorylation; immune infiltration	MISMATCH-REPAIR; MICROSATELLITE INSTABILITY; GENES; DNA; MLH1; SUSCEPTIBILITY; PROGNOSIS; MUTATION	There are three most important mismatch repair genes in the mismatch repair system, MSH6 is one of them and it plays an essential role in DNA mismatch repair. Several emerging cell- or animal-based studies have verified that MSH6 mutations are closely linked to the occurrence, progression or metastasis of cancer, but there is still no practicable pan-cancer analysis. On account of the available d…	[Zhan, Haibo; Mo, Fengbo; Xu, Qiang; Wang, Song; Zhang, Bin; Liu, Xuqiang; Dai, Min; Liu, Hucheng] Nanchang Univ, Dept Orthoped, Affiliated Hosp 1, Nanchang 330006, Jiangxi, Peoples R China; [Zhan, Haibo; Mo, Fengbo; Xu, Qiang; Wang, Song; Zhang, Bin; Liu, Xuqiang; Dai, Min; Liu, Hucheng] Artificial Joints Engn & Technol Res Ctr Jiangxi, Nanchang 330006, Jiangxi, Peoples R China		Liu, HC (通讯作者)，Nanchang Univ, Dept Orthoped, Affiliated Hosp 1, Nanchang 330006, Jiangxi, Peoples R China.; Liu, HC (通讯作者)，Artificial Joints Engn & Technol Res Ctr Jiangxi, Nanchang 330006, Jiangxi, Peoples R China.	liuhucheng13@163.com			National Natural Science Foundation of China [8206110457]; Jiangxi Provincial Department of Science and Technology [20202BABL206105]	National Natural Science Foundation of China(National Natural Science Foundation of China (NSFC)); Jiangxi Provincial Department of Science and Technology	This paper was supported by grants from the National Natural Science Foundation of China (Grant Number. 8206110457) and Jiangxi Provincial Department of Science and Technology (Grant Number 20202BABL206105) . Funding bodies didn't take part in the design of the study, data collection, analysis, and interpretation of data or in writing the manuscript.	Bardou P, 2014, BMC BIOINFORMATICS, V15, DOI 10.1186/1471-2105-15-293; Baretti M, 2018, PHARMACOL THERAPEUT, V189, P45, DOI 10.1016/j.pharmthera.2018.04.004; Beausoleil SA, 2004, P NATL ACAD SCI USA, V101, P12130, DOI 10.1073/pnas.0404720101; Blum A, 2018, CELL, V173, P530, DOI 10.1016/j.cell.2018.03.059; Buckowitz A, 2005, BRIT J CANCER, V92, P1746, DOI 10.1038/sj.bjc.6602534; Caja F, 2020, INT …	41	0	0	3	3	IMPACT JOURNALS LLC	ORCHARD PARK	6666 E QUAKER ST, STE 1, ORCHARD PARK, NY 14127 USA	1945-4589			AGING-US	Aging-US	DEC 15	2021	13	23
J	Sung, Y; Jeong, J; Kang, RJ; Choi, M; Park, S; Kwon, W; Lee, J; Jang, S; Park, SJ; Kim, SH; Yi, J; Choi, SK; Lee, MH; Liu, KD; Dong, ZG; Ryoo, ZY; Kim, MO				Sung, Yonghun; Jeong, Jain; Kang, Ri Jin; Choi, Minjee; Park, Song; Kwon, Wookbong; Lee, Jinhee; Jang, Soyoung; Park, Si Jun; Kim, Sung-Hyun; Yi, Junkoo; Choi, Seong-Kyoon; Lee, Mee-Hyun; Liu, Kangdong; Dong, Zigang; Ryoo, Zae Young; Kim, Myoung Ok			Lin28a expression protects against streptozotocin-induced beta-cell destruction and prevents diabetes in mice	CELL BIOCHEMISTRY AND FUNCTION			English	Article						diabetes; let-7; Lin28a; pancreatic beta-cell; STZ	CANCER PROGRESSION; LET-7; GROWTH; SUSCEPTIBILITY; MODULATION; BINDING; RNA	Lin28, which is highly expressed during embryogenesis, has been shown to play an important role in cell growth and embryonic development. Meanwhile, Lin28 represses let-7 miRNA biogenesis and block pre-let-7 processing in the cytoplasm. The let-7 family of miRNAs is known to repress oncogenesis and cell cycle progression by targeting oncogenic genes and signalling pathways. Consequently, Lin28 ac…	[Sung, Yonghun; Jeong, Jain; Choi, Minjee; Park, Song; Kwon, Wookbong; Lee, Jinhee; Jang, Soyoung; Park, Si Jun; Kim, Sung-Hyun; Ryoo, Zae Young] Kyungpook Natl Univ, BK21 Plus KNU Creat BioRes Grp, Sch Life Sci, Daegu 41566, South Korea; [Jeong, Jain; Park, Song; Choi, Seong-Kyoon] DGIST, Core Prot Resources Ctr, Daegu, South Korea; [Kang, Ri Jin; Kim, Myoung Ok] Kyungpook Natl Univ, Dept Food S…		Ryoo, ZY (通讯作者)，Kyungpook Natl Univ, BK21 Plus KNU Creat BioRes Grp, Sch Life Sci, Daegu 41566, South Korea.; Kim, MO (通讯作者)，Kyungpook Natl Univ, Dept Food Sci & Nutr, Sangju 37224, Gyeongsangbuk D, South Korea.	jaewoong64@hanmail.net; ok4325@knu.ac.kr	RYOO, ZAEYOUNG/AAQ-1573-2020	Jang, Soyoung/0000-0003-2673-4259				Alajez NM, 2012, ONCOTARGET, V3, P1641; AMBROS V, 1984, SCIENCE, V226, P409, DOI 10.1126/science.6494891; Balzeau J, 2017, FRONT GENET, V8, P1, DOI 10.3389/fgene.2017.00031; Bernal-Mizrachi E, 2004, J CLIN INVEST, V114, P928, DOI 10.1172/JCI200420016; Borglykke A, 2012, PLOS ONE, V7, DOI 10.1371/journal.pone.0050418; Chen KJ, 2014, BIOMED RES INT, V2014, DOI 10.1155/2014/742417; Chen WB, 2016, ON…	36	8	9	1	4	WILEY	HOBOKEN	111 RIVER ST, HOBOKEN 07030-5774, NJ USA	0263-6484	1099-0844		CELL BIOCHEM FUNCT	Cell Biochem. Funct.	APR	2019	37	3
J	Gu, X; Zhu, QS; Tian, GY; Song, WB; Wang, T; Wang, A; Chen, XJ; Qin, SB				Gu, Xiang; Zhu, Qunshan; Tian, Guangyu; Song, Wenbo; Wang, Tao; Wang, Ali; Chen, Xiaojun; Qin, Songbing			KIF11 manipulates SREBP2-dependent mevalonate cross talk to promote tumor progression in pancreatic ductal adenocarcinoma	CANCER MEDICINE			English	Article; Early Access						KIF11; mevalonate metabolism; PDAC; SREBP2; ubiquitination	BREAST-CANCER; PATHWAY; GROWTH	Cholesterol metabolism is highly correlated with risks of pancreatic ductal adenocarcinoma (PDAC). Nevertheless, the underlying mechanisms of activation of cholesterol biogenesis remain inconclusive. KIF11 is a key component of the bipolar spindle and expresses highly in various malignancies. However, its functional role in PDAC tumorigenesis is still unclear. This study aims to elucidate the onc…	[Gu, Xiang; Qin, Songbing] Soochow Univ, Affiliated Hosp 1, Dept Radiotherapy, Suzhou 215006, Peoples R China; [Gu, Xiang; Tian, Guangyu; Song, Wenbo; Wang, Tao; Wang, Ali; Chen, Xiaojun] Yangzhou Univ, Coll Med, Jiangdu Peoples Hosp, Dept Oncol, Yangzhou, Jiangsu, Peoples R China; [Zhu, Qunshan] Yangzhou Univ, Coll Med, Jiangdu Peoples Hosp, Dept Gen Surg, Yangzhou, Jiangsu, Peoples R China		Qin, SB (通讯作者)，Soochow Univ, Affiliated Hosp 1, Dept Radiotherapy, Suzhou 215006, Peoples R China.	qin92244@yahoo.com.cn		Wang, Tao/0000-0001-6016-6043	Project of Key Medical Talents of Yangzhou [IDRC 201837]	Project of Key Medical Talents of Yangzhou	This work was financially supported by the Project of Key Medical Talents of Yangzhou (IDRC 201837).	Bengtsson A, 2020, SCI REP-UK, V10, DOI 10.1038/s41598-020-73525-y; Buscail L, 2020, NAT REV GASTRO HEPAT, V17, P153, DOI 10.1038/s41575-019-0245-4; Chen CL, 2020, NAT COMMUN, V11, DOI 10.1038/s41467-020-17733-0; Clark O, 2016, CLIN CANCER RES, V22, P1837, DOI 10.1158/1078-0432.CCR-13-1333; Dias AS, 2019, EUR J CANCER, V121, P154, DOI 10.1016/j.ejca.2019.09.002; Gobel A, 2020, BMC CANCER, V20, DO…	37	0	0	0	0	WILEY	HOBOKEN	111 RIVER ST, HOBOKEN 07030-5774, NJ USA	2045-7634			CANCER MED-US	Cancer Med.
J	Avan, A; Caretti, V; Funel, N; Galvani, E; Maftouh, M; Honeywell, RJ; Lagerweij, T; Van Tellingen, O; Campani, D; Fuchs, D; Verheul, HM; Schuurhuis, GJ; Boggi, U; Peters, GJ; Wurdinger, T; Giovannetti, E				Avan, Amir; Caretti, Viola; Funel, Niccola; Galvani, Elena; Maftouh, Mina; Honeywell, Richard J.; Lagerweij, Tonny; Van Tellingen, Olaf; Campani, Daniela; Fuchs, Dieter; Verheul, Henk M.; Schuurhuis, Gerrit-Jan; Boggi, Ugo; Peters, Godefridus J.; Wurdinger, Thomas; Giovannetti, Elisa			Crizotinib Inhibits Metabolic Inactivation of Gemcitabine in c-Met-driven Pancreatic Carcinoma	CANCER RESEARCH			English	Article							CELL LUNG-CANCER; HEPATOCYTE GROWTH-FACTOR; TUMOR-GROWTH; STEM-CELLS; EXPRESSION; METASTASIS; RESISTANCE; RECEPTOR; THERAPY; GENE	Pancreatic ductal adenocarcinoma (PDAC) remains a major unsolved health problem. Most drugs that pass preclinical tests fail in these patients, emphasizing the need of improved preclinical models to test novel anticancer strategies. Here, we developed four orthotopic mouse models using primary human PDAC cells genetically engineered to express firefly- and Gaussia luciferase, simplifying the abil…	[Avan, Amir; Galvani, Elena; Maftouh, Mina; Honeywell, Richard J.; Verheul, Henk M.; Peters, Godefridus J.; Giovannetti, Elisa] Vrije Univ Amsterdam, Med Ctr, Dept Med Oncol, Neurooncol Res Grp, NL-1081 HV Amsterdam, Netherlands; [Schuurhuis, Gerrit-Jan] Vrije Univ Amsterdam, Med Ctr, Dept Hematol, Neurooncol Res Grp, NL-1081 HV Amsterdam, Netherlands; [Caretti, Viola; Lagerweij, Tonny; Wurdinger…		Giovannetti, E (通讯作者)，Vrije Univ Amsterdam, Med Ctr, Dept Med Oncol, CCA Room 1-52,De Boelelaan 1117, NL-1081 HV Amsterdam, Netherlands.	e.giovannetti@vumc.nl	Verheul, Henk/V-6462-2019; Galvani, Elena/L-3133-2016; Wurdinger, Thomas/AAA-5645-2022; giovannetti, elisa/F-4261-2011; Verheul, Henk M.W./J-9775-2013; Lagerweij, Tonny/AAY-7128-2020; Peters, Godefridus J/C-7562-2013	Verheul, Henk/0000-0001-5981-922X; giovannetti, elisa/0000-0002-7565-7504; Fuchs, Dieter/0000-0002-9516-2875; Funel, Niccola/0000-0002-5028-2363; Lagerweij, Tonny/0000-0003-1043-7452; CAMPANI, DANIELA/0000-0001-5987-734X; naseri, shahrokh/0000-0001-8974-2120; Peters, Godefridus J/0000-0002-5447-2877	Netherlands Organization for Scientific Research; Veni grant; CCA Foundation; AIRC/Marie Curie International Fellowship; FIRC International Fellowship; PRIN; Istituto Toscano Tumori	Netherlands Organization for Scientific Research(Netherlands Organization for Scientific Research (NWO)); Veni grant; CCA Foundation; AIRC/Marie Curie International Fellowship(Fondazione AIRC per la ricerca sul cancro); FIRC International Fellowship; PRIN(Ministry of Education, Universities and Research (MIUR)Research Projects of National Relevance (PRIN)); Istituto Toscano Tumori	This work was partially supported by grants from Netherlands Organization for Scientific Research, Veni grant (E. Giovannetti), CCA Foundation 2012 (E. Giovannetti, A. Avan, and G.J. Peters), AIRC/Marie Curie International Fellowship (E. Giovannetti), FIRC International Fellowship (E. Galvani), Italian Minister of Research - PRIN-2009 (U. Boggi, N. Funel, and E. Giovannetti), and Istituto Toscano…	Avan A, 2013, CURR PHARM DESIGN, V19, P940, DOI 10.2174/138161213804547312; Bergman AM, 2005, CANCER RES, V65, P9510, DOI 10.1158/0008-5472.CAN-05-0989; Bijnsdorp IV, 2011, METHODS MOL BIOL, V731, P421, DOI 10.1007/978-1-61779-080-5_34; Boccaccio C, 2006, NAT REV CANCER, V6, P637, DOI 10.1038/nrc1912; Caretti V, 2011, BRAIN PATHOL, V21, P441, DOI 10.1111/j.1750-3639.2010.00468.x; COOPER CS, 1984,…	49	69	69	0	13	AMER ASSOC CANCER RESEARCH	PHILADELPHIA	615 CHESTNUT ST, 17TH FLOOR, PHILADELPHIA, PA 19106-4404 USA	0008-5472	1538-7445		CANCER RES	Cancer Res.	NOV 15	2013	73	22
J	Sasajima, J; Mizukami, Y; Sugiyama, Y; Nakamura, K; Kawamoto, T; Koizumi, K; Fujii, R; Motomura, W; Sato, K; Suzuki, Y; Tanno, S; Fujiya, M; Sasaki, K; Shimizu, N; Karasaki, H; Kono, T; Kawabe, J; Ii, M; Yoshiara, H; Kamiyama, N; Ashida, T; Bardeesy, N; Chung, DC; Kohgo, Y				Sasajima, Junpei; Mizukami, Yusuke; Sugiyama, Yoshiaki; Nakamura, Kazumasa; Kawamoto, Toru; Koizumi, Kazuya; Fujii, Rie; Motomura, Wataru; Sato, Kazuya; Suzuki, Yasuaki; Tanno, Satoshi; Fujiya, Mikihiro; Sasaki, Katsunori; Shimizu, Norihiko; Karasaki, Hidenori; Kono, Toru; Kawabe, Jun-ichi; Ii, Masaaki; Yoshiara, Hiroki; Kamiyama, Naohisa; Ashida, Toshifumi; Bardeesy, Nabeel; Chung, Daniel C.; Ko…			Transplanting Normal Vascular Proangiogenic Cells to Tumor-Bearing Mice Triggers Vascular Remodeling and Reduces Hypoxia in Tumors	CANCER RESEARCH			English	Article							ENDOTHELIAL PROGENITOR CELLS; PANCREATIC-CANCER CELLS; STEM-CELLS; ADULT NEOVASCULARIZATION; HEDGEHOG PROMOTES; GEMCITABINE; BEVACIZUMAB; EXPRESSION; GROWTH; ANGIOGENESIS	Blood vessels deliver oxygen and nutrients to tissues, and vascular networks are spatially organized to meet the metabolic needs for maintaining homeostasis. In contrast, the vasculature of tumors is immature and leaky, resulting in insufficient delivery of nutrients and oxygen. Vasculogenic processes occur normally in adult tissues to repair "injured" blood vessels, leading us to hypothesize tha…	[Sasajima, Junpei; Mizukami, Yusuke; Sugiyama, Yoshiaki; Nakamura, Kazumasa; Kawamoto, Toru; Koizumi, Kazuya; Fujii, Rie; Motomura, Wataru; Sato, Kazuya; Suzuki, Yasuaki; Tanno, Satoshi; Fujiya, Mikihiro; Sasaki, Katsunori; Kohgo, Yutaka] Asahikawa Med Coll, Div Gastroenterol & Hematol Oncol, Dept Med, Asahikawa, Hokkaido 0788510, Japan; [Shimizu, Norihiko] Asahikawa Med Coll, Dept Anim Facil, As…		Mizukami, Y (通讯作者)，Asahikawa Med Coll, Div Gastroenterol & Hematol Oncol, Dept Med, 2-1 Midorigaoka Higashi, Asahikawa, Hokkaido 0788510, Japan.	mizu@asahikawa-med.ac.jp	Mizukami, Yusuke/AAB-1777-2019; Kohgo, Yutaka/AAN-4863-2020; Mizukami, Yusuke/AAU-1767-2021	Mizukami, Yusuke/0000-0002-1068-7024	New Energy and Industrial Technology Development Organization of Japan [07A05010a]; Grants-in-Aid for Scientific Research [22590754] Funding Source: KAKEN; NATIONAL CANCER INSTITUTE [R01CA092594] Funding Source: NIH RePORTER	New Energy and Industrial Technology Development Organization of Japan(New Energy and Industrial Technology Development Organization (NEDO)); Grants-in-Aid for Scientific Research(Ministry of Education, Culture, Sports, Science and Technology, Japan (MEXT)Japan Society for the Promotion of ScienceGrants-in-Aid for Scientific Research (KAKENHI)); NATIONAL CANCER INSTITUTE(United States Department …	New Energy and Industrial Technology Development Organization of Japan grant 07A05010a (Y. Mizukami).	Assmus B, 2002, CIRCULATION, V106, P3009, DOI 10.1161/01.CIR.0000043246.74879.CD; Bardeesy N, 2006, P NATL ACAD SCI USA, V103, P5947, DOI 10.1073/pnas.0601273103; Burris HA, 1997, J CLIN ONCOL, V15, P2403, DOI 10.1200/JCO.1997.15.6.2403; Carmeliet P, 1998, NATURE, V394, P485, DOI 10.1038/28867; Carmeliet P, 2000, NATURE, V407, P249, DOI 10.1038/35025220; Chang CL, 2007, CANCER RES, V67, P10047, D…	51	22	22	0	8	AMER ASSOC CANCER RESEARCH	PHILADELPHIA	615 CHESTNUT ST, 17TH FLOOR, PHILADELPHIA, PA 19106-4404 USA	0008-5472	1538-7445		CANCER RES	Cancer Res.	AUG 1	2010	70	15
J	Son, J; Lyssiotis, CA; Ying, H; Wang, X; Hua, S; Ligorio, M; Perera, RM; Ferrone, CR; Mullarky, E; Ng, SC; Kang, Y; Fleming, JB; Bardeesy, N; Asara, JM; Haigis, MC; DePinho, RA; Cantley, LC; Kimmelman, AC				Son, Jaekyoung; Lyssiotis, Costas A.; Ying, Haoqiang; Wang, Xiaoxu; Hua, Sujun; Ligorio, Matteo; Perera, Rushika M.; Ferrone, Cristina R.; Mullarky, Edouard; Ng Shyh-Chang; Kang, Ya'an; Fleming, Jason B.; Bardeesy, Nabeel; Asara, John M.; Haigis, Marcia C.; DePinho, Ronald A.; Cantley, Lewis C.; Kimmelman, Alec C.			Glutamine supports pancreatic cancer growth through a KRAS-regulated metabolic pathway	NATURE			English	Article							MASS-SPECTROMETRY; TRANSFORMED-CELLS; ADDICTION; GLUCOSE	Cancer cells have metabolic dependencies that distinguish them from their normal counterparts(1). Among these dependencies is an increased use of the amino acid glutamine to fuel anabolic processes(2). Indeed, the spectrum of glutamine-dependent tumours and the mechanisms whereby glutamine supports cancer metabolism remain areas of active investigation. Here we report the identification of a non-…	[Son, Jaekyoung; Wang, Xiaoxu; Kimmelman, Alec C.] Dana Farber Canc Inst, Dept Radiat Oncol, Div Genom Stabil & DNA Repair, Boston, MA 02215 USA; [Lyssiotis, Costas A.; Mullarky, Edouard; Ng Shyh-Chang; Cantley, Lewis C.] Harvard Univ, Dept Syst Biol, Sch Med, Boston, MA 02215 USA; [Lyssiotis, Costas A.; Mullarky, Edouard; Cantley, Lewis C.] Beth Israel Deaconess Med Ctr, Div Signal Transduct, Bo…		Cantley, LC (通讯作者)，Harvard Univ, Dept Syst Biol, Sch Med, Boston, MA 02215 USA.	lec2014@med.cornell.edu; Alec_Kimmelman@DFCI.harvard.edu	Lyssiotis, Costas A/AAI-1923-2019; Ying, Haoqiang/AAK-4325-2020; Cantley, Lewis C/D-1800-2014	Lyssiotis, Costas A/0000-0001-9309-6141; Cantley, Lewis C/0000-0002-1298-7653; Shyh-Chang, Ng/0000-0003-3138-9525; DePinho, Ronald/0000-0002-5625-577X	Dana Farber Cancer Institute; National Cancer Institute [R01 CA157490]; Kimmel Scholar Award; AACR-PanCAN Career Development Award; NIH [T32 CA009382-26, P01 CA117969, 5P01CA120964-05]; Dana-Farber/Harvard Cancer Center Support Grant [5P30CA006516-46]; NATIONAL CANCER INSTITUTE [R01CA157490, P01CA120964, T32CA009382, P30CA006516, P01CA117969] Funding Source: NIH RePORTER; NATIONAL INSTITUTE OF GE…	Dana Farber Cancer Institute; National Cancer Institute(United States Department of Health & Human ServicesNational Institutes of Health (NIH) - USANIH National Cancer Institute (NCI)); Kimmel Scholar Award; AACR-PanCAN Career Development Award; NIH(United States Department of Health & Human ServicesNational Institutes of Health (NIH) - USA); Dana-Farber/Harvard Cancer Center Support Grant; NATIO…	We would like to thank D. Anastasiou for advice and helpful comments on the manuscript; M. Yuan and S. Breitkopf for technical help with mass spectrometry experiments; J. Erickson, R. Cerione and J. Escobedo for the GLS inhibitors. Grant support derives from the Dana Farber Cancer Institute (A. C. K.), National Cancer Institute Grant R01 CA157490 (A. C. K.), Kimmel Scholar Award (A. C. K.), AACR-…	Bajad SU, 2006, J CHROMATOGR A, V1125, P76, DOI 10.1016/j.chroma.2006.05.019; Cairns RA, 2011, NAT REV CANCER, V11, P85, DOI 10.1038/nrc2981; Choo AY, 2010, MOL CELL, V38, P487, DOI 10.1016/j.molcel.2010.05.007; Dang CV, 2012, GENE DEV, V26, P877, DOI 10.1101/gad.189365.112; De Nicola GM, 2011, NATURE, V475, P106, DOI 10.1038/nature10189; DeBerardinis RJ, 2010, ONCOGENE, V29, P313, DOI 10.1038/on…	25	1138	1178	20	376	NATURE PUBLISHING GROUP	LONDON	MACMILLAN BUILDING, 4 CRINAN ST, LONDON N1 9XW, ENGLAND	0028-0836	1476-4687		NATURE	Nature	APR 4	2013	496	7443
J	McCabe, MT; Powell, DR; Zhou, W; Vertino, PM				McCabe, Michael T.; Powell, Doris R.; Zhou, Wei; Vertino, Paula M.			Homozygous deletion of the STK11/LKB1 locus and the generation of novel fusion transcripts in cervical cancer cells	CANCER GENETICS AND CYTOGENETICS			English	Article							PEUTZ-JEGHERS-SYNDROME; ALU-MEDIATED RECOMBINATION; SOMATIC MUTATIONS; PROTEIN-KINASE; SYNDROME GENE; LUNG-CANCER; LKB1; IDENTIFICATION; GENOME; TUMORS	The STK11/LKB1 gene encodes a ubiquitously expressed serine/threonine kinase that is mutated in multiple sporadic cancers including non-small cell lung carcinomas, pancreatic cancers, and melanomas. LKB1 plays a role in multiple cellular functions including cell growth, cell cycle progression, metabolism, cell polarity, and migration. To date, only a limited number of studies have assessed the st…	[McCabe, Michael T.; Powell, Doris R.; Vertino, Paula M.] Emory Univ, Sch Med, Dept Radiat Oncol, Atlanta, GA 30322 USA; [Zhou, Wei] Emory Univ, Sch Med, Dept Hematol & Med Oncol, Atlanta, GA 30322 USA; [McCabe, Michael T.; Powell, Doris R.; Zhou, Wei; Vertino, Paula M.] Emory Univ, Winship Canc Inst, Atlanta, GA 30322 USA		Vertino, PM (通讯作者)，Emory Univ, Sch Med, Dept Radiat Oncol, 1365C Clifton Rd, Atlanta, GA 30322 USA.	pvertin@emory.edu			National Cancer Institute [2RO1 CA077337, 1P01-CA116676-0002]; American Cancer Society [PF-07-130-01-MGO]; Frederick Gardner Cottrell Postdoctoral Fellowship; NATIONAL CANCER INSTITUTE [P01CA116676, R01CA077337] Funding Source: NIH RePORTER	National Cancer Institute(United States Department of Health & Human ServicesNational Institutes of Health (NIH) - USANIH National Cancer Institute (NCI)); American Cancer Society(American Cancer Society); Frederick Gardner Cottrell Postdoctoral Fellowship; NATIONAL CANCER INSTITUTE(United States Department of Health & Human ServicesNational Institutes of Health (NIH) - USANIH National Cancer Ins…	We thank Dr. Michelle Ozbun (University of New Mexico) for providing the cervical cancer cell lines, and Dr. Colleen McCabe for thoughtful critique. This work was supported by National Cancer Institute grants 2RO1 CA077337 to P.M.V. and 1P01-CA116676-0002 to P.M.V. and W.Z., and an American Cancer Society grant PF-07-130-01-MGO and Frederick Gardner Cottrell Postdoctoral Fellowship to M.T.M. P.M.…	Aissi-Ben Moussa S, 2009, FAM CANCER, V8, P119, DOI 10.1007/s10689-008-9215-7; Alessi DR, 2006, ANNU REV BIOCHEM, V75, P137, DOI 10.1146/annurev.biochem.75.103004.142702; Avizienyte E, 1999, AM J PATHOL, V154, P677, DOI 10.1016/S0002-9440(10)65314-X; Bamford S, 2004, BRIT J CANCER, V91, P355, DOI 10.1038/sj.bjc.6601894; Batzer MA, 2002, NAT REV GENET, V3, P370, DOI 10.1038/nrg798; Boudeau J, 2003…	55	25	25	0	3	ELSEVIER SCIENCE INC	NEW YORK	360 PARK AVE SOUTH, NEW YORK, NY 10010-1710 USA	0165-4608			CANCER GENET CYTOGEN	Cancer Genet. Cytogenet.	MAR	2010	197	2
J	Shin, CH; Choi, DS				Shin, Chong Hyun; Choi, Doo-Sup			Essential Roles for the Non-Canonical I kappa B Kinases in Linking Inflammation to Cancer, Obesity, and Diabetes	CELLS			English	Review						TBK1; IKK epsilon; inflammation; cancer; obesity; metabolic disease; diabetes	INDUCED INSULIN-RESISTANCE; IKK-RELATED KINASES; BETA-CELL MASS; INTERFERON REGULATORY FACTOR-3; ACTIVATED PROTEIN-KINASE; TUMOR-SUPPRESSOR CYLD; ADAPTER PROTEIN; RIG-I; INDUCIBLE PHOSPHORYLATION; PATHOGEN RECOGNITION	Non-canonical I kappa B kinases (IKKs) TBK1 and IKK epsilon have essential roles as regulators of innate immunity and cancer. Recent work has also implicated these kinases in distinctively controlling glucose homeostasis and repressing adaptive thermogenic and mitochondrial biogenic response upon obesity-induced inflammation. Additionally, TBK1 and IKK epsilon regulate pancreatic beta-cell regene…	[Shin, Chong Hyun; Choi, Doo-Sup] Mayo Clin, Dept Mol Pharmacol & Expt Therapeut, Rochester, MN 55905 USA		Shin, CH (通讯作者)，Mayo Clin, Dept Mol Pharmacol & Expt Therapeut, Rochester, MN 55905 USA.	Shin.Chonghyun@mayo.edu; Choids@mayo.edu		Shin, Chong/0000-0002-6385-5992	National Institutes of Health [R56DK111630]; NATIONAL INSTITUTE OF DIABETES AND DIGESTIVE AND KIDNEY DISEASES [R56DK111630] Funding Source: NIH RePORTER	National Institutes of Health(United States Department of Health & Human ServicesNational Institutes of Health (NIH) - USA); NATIONAL INSTITUTE OF DIABETES AND DIGESTIVE AND KIDNEY DISEASES(United States Department of Health & Human ServicesNational Institutes of Health (NIH) - USANIH National Institute of Diabetes & Digestive & Kidney Diseases (NIDDK))	This research was funded by National Institutes of Health, R56DK111630 (C.H.S).	Andrejeva J, 2004, P NATL ACAD SCI USA, V101, P17264, DOI 10.1073/pnas.0407639101; Annunziata CM, 2007, CANCER CELL, V12, P115, DOI 10.1016/j.ccr.2007.07.004; Arkan MC, 2005, NAT MED, V11, P191, DOI 10.1038/nm1185; Baeyens L, 2014, NAT BIOTECHNOL, V32, P76, DOI 10.1038/nbt.2747; Baker RG, 2011, CELL METAB, V13, P11, DOI 10.1016/j.cmet.2010.12.008; Baldwin AS, 2001, J CLIN INVEST, V107, P3, DOI 10…	170	23	24	2	10	MDPI	BASEL	ST ALBAN-ANLAGE 66, CH-4052 BASEL, SWITZERLAND		2073-4409		CELLS-BASEL	Cells	FEB	2019	8	2
J	Hamerman, D				Hamerman, D			Molecular-based therapeutic approaches in treatment of anorexia of aging and cancer cachexia	JOURNALS OF GERONTOLOGY SERIES A-BIOLOGICAL SCIENCES AND MEDICAL SCIENCES			English	Review							NF-KAPPA-B; CALORIC RESTRICTION MIMETICS; WEIGHT-LOSS; INSULIN-RESISTANCE; METABOLIC CHANGES; SERUM LEPTIN; CYTOKINE PRODUCTION; GERIATRIC CACHEXIA; PANCREATIC-CANCER; BODY-COMPOSITION	Loss of appetite, or anorexia, has profound implications for older persons, altering social interactions, reducing quality of life, and leading to weight loss with grave health consequences. Two conditions associated with anorexia considered in this article are the multidetermined anorexia of aging and the wasting syndrome termed cachexia induced by cancer. Nutritional interventions may have some…	Montefiore Med Ctr, Albert Einstein Coll Med, Dept Med, Resnick Gerontol Ctr, Bronx, NY 10467 USA		Hamerman, D (通讯作者)，Montefiore Med Ctr, Albert Einstein Coll Med, Dept Med, Resnick Gerontol Ctr, 111 E 210th St, Bronx, NY 10467 USA.	Hamermandj@aol.com						Ahima RS, 2000, ANNU REV PHYSIOL, V62, P413, DOI 10.1146/annurev.physiol.62.1.413; Argiles JM, 1999, MED RES REV, V19, P223, DOI 10.1002/(SICI)1098-1128(199905)19:3<223::AID-MED3>3.3.CO;2-E; ARMES PJ, 1992, BRIT J CANCER, V65, P481, DOI 10.1038/bjc.1992.98; Baldwin AS, 2001, J CLIN INVEST, V107, P3, DOI 10.1172/JCI11891; Banks WA, 2000, J AM AGING ASSOC, V23, P103, DOI 10.1007/s11357-000-0011-z; …	151	29	32	0	2	OXFORD UNIV PRESS INC	CARY	JOURNALS DEPT, 2001 EVANS RD, CARY, NC 27513 USA	1079-5006	1758-535X		J GERONTOL A-BIOL	J. Gerontol. Ser. A-Biol. Sci. Med. Sci.	AUG	2002	57	8
J	Mahran, RI; Hagras, MM; Sun, DX; Brenner, DE				Mahran, Rama I.; Hagras, Magda M.; Sun, Duxin; Brenner, Dean E.			Bringing Curcumin to the Clinic in Cancer Prevention: a Review of Strategies to Enhance Bioavailability and Efficacy	AAPS JOURNAL			English	Review						bioavailability; cancer chemoprevention; curcumin; drug delivery; pharmacokinetics	CHEMOPREVENTIVE AGENT CURCUMIN; GLUTATHIONE-S-TRANSFERASE; INDUCED HEPATOCELLULAR-CARCINOMA; GROWTH-SUPPRESSIVE ACTIVITY; DRUG-METABOLIZING-ENZYMES; SEE VOL. 102; IN-VITRO; ORAL BIOAVAILABILITY; PANCREATIC-CANCER; CELLULAR UPTAKE	Curcumin is widely available, inexpensive spice that has been used in ancient folk medicine for millennia, especially in India. Curcumin has the pharmacological properties that slow or reverse cellular proliferation and enhance apoptosis and differentiation associated with a diverse array of molecular effects. Despite its effective anticarcinogenesis properties, curcumin's poor solubility, instab…	[Mahran, Rama I.; Brenner, Dean E.] Univ Michigan, Dept Internal Med, Div Hematol Oncol, Med Sch,Med Ctr,Canc Ctr 2150, Ann Arbor, MI 48109 USA; [Mahran, Rama I.; Hagras, Magda M.] Suez Canal Univ, Dept Pharmacol, Coll Med, Ismailia, Egypt; [Sun, Duxin] Univ Michigan, Coll Pharm, Dept Pharmaceut, 428 Church St, Ann Arbor, MI 48109 USA		Mahran, RI (通讯作者)，Univ Michigan, Dept Internal Med, Div Hematol Oncol, Med Sch,Med Ctr,Canc Ctr 2150, Ann Arbor, MI 48109 USA.; Mahran, RI (通讯作者)，Suez Canal Univ, Dept Pharmacol, Coll Med, Ismailia, Egypt.	mahran@umich.edu	Hagras, Magda/K-6783-2012; Sun, Duxin/AAA-1774-2022; Hagras, Magda Mohamed/ABB-1837-2020	Hagras, Magda/0000-0002-6406-1588; Hagras, Magda Mohamed/0000-0002-6406-1588	Educational Affairs and Mission sector, Ministry of Higher Education of Egyptian government [JS-3062]; Kutsche Family Memorial Chair in Internal Medicine, Department of Internal Medicine, University of Michigan	Educational Affairs and Mission sector, Ministry of Higher Education of Egyptian government; Kutsche Family Memorial Chair in Internal Medicine, Department of Internal Medicine, University of Michigan(University of Michigan System)	The authors acknowledge support from The Educational Affairs and Mission sector, Ministry of Higher Education of Egyptian government for the grant number JS-3062 and the Kutsche Family Memorial Chair in Internal Medicine, Department of Internal Medicine, University of Michigan.	Aggarwal BB, 2015, MOLECULES, V20, P185, DOI 10.3390/molecules20010185; Aggarwal S, 2006, MOL PHARMACOL, V69, P195, DOI 10.1124/mol.105.017400; Aggarwal S, 2011, INT J CANCER, V129, P1611, DOI 10.1002/ijc.26132; Al-Hujaily EM, 2011, BREAST CANCER RES TR, V128, P97, DOI 10.1007/s10549-010-1089-3; Anand P, 2008, BIOCHEM PHARMACOL, V76, P1590, DOI 10.1016/j.bcp.2008.08.008; Anand P, 2007, MOL PHARMA…	160	46	48	2	52	SPRINGER	NEW YORK	ONE NEW YORK PLAZA, SUITE 4600, NEW YORK, NY, UNITED STATES	1550-7416			AAPS J	AAPS J.	JAN	2017	19	1
J	Dev, R; Bruera, E; Dalal, S				Dev, R.; Bruera, E.; Dalal, S.			Insulin resistance and body composition in cancer patients	ANNALS OF ONCOLOGY			English	Article						cancer cachexia; insulin resistance; body composition	PLACEBO-CONTROLLED TRIAL; CELL LUNG-CANCER; UBIQUITIN-PROTEASOME PATHWAY; PROTEIN ANABOLIC RESPONSE; SKELETAL-MUSCLE MASS; ADIPOSE-TISSUE; METABOLIC SYNDROME; WEIGHT-LOSS; PANCREATIC-CANCER; EICOSAPENTAENOIC ACID	Cancer cachexia, weight loss with altered body composition, is a multifactorial syndrome propagated by symptoms that impair caloric intake, tumor byproducts, chronic inflammation, altered metabolism, and hormonal abnormalities. Cachexia is associated with reduced performance status, decreased tolerance to chemotherapy, and increased mortality in cancer patients. Insulin resistance as a consequenc…	[Dev, R.; Bruera, E.; Dalal, S.] Univ Texas MD Anderson Canc Ctr, Dept Symptom Control & Palliat Med, Houston, TX 77030 USA		Dev, R (通讯作者)，Univ Texas MD Anderson Canc Ctr, Unit 1414, Dept Symptom Control & Palliat Med, Houston, TX 77030 USA.	rdev@mdanderson.org	Bruera, Eduardo/AAA-1550-2022		Helsinn	Helsinn	This supplement was made possible by funding support from Helsinn. Helsinn did not have any influence on the content and all items are subject to independent peer-review.	Abbott MJ, 2014, J APPL PHYSIOL, V117, P869, DOI 10.1152/japplphysiol.01380.2013; Agustsson T, 2007, CANCER RES, V67, P5531, DOI 10.1158/0008-5472.CAN-06-4585; Agustsson T, 2012, NUTRITION, V28, P851, DOI 10.1016/j.nut.2011.11.026; Ahren B, 1999, AM J PHYSIOL-REG I, V277, pR959, DOI 10.1152/ajpregu.1999.277.4.R959; Antoun S, 2013, CANCER-AM CANCER SOC, V119, P3377, DOI 10.1002/cncr.28218; Argiles…	150	53	54	0	6	OXFORD UNIV PRESS	OXFORD	GREAT CLARENDON ST, OXFORD OX2 6DP, ENGLAND	0923-7534	1569-8041		ANN ONCOL	Ann. Oncol.	FEB	2018	29
J	Feng, ZP; Hom, ME; Bearrood, TE; Rosenthal, ZC; Fernandez, D; Ondrus, AE; Gu, YC; McCormick, AK; Tomaske, MG; Marshall, CR; Kline, T; Chen, CH; Mochly-Rosen, D; Kuo, CJ; Chen, JK				Feng, Zhiping; Hom, Marisa E.; Bearrood, Thomas E.; Rosenthal, Zachary C.; Fernandez, Daniel; Ondrus, Alison E.; Gu, Yuchao; McCormick, Aaron K.; Tomaske, Madeline G.; Marshall, Cody R.; Kline, Toni; Chen, Che-Hong; Mochly-Rosen, Daria; Kuo, Calvin J.; Chen, James K.			Targeting colorectal cancer with small-molecule inhibitors of ALDH1B1	NATURE CHEMICAL BIOLOGY			English	Article; Early Access							ALDEHYDE DEHYDROGENASE 1B1; STEM-CELLS; TUMOR; MAINTENANCE; METABOLISM	Aldehyde dehydrogenases (ALDHs) are promising cancer drug targets, as certain isoforms are required for the survival of stem-like tumor cells. We have discovered selective inhibitors of ALDH1B1, a mitochondria! enzyme that promotes colorectal and pancreatic cancer. We describe bicyclic imidazoliums and guanidines that target the ALDH1B1 active site with comparable molecular interactions and poten…	[Feng, Zhiping; Hom, Marisa E.; Bearrood, Thomas E.; Rosenthal, Zachary C.; Ondrus, Alison E.; Marshall, Cody R.; Chen, Che-Hong; Mochly-Rosen, Daria; Chen, James K.] Stanford Univ, Dept Chem & Syst Biol, Stanford, CA 94305 USA; [Fernandez, Daniel] Stanford Univ, Macromol Struct Knowledge Ctr, Stanford, CA 94305 USA; [Fernandez, Daniel] Stanford Univ, Stanford ChEM H, Stanford, CA 94305 USA; [Gu,…		Chen, JK (通讯作者)，Stanford Univ, Dept Chem & Syst Biol, Stanford, CA 94305 USA.; Chen, JK (通讯作者)，Stanford Univ, Dept Dev Biol, Stanford, CA 94305 USA.; Chen, JK (通讯作者)，Stanford Univ, Dept Chem, Stanford, CA 94305 USA.	jameschen@stanford.edu	Chen, James/G-9972-2011	Chen, James/0000-0002-9220-8436; Mochly-Rosen, Daria/0000-0002-6691-8733	National Institutes of Health [R35 GM127030, R01 CA244334, R01 GM113100, U01 CA217851, U54 CA224081, R01 AA11147, F32 CA183527, P41 GM103393, P30 CA124435]; SPARK at Stanford; Weston Havens Foundation; Emerson Collective; Human Cancer Models Initiative; Stand Up to Cancer; NIH S10 Shared Instrument grant [S10 OD026831, S10 OD028697]; U.S. Department of Energy, Office of Science and Office of Basi…	National Institutes of Health(United States Department of Health & Human ServicesNational Institutes of Health (NIH) - USA); SPARK at Stanford; Weston Havens Foundation; Emerson Collective; Human Cancer Models Initiative; Stand Up to Cancer; NIH S10 Shared Instrument grant; U.S. Department of Energy, Office of Science and Office of Basic Energy Sciences(United States Department of Energy (DOE)); …	We thank T. Hurley for the vector for bacterial ALDH1B1 expression, E. Patton for ALDH1A3<SUP>-/-</SUP> A375 cells, P. Beachy for Shh-LIGHT2 cells, G. Ponhert for BOPIDY azide and S. Swick for assistance with compound characterization. This work was supported by the National Institutes of Health (R35 GM127030, R01 CA244334 and R01 GM113100 to J.K.C.; U01 CA217851 and U54 CA224081 to C.J.K.; R01 A…	Ahlers JD, 2002, P NATL ACAD SCI USA, V99, P13020, DOI 10.1073/pnas.192251199; Bastide A, 2018, ONCOGENESIS, V7, DOI 10.1038/s41389-018-0044-8; BENJAMINI Y, 1995, J R STAT SOC B, V57, P289, DOI 10.1111/j.2517-6161.1995.tb02031.x; Brinkman EK, 2014, NUCLEIC ACIDS RES, V42, DOI 10.1093/nar/gku936; Campeau E, 2009, PLOS ONE, V4, DOI 10.1371/journal.pone.0006529; Casazza A, 2013, CANCER CELL, V24, P6…	60	0	0	1	1	NATURE PORTFOLIO	BERLIN	HEIDELBERGER PLATZ 3, BERLIN, 14197, GERMANY	1552-4450	1552-4469		NAT CHEM BIOL	Nat. Chem. Biol.
J	Guan, XY; Guan, XL; Jiao, ZY				Guan, Xiao-ying; Guan, Xiao-li; Jiao, Zuo-yi			Improving therapeutic resistance: beginning with targeting the tumor microenvironment	JOURNAL OF CHEMOTHERAPY			English	Review; Early Access						Tumor microenvironment; therapeutic resistance; tumor metastasis; target therapy; chemotherapy; immunotherapy	CANCER-ASSOCIATED FIBROBLASTS; CELL LUNG-CANCER; TENASCIN-C; PHASE-I; GLUCOSE-METABOLISM; ANTITUMOR-ACTIVITY; PANCREATIC-CANCER; COLORECTAL-CANCER; OXIDATIVE STRESS; HYPOXIA	Cancer is a serious threat to human health and life. The tumor microenvironment (TME) not only plays a key role in the occurrence, development and metastasis of cancer, but also has a profound impact on treatment resistance. To improve and solve this problem, an increasing number of strategies targeting the TME have been proposed, and great progress has been made in recent years. This article rev…	[Guan, Xiao-ying] Lanzhou Univ, Hosp 2, Pathol Dept, Lanzhou, Gansu, Peoples R China; [Guan, Xiao-li] Lanzhou Univ, Hosp 2, Gen Med Dept, Lanzhou, Gansu, Peoples R China; [Jiao, Zuo-yi] Lanzhou Univ, Dept Gen Surg 1, Hosp 2, 82 Cuiying Gate, Lanzhou 730030, Gansu, Peoples R China		Jiao, ZY (通讯作者)，Lanzhou Univ, Dept Gen Surg 1, Hosp 2, 82 Cuiying Gate, Lanzhou 730030, Gansu, Peoples R China.	jiazy@lzu.edu.cn			Health Industry Scientific Research Program of Gansu Province [GSWSKY2020-78]; Lanzhou Science and Technology Development Guiding Plan Project [2019-ZD-54]; Science and Technology Plan Project of Gansu Province [20JR5RA323]	Health Industry Scientific Research Program of Gansu Province; Lanzhou Science and Technology Development Guiding Plan Project; Science and Technology Plan Project of Gansu Province	This work was supported by the Health Industry Scientific Research Program of Gansu Province (GSWSKY2020-78), Lanzhou Science and Technology Development Guiding Plan Project (2019-ZD-54), Science and Technology Plan Project of Gansu Province (20JR5RA323).	Abbasi Mehran Mesgari, 2015, Asian Pac J Cancer Prev, V16, P6947; Acharyya S, 2012, CELL, V150, P165, DOI 10.1016/j.cell.2012.04.042; Achison M, 2003, ONCOGENE, V22, P3431, DOI 10.1038/sj.onc.1206434; Akiyama K, 2012, AM J PATHOL, V180, P1283, DOI 10.1016/j.ajpath.2011.11.029; Amornsupak K, 2014, BMC CANCER, V14, DOI 10.1186/1471-2407-14-955; Anderberg C, 2009, CELL CYCLE, V8, P1461, DOI 10.4161/…	172	1	1	12	16	TAYLOR & FRANCIS LTD	ABINGDON	2-4 PARK SQUARE, MILTON PARK, ABINGDON OR14 4RN, OXON, ENGLAND	1120-009X	1973-9478		J CHEMOTHERAPY	J. Chemother.
J	Schneider, MA; Heeb, L; Beffinger, MM; Pantelyushin, S; Linecker, M; Roth, L; Lehmann, K; Ungethum, U; Kobold, S; Graf, R; Van den Broek, M; Vom Berg, J; Gupta, A; Clavien, PA				Schneider, Marcel Andre; Heeb, Laura; Beffinger, Michal Mateusz; Pantelyushin, Stanislav; Linecker, Michael; Roth, Lilian; Lehmann, Kuno; Ungethum, Udo; Kobold, Sebastian; Graf, Rolf; Van den Broek, Maries; Vom Berg, Johannes; Gupta, Anurag; Clavien, Pierre-Alain			Attenuation of peripheral serotonin inhibits tumor growth and enhances immune checkpoint blockade therapy in murine tumor models	SCIENCE TRANSLATIONAL MEDICINE			English	Article							PLASMA SEROTONIN; OLD MOLECULE; CANCER; ACTIVATION; FLUOXETINE; PLATELETS; PROMOTES; CELLS; 5-HT; INFLAMMATION	Platelet-derived peripheral serotonin has pleiotropic effects on coagulation, metabolism, tissue regeneration, and cancer growth; however, the effect of serotonin on the tumor microenvironment remains understudied. Peripheral serotonin-deficient (Tph1(-/-)) mice displayed reduced growth of subcutaneous and orthotopically injected syngeneic murine pancreatic and colorectal cancers with enhanced ac…	[Schneider, Marcel Andre; Heeb, Laura; Linecker, Michael; Roth, Lilian; Ungethum, Udo; Graf, Rolf; Gupta, Anurag; Clavien, Pierre-Alain] Univ Hosp Zurich, Lab Swiss HepatoPancreat Biliary HPB, Raemistr 100, CH-8091 Zurich, Switzerland; [Schneider, Marcel Andre; Heeb, Laura; Linecker, Michael; Roth, Lilian; Ungethum, Udo; Graf, Rolf; Gupta, Anurag; Clavien, Pierre-Alain] Univ Hosp Zurich, Transpla…		Gupta, A; Clavien, PA (通讯作者)，Univ Hosp Zurich, Lab Swiss HepatoPancreat Biliary HPB, Raemistr 100, CH-8091 Zurich, Switzerland.; Gupta, A; Clavien, PA (通讯作者)，Univ Hosp Zurich, Transplantat Ctr, Dept Surg, Raemistr 100, CH-8091 Zurich, Switzerland.; Gupta, A; Clavien, PA (通讯作者)，Univ Zurich, Raemistr 100, CH-8091 Zurich, Switzerland.	anurag.gupta@usz.ch; clavien@access.uzh.ch	Berg, Johannes vom/B-8983-2018; Schneider, Marcel André/AAW-9712-2020; Lehmann, Kuno/M-8504-2016; van den Broek, Maries/G-4128-2016	Berg, Johannes vom/0000-0002-4086-1564; Schneider, Marcel André/0000-0002-6723-8879; Lehmann, Kuno/0000-0002-6177-9543; Beffinger, Michal/0000-0002-6916-7517; Graf, Rolf/0000-0001-7449-7302; Heeb, Laura/0000-0003-3362-5966; Pantelyushin, Stanislav/0000-0002-3490-3860; van den Broek, Maries/0000-0002-9489-3692; Kobold, Sebastian/0000-0002-5612-4673; Linecker, MD PhD, Michael/0000-0002-0721-6811	Swiss National Science Foundation [S-87002-09-01, 310030_185029]; Sassella Foundation [19/06]; Forschungskredit CanDoc of the University of Zurich [FK-17-037]; Wolfermann-Nageli-Stiftung; Clinical Research Priority Program ("non-resectable liver tumors -from palliation to cure") of the University Hospital Zurich; Novartis Foundation for medical-biological research [16C231]; Swiss Cancer Research …	Swiss National Science Foundation(Swiss National Science Foundation (SNSF)European Commission); Sassella Foundation; Forschungskredit CanDoc of the University of Zurich; Wolfermann-Nageli-Stiftung; Clinical Research Priority Program ("non-resectable liver tumors -from palliation to cure") of the University Hospital Zurich; Novartis Foundation for medical-biological research(UK Research & Innovati…	This study was funded by grants of the Swiss National Science Foundation (S-87002-09-01 to P.-A.-C.), the Sassella Foundation (19/06 to A.G.), Forschungskredit CanDoc of the University of Zurich (FK-17-037 to M.A.S.), and the Wolfermann-Nageli-Stiftung (to M.A.S.). Further financial support came from the Clinical Research Priority Program ("non-resectable liver tumors -from palliation to cure") o…	Abid S, 2012, AM J PHYSIOL-LUNG C, V303, pL500, DOI 10.1152/ajplung.00049.2012; Alvarez JC, 1999, EUR NEUROPSYCHOPHARM, V10, P31, DOI 10.1016/S0924-977X(99)00048-6; Amireault P, 2013, ACS CHEM NEUROSCI, V4, P64, DOI 10.1021/cn300154j; Baganz NL, 2013, ACS CHEM NEUROSCI, V4, P48, DOI 10.1021/cn300186b; Bambace NM, 2011, J THROMB HAEMOST, V9, P237, DOI 10.1111/j.1538-7836.2010.04131.x; Becker AS, 2…	73	3	3	16	42	AMER ASSOC ADVANCEMENT SCIENCE	WASHINGTON	1200 NEW YORK AVE, NW, WASHINGTON, DC 20005 USA	1946-6234	1946-6242		SCI TRANSL MED	Sci. Transl. Med.	SEP 15	2021	13	611
J	Guo, YY; Xiao, YY; Guo, HC; Zhu, HY; Chen, D; Wang, JL; Deng, JJ; Lan, JJ; Liu, XD; Zhang, QY; Bai, YH				Guo, Yangyang; Xiao, Yanyi; Guo, Hangcheng; Zhu, Hengyue; Chen, Dong; Wang, Jilong; Deng, Junjie; Lan, Junjie; Liu, Xiaodong; Zhang, Qiyu; Bai, Yongheng			The anti-dysenteric drug fraxetin enhances anti-tumor efficacy of gemcitabine aria suppresses pancreatic cancer development by antagonizing STAT3 activation	AGING-US			English	Article						fraxetin; pancreatic ductal adenocarcinoma; gemcitabine; STAT3; oxidative stress	JAK/STAT SIGNALING PATHWAY; MESENCHYMAL TRANSITION; CELL-LINES; PROLIFERATION; COMBINATION; METASTASIS; APOPTOSIS; GROWTH; EMT; CHEMORESISTANCE	Fraxetin, a natural product isolated and purified from the bark of Fraxinus bungeana A.DC., has antiinflammatory, analgesic, and anti-dysenteric activities. This study aimed to investigate the anti-tumor effects of fraxetin in pancreatic ductal adenocarcinoma (PDA). The effects of fraxetin on the malignant biological behavior of PDA were evaluated. Besides, the effects of fraxetin on the sensitiv…	[Guo, Yangyang; Xiao, Yanyi; Guo, Hangcheng; Zhu, Hengyue; Bai, Yongheng] Wenzhou Med Univ, Affiliated Hosp 1, Key Lab Diag & Treatment Severe Hepatopancreat Di, Wenzhou 325000, Peoples R China; [Chen, Dong] Sixth Peoples Hosp Wenzhou City, Wenzhou 325000, Peoples R China; [Wang, Jilong; Deng, Junjie] Univ Chinese Acad Sci, Wenzhou Inst, Engn Res Ctr, Clin Funct Mat & Diag & Treatment Devices Zhe…		Bai, YH (通讯作者)，Wenzhou Med Univ, Affiliated Hosp 1, Key Lab Diag & Treatment Severe Hepatopancreat Di, Wenzhou 325000, Peoples R China.; Bai, YH (通讯作者)，Wenzhou Med Univ, Sch Publ Hlth & Management, Platform Radiat Protect & Emergency Preparednes, Wenzhou 325000, Peoples R China.; Zhang, QY; Bai, YH (通讯作者)，Wenzhou Med Univ, Affiliated Hosp 1, Dept Hepatopancreatobiliary Surg, Wenzhou 325000, Peopl…	qiyu_zhang@wmu.edu.cn; wzbyh@wmu.edu.cn		Guo, Yangyang/0000-0002-4070-8703	Wenzhou Science and Technology Plan Project, China [Y20180100]; Key Laboratory of Diagnosis andTreatment of Severe Hepato-Pancreatic Diseases of Zhejiang Province [2018E10008]	Wenzhou Science and Technology Plan Project, China; Key Laboratory of Diagnosis andTreatment of Severe Hepato-Pancreatic Diseases of Zhejiang Province	This study was sponsored by Wenzhou Science and Technology Plan Project, China (Grant No. Y20180100) and Key Laboratory of Diagnosis andTreatment of Severe Hepato-Pancreatic Diseases of Zhejiang Province (Grant No. 2018E10008) .	Bagratuni T, 2020, EUR J CANCER, V126, P125, DOI 10.1016/j.ejca.2019.11.017; Bai XL, 2014, CANCER LETT, V355, P281, DOI 10.1016/j.canlet.2014.09.048; Bai YH, 2016, INT J MOL MED, V37, P1317, DOI 10.3892/ijmm.2016.2546; Beatty GL, 2013, CLIN CANCER RES, V19, P6286, DOI 10.1158/1078-0432.CCR-13-1320; Bhat AA, 2018, ONCOGENE, V37, P6011, DOI 10.1038/s41388-018-0388-8; Bi YL, 2018, PHYTOMEDICINE, V39…	49	4	4	5	6	IMPACT JOURNALS LLC	ORCHARD PARK	6666 E QUAKER ST, STE 1, ORCHARD PARK, NY 14127 USA	1945-4589			AGING-US	Aging-US	JUL 28	2021	13	14
J	Nimmakayala, RK; Leon, F; Rachagani, S; Rauth, S; Nallasamy, P; Marimuthu, S; Shailendra, GK; Chhonker, YS; Chugh, S; Chirravuri, R; Gupta, R; Mallya, K; Prajapati, DR; Lele, SM; Caffrey, TC; Grem, JL; Grandgenett, PM; Hollingsworth, MA; Murry, DJ; Batra, SK; Ponnusamy, MP				Nimmakayala, Rama Krishna; Leon, Frank; Rachagani, Satyanarayana; Rauth, Sanchita; Nallasamy, Palanisamy; Marimuthu, Saravanakumar; Shailendra, Gautam K.; Chhonker, Yashpal S.; Chugh, Seema; Chirravuri, Ramakanth; Gupta, Rohitesh; Mallya, Kavita; Prajapati, Dipakkumar R.; Lele, Subodh M.; C. Caffrey, Thomas; L. Grem, Jean; Grandgenett, Paul M.; Hollingsworth, Michael A.; Murry, Daryl J.; Batra, S…			Metabolic programming of distinct cancer stem cells promotes metastasis of pancreatic ductal adenocarcinoma	ONCOGENE			English	Article							OXIDATIVE-PHOSPHORYLATION; MITOCHONDRIAL BIOGENESIS; TUMOR-GROWTH; IDENTIFICATION; GLIOBLASTOMA; GEMCITABINE; PLASTICITY; RESISTANCE; BIOMARKER	Pancreatic ductal adenocarcinoma (PDAC) metastasizes to distant organs, which is the primary cause of mortality; however, specific features mediating organ-specific metastasis remain unexplored. Emerging evidence demonstrates that cancer stem cells (CSCs) and cellular metabolism play a pivotal role in metastasis. Here we investigated the role of distinct subtypes of pancreatic CSCs and their meta…	[Nimmakayala, Rama Krishna; Leon, Frank; Rachagani, Satyanarayana; Rauth, Sanchita; Nallasamy, Palanisamy; Marimuthu, Saravanakumar; Shailendra, Gautam K.; Chugh, Seema; Chirravuri, Ramakanth; Gupta, Rohitesh; Mallya, Kavita; Batra, Surinder K.; Ponnusamy, Moorthy P.] Univ Nebraska, Med Ctr, Coll Med, Dept Biochem & Mol Biol, Omaha, NE 68198 USA; [Chhonker, Yashpal S.; Murry, Daryl J.] Univ Nebra…		Batra, SK; Ponnusamy, MP (通讯作者)，Univ Nebraska, Med Ctr, Coll Med, Dept Biochem & Mol Biol, Omaha, NE 68198 USA.; Batra, SK; Ponnusamy, MP (通讯作者)，Univ Nebraska, Med Ctr, Eppley Inst Res Canc & Allied Dis, Fred & Pamela Buffett Canc Ctr, Omaha, NE 68198 USA.	sbatra@unmc.edu; mpalanim@unmc.edu	Gautam, Shailendra/GLQ-9528-2022; Nallasamy, Palanisamy/AAH-7727-2021; Gautam, Shailendra/ABD-2991-2021; Marimuthu, Saravanakumar/AAJ-2878-2021; Prajapati, Dipakkumar R/AAH-7578-2021; Nimmakayala, Rama Krishna/CAG-5670-2022	Gautam, Shailendra/0000-0002-8959-1331; Marimuthu, Saravanakumar/0000-0003-3640-5408; Prajapati, Dipakkumar R/0000-0001-8954-890X; Nimmakayala, Rama Krishna/0000-0003-4637-4828; gupta, rohitesh/0000-0001-8515-5869	National Institutes of Health [P01 CA217798, R01 CA210637, R01 CA183459, R01 CA195586, R01 CA201444, R01 CA228524, U01 CA200466, R01 CA247471, R50CA211462, P50CA12729, U01 CA210240]; Nebraska Department of Health and Human Services [LB595]	National Institutes of Health(United States Department of Health & Human ServicesNational Institutes of Health (NIH) - USA); Nebraska Department of Health and Human Services	We thank Craig Semerad, Victoria B. Smith, and Samantha Wall of the Flow Cytometry Research Facility, University of Nebraska Medical Center, for assisting with flow cytometry. We thank Janice A. Taylor and James R. Talaska of the Advanced Microscopy Core Facility at the University of Nebraska Medical Center for assisting with confocal microscopy. Further, we thank Dr. Kelly Stauch, Seahorse Core …	Akada M, 2005, CLIN CANCER RES, V11, P3094, DOI 10.1158/1078-0432.CCR-04-1785; Bhagwandin VJ, 2016, PLOS ONE, V11, DOI 10.1371/journal.pone.0148807; Celia-Terrassa T, 2019, NAT COMMUN, V10, DOI 10.1038/s41467-019-08509-2; Charafe-Jauffret E, 2009, CANCER RES, V69, P1302, DOI 10.1158/0008-5472.CAN-08-2741; Ciavardelli D, 2014, CELL DEATH DIS, V5, DOI 10.1038/cddis.2014.285; De Luca A, 2015, ONCOTA…	48	22	22	4	15	SPRINGERNATURE	LONDON	CAMPUS, 4 CRINAN ST, LONDON, N1 9XW, ENGLAND	0950-9232	1476-5594		ONCOGENE	Oncogene	JAN 7	2021	40	1
J	Gao, SH; Shi, ZZ; Li, X; Li, WZ; Wang, YL; Liu, ZM; Jiang, J				Gao, Shuhong; Shi, Zhengzheng; Li, Xin; Li, Wenzhi; Wang, Yiling; Liu, Zhiming; Jiang, Jie			Fatostatin suppresses growth and enhances apoptosis by blocking SREBP-regulated metabolic pathways in endometrial carcinoma	ONCOLOGY REPORTS			English	Article						fatostatin; SREBP; endometrial carcinoma; lipid metabolism; caspase	FATTY-ACID SYNTHASE; TUMOR-CELL GROWTH; PROSTATE-CANCER; INHIBITION; PROLIFERATION; CHOLESTEROL; THERAPY; DEATH; TRANSFORMATION; ACTIVATION	Fatostatin, a chemical inhibitor of the sterol regulatory element-binding protein (SREBP) pathway, has been reported to possess high antitumor activity against prostate and pancreatic cancer. The main aim of the present study was to investigate the effects and mechanism of fatostatin in endometrial carcinoma (EC). In the present study, we determined that fatostatin inhibited EC cell viability and…	[Gao, Shuhong; Li, Wenzhi; Wang, Yiling; Liu, Zhiming; Jiang, Jie] Shandong Univ, Dept Obstet & Gynecol, Qilu Hosp, 107 Wenhua Xi Rd, Jinan 250012, Shandong, Peoples R China; [Gao, Shuhong] Binzhou Med Univ, Dept Obstet & Gynecol, Affiliated Hosp, Binzhou 256603, Shandong, Peoples R China; [Shi, Zhengzheng] Wenzhou Med Univ, Affiliated Hosp 1, Dept Gynecol, Wenzhou 325000, Zhejiang, Peoples R Chi…		Jiang, J (通讯作者)，Shandong Univ, Dept Obstet & Gynecol, Qilu Hosp, 107 Wenhua Xi Rd, Jinan 250012, Shandong, Peoples R China.	qljiangjie@sdu.edu.cn			National Natural Science Foundation of China [81372808]	National Natural Science Foundation of China(National Natural Science Foundation of China (NSFC))	This study was supported by a grant from the National Natural Science Foundation of China (no. 81372808).	Byrne FL, 2014, CANCER RES, V74, P5832, DOI 10.1158/0008-5472.CAN-14-0254; DeBerardinis RJ, 2008, CURR OPIN GENET DEV, V18, P54, DOI 10.1016/j.gde.2008.02.003; Eberhard Y, 2011, ONCOTARGET, V2, P186; Freeman MR, 2007, STEROIDS, V72, P210, DOI 10.1016/j.steroids.2006.11.012; Gholkar AA, 2016, J BIOL CHEM, V291, P17001, DOI 10.1074/jbc.C116.737346; Goldstein JL, 2006, CELL, V124, P35, DOI 10.1016/j…	38	14	14	1	16	SPANDIDOS PUBL LTD	ATHENS	POB 18179, ATHENS, 116 10, GREECE	1021-335X	1791-2431		ONCOL REP	Oncol. Rep.	APR	2018	39	4
J	Dekhne, AS; Shah, K; Ducker, GS; Katinas, JM; Wong-Roushar, J; Nayeen, MJ; Doshi, A; Ning, CW; Bao, X; Fruhauf, J; Liu, J; Wallace-Povirk, A; O'Connor, C; Dzinic, SH; White, K; Kushner, J; Kim, S; Huttemann, M; Polin, L; Rabinowitz, JD; Li, J; Hou, ZJ; Dann, CE; Gangjee, A; Matherly, LH				Dekhne, Aamod S.; Shah, Khushbu; Ducker, Gregory S.; Katinas, Jade M.; Wong-Roushar, Jennifer; Nayeen, Md Junayed; Doshi, Arpit; Ning, Changwen; Bao, Xun; Fruhauf, Josephine; Liu, Jenney; Wallace-Povirk, Adrianne; O'Connor, Carrie; Dzinic, Sijana H.; White, Kathryn; Kushner, Juiwanna; Kim, Seongho; Huttemann, Maik; Polin, Lisa; Rabinowitz, Joshua D.; Li, Jing; Hou, Zhanjun; Dann, Charles E., III;…			Novel Pyrrolo[3,2-d]pyrimidine Compounds Target Mitochondrial and Cytosolic One-carbon Metabolism with Broad-spectrum Antitumor Efficacy	MOLECULAR CANCER THERAPEUTICS			English	Article							COUPLED FOLATE TRANSPORTER; GLYCINAMIDE RIBONUCLEOTIDE FORMYLTRANSFERASE; RECEPTOR-ALPHA; 6-SUBSTITUTED PYRROLO; THIENOYL ANTIFOLATE; PURINE BIOSYNTHESIS; SERINE CATABOLISM; CELLULAR UPTAKE; CARRIER; CANCER	Folate-dependent one-carbon (C1) metabolism is compartmentalized into the mitochondria and cytosol and supports cell growth through nucleotide and amino acid biosynthesis. Mitochondrial C1 metabolism, including serine hydroxymethyltransferase (SHMT) 2, provides glycine, NAD(P)H, ATP, and C1 units for cytosolic biosynthetic reactions, and is implicated in the oncogenic phenotype across a wide rang…	[Dekhne, Aamod S.; Bao, Xun; Fruhauf, Josephine; Wallace-Povirk, Adrianne; O'Connor, Carrie; Dzinic, Sijana H.; White, Kathryn; Kushner, Juiwanna; Kim, Seongho; Polin, Lisa; Li, Jing; Hou, Zhanjun; Matherly, Larry H.] Wayne State Univ, Sch Med, Dept Oncol, Detroit, MI USA; [Dekhne, Aamod S.; Bao, Xun; Fruhauf, Josephine; Wallace-Povirk, Adrianne; O'Connor, Carrie; Dzinic, Sijana H.; White, Kathry…		Matherly, LH (通讯作者)，Barbara Ann Karmanos Canc Inst, Mol Therapeut Program, 4100 John R St, Detroit, MI 48201 USA.; Gangjee, A (通讯作者)，Duquesne Univ, 600 Forbes Ave, Pittsburgh, PA 15282 USA.; Dann, CE (通讯作者)，Indiana Univ, 800 E Kirkwood Ave, Bloomington, IN 47405 USA.	cedann@indiana.edu; gangjee@duq.edu; matherly@karmanos.org	NING, Changwen/AAW-9252-2020; Wong, Jennifer/AAX-6915-2021; Dann, Charles E/C-2747-2018	Wong, Jennifer/0000-0002-3278-3711; Doshi, Arpit/0000-0001-5550-9742; Huttemann, Maik/0000-0001-6310-7081; Wallace-Povirk, Adrianne/0000-0002-9562-5892; Nayeen, Md Junayed/0000-0002-4425-3101; Ducker, Gregory/0000-0002-8651-6846; DEKHNE, AAMOD/0000-0002-2481-1858	NIH [R01 CA53535, R01 CA152316, K99 CA215307, DP1DK113643, R01 CA163591, R01 CA166711]; Karmanos Cancer Institute; Eunice and Milton Ring Endowed Chair for Cancer Research; Duquesne University Adrian Van Kaam Chair in Scholarly Excellence; Wayne State University; NIH Center grant [P30 CA022453]; [T32 CA009531]; [F30 CA228221]; NATIONAL CANCER INSTITUTE [R01CA163591, T32CA009531, K99CA215307, R00C…	NIH(United States Department of Health & Human ServicesNational Institutes of Health (NIH) - USA); Karmanos Cancer Institute; Eunice and Milton Ring Endowed Chair for Cancer Research; Duquesne University Adrian Van Kaam Chair in Scholarly Excellence; Wayne State University; NIH Center grant(United States Department of Health & Human ServicesNational Institutes of Health (NIH) - USA); ; ; NATIONAL…	This work was supported in part by R01 CA53535 (to L.H. Matherly and Z. Hou), R01 CA152316 (to L.H. Matherly and A. Gangjee), K99 CA215307 (to G.S. Ducker), DP1DK113643 (to J.D. Rabinowitz), R01 CA163591 (to J.D. Rabinowitz), and R01 CA166711 (to A Gangjee, L.H. Matherly, and C.E. Dann) from the NIH, a pilot Small Molecule Drug Discovery Grant from the Karmanos Cancer Institute (to Z. Hou and L.H…	Altschul SF, 2005, FEBS J, V272, P5101, DOI 10.1111/j.1742-4658.2005.04945.x; ALTSCHUL SF, 1990, J MOL BIOL, V215, P403, DOI 10.1016/S0022-2836(05)80360-2; Chattopadhyay S, 2007, MOL CANCER THER, V6, P404, DOI 10.1158/1535-7163.MCT-06-0343; Cherian C, 2013, CANCER CHEMOTH PHARM, V71, P999, DOI 10.1007/s00280-013-2094-0; Clasquin Michelle F, 2012, Curr Protoc Bioinformatics, VChapter 14, DOI 10.10…	54	17	17	1	18	AMER ASSOC CANCER RESEARCH	PHILADELPHIA	615 CHESTNUT ST, 17TH FLOOR, PHILADELPHIA, PA 19106-4404 USA	1535-7163	1538-8514		MOL CANCER THER	Mol. Cancer Ther.	OCT	2019	18	10
S	Gallagher, EJ; LeRoith, D			Annals NY Acad Sci	Gallagher, Emily Jane; LeRoith, Derek			Diabetes, cancer, and metformin: connections of metabolism and cell proliferation	YEAR IN DIABETES AND OBESITY	Annals of the New York Academy of Sciences		English	Article; Book Chapter						diabetes; insulin resistance; cancer; metformin	GROWTH-FACTOR-I; GLUCOSE-TRANSPORTER ISOFORMS; INSULIN-RECEPTOR EXPRESSION; IGF-BINDING PROTEIN-3; BREAST-CANCER; PANCREATIC-CANCER; COLORECTAL-CANCER; CIRCULATING INSULIN; C-PEPTIDE; HEPATIC GLUCONEOGENESIS	Diabetes is associated with an increased risk of developing and dying from cancer. This increased risk may be due to hyperglycemia, hyperinsulinemia, and insulin resistance or other factors. Metformin has recently gained much attention as it appears to reduce cancer incidence and improve prognosis of patients with diabetes. In vitro data and animal studies support these findings from human epidem…	[Gallagher, Emily Jane; LeRoith, Derek] Mt Sinai Med Ctr, Dept Med, Div Endocrinol Diabet & Bone Dis, New York, NY 10029 USA		LeRoith, D (通讯作者)，Mt Sinai Med Ctr, Dept Med, Div Endocrinol Diabet & Bone Dis, Box 1055,1 Gustave L Levy Pl, New York, NY 10029 USA.	Derek.LeRoith@mssm.edu						Albanes D, 2009, JNCI-J NATL CANCER I, V101, P1272, DOI 10.1093/jnci/djp260; Algire C, 2010, ENDOCR-RELAT CANCER, V17, P351, DOI 10.1677/ERC-09-0252; Armoni M, 2002, J CLIN ENDOCR METAB, V87, P5312, DOI 10.1210/jc.2002-020318; Baer SC, 1997, J AM ACAD DERMATOL, V37, P575, DOI 10.1016/S0190-9622(97)70174-9; Barone BB, 2008, JAMA-J AM MED ASSOC, V300, P2754, DOI 10.1001/jama.2008.824; Basevi V, 201…	138	136	140	4	26	BLACKWELL SCIENCE PUBL	OXFORD	OSNEY MEAD, OXFORD OX2 0EL, ENGLAND	0077-8923		978-1-57331-847-1	ANN NY ACAD SCI	Ann.NY Acad.Sci.		2011	1243
J	Muscaritoli, M; Arends, J; Aapro, M				Muscaritoli, Maurizio; Arends, Jann; Aapro, Matti			From guidelines to clinical practice: a roadmap for oncologists for nutrition therapy for cancer patients	THERAPEUTIC ADVANCES IN MEDICAL ONCOLOGY			English	Review						cachexia; clinical nutrition; ESPEN guidelines; malnutrition; nutritional status; oncology	QUALITY-OF-LIFE; PERCUTANEOUS ENDOSCOPIC GASTROSTOMY; COLORECTAL-CANCER; PANCREATIC-CANCER; BODY-COMPOSITION; CHRONIC DISEASES; CONTROLLED-TRIAL; POSITION PAPER; SCREENING TOOL; MALNUTRITION	Tackling malnutrition in cancer patients remains one of the most challenging tasks in clinical practice. Even though robust evidence exists stressing the role of nutritional status in relation to treatment outcome, its appropriate consideration in clinical practice is often lacking. In this review, we discuss the significance of nutritional status and of malnutrition for the cancer patient. Drawn…	[Muscaritoli, Maurizio] Sapienza Univ Rome, Dept Translat & Precis Med, Viale Univ 37, I-00185 Rome, Italy; [Arends, Jann] Univ Freiburg, Dept Med 1, Freiburg, Germany; [Aapro, Matti] Clin Genolier, Ctr Clin, Genolier, Switzerland		Muscaritoli, M (通讯作者)，Sapienza Univ Rome, Dept Translat & Precis Med, Viale Univ 37, I-00185 Rome, Italy.	maurizio.muscaritoli@uniroma1.it	Arends, Jann/AAI-4848-2020	Arends, Jann/0000-0002-5783-9419	Fresenius Kabi Deutschland GmbH; Medizin und Markt, a medical agency	Fresenius Kabi Deutschland GmbH; Medizin und Markt, a medical agency	The project received funding from Fresenius Kabi Deutschland GmbH. Medical writing assistance, supported financially by Fresenius Kabi Deutschland GmbH, was provided by Medizin und Markt, a medical agency, during the preparation of this article. The sponsor had no role in the writing process of the publication. The authors are fully responsible for all content and editorial decisions, were involv…	Aapro M, 2014, ANN ONCOL, V25, P1492, DOI 10.1093/annonc/mdu085; Abbott J, 2016, SUPPORT CARE CANCER, V24, P3883, DOI 10.1007/s00520-016-3196-0; Adamsen L, 2009, BMJ-BRIT MED J, V339, DOI 10.1136/bmj.b3410; Agarwal E, 2012, CLIN NUTR, V31, P995, DOI 10.1016/j.clnu.2012.05.014; Alberda C, 2017, NUTR CLIN PRACT, V32, P664, DOI 10.1177/0884533617725050; American Society of Clinical Oncology, CANC PR…	85	31	31	2	7	SAGE PUBLICATIONS LTD	LONDON	1 OLIVERS YARD, 55 CITY ROAD, LONDON EC1Y 1SP, ENGLAND	1758-8340	1758-8359		THER ADV MED ONCOL	Ther. Adv. Med. Oncol.	NOV	2019	11
J	Ying, HQ; Kimmelman, AC; Lyssiotis, CA; Hua, SJ; Chu, GC; Fletcher-Sananikone, E; Locasale, JW; Son, J; Zhang, HL; Coloff, JL; Yan, HY; Wang, W; Chen, SJ; Viale, A; Zheng, HW; Paik, JH; Lim, C; Guimaraes, AR; Martin, ES; Chang, J; Hezel, AF; Perry, SR; Hu, J; Gan, BY; Xiao, YH; Asara, JM; Weissleder, R; Wang, YA; Chin, L; Cantley, LC; DePinho, RA				Ying, Haoqiang; Kimmelman, Alec C.; Lyssiotis, Costas A.; Hua, Sujun; Chu, Gerald C.; Fletcher-Sananikone, Eliot; Locasale, Jason W.; Son, Jaekyoung; Zhang, Hailei; Coloff, Jonathan L.; Yan, Haiyan; Wang, Wei; Chen, Shujuan; Viale, Andrea; Zheng, Hongwu; Paik, Ji-hye; Lim, Carol; Guimaraes, Alexander R.; Martin, Eric S.; Chang, Jeffery; Hezel, Aram F.; Perry, Samuel R.; Hu, Jian; Gan, Boyi; Xiao,…			Oncogenic Kras Maintains Pancreatic Tumors through Regulation of Anabolic Glucose Metabolism	CELL			English	Article							N-LINKED CARBOHYDRATE; K-RAS ADDICTION; CANCER; INDUCTION; MYC; EXPRESSION; BIOLOGY; PATHWAY; CELLS; MICE	Tumor maintenance relies on continued activity of driver oncogenes, although their rate-limiting role is highly context dependent. Oncogenic Kras mutation is the signature event in pancreatic ductal adenocarcinoma (PDAC), serving a critical role in tumor initiation. Here, an inducible Kras(G12D)-driven PDAC mouse model establishes that advanced PDAC remains strictly dependent on Kras(G12D) expres…	[Kimmelman, Alec C.; Son, Jaekyoung] Dana Farber Canc Inst, Dept Radiat Oncol, Div Genom Stabil & DNA Repair, Boston, MA 02215 USA; [Ying, Haoqiang; Hua, Sujun; Chu, Gerald C.; Fletcher-Sananikone, Eliot; Zhang, Hailei; Yan, Haiyan; Wang, Wei; Chen, Shujuan; Viale, Andrea; Zheng, Hongwu; Paik, Ji-hye; Lim, Carol; Martin, Eric S.; Chang, Jeffery; Hezel, Aram F.; Perry, Samuel R.; Hu, Jian; Gan, Bo…		Kimmelman, AC (通讯作者)，Dana Farber Canc Inst, Dept Radiat Oncol, Div Genom Stabil & DNA Repair, Boston, MA 02215 USA.	alec_kimmelman@dfci.harvard.edu; rdepinho@mdanderson.org	Cantley, Lewis C/D-1800-2014; Locasale, Jason W/ABE-6505-2020; Ying, Haoqiang/AAK-4325-2020; Lyssiotis, Costas A/AAI-1923-2019	Cantley, Lewis C/0000-0002-1298-7653; Locasale, Jason W/0000-0002-7766-3502; Lyssiotis, Costas A/0000-0001-9309-6141; /0000-0003-0828-4143; DePinho, Ronald/0000-0002-5625-577X; Zheng, Hongwu/0000-0002-5823-4913	NIH [T32 CA009382-26, P01 CA117969]; BIDMC; National Cancer Institute [R01 CA157490]; Kimmel Scholar Award; AACR; Damon Runyon Fellowship; NATIONAL CANCER INSTITUTE [P30CA006516, P01CA120964, P01CA117969, P50CA086355, T32CA009382, U24CA092782, R01CA157490] Funding Source: NIH RePORTER; NATIONAL INSTITUTE OF BIOMEDICAL IMAGING AND BIOENGINEERING [K08EB012859] Funding Source: NIH RePORTER; NATIONAL…	NIH(United States Department of Health & Human ServicesNational Institutes of Health (NIH) - USA); BIDMC; National Cancer Institute(United States Department of Health & Human ServicesNational Institutes of Health (NIH) - USANIH National Cancer Institute (NCI)); Kimmel Scholar Award; AACR; Damon Runyon Fellowship; NATIONAL CANCER INSTITUTE(United States Department of Health & Human ServicesNationa…	We thank Christopher Wright for the p48-Cre mice; Shan Zhou and Shan Jiang for expert monitoring of the mouse colony; Yingchun Liu, Yuxiang Zheng, Ning Wu, Alexandra Grassian, Joan Brugge, Min Yuan, and Susanne Breitkopf for helpful suggestions and technical support. Grant support derives from NIH grants T32 CA009382-26 (H.Y.) and P01 CA117969 (R. W., L. C., L. C. C., R. A. D.). Imaging was suppo…	Aguirre AJ, 2003, GENE DEV, V17, P3112, DOI 10.1101/gad.1158703; Belteki G, 2005, NUCLEIC ACIDS RES, V33, DOI 10.1093/nar/gni051; BOLSCHER JGM, 1988, EMBO J, V7, P3361, DOI 10.1002/j.1460-2075.1988.tb03208.x; Boros LG, 2005, PANCREAS, V31, P337, DOI 10.1097/01.mpa.0000186524.53253.fb; Boros LG, 1998, MED HYPOTHESES, V50, P55, DOI 10.1016/S0306-9877(98)90178-5; Chin L, 1999, NATURE, V400, P468, DO…	52	1132	1152	12	225	CELL PRESS	CAMBRIDGE	50 HAMPSHIRE ST, FLOOR 5, CAMBRIDGE, MA 02139 USA	0092-8674	1097-4172		CELL	Cell	APR 27	2012	149	3
J	Irigaray, P; Newby, JA; Lacomme, S; Belpomme, D				Irigaray, P.; Newby, J. A.; Lacomme, S.; Belpomme, D.			Overweight/obesity and cancer genesis: More than a biological link	BIOMEDICINE & PHARMACOTHERAPY			English	Review						adipocyte; adipokin; adipose tissue; aromatase; benzopyrene; breast cancer; carcinogens; endocrine disruptors; HCH; lipolysis; lymphoma; non-Hodgkin lymphoma; obesity; organochlorines; overweight; PCB; POP; prostate cancer	BODY-MASS INDEX; ADIPOSE-TISSUE CONCENTRATIONS; ABNORMAL GLUCOSE-METABOLISM; GROWTH-FACTOR-I; TO-HIP RATIO; BREAST-CANCER; OVARIAN-CANCER; POLYCHLORINATED-BIPHENYLS; PANCREATIC-CANCER; PROSTATE-CANCER	The classical view according to which overweight/obesity is related to cancer considers adipose tissue as an active and metabolic "organ", acting through endocrine, autocrine and paracrine processes. Consequently, it has been hypothetised, that genesis and progression of cancer may be caused by different biological factors acting through diverse mechanisms including changes in the synthesis and b…	[Irigaray, P.; Belpomme, D.] ARTAC, Canc Res Ctr, F-75015 Paris, France; [Newby, J. A.] Univ Liverpool, Dept Human Anat & Cell Biol, Dept Toxico Pathol Res Grp, Liverpool L69 3GE, Merseyside, England; [Lacomme, S.] CHU Nancy, Cent Hosp, Serv Anat & Cytol Pathol, F-54000 Nancy, France; [Belpomme, D.] Univ Paris, HEGP, Dept Med Oncol, F-75015 Paris, France		Irigaray, P (通讯作者)，ARTAC, Canc Res Ctr, 57-59 Rue Convent, F-75015 Paris, France.	philippei.artac@gmail.com		belpomme, dominique/0000-0002-9132-2077; irigaray, philippe/0000-0003-3375-7192				Alavanja MCR, 2003, AM J EPIDEMIOL, V157, P800, DOI 10.1093/aje/kwg040; Aronson KJ, 2000, CANCER EPIDEM BIOMAR, V9, P55; Baillie-Hamilton PF, 2002, J ALTERN COMPLEM MED, V8, P185, DOI 10.1089/107555302317371479; BEAUFRAND M-J, 1978, Toxicological European Research, V1, P39; Belpomme D, 2007, ENVIRON RES, V105, P414, DOI 10.1016/j.envres.2007.07.002; Belpomme D, 2007, INT J ONCOL, V30, P1037; Berg…	163	62	65	0	17	ELSEVIER FRANCE-EDITIONS SCIENTIFIQUES MEDICALES ELSEVIER	ISSY-LES-MOULINEAUX	65 RUE CAMILLE DESMOULINS, CS50083, 92442 ISSY-LES-MOULINEAUX, FRANCE	0753-3322	1950-6007		BIOMED PHARMACOTHER	Biomed. Pharmacother.	DEC	2007	61	10
J	Schwartz, SS; Grant, SFA; Herman, ME				Schwartz, Stanley S.; Grant, Struan F. A.; Herman, Mary E.			Intersections and Clinical Translations of Diabetes Mellitus with Cancer Promotion, Progression and Prognosis	POSTGRADUATE MEDICINE			English	Review						Type 2 diabetes; cancer; hyperglycemia; egregious eleven; beta-cell-centric model; common origins of diabetes and its complications construct	PHARMACOLOGICAL THERAPY; GLUCOSE CONTROL; BREAST-CANCER; RISK; INSULIN; METFORMIN; MORTALITY; OBESITY; METAANALYSIS; ASSOCIATION	The association between cancer and dysglycemia has been well documented. It is underappreciated, however, that sustained dysglycemia could potentially be a catalyst toward a pro-cancer physiologic milieu and/or increase the burden of cancer. Hyperglycemia, hyperinsulinemia and energy metabolism at large impact a cascade of growth pathways, epi/genetic modifications, and mitochondrial changes that…	[Schwartz, Stanley S.] Main Line Hlth Syst, Wynnewood, PA 19096 USA; [Schwartz, Stanley S.] Univ Penn, Philadelphia, PA 19104 USA; [Grant, Struan F. A.] Childrens Hosp Philadelphia, Div Human Genet, Ctr Spatial & Funct Genom, Philadelphia, PA 19104 USA; [Grant, Struan F. A.] Childrens Hosp Philadelphia, Div Endocrinol, Ctr Spatial & Funct Genom, Philadelphia, PA 19104 USA; [Herman, Mary E.] Montc…		Schwartz, SS (通讯作者)，Main Line Hlth Syst, Wynnewood, PA 19096 USA.	stschwar@gmail.com			NIH [R01 DK085212]; Daniel B. Burke Endowed Chair for Diabetes Research	NIH(United States Department of Health & Human ServicesNational Institutes of Health (NIH) - USA); Daniel B. Burke Endowed Chair for Diabetes Research	S.S.S. and S.G., NIH grant R01 DK085212; S.G., Daniel B. Burke Endowed Chair for Diabetes Research. No funding was received by any of authors for this manuscript.	Andrzejewski S, 2018, FRONT ENDOCRINOL, V9, DOI 10.3389/fendo.2018.00372; Aschner PJ, 2012, DIABETES TECHNOL THE, V14, pS68, DOI 10.1089/dia.2012.0012; Barone BB, 2008, JAMA-J AM MED ASSOC, V300, P2754, DOI 10.1001/jama.2008.824; Baud V, 2001, TRENDS CELL BIOL, V11, P372, DOI 10.1016/S0962-8924(01)02064-5; Bordeleau L, 2014, DIABETES CARE, V37, P1360, DOI 10.2337/dc13-1468; But A, 2017, DIABETOLO…	75	6	6	0	9	TAYLOR & FRANCIS LTD	ABINGDON	2-4 PARK SQUARE, MILTON PARK, ABINGDON OR14 4RN, OXON, ENGLAND	0032-5481	1941-9260		POSTGRAD MED	Postgrad. Med.	NOV 17	2019	131	8
J	Wang, RE				Wang, R. E.			Targeting Heat Shock Proteins 70/90 and Proteasome for Cancer Therapy	CURRENT MEDICINAL CHEMISTRY			English	Review						Heat shock protein 90 (HSP90); heat shock protein 70 (HSP70); 26S proteasome; proteasomal degradation; simultaneous inhibition; clinical trials; cancer	INHIBITOR-INDUCED APOPTOSIS; HSP90 MOLECULAR CHAPERONE; NEGATIVE BREAST-CANCER; COLON-CARCINOMA CELLS; ANTI-MYELOMA ACTIVITY; IN-VIVO; ANTITUMOR-ACTIVITY; HEAT-SHOCK-PROTEIN-70 HSP70; PROGNOSTIC IMPLICATIONS; PANCREATIC-CANCER	Recent progresses in cancer therapy suggest the importance of targeting more than one protein targets or signaling pathways. In events of stresses including the therapeutic treatments, damaged proteins are either repaired by heat shock proteins or ubiquitin-tagged for proteasome-dependent protein degradation. Heat shock proteins mediated protein protection and cell signaling, as well as the ubiqu…	Washington Univ, Dept Chem, St Louis, MO 63130 USA		Wang, RE (通讯作者)，Washington Univ, Dept Chem, St Louis, MO 63130 USA.	rongshengwang@wustl.edu		Wang, Rongsheng/0000-0002-5749-7447				Aalinkeel R, 2008, PROSTATE, V68, P1773, DOI 10.1002/pros.20845; Adams J, 1999, CANCER RES, V59, P2615; Almond JB, 2002, LEUKEMIA, V16, P433, DOI 10.1038/sj.leu.2402417; An WG, 2000, CELL GROWTH DIFFER, V11, P355; Audisio D, 2011, CHEMMEDCHEM, V6, P804, DOI 10.1002/cmdc.201000489; AWASTHI N, 2005, INVEST OPHTH VIS S S, V46, pNI706; Bao RD, 2009, MOL CANCER THER, V8, P3296, DOI 10.1158/1535-7163.M…	142	56	58	2	34	BENTHAM SCIENCE PUBL LTD	SHARJAH	EXECUTIVE STE Y-2, PO BOX 7917, SAIF ZONE, 1200 BR SHARJAH, U ARAB EMIRATES	0929-8673	1875-533X		CURR MED CHEM	Curr. Med. Chem.	SEP	2011	18	27
J	Xu, HN; Li, LZ				Xu, He N.; Li, Lin Z.			Quantitative redox imaging biomarkers for studying tissue metabolic state and its heterogeneity	JOURNAL OF INNOVATIVE OPTICAL HEALTH SCIENCES			English	Article						Tumor progression; mitochondria; metastasis; metastatic potential; pre-malignancy; NADH; Fp; FAD; redox ratio	HIGH LACTATE LEVELS; REDUCED PYRIDINE-NUCLEOTIDE; BREAST-CANCER XENOGRAFTS; OXIDATIVE-PHOSPHORYLATION; RESPIRATORY ENZYMES; RAT-LIVER; IN-VIVO; FLAVOPROTEIN FLUORESCENCE; PREMALIGNANT PANCREAS; TRANSCRIPTION FACTORS	NAD(+)/NADH redox state has been implicated in many diseases such as cancer and diabetes as well as in the regulation of embryonic development and aging. To fluorimetrically assess the mitochondrial redox state, Dr. Chance and co-workers measured the fluorescence of NADH and oxidized flavoproteins (Fp) including flavin-adenine-dinucleotide (FAD) and demonstrated their ratio (i.e. the redox ratio)…	[Xu, He N.; Li, Lin Z.] Univ Penn, Dept Radiol, Britton Chance Lab Redox Imaging, Perelman Sch Med,Johnson Res Fdn,Dept Biochem & B, Philadelphia, PA 19104 USA		Xu, HN (通讯作者)，Univ Penn, Dept Radiol, Britton Chance Lab Redox Imaging, Perelman Sch Med,Johnson Res Fdn,Dept Biochem & B, Philadelphia, PA 19104 USA.	hexu3897@yahoo.com			National Institute of Health [R01 CA155348]	National Institute of Health(United States Department of Health & Human ServicesNational Institutes of Health (NIH) - USA)	This work is made possible by the financial support of National Institute of Health (R01 CA155348 (L.Z. Li)).	Aboagye O. E., 1999, P INT SOC MAG RESON; Annarao S., 2012, P INT SOC MAG RESON; Asano T, 2004, ONCOGENE, V23, P8571, DOI 10.1038/sj.onc.1207902; BARLOW CH, 1979, CRIT CARE MED, V7, P402, DOI 10.1097/00003246-197909000-00011; Blinova K, 2008, BIOCHEMISTRY-US, V47, P9636, DOI 10.1021/bi800307y; Cai K., 2012, P INT SOC MAG RESON; Cai KJ, 2013, ADV EXP MED BIOL, V765, P39, DOI 10.1007/978-1-4614-498…	103	14	14	0	14	WORLD SCIENTIFIC PUBL CO PTE LTD	SINGAPORE	5 TOH TUCK LINK, SINGAPORE 596224, SINGAPORE	1793-5458	1793-7205		J INNOV OPT HEAL SCI	J. Innov. Opt. Health Sci.	MAR	2014	7	2
S	Mittelman, SD		Stover, PJ; Balling, R		Mittelman, Steven D.			The Role of Diet in Cancer Prevention and Chemotherapy Efficacy	ANNUAL REVIEW OF NUTRITION, VOL 40, 2020	Annual Review of Nutrition		English	Review; Book Chapter						obesity; fasting; ketogenic diet; caloric restriction	BODY-MASS INDEX; INTERMITTENT CALORIE RESTRICTION; ACUTE LYMPHOBLASTIC-LEUKEMIA; MAMMARY-TUMOR INCIDENCE; PROSTATE-CANCER; BREAST-CANCER; ENERGY RESTRICTION; PANCREATIC-CANCER; INDUCED OBESITY; COLORECTAL-CANCER	Despite great advances in treatment, cancer remains a leading cause of death worldwide. Diet can greatly impact health, while caloric restriction and fasting have putative benefits for disease prevention and longevity. Strong epidemiological associations exist between obesity and cancer, whereas healthy diets can reduce cancer risk. However, less is known about how diet might impact cancer once i…	[Mittelman, Steven D.] Univ Calif Los Angeles, David Geffen Sch Med, Childrens Discovery & Innovat Inst, Div Pediat Endocrinol, Los Angeles, CA 90095 USA		Mittelman, SD (通讯作者)，Univ Calif Los Angeles, David Geffen Sch Med, Childrens Discovery & Innovat Inst, Div Pediat Endocrinol, Los Angeles, CA 90095 USA.	smittelman@mednet.ucla.edu			[R01CA201444]; [R01CA213129]	;	S.D.M. is funded by R01CA201444 and R01CA213129 grants from theNational Cancer Institute.	Abdelwahab MG, 2012, PLOS ONE, V7, DOI 10.1371/journal.pone.0036197; Akinyemiju T, 2018, OBESITY, V26, P193, DOI 10.1002/oby.22067; Allen BG, 2013, CLIN CANCER RES, V19, P3905, DOI 10.1158/1078-0432.CCR-12-0287; Allott EH, 2013, EUR UROL, V63, P800, DOI 10.1016/j.eururo.2012.11.013; Ananieva EA, 2018, CURR OPIN CLIN NUTR, V21, P64, DOI 10.1097/MCO.0000000000000430; Anderson EK, 2010, CURR OPIN LI…	196	10	10	6	12	ANNUAL REVIEWS	PALO ALTO	4139 EL CAMINO WAY, PO BOX 10139, PALO ALTO, CA 94303-0897 USA	0199-9885	1545-4312	978-0-8243-2840-5	ANNU REV NUTR	Annu. Rev. Nutr.		2020	40
J	Battini, S; Faitot, F; Imperiale, A; Cicek, AE; Heimburger, C; Averous, G; Bachellier, P; Namer, IJ				Battini, S.; Faitot, F.; Imperiale, A.; Cicek, A. E.; Heimburger, C.; Averous, G.; Bachellier, P.; Namer, I. J.			Metabolomics approaches in pancreatic adenocarcinoma: tumor metabolism profiling predicts clinical outcome of patients	BMC MEDICINE			English	Article						Metabolomics; HRMAS; NMR; Biomarker; Pancreatic adenocarcinoma; Long-term survival	CHOLINE PHOSPHOLIPID-METABOLISM; LONG-TERM SURVIVAL; DUCTAL ADENOCARCINOMA; RADIATION-DOSIMETRY; SERUM METABOLOMICS; PROSTATE-CANCER; LYMPH-NODES; PANCREATICODUODENECTOMY; RESECTION; TAURINE	Background: Pancreatic adenocarcinomas (PAs) have very poor prognoses even when surgery is possible. Currently, there are no tissular biomarkers to predict long-term survival in patients with PA. The aims of this study were to (1) describe the metabolome of pancreatic parenchyma (PP) and PA, (2) determine the impact of neoadjuvant chemotherapy on PP and PA, and (3) find tissue metabolic biomarker…	[Battini, S.; Faitot, F.; Imperiale, A.; Heimburger, C.; Namer, I. J.] Univ Strasbourg, CNRS, ICube, UMR 7357, Strasbourg, France; [Faitot, F.; Bachellier, P.] Univ Hosp Strasbourg, Hautepierre Hosp, Dept Visceral Surg & Transplantat, Strasbourg, France; [Faitot, F.; Imperiale, A.; Heimburger, C.; Namer, I. J.] FMTS, Fac Med, Strasbourg, France; [Imperiale, A.; Heimburger, C.; Namer, I. J.] Univ …		Namer, IJ (通讯作者)，Univ Strasbourg, CNRS, ICube, UMR 7357, Strasbourg, France.; Namer, IJ (通讯作者)，FMTS, Fac Med, Strasbourg, France.; Namer, IJ (通讯作者)，Univ Hosp Strasbourg, Hautepierre Hosp, Dept Biophys & Nucl Med, F-67098 Strasbourg, France.	Izzie.Jacques.NAMER@chru-strasbourg.fr	Imperiale, Alessio/AAP-7968-2020; Faitot, Francois/Y-9465-2019; NAMER, Izzie-Jacques/AAS-7224-2020	NAMER, Izzie-Jacques/0000-0003-1822-7759; Cicek, A. Ercument/0000-0001-8613-6619				ALMOGUERA C, 1988, CELL, V53, P549, DOI 10.1016/0092-8674(88)90571-5; Andersson R, 2004, HPB (Oxford), V6, P5, DOI 10.1080/13651820310017093; Challapalli A, 2014, J NUCL MED, V55, P256, DOI 10.2967/jnumed.113.129577; Cicek AE, 2013, PLOS COMPUT BIOL, V9, DOI 10.1371/journal.pcbi.1002859; de Molina AR, 2002, ONCOGENE, V21, P4317, DOI 10.1038/sj.onc.1205556; DeGrado TR, 2002, J NUCL MED, V43, P92; …	65	35	35	1	25	BMC	LONDON	CAMPUS, 4 CRINAN ST, LONDON N1 9XW, ENGLAND	1741-7015			BMC MED	BMC Med.	MAR 16	2017	15
J	Yoshida, GJ; Azuma, A; Miura, Y; Orimo, A				Yoshida, Go J.; Azuma, Arata; Miura, Yukiko; Orimo, Akira			Activated Fibroblast Program Orchestrates Tumor Initiation and Progression; Molecular Mechanisms and the Associated Therapeutic Strategies	INTERNATIONAL JOURNAL OF MOLECULAR SCIENCES			English	Review						angiogenesis; cancer-associated fibroblasts; extracellular matrix; fibrosis; heterogeneity; interstitial fluid pressure; metabolic reprogramming; transforming growth factor-; tumor stiffness	CANCER-ASSOCIATED FIBROBLASTS; ENDOTHELIAL-MESENCHYMAL TRANSITION; CARCINOMA-ASSOCIATED FIBROBLASTS; GROWTH-FACTOR-BETA; INTERSTITIAL FLUID PRESSURE; KINASE-C-DELTA; BREAST-CANCER; PANCREATIC-CANCER; STROMAL FIBROBLASTS; TGF-BETA	Neoplastic epithelial cells coexist in carcinomas with various non-neoplastic stromal cells, together creating the tumor microenvironment. There is a growing interest in the cross-talk between tumor cells and stromal fibroblasts referred to as carcinoma-associated fibroblasts (CAFs), which are frequently present in human carcinomas. CAF populations extracted from different human carcinomas have b…	[Yoshida, Go J.; Orimo, Akira] Juntendo Univ, Fac Med, Dept Mol Pathogenesis, Bunkyo Ku, 2-1-1 Hongo, Tokyo 1138421, Japan; [Azuma, Arata; Miura, Yukiko] Nippon Med Sch, Grad Sch Med, Dept Pulm Med & Oncol, Bunkyo Ku, 1-1-5 Sendagi, Tokyo 1138603, Japan		Yoshida, GJ; Orimo, A (通讯作者)，Juntendo Univ, Fac Med, Dept Mol Pathogenesis, Bunkyo Ku, 2-1-1 Hongo, Tokyo 1138421, Japan.; Azuma, A (通讯作者)，Nippon Med Sch, Grad Sch Med, Dept Pulm Med & Oncol, Bunkyo Ku, 1-1-5 Sendagi, Tokyo 1138603, Japan.	go-yoshida@juntendo.ac.jp; a-azuma@nms.ac.jp; s7081@nms.ac.jp; aorimo@juntendo.ac.jp		Orimo, Akira/0000-0001-5330-7282; Azuma, Arata/0000-0003-0506-9966; MIURA, FUJIKO/0000-0002-7966-1498; Yoshida, Go/0000-0002-1472-892X	Ministry of Education, Culture, Sports, Science and Technology, Japan [18K07207, 15K14385]; Foundation of Strategic Research Projects in Private Universities from the MEXT, Japan [S1311011]	Ministry of Education, Culture, Sports, Science and Technology, Japan(Ministry of Education, Culture, Sports, Science and Technology, Japan (MEXT)); Foundation of Strategic Research Projects in Private Universities from the MEXT, Japan	We gratefully acknowledge Grants-in-Aid for Scientific Research from the Ministry of Education, Culture, Sports, Science and Technology, Japan (Research Project Number: 18K07207 and 15K14385 to A.O.) and a Grant-in-Aid (S1311011) from the Foundation of Strategic Research Projects in Private Universities from the MEXT, Japan (A.O.)	Albrengues J, 2015, NAT COMMUN, V6, DOI 10.1038/ncomms10204; Albrengues J, 2014, CELL REP, V7, P1664, DOI 10.1016/j.celrep.2014.04.036; Allen E, 2016, CELL REP, V15, P1144, DOI 10.1016/j.celrep.2016.04.029; Nieto MA, 2016, CELL, V166, P21, DOI 10.1016/j.cell.2016.06.028; Arpino V, 2015, MATRIX BIOL, V44-46, P247, DOI 10.1016/j.matbio.2015.03.005; Avagliano A, 2018, BIOMED RES INT, V2018, DOI 10.1…	241	69	72	2	13	MDPI	BASEL	ST ALBAN-ANLAGE 66, CH-4052 BASEL, SWITZERLAND		1422-0067		INT J MOL SCI	Int. J. Mol. Sci.	MAY 1	2019	20	9
J	Awale, S; Lu, J; Kalauni, SK; Kurashima, Y; Tezuka, Y; Kadota, S; Esumi, H				Awale, S; Lu, J; Kalauni, SK; Kurashima, Y; Tezuka, Y; Kadota, S; Esumi, H			Identification of arctigenin as an antitumor agent having the ability to eliminate the tolerance of cancer cells to nutrient starvation	CANCER RESEARCH			English	Article							RAT GASTROINTESTINAL-TRACT; TUMOR-CELLS; PANCREATIC ADENOCARCINOMA; STRUCTURAL TRANSFORMATION; LYMPHOCYTE-PROLIFERATION; LIGNAN COMPOUNDS; METABOLISM; EXPRESSION; MAMMARY; GLUCOSE	Tumor cells generally proliferate rapidly and the demand for essential nutrients as well as oxygen always exceeds the supply due to the unregulated growth and the insufficient and inappropriate vascular supply. However, cancer cells show an inherent ability to tolerate extreme conditions, such as that characterized by low nutrient and oxygen supply, by modulating their energy metabolism. Thus, ta…	Natl Canc Ctr, Res Inst E, Invest Treatment Div, Kashiwa, Chiba 2778577, Japan; Toyama Med & Pharmaceut Univ, Inst Nat Sci, Toyama, Japan		Esumi, H (通讯作者)，Natl Canc Ctr, Res Inst E, Invest Treatment Div, 6-5-1,Kashiwa, Kashiwa, Chiba 2778577, Japan.	hesumi@east.ncc.go.jp	Tezuka, Yasuhiro/AAD-9606-2019; Awale, Suresh/B-6354-2017; liang, xu/A-2138-2012; Awale, Suresh/G-1995-2012	Awale, Suresh/0000-0002-5299-193X; Awale, Suresh/0000-0002-5299-193X				Ackler S, 2002, ONCOGENE, V21, P198, DOI 10.1038/sj.onc.1205052; Bardeesy N, 2001, SEMIN CANCER BIOL, V11, P201, DOI 10.1006/scbi.2000.0371; Cho JY, 1999, J PHARM PHARMACOL, V51, P1267, DOI 10.1211/0022357991777001; Dachs GU, 1997, NAT MED, V3, P515, DOI 10.1038/nm0597-515; Dang CV, 1999, TRENDS BIOCHEM SCI, V24, P68, DOI 10.1016/S0968-0004(98)01344-9; ESKEY CJ, 1993, P NATL ACAD SCI USA, V90, P2…	31	242	259	0	38	AMER ASSOC CANCER RESEARCH	PHILADELPHIA	615 CHESTNUT ST, 17TH FLOOR, PHILADELPHIA, PA 19106-4404 USA	0008-5472	1538-7445		CANCER RES	Cancer Res.	FEB 1	2006	66	3
J	de la Cruz-ojeda, P; Flores-Campos, R; Navarro-Villaran, E; Muntane, J				de la Cruz-ojeda, Patricia; Flores-Campos, Rocio; Navarro-Villaran, Elena; Muntane, Jordi			The Role of Non-Coding RNAs in Autophagy During Carcinogenesis	FRONTIERS IN CELL AND DEVELOPMENTAL BIOLOGY			English	Review						autophagy; beclin-1; cancer; miRNA; lncRNA	HEPATOCELLULAR-CARCINOMA CELLS; PANCREATIC-CANCER CELLS; BECLIN 1; INHIBITING AUTOPHAGY; CERVICAL-CANCER; LUNG-CANCER; ER STRESS; ENDOPLASMIC-RETICULUM; CISPLATIN RESISTANCE; GENOMIC ORGANIZATION	Macroautophagy (autophagy herein) is a cellular stress response and a survival pathway involved in self-renewal and quality control processes to maintain cellular homeostasis. The alteration of autophagy has been implicated in numerous diseases such as cancer where it plays a dual role. Autophagy serves as a tumor suppressor in the early phases of cancer formation with the restoration of homeosta…	[de la Cruz-ojeda, Patricia; Flores-Campos, Rocio; Navarro-Villaran, Elena; Muntane, Jordi] Univ Seville, CSIC, Hosp Univ Virgen Rocio, Inst Biomed Seville IBiS, Seville, Spain; [de la Cruz-ojeda, Patricia; Navarro-Villaran, Elena; Muntane, Jordi] Univ Seville, Dept Med Physiol & Biophys, Seville, Spain; [de la Cruz-ojeda, Patricia; Navarro-Villaran, Elena; Muntane, Jordi] Inst Hlth Carlos III, N…		Muntane, J (通讯作者)，Univ Seville, CSIC, Hosp Univ Virgen Rocio, Inst Biomed Seville IBiS, Seville, Spain.; Muntane, J (通讯作者)，Univ Seville, Dept Med Physiol & Biophys, Seville, Spain.; Muntane, J (通讯作者)，Inst Hlth Carlos III, Networked Biomed Res Ctr Hepat & Digest Dis CIBER, Madrid, Spain.	jmuntane-ibis@us.es			European Regional Development Fund A way to achieve Europe (ERDF) [PI19/01266]; Andalusian Ministry of Health [PIP-0215-2020, PI-0216-2020]; Biomedical Research Network Center for Liver and Digestive Diseases (CIBERehd); ERDF; ISCiii [IFI18/00014]; FPU contract from the Spanish Ministry of Education and Vocational Training [FPU17/00026]	European Regional Development Fund A way to achieve Europe (ERDF); Andalusian Ministry of Health; Biomedical Research Network Center for Liver and Digestive Diseases (CIBERehd); ERDF(European Commission); ISCiii(Instituto de Salud Carlos III); FPU contract from the Spanish Ministry of Education and Vocational Training	We thank the Institute of Health Carlos III (ISCiii) cofinanced by the European Regional Development Fund A way to achieve Europe (ERDF) (PI19/01266), the Andalusian Ministry of Health (PIP-0215-2020 and PI-0216-2020), as well as the Biomedical Research Network Center for Liver and Digestive Diseases (CIBERehd) founded by the ISCiii and cofinanced by the ERDF for their financial support to J.M. E…	Aita VM, 1999, GENOMICS, V59, P59, DOI 10.1006/geno.1999.5851; Allaire M, 2019, J HEPATOL, V70, P985, DOI 10.1016/j.jhep.2019.01.026; Axe EL, 2008, J CELL BIOL, V182, P685, DOI 10.1083/jcb.200803137; Bellot G, 2009, MOL CELL BIOL, V29, P2570, DOI 10.1128/MCB.00166-09; Bento CF, 2013, J CELL SCI, V126, P1059, DOI 10.1242/jcs.123075; Bhattacharya S, 2005, BIOCHEM J, V392, P335, DOI 10.1042/BJ200504…	185	0	0	1	1	FRONTIERS MEDIA SA	LAUSANNE	AVENUE DU TRIBUNAL FEDERAL 34, LAUSANNE, CH-1015, SWITZERLAND	2296-634X			FRONT CELL DEV BIOL	Front. Cell. Dev. Biol.	MAR 2	2022	10
J	Park, GB; Chung, YH; Kim, D				Park, Ga B.; Chung, Yoon H.; Kim, Daejin			2-Deoxy-D-glucose suppresses the migration and reverses the drug resistance of colon cancer cells through ADAM expression regulation	ANTI-CANCER DRUGS			English	Article						2-deoxy-D-glucose; a disintegrin and metalloproteinase; colorectal cancer; drug resistance; epithelial mesenchymal transition	EPITHELIAL-MESENCHYMAL TRANSITION; OVARIAN-CANCER; MULTIDRUG-RESISTANCE; TRANSCRIPTION FACTORS; PANCREATIC-CANCER; CARCINOMA CELLS; HEPATOMA-CELLS; UP-REGULATION; IN-VIVO; CHEMORESISTANCE	Cancer cell resistance to chemotherapy is associated with a poor prognosis. The compound 2-deoxy-D-glucose (2-DG) enhances the effect of chemotherapy against cancer cells lines in vitro and in vivo. However, its effect on the epithelial to mesenchymal transition (EMT) in drug-resistant cancer cells has not been fully elucidated. In this study, we investigated whether treatment of 5-fluorouracil o…	[Park, Ga B.] Kosin Univ Coll Med, Dept Biochem, Seoul, South Korea; [Chung, Yoon H.] Chung Ang Univ, Coll Med, Dept Anat, Seoul, South Korea; [Kim, Daejin] Inje Univ Coll Med, Dept Anat, 75 Bokji Ro, Busan 47392, South Korea		Kim, D (通讯作者)，Inje Univ Coll Med, Dept Anat, 75 Bokji Ro, Busan 47392, South Korea.	kimdj@inje.ac.kr			Basic Science Research Program of Ministry of Education [NRF-2015R1D1A1A 01056672]; Ministry of Science, ICT and Future Planning through the National Research Foundation (NRF) of Republic of Korea [NRF-2015R1C1A2A01053732]	Basic Science Research Program of Ministry of Education; Ministry of Science, ICT and Future Planning through the National Research Foundation (NRF) of Republic of Korea	This study was supported by the Basic Science Research Program of Ministry of Education (NRF-2015R1D1A1A 01056672) and the Ministry of Science, ICT and Future Planning (NRF-2015R1C1A2A01053732) through the National Research Foundation (NRF) of Republic of Korea.	Arumugam T, 2009, CANCER RES, V69, P5820, DOI 10.1158/0008-5472.CAN-08-2819; Blobel CP, 2000, CURR OPIN CELL BIOL, V12, P606, DOI 10.1016/S0955-0674(00)00139-3; BUSTAMANTE E, 1977, P NATL ACAD SCI USA, V74, P3735, DOI 10.1073/pnas.74.9.3735; Carloni V, 2013, ONCOGENE, V32, P2649, DOI 10.1038/onc.2012.268; Chen Z, 2007, J BIOENERG BIOMEMBR, V39, P267, DOI 10.1007/s10863-007-9086-x; Debatin KM, 200…	48	15	17	0	11	LIPPINCOTT WILLIAMS & WILKINS	PHILADELPHIA	TWO COMMERCE SQ, 2001 MARKET ST, PHILADELPHIA, PA 19103 USA	0959-4973	1473-5741		ANTI-CANCER DRUG	Anti-Cancer Drugs	APR	2017	28	4
J	Chen, YT; Ning, JL; Cao, WJ; Wang, SL; Du, T; Jiang, JH; Feng, XP; Zhang, B				Chen, Yiting; Ning, Jieling; Cao, Wenjie; Wang, Shuanglian; Du, Tao; Jiang, Jiahui; Feng, Xueping; Zhang, Bin			Research Progress of TXNIP as a Tumor Suppressor Gene Participating in the Metabolic Reprogramming and Oxidative Stress of Cancer Cells in Various Cancers	FRONTIERS IN ONCOLOGY			English	Review						TXNIP (thioredoxin interacting protein); cancer; oxidative stress; research progress; clinical significance	THIOREDOXIN-INTERACTING PROTEIN; UP-REGULATED PROTEIN-1; GASTRIC-CANCER; VITAMIN-D; PANCREATIC-CANCER; MESENCHYMAL TRANSITION; GLUCOSE-METABOLISM; SIGNALING PATHWAY; CERVICAL-CANCER; CYCLE ARREST	Thioredoxin-interacting protein (TXNIP) is a thioredoxin-binding protein that can mediate oxidative stress, inhibit cell proliferation, and induce apoptosis by inhibiting the function of the thioredoxin system. TXNIP is important because of its wide range of functions in cardiovascular diseases, neurodegenerative diseases, cancer, diabetes, and other diseases. Increasing evidence has shown that T…	[Chen, Yiting; Feng, Xueping] Cent South Univ, Natl Clin Res Ctr Geriatr Disorders, Xiangya Hosp, Dept Oncol & Inst Med Sci, Changsha, Peoples R China; [Chen, Yiting; Ning, Jieling; Cao, Wenjie; Zhang, Bin] Cent South Univ, Dept Histol & Embryol, Xiangya Sch Med, Changsha, Peoples R China; [Wang, Shuanglian; Du, Tao; Jiang, Jiahui] Cent South Univ, Xiangya Hosp, Inst Med Sci, Changsha, Peoples R …		Feng, XP (通讯作者)，Cent South Univ, Natl Clin Res Ctr Geriatr Disorders, Xiangya Hosp, Dept Oncol & Inst Med Sci, Changsha, Peoples R China.; Zhang, B (通讯作者)，Cent South Univ, Dept Histol & Embryol, Xiangya Sch Med, Changsha, Peoples R China.	xuepfeng@csu.edu.cn; zhangbin@csu.edu.cn		Cao, Wenjie/0000-0002-7877-4079	National Natural Science Foundation of China [82073099]; Natural Science Foundation of Hunan Province, China [2019JJ40391]	National Natural Science Foundation of China(National Natural Science Foundation of China (NSFC)); Natural Science Foundation of Hunan Province, China(Natural Science Foundation of Hunan Province)	This review was funded by the National Natural Science Foundation of China (81372905 to XF), the National Natural Science Foundation of China (81772496), the National Natural Science Foundation of China (82073099), and the Natural Science Foundation of Hunan Province, China (2019JJ40391).	Abu el Maaty MA, 2017, BBA-MOL CELL RES, V1864, P1618, DOI 10.1016/j.bbamcr.2017.06.019; Adamczak M, 2020, CURR HYPERTENS REP, V22, DOI 10.1007/s11906-020-01059-9; Alvarez CE, 2008, BMC EVOL BIOL, V8, DOI 10.1186/1471-2148-8-222; Arner ESJ, 2000, EUR J BIOCHEM, V267, P6102, DOI 10.1046/j.1432-1327.2000.01701.x; Arthur C, 2020, LEUKEMIA LYMPHOMA, V61, P831, DOI 10.1080/10428194.2019.1697876; Bower…	130	24	24	12	14	FRONTIERS MEDIA SA	LAUSANNE	AVENUE DU TRIBUNAL FEDERAL 34, LAUSANNE, CH-1015, SWITZERLAND	2234-943X			FRONT ONCOL	Front. Oncol.	OCT 21	2020	10
J	Seyfried, TN; Yu, G; Maroon, JC; D'Agostino, DP				Seyfried, Thomas N.; Yu, George; Maroon, Joseph C.; D'Agostino, Dominic P.			Press-pulse: a novel therapeutic strategy for the metabolic management of cancer	NUTRITION & METABOLISM			English	Article						Glucose; Glutamine; Mitochondria; KETONE bodies; Diet; Warburg effect; Cancer metabolism; Glutaminolysis; Hyperbaric oxygen	SUBSTRATE-LEVEL PHOSPHORYLATION; RESTRICTED KETOGENIC DIET; CITRIC-ACID CYCLE; SOMATIC MUTATION THEORY; KETONE-BODIES; MITOCHONDRIAL DYSFUNCTION; OXIDATIVE-PHOSPHORYLATION; BRAIN-TUMOR; ELECTRON-TRANSPORT; PANCREATIC-CANCER	Background: A shift from respiration to fermentation is a common metabolic hallmark of cancer cells. As a result, glucose and glutamine become the prime fuels for driving the dysregulated growth of tumors. The simultaneous occurrence of " Press- Pulse" disturbances was considered the mechanism responsible for reduction of organic populations during prior evolutionary epochs. Press disturbances pr…	[Seyfried, Thomas N.] Boston Coll, Dept Biol, Chestnut Hill, MA 02467 USA; [Yu, George] George Washington Univ, Med Ctr, Washington, DC 20037 USA; [Yu, George] Aegis Med & Res Associates, Annapolis, MD USA; [Maroon, Joseph C.] Univ Pittsburgh, Med Ctr, Dept Neurosurg, Suite SC,200 Lothrop St, Pittsburgh, PA USA; [D'Agostino, Dominic P.] Univ S Florida, Dept Mol Pharmacol & Physiol, Tampa, FL USA		Seyfried, TN (通讯作者)，Boston Coll, Dept Biol, Chestnut Hill, MA 02467 USA.	Thomas.seyfried@bc.edu		Seyfried, Thomas/0000-0003-1491-3989	Single Cause, Single Cure Foundation; George Yu Foundation; Lewis Topper; Boston College Research; Nelson and Claudia Peltz Foundation; Scivation; Boston College Biology Department Cancer Fund; Dave Woynarowski	Single Cause, Single Cure Foundation; George Yu Foundation; Lewis Topper; Boston College Research; Nelson and Claudia Peltz Foundation; Scivation; Boston College Biology Department Cancer Fund; Dave Woynarowski	Single Cause, Single Cure Foundation, the George Yu Foundation, Dave Woynarowski, Ellen Davis, Lewis Topper, the Boston College Research. Expense Fund, the Nelson and Claudia Peltz Foundation, and the Boston College Biology Department Cancer Fund, and Scivation.	Abdelwahab MG, 2012, PLOS ONE, V7, DOI 10.1371/journal.pone.0036197; Abodief WT, 2006, CYTOPATHOLOGY, V17, P304, DOI 10.1111/j.1365-2303.2006.00326.x; Al-Wahab Z, 2014, ONCOTARGET, V5, P6063, DOI 10.18632/oncotarget.2168; Alexandrov LB, 2013, NATURE, V500, P415, DOI 10.1038/nature12477; Allen BG, 2013, CLIN CANCER RES, V19, P3905, DOI 10.1158/1078-0432.CCR-12-0287; [Anonymous], 2003, T AM CLIN CL…	284	44	44	0	7	BMC	LONDON	CAMPUS, 4 CRINAN ST, LONDON N1 9XW, ENGLAND		1743-7075		NUTR METAB	Nutr. Metab.	FEB 23	2017	14
J	Lancaster, G; Suprunenko, YF; Jenkins, K; Stefanovska, A				Lancaster, Gemma; Suprunenko, Yevhen F.; Jenkins, Kirsten; Stefanovska, Aneta			Modelling chronotaxicity of cellular energy metabolism to facilitate the identification of altered metabolic states	SCIENTIFIC REPORTS			English	Article							GLYCOLYTIC OSCILLATIONS; PANCREATIC-ISLETS; MITOCHONDRIAL; YEAST; SINGLE; CANCER; MODULATION; WAVELET; CELLS	Altered cellular energy metabolism is a hallmark of many diseases, one notable example being cancer. Here, we focus on the identification of the transition from healthy to abnormal metabolic states. To do this, we study the dynamics of energy production in a cell. Due to the thermodynamic openness of a living cell, the inability to instantaneously match fluctuating supply and demand in energy met…	[Lancaster, Gemma; Stefanovska, Aneta] Univ Lancaster, Dept Phys, Lancaster LA1 4YB, England; [Suprunenko, Yevhen F.] Univ Liverpool, Inst Integrat Biol, Liverpool L69 7ZB, Merseyside, England; [Jenkins, Kirsten] Kings Coll London, Randall Div Cell & Mol Biophys, London WC2R 2LS, England		Stefanovska, A (通讯作者)，Univ Lancaster, Dept Phys, Lancaster LA1 4YB, England.	aneta@lancaster.ac.uk	Stefanovska, Aneta/AAH-3651-2020	Stefanovska, Aneta/0000-0001-6952-8370; Suprunenko, Yevhen/0000-0001-5927-7571; Jenkins, Kirsten/0000-0002-5582-2891	Engineering and Physical Sciences Research Council (UK) [EP/100999X1, EP/M006298/1, 1060895]; ITN COSMOS - EU [642563]; EPSRC [EP/M006298/1, EP/I00999X/1] Funding Source: UKRI; Engineering and Physical Sciences Research Council [EP/I00999X/1, EP/M006298/1, 1060895] Funding Source: researchfish	Engineering and Physical Sciences Research Council (UK)(UK Research & Innovation (UKRI)Engineering & Physical Sciences Research Council (EPSRC)); ITN COSMOS - EU; EPSRC(UK Research & Innovation (UKRI)Engineering & Physical Sciences Research Council (EPSRC)); Engineering and Physical Sciences Research Council(UK Research & Innovation (UKRI)Engineering & Physical Sciences Research Council (EPSRC))	The authors are grateful to Mattias Goksor for providing the data from 34 yeast cells recorded in ref. [38] and for useful comments on the manuscript. The authors would also like to thank Phil Clemson for helpful discussions and Peter V. E. McClintock, Stephen Roberts, Tomislav Stankovski, Jolanta Tarasiuk and Jose J. Suarez-Vargas for constructive comments on the manuscript. This study was suppo…	Aon MA, 2003, J BIOL CHEM, V278, P44735, DOI 10.1074/jbc.M302673200; Aon MA, 2008, ADV EXP MED BIOL, V641, P98; Aon MA, 2007, FEBS LETT, V581, P8, DOI 10.1016/j.febslet.2006.11.068; Azarias G, 2011, PLOS ONE, V6, DOI 10.1371/journal.pone.0028505; Bertram R, 2007, BIOPHYS J, V92, P1544, DOI 10.1529/biophysj.106.097154; Bishnani Z, 2003, DYNAM SYST, V18, P107, DOI 10.1080/1468936031000080795; BOITE…	58	14	16	2	12	NATURE PUBLISHING GROUP	LONDON	MACMILLAN BUILDING, 4 CRINAN ST, LONDON N1 9XW, ENGLAND	2045-2322			SCI REP-UK	Sci Rep	AUG 3	2016	6
J	Galenkamp, KMO; Sosicka, P; Jung, M; Recouvreux, MV; Zhang, YJ; Moldenhauer, MR; Brandi, G; Freeze, HH; Commisso, C				Galenkamp, Koen M. O.; Sosicka, Paulina; Jung, Michael; Recouvreux, M. Victoria; Zhang, Yijuan; Moldenhauer, Matthew R.; Brandi, Giovanni; Freeze, Hudson H.; Commisso, Cosimo			Golgi Acidification by NHE7 Regulates Cytosolic pH Homeostasis in Pancreatic Cancer Cells	CANCER DISCOVERY			English	Article							NA+/H+ EXCHANGER; DYSREGULATED PH; ACTIN-BINDING; DYNAMICS; COFILIN; PHOSPHORYLATION; PROTEINS; SUBTYPES; TUMOR; INHIBITORS	Cancer cells reprogram their metabolism to meet elevated energy demands and favor glycolysis for energy production. This boost in glycolytic flux supports proliferation, but also generates acid in the form of hydrogen ions that must be eliminated from the cytoplasm to maintain the alkaline intracellular pH (pHi) associated with transformation. To cope with acid production, tumor cells employ ion …	[Galenkamp, Koen M. O.; Jung, Michael; Recouvreux, M. Victoria; Zhang, Yijuan; Moldenhauer, Matthew R.; Commisso, Cosimo] Sanford Burnham Prebys Med Discovery Inst, Tumor Initiat & Maintenance Program, NCI Designated Canc Ctr, La Jolla, CA 92037 USA; [Sosicka, Paulina; Freeze, Hudson H.] Sanford Burnham Prebys Med Discovery Inst, Human Genet Program, La Jolla, CA 92037 USA; [Brandi, Giovanni] S O…		Commisso, C (通讯作者)，Sanford Burnham Prebys Med Discovery Inst, 10901 N Torrey Pines Rd, La Jolla, CA 92037 USA.	ccommisso@sbpdiscovery.org	Zhang, Yijuan/H-5046-2016; Brandi, Giovanni/AAD-6327-2021; Galenkamp, Koen/AAH-3593-2020	Brandi, Giovanni/0000-0003-0013-2858; Galenkamp, Koen/0000-0001-7220-6516	Department of Defense Career Developmental Award [W81XWH-17-10316]; Pancreatic Cancer Action Network-AACR Career Development Award [15-20-25-COMM]; Rocket Fund; NIH [R01DK099551]; TRDRP Postdoctoral Fellowship Award [T30FT0952]; NCI Cancer Center Support grant [P30 CA030199]	Department of Defense Career Developmental Award(United States Department of Defense); Pancreatic Cancer Action Network-AACR Career Development Award; Rocket Fund; NIH(United States Department of Health & Human ServicesNational Institutes of Health (NIH) - USA); TRDRP Postdoctoral Fellowship Award; NCI Cancer Center Support grant(United States Department of Health & Human ServicesNational Institu…	This work was primarily supported by a Department of Defense Career Developmental Award (W81XWH-17-10316), as well as a Pancreatic Cancer Action Network-AACR Career Development Award, in memory of Skip Viragh (15-20-25-COMM to C. Commisso). Financial support to H.H. Freeze was provided by The Rocket Fund and an NIH grant (R01DK099551). K.M.O. Galenkamp is the recipient of a TRDRP Postdoctoral Fel…	Alberts B., 2002, MOL BIOL CELL, V4th, P1463; Alfarouk Khalid O, 2014, Oncoscience, V1, P777; [Anonymous], 2016, COLD SPRING HARB PRO; Arber S, 1998, NATURE, V393, P805, DOI 10.1038/31729; Bailey P, 2016, NATURE, V531, P47, DOI 10.1038/nature16965; Blondin L, 2002, EUR J BIOCHEM, V269, P4194, DOI 10.1046/j.1432-1033.2002.03101.x; Cardone RA, 2005, NAT REV CANCER, V5, P786, DOI 10.1038/nrc1713; Co…	49	15	15	3	15	AMER ASSOC CANCER RESEARCH	PHILADELPHIA	615 CHESTNUT ST, 17TH FLOOR, PHILADELPHIA, PA 19106-4404 USA	2159-8274	2159-8290		CANCER DISCOV	Cancer Discov.	JUN	2020	10	6
J	Dhar, D; Raina, K; Kant, R; Wempe, MF; Serkova, NJ; Agarwal, C; Agarwal, R				Dhar, Deepanshi; Raina, Komal; Kant, Rama; Wempe, Michael F.; Serkova, Natalie J.; Agarwal, Chapla; Agarwal, Rajesh			Bitter melon juice-intake modulates glucose metabolism and lactate efflux in tumors in its efficacy against pancreatic cancer	CARCINOGENESIS			English	Article							GEMCITABINE RESISTANCE; IN-VITRO; GROWTH; AMPK; SURVIVAL; CELLS; MCT4	The established role of bitter melon juice (BMJ), a natural product, in activating master metabolic regulator adenosine monophosphate-activated protein kinase in pancreatic cancer (PanC) cells served as a basis for pursuing deeper investigation into the underlying metabolic alterations leading to BMJ efficacy in PanC. We investigated the comparative metabolic profiles of PanC cells with different…	[Dhar, Deepanshi; Raina, Komal; Kant, Rama; Wempe, Michael F.; Agarwal, Chapla; Agarwal, Rajesh] Univ Colorado Denver, Dept Pharmaceut Sci, Skaggs Sch Pharm & Pharmaceut Sci, Anschutz Med Campus, Aurora, CO 80045 USA; [Raina, Komal] South Dakota State Univ, Dept Pharmaceut Sci, Brookings, SD 57007 USA; [Serkova, Natalie J.] Univ Colorado Denver, Anim Imaging Shared Resources, Dept Radiol, Anschut…		Agarwal, R (通讯作者)，Univ Colorado Denver, Dept Pharmaceut Sci, Skaggs Sch Pharm & Pharmaceut Sci, Anschutz Med Campus, Aurora, CO 80045 USA.; Agarwal, R (通讯作者)，Univ Colorado Denver, Univ Colorado Comprehens Canc Ctr, Anschutz Med Campus, Aurora, CO 80045 USA.	rajesh.agarwal@ucdenver.edu	Kant, Rama/GLN-5091-2022; Dhar, Deepanshi/AAV-6681-2021	Kant, Rama/0000-0002-0550-1467; Raina, Komal/0000-0003-0371-1070	National Cancer Institute [CA195708]; NATIONAL CANCER INSTITUTE [P30CA046934] Funding Source: NIH RePORTER	National Cancer Institute(United States Department of Health & Human ServicesNational Institutes of Health (NIH) - USANIH National Cancer Institute (NCI)); NATIONAL CANCER INSTITUTE(United States Department of Health & Human ServicesNational Institutes of Health (NIH) - USANIH National Cancer Institute (NCI))	This work was supported by the National Cancer Institute R01 grant CA195708. NMR and imaging studies were performed at the Animal Imaging Shared Resources, University of Colorado Cancer Center (P30CA046934, National Cancer Institute). Imaging experiments were performed in the University of Colorado Denver, Anschutz Medical Campus Advanced Light Microscopy Core.	Adamska A, 2017, INT J MOL SCI, V18, DOI 10.3390/ijms18071338; Baek G, 2014, CELL REP, V9, P2233, DOI 10.1016/j.celrep.2014.11.025; Basturk O, 2011, PANCREAS, V40, P187, DOI 10.1097/MPA.0b013e318201c935; Ben QW, 2011, EUR J CANCER, V47, P1928, DOI 10.1016/j.ejca.2011.03.003; Cairns RA, 2011, NAT REV CANCER, V11, P85, DOI 10.1038/nrc2981; Camelo F, 2018, ADV EXP MED BIOL, V1063, P73, DOI 10.1007/9…	49	8	9	2	10	OXFORD UNIV PRESS	OXFORD	GREAT CLARENDON ST, OXFORD OX2 6DP, ENGLAND	0143-3334	1460-2180		CARCINOGENESIS	Carcinogenesis	SEP	2019	40	9
J	Liu, YL; Wu, K; Shi, L; Xiang, F; Tao, KX; Wang, GB				Liu, Yulin; Wu, Ke; Shi, Liang; Xiang, Fan; Tao, Kaixiong; Wang, Guobin			Prognostic Significance of the Metabolic Marker Hexokinase-2 in Various Solid Tumors: A Meta-Analysis	PLOS ONE			English	Article							HYPOXIA-INDUCIBLE FACTOR-1-ALPHA; CANCER METABOLISM; EXPRESSION; GLYCOLYSIS; GLUCOSE-TRANSPORTER-1; CARCINOMA; GROWTH; SUPPRESSION; SURVIVAL; WARBURG	Objective Recently, numerous studies have reported that hexokinase-2 (HK2) is aberrantly expressed in cancer, indicating that HK2 plays a pivotal role in the development and progression of cancer. However, its prognostic significance in solid tumor remains unclear. Accordingly, we performed a meta-analysis to assess the prognostic value of HK2 in solid tumor. Methods Eligible studies were identif…	[Liu, Yulin; Wu, Ke; Xiang, Fan; Tao, Kaixiong; Wang, Guobin] Huazhong Univ Sci & Technol, Union Hosp, Dept Gastrointestinal Surg, Tongji Med Coll, Wuhan, Peoples R China; [Shi, Liang] Huazhong Univ Sci & Technol, Union Hosp, Dept Clin Lab, Tongji Med Coll, Wuhan, Peoples R China		Wang, GB (通讯作者)，Huazhong Univ Sci & Technol, Union Hosp, Dept Gastrointestinal Surg, Tongji Med Coll, Wuhan, Peoples R China.	guobinwanguh@163.com			Chinese Ministry of Science and Technology (973 program) [2015CB5540007]; National Natural Science Foundation of China [81472740, 81101825]; Public Welfare in Health Industry, Health and Family Plan Committee of China [201402015]	Chinese Ministry of Science and Technology (973 program)(Ministry of Science and Technology, ChinaNational Basic Research Program of China); National Natural Science Foundation of China(National Natural Science Foundation of China (NSFC)); Public Welfare in Health Industry, Health and Family Plan Committee of China	This study was supported by the Chinese Ministry of Science and Technology (973 program, 2015CB5540007), National Natural Science Foundation of China (81472740, 81101825) and Research Fund of Public Welfare in Health Industry, Health and Family Plan Committee of China (No. 201402015). The funders had no role in study design, data collection and analysis, decision to publish, or preparation of the…	Alemi F, 2015, CURR PROB SURG, V52, P362, DOI 10.1067/j.cpsurg.2015.07.003; Chen GQ, 2015, ONCOTARGET, V6, P24148, DOI 10.18632/oncotarget.4376; Domenech E, 2015, NAT CELL BIOL, V17, P1304, DOI 10.1038/ncb3231; Feig C, 2012, CLIN CANCER RES, V18, P4266, DOI 10.1158/1078-0432.CCR-11-3114; Feliciano P, 2013, NAT GENET, V45, P969, DOI [10.1038/ng.2751, DOI 10.1038/NG.2751]; Gaddis ML, 1998, ACAD EME…	46	17	19	0	10	PUBLIC LIBRARY SCIENCE	SAN FRANCISCO	1160 BATTERY STREET, STE 100, SAN FRANCISCO, CA 94111 USA	1932-6203			PLOS ONE	PLoS One	NOV 8	2016	11	11
J	Pihlajoki, M; Farkkila, A; Soini, T; Heikinheimo, M; Wilson, DB				Pihlajoki, Marjut; Farkkila, Anniina; Soini, Tea; Heikinheimo, Markku; Wilson, David B.			GATA factors in endocrine neoplasia	MOLECULAR AND CELLULAR ENDOCRINOLOGY			English	Review						Adrenocortical tumor; Granulosa cell tumor; Parathyroid tumor; Pituitary adenoma; Sertoli-Leydig cell tumor	GRANULOSA-CELL TUMORS; TRANSCRIPTION FACTOR GATA-4; INDUCED ADRENOCORTICAL NEOPLASIA; CONGENITAL DIAPHRAGMATIC-HERNIA; MULLERIAN HORMONE EXPRESSION; HUMAN TESTICULAR DEVELOPMENT; CORD-STROMAL TUMORS; ADRENAL REST TUMORS; TGF-BETA PATHWAY; GENE-EXPRESSION	GATA transcription factors are structurally-related zinc finger proteins that recognize the consensus DNA sequence WGATAA (the GATA motif), an essential cis-acting element in the promoters and enhancers of many genes. These transcription factors regulate cell fate specification and differentiation in a wide array of tissues. As demonstrated by genetic analyses of mice and humans, GATA factors pla…	[Pihlajoki, Marjut; Farkkila, Anniina; Soini, Tea; Heikinheimo, Markku] Univ Helsinki, Cent Hosp, Childrens Hosp, FIN-00290 Helsinki, Finland; [Farkkila, Anniina] Univ Helsinki, Cent Hosp, Dept Obstet & Gynecol, FIN-00290 Helsinki, Finland; [Heikinheimo, Markku; Wilson, David B.] Washington Univ, Sch Med, St Louis Childrens Hosp, Dept Pediat, St Louis, MO 63110 USA; [Wilson, David B.] Washington …		Wilson, DB (通讯作者)，Washington Univ, Sch Med, Box 8208,660 S Euclid Ave, St Louis, MO 63110 USA.	wilson_d@wustl.edu	Soini, Tea/M-2045-2016; Färkkilä, Anniina/L-3059-2015; Wilson, David/K-7433-2014	Soini, Tea/0000-0002-5207-6715; Färkkilä, Anniina/0000-0002-3558-6617; Wilson, David/0000-0002-1826-7745	NIH [DK075618]; AHA [13GRNT16850031]; DOD [PC141008]; Sigrid Juselius Foundation; Academy of Finland; NATIONAL INSTITUTE OF DIABETES AND DIGESTIVE AND KIDNEY DISEASES [P30DK052574, R01DK075618] Funding Source: NIH RePORTER; NATIONAL INSTITUTE ON DRUG ABUSE [R01DA025744] Funding Source: NIH RePORTER	NIH(United States Department of Health & Human ServicesNational Institutes of Health (NIH) - USA); AHA(American Heart Association); DOD(United States Department of Defense); Sigrid Juselius Foundation(Sigrid Juselius Foundation); Academy of Finland(Academy of Finland); NATIONAL INSTITUTE OF DIABETES AND DIGESTIVE AND KIDNEY DISEASES(United States Department of Health & Human ServicesNational Inst…	We apologize to investigators whose work was not directly cited due to space limitations. We thank Leila Unkila-Kallio and Jorma Toppari for a critical reading of the manuscript. We thank Ilkka Ketola and Sanne Kiiveri for providing photomicrographs, Matti Kiupel for providing ferret tumor specimens, and Rebecca Cochran for technical support. Grant support: NIH (DK075618), AHA (13GRNT16850031), D…	Ali A, 2007, HUM MOL GENET, V16, P265, DOI 10.1093/hmg/ddl454; Allen HL, 2012, NAT GENET, V44, P20, DOI 10.1038/ng.1035; ALTMAN NH, 1969, AM J VET RES, V30, P583; Anttonen M, 2006, J MOL ENDOCRINOL, V36, P557, DOI 10.1677/jme.1.01962; Anttonen M, 2005, J CLIN ENDOCR METAB, V90, P6529, DOI 10.1210/jc.2005-0921; Anttonen M, 2003, BIOL REPROD, V68, P1333, DOI 10.1095/biolreprod.102.008599; Anttonen …	198	12	13	1	9	ELSEVIER IRELAND LTD	CLARE	ELSEVIER HOUSE, BROOKVALE PLAZA, EAST PARK SHANNON, CO, CLARE, 00000, IRELAND	0303-7207			MOL CELL ENDOCRINOL	Mol. Cell. Endocrinol.	FEB	2016	421	C
J	Ibrahim-Hashim, A; Abrahams, D; Enriquez-Navas, PM; Luddy, K; Gatenby, RA; Gillies, RJ				Ibrahim-Hashim, Arig; Abrahams, Dominique; Enriquez-Navas, Pedro M.; Luddy, Kim; Gatenby, Robert A.; Gillies, Robert J.			Tris-base buffer: a promising new inhibitor for cancer progression and metastasis	CANCER MEDICINE			English	Article						Acidosis; buffer therapy; GLUT-1; metastasis; pancreatic cancer; prostate cancer; Tris-base	EXTRACELLULAR PH; TUMOR-CELLS; ACIDOSIS; INVASION; BICARBONATE; GLYCOLYSIS; METABOLISM; THERAPY; THAM	Neutralizing tumor external acidity with oral buffers has proven effective for the prevention and inhibition of metastasis in several cancer mouse models. Solid tumors are highly acidic as a result of high glycolysis combined with an inadequate blood supply. Our prior work has shown that sodium bicarbonate, imidazole, and free-base (but not protonated) lysine are effective in reducing tumor progr…	[Ibrahim-Hashim, Arig; Abrahams, Dominique; Enriquez-Navas, Pedro M.; Luddy, Kim; Gillies, Robert J.] H Lee Moffitt Canc Ctr & Res Inst, Dept Canc Imaging & Metab, Tampa, FL USA; [Gatenby, Robert A.] H Lee Moffitt Canc Ctr & Res Inst, Dept Integrated Math Oncol, Tampa, FL USA; [Gatenby, Robert A.; Gillies, Robert J.] H Lee Moffitt Canc Ctr & Res Inst, Dept Radiol, Tampa, FL USA		Gillies, RJ (通讯作者)，H Lee Moffitt Canc Ctr & Res Inst, 12902 Magnolia Ave, Tampa, FL 33612 USA.	robert.gillies@moffitt.org		Gillies, Robert/0000-0002-8888-7747; Luddy, Kimberly/0000-0002-5172-221X	National Institute for Health Research [R01 CA077575]; NATIONAL CANCER INSTITUTE [R01CA077575, P30CA076292] Funding Source: NIH RePORTER	National Institute for Health Research(National Institute for Health Research (NIHR)); NATIONAL CANCER INSTITUTE(United States Department of Health & Human ServicesNational Institutes of Health (NIH) - USANIH National Cancer Institute (NCI))	This study was supported by grant National Institute for Health Research R01 CA077575.	Azzarito T, 2016, PLOS ONE, V11, DOI 10.1371/journal.pone.0159763; Estrella V, 2013, CANCER RES, V73, P1524, DOI 10.1158/0008-5472.CAN-12-2796; Fais S, 2015, J TRANSL MED, V13, DOI 10.1186/s12967-015-0735-2; Gatenby RA, 2004, NAT REV CANCER, V4, P891, DOI 10.1038/nrc1478; Gatenby RA, 2008, NAT REV CANCER, V8, P56, DOI 10.1038/nrc2255; Hoste EA, 2005, J NEPHROL, V18, P303; Ito H, 2004, SURGERY, V1…	19	25	27	2	13	WILEY	HOBOKEN	111 RIVER ST, HOBOKEN 07030-5774, NJ USA	2045-7634			CANCER MED-US	Cancer Med.	JUL	2017	6	7
J	Desoteux, M; Louis, C; Bevant, K; Glaise, D; Coulouarn, C				Desoteux, Matthis; Louis, Corentin; Bevant, Kevin; Glaise, Denise; Coulouarn, Cedric			A Minimal Subset of Seven Genes Associated with Tumor Hepatocyte Differentiation Predicts a Poor Prognosis in Human Hepatocellular Carcinoma	CANCERS			English	Article						hepatocellular carcinoma; prognosis; signature; differentiation; overall survival; integrative transcriptomics	INFLAMMATORY MICROENVIRONMENT; SARCOSINE METABOLISM; EXPRESSION SIGNATURE; AQUAPORIN 9; LIVER; CELL; CANCER; CLASSIFICATION; PROGRESSION; GROWTH	Simple SummaryLiver cancer is one of the most commonly diagnosed cancers worldwide and the fourth leading cause of cancer-related deaths. Hepatocellular carcinoma (HCC) accounts for at least 80% of all malignant liver primary tumors. A better characterization of molecular mechanisms underlying HCC onset and progression may lead to discover new therapeutic targets and biomarkers. In this study, we…	[Desoteux, Matthis; Louis, Corentin; Bevant, Kevin; Coulouarn, Cedric] Univ Rennes, INSERM, UMR1242, Chem Oncogenesis Stress Signaling COSS, F-35042 Rennes, France; [Glaise, Denise] Univ Rennes, INSERM, UMR991, Liver Metab & Canc, F-35043 Rennes, France		Coulouarn, C (通讯作者)，Univ Rennes, INSERM, UMR1242, Chem Oncogenesis Stress Signaling COSS, F-35042 Rennes, France.	matthis.desoteux@univ-rennes1.fr; corentin.louis@univ-rennes1.fr; kevin.bevant@univ-rennes1.fr; denise.glaise@inserm.fr; cedric.coulouarn@inserm.fr	Coulouarn, Cedric/E-5472-2011; Desoteux, Matthis/AAH-9660-2020; LOUIS, Corentin/AAE-4874-2019; BEVANT, Kevin/AAG-8151-2019	Coulouarn, Cedric/0000-0002-5692-9586; Desoteux, Matthis/0000-0002-3412-2730; LOUIS, Corentin/0000-0002-5513-4394;	Inserm; University of Rennes 1, Institut National du Cancer; Canceropple Ile-de-France; Ligue Contre le Cancer; Region Bretagne; Universite de Rennes 1	Inserm(Institut National de la Sante et de la Recherche Medicale (Inserm)European Commission); University of Rennes 1, Institut National du Cancer; Canceropple Ile-de-France; Ligue Contre le Cancer(Ligue nationale contre le cancer); Region Bretagne(Region Bretagne); Universite de Rennes 1	This research was funded by Inserm, University of Rennes 1, Institut National du Cancer and Canceropple Ile-de-France. KB and MD are supported by a PhD fellowship from Ligue Contre le Cancer and Region Bretagne. CL is supported by a PhD fellowship from Universite de Rennes 1.	Allain C, 2016, CANCER RES, V76, P6374, DOI 10.1158/0008-5472.CAN-16-1559; Angenard G, 2019, DIGEST LIVER DIS, V51, P1337, DOI 10.1016/j.dld.2019.03.019; Arnold M, 2020, GASTROENTEROLOGY, V159, P335, DOI 10.1053/j.gastro.2020.02.068; Beaufrere A, 2022, J HEPATOL, V76, P343, DOI 10.1016/j.jhep.2021.09.034; Berriz GF, 2009, BIOINFORMATICS, V25, P3043, DOI 10.1093/bioinformatics/btp498; Boyault S, 2…	52	0	0	2	2	MDPI	BASEL	ST ALBAN-ANLAGE 66, CH-4052 BASEL, SWITZERLAND		2072-6694		CANCERS	Cancers	NOV	2021	13	22
J	Sak, K				Sak, Katrin			Intake of Individual Flavonoids and Risk of Carcinogenesis: Overview of Epidemiological Evidence	NUTRITION AND CANCER-AN INTERNATIONAL JOURNAL			English	Review							BREAST-CANCER RISK; SOY ISOFLAVONE INTAKE; DIETARY PHYTOESTROGEN INTAKE; PROSTATE-CANCER; LUNG-CANCER; COLORECTAL-CANCER; OVARIAN-CANCER; GASTRIC-CANCER; PANCREATIC-CANCER; LIGNAN INTAKE	Several epidemiological findings have demonstrated that specific flavonoids can be responsible for reduction of the risk of certain cancer types. However, these results are still rather limited, inconclusive and controversial. Therefore, in this comprehensive review article the findings reported to date about the associations between dietary intake of individual flavonoid compounds and cancer inc…	[Sak, Katrin] NGO Praeventio, Naituse 22-3, EE-50407 Tartu, Estonia		Sak, K (通讯作者)，NGO Praeventio, Naituse 22-3, EE-50407 Tartu, Estonia.	katrin.sak.001@mail.ee	Sak, Katrin/C-5517-2016	Sak, Katrin/0000-0003-0736-2525	NGO Praeventio	NGO Praeventio	This work was supported by the NGO Praeventio.	Adebamowo CA, 2005, INT J CANCER, V114, P628, DOI 10.1002/ijc.20741; Akaza H, 2004, JPN J CLIN ONCOL, V34, P86, DOI 10.1093/jjco/hyh015; Akaza H, 2012, CANCER SCI, V103, P969, DOI 10.1111/j.1349-7006.2012.02257.x; Akhter M, 2008, CANCER EPIDEM BIOMAR, V17, P2128, DOI 10.1158/1055-9965.EPI-08-0182; Amararathna M, 2016, INT J MOL SCI, V17, DOI 10.3390/ijms17081352; Arem H, 2013, BRIT J CANCER, V108…	175	9	9	0	5	ROUTLEDGE JOURNALS, TAYLOR & FRANCIS LTD	ABINGDON	2-4 PARK SQUARE, MILTON PARK, ABINGDON OX14 4RN, OXON, ENGLAND	0163-5581	1532-7914		NUTR CANCER	Nutr. Cancer		2017	69	8
J	Abu-El-Haija, M; Hornung, L; Denson, LA; Husami, A; Lin, TK; Matlock, K; Nathan, JD; Palermo, JJ; Thompson, T; Valencia, CA; Wang, XJ; Woo, J; Zhang, KJ; Elder, D				Abu-El-Haija, Maisam; Hornung, Lindsey; Denson, Lee A.; Husami, Ammar; Lin, Tom K.; Matlock, Kristal; Nathan, Jaimie D.; Palermo, Joseph J.; Thompson, Tyler; Valencia, C. Alexander; Wang, Xinjian; Woo, Jessica; Zhang, Keijan; Elder, Deborah			Prevalence of abnormal glucose metabolism in pediatric acute, acute recurrent and chronic pancreatitis	PLOS ONE			English	Article							DIABETES-MELLITUS; CYSTIC-FIBROSIS; RISK; ASSOCIATION; MANAGEMENT; STANDARDS; SECONDARY; CHILDREN; DISEASE; CANCER	Type 3C Diabetes, or diseases of the exocrine pancreas has been reported to occur in approximately 30% of adult patient with pancreatitis. The incidence of glucose abnormalities or risk factors that may predict the development of abnormal glucose in the pediatric pancreatitis population is not known. We performed a retrospective chart review from 1998-2016 for patients who carry the diagnosis of …	[Abu-El-Haija, Maisam; Denson, Lee A.; Lin, Tom K.; Palermo, Joseph J.; Thompson, Tyler] Cincinnati Childrens Hosp Med Ctr, Div Pediat Gastroenterol Hepatol & Nutr, Cincinnati, OH 45229 USA; [Abu-El-Haija, Maisam; Denson, Lee A.; Lin, Tom K.; Matlock, Kristal; Palermo, Joseph J.; Woo, Jessica; Elder, Deborah] Univ Cincinnati, Coll Med, Dept Pediat, Cincinnati, OH 45267 USA; [Hornung, Lindsey; Woo…		Abu-El-Haija, M (通讯作者)，Cincinnati Childrens Hosp Med Ctr, Div Pediat Gastroenterol Hepatol & Nutr, Cincinnati, OH 45229 USA.; Abu-El-Haija, M (通讯作者)，Univ Cincinnati, Coll Med, Dept Pediat, Cincinnati, OH 45267 USA.	Maisam.Haija@cchmc.org	Elder, Deborah/ABC-9636-2021; Husami, Ammar/K-7777-2012; Woo, Jessica/M-4984-2015	Husami, Ammar/0000-0002-4287-2857; Woo, Jessica/0000-0003-3644-8432; Matlock, Kristal/0000-0002-3794-7076; Nathan, Jaimie/0000-0002-5867-3326	National Institutes of Health NIDDK [R43 DK105640-01]; NATIONAL INSTITUTE OF DIABETES AND DIGESTIVE AND KIDNEY DISEASES [U01DK108334, P30DK078392] Funding Source: NIH RePORTER	National Institutes of Health NIDDK(United States Department of Health & Human ServicesNational Institutes of Health (NIH) - USANIH National Institute of Diabetes & Digestive & Kidney Diseases (NIDDK)); NATIONAL INSTITUTE OF DIABETES AND DIGESTIVE AND KIDNEY DISEASES(United States Department of Health & Human ServicesNational Institutes of Health (NIH) - USANIH National Institute of Diabetes & Di…	This study was supported by the National Institutes of Health NIDDK, R43 DK105640-01 (M.A.H.).	Abu-El-Haija M, 2017, J PEDIATR GASTR NUTR, V64, P984, DOI 10.1097/MPG.0000000000001583; Abu-El-Haija M, 2014, J PEDIATR GASTR NUTR, V58, P689, DOI 10.1097/MPG.0000000000000360; Andersen DK, 2017, DIABETES, V66, P1103, DOI 10.2337/db16-1477; [Anonymous], 2015, DIABETES CARE, V38, pS8, DOI 10.2337/dc15-S005; Bai HX, 2011, J PEDIATR GASTR NUTR, V52, P262, DOI 10.1097/MPG.0b013e3182061d75; Briani G,…	28	9	9	1	3	PUBLIC LIBRARY SCIENCE	SAN FRANCISCO	1160 BATTERY STREET, STE 100, SAN FRANCISCO, CA 94111 USA	1932-6203			PLOS ONE	PLoS One	OCT 31	2018	13	10
J	Neinast, MD; Jang, C; Hui, S; Murashige, DS; Chu, QW; Morscher, RJ; Li, XX; Zhan, L; White, E; Anthony, TG; Rabinowitz, JD; Arany, Z				Neinast, Michael D.; Jang, Cholsoon; Hui, Sheng; Murashige, Danielle S.; Chu, Qingwei; Morscher, Raphael J.; Li, Xiaoxuan; Zhan, Le; White, Eileen; Anthony, Tracy G.; Rabinowitz, Joshua D.; Arany, Zoltan			Quantitative Analysis of the Whole-Body Metabolic Fate of Branched-Chain Amino Acids	CELL METABOLISM			English	Article							SKELETAL-MUSCLE; TRANSCRIPTIONAL COACTIVATOR; INSULIN-RESISTANCE; OXIDATIVE CAPACITY; PROTEIN-SYNTHESIS; FOOD-INTAKE; LEUCINE; CATABOLISM; EXERCISE; CYCLE	Elevations in branched-chain amino acids (BCAAs) associate with numerous systemic diseases, including cancer, diabetes, and heart failure. However, an integrated understanding of whole-body BCAA metabolism remains lacking. Here, we employ in vivo isotopic tracing to systemically quantify BCAA oxidation in healthy and insulin-resistant mice. We find that most tissues rapidly oxidize BCAAs into the…	[Neinast, Michael D.; Jang, Cholsoon; Murashige, Danielle S.; Chu, Qingwei; Arany, Zoltan] Univ Penn, Perelman Sch Med, 3400 Civ Blvd, Philadelphia, PA 19104 USA; [Jang, Cholsoon; Hui, Sheng; Morscher, Raphael J.; Li, Xiaoxuan; Rabinowitz, Joshua D.] Princeton Univ, Dept Chem, Princeton, NJ 08544 USA; [Jang, Cholsoon; Hui, Sheng; Morscher, Raphael J.; Li, Xiaoxuan; Rabinowitz, Joshua D.] Princeto…		Arany, Z (通讯作者)，Univ Penn, Perelman Sch Med, 3400 Civ Blvd, Philadelphia, PA 19104 USA.	zarany@pennmedicine.upenn.edu	White, Eileen/ABD-6745-2021	White, Eileen/0000-0003-2961-3065; Neinast, Michael/0000-0003-4032-8142; Jang, Cholsoon/0000-0001-6651-4213	American Diabetes Association [1-17-PDF-076]; NIH [T32-GM07229, DK109714, HL094499, DK107667]; DRC Regional Metabolomics Core [P30 DK19525]; American Heart Association; NATIONAL CANCER INSTITUTE [R01CA163591] Funding Source: NIH RePORTER; NATIONAL HEART, LUNG, AND BLOOD INSTITUTE [R01HL094499, R01HL126797] Funding Source: NIH RePORTER; NATIONAL INSTITUTE OF DIABETES AND DIGESTIVE AND KIDNEY DISEA…	American Diabetes Association(American Diabetes Association); NIH(United States Department of Health & Human ServicesNational Institutes of Health (NIH) - USA); DRC Regional Metabolomics Core; American Heart Association(American Heart Association); NATIONAL CANCER INSTITUTE(United States Department of Health & Human ServicesNational Institutes of Health (NIH) - USANIH National Cancer Institute (N…	C.J. is a postdoctoral fellow of the American Diabetes Association (1-17-PDF-076). S.H. is a Merck Fellow of the Life Sciences Research Foundation. This work was supported by grants from the NIH (T32-GM07229 to M.D.N., DK109714 to T.G.A., and HL094499 and DK107667 to Z.A.), support from the DRC Regional Metabolomics Core (P30 DK19525), and an Established Investigator Award from the American Heart…	Abreu-Vieira G, 2015, MOL METAB, V4, P461, DOI 10.1016/j.molmet.2015.03.001; Anthony JC, 2000, J NUTR, V130, P2413; Bachmanov AA, 2002, BEHAV GENET, V32, P435, DOI 10.1023/A:1020884312053; Boudina S, 2005, CIRCULATION, V112, P2686, DOI 10.1161/CIRCULATIONAHA.105.554360; Brosnan JT, 2006, J NUTR, V136, p207S, DOI 10.1093/jn/136.1.207S; Brunetti-Pierri N, 2011, HUM MOL GENET, V20, P631, DOI 10.1093…	70	149	153	18	76	CELL PRESS	CAMBRIDGE	50 HAMPSHIRE ST, FLOOR 5, CAMBRIDGE, MA 02139 USA	1550-4131	1932-7420		CELL METAB	Cell Metab.	FEB 5	2019	29	2
J	Oda, SK; Anderson, KG; Ravikumar, P; Bonson, P; Garcia, NM; Jenkins, CM; Zhuang, S; Daman, AW; Chiu, EY; Bates, BM; Greenberg, PD				Oda, Shannon K.; Anderson, Kristin G.; Ravikumar, Pranali; Bonson, Patrick; Garcia, Nicolas M.; Jenkins, Cody M.; Zhuang, Summer; Daman, Andrew W.; Chiu, Edison Y.; Bates, Breanna M.; Greenberg, Philip D.			A Fas-4-1BB fusion protein converts a death to a pro-survival signal and enhances T cell therapy	JOURNAL OF EXPERIMENTAL MEDICINE			English	Article							4-1BB COSTIMULATION; ADOPTIVE IMMUNOTHERAPY; CO-STIMULATION; FAS; ANTIGEN; CANCER; EXPRESSION; PROLIFERATION; TRANSCRIPTION; TRANSLATION	Adoptive T cell therapy (ACT) with genetically modified T cells has shown impressive results against some hematologic cancers, but efficacy in solid tumors can be limited by restrictive tumor microenvironments (TMEs). For example, Fas ligand is commonly overexpressed in TMEs and induces apoptosis in tumor-infiltrating, Fas receptor-positive lymphocytes. We engineered immunomodulatory fusion prote…	[Oda, Shannon K.; Anderson, Kristin G.; Ravikumar, Pranali; Bonson, Patrick; Garcia, Nicolas M.; Jenkins, Cody M.; Zhuang, Summer; Daman, Andrew W.; Chiu, Edison Y.; Bates, Breanna M.; Greenberg, Philip D.] Fred Hutchinson Canc Res Ctr, Program Immunol, 1124 Columbia St, Seattle, WA 98104 USA; [Greenberg, Philip D.] Univ Washington, Dept Med Oncol, Seattle, WA 98195 USA		Oda, SK; Greenberg, PD (通讯作者)，Fred Hutchinson Canc Res Ctr, Program Immunol, 1124 Columbia St, Seattle, WA 98104 USA.; Greenberg, PD (通讯作者)，Univ Washington, Dept Med Oncol, Seattle, WA 98195 USA.	shannon.oda@seattlechildrens.org; pgreen@u.washington.edu	Anderson, Kristin/AAD-3100-2022	Anderson, Kristin/0000-0001-9263-4438; Zhuang, Summer/0000-0002-1436-373X; Daman, Andrew/0000-0001-8144-0574; Reis, AlessanRSS/0000-0001-8486-7469; Jenkins, Cody/0000-0003-0425-3577; RAVIKUMAR, PRANALI/0000-0003-3989-4251; Oda, Shannon K/0000-0002-2844-1372; Bonson, Patrick/0000-0002-6259-3273	National Institutes of Health National Cancer Institute [CA018029, CA033084]; Leukemia & Lymphoma Society; Ovarian Cancer Research Alliance Ann and Sol Schreiber Mentored Investigator Award; Juno Therapeutics	National Institutes of Health National Cancer Institute(United States Department of Health & Human ServicesNational Institutes of Health (NIH) - USANIH National Cancer Institute (NCI)); Leukemia & Lymphoma Society(Leukemia and Lymphoma Society); Ovarian Cancer Research Alliance Ann and Sol Schreiber Mentored Investigator Award; Juno Therapeutics	This work was supported by National Institutes of Health National Cancer Institute grants (CA018029 and CA033084) to P.D. Greenberg; Leukemia & Lymphoma Society grants to S.K. Oda; an Ovarian Cancer Research Alliance Ann and Sol Schreiber Mentored Investigator Award to K.G. Anderson; and a grant from Juno Therapeutics to P.D. Greenberg.	Aktas E, 2009, CELL IMMUNOL, V254, P149, DOI 10.1016/j.cellimm.2008.08.007; Amor C, 2020, NATURE, V583, P127, DOI 10.1038/s41586-020-2403-9; Anderson KG, 2019, CANCER IMMUNOL RES, V7, P1412, DOI 10.1158/2326-6066.CIR-19-0258; Ankri C, 2013, J IMMUNOL, V191, P4121, DOI 10.4049/jimmunol.1203085; Bartkowiak T, 2015, FRONT ONCOL, V5, DOI 10.3389/fonc.2015.00117; Bera TK, 2000, MOL CELL BIOL, V20, P29…	63	12	12	0	4	ROCKEFELLER UNIV PRESS	NEW YORK	950 THIRD AVE, 2ND FLR, NEW YORK, NY 10022 USA	0022-1007	1540-9538		J EXP MED	J. Exp. Med.	DEC	2020	217	12
J	Franco, CCD; Miranda, RA; de Oliveira, JC; Barella, LF; Agostinho, AR; Prates, KV; Malta, A; Trombini, AB; Torrezan, R; Gravena, C; Tofolo, LP; de Sant'Anna, JR; Prado, MAAD; de Souza, CO; de Souza, HM; Beraldi, EJ; Mathias, PCD				da Silva Franco, Claudineia Conationi; Miranda, Rosiane Aparecida; de Oliveira, Julio Cezar; Barella, Luiz Felipe; Agostinho, Aryane Rodrigues; Prates, Kelly Valerio; Malta, Ananda; Trombini, Amanda Bianchi; Torrezan, Rosana; Gravena, Clarice; Tofolo, Laize P.; de Sant'Anna, Juliane Rocha; de Castro Prado, Marialba Avezum Alves; de Souza, Camila Oliveira; de Souza, Helenir Medri; Beraldi, Evandro…			Protective Effect of Metformin Against Walker 256 Tumor Growth is Not Dependent on Metabolism Improvement	CELLULAR PHYSIOLOGY AND BIOCHEMISTRY			English	Article						Metformin; Walker 256 tumor; Apoptosis; Metabolism	INSULIN-SECRETION; CLINICAL PHARMACOKINETICS; DIABETES-MELLITUS; IN-VIVO; CANCER; RATS; OBESITY; ISLETS; RISK; INTERVENTIONS	Background/Aims: The objective of the current work was to test the effect of metformin on the tumor growth in rats with metabolic syndrome. Methods: We obtained pre-diabetic hyperinsulinemic rats by neonatal treatment with monosodium L-glutamate (MSG), which were chronically treated every day, from weaning to 100 day old, with dose of metformin (250 mg/kg body weight). After the end of metformin …	[da Silva Franco, Claudineia Conationi; Miranda, Rosiane Aparecida; de Oliveira, Julio Cezar; Barella, Luiz Felipe; Agostinho, Aryane Rodrigues; Prates, Kelly Valerio; Malta, Ananda; Trombini, Amanda Bianchi; Torrezan, Rosana; Gravena, Clarice; Tofolo, Laize P.; de Freitas Mathias, Paulo Cezar] Univ Estadual Maringa, Dept Biotecnol Genet & Cell Biol, Lab Secret Cell Biol, BR-87020900 Maringa, PR,…		Mathias, PCD (通讯作者)，Univ Estadual Maringa, UEM Colombo, Dept Biotechnol Genet & Cell Biol, Lab Secret Cell Biol, Block H67,Room 19,Ave 5970, BR-87020900 Maringa, PR, Brazil.	clau_conationi@yahoo.com.br	Miranda, Rosiane Aparecida/C-1688-2019; V Prates, Kelly/AAD-4126-2022; de Freitas Mathias, Paulo Cezar PCFM/O-6056-2015; DE FREITAS MATHIAS, PAULO CEZAR/AAQ-9682-2021; Barella, Luiz/C-1181-2014; Castro-Prado, Marialba/F-3632-2015; de souza, camila oliveira/M-4220-2019; de Oliveira, Júlio Cezar/G-8527-2012	Miranda, Rosiane Aparecida/0000-0003-0978-7949; V Prates, Kelly/0000-0002-6031-8219; de Freitas Mathias, Paulo Cezar PCFM/0000-0001-6994-4585; Barella, Luiz/0000-0003-2211-3842; Castro-Prado, Marialba/0000-0002-5565-9895; de souza, camila oliveira/0000-0001-6749-9545; de Oliveira, Júlio Cezar/0000-0002-6489-9348	Brazilian Federal Foundation; Conselho National de Desenvolvimento Cientifico e Tecnologico (CNPq); Coordenacao de Aperfeicoamento de Pessoal de Nivel Superior (CAPES); Parana Science Foundation (Fundacao Araucaria)	Brazilian Federal Foundation; Conselho National de Desenvolvimento Cientifico e Tecnologico (CNPq)(Conselho Nacional de Desenvolvimento Cientifico e Tecnologico (CNPQ)); Coordenacao de Aperfeicoamento de Pessoal de Nivel Superior (CAPES)(Coordenacao de Aperfeicoamento de Pessoal de Nivel Superior (CAPES)); Parana Science Foundation (Fundacao Araucaria)(Fundacao Araucaria de Apoio ao Desenvolvimen…	We thank to Mr. Luis Augusto Bataglini for his help with the animal protocols. This work was supported by the Brazilian Federal Foundation, the Conselho National de Desenvolvimento Cientifico e Tecnologico (CNPq), the Coordenacao de Aperfeicoamento de Pessoal de Nivel Superior (CAPES), and the Parana Science Foundation (Fundacao Araucaria).	Aita K, 2005, EXP MOL PATHOL, V79, P265, DOI 10.1016/j.yexmp.2005.07.001; Alimova IN, 2009, CELL CYCLE, V8, P909, DOI 10.4161/cc.8.6.7933; Andreazzi AE, 2011, EXP DIABETES RES, DOI 10.1155/2011/947917; Balbo SL, 2007, ENDOCRINE, V31, P142, DOI 10.1007/s12020-007-0021-z; BERNARDIS LL, 1968, J ENDOCRINOL, V40, P527, DOI 10.1677/joe.0.0400527; BLACK JM, 1994, BRIT J NUTR, V71, P283, DOI 10.1079/BJN1…	40	10	11	0	2	KARGER	BASEL	ALLSCHWILERSTRASSE 10, CH-4009 BASEL, SWITZERLAND	1015-8987	1421-9778		CELL PHYSIOL BIOCHEM	Cell. Physiol. Biochem.		2014	34	6
J	Srivastava, A; Creek, DJ				Srivastava, Anubhav; Creek, Darren John			Discovery and Validation of Clinical Biomarkers of Cancer: A Review Combining Metabolomics and Proteomics	PROTEOMICS			English	Review						biomarkers; cancer; diagnosis; metabolomics; proteomics	PANCREATIC DUCTAL ADENOCARCINOMA; NONCODING RNAS ACT; FREE FATTY-ACIDS; BREAST-CANCER; POTENTIAL BIOMARKER; LUNG-CANCER; PYRUVATE-KINASE; PLASMA PROTEOME; EXPRESSION PROFILES; GLUCOSE-METABOLISM	Early detection and diagnosis of cancer can allow timely medical intervention, which greatly improves chances of survival and enhances quality of life. Biomarkers play an important role in assisting clinicians and health care providers in cancer diagnosis and treatment follow-up. In spite of years of research and the discovery of thousands of candidate cancer biomarkers, only a few have transitio…	[Srivastava, Anubhav; Creek, Darren John] Monash Univ, Monash Inst Pharmaceut Sci, Melbourne, Vic 3052, Australia		Creek, DJ (通讯作者)，Monash Univ, Monash Inst Pharmaceut Sci, Melbourne, Vic 3052, Australia.	Darren.creek@monash.edu	Srivastava, Anubhav/F-6254-2013	Srivastava, Anubhav/0000-0003-4802-2404; Creek, Darren/0000-0001-7497-7082				Addona TA, 2009, NAT BIOTECHNOL, V27, P633, DOI 10.1038/nbt.1546; Anderson NL, 2010, CLIN CHEM, V56, P177, DOI 10.1373/clinchem.2009.126706; Anderson NL, 2002, MOL CELL PROTEOMICS, V1, P845, DOI 10.1074/mcp.R200007-MCP200; Atkinson AJ, 2001, CLIN PHARMACOL THER, V69, P89, DOI 10.1067/mcp.2000.113989; Barroso-Sousa R, 2016, THER ADV MED ONCOL, V8, P261, DOI 10.1177/1758834016644156; Beretov J, 201…	131	31	33	7	59	WILEY	HOBOKEN	111 RIVER ST, HOBOKEN 07030-5774, NJ USA	1615-9853	1615-9861		PROTEOMICS	Proteomics	MAY	2019	19	10
J	Drexler, K; Schmidt, KM; Jordan, K; Federlin, M; Milenkovic, VM; Liebisch, G; Artati, A; Schmidl, C; Madej, G; Tokarz, J; Cecil, A; Jagla, W; Haerteis, S; Aung, T; Wagner, C; Kolodziejczyk, M; Heinke, S; Stanton, EH; Schwertner, B; Riegel, D; Wetzel, CH; Buchalla, W; Proescholdt, M; Klein, CA; Berneburg, M; Schlitt, HJ; Brabletz, T; Ziegler, C; Parkinson, EK; Gaumann, A; Geissler, EK; Adamski, J;…				Drexler, Konstantin; Schmidt, Katharina M.; Jordan, Katrin; Federlin, Marianne; Milenkovic, Vladimir M.; Liebisch, Gerhard; Artati, Anna; Schmidl, Christian; Madej, Gregor; Tokarz, Janina; Cecil, Alexander; Jagla, Wolfgang; Haerteis, Silke; Aung, Thiha; Wagner, Christine; Kolodziejczyk, Maria; Heinke, Stefanie; Stanton, Evan H.; Schwertner, Barbara; Riegel, Dania; Wetzel, Christian H.; Buchalla, …			Cancer-associated cells release citrate to support tumour metastatic progression	LIFE SCIENCE ALLIANCE			English	Article							TANDEM MASS-SPECTROMETRY; HIGH-THROUGHPUT QUANTIFICATION; TGF-BETA; MICROENVIRONMENT; MIGRATION; METABOLISM; INTERLEUKIN-6; FIBROBLASTS; REGULATOR; PHENOTYPE	Citrate is important for lipid synthesis and epigenetic regulation in addition to ATP production. We have previously reported that cancer cells import extracellular citrate via the pmCiC transporter to support theirmetabolism. Here, we showfor thefirst time that citrate is supplied to cancer by cancer-associated stroma (CAS) and also that citrate synthesis and release is one of the latter'smajorm…	[Drexler, Konstantin; Schwertner, Barbara; Berneburg, Mark; Haferkamp, Sebastian] Univ Med Ctr, Dept Dermatol, Regensburg, Germany; [Schmidt, Katharina M.; Jordan, Katrin; Wagner, Christine; Kolodziejczyk, Maria; Heinke, Stefanie; Stanton, Evan H.; Schlitt, Hans J.; Geissler, Edward K.; Mycielska, Maria E.] Univ Med Ctr, Dept Surg, Regensburg, Germany; [Federlin, Marianne; Buchalla, Wolfgang] Uni…		Haferkamp, S (通讯作者)，Univ Med Ctr, Dept Dermatol, Regensburg, Germany.; Mycielska, ME (通讯作者)，Univ Med Ctr, Dept Surg, Regensburg, Germany.	sebastian.haferkamp@ukr.de; maria.mycielska@ukr.de	Haerteis, Silke/AGS-5314-2022; Haferkamp, Sebastian/ABD-7390-2021; Liebisch, Gerhard/G-6130-2010; Wetzel, Christian/C-2501-2009	Haferkamp, Sebastian/0000-0002-3894-8345; Liebisch, Gerhard/0000-0003-4886-0811; Wetzel, Christian/0000-0002-5762-0003; Tokarz, Janina/0000-0003-4344-4149; Schmidl, Christian/0000-0002-0522-202X; Madej, M. Gregor/0000-0001-9181-6387; Jordan, Katrin/0000-0001-5529-2379; Ziegler, Christine Maria/0000-0003-3439-7213; Adamski, Jerzy/0000-0001-9259-0199	Deutsche Forschungsgemeinschaft (DFG) grant [GE1188/51, FOR 2127]; Else-Kroner-Fresenius-Stiftung grant; ReFoRmC	Deutsche Forschungsgemeinschaft (DFG) grant(German Research Foundation (DFG)); Else-Kroner-Fresenius-Stiftung grant; ReFoRmC	We are very grateful to Prof. Paul McNeil (Augusta University, USA) for reviewing the manuscript and to Mr. Lindsay Parkinson for assistance with graphics. We would like to thank Silke Becker (Helmholtz, Munich), Bianca Eichner, Brigitte Wild (Regensburg Center for Interventional Immunology, Regensburg), Gerlinde Friestl and Helga Ebensberger (Department of Conservative Dentistry and Periodontolo…	An YJ, 2015, INT J CANCER, V136, P162, DOI 10.1002/ijc.28949; Argyle D, 2018, FRONT IMMUNOL, V9, DOI 10.3389/fimmu.2018.02629; Arnold JN, 2014, CANCER IMMUNOL RES, V2, P121, DOI 10.1158/2326-6066.CIR-13-0150; Ashbrook MJ, 2015, CLIN EXP IMMUNOL, V180, P520, DOI 10.1111/cei.12591; Azenshtein E, 2002, CANCER RES, V62, P1093; Berry KAZ, 2004, J AM SOC MASS SPECTR, V15, P1499, DOI 10.1016/j.jasms.200…	76	5	5	0	7	LIFE SCIENCE ALLIANCE LLC	COLD SPRING HARBOR	1 BUNGTOWN RD, COLD SPRING HARBOR, NY 11724 USA		2575-1077		LIFE SCI ALLIANCE	Life Sci. Alliance	JUN	2021	4	6
J	Tang, T; Yang, ZY; Wang, D; Yang, XY; Wang, J; Li, L; Wen, Q; Gao, L; Bian, XW; Yu, SC				Tang, Tao; Yang, Ze-yu; Wang, Di; Yang, Xian-yan; Wang, Jun; Li, Lin; Wen, Qian; Gao, Lei; Bian, Xiu-wu; Yu, Shi-cang			The role of lysosomes in cancer development and progression	CELL AND BIOSCIENCE			English	Review						Lysosomes; Cancer; Metastasis; Energy metabolism; Spatial distribution	ONCOGENE-INDUCED SENESCENCE; CELL-SURFACE EXPRESSION; BREAST-CANCER; PANCREATIC-CANCER; TRANSCRIPTIONAL CONTROL; MESENCHYMAL TRANSITION; ANTIGEN PRESENTATION; BETA-GALACTOSIDASE; SECRETORY GRANULES; MEMBRANE-PROTEINS	Lysosomes are an important component of the inner membrane system and participate in numerous cell biological processes, such as macromolecular degradation, antigen presentation, intracellular pathogen destruction, plasma membrane repair, exosome release, cell adhesion/migration and apoptosis. Thus, lysosomes play important roles in cellular activity. In addition, previous studies have shown that…	[Tang, Tao; Yang, Ze-yu; Wang, Di; Yang, Xian-yan; Wang, Jun; Li, Lin; Wen, Qian; Bian, Xiu-wu; Yu, Shi-cang] Army Med Univ, Third Mil Med Univ, Southwest Hosp, Dept Stem Cell & Regenerat Med,Inst Pathol, Chongqing 400038, Peoples R China; [Gao, Lei] Army Med Univ, Third Mil Med Univ, Southwest Hosp, Southwest Canc Ctr, Chongqing 400038, Peoples R China; [Gao, Lei] Army Med Univ, Third Mil Med Un…		Yu, SC (通讯作者)，Army Med Univ, Third Mil Med Univ, Southwest Hosp, Dept Stem Cell & Regenerat Med,Inst Pathol, Chongqing 400038, Peoples R China.	yushicang@163.com	Bian, Xiu-Wu/D-4736-2017	Bian, Xiu-Wu/0000-0003-4383-0197; Yang, Zeyu/0000-0002-7223-5234	National Key Research and Development Program of China [2016YFA0202104]; National Natural Science Foundation of China [81803029]; Key Natural Science Foundation of ChongQing [cstc2019jcyj-zdxmX0023]; Key Clinical Research Program of Southwest Hospital [SWH2017ZDCX1003]	National Key Research and Development Program of China; National Natural Science Foundation of China(National Natural Science Foundation of China (NSFC)); Key Natural Science Foundation of ChongQing; Key Clinical Research Program of Southwest Hospital	This study was supported by grants from the National Key Research and Development Program of China (2016YFA0202104 to SCY), the National Natural Science Foundation of China (81803029 to LL), the Key Natural Science Foundation of ChongQing (cstc2019jcyj-zdxmX0023 to LG), and the Key Clinical Research Program of Southwest Hospital (SWH2017ZDCX1003 to SCY).	Agarwal AK, 2015, J CANCER RES CLIN, V141, P1563, DOI 10.1007/s00432-015-1917-2; Aird KM, 2015, CANCER LETT, V356, P204, DOI 10.1016/j.canlet.2014.01.017; Akalay I, 2013, CANCER RES, V73, P2418, DOI 10.1158/0008-5472.CAN-12-2432; Al-Bassam J, 2007, CELL MOTIL CYTOSKEL, V64, P377, DOI 10.1002/cm.20190; Allison A C, 1974, J Clin Pathol Suppl (R Coll Pathol), V7, P43; Andrews NW, 2014, TRENDS CELL B…	186	17	17	4	22	BMC	LONDON	CAMPUS, 4 CRINAN ST, LONDON N1 9XW, ENGLAND		2045-3701		CELL BIOSCI	Cell Biosci.	DEC 18	2020	10	1
J	Calimlioglu, B; Karagoz, K; Sevimoglu, T; Kilic, E; Gov, E; Arga, KY				Calimlioglu, Beste; Karagoz, Kubra; Sevimoglu, Tuba; Kilic, Elif; Gov, Esra; Arga, Kazim Yalcin			Tissue-Specific Molecular Biomarker Signatures of Type 2 Diabetes: An Integrative Analysis of Transcriptomics and Protein-Protein Interaction Data	OMICS-A JOURNAL OF INTEGRATIVE BIOLOGY			English	Article							GENE-EXPRESSION; PANCREATIC-ISLETS; CELL APOPTOSIS; BREAST-CANCER; COAGULATION; MICRORNA; NETWORK; RISK; FIBRINOLYSIS; DYSFUNCTION	Type 2 diabetes mellitus is a major global public health burden. A complex metabolic disease, type 2 diabetes affects multiple different tissues, demanding a "systems medicine" approach to biomarker and novel diagnostic discovery, not to mention data integration across omics-es. In the present study, transcriptomics data from different tissues including beta-cells, pancreatic islets, arterial tis…	[Calimlioglu, Beste; Karagoz, Kubra; Sevimoglu, Tuba; Kilic, Elif; Gov, Esra; Arga, Kazim Yalcin] Marmara Univ, Dept Bioengn, TR-34722 Istanbul, Turkey; [Calimlioglu, Beste] Istanbul Medeniyet Univ, Dept Bioengn, Istanbul, Turkey		Arga, KY (通讯作者)，Marmara Univ, Dept Bioengn, Fac Engn, Bldg D,Off 404, TR-34722 Istanbul, Turkey.	kazim.arga@marmara.edu.tr	Sevimoglu, Tuba/AAK-2760-2021; Arga, Kazim Yalcin/Z-3711-2019; TURANLI, Beste/AAA-7795-2021; Sevimoğlu, Tuba/AAW-2963-2021	Arga, Kazim Yalcin/0000-0002-6036-1348; TURANLI, Beste/0000-0003-1330-9712;				Agren R, 2013, PLOS COMPUT BIOL, V9, DOI 10.1371/journal.pcbi.1002980; Alzahrani SH, 2010, DIABETES VASC DIS RE, V7, P260, DOI 10.1177/1479164110383723; Barrett T, 2013, NUCLEIC ACIDS RES, V41, pD991, DOI 10.1093/nar/gks1193; Cangemi C, 2011, CLIN CHEM, V57, P1556, DOI 10.1373/clinchem.2011.162966; Chacko BK, 2011, J BIOL CHEM, V286, P38738, DOI 10.1074/jbc.M111.247981; Chagoyen M, 2011, BIOINFOR…	61	48	49	0	31	MARY ANN LIEBERT, INC	NEW ROCHELLE	140 HUGUENOT STREET, 3RD FL, NEW ROCHELLE, NY 10801 USA	1536-2310	1557-8100		OMICS	OMICS	SEP 1	2015	19	9
J	Yamamoto, K; Brender, JR; Seki, T; Kishimoto, S; Oshima, N; Choudhuri, R; Adler, SS; Jagoda, EM; Saito, K; Devasahayam, N; Choyke, PL; Mitchell, JB; Krishna, MC				Yamamoto, Kazutoshi; Brender, Jeffrey R.; Seki, Tomohiro; Kishimoto, Shun; Oshima, Nobu; Choudhuri, Rajani; Adler, Stephen S.; Jagoda, Elaine M.; Saito, Keita; Devasahayam, Nallathamby; Choyke, Peter L.; Mitchell, James B.; Krishna, Murali C.			Molecular Imaging of the Tumor Microenvironment Reveals the Relationship between Tumor Oxygenation, Glucose Uptake, and Glycolysis in Pancreatic Ductal Adenocarcinoma	CANCER RESEARCH			English	Article							CANCER; PET; METABOLISM	Molecular imaging approaches for metabolic and physiologic imaging of tumors have become important for treatment planning and response monitoring. However, the relationship between the physiologic and metabolic aspects of tumors is not fully understood. Here, we developed new hyperpolarized MRI and electron paramagnetic resonance imaging procedures that allow more direct assessment of tumor glyco…	[Yamamoto, Kazutoshi; Brender, Jeffrey R.; Seki, Tomohiro; Kishimoto, Shun; Oshima, Nobu; Choudhuri, Rajani; Saito, Keita; Devasahayam, Nallathamby; Mitchell, James B.; Krishna, Murali C.] NCI, Radiat Biol Branch, Ctr Canc Res, NIH, Bethesda, MD 20892 USA; [Adler, Stephen S.] NCI, Clin Monitoring Res Program Directorate, Frederick Natl Lab Canc Res, Frederick, MD 21701 USA; [Jagoda, Elaine M.; Ch…		Krishna, MC (通讯作者)，NCI, Bethesda, MD 20892 USA.	cherukum@mail.nih.gov			Intramural Research Program of the NCI, NIH; NCI, NIH [HHSN261200800001E]	Intramural Research Program of the NCI, NIH; NCI, NIH(United States Department of Health & Human ServicesNational Institutes of Health (NIH) - USANIH National Cancer Institute (NCI))	This research was supported by the Intramural Research Program of the NCI, NIH. This project has been funded in whole or in part with federal funds from the NCI, NIH, under contract no. HHSN261200800001E.	Biancur DE, 2017, NAT COMMUN, V8, DOI 10.1038/ncomms15965; DeBerardinis RJ, 2008, CELL METAB, V7, P11, DOI 10.1016/j.cmet.2007.10.002; Deer EL, 2010, PANCREAS, V39, P425, DOI 10.1097/MPA.0b013e3181c15963; Dewhirst MW, 2017, NAT REV CANCER, V17, P738, DOI 10.1038/nrc.2017.93; Dierckx RA, 2008, EUR J NUCL MED MOL I, V35, P1544, DOI 10.1007/s00259-008-0758-5; Dong TY, 2017, SCI REP-UK, V7, DOI 10.10…	21	12	11	3	19	AMER ASSOC CANCER RESEARCH	PHILADELPHIA	615 CHESTNUT ST, 17TH FLOOR, PHILADELPHIA, PA 19106-4404 USA	0008-5472	1538-7445		CANCER RES	Cancer Res.	JUN 1	2020	80	11
J	de la Vega, MD; Faber, B; Schalbar, C; Foxius, A; Groot-Koerkamp, H; Decker, G				de la Vega, Matilde de Garcia; Faber, Bernard; Schalbar, Claude; Foxius, Alain; Groot-Koerkamp, Helene; Decker, Georges			Combined one-stage esophagectomy and duodeno-pancreatectomy for synchronous cancers of the esophagus and pancreatic ampulla in an elderly patient	ACTA CHIRURGICA BELGICA			English	Article						Oesophagectomy; pancreaticoduodenectomy; combined surgery; elderly	SIMULTANEOUS RESECTION; PANCREATICODUODENECTOMY; OUTCOMES; STOMACH; VATER	Background: We report the case of a 77-year-old patient, who underwent multi-modality treatment including single-stage radical oesophagectomy and duodeno-pancreatectomy for a synchronous adenocarcinoma of the distal oesophagus and adenocarcinoma of the ampulla of Vater. Methods: The ampulloma was diagnosed incidentally during the work-up of the symptomatic esophageal cancer. After induction chemo…	[de la Vega, Matilde de Garcia; Faber, Bernard; Groot-Koerkamp, Helene; Decker, Georges] Hop Robert Schuman Zithaklin, Dept Abdominal & Thorac Surg, Luxembourg, Luxembourg; [Schalbar, Claude] Ctr Hosp Nord, Dept Oncol, Ettelbruck, Luxembourg; [Foxius, Alain] Ctr Hosp Nord, Dept Abdominal Surg, Ettelbruck, Luxembourg		Decker, G (通讯作者)，46-48 Rue Anvers, L-1130 Luxembourg, Luxembourg.	georges.decker@hopitauxschuman.lu						Belyaev O, 2009, LANGENBECK ARCH SURG, V394, P383, DOI 10.1007/s00423-008-0397-0; Donohoe CL, 2017, DIS ESOPHAGUS, V30, DOI 10.1093/dote/dox063; Fukaya M, 2014, SURG TODAY, V44, P967, DOI 10.1007/s00595-013-0549-x; Gyorki D E, 2011, Ann R Coll Surg Engl, V93, pe111, DOI 10.1308/147870811X591675; Internullo E, 2008, EUR J CARDIO-THORAC, V33, P1096, DOI 10.1016/j.ejcts.2008.03.004; Jayaprakash N, 2…	15	0	0	0	3	TAYLOR & FRANCIS LTD	ABINGDON	2-4 PARK SQUARE, MILTON PARK, ABINGDON OR14 4RN, OXON, ENGLAND	0001-5458			ACTA CHIR BELG	Acta Chir. Belg.	JAN 2	2021	121	1
J	Tan, MZ; Meng, J; Sun, XJ; Fu, XW; Wang, RH				Tan, Mingzhu; Meng, Jun; Sun, Xiaojuan; Fu, Xiaowei; Wang, Ruihao			EPS8 supports pancreatic cancer growth by inhibiting BMI1 mediated proteasomal degradation of ALDH7A1	EXPERIMENTAL CELL RESEARCH			English	Article						EPS8; ALDH7A1; BMI1; Pancreatic cancer; Ubiquitination	LIPID-METABOLISM; CELLS; EXPRESSION	Aldehyde dehydrogenase 7 family member A1 (ALDH7A1) is an enzyme catalyzing lipid pemxidation of fatty aldehydes. It plays a critical role in sustaining high oxygen consumption rate (OCR) and ATP production in pancreatic ductal adenocarcinoma (PADC). However, why PADC cells maintain a relatively high level of ALDH7A1 concentration is still not well understood. In the current study, we explored th…	[Tan, Mingzhu; Wang, Ruihao] Weifang Peoples Hosp Brain Hosp, Internal Med, Weifang 261000, Shandong, Peoples R China; [Meng, Jun; Sun, Xiaojuan] Weifang Peoples Hosp, Occupat Med, Weifang 261000, Shandong, Peoples R China; [Fu, Xiaowei] Weifang Peoples Hosp, Dept Neonatol, Weifang 261000, Shandong, Peoples R China		Wang, RH (通讯作者)，Weifang Peoples Hosp Brain Hosp, Internal Med, Weifang 261000, Shandong, Peoples R China.	wrh448822@163.com						Alchanati I, 2009, PLOS ONE, V4, DOI 10.1371/journal.pone.0008104; Bednar F, 2015, CARCINOGENESIS, V36, P730, DOI 10.1093/carcin/bgv058; Ben-Saadon R, 2006, MOL CELL, V24, P701, DOI 10.1016/j.molcel.2006.10.022; Brocker C, 2011, CHEM-BIOL INTERACT, V191, P269, DOI 10.1016/j.cbi.2011.02.016; CASTAGNINO P, 1995, ONCOGENE, V10, P723; Chen C, 2015, INT J ONCOL, V46, P205, DOI 10.3892/ijo.2014.2710; F…	33	0	0	0	1	ELSEVIER INC	SAN DIEGO	525 B STREET, STE 1900, SAN DIEGO, CA 92101-4495 USA	0014-4827	1090-2422		EXP CELL RES	Exp. Cell Res.	OCT 1	2021	407	1
J	Chen, H; Guan, YL; Yuan, G; Zhang, Q; Jing, NJ				Chen, Han; Guan, Yongli; Yuan, Gu; Zhang, Qiang; Jing, Naijie			A perylene derivative regulates HIF-1 alpha and Stat3 signaling pathways	BIOORGANIC & MEDICINAL CHEMISTRY			English	Article						Stat3: the signal transducer and activator of transcription 3; HIF-1 alpha: hypoxia-inducible factor-1 alpha; Pancreatic cancer therapy; Breast cancer therapy; TEL03: a dual inhibitor of HIF-1 alpha and Stat3	G-QUARTET OLIGONUCLEOTIDES; PROSTATE-CANCER; CONSTITUTIVE ACTIVATION; MOLECULAR TARGETS; TUMOR HYPOXIA; TRANSCRIPTION-3; TRANSDUCER; GROWTH; EXPRESSION; THERAPY	It is becoming increasingly evident that improving the cure rate of many cancers will require treatment regimens hit more than one validated tumor targets. Developing an anti-cancer agent that targets two oncoproteins simultaneously is a promising strategy for accomplishing this goal. It would be expected to promote drug efficacy, reduce therapy-resistant without introducing additional toxic side…	[Chen, Han; Guan, Yongli; Jing, Naijie] Baylor Coll Med, Dept Med, Houston, TX 77030 USA; [Jing, Naijie] Baylor Coll Med, Dan L Duncan Canc Ctr, Houston, TX 77030 USA; [Chen, Han; Yuan, Gu; Zhang, Qiang] Peking Univ, Coll Chem & Mol Engn, Dept Biol Chem,Beijing Natl Lab Mol Sci, Key Lab Bioorgan Chem & Mol Engn Minist Educ, Beijing 100871, Peoples R China		Chen, H (通讯作者)，Baylor Coll Med, Dept Med, Houston, TX 77030 USA.	duosiwar@pku.edu.cn; njing@gmail.com			DOD [PC093258]; 973 Program [2012CB720601]; Chinese State Scholarship Fund	DOD(United States Department of Defense); 973 Program(National Basic Research Program of China); Chinese State Scholarship Fund	This work supported by DOD Grant PC093258 (N.J.) and the 973 Program (2012CB720601 to G.Y.), and Chen H. as a visiting scholar was supported by Chinese State Scholarship Fund. We thank Dr. David J. Tweardy to offer the pY-1068 ligand chip used in SPR assay. The authors appreciate Dr. Greg Semenza who gave us nice suggestions in this study.	Becker S, 1998, NATURE, V394, P145, DOI 10.1038/28101; Bowman T, 2000, ONCOGENE, V19, P2474, DOI 10.1038/sj.onc.1203527; Braunstein J, 2003, J BIOL CHEM, V278, P34133, DOI 10.1074/jbc.M304531200; Buchler P, 2003, PANCREAS, V26, P56, DOI 10.1097/00006676-200301000-00010; Buettner R, 2002, CLIN CANCER RES, V8, P945; Chakraborty A, 1998, LEUKEMIA LYMPHOMA, V30, P433, DOI 10.3109/10428199809057555; C…	57	9	9	0	36	PERGAMON-ELSEVIER SCIENCE LTD	OXFORD	THE BOULEVARD, LANGFORD LANE, KIDLINGTON, OXFORD OX5 1GB, ENGLAND	0968-0896	1464-3391		BIOORGAN MED CHEM	Bioorg. Med. Chem.	FEB 15	2014	22	4
J	Cheng, G; Zielonka, J; Ouari, O; Lopez, M; McAllister, D; Boyle, K; Barrios, CS; Weber, JJ; Johnson, BD; Hardy, M; Dwinell, MB; Kalyanaraman, B				Cheng, Gang; Zielonka, Jacek; Ouari, Olivier; Lopez, Marcos; McAllister, Donna; Boyle, Kathleen; Barrios, Christy S.; Weber, James J.; Johnson, Bryon D.; Hardy, Micael; Dwinell, Michael B.; Kalyanaraman, Balaraman			Mitochondria-Targeted Analogues of Metformin Exhibit Enhanced Antiproliferative and Radiosensitizing Effects in Pancreatic Cancer Cells	CANCER RESEARCH			English	Article							IONIZING-RADIATION; BREAST-CANCER; LUNG-CANCER; KINASE AMPK; METABOLISM; GENERATION; SURVIVAL; DEATH; PROLIFERATION; BIOENERGETICS	Metformin (Met) is an approved antidiabetic drug currently being explored for repurposing in cancer treatment based on recent evidence of its apparent chemopreventive properties. Met is weakly cationic and targets the mitochondria to induce cytotoxic effects in tumor cells, albeit not very effectively. We hypothesized that increasing its mitochondria-targeting potential by attaching a positively …	[Cheng, Gang; Zielonka, Jacek; McAllister, Donna; Kalyanaraman, Balaraman] Med Coll Wisconsin, Dept Biophys, 8701 Watertown Plank Rd, Milwaukee, WI 53226 USA; [Cheng, Gang; Zielonka, Jacek; McAllister, Donna; Kalyanaraman, Balaraman] Med Coll Wisconsin, Free Rad Res Ctr, 8701 Watertown Plank Rd, Milwaukee, WI 53226 USA; [Ouari, Olivier; Hardy, Micael] Aix Marseille Univ, ICR, CNRS, UMR 7273, Mars…		Kalyanaraman, B (通讯作者)，Med Coll Wisconsin, Dept Biophys, 8701 Watertown Plank Rd, Milwaukee, WI 53226 USA.; Kalyanaraman, B (通讯作者)，Med Coll Wisconsin, Free Rad Res Ctr, 8701 Watertown Plank Rd, Milwaukee, WI 53226 USA.	balarama@mcw.edu	Zielonka, Jacek/N-9546-2014; Lopez, Marcos/AAQ-9872-2021; Hardy, micael/ABF-3357-2020	Zielonka, Jacek/0000-0002-2524-0145; Hardy, micael/0000-0003-2976-7785; Ouari, Olivier/0000-0003-4320-4313	NCI NIH HHS [R01 CA152810, U01 CA178960] Funding Source: Medline; NATIONAL CANCER INSTITUTE [U01CA178960, R01CA152810] Funding Source: NIH RePORTER	NCI NIH HHS(United States Department of Health & Human ServicesNational Institutes of Health (NIH) - USANIH National Cancer Institute (NCI)); NATIONAL CANCER INSTITUTE(United States Department of Health & Human ServicesNational Institutes of Health (NIH) - USANIH National Cancer Institute (NCI))		Beckham TH, 2013, J PHARMACOL EXP THER, V344, P167, DOI 10.1124/jpet.112.199216; Birsoy K, 2012, NAT MED, V18, P1022, DOI 10.1038/nm.2870; Bol V, 2015, ACTA ONCOL, V54, P266, DOI 10.3109/0284186X.2014.932006; Bridges HR, 2014, BIOCHEM J, V462, P475, DOI 10.1042/BJ20140620; Cheng G, 2014, BRIT J CANCER, V111, P85, DOI 10.1038/bjc.2014.272; Cheng G, 2015, CANCER LETT, V365, P96, DOI 10.1016/j.canle…	48	111	112	1	46	AMER ASSOC CANCER RESEARCH	PHILADELPHIA	615 CHESTNUT ST, 17TH FLOOR, PHILADELPHIA, PA 19106-4404 USA	0008-5472	1538-7445		CANCER RES	Cancer Res.	JUL 1	2016	76	13
J	Song, XX; Liu, J; Kuang, FM; Chen, X; Zeh, HJ; Kang, R; Kroemer, G; Xie, YC; Tang, DL				Song, Xinxin; Liu, Jiao; Kuang, Feimei; Chen, Xin; Zeh, Herbert J.; Kang, Rui; Kroemer, Guido; Xie, Yangchun; Tang, Daolin			PDK4 dictates metabolic resistance to ferroptosis by suppressing pyruvate oxidation and fatty acid synthesis	CELL REPORTS			English	Article							CELL-DEATH; GLUCOSE-METABOLISM; PROTEIN-KINASE; CANCER; IDENTIFICATION; INHIBITION; INACTIVATION; HOMEOSTASIS; LIPOGENESIS; ACTIVATION	Although induction of ferroptosis, an iron-dependent form of non-apoptotic cell death, has emerged as an anticancer strategy, the metabolic basis of ferroptotic death remains poorly elucidated. Here, we show that glucose determines the sensitivity of human pancreatic ductal carcinoma cells to ferroptosis induced by pharmacologically inhibiting system xc(-). Mechanistically, SLC2A1-mediated glucos…	[Song, Xinxin; Chen, Xin; Zeh, Herbert J.; Kang, Rui; Tang, Daolin] UT Southwestern Med Ctr, Dept Surg, Dallas, TX 75390 USA; [Liu, Jiao; Kuang, Feimei] Guangzhou Med Univ, Affiliated Hosp 3, Guangzhou, Guangdong, Peoples R China; [Kroemer, Guido] Univ Paris 05, Sorbonne Paris Cite, F-75006 Paris, France; [Kroemer, Guido] Ctr Rech Cordeliers, Equipe Labellisee Ligue Natl Canc 11, F-75006 Paris, F…		Tang, DL (通讯作者)，UT Southwestern Med Ctr, Dept Surg, Dallas, TX 75390 USA.; Xie, YC (通讯作者)，Cent South Univ, Xiangya Hosp 2, Dept Oncol, Changsha, Hunan, Peoples R China.	xieyangchun88@csu.edu.cn; daolin.tang@utsouthwestern.edu	KROEMER, Guido/B-4263-2013; Tang, Daolin/B-2905-2010; Tang, Daolin/ABD-5062-2021; Kang, Rui/ABD-5291-2021	KROEMER, Guido/0000-0002-9334-4405; Tang, Daolin/0000-0002-1903-6180; Kang, Rui/0000-0003-2725-1574; Xie, Yangchun/0000-0003-2571-4774	National Institutes of Health [R01CA211070]; Ligue Contre le Cancer (equipe labellisee); Agence National de la Recherche (ANR); ANR; Association pour la recherchesur le cancer (ARC); Canceropole Ile-de-France; Chancelerie des universites de Paris (Legs Poix), Fondation pour la Recherche Medicale (FRM); European Research Area Network on Cardiovascular Diseases (ERA-CVD; MINOTAUR); Gustave Roussy O…	National Institutes of Health(United States Department of Health & Human ServicesNational Institutes of Health (NIH) - USA); Ligue Contre le Cancer (equipe labellisee); Agence National de la Recherche (ANR)(French National Research Agency (ANR)); ANR(French National Research Agency (ANR)); Association pour la recherchesur le cancer (ARC)(Fondation ARC pour la Recherche sur le Cancer); Canceropole…	We thank Dave Primm (Department of Surgery, University of Texas Southwestern Medical Center) for critical reading of the manuscript. R.K. is supported by a grant from the National Institutes of Health (R01CA211070). G.K. is supported by the Ligue Contre le Cancer (equipe labellisee); Agence National de la Recherche (ANR) -Projets blancs; ANR under the frame of E-Rare-2, the ERA-Net for Research o…	Adedoyin O, 2018, AM J PHYSIOL-RENAL, V314, pF702, DOI 10.1152/ajprenal.00044.2017; Alfarouk Khalid O, 2014, Oncoscience, V1, P777; Altman BJ, 2016, NAT REV CANCER, V16, P619, DOI 10.1038/nrc.2016.71; Andersen DK, 2017, DIABETES, V66, P1103, DOI 10.2337/db16-1477; Angeli JPF, 2019, NAT REV CANCER, V19, P405, DOI 10.1038/s41568-019-0149-1; Angeli JPF, 2014, NAT CELL BIOL, V16, P1180, DOI 10.1038/n…	115	33	33	18	40	CELL PRESS	CAMBRIDGE	50 HAMPSHIRE ST, FLOOR 5, CAMBRIDGE, MA 02139 USA	2211-1247			CELL REP	Cell Reports	FEB 23	2021	34	8
J	Jinesh, GG; Mokkapati, S; Zhu, KY; Morales, EE				Jinesh, Goodwin G.; Mokkapati, Sharada; Zhu, Keyi; Morales, Edwin E.			Pim kinase isoforms: devils defending cancer cells from therapeutic and immune attacks	APOPTOSIS			English	Review						Blebbishields; ROS; Mitochondria; VEGF; CXCR4; P-glycoprotein	DYNAMIN-RELATED PROTEIN-1; HUMAN PANCREATIC-CANCER; C-MYC; STEM-CELLS; TNF-ALPHA; BREAST-CANCER; PROTOONCOGENE PIM-1; INHIBITOR SGI-1776; EMERGENCY PROGRAM; INDUCE APOPTOSIS	Pim kinases are being implicated in oncogenic process in various human cancers. Pim kinases primarily deal with three broad categories of functions such as tumorigenesis, protecting cells from apoptotic signals and evading immune attacks. Here in this review, we discuss the regulation of Pim kinases and their expression, and how these kinases defend cancer cells from therapeutic and immune attack…	[Jinesh, Goodwin G.; Mokkapati, Sharada; Zhu, Keyi; Morales, Edwin E.] Univ Texas MD Anderson Canc Ctr, Dept Urol, Houston, TX 77054 USA		Jinesh, GG (通讯作者)，Univ Texas MD Anderson Canc Ctr, Dept Urol, Houston, TX 77054 USA.	goodwinjinesh@gmail.com	Jinesh, Goodwin G./M-5956-2013	Jinesh, Goodwin G./0000-0002-2170-3245				Adam K, 2015, BIOSCIENCE REP, V35, DOI 10.1042/BSR20150217; Aho TL, 2006, BMC CELL BIOL, V7, DOI 10.1186/1471-2121-7-21; Aho TLT, 2004, FEBS LETT, V571, P43, DOI 10.1016/j.febslet.2004.06.050; An NF, 2013, J HEMATOL ONCOL, V6, DOI 10.1186/1756-8722-6-12; Anto RJ, 2000, J BIOL CHEM, V275, P15601, DOI 10.1074/jbc.C000105200; Arakaki R, 2014, CRIT REV IMMUNOL, V34, P301, DOI 10.1615/CritRevImmunol.2…	140	25	28	0	17	SPRINGER	DORDRECHT	VAN GODEWIJCKSTRAAT 30, 3311 GZ DORDRECHT, NETHERLANDS	1360-8185	1573-675X		APOPTOSIS	Apoptosis	NOV	2016	21	11
J	Tejeda-Munoz, N; Robles-Flores, M				Tejeda-Munoz, Nydia; Robles-Flores, Martha			Glycogen synthase kinase 3 in Wnt signaling pathway and cancer	IUBMB LIFE			English	Review						GSK-3; Wnt signaling; colon cancer; GSK-3 regulation	BETA-CATENIN PHOSPHORYLATION; PROTEIN-KINASE; HEPATOCELLULAR-CARCINOMA; PANCREATIC-CANCER; CELL-SURVIVAL; CYCLIN D1; KINASE-3-BETA; GSK-3-BETA; EXPRESSION; 3-BETA	Glycogen synthase kinase 3 (GSK-3) was first discovered in 1980 as one of the key enzymes of glycogen metabolism. Since then, GSK-3 has been revealed as one of the master regulators of a diverse range of signaling pathways, including those activated by Wnts, participating in the regulation of numerous cellular functions, suggesting that its activity is tightly regulated. Numerous studies have poi…	[Tejeda-Munoz, Nydia; Robles-Flores, Martha] Univ Nacl Autonoma Mexico, Dept Bioquim, Fac Med, Mexico City 04510, DF, Mexico		Robles-Flores, M (通讯作者)，Univ Nacl Autonoma Mexico, Dept Bioquim, Fac Med, Av Univ 3000, Mexico City 04510, DF, Mexico.	rmartha@unam.mx	Munoz, Nydia Tejeda/ABF-3038-2020	Munoz, Nydia Tejeda/0000-0001-8314-412X	Universidad Nacional Autonoma de Mexico (DGAPA-UNAM) [IN215514]; CONACYT [260991]	Universidad Nacional Autonoma de Mexico (DGAPA-UNAM)(Universidad Nacional Autonoma de Mexico); CONACYT(Consejo Nacional de Ciencia y Tecnologia (CONACyT))	A part of this work was supported by Universidad Nacional Autonoma de Mexico (DGAPA-UNAM IN215514). Nydia Tejeda-Munoz is a doctoral student from Programa de Doctorado en Ciencias Biomedicas, Universidad Nacional Autonoma de Mexico (UNAM) and received fellowship #260991 from CONACYT.	Agarwal-Mawal A, 2003, J BIOL CHEM, V278, P12722, DOI 10.1074/jbc.M211491200; Ali A, 2001, CHEM REV, V101, P2527, DOI 10.1021/cr000110o; Armanious H, 2010, HUM PATHOL, V41, P1657, DOI 10.1016/j.humpath.2010.04.015; Ban KC, 2003, CANCER LETT, V199, P201, DOI 10.1016/S0304-3835(03)00421-X; Bax B, 2001, STRUCTURE, V9, P1143, DOI 10.1016/S0969-2126(01)00679-7; Benoit YD, 2014, CLIN CANCER RES, V20, P…	71	58	61	3	17	WILEY	HOBOKEN	111 RIVER ST, HOBOKEN 07030-5774, NJ USA	1521-6543	1521-6551		IUBMB LIFE	IUBMB Life	DEC	2015	67	12
J	Barnea, D; Raghunathan, N; Friedman, DN; Tonorezos, ES				Barnea, Dana; Raghunathan, Nirupa; Friedman, Danielle Novetsky; Tonorezos, Emily S.			Obesity and Metabolic Disease After Childhood Cancer	ONCOLOGY-NEW YORK			English	Review							LONG-TERM SURVIVORS; ACUTE LYMPHOBLASTIC-LEUKEMIA; YOUNG-ADULT SURVIVORS; DIABETES-MELLITUS; PHYSICAL-ACTIVITY; RISK-FACTORS; CARDIOVASCULAR EVENTS; ABDOMINAL RADIATION; BODY-COMPOSITION; GUT MICROBIOME	As care for the childhood cancer patient has improved significantly, there is an increasing incidence of treatment-related late effects. Obesity and type 2 diabetes mellitus are common and significant metabolic conditions in some populations of adult survivors of childhood cancer. Results from the Childhood Cancer Survivor Study and other large cohorts of childhood cancer survivors reveal that lo…	[Barnea, Dana; Raghunathan, Nirupa; Tonorezos, Emily S.] Mem Sloan Kettering Canc Ctr, Dept Med, New York, NY 10021 USA; [Friedman, Danielle Novetsky] Mem Sloan Kettering Canc Ctr, Dept Pediat, New York, NY 10021 USA; [Tonorezos, Emily S.] Weill Cornell Med Coll, Dept Med, New York, NY USA		Barnea, D (通讯作者)，Mem Sloan Kettering Canc Ctr, Dept Med, 1275 York Ave, New York, NY 10021 USA.		Friedman, Danielle Novetsky/B-7551-2016	Friedman, Danielle Novetsky/0000-0003-4668-9176; Barnea, Dana/0000-0002-5780-6545	NATIONAL CANCER INSTITUTE [R01CA187397, P30CA008748] Funding Source: NIH RePORTER; NATIONAL CENTER FOR ADVANCING TRANSLATIONAL SCIENCES [KL2TR000458] Funding Source: NIH RePORTER; NCATS NIH HHS [KL2 TR000458] Funding Source: Medline; NCI NIH HHS [R01-CA187397, P30 CA008748, R01 CA187397] Funding Source: Medline; NCRR NIH HHS [KL2RR000458] Funding Source: Medline	NATIONAL CANCER INSTITUTE(United States Department of Health & Human ServicesNational Institutes of Health (NIH) - USANIH National Cancer Institute (NCI)); NATIONAL CENTER FOR ADVANCING TRANSLATIONAL SCIENCES(United States Department of Health & Human ServicesNational Institutes of Health (NIH) - USANIH National Center for Advancing Translational Sciences (NCATS)); NCATS NIH HHS(United States Dep…		AHMADUSUKA F, 1988, INT J RADIAT ONCOL, V14, P1197, DOI 10.1016/0360-3016(88)90398-7; Armstrong GT, 2010, J CLIN ONCOL, V28, P1224, DOI 10.1200/JCO.2009.24.4608; Baker KS, 2012, BONE MARROW TRANSPL, V47, P619, DOI 10.1038/bmt.2011.118; Baker KS, 2007, BLOOD, V109, P1765, DOI 10.1182/blood-2006-05-022335; Berdan CA, 2014, J CANCER SURVIV, V8, P671, DOI 10.1007/s11764-014-0376-0; Braam KI, 2013, CO…	68	45	45	0	20	UBM MEDICA	NORWALK	535 CONNECTICUT AVE, STE 300, NORWALK, CT 06854 USA	0890-9091			ONCOLOGY-NY	Oncology-NY	NOV	2015	29	11
J	Wang, ZY; Liu, PX; Chen, QJ; Deng, SG; Liu, XY; Situ, HL; Zhong, SW; Hann, S; Lin, Y				Wang, Zhiyu; Liu, Pengxi; Chen, Qianjun; Deng, Shigui; Liu, Xiaoyan; Situ, Honglin; Zhong, Shaowen; Hann, Swei; Lin, Yi			Targeting AMPK Signaling Pathway to Overcome Drug Resistance for Cancer Therapy	CURRENT DRUG TARGETS			English	Article						AMPK; autophagy; cancer drug resistance; cancer stem cells; metabolism	ACTIVATED PROTEIN-KINASE; BREAST-CANCER; STEM-CELLS; LUNG-CANCER; IN-VITRO; CHEMOTHERAPY RESISTANCE; LACTATE-DEHYDROGENASE; REGULATE AUTOPHAGY; PANCREATIC-CANCER; INDUCED APOPTOSIS	Mulitdrug resistance (MDR) is one of critical factorslimiting the efficacy of cancer chemoor radiotherapy. Emerging evidence has indicated that MDR is a complex process regulated by multiple factors, among which stress response molecules are considered as central players. AMP-activated protein kinase (AMPK) is a major regulator balancing energy supply and ultimately protects cells from harmful st…	[Wang, Zhiyu; Liu, Pengxi; Chen, Qianjun; Deng, Shigui; Liu, Xiaoyan; Situ, Honglin; Zhong, Shaowen; Hann, Swei; Lin, Yi] Guangzhou Univ Chinese Med, Guangdong Prov Hosp Chinese Med, Clin Coll 2, Dept Mammary Dis, Guangzhou, Guangdong, Peoples R China		Wang, ZY (通讯作者)，Guangzhou Univ Chinese Med, Guangdong Prov Hosp Chinese Med, Clin Coll 2, Dept Mammary Dis, Guangzhou, Guangdong, Peoples R China.	wangzhiyu976@126.com	wang, zhiyu/K-5255-2016	wang, zhiyu/0000-0002-5299-8410	National Natural science Foundation of China [81402173]	National Natural science Foundation of China(National Natural Science Foundation of China (NSFC))	This work was supported by the National Natural science Foundation of China (81402173).	Accordi B, 2013, LEUKEMIA, V27, P1019, DOI 10.1038/leu.2012.338; Adamovich Y, 2014, CELL DEATH DIFFER, V21, P1451, DOI 10.1038/cdd.2014.60; Ahmed KM, 2007, CURR CANCER DRUG TAR, V7, P335; Alers S, 2012, MOL CELL BIOL, V32, P2, DOI 10.1128/MCB.06159-11; Aljada A, 2012, PHARMACOL THERAPEUT, V133, P108, DOI 10.1016/j.pharmthera.2011.09.004; Andersen Martin N, 2012, Commun Integr Biol, V5, P480, DOI …	142	31	31	0	25	BENTHAM SCIENCE PUBL LTD	SHARJAH	EXECUTIVE STE Y-2, PO BOX 7917, SAIF ZONE, 1200 BR SHARJAH, U ARAB EMIRATES	1389-4501	1873-5592		CURR DRUG TARGETS	Curr. Drug Targets		2016	17	8
J	Ichimura-Shimizu, M; Kageyama, T; Oya, T; Ogawa, H; Matsumoto, M; Sumida, S; Kakimoto, T; Miyakami, Y; Nagatomo, R; Inoue, K; Cheng, CM; Tsuneyama, K				Ichimura-Shimizu, Mayuko; Kageyama, Takeshi; Oya, Takeshi; Ogawa, Hirohisa; Matsumoto, Minoru; Sumida, Satoshi; Kakimoto, Takumi; Miyakami, Yuko; Nagatomo, Ryosuke; Inoue, Koichi; Cheng, Chunmei; Tsuneyama, Koichi			Verification of the Impact of Blood Glucose Level on Liver Carcinogenesis and the Efficacy of a Dietary Intervention in a Spontaneous Metabolic Syndrome Model	INTERNATIONAL JOURNAL OF MOLECULAR SCIENCES			English	Article						metabolic syndrome; Tsumura Suzuki Obese Diabetes mouse; blood glucose; islet of Langerhans; oligosaccharide	PANCREATIC BETA-CELL; NONALCOHOLIC STEATOHEPATITIS; MOUSE MODEL; HEPATOCELLULAR-CARCINOMA; PROGRESSION; DISEASES; CANCER; RISK	Metabolic syndrome (MS) is a risk factor for type 2 diabetes mellitus, vascular inflammation, atherosclerosis, and renal, liver, and heart diseases. Non-alcoholic steatohepatitis (NASH) is a progressive representative liver disease and may lead to the irreversible calamities of cirrhosis and hepatocellular carcinoma. Metabolic disorders such as hyperglycemia have been broadly reported to be relat…	[Ichimura-Shimizu, Mayuko; Kageyama, Takeshi; Ogawa, Hirohisa; Sumida, Satoshi; Kakimoto, Takumi; Miyakami, Yuko; Tsuneyama, Koichi] Tokushima Univ, Inst Biomed Sci, Dept Pathol & Lab Med, Grad Sch, Tokushima 7708503, Japan; [Oya, Takeshi; Matsumoto, Minoru; Tsuneyama, Koichi] Tokushima Univ, Inst Biomed Sci, Dept Mol Pathol, Grad Sch, Tokushima 7708503, Japan; [Nagatomo, Ryosuke; Inoue, Koichi] …		Tsuneyama, K (通讯作者)，Tokushima Univ, Inst Biomed Sci, Dept Pathol & Lab Med, Grad Sch, Tokushima 7708503, Japan.; Tsuneyama, K (通讯作者)，Tokushima Univ, Inst Biomed Sci, Dept Mol Pathol, Grad Sch, Tokushima 7708503, Japan.	ichimura.mayuko@tokushima-u.ac.jp; c201501111@tokushima-u.ac.jp; oya.takeshi@tokushima-u.ac.jp; ogawa.hirohisa@tokushima-u.ac.jp; m.matsumoto@tokushima-u.ac.jp; sumida.satoshi@tokushima-u.ac.jp; takumi1124_aaliyah@yahoo.co.jp; miyakami.yuko@tokushima-u.ac.jp; ph0070fs@ed.ritsumei.ac.jp; kinoue@fc.ritsumei.ac.jp; cceg@novonordisk.com; tsuneyama.koichi@tokushima-u.ac.jp		Ichimura-Shimizu, Mayuko/0000-0003-4030-1249; Tsuneyama, Koichi/0000-0002-0670-9868	JSPS KAKENHI [17H00881, 18K07069, 20K19676]; Japan Dairy Association (J-milk, Tokyo, Japan)	JSPS KAKENHI(Ministry of Education, Culture, Sports, Science and Technology, Japan (MEXT)Japan Society for the Promotion of ScienceGrants-in-Aid for Scientific Research (KAKENHI)); Japan Dairy Association (J-milk, Tokyo, Japan)	This work was supported by JSPS KAKENHI Grant-in-Aid for Scientific Research (A) Number 17H00881, (C) Number 18K07069 and for Young Scientists Number 20K19676, and a 2018 research grant from the Japan Dairy Association (J-milk, Tokyo, Japan).	Al-Lahham S, 2012, EUR J CLIN INVEST, V42, P357, DOI 10.1111/j.1365-2362.2011.02590.x; Brunt EM, 2011, HEPATOLOGY, V53, P810, DOI 10.1002/hep.24127; Davani-Davari D, 2019, FOODS, V8, DOI 10.3390/foods8030092; Festi D, 2014, WORLD J GASTROENTERO, V20, P16079, DOI 10.3748/wjg.v20.i43.16079; Green M, 2020, INT J MOL SCI, V21, DOI 10.3390/ijms21082890; Hirayama I, 1999, DIABETES, V48, P1183, DOI 10.2…	31	0	0	5	5	MDPI	BASEL	ST ALBAN-ANLAGE 66, CH-4052 BASEL, SWITZERLAND		1422-0067		INT J MOL SCI	Int. J. Mol. Sci.	DEC	2021	22	23
J	Senatorov, IS; Moniri, NH				Senatorov, Ilya S.; Moniri, Nader H.			The role of free-fatty acid receptor-4 (FFA4) in human cancers and cancer cell lines	BIOCHEMICAL PHARMACOLOGY			English	Article						FFA4; GPR120; Free-fatty acids; Cancer	PROTEIN-COUPLED RECEPTORS; BREAST-CANCER; PANCREATIC-CANCER; LUNG-CANCER; FISH-OIL; EICOSAPENTAENOIC ACID; COLORECTAL-CANCER; DIETARY PATTERNS; GENE-EXPRESSION; RISK	A dietary influence on cancer progression has been evident for many decades, and dietary fatty acids, particularly long chain mono- and polyunsaturated fatty acids, have been shown to play significant roles in influencing growth of a variety of human cancers. The discovery of the family of cell-surface free-fatty acid receptors, which include the long-chain fatty acid receptors FFA1 and FFA4, sug…	[Senatorov, Ilya S.; Moniri, Nader H.] Mercer Univ, Mercer Univ Hlth Sci Ctr, Coll Pharm, Dept Pharmaceut Sci, Atlanta, GA 30341 USA		Moniri, NH (通讯作者)，Mercer Univ, Coll Pharm, Dept Pharmaceut Sci, 3001 Mercer Univ Dr, Atlanta, GA 30341 USA.	moniri_nh@mercer.edu		Moniri, Nader/0000-0002-8893-4339	NIH [DK098730]; NATIONAL INSTITUTE OF DIABETES AND DIGESTIVE AND KIDNEY DISEASES [R15DK098730] Funding Source: NIH RePORTER	NIH(United States Department of Health & Human ServicesNational Institutes of Health (NIH) - USA); NATIONAL INSTITUTE OF DIABETES AND DIGESTIVE AND KIDNEY DISEASES(United States Department of Health & Human ServicesNational Institutes of Health (NIH) - USANIH National Institute of Diabetes & Digestive & Kidney Diseases (NIDDK))	This work was supported by NIH grant DK098730 to NHM.	Akinsete JA, 2012, CARCINOGENESIS, V33, P140, DOI 10.1093/carcin/bgr238; Arem H, 2013, JNCI-J NATL CANCER I, V105, P1298, DOI 10.1093/jnci/djt185; Avruch J, 2012, CELL CYCLE, V11, P1090, DOI 10.4161/cc.11.6.19453; Ballon-Landa E, 2018, CURR OPIN UROL, V28, P55, DOI 10.1097/MOU.0000000000000460; Bosetti C, 2013, ANN EPIDEMIOL, V23, P124, DOI 10.1016/j.annepidem.2012.12.005; Briscoe CP, 2006, BRIT …	88	21	21	1	19	PERGAMON-ELSEVIER SCIENCE LTD	OXFORD	THE BOULEVARD, LANGFORD LANE, KIDLINGTON, OXFORD OX5 1GB, ENGLAND	0006-2952	1873-2968		BIOCHEM PHARMACOL	Biochem. Pharmacol.	APR	2018	150
J	Chida, K; Kawazoe, A; Suzuki, T; Kawazu, M; Ueno, T; Takenouchi, K; Nakamura, Y; Kuboki, Y; Kotani, D; Kojima, T; Bando, H; Mishima, S; Kuwata, T; Sakamoto, N; Watanabe, J; Mano, H; Ikeda, M; Shitara, K; Endo, I; Nakatsura, T; Yoshino, T				Chida, Keigo; Kawazoe, Akihito; Suzuki, Toshihiro; Kawazu, Masahito; Ueno, Toshihide; Takenouchi, Kazumasa; Nakamura, Yoshiaki; Kuboki, Yasutoshi; Kotani, Daisuke; Kojima, Takashi; Bando, Hideaki; Mishima, Saori; Kuwata, Takeshi; Sakamoto, Naoya; Watanabe, Jun; Mano, Hiroyuki; Ikeda, Masafumi; Shitara, Kohei; Endo, Itaru; Nakatsura, Tetsuya; Yoshino, Takayuki			Transcriptomic Profiling of MSI-H/dMMR Gastrointestinal Tumors to Identify Determinants of Responsiveness to Anti-PD-1 Therapy	CLINICAL CANCER RESEARCH			English	Article							CONSENSUS MOLECULAR SUBTYPES; PEMBROLIZUMAB; BIOMARKERS; LENVATINIB	Purpose: Transcriptomic profiling was performed for microsatgastrointestinal tumors to determine the predictors of response to Experimental Design: Thirty-six patients with MSI-H/dMMR gastrointestinal tumors, including gastric cancer, colorectal cancer, cholangiocarcinoma, small intestine cancer, and pancreatic cancer, being treated with PD-1 blockade were analyzed. We conducted the transcriptomi…	[Chida, Keigo; Kawazoe, Akihito; Nakamura, Yoshiaki; Kuboki, Yasutoshi; Kotani, Daisuke; Kojima, Takashi; Bando, Hideaki; Mishima, Saori; Ikeda, Masafumi; Shitara, Kohei; Yoshino, Takayuki] Hosp East, Natl Canc Ctr, 6-5-1 Kashiwanoha, Kashiwa, Chiba 2778577, Japan; [Chida, Keigo; Suzuki, Toshihiro; Takenouchi, Kazumasa; Nakatsura, Tetsuya] Natl Canc Ctr, Exploratory Oncol Res & Clin Trial Ctr, Di…		Kawazoe, A (通讯作者)，Hosp East, Natl Canc Ctr, 6-5-1 Kashiwanoha, Kashiwa, Chiba 2778577, Japan.	akawazoe@east.ncc.go.jp		Nakamura, Yoshiaki/0000-0002-5241-6855; Kotani, Daisuke/0000-0002-4196-555X; chida, keigo/0000-0002-8377-1884	National Cancer Center Hospital East; Japan Agency for Medical Research and Development (AMED) [JP21cm0106502]; Japan Society for the Promotion of Science (JSPS; KAKENHI) [16K07143, 21H02772]	National Cancer Center Hospital East; Japan Agency for Medical Research and Development (AMED)(Japan Agency for Medical Research and Development (AMED)); Japan Society for the Promotion of Science (JSPS; KAKENHI)(Ministry of Education, Culture, Sports, Science and Technology, Japan (MEXT)Japan Society for the Promotion of ScienceGrants-in-Aid for Scientific Research (KAKENHI))	The authors would like to thank all patients and their families for participating. The authors also would like to thank Enago (www.enago.jp) for the English language review. This study was supported by research funding from the National Cancer Center Hospital East and grants from the Japan Agency for Medical Research and Development (AMED; JP21cm0106502) and the Japan Society for the Promotion of…	Andre T, 2020, NEW ENGL J MED, V383, P2207, DOI 10.1056/NEJMoa2017699; Apte RS, 2019, CELL, V176, P1248, DOI 10.1016/j.cell.2019.01.021; Arora S, 2020, CLIN CANCER RES, V26, P5062, DOI 10.1158/1078-0432.CCR-19-3979; Ayers M, 2017, J CLIN INVEST, V127, P2930, DOI 10.1172/JCI91190; Bacher JW, 2004, DIS MARKERS, V20, P237, DOI 10.1155/2004/136734; Bourhis M, 2021, FRONT IMMUNOL, V12, DOI 10.3389/fim…	41	1	1	1	1	AMER ASSOC CANCER RESEARCH	PHILADELPHIA	615 CHESTNUT ST, 17TH FLOOR, PHILADELPHIA, PA 19106-4404 USA	1078-0432	1557-3265		CLIN CANCER RES	Clin. Cancer Res.	MAY 15	2022	28	10
J	Lv, JW; Zheng, ZQ; Wang, ZX; Zhou, GQ; Chen, L; Mao, YP; Lin, AH; Reiter, RJ; Ma, J; Chen, YP; Sun, Y				Lv, Jia-Wei; Zheng, Zi-Qi; Wang, Zi-Xian; Zhou, Guan-Qun; Chen, Lei; Mao, Yan-Ping; Lin, Ai-Hua; Reiter, Russel J.; Ma, Jun; Chen, Yu-Pei; Sun, Ying			Pan-cancer genomic analyses reveal prognostic and immunogenic features of the tumor melatonergic microenvironment across 14 solid cancer types	JOURNAL OF PINEAL RESEARCH			English	Article						melatonergic system; molecular marker; mutational burden; neoantigen abundance; pan-cancer analyses; prognosis; tumor microenvironment	PINEAL HORMONE MELATONIN; COLORECTAL-CANCER; BREAST-CANCER; CELL; CHEMOTHERAPY; EXPRESSION; APOPTOSIS; PLUS; INHIBITION; SURVIVAL	We performed comprehensive genomic analyses of the melatonergic system within the tumor microenvironment and their clinical relevance across a broad spectrum of solid tumors. RNA-seq data from The Cancer Genome Atlas (TCGA) of 14 solid tumors representing 6658 human samples were analyzed. The tumor melatonergic system was characterized by the rates of melatonin synthesis and metabolism using a tw…	[Lv, Jia-Wei; Zheng, Zi-Qi; Zhou, Guan-Qun; Chen, Lei; Mao, Yan-Ping; Ma, Jun; Chen, Yu-Pei; Sun, Ying] Sun Yat Sen Univ, Canc Ctr,Collaborat Innovat Ctr Canc Med, Guangdong Key Lab Nasopharyngeal Carcinoma Diag &, Dept Radiat Oncol,State Key Lab Oncol South China, Guangzhou, Guangdong, Peoples R China; [Wang, Zi-Xian] Sun Yat Sen Univ, Canc Ctr,Collaborat Innovat Ctr Canc Med, State Key Lab Onco…		Chen, YP; Sun, Y (通讯作者)，Sun Yat Sen Univ, Canc Ctr,Collaborat Innovat Ctr Canc Med, Guangdong Key Lab Nasopharyngeal Carcinoma Diag &, Dept Radiat Oncol,State Key Lab Oncol South China, Guangzhou, Guangdong, Peoples R China.	chenyup1@sysucc.org.cn; sunying@sysucc.org.cn	Chen, Yu-Pei/AAY-9539-2020	Chen, Yu-Pei/0000-0002-0010-3494; Wang, Zi-Xian/0000-0002-7950-787X	Natural Science Foundation of Guang Dong Province [2017A030312003]; Pearl River Scholar Funded Scheme; Health & Medical Collaborative Innovation Project of Guangzhou City, China [201803040003, 201604020003]; Special Support Program of Sun Yat-sen University Cancer Center [16zxtzlc06]; Overseas Expertise Introduction Project for Discipline Innovation, 111 Project [B14035]; Innovation Team Developm…	Natural Science Foundation of Guang Dong Province(National Natural Science Foundation of Guangdong Province); Pearl River Scholar Funded Scheme; Health & Medical Collaborative Innovation Project of Guangzhou City, China; Special Support Program of Sun Yat-sen University Cancer Center; Overseas Expertise Introduction Project for Discipline Innovation, 111 Project; Innovation Team Development Plan …	the Natural Science Foundation of Guang Dong Province, Grant/Award Number: 2017A030312003; the Pearl River Scholar Funded Scheme, Grant/Award Number: -; Health & Medical Collaborative Innovation Project of Guangzhou City, China, Grant/Award Number: 201803040003; the Special Support Program of Sun Yat-sen University Cancer Center, Grant/Award Number: 16zxtzlc06; the Overseas Expertise Introduction…	Alvarez-Garcia V, 2012, J PINEAL RES, V52, P282, DOI 10.1111/j.1600-079X.2011.00940.x; Botros HG, 2013, J PINEAL RES, V54, P46, DOI 10.1111/j.1600-079X.2012.01020.x; Calvo JR, 2013, J PINEAL RES, V55, P103, DOI 10.1111/jpi.12075; Cardinali DP, 2008, NEUROIMMUNOMODULAT, V15, P272, DOI 10.1159/000156470; Castle JC, 2012, CANCER RES, V72, P1081, DOI 10.1158/0008-5472.CAN-11-3722; Cerami E, 2012, CAN…	43	17	17	6	29	WILEY	HOBOKEN	111 RIVER ST, HOBOKEN 07030-5774, NJ USA	0742-3098	1600-079X		J PINEAL RES	J. Pineal Res.	APR	2019	66	3
J	Morviducci, L; Rota, F; Rizza, L; Di Giacinto, P; Ramponi, S; Nardone, MR; Tubili, C; Lenzi, A; Zuppi, P; Baldelli, R				Morviducci, L.; Rota, F.; Rizza, L.; Di Giacinto, P.; Ramponi, S.; Nardone, M. R.; Tubili, C.; Lenzi, A.; Zuppi, P.; Baldelli, R.			Everolimus is a new anti-cancer molecule: Metabolic side effects as lipid disorders and hyperglycemia	DIABETES RESEARCH AND CLINICAL PRACTICE			English	Review							CANCER; TUMOR; MTOR	In the last few years, molecular targeted therapies have replaced traditional cytotoxic chemotherapy in the fight against many cancers to the extent that our understanding of tumor biology has become more sophisticated. This shift has markedly changed adverse event profiles, compared to cytotoxic chemotherapy, affecting a diverse range of organ systems. Everolimus was approved by the FDA in 2011 …	[Morviducci, L.; Nardone, M. R.; Tubili, C.] AO San Camillo Forlanini, Dept Oncol & Med Special, Diabetol Unit, Rome, Italy; [Rota, F.; Rizza, L.; Di Giacinto, P.; Zuppi, P.; Baldelli, R.] AO San Camillo Forlanini, Dept Oncol & Med Special, Endocrinol Unit, Rome, Italy; [Ramponi, S.] AO San Camillo Forlanini, Dept Oncol & Med Special, Oncol Unit, Rome, Italy; [Lenzi, A.] Sapienza Univ, Dept Expt …		Baldelli, R (通讯作者)，AO San Camillo Forlanini, Dept Oncol & Med Special, Endocrinol Unit, Rome, Italy.	r.baldelli@scf.gov.it						Brown E, 2017, CLIN ENDOCRINOL OXF, V4; Cuyle PJ, 2018, ANN GASTROENTEROL, V31, P140, DOI 10.20524/aog.2018.0224; Fiebrich HB, 2011, ONCOLOGIST, V16, P783, DOI 10.1634/theoncologist.2010-0222; Jensen RT, 2012, NEUROENDOCRINOLOGY, V95, P98, DOI 10.1159/000335591; Kulke MH, 2009, NEW ENGL J MED, V360, P195, DOI 10.1056/NEJMc0806740; Lamberti G, 2018, INT J MOL SCI, V19, DOI 10.3390/ijms19030747; Ob…	10	15	16	0	3	ELSEVIER IRELAND LTD	CLARE	ELSEVIER HOUSE, BROOKVALE PLAZA, EAST PARK SHANNON, CO, CLARE, 00000, IRELAND	0168-8227	1872-8227		DIABETES RES CLIN PR	Diabetes Res. Clin. Pract.	SEP	2018	143
J	Nishikawa, A; Mori, Y; Lee, IS; Tanaka, T; Hirose, M				Nishikawa, A; Mori, Y; Lee, IS; Tanaka, T; Hirose, M			Cigarette smoking, metabolic activation and carcinogenesis	CURRENT DRUG METABOLISM			English	Review							GLUTATHIONE-S-TRANSFERASE; LUNG-CANCER RISK; MICROSOMAL EPOXIDE HYDROLASE; ENVIRONMENTAL TOBACCO-SMOKE; SQUAMOUS-CELL CARCINOMA; RAT-LIVER MICROSOMES; LOS-ANGELES-COUNTY; N-NITROSOBIS(2-OXOPROPYL)AMINE (BOP)-INITIATED CARCINOGENESIS; UDP-GLUCURONOSYLTRANSFERASE UGT1A7; FRAGMENT-LENGTH-POLYMORPHISM	Epidemiologically, it has been suggested that cigarette smoking is closely associated with an increased risk of cancers in various organs such as the lung, oropharynx, stomach, pancreas, liver and colon. Nevertheless, influences of cigarette smoking on experimental tumorigenesis in organs other than the respiratory tract remain to be elucidated. In our experimental studies, it has been shown that…	Natl Inst Hlth Sci, Div Pathol, Setagaya Ku, Tokyo 1588501, Japan; Gifu Pharmaceut Univ, Lab Radiochem, Gifu 5028585, Japan; Keimyung Univ, Ctr Tradit Microorganism Resources, Taegu 704701, South Korea; Kanazawa Med Univ, Dept Pathol 1, Uchinada, Ishikawa 9200293, Japan		Nishikawa, A (通讯作者)，Natl Inst Hlth Sci, Div Pathol, Setagaya Ku, Tokyo 1588501, Japan.	nishikaw@nihs.go.jp	Tanaka, Takuji/G-5246-2010					Abdel-Rahman SZ, 1998, CANCER DETECT PREV, V22, P129; AGUNDEZ JAG, 1994, CLIN PHARMACOL THER, V55, P10, DOI 10.1038/clpt.1994.3; Amador AG, 2002, ORAL SURG ORAL MED O, V93, P440, DOI 10.1067/moe.2002.122586; AMBROSONE CB, 1995, CANCER RES, V55, P3483; Ariyoshi N, 2002, CANCER EPIDEM BIOMAR, V11, P890; AYESH R, 1984, NATURE, V312, P169, DOI 10.1038/312169a0; BAGNASCO M, 1992, MUTAGENESIS, V7, P295…	216	41	44	0	5	BENTHAM SCIENCE PUBL LTD	SHARJAH	EXECUTIVE STE Y-2, PO BOX 7917, SAIF ZONE, 1200 BR SHARJAH, U ARAB EMIRATES	1389-2002	1875-5453		CURR DRUG METAB	Curr. Drug Metab.	OCT	2004	5	5
J	Chang, S; Yim, S; Park, H				Chang, Soojeong; Yim, Sujin; Park, Hyunsung			The cancer driver genes IDH1/2, JARID1C/KDM5C, and UTX/ KDM6A: crosstalk between histone demethylation and hypoxic reprogramming in cancer metabolism	EXPERIMENTAL AND MOLECULAR MEDICINE			English	Review							ISOCITRATE DEHYDROGENASE MUTATIONS; NF-KAPPA-B; MITOCHONDRIAL RESPIRATORY-CHAIN; H3K27ME3 DEMETHYLASE; ONCOMETABOLITE 2-HYDROXYGLUTARATE; IDH2 MUTATIONS; L-2-HYDROXYGLUTARIC ACIDURIA; GENOMIC INSTABILITY; PANCREATIC-CANCER; FREQUENT MUTATION	Recent studies on mutations in cancer genomes have distinguished driver mutations from passenger mutations, which occur as byproducts of cancer development. The cancer genome atlas (TCGA) project identified 299 genes and 24 pathways/biological processes that drive tumor progression (Cell 173: 371-385 e318, 2018). Of the 299 driver genes, 12 genes are involved in histones, histone methylation, and…	[Chang, Soojeong; Yim, Sujin; Park, Hyunsung] Univ Seoul, Dept Life Sci, Seoul 02504, South Korea		Park, H (通讯作者)，Univ Seoul, Dept Life Sci, Seoul 02504, South Korea.	hspark@uos.ac.kr		Chang, Soojeong/0000-0002-1961-6687	National Research Foundation of Korea (NRF) - Korean government (MSIT) [NRF-2016R1A2B4012840, NRF-2018R1A4A1025985]; NRF; Center for Women In Science, Engineering and Technology (WISET) - Ministry of Science and ICT under the Program for Returners into RD	National Research Foundation of Korea (NRF) - Korean government (MSIT); NRF; Center for Women In Science, Engineering and Technology (WISET) - Ministry of Science and ICT under the Program for Returners into RD	We thank Prof. Sung Soo Kim (School of Medicine, Kyung Hee University) for his critical comments and Ramhee Moon for assistance in organizing the references. This work was supported by grants NRF-2016R1A2B4012840 and NRF-2018R1A4A1025985 from the National Research Foundation of Korea (NRF) funded by the Korean government (MSIT). Sujin Yim was supported by NRF and the Center for Women In Science, …	Abidi FE, 2008, J MED GENET, V45, P787, DOI 10.1136/jmg.2008.058990; Acosta JC, 2008, CELL, V133, P1006, DOI 10.1016/j.cell.2008.03.038; Agger K, 2009, GENE DEV, V23, P1171, DOI 10.1101/gad.510809; Aguilo F, 2011, CANCER RES, V71, P5365, DOI 10.1158/0008-5472.CAN-10-4379; Akdemir KC, 2014, NUCLEIC ACIDS RES, V42, P205, DOI 10.1093/nar/gkt866; Altman BJ, 2016, NAT REV CANCER, V16, P619, DOI 10.103…	145	74	74	9	36	NATURE PUBLISHING GROUP	NEW YORK	75 VARICK ST, 9TH FLR, NEW YORK, NY 10013-1917 USA	1226-3613	2092-6413		EXP MOL MED	Exp. Mol. Med.	JUN 20	2019	51
J	Apicella, M; Giannoni, E; Fiore, S; Ferrari, KJ; Fernandez-Perez, D; Isella, C; Granchi, C; Minutolo, F; Sottile, A; Comoglio, PM; Medico, E; Pietrantonio, F; Volante, M; Pasini, D; Chiarugi, P; Giordano, S; Corso, S				Apicella, Maria; Giannoni, Elisa; Fiore, Stephany; Ferrari, Karin Johanna; Fernandez-Perez, Daniel; Isella, Claudio; Granchi, Carlotta; Minutolo, Filippo; Sottile, Antonino; Comoglio, Paolo Maria; Medico, Enzo; Pietrantonio, Filippo; Volante, Marco; Pasini, Diego; Chiarugi, Paola; Giordano, Silvia; Corso, Simona			Increased Lactate Secretion by Cancer Cells Sustains Non-cell-autonomous Adaptive Resistance to MET and EGFR Targeted Therapies	CELL METABOLISM			English	Article							GROWTH-FACTOR RECEPTOR; ACQUIRED-RESISTANCE; LUNG-CANCER; TUMOR MICROENVIRONMENT; METABOLIC SYMBIOSIS; OVERCOME RESISTANCE; 1ST-LINE TREATMENT; KINASE INHIBITORS; PANCREATIC-CANCER; SOLID TUMORS	The microenvironment influences cancer drug response and sustains resistance to therapies targeting receptor-tyrosine kinases. However, if and how the tumor microenvironment can be altered during treatment, contributing to resistance onset, is not known. We show that, under prolonged treatment with tyrosine kinase inhibitors (TKIs), EGFR- or MET-addicted cancer cells displayed a metabolic shift t…	[Apicella, Maria; Fiore, Stephany; Isella, Claudio; Sottile, Antonino; Comoglio, Paolo Maria; Medico, Enzo; Giordano, Silvia; Corso, Simona] IRCCS, Candiolo Canc Inst FPO, Str Prov 142, I-10060 Turin, Candiolo, Italy; [Giannoni, Elisa; Chiarugi, Paola] Univ Florence, Dept Expt & Clin Biomed Sci, I-50134 Florence, Italy; [Fiore, Stephany; Medico, Enzo; Volante, Marco; Giordano, Silvia; Corso, Simo…		Giordano, S; Corso, S (通讯作者)，IRCCS, Candiolo Canc Inst FPO, Str Prov 142, I-10060 Turin, Candiolo, Italy.; Giordano, S; Corso, S (通讯作者)，Univ Torino, Dept Oncol, I-10060 Turin, Candiolo, Italy.	silvia.giordano@unito.it; simona.corso@unito.it	Ferrari, Karin/AAO-2727-2020; Chiarugi, Paola/CDD-7988-2022; Pietrantonio, Filippo/C-2180-2017; Granchi, Carlotta/S-1745-2019; Giannoni, Elisa/AAE-2092-2020; Fernandez, Daniel/AAQ-7413-2020; Medico, Enzo/AAC-3185-2021; GIORDANO, Silvia/J-9858-2018; Pasini, Diego/J-9674-2012; Isella, Claudio/F-7327-2012	Pietrantonio, Filippo/0000-0002-8530-8420; Granchi, Carlotta/0000-0002-5849-0722; Fernandez, Daniel/0000-0002-1679-6555; Medico, Enzo/0000-0002-3917-2438; Chiarugi, Paola/0000-0001-7655-2969; GIORDANO, Silvia/0000-0003-1854-1086; VOLANTE, Marco/0000-0003-0719-105X; sottile, antonino/0000-0003-4252-3240; Pasini, Diego/0000-0002-9879-6486; Comoglio, Paolo/0000-0002-7056-5328; Isella, Claudio/0000-0…	University of Torino, Fondo Ricerca Locale 2013; PROGETTO ATENEO/Compagnia San Paolo 2016, University of Torino; Italian Association for Cancer Research (AIRC) [20210]; Fondazione Piemontese per la Ricerca sul Cancro (ONLUS) 5 X 1000 Fondi Ministero della Salute 2013; Fondazione Piemontese per la Ricerca sul Cancro (ONLUS) 5 X 1000 Fondi Ministero della Salute 2014; Fondazione Veronesi Research F…	University of Torino, Fondo Ricerca Locale 2013; PROGETTO ATENEO/Compagnia San Paolo 2016, University of Torino; Italian Association for Cancer Research (AIRC)(Fondazione AIRC per la ricerca sul cancro); Fondazione Piemontese per la Ricerca sul Cancro (ONLUS) 5 X 1000 Fondi Ministero della Salute 2013; Fondazione Piemontese per la Ricerca sul Cancro (ONLUS) 5 X 1000 Fondi Ministero della Salute 2…	We thank all our colleagues for helpful scientific discussion; Barbara Martinoglio and Roberta Porporato for providing technical support with real-time PCR and in situ hybridization; Paola Bernabei for technical support with FACS and sorting experiments; Stefania Giove for support with histological preparations; Francesco Fesi for hematochemical analysis; Alberto Puliafito for RNAscope quantifica…	Allen E, 2016, CELL REP, V15, P1144, DOI 10.1016/j.celrep.2016.04.029; Arbiser JL, 1999, AM J PATHOL, V155, P723, DOI 10.1016/S0002-9440(10)65171-1; Bacci M, 2016, CANCER RES, V76, P1615, DOI 10.1158/0008-5472.CAN-15-2038; Bhowmick NA, 2004, NATURE, V432, P332, DOI 10.1038/nature03096; Bonuccelli G, 2010, CELL CYCLE, V9, P3506, DOI 10.4161/cc.9.17.12731; BOTTARO DP, 1991, SCIENCE, V251, P802, DOI…	60	117	123	6	39	CELL PRESS	CAMBRIDGE	50 HAMPSHIRE ST, FLOOR 5, CAMBRIDGE, MA 02139 USA	1550-4131	1932-7420		CELL METAB	Cell Metab.	DEC 4	2018	28	6
J	Rizzo, R; Onesto, V; Forciniti, S; Chandra, A; Prasad, S; Iuele, H; Colella, F; Gigli, G; del Mercato, LL				Rizzo, Riccardo; Onesto, Valentina; Forciniti, Stefania; Chandra, Anil; Prasad, Saumya; Iuele, Helena; Colella, Francesco; Gigli, Giuseppe; del Mercato, Loretta L.			A pH-sensor scaffold for mapping spatiotemporal gradients in three-dimensional in vitro tumour models	BIOSENSORS & BIOELECTRONICS			English	Article						Optical pH-sensors; Alginate microgels; In vitro 3D tumour models; Tumour microenvironment; Cell metabolism; Computational analysis	PANCREATIC-CANCER; INTRACELLULAR PH; PROBES; CELLS; ACIDIFICATION; FIBROBLASTS; DISTANCE	The detection of extracellular pH at single cell resolution is challenging and requires advanced sensibility. Sensing pH at high spatial and temporal resolution might provide crucial information in understanding the role of pH and its fluctuations in a wide range of physio-pathological cellular processes, including cancer. Here, a method to embed silica-based fluorescent pH sensors into alginate-…	[Rizzo, Riccardo; Onesto, Valentina; Forciniti, Stefania; Chandra, Anil; Prasad, Saumya; Iuele, Helena; Colella, Francesco; Gigli, Giuseppe; del Mercato, Loretta L.] Natl Res Council CNR NANOTEC, Inst Nanotechnol, Campus Ecotekne,via Monteroni, I-73100 Lecce, Italy; [Gigli, Giuseppe] Univ Salento, Dept Math & Phys Ennio De Giorgi, via Arnesano, I-73100 Lecce, Italy		Rizzo, R; del Mercato, LL (通讯作者)，Natl Res Council CNR NANOTEC, Inst Nanotechnol, Campus Ecotekne,via Monteroni, I-73100 Lecce, Italy.	riccardo.rizzo@nanotec.cnr.it; loretta.delmercato@nanotec.cnr.it	del Mercato, Loretta L./M-8620-2015; del Mercato, Loretta L./ABH-7865-2020	del Mercato, Loretta L./0000-0001-9733-7088; Rizzo, Riccardo/0000-0002-5716-9195	European Research Council (ERC) under the European Union's Horizon 2020 research and innovation program ERC Starting Grant "INTERCELLMED" [759959]; My First AIRC Grant [22902]; PRIN-2022 [20205B2HZE_004]; "Tecnopolo per la medicina di precisione" (TecnoMed Puglia) Regione Puglia: DGR [2117, CUP: B84I18000540002]	European Research Council (ERC) under the European Union's Horizon 2020 research and innovation program ERC Starting Grant "INTERCELLMED"(European Research Council (ERC)); My First AIRC Grant(Fondazione AIRC per la ricerca sul cancro); PRIN-2022; "Tecnopolo per la medicina di precisione" (TecnoMed Puglia) Regione Puglia: DGR	The authors gratefully acknowledge support from the European Research Council (ERC) under the European Union's Horizon 2020 research and innovation program ERC Starting Grant "INTERCELLMED" (contract number 759959), the My First AIRC Grant (MFAG-2019, contract number 22902), the PRIN-2022 (contract number 20205B2HZE_004) and the "Tecnopolo per la medicina di precisione" (TecnoMed Puglia) Regione …	Andersen Therese, 2015, Microarrays (Basel), V4, P133, DOI 10.3390/microarrays4020133; Anemone A, 2019, CANCER METAST REV, V38, P25, DOI 10.1007/s10555-019-09782-9; Biffi G, 2019, CANCER DISCOV, V9, P282, DOI 10.1158/2159-8290.CD-18-0710; Boedtkjer E, 2012, CURR PHARM DESIGN, V18, P1345, DOI 10.2174/138161212799504830; Boedtkjer E, 2020, ANNU REV PHYSIOL, V82, P103, DOI 10.1146/annurev-physiol-02…	73	0	0	4	4	ELSEVIER ADVANCED TECHNOLOGY	OXFORD	OXFORD FULFILLMENT CENTRE THE BOULEVARD, LANGFORD LANE, KIDLINGTON, OXFORD OX5 1GB, OXON, ENGLAND	0956-5663	1873-4235		BIOSENS BIOELECTRON	Biosens. Bioelectron.	SEP 15	2022	212
J	Sutton, MN; Gammon, ST; Muzzioli, R; Pisaneschi, F; Radaram, B; Yang, P; Piwnica-Worms, D				Sutton, Margie N.; Gammon, Seth T.; Muzzioli, Riccardo; Pisaneschi, Federica; Radaram, Bhasker; Yang, Ping; Piwnica-Worms, David			RAS-Driven Macropinocytosis of Albumin or Dextran Reveals Mutation-Specific Target Engagement of RAS p.G12C Inhibitor ARS-1620 by NIR-Fluorescence Imaging	MOLECULAR IMAGING AND BIOLOGY			English	Article						RAS-mutant; Macropinocytosis; Albumin; ARS-1620; NIR fluorescence; Lung cancer; Pancreatic cancer; Dextran	TUMOR	Purpose Macropinocytosis serves as a highly conserved endocytotic process that has recently been shown as a critical mechanism by which RAS-transformed cells transport extracellular protein into intracellular amino acid pathways to support their unique metabolic needs. We developed NIR fluorescently labeled molecular imaging probes to monitor macropinocytosis-mediated uptake of albumin in a K-RAS…	[Sutton, Margie N.; Gammon, Seth T.; Muzzioli, Riccardo; Pisaneschi, Federica; Radaram, Bhasker; Yang, Ping; Piwnica-Worms, David] Univ Texas MD Anderson Canc Ctr, Dept Canc Syst Imaging, Unit 1907,1515 Holcombe Blvd, Houston, TX 77030 USA		Piwnica-Worms, D (通讯作者)，Univ Texas MD Anderson Canc Ctr, Dept Canc Syst Imaging, Unit 1907,1515 Holcombe Blvd, Houston, TX 77030 USA.	dpiwnica-worms@mdanderson.org		Piwnica-Worms, David/0000-0002-2120-7217	NCI Cancer Center Support Grant [P30 CA016672]; NIH [P50 CA94056]; Gerald Dewey Dodd, Jr., Endowed Distinguished Chair of the University of Texas MD Anderson Cancer Center; Ruth L. Kirchstein Postdoctoral Individual Research Service Award (F32) NCI [F32CA250323]; Harold C. and Mary L. Dailey Endowed Fellowship Recognition of Research Excellence (M.D. Anderson Cancer Center); Diane Denson Tobola E…	NCI Cancer Center Support Grant(United States Department of Health & Human ServicesNational Institutes of Health (NIH) - USANIH National Cancer Institute (NCI)); NIH(United States Department of Health & Human ServicesNational Institutes of Health (NIH) - USA); Gerald Dewey Dodd, Jr., Endowed Distinguished Chair of the University of Texas MD Anderson Cancer Center; Ruth L. Kirchstein Postdoctoral …	The authors would like to thank members of the D. Piwnica-Worms laboratory for discussion and suggestions and the Small Animal Imaging Facility of MD Anderson Cancer Center for animal imaging assistance, especially Charles Kingsley and Jorge Delacerda. The Biostatistics Resource, Flow Cytometry Core Facility, and Small Animal Imaging Facility obtain support from NCI Cancer Center Support Grant P3…	Commisso C, 2014, NAT PROTOC, V9, P182, DOI 10.1038/nprot.2014.004; Commisso C, 2013, NATURE, V497, P633, DOI 10.1038/nature12138; Cox AD, 2014, NAT REV DRUG DISCOV, V13, P828, DOI 10.1038/nrd4389; Downward J, 2003, NAT REV CANCER, V3, P11, DOI 10.1038/nrc969; Feitelson MA, 2015, SEMIN CANCER BIOL, V35, pS25, DOI 10.1016/j.semcancer.2015.02.006; Green MR, 2006, ANN ONCOL, V17, P1263, DOI 10.1093/…	31	0	0	0	0	SPRINGER	NEW YORK	ONE NEW YORK PLAZA, SUITE 4600, NEW YORK, NY, UNITED STATES	1536-1632	1860-2002		MOL IMAGING BIOL	Mol. Imaging. Biol.	JUN	2022	24	3
J	Guo, C; Qi, YY; Qu, JY; Gai, LY; Shi, Y; Yuan, CF				Guo, Chong; Qi, Yuying; Qu, Jiayuan; Gai, Liyue; Shi, Yue; Yuan, Chengfu			Pathophysiological Functions of the lncRNA TUG1	CURRENT PHARMACEUTICAL DESIGN			English	Review						Long non-coding RNA; lncRNA; Taurine-upregulated genel; TUG1; pathophysiological functions	LONG NONCODING RNA; PROMOTES CELL-PROLIFERATION; UP-REGULATED 1; DOWN-REGULATION; PANCREATIC-CANCER; POOR-PROGNOSIS; INHIBITS PROLIFERATION; UROTHELIAL CARCINOMA; EXTRACELLULAR-MATRIX; ENDOTHELIAL-CELLS	Background: Long non-coding RNAs (lncRNAs) with little or no coding capacity are associated with a plethora of cellular functions, participating in various biological processes. Cumulative study of lncRNA provides explanations to the physiological and pathological processes and new perspectives to the diagnosis, prevention, and treatment of some clinical diseases. Long non-coding RNA taurine-upre…	[Guo, Chong; Qi, Yuying; Qu, Jiayuan; Gai, Liyue; Shi, Yue; Yuan, Chengfu] China Three Gorges Univ, Dept Biochem, Yichang City, Hubei, Peoples R China; [Yuan, Chengfu] Tumor Microenvironm & Immunotherapy Key Lab Hubei, Yichang City, Peoples R China		Yuan, CF (通讯作者)，China Three Gorges Univ, Dept Biochem, Yichang City, Hubei, Peoples R China.	yuancf46@ctgu.edu.cn	Jiayuan, Qu/AAU-2649-2020	Guo, Chong/0000-0001-7803-3206	National Natural Science Foundation of China [81773959, 81974528]; Open Foundation for Tumor Microenvironment and Immunotherapy Key Laboratory of Hubei province in China [2019KZL09]; Health commission of Hubei Province scientific research project in China [WJ2019H527]	National Natural Science Foundation of China(National Natural Science Foundation of China (NSFC)); Open Foundation for Tumor Microenvironment and Immunotherapy Key Laboratory of Hubei province in China; Health commission of Hubei Province scientific research project in China	This study was financially supported by the grants from National Natural Science Foundation of China (Grant No. 81773959 to C.F. Yuan and 81974528 to C.F. Yuan), and Open Foundation for Tumor Microenvironment and Immunotherapy Key Laboratory of Hubei province in China (Grant No. 2019KZL09 to C.F. Yuan) and Health commission of Hubei Province scientific research project in China (Grant No. WJ2019H…	Baratieh Z, 2017, BIOMARK MED, V11, P1077, DOI 10.2217/bmm-2017-0090; Cai H, 2017, ONCOGENE, V36, P318, DOI 10.1038/onc.2016.212; Cai H, 2015, ONCOTARGET, V6, P19759, DOI 10.18632/oncotarget.4331; Cao CN, 2019, INT J NEUROSCI, V129, P937, DOI 10.1080/00207454.2019.1594805; Cao JQ, 2017, INT J ONCOL, V51, P1115, DOI 10.3892/ijo.2017.4110; Carmena M, 2003, NAT REV MOL CELL BIO, V4, P842, DOI 10.103…	144	21	21	5	12	BENTHAM SCIENCE PUBL LTD	SHARJAH	EXECUTIVE STE Y-2, PO BOX 7917, SAIF ZONE, 1200 BR SHARJAH, U ARAB EMIRATES	1381-6128	1873-4286		CURR PHARM DESIGN	Curr. Pharm. Design		2020	26	6
J	Napoli, JL				Napoli, Joseph L.			Cellular retinoid binding-proteins, CRBP, CRABP, FABP5: Effects on retinoid metabolism, function and related diseases	PHARMACOLOGY & THERAPEUTICS			English	Review						Cellular retinol binding-protein; Cellular retinoic acid binding-protein; Retinol dehydrogenase; Retinal dehydrogenase; Retinoic acid; Retinoids; Retinol	RAT SMALL-INTESTINE; CHAIN ALCOHOL-DEHYDROGENASE; ALL-TRANS-RETINOL; VITAMIN-A-DEFICIENCY; LIGAND-BINDING; ESCHERICHIA-COLI; BREAST-CANCER; ACID BIOSYNTHESIS; PROSTATE-CANCER; CARCINOMA-CELLS	Cellular binding-proteins (BP), including CRBP1, CRBP2, CRABP1, CRABP2, and FABP5, shepherd the poorly aqueous soluble retinoids during uptake, metabolism and function. Holo-BP promote efficient use of retinol, a scarce but essential nutrient throughout evolution, by sheltering it and its majormetabolite all-trans-retinoic acid from adventitious interactions with the cellularmilieu, and by imposi…	[Napoli, Joseph L.] Univ Calif Berkeley, Dept Nutr Sci & Toxicol, Berkeley, CA 94720 USA		Napoli, JL (通讯作者)，Univ Calif Berkeley, Dept Nutr Sci & Toxicol, Berkeley, CA 94720 USA.	jna@berkeley.edu			NATIONAL INSTITUTE OF DIABETES AND DIGESTIVE AND KIDNEY DISEASES [R01DK090522, R01DK102014, T32DK061918] Funding Source: NIH RePORTER; NATIONAL INSTITUTE ON ALCOHOL ABUSE AND ALCOHOLISM [R01AA017927] Funding Source: NIH RePORTER; NIAAA NIH HHS [R01 AA017927] Funding Source: Medline; NIDDK NIH HHS [R01 DK090522, T32 DK061918, R01 DK102014] Funding Source: Medline	NATIONAL INSTITUTE OF DIABETES AND DIGESTIVE AND KIDNEY DISEASES(United States Department of Health & Human ServicesNational Institutes of Health (NIH) - USANIH National Institute of Diabetes & Digestive & Kidney Diseases (NIDDK)); NATIONAL INSTITUTE ON ALCOHOL ABUSE AND ALCOHOLISM(United States Department of Health & Human ServicesNational Institutes of Health (NIH) - USANIH National Institute o…		Akhtar S, 2013, J HEALTH POPUL NUTR, V31, P413; ALLEGRETTO EA, 1993, J BIOL CHEM, V268, P26625; ALLENBY G, 1993, P NATL ACAD SCI USA, V90, P30, DOI 10.1073/pnas.90.1.30; Arnold SL, 2015, J LIPID RES, V56, P342, DOI 10.1194/jlr.M054718; Barbus S, 2011, JNCI-J NATL CANCER I, V103, P598, DOI 10.1093/jnci/djr036; BASHOR MM, 1973, P NATL ACAD SCI USA, V70, P3483, DOI 10.1073/pnas.70.12.3483; BASS NM, …	173	108	112	3	56	PERGAMON-ELSEVIER SCIENCE LTD	OXFORD	THE BOULEVARD, LANGFORD LANE, KIDLINGTON, OXFORD OX5 1GB, ENGLAND	0163-7258			PHARMACOL THERAPEUT	Pharmacol. Ther.	MAY	2017	173
J	LaConti, JJ; Laiakis, EC; Mays, AD; Peran, L; Kim, SF; Shay, JW; Riegel, AT; Fornace, AJ; Wellstein, A				LaConti, Joseph J.; Laiakis, Evagelia C.; Mays, Anne Deslattes; Peran, Lvana; Kim, Sung Fun; Shay, Jerry W.; Riegel, Anna T.; Fornace, Albert J., Jr.; Wellstein, Anton			Distinct serum metabolomics profiles associated with malignant progression in the Kras(G12D) mouse model of pancreatic ductal adenocarcinoma	BMC GENOMICS			English	Article							RAS MUTATIONS; TUMOR-MARKER; CANCER; PLASMA; EXPRESSION; RADIATION	Background: Pancreatic ductal adenocarcinoma (PDAC) is the fourth leading cause of cancer deaths worldwide with less than a 6% 5-year survival rate. PDAC is associated with poor prognosis based on the late stage diagnosis of the disease. Current diagnostic tests lack the sensitivity and specificity to identify markers of early staging. Metabolomics has provided biomarkers for various diseases, st…	[LaConti, Joseph J.; Mays, Anne Deslattes; Peran, Lvana; Kim, Sung Fun; Riegel, Anna T.; Fornace, Albert J., Jr.; Wellstein, Anton] Lombardi Comprehens Canc Ctr, Washington, DC 20007 USA; [Laiakis, Evagelia C.; Fornace, Albert J., Jr.] Georgetown Univ, Dept Biochem & Mol & Cellular Biol, Washington, DC USA; [Shay, Jerry W.] UT Southwestern, Dallas, TX USA; [Shay, Jerry W.; Fornace, Albert J., Jr.…		Fornace, AJ (通讯作者)，Lombardi Comprehens Canc Ctr, Washington, DC 20007 USA.	af294@georgetown.edu; wellstea@georgetown.edu	Peran, Ivana/AAL-7480-2020; Fornace, Albert/A-7407-2008	Peran, Ivana/0000-0001-7399-7452; Deslattes Mays, Anne/0000-0001-7951-3439; Laiakis, Evagelia/0000-0002-4924-9013; Wellstein, Anton/0000-0002-0570-4950; Fornace, Albert/0000-0001-9695-085X	National Institutes of Health [CA108440]; US DOD CDMRP; Gordon Foundation; Lustgarten Foundation; Ruesch Center; National Cancer Institute [P30CA051008]; NATIONAL CANCER INSTITUTE [R01CA108440, P30CA051008] Funding Source: NIH RePORTER	National Institutes of Health(United States Department of Health & Human ServicesNational Institutes of Health (NIH) - USA); US DOD CDMRP(United States Department of Defense); Gordon Foundation; Lustgarten Foundation; Ruesch Center; National Cancer Institute(United States Department of Health & Human ServicesNational Institutes of Health (NIH) - USANIH National Cancer Institute (NCI)); NATIONAL C…	The study was supported in part by National Institutes of Health grant CA108440 (AW), US DOD CDMRP (JJL), the Gordon Foundation (AW), the Lustgarten Foundation (ATR), and the Ruesch Center (AW). The funders had no role in study design, data collection and analysis, decision to publish, or preparation of the manuscript. The project described above was also supported by Award Number P30CA051008 fro…	Bathe OF, 2011, CANCER EPIDEM BIOMAR, V20, P140, DOI 10.1158/1055-9965.EPI-10-0712; Coy SL, 2011, INT J RADIAT BIOL, V87, P802, DOI 10.3109/09553002.2011.556177; Dabritz J, 2005, BRIT J CANCER, V92, P405, DOI 10.1038/sj.bjc.6602319; Dabritz J, 2009, PANCREAS, V38, P534, DOI 10.1097/MPA.0b013e31819f6376; Dang L, 2009, NATURE, V462, P739, DOI 10.1038/nature08617; Faca VM, 2008, PLOS MED, V5, P953, …	30	20	21	0	12	BMC	LONDON	CAMPUS, 4 CRINAN ST, LONDON N1 9XW, ENGLAND	1471-2164			BMC GENOMICS	BMC Genomics	JAN 15	2015	16
J	Kliemann, N; Murphy, N; Viallon, V; Freisling, H; Tsilidis, KK; Rinaldi, S; Mancini, FR; Fagherazzi, G; Boutron-Ruault, MC; Boeing, H; Schulze, MB; Masala, G; Krogh, V; Sacerdote, C; de Magistris, MS; Bueno-de-Mesquita, B; Weiderpass, E; Kuehn, T; Kaaks, R; Jakszyn, P; Redondo-Sanchez, D; Amiano, P; Chirlaque, MD; Gurrea, AB; Ericson, U; Drake, I; Nost, TH; Aune, D; May, AM; Tjonneland, A; Dahm, …				Kliemann, Nathalie; Murphy, Neil; Viallon, Vivian; Freisling, Heinz; Tsilidis, Konstantinos K.; Rinaldi, Sabina; Mancini, Francesca R.; Fagherazzi, Guy; Boutron-Ruault, Marie-Christine; Boeing, Heiner; Schulze, Matthias B.; Masala, Giovanna; Krogh, Vittorio; Sacerdote, Carlotta; de Magistris, Maria S.; Bueno-de-Mesquita, Bas; Weiderpass, Elisabete; Kuehn, Tilman; Kaaks, Rudolf; Jakszyn, Paula; Re…			Predicted basal metabolic rate and cancer risk in the European Prospective Investigation into Cancer and Nutrition	INTERNATIONAL JOURNAL OF CANCER			English	Article						basal metabolic rate; cancer; obesity; metabolic disorder	ENERGY-EXPENDITURE; BREAST-CANCER; OXIDATIVE STRESS; ADULT HEIGHT; HEALTHY; OBESE; ASSOCIATIONS; HUMANS; COHORT; WOMEN	Emerging evidence suggests that a metabolic profile associated with obesity may be a more relevant risk factor for some cancers than adiposity per se. Basal metabolic rate (BMR) is an indicator of overall body metabolism and may be a proxy for the impact of a specific metabolic profile on cancer risk. Therefore, we investigated the association of predicted BMR with incidence of 13 obesity-related…	[Kliemann, Nathalie; Murphy, Neil; Viallon, Vivian; Freisling, Heinz; Rinaldi, Sabina; Weiderpass, Elisabete; Huybrechts, Inge; Gunter, Marc J.] Int Agcy Res Canc, Lyon, France; [Tsilidis, Konstantinos K.; Bueno-de-Mesquita, Bas; Aune, Dagfinn; Riboli, Elio] Imperial Coll London, Sch Publ Hlth, Dept Epidmiol & Biostat, London, England; [Tsilidis, Konstantinos K.] Univ Ioannina, Sch Med, Dept Hyg …		Kliemann, N (通讯作者)，Int Agcy Res Canc, Lyon, France.	kliemannn@fellows.iarc.fr	Redondo-Sanchez, Daniel/AAG-7376-2022; Redondo-Sanchez, Daniel/AEG-2668-2022; Fagherazzi, Guy/ABB-2555-2020; Krogh, Vittorio/K-2628-2016; TRICHOPOULOU, ANTONIA/ABF-8727-2021; Masala, Giovanna/AAC-5474-2022; Weiderpass, Elisabete/AAP-2747-2021; Dahm, Christina C/G-9787-2014; Nøst, Therese Haugdahl/AGZ-1100-2022; Jakszyn, Paula/K-1458-2016; Schulze, Matthias B/AAH-6906-2021; Murphy, Neil/E-1189-201…	Redondo-Sanchez, Daniel/0000-0001-9986-915X; Redondo-Sanchez, Daniel/0000-0001-9986-915X; Fagherazzi, Guy/0000-0001-5033-5966; Krogh, Vittorio/0000-0003-0122-8624; TRICHOPOULOU, ANTONIA/0000-0002-7204-6396; Masala, Giovanna/0000-0002-5758-9069; Weiderpass, Elisabete/0000-0003-2237-0128; Dahm, Christina C/0000-0003-0481-2893; Nøst, Therese Haugdahl/0000-0001-6805-3094; Jakszyn, Paula/0000-0003-067…	MRC [MR/N003284/1] Funding Source: UKRI; Cancer Research UK [C8221/A1917, C570/A16491, 14136] Funding Source: Medline; Medical Research Council [G0401527, G1000143, MR/N003284/1] Funding Source: Medline; Medical Research Council UK [1000143, MR/M012190/1] Funding Source: Medline	MRC(UK Research & Innovation (UKRI)Medical Research Council UK (MRC)); Cancer Research UK(Cancer Research UK); Medical Research Council(UK Research & Innovation (UKRI)Medical Research Council UK (MRC)European Commission); Medical Research Council UK(UK Research & Innovation (UKRI)Medical Research Council UK (MRC))		Agostoni C, 2013, EFSA J, V11, DOI 10.2903/j.efsa.2013.3005; Akinlade Kehinde Sola, 2018, Int J Appl Basic Med Res, V8, P106, DOI 10.4103/ijabmr.IJABMR_96_17; ALBANES D, 1988, JNCI-J NATL CANCER I, V80, P772, DOI 10.1093/jnci/80.10.772; Batty GD, 2009, ECON HUM BIOL, V7, P137, DOI 10.1016/j.ehb.2009.06.004; Bergmann MM, 2004, GESUNDHEITSWESEN, V66, P475, DOI 10.1055/s-2004-813355; Bergmann MM, 19…	51	14	16	0	18	WILEY	HOBOKEN	111 RIVER ST, HOBOKEN 07030-5774, NJ USA	0020-7136	1097-0215		INT J CANCER	Int. J. Cancer	AUG 1	2020	147	3
J	Li, LZ; Bi, ZY; Wadgaonkar, P; Lu, YJ; Zhang, Q; Fu, Y; Thakur, C; Wang, L; Chen, F				Li, Lingzhi; Bi, Zhuoyue; Wadgaonkar, Priya; Lu, Yongju; Zhang, Qian; Fu, Yao; Thakur, Chitra; Wang, Li; Chen, Fei			Metabolic and epigenetic reprogramming in the arsenic-induced cancer stem cells	SEMINARS IN CANCER BIOLOGY			English	Article						Arsenic; Cancer stem cells; Glycolysis; Epigenetics; ER stress	BRONCHIAL EPITHELIAL-CELLS; LUNG-CANCER; DRINKING-WATER; MITOCHONDRIAL; STRESS; AUTOPHAGY; DIFFERENTIATION; MAINTENANCE; MECHANISMS; HEDGEHOG	At present, the belief that genetic mutations control every aspect of tumorigenesis is still very popular. Even for the highly debated "bad luck" theory of cancers, it ascertained that random mutation of genes during the self renewal of somatic stem cells is responsible for cancer initiation. Logically, most of the new therapeutic strategies so far, from molecular targeting to precision medicine …	[Li, Lingzhi; Bi, Zhuoyue; Wadgaonkar, Priya; Lu, Yongju; Zhang, Qian; Fu, Yao; Thakur, Chitra; Chen, Fei] Wayne State Univ, Dept Pharmaceut Sci, Eugene Applebaum Coll Pharm & Hlth Sci, 259 Mack Ave, Detroit, MI 48201 USA; [Li, Lingzhi] City Hope Natl Med Ctr, Beckman Res Inst, Dept Dev & Stem Cell Biol, Duarte, CA 91010 USA; [Bi, Zhuoyue] Wuhan Univ, Sch Hlth Sci, 115 Donghu Rd, Wuhan 430071, Hu…		Chen, F (通讯作者)，Wayne State Univ, Dept Pharmaceut Sci, 259 Mack Ave, Detroit, MI 48201 USA.	fchen@wayne.edu		Bi, Zhuoyue/0000-0001-8559-3543	NIH: National Institute of Health, United States [R01 ES025909, DK104656, R01 ES017217, E5020137, ES028263, P30 ES020957]; NATIONAL INSTITUTE OF DIABETES AND DIGESTIVE AND KIDNEY DISEASES [R01DK104656] Funding Source: NIH RePORTER; NATIONAL INSTITUTE OF ENVIRONMENTAL HEALTH SCIENCES [R01ES025909, P30ES020957, R01ES028263] Funding Source: NIH RePORTER	NIH: National Institute of Health, United States(United States Department of Health & Human ServicesNational Institutes of Health (NIH) - USA); NATIONAL INSTITUTE OF DIABETES AND DIGESTIVE AND KIDNEY DISEASES(United States Department of Health & Human ServicesNational Institutes of Health (NIH) - USANIH National Institute of Diabetes & Digestive & Kidney Diseases (NIDDK)); NATIONAL INSTITUTE OF E…	The research works in Chen's laboratory described in this review article were/are supported by NIH: National Institute of Health, United States R01 ES017217, E5020137, ES028263, and P30 ES020957 to FC. LW is supported by NIH: National Institute of Health, United States R01 ES025909 and DK104656. This manuscript was drafted and completed on Regal Princess cruise ship during FC's vacation trip to B…	Arias A, 2012, ONCOGENE, V31, P739, DOI 10.1038/onc.2011.276; Bain LJ, 2016, TOXICOL REP, V3, P405, DOI 10.1016/j.toxrep.2016.03.011; Baylin SB, 2011, NAT REV CANCER, V11, P726, DOI 10.1038/nrc3130; Beezhold K, 2011, TOXICOL SCI, V123, P411, DOI 10.1093/toxsci/kfr188; Celik I, 2008, ENVIRON RES, V108, P48, DOI 10.1016/j.envres.2008.04.001; Chang QS, 2014, ONCOTARGET, V5, P1290, DOI 10.18632/oncot…	63	21	21	1	6	ACADEMIC PRESS LTD- ELSEVIER SCIENCE LTD	LONDON	24-28 OVAL RD, LONDON NW1 7DX, ENGLAND	1044-579X	1096-3650		SEMIN CANCER BIOL	Semin. Cancer Biol.	AUG	2019	57
J	Yang, XL; Tao, ZZ; Zhu, ZY; Liao, H; Zhao, YQ; Fan, HJ				Yang, Xilin; Tao, Zezhang; Zhu, Zhanyong; Liao, Hua; Zhao, Yueqiang; Fan, Huajun			MicroRNA-593-3p regulates insulin-promoted glucose consumption by targeting Slc38a1 and CLIP3	JOURNAL OF MOLECULAR ENDOCRINOLOGY			English	Article						miR-593-3p; Slc38a1; CLIP3; insulin	AMINO-ACID TRANSPORTER; PANCREATIC BETA-CELLS; SECRETION; METABOLISM; CARCINOMA; PROTEIN; SYSTEM; CANCER	Insulin plays an important role in the regulation of glucose metabolism. However, the molecular mechanisms involved are not entirely clarified. In this context, we found that miR-593-3p negatively regulates insulin-regulated glucose metabolism in hepatocellular carcinoma HepG2 and Bel7402 cells. We then identified Slc38a1 and CLIP3 as novel targets of miR-593-3p. Further studies demonstrated that…	[Yang, Xilin; Tao, Zezhang; Liao, Hua] Wuhan Univ, Dept Otorhinolaryngol Head & Neck Surg, Renmin Hosp, Wuhan, Peoples R China; [Zhu, Zhanyong; Zhao, Yueqiang; Fan, Huajun] Wuhan Univ, Dept Plast Surg, Renmin Hosp, Wuhan, Peoples R China		Tao, ZZ (通讯作者)，Wuhan Univ, Dept Otorhinolaryngol Head & Neck Surg, Renmin Hosp, Wuhan, Peoples R China.; Zhu, ZY (通讯作者)，Wuhan Univ, Dept Plast Surg, Renmin Hosp, Wuhan, Peoples R China.	taozezhang@hotmail.com; zyzhu@whu.edu.cn			Wuhan Science and Technology Plan [WSTP-2013062301010811]	Wuhan Science and Technology Plan	This work was supported by the Wuhan Science and Technology Plan (grant numbers: WSTP-2013062301010811).	Deng XL, 2012, J MOL HISTOL, V43, P669, DOI 10.1007/s10735-012-9450-y; El Ouaamari A, 2008, DIABETES, V57, P2708, DOI 10.2337/db07-1614; Fan S, 2015, ONCOTARGET, V6, P14885, DOI 10.18632/oncotarget.3659; Hu YY, 2015, INT J MOL MED, V35, P358, DOI 10.3892/ijmm.2014.2016; Ito T, 2011, INT J CANCER, V129, P2134, DOI 10.1002/ijc.25874; Kondoh N, 2007, INT J ONCOL, V31, P81; Krol J, 2010, NAT REV GENE…	27	8	8	4	12	BIOSCIENTIFICA LTD	BRISTOL	EURO HOUSE, 22 APEX COURT WOODLANDS, BRADLEY STOKE, BRISTOL BS32 4JT, ENGLAND	0952-5041	1479-6813		J MOL ENDOCRINOL	J. Mol. Endocrinol.	NOV	2016	57	4
J	Lu, YN; Xu, DN; Peng, JT; Luo, ZF; Chen, CJ; Chen, YQ; Chen, HM; Zheng, MH; Yin, PH; Wang, Z				Lu, Yanan; Xu, Dongni; Peng, Jintao; Luo, Zhaofan; Chen, Chujie; Chen, Yuqing; Chen, Huimou; Zheng, Minghui; Yin, Peihong; Wang, Zhi			HNF1A inhibition induces the resistance of pancreatic cancer cells to gemcitabine by targeting ABCB1	EBIOMEDICINE			English	Article						Pancreatic ductal adenocarcinoma; HNF1A; Gemcitabine; Chemotherapy resistance; ABCB1	MULTIDRUG-RESISTANCE; DUCTAL ADENOCARCINOMA; DRUG-RESISTANCE; EXPRESSION; GENE; OVEREXPRESSION; PROGRESSION; METABOLISM; PACLITAXEL; SUBTYPES	Background: Pancreatic ductal adenocarcinoma (PDAC) is an aggressive disease with poor prognosis, and gemcitabine-based chemotherapy remains an effective option for the majority of PDAC patients. Hepatocyte nuclear factor 1 alpha (HNF1A) is a tumor-suppressor in PDAC, but its role in gemcitabine chemoresistance of PDAC has not been clarified. Methods: The function of HNF1A in gemcitabine was dete…	[Lu, Yanan; Xu, Dongni; Chen, Yuqing; Wang, Zhi] Sun Yat Sen Univ, Sun Yat Sen Mem Hosp, Dept Anesthesiol, 107 YanJiang West Rd, Guangzhou 510120, Guangdong, Peoples R China; [Peng, Jintao] Sun Yat Sen Univ, Affiliated Hosp 6, Reprod Med Res Ctr, Guangzhou, Guangdong, Peoples R China; [Luo, Zhaofan] Sun Yat Sen Univ, Affiliated Hosp 7, Dept Clin Lab, Shenzhen, Guangdong, Peoples R China; [Chen, C…		Lu, YN; Wang, Z (通讯作者)，Sun Yat Sen Univ, Sun Yat Sen Mem Hosp, Dept Anesthesiol, 107 YanJiang West Rd, Guangzhou 510120, Guangdong, Peoples R China.; Zheng, MH (通讯作者)，Sun Yat Sen Univ, Sun Yat Sen Mem Hosp, Dept Clin Lab, 107 YanJiang West Rd, Guangzhou 510120, Guangdong, Peoples R China.; Yin, PH (通讯作者)，Zhongshan City Peoples Hosp, Dept Nephrol, 2nd Sunwen East Rd, Zhongshan 528403, Guangdong, P…	zhengmh7@mail.sysu.edu.cn; emperoryin@hotmail.com; wwzz1898@sina.com			National Natural Science Foundations of China; National Natural Science Foundation of Guangdong Province	National Natural Science Foundations of China(National Natural Science Foundation of China (NSFC)); National Natural Science Foundation of Guangdong Province(National Natural Science Foundation of Guangdong Province)	National Natural Science Foundations of China and National Natural Science Foundation of Guangdong Province.	Abel EV, 2018, ELIFE, V7, DOI 10.7554/eLife.33947; Arumugam T, 2009, CANCER RES, V69, P5820, DOI 10.1158/0008-5472.CAN-08-2819; Bailey P, 2016, NATURE, V531, P47, DOI 10.1038/nature16965; Bristeau A, 2001, BIOCHEM BIOPH RES CO, V287, P852, DOI 10.1006/bbrc.2001.5673; Burris HA, 1997, J CLIN ONCOL, V15, P2403, DOI 10.1200/JCO.1997.15.6.2403; Cavalcante LD, 2014, EUR J PHARMACOL, V741, P8, DOI [10.…	53	10	10	1	7	ELSEVIER	AMSTERDAM	RADARWEG 29, 1043 NX AMSTERDAM, NETHERLANDS	2352-3964			EBIOMEDICINE	EBioMedicine	JUN	2019	44
J	Lee, SSY; Li, JJ; Tai, JN; Ratliff, TL; Park, K; Cheng, JX				Lee, Steve Seung-Young; Li, Junjie; Tai, Jien Nee; Ratliff, Timothy L.; Park, Kinam; Cheng, Ji-Xin			Avasimibe Encapsulated in Human Serum Albumin Blocks Cholesterol Esterification for Selective Cancer Treatment	ACS NANO			English	Article						ACAT-1 inhibitor; avasimibe; human serum albumin; cholesteryl ester; cholesterol; cancer	BINDING-SITE; TARGETING CANCER; ACAT INHIBITOR; ACYL-COENZYME; BREAST-CANCER; FATTY-ACIDS; TOXICITY; METABOLISM; CHEMOTHERAPY; PRODRUGS	Undesirable side effects remain a significant challenge in cancer chemotherapy. Here we report a strategy for cancer-selective chemotherapy by blocking acyl-CoA cholesterol acyltransferase-1 (ACAT-1)-mediated cholesterol esterification: To efficiently block cholesterol esterification in cancer in vivo, we developed a systemically injectable nano-formulation of avasimibe (a potent ACAT-1 inhibitor…	[Lee, Steve Seung-Young; Park, Kinam; Cheng, Ji-Xin] Purdue Univ, Weldon Sch Biomed Engn, W Lafayette, IN 47907 USA; [Li, Junjie] Purdue Univ, Dept Biol Sci, W Lafayette, IN 47907 USA; [Tai, Jien Nee; Cheng, Ji-Xin] Purdue Univ, Dept Chem, W Lafayette, IN 47907 USA; [Ratliff, Timothy L.; Park, Kinam; Cheng, Ji-Xin] Purdue Univ, Ctr Canc Res, W Lafayette, IN 47907 USA; [Ratliff, Timothy L.] Purdue…		Cheng, JX (通讯作者)，Purdue Univ, Weldon Sch Biomed Engn, W Lafayette, IN 47907 USA.	jcheng@purdue.edu	Li, Junjie/B-1424-2017	Li, Junjie/0000-0003-4542-300X	DoD Prostate Cancer Research Program Idea Development Award; [R01 CA129287]; NATIONAL CANCER INSTITUTE [R01CA129287, P30CA023168] Funding Source: NIH RePORTER	DoD Prostate Cancer Research Program Idea Development Award; ; NATIONAL CANCER INSTITUTE(United States Department of Health & Human ServicesNational Institutes of Health (NIH) - USANIH National Cancer Institute (NCI))	This work was supported by R01 CA129287 and DoD Prostate Cancer Research Program Idea Development Award. HPLC-MS data were acquired by a facility supported by P30 CA023168. The authors thank Dr. Shaoxiong Chen, pathologist in Indiana University School of Medicine, for examining the H&E stained tissues. S.S.-Y.L., J.L., and J.N.T. performed experiments and analyzed data. S.S.-Y.L and J.X.C. design…	Abou-Zied OK, 2008, J AM CHEM SOC, V130, P10793, DOI 10.1021/ja8031289; Ahmad B, 2006, BIOMACROMOLECULES, V7, P1350, DOI 10.1021/bm050996b; Antalis CJ, 2010, BREAST CANCER RES TR, V122, P661, DOI 10.1007/s10549-009-0594-8; Awada A, 2013, CURR OPIN ONCOL, V25, P296, DOI 10.1097/CCO.0b013e32835ff318; Baenke F, 2013, DIS MODEL MECH, V6, P1353, DOI 10.1242/dmm.011338; Belum VR, 2013, FUTURE ONCOL, V9…	71	47	48	3	59	AMER CHEMICAL SOC	WASHINGTON	1155 16TH ST, NW, WASHINGTON, DC 20036 USA	1936-0851	1936-086X		ACS NANO	ACS Nano	MAR	2015	9	3
J	Li, Y; Luo, TY; Wang, L; Wu, J; Guo, SX				Li, Yuan; Luo, Tianyou; Wang, Liang; Wu, Jing; Guo, Shixin			MicroRNA-19a-3p enhances the proliferation and insulin secretion, while it inhibits the apoptosis of pancreatic cells via the inhibition of SOCS3	INTERNATIONAL JOURNAL OF MOLECULAR MEDICINE			English	Article						diabetes; microRNA-19a-3p; proliferation; pancreatic cells; insulin secretion	DIABETES-MELLITUS; EXPRESSION; CANCER; PROGRESSION; BIOMARKERS; RESISTANCE; MIRNAS; TARGET	MicroRNAs (miRNAs or miRs), a group of small non-coding RNAs, have been demonstrated to play key roles in various physicological processes and diseases, including diabetes, the most common metabolic disorder. However, the underlying mechanisms remains largely unknown. In this study, we aimed to investigate the role of miR-19a-3p in diabetes. The results of RT-qPCR demonstrated that the level of m…	[Li, Yuan; Luo, Tianyou; Wang, Liang; Wu, Jing; Guo, Shixin] Chongqing Med Univ, Dept Radiol, Affiliated Hosp 1, 1 Youyi Rd, Chongqing 410000, Peoples R China		Luo, TY (通讯作者)，Chongqing Med Univ, Dept Radiol, Affiliated Hosp 1, 1 Youyi Rd, Chongqing 410000, Peoples R China.	pro.luotianyou@qq.com						Al-Kafaji G, 2015, MOL MED REP, V12, P7485, DOI 10.3892/mmr.2015.4416; Ambros V, 2004, NATURE, V431, P350, DOI 10.1038/nature02871; Balci S, 2016, CLIN EXP DERMATOL, V41, P346, DOI 10.1111/ced.12736; Bartel DP, 2004, CELL, V116, P281, DOI 10.1016/S0092-8674(04)00045-5; Berge LI, 2015, INT J ENDOCRINOL, V2015, DOI 10.1155/2015/164760; Bhatia P, 2015, BIOMARK MED, DOI [10.2217/bmm.15.6926441333, DO…	32	30	30	0	8	SPANDIDOS PUBL LTD	ATHENS	POB 18179, ATHENS, 116 10, GREECE	1107-3756	1791-244X		INT J MOL MED	Int. J. Mol. Med.	NOV	2016	38	5
J	Hetz, C; Axten, JM; Patterson, JB				Hetz, Claudio; Axten, Jeffrey M.; Patterson, John B.			Pharmacological targeting of the unfolded protein response for disease intervention	NATURE CHEMICAL BIOLOGY			English	Review							ENDOPLASMIC-RETICULUM STRESS; PANCREATIC BETA-CELLS; SELECTIVE-INHIBITION; MOUSE MODEL; ALLOSTERIC INHIBITION; INSULIN-SECRETION; KINASE INHIBITOR; BREAST-CANCER; ER STRESS; IRE1-ALPHA	Accumulation of unfolded proteins at the endoplasmic reticulum (ER) is a salient attribute of many human diseases including obesity, liver disorders, cancer, diabetes and neurodegeneration. To restore ER proteostasis, cells activate the unfolded protein response (UPR), a signaling pathway that imposes adaptive programs or triggers apoptosis of damaged cells. The UPR is critical to sustain the nor…	[Hetz, Claudio] Univ Chile, Fac Med, Biomed Neurosci Inst, Santiago, Chile; [Hetz, Claudio] FONDAP Ctr Gerosci Brain Hlth & Metab, Santiago, Chile; [Hetz, Claudio] Univ Chile, Inst Biomed Sci, Program Cellular & Mol Biol, Santiago, Chile; [Hetz, Claudio] Buck Inst Res Aging, Novato, CA 94945 USA; [Hetz, Claudio] Harvard Sch Publ Hlth, Dept Immunol & Infect Dis, Boston, MA 02115 USA; [Axten, Jeffr…		Hetz, C (通讯作者)，Univ Chile, Fac Med, Biomed Neurosci Inst, Santiago, Chile.; Hetz, C (通讯作者)，FONDAP Ctr Gerosci Brain Hlth & Metab, Santiago, Chile.; Hetz, C (通讯作者)，Univ Chile, Inst Biomed Sci, Program Cellular & Mol Biol, Santiago, Chile.; Hetz, C (通讯作者)，Buck Inst Res Aging, Novato, CA 94945 USA.; Hetz, C (通讯作者)，Harvard Sch Publ Hlth, Dept Immunol & Infect Dis, Boston, MA 02115 USA.; Axten, JM (通讯…	chetz@med.uchile.cl; Jeffrey.M.Axten@gsk.com; jpatterson@orinove.com	Hetz, Claudio/ABD-7514-2021	Axten, Jeffrey/0000-0002-8999-3381; Patterson, John/0000-0002-2871-2945	FONDAP program [15150012]; Millennium Institute [P09-015-F]; CONICYT-Brazil [441921/2016-7]; FONDEF [ID16I10223, D11E1007]; FONDECYT [1180186]; US Air Force Office of Scientific Research [FA9550-16-1-0384]; Muscular Dystrophy Association; US Office of Naval Research-Global (ONR-G) [N62909-16-1-2003]	FONDAP program(Comision Nacional de Investigacion Cientifica y Tecnologica (CONICYT)CONICYT FONDAP); Millennium Institute(Takeda Pharmaceutical Company Ltd); CONICYT-Brazil; FONDEF; FONDECYT(Comision Nacional de Investigacion Cientifica y Tecnologica (CONICYT)CONICYT FONDECYT); US Air Force Office of Scientific Research(United States Department of DefenseAir Force Office of Scientific Research (A…	We thank H. Urra for initial figure design. This work was directly funded by FONDAP program 15150012, Millennium Institute P09-015-F, CONICYT-Brazil 441921/2016-7, FONDEF ID16I10223, FONDEF D11E1007 and FONDECYT 1180186 (CH). In addition, we thank the support from the US Air Force Office of Scientific Research FA9550-16-1-0384, and Muscular Dystrophy Association, US Office of Naval Research-Globa…	Abdulkarim B, 2017, ENDOCRINOLOGY, V158, P1659, DOI 10.1210/en.2016-1773; Asada R, 2011, J BIOCHEM, V149, P507, DOI 10.1093/jb/mvr041; Atkins C, 2013, CANCER RES, V73, P1993, DOI 10.1158/0008-5472.CAN-12-3109; Axten JM, 2013, ACS MED CHEM LETT, V4, P964, DOI 10.1021/ml400228e; Axten JM, 2012, J MED CHEM, V55, P7193, DOI 10.1021/jm300713s; Batista G, 2016, ELIFE, V5, DOI 10.7554/eLife.17197; Betti…	100	117	118	7	60	NATURE PUBLISHING GROUP	NEW YORK	75 VARICK ST, 9TH FLR, NEW YORK, NY 10013-1917 USA	1552-4450	1552-4469		NAT CHEM BIOL	Nat. Chem. Biol.	AUG	2019	15	8
J	Verges, B; Walter, T; Cariou, B				Verges, Bruno; Walter, Thomas; Cariou, Bertrand			ENDOCRINE SIDE EFFECTS OF ANTI-CANCER DRUGS Effects of anti-cancer targeted therapies on lipid and glucose metabolism	EUROPEAN JOURNAL OF ENDOCRINOLOGY			English	Review							RENAL-CELL CARCINOMA; PANCREATIC NEUROENDOCRINE TUMORS; KIDNEY-TRANSPLANT RECIPIENTS; INDUCED INSULIN-RESISTANCE; PLACEBO-CONTROLLED TRIAL; CONTROLLED PHASE-3 TRIAL; MAMMALIAN TARGET; MYCOPHENOLATE-MOFETIL; RAPAMYCIN TREATMENT; SKELETAL-MUSCLE	During the past years, targeted therapies for cancer have been developed using drugs that have significant metabolic consequences. Among them, the mammalian target of rapamycin (mTOR) inhibitors and, to a much lesser extent, the tyrosine kinase inhibitors (TKIs) are involved. mTOR plays a key role in the regulation of cell growth as well as lipid and glucose metabolism. Treatment with mTOR inhibi…	[Verges, Bruno] Univ Bourgogne, CHU Dijon, Hop Bocage, Serv Endocrinol Diabetol & Malad Metab,INSERM CRI, F-21000 Dijon, France; [Walter, Thomas] Hop Edouard Herriot, Hosp Civils Lyon, Serv Oncol Digest, F-69437 Lyon 03, France; [Cariou, Bertrand] CHU Nantes, Inst Thorax, Clin Endocrinol, F-44035 Nantes 01, France		Verges, B (通讯作者)，Univ Bourgogne, CHU Dijon, Hop Bocage, Serv Endocrinol Diabetol & Malad Metab,INSERM CRI, F-21000 Dijon, France.	bruno.verges@chu-dijon.fr	walter, thomas/F-5028-2014	walter, thomas/0000-0002-4199-4561; Cariou, Bertrand/0000-0002-1580-8040				Ai D, 2012, J CLIN INVEST, V122, P1262, DOI 10.1172/JCI61919; Aichberger KJ, 2011, AM J HEMATOL, V86, P533, DOI 10.1002/ajh.22037; Aronova S, 2008, CELL METAB, V7, P148, DOI 10.1016/j.cmet.2007.11.015; Baselga J, 2012, NEW ENGL J MED, V366, P520, DOI 10.1056/NEJMoa1109653; Baur B, 2011, TRANSPL P, V43, P1853, DOI 10.1016/j.transproceed.2011.01.174; Bentzinger CF, 2008, CELL METAB, V8, P411, DOI 1…	84	48	52	0	21	BIOSCIENTIFICA LTD	BRISTOL	EURO HOUSE, 22 APEX COURT WOODLANDS, BRADLEY STOKE, BRISTOL BS32 4JT, ENGLAND	0804-4643	1479-683X		EUR J ENDOCRINOL	Eur. J. Endocrinol.	FEB	2014	170	2
J	Li, ZX; Ge, Y; Dong, J; Wang, HW; Zhao, TS; Wang, XC; Liu, J; Gao, S; Shi, L; Yang, SY; Huang, CB; Hao, JH				Li, Zengxun; Ge, Yi; Dong, Jie; Wang, Hongwei; Zhao, Tiansuo; Wang, Xiuchao; Liu, Jing; Gao, Song; Shi, Lei; Yang, Shengyu; Huang, Chongbiao; Hao, Jihui			BZW1 Facilitates Glycolysis and Promotes Tumor Growth in Pancreatic Ductal Adenocarcinoma Through Potentiating eIF2 alpha Phosphorylation	GASTROENTEROLOGY			English	Article						BZW1; Glycolysis; eIF2a; PERK; PDAC	TRANSLATIONAL CONTROL; LACTATE-DEHYDROGENASE; MEDIATED TRANSLATION; GLUCOSE-METABOLISM; CANCER; PROTEIN; INITIATION; STRESS; ACTIVATION; MYC	BACKGROUND & AIMS: Pancreatic ductal adenocarcinoma (PDAC) is characterized by severe metabolic stress due to fibrosis and poor vascularization. BZW1 is an eIF5-mimic protein involved in tumorigenesis and progression. The aim of this study was to investigate the role of BZW1 in metabolic stress resistance in PDAC. METHODS: BZW1 expression was evaluated in human PDAC tissue microarray and PDAC cel…	[Li, Zengxun; Ge, Yi; Dong, Jie; Wang, Hongwei; Zhao, Tiansuo; Wang, Xiuchao; Liu, Jing; Gao, Song; Huang, Chongbiao; Hao, Jihui] Tianjin Med Univ Canc Inst & Hosp, Natl Clin Res Ctr Canc, Dept Pancreat Canc, Key Lab Canc Prevent & Therapy, Tianjin, Peoples R China; [Shi, Lei] Tianjin Med Univ, Sch Basic Med Sci, Dept Biochem & Mol Biol, Tianjin, Peoples R China; [Yang, Shengyu] Penn State Univ, …		Huang, CB; Hao, JH (通讯作者)，Tianjin Med Univ Canc Inst & Hosp, Dept Pancreat Canc, Huanhuxi Rd, Tianjin 300060, Peoples R China.	chhuang@tmu.edu.cn; haojihui@tjmuch.com		WANG, XIUCHAO/0000-0002-3205-8544	National Natural Science Foundation of China [81871978, 82072659, 81772633, 81720108028, 81525021, 81502067, 81302082, 81272685, 31301151, 81172355, 31471340, 31470957, 81472264, 81401957]; National Key R&D Program of China [2020YFA0803704]; Tianjin Science Foundation for Distinguished Young Scholars [19JCJQJC63100]; National Institutes of Health [R01CA233844]	National Natural Science Foundation of China(National Natural Science Foundation of China (NSFC)); National Key R&D Program of China; Tianjin Science Foundation for Distinguished Young Scholars; National Institutes of Health(United States Department of Health & Human ServicesNational Institutes of Health (NIH) - USA)	Funding This work was supported in part by the National Natural Science Foundation of China (grants 81871978, 82072659, 81772633, 81720108028, 81525021, 81502067, 81302082, 81272685, 31301151, 81172355, 31471340, 31470957, 81472264, and 81401957) , National Key R&D Program of China (grant 2020YFA0803704) , Tianjin Science Foundation for Distinguished Young Scholars (grant 19JCJQJC63100) , and Nat…	Arroyo JD, 2016, CELL METAB, V24, P875, DOI 10.1016/j.cmet.2016.08.017; Axten JM, 2012, J MED CHEM, V55, P7193, DOI 10.1021/jm300713s; Baird TD, 2012, ADV NUTR, V3, P307, DOI 10.3945/an.112.002113; Bond S, 2020, J NEUROPATH EXP NEUR, V79, P123, DOI 10.1093/jnen/nlz129; Boyce M, 2005, SCIENCE, V307, P935, DOI 10.1126/science.1101902; Buscail L, 2020, NAT REV GASTRO HEPAT, V17, P153, DOI 10.1038/s4…	54	1	1	8	9	W B SAUNDERS CO-ELSEVIER INC	PHILADELPHIA	1600 JOHN F KENNEDY BOULEVARD, STE 1800, PHILADELPHIA, PA 19103-2899 USA	0016-5085	1528-0012		GASTROENTEROLOGY	Gastroenterology	APR	2022	162	4
J	Zhang, JJ; Dhakal, IB; Gross, MD; Lang, NP; Kadlubar, FF; Harnack, LJ; Anderson, KE				Zhang, Jianjun; Dhakal, Ishwori B.; Gross, Myron D.; Lang, Nicholas P.; Kadlubar, Fred F.; Harnack, Lisa J.; Anderson, Kristin E.			Physical Activity, Diet, and Pancreatic Cancer: A Population-Based, Case-Control Study in Minnesota	NUTRITION AND CANCER-AN INTERNATIONAL JOURNAL			English	Article							FRANCISCO BAY AREA; LIFE-STYLE FACTORS; NUTRITIONAL FACTORS; INSULIN-RESISTANCE; RISK-FACTORS; FRANCOPHONE COMMUNITY; NUTRIENT INTAKE; MALE SMOKERS; COHORT; FAT	Although mounting evidence suggests that insulin resistance is involved in pancreatic carcinogenesis, few epidemiologic studies have comprehensively investigated the role of lifestyle factors influencing this metabolic disorder in the etiology of pancreatic cancer. We sought to examine this problem in a case-control study conducted in 1994-1998 in Minnesota. Cases (n = 186), aged 20 yr or older, …	[Zhang, Jianjun] Univ Arkansas Med Sci, Fay W Boozman Coll Publ Hlth, Dept Epidemiol, Little Rock, AR 72205 USA; [Gross, Myron D.; Harnack, Lisa J.; Anderson, Kristin E.] Univ Minnesota, Minneapolis, MN USA		Zhang, JJ (通讯作者)，Univ Arkansas Med Sci, Fay W Boozman Coll Publ Hlth, Dept Epidemiol, 4301 W Markham St,Slot 820, Little Rock, AR 72205 USA.	zhangjianjun@uams.edu	Bozic, Predrag/B-7141-2015	Zhang, Jianjun/0000-0003-2179-2388; Harnack, Lisa/0000-0003-1963-5316	Medical Research Endowment Award, University of Arkansas for Medical Sciences; National Institute of Health; National Cancer Institute [CA58697]; NATIONAL CANCER INSTITUTE [R01CA058697] Funding Source: NIH RePORTER	Medical Research Endowment Award, University of Arkansas for Medical Sciences; National Institute of Health(United States Department of Health & Human ServicesNational Institutes of Health (NIH) - USA); National Cancer Institute(United States Department of Health & Human ServicesNational Institutes of Health (NIH) - USANIH National Cancer Institute (NCI)); NATIONAL CANCER INSTITUTE(United States …	This study is supported by the Medical Research Endowment Award, University of Arkansas for Medical Sciences (J. Zhang) and a grant from the National Institute of Health and National Cancer Institute (CA58697, K. E. Anderson). We thank Lori Strayer for her technical assistance during preparation of manuscript.	*AM CANC SOC, 2007, CANC FACTS FIG; Anderson KE, 2002, MUTAT RES-FUND MOL M, V506, P225, DOI 10.1016/S0027-5107(02)00169-0; BAGHURST PA, 1991, AM J EPIDEMIOL, V134, P167, DOI 10.1093/oxfordjournals.aje.a116069; Chan JM, 2005, CANCER EPIDEM BIOMAR, V14, P2093, DOI 10.1158/1055-9965.EPI-05-0226; Chan JM, 2007, AM J EPIDEMIOL, V166, P1174, DOI 10.1093/aje/kwm194; Chan JM, 2007, CANCER CAUSE CONTROL,…	53	50	53	0	8	ROUTLEDGE JOURNALS, TAYLOR & FRANCIS LTD	ABINGDON	2-4 PARK SQUARE, MILTON PARK, ABINGDON OX14 4RN, OXON, ENGLAND	0163-5581	1532-7914		NUTR CANCER	Nutr. Cancer		2009	61	4
J	Go, VLW; Srihari, P; Burns, LAK				Go, Vay Liang W.; Srihari, Priya; Burns, Leigh Anne Kamerman			Nutrition and Gastroenteropancreatic Neuroendocrine Tumors	ENDOCRINOLOGY AND METABOLISM CLINICS OF NORTH AMERICA			English	Article						Diet; Nutrition; Metabolism; Neuroendocrine tumors	QUALITY-OF-LIFE; PHASE-II; OCTREOTIDE	Gastroenteropancreatic (GEP) neuroendocrine tumors (NETs) are relatively rare neoplasms that characteristically synthesize and secrete an excess of a variety of regulatory peptides, hormones, and neuroamines, which regulate gut and pancreatic function. This excess can lead to distinct clinical syndromes. Therapeutic strategies include surgery, radio-frequency ablation, chemotherapy, chemoemboliza…	[Go, Vay Liang W.; Srihari, Priya] Univ Calif Los Angeles, David Geffen Sch Med, UCLA Ctr Excellence Pancreat Dis, Los Angeles, CA 90095 USA; [Burns, Leigh Anne Kamerman] Stanley S Scott Canc Ctr, LSUHSC Sch Med New Orleans, New Orleans, LA 70112 USA		Go, VLW (通讯作者)，Univ Calif Los Angeles, David Geffen Sch Med, UCLA Ctr Excellence Pancreat Dis, 900 Vet Ave,Warren Hall 13-146, Los Angeles, CA 90095 USA.	vlwgo@ucla.edu			National Institutes of Health [AT003960]; NATIONAL CENTER FOR COMPLEMENTARY &ALTERNATIVE MEDICINE [P01AT003960] Funding Source: NIH RePORTER	National Institutes of Health(United States Department of Health & Human ServicesNational Institutes of Health (NIH) - USA); NATIONAL CENTER FOR COMPLEMENTARY &ALTERNATIVE MEDICINE(United States Department of Health & Human ServicesNational Institutes of Health (NIH) - USANIH National Center for Complementary & Alternative Medicine)	This work was supported by Grant No. AT003960 NCCAM from the National Institutes of Health.	*AM I CANC RES, 2005, NEW AM PLAT COOKB; [Anonymous], 2005, DIETARY GUIDELINES A; Blanchard CM, 2008, J CLIN ONCOL, V26, P2198, DOI 10.1200/JCO.2007.14.6217; Go VLW, 2004, J NUTR, V134, p3513S, DOI 10.1093/jn/134.12.3513S; Go VLW, 2004, NES NUTR WS, V9, P227, DOI 10.1159/000080667; Karanja NM, 1999, J AM DIET ASSOC, V99, pS19, DOI 10.1016/S0002-8223(99)00412-5; MAMIKUNIAM G, 2009, NEUROENDOCRINE …	16	12	12	0	2	W B SAUNDERS CO-ELSEVIER INC	PHILADELPHIA	1600 JOHN F KENNEDY BOULEVARD, STE 1800, PHILADELPHIA, PA 19103-2899 USA	0889-8529			ENDOCRIN METAB CLIN	Endocrinol. Metabol. Clin. North Amer.	DEC	2010	39	4
J	Ouyang, MZ; Yu, CM; Deng, XL; Zhang, YY; Zhang, XD; Duan, FF				Ouyang, Muzi; Yu, Changmeng; Deng, Xiaolian; Zhang, Yingyi; Zhang, Xudong; Duan, Fangfang			O-GlcNAcylation and Its Role in Cancer-Associated Inflammation	FRONTIERS IN IMMUNOLOGY			English	Review						O-GlcNAcylation; TME (tumor microenvironment); cancer inflammation; post-translational modification (PTM); HBP pathway	NF-KAPPA-B; GLCNAC TRANSFERASE; HUMAN-PAPILLOMAVIRUS; PANCREATIC-CANCER; UP-REGULATION; SELF-RENEWAL; LUNG-CANCER; PROMOTES; MECHANISMS; PHOSPHORYLATION	Cancer cells, as well as surrounding stromal and inflammatory cells, form an inflammatory tumor microenvironment (TME) to promote all stages of carcinogenesis. As an emerging post-translational modification (PTM) of serine and threonine residues of proteins, O-linked-N-Acetylglucosaminylation (O-GlcNAcylation) regulates diverse cancer-relevant processes, such as signal transduction, transcription…	[Ouyang, Muzi; Deng, Xiaolian; Zhang, Yingyi; Zhang, Xudong; Duan, Fangfang] Sun Yat Sen Univ, Sch Med, Dept Pharmacol, Shenzhen, Peoples R China; [Yu, Changmeng] Xuzhou Med Univ, Sch Anesthesiol, Xuzhou, Peoples R China		Duan, FF (通讯作者)，Sun Yat Sen Univ, Sch Med, Dept Pharmacol, Shenzhen, Peoples R China.	duanff3@mail.sysu.edu.cn			National Natural Science Foundation of China [32000543]; Shenzhen Science and Technology Program [2021A22]	National Natural Science Foundation of China(National Natural Science Foundation of China (NSFC)); Shenzhen Science and Technology Program	Funding This work was supported by grants from the National Natural Science Foundation of China (32000543), Shenzhen Science and Technology Program (Grant No. 2021A22). The funders had no role in study design, data collection and analysis, decision to publish, or preparation of the manuscript.	Aguilar AL, 2017, ACS CHEM BIOL, V12, P3031, DOI 10.1021/acschembio.7b00869; Akella NM, 2020, MOL CANCER RES, V18, P585, DOI 10.1158/1541-7786.MCR-19-0732; Ali A, 2017, MOL CELLS, V40, P476, DOI 10.14348/molcells.2017.2309; Anderson NM, 2020, CURR BIOL, V30, pR921, DOI 10.1016/j.cub.2020.06.081; Aulak KS, 2020, REDOX BIOL, V36, DOI 10.1016/j.redox.2020.101625; Baghba R, 2020, CELL COMMUN SIGNAL, …	143	0	0	3	3	FRONTIERS MEDIA SA	LAUSANNE	AVENUE DU TRIBUNAL FEDERAL 34, LAUSANNE, CH-1015, SWITZERLAND	1664-3224			FRONT IMMUNOL	Front. Immunol.	APR 1	2022	13
S	O'Toole, D; Palazzo, L		Papotti, M; DeHerder, WW		O'Toole, Dermot; Palazzo, Laurent			Endoscopy and Endoscopic Ultrasound in Assessing and Managing Neuroendocrine Neoplasms	NEUROENDOCRINE TUMORS: A MULTIDISCIPLINARY APPROACH	Frontiers of Hormone Research		English	Review; Book Chapter							ENETS CONSENSUS GUIDELINES; GASTRIC CARCINOID-TUMORS; PROSPECTIVE MULTICENTER; NONFUNCTIONING TUMORS; AGGRESSIVE SURGERY; RECTAL CARCINOIDS; ENDOCRINE TUMOR; MANAGEMENT; DIAGNOSIS; NEEDLE	Despite advances in radiological and metabolic imaging, standard axial endoscopy and endoscopic ultrasonography (EUS) still play a pivotal role in a number of neuroendocrine neoplasms (NENs) of the gastrointestinal and duodenopancreatic region. Upper gastrointestinal endoscopy is essential for the detection and characterization of NEN up to the angle of Treitz (esophageal, gastric and duodenal). …	[O'Toole, Dermot] St Vincents Univ Hosp, Natl Neuroendocrine Tumour Serv, Elm Pk, Dublin 4, Ireland; [O'Toole, Dermot] St James Hosp, Dept Gastroenterol, Dublin 8, Ireland; [O'Toole, Dermot] Trinity Coll Dublin, Dublin, Ireland; [Palazzo, Laurent] Clin Trocadero, Serv Endoscopie, Paris, France		O'Toole, D (通讯作者)，St Vincents Univ Hosp, Natl Neuroendocrine Tumour Serv, Elm Pk, Dublin 4, Ireland.	otooled1@tcd.ie		O'Toole, Dermot/0000-0001-6404-991X				Abe T, 2008, WORLD J GASTROENTERO, V14, P4054, DOI 10.3748/wjg.14.4054; Ardengh JC, 2004, GASTROINTEST ENDOSC, V60, P378; Atiq M, 2012, DIGEST DIS SCI, V57, P791, DOI 10.1007/s10620-011-1912-7; Cadiot G, 1996, GASTROENTEROLOGY, V111, P845, DOI 10.1016/S0016-5085(96)70052-5; Caplin M, 2012, NEUROENDOCRINOLOGY, V95, P88, DOI 10.1159/000335594; Dalenback J, 2004, ENDOSCOPY, V36, P651, DOI 10.1055/s-…	41	5	5	0	2	KARGER	BASEL	POSTFACH, CH-4009 BASEL, SWITZERLAND	0301-3073	1662-3762	978-3-318-02773-0; 978-3-318-02772-3	FRONT HORM RES	Front.Horm.Res.		2015	44
J	Jiang, SH; Li, J; Dong, FY; Yang, JY; Liu, DJ; Yang, XM; Wang, YH; Yang, MW; Fu, XL; Zhang, XX; Li, Q; Pang, XF; Huo, YM; Li, J; Zhang, JF; Lee, HY; Lee, SJ; Qin, WX; Gu, JR; Sun, YW; Zhang, ZG				Jiang, Shu-Heng; Li, Jun; Dong, Fang-Yuan; Yang, Jian-Yu; Liu, De-Jun; Yang, Xiao-Mei; Wang, Ya-Hui; Yang, Min-Wei; Fu, Xue-Liang; Zhang, Xiao-Xin; Li, Qing; Pang, Xiu-Feng; Huo, Yan-Miao; Li, Jiao; Zhang, Jun-Feng; Lee, Ho-Young; Lee, Su-Jae; Qin, Wen-Xin; Gu, Jian-Ren; Sun, Yong-Wei; Zhang, Zhi-Gang			Increased Serotonin Signaling Contributes to the Warburg Effect in Pancreatic Tumor Cells Under Metabolic Stress and Promotes Growth of Pancreatic Tumors in Mice	GASTROENTEROLOGY			English	Article						5-hydroxytryptamine; Tryptophan Hydroxylase; 5-HT2B; Pancreatic Intraepithelial Neoplasia	FACTOR RECEPTOR; CANCER; SWITCH; TRANSACTIVATION; INHIBITION; EXPRESSION; OXIDASE; BIOLOGY; SYSTEM; 5-HT	BACKGROUND & AIMS: Desmoplasia and poor vascularity cause severe metabolic stress in pancreatic ductal adenocarcinomas (PDACs). Serotonin (5-HT) is a neuromodulator with neurotransmitter and neuroendocrine functions that contributes to tumorigenesis. We investigated the role of 5-HT signaling in the growth of pancreatic tumors. METHODS: We measured the levels of proteins that regulate 5-HT synthe…	[Jiang, Shu-Heng; Li, Jun; Yang, Xiao-Mei; Wang, Ya-Hui; Zhang, Xiao-Xin; Li, Qing; Qin, Wen-Xin; Gu, Jian-Ren; Zhang, Zhi-Gang] Shanghai Jiao Tong Univ, Shanghai Canc Inst, State Key Lab Oncogenes & Related Genes, Shanghai, Peoples R China; [Jiang, Shu-Heng; Yang, Jian-Yu; Liu, De-Jun; Yang, Min-Wei; Fu, Xue-Liang; Huo, Yan-Miao; Li, Jiao; Zhang, Jun-Feng; Sun, Yong-Wei] Shanghai Jiao Tong Univ,…		Sun, YW (通讯作者)，Shanghai Jiao Tong Univ, Sch Med, Ren Ji Hosp, Dept Biliary Pancreat Surg, 1630 Dongfang Rd, Shanghai 200217, Peoples R China.; Zhang, ZG (通讯作者)，Shanghai Jiao Tong Univ, Shanghai Canc Inst, Sch Med, Ren Ji Hosp, 800 Dongchuan Rd, Shanghai 200240, Peoples R China.	syw0616@126.com; zzhang@shsci.org	Jiang, Shuheng/M-6584-2019	Jiang, Shuheng/0000-0001-8516-6234; Yang, Minwei/0000-0002-9902-2183; Zhang, Zhi-gang/0000-0001-8965-223X; Sun, Yongwei/0000-0002-5937-634X; Lee, Ho-Young/0000-0001-7556-9312	National High Technology Research and Development Program of China [2014AA020609]; National Natural Science Foundation of China [81301815, 81472678, 81201624]; State Key Laboratory for Oncogenes and Related Genes [YSJJ-2014-01]; Shanghai Key Medical Specialty Program [ZK2012A22]	National High Technology Research and Development Program of China(National High Technology Research and Development Program of China); National Natural Science Foundation of China(National Natural Science Foundation of China (NSFC)); State Key Laboratory for Oncogenes and Related Genes; Shanghai Key Medical Specialty Program	This work was supported by grants from the National High Technology Research and Development Program of China (2014AA020609), National Natural Science Foundation of China (81301815, 81472678, and 81201624), State Key Laboratory for Oncogenes and Related Genes (YSJJ-2014-01), and additional grants from the Shanghai Key Medical Specialty Program (ZK2012A22).	Alagesan B, 2015, CLIN CANCER RES, V21, P396, DOI 10.1158/1078-0432.CCR-14-1591; Alpini G, 2008, CANCER RES, V68, P9184, DOI 10.1158/0008-5472.CAN-08-2133; Baganz NL, 2013, ACS CHEM NEUROSCI, V4, P48, DOI 10.1021/cn300186b; Berger M, 2009, ANNU REV MED, V60, P355, DOI 10.1146/annurev.med.60.042307.110802; Bhola NE, 2008, FRONT BIOSCI-LANDMRK, V13, P1857, DOI 10.2741/2805; Bunda S, 2015, ONCOGENE,…	59	131	140	8	71	W B SAUNDERS CO-ELSEVIER INC	PHILADELPHIA	1600 JOHN F KENNEDY BOULEVARD, STE 1800, PHILADELPHIA, PA 19103-2899 USA	0016-5085	1528-0012		GASTROENTEROLOGY	Gastroenterology	JUL	2017	153	1
J	Anderson, M; Marayati, R; Moffitt, R; Yeh, JJ				Anderson, Marybeth; Marayati, Raoud; Moffitt, Richard; Yeh, Jen Jen			Hexokinase 2 promotes tumor growth and metastasis by regulating lactate production in pancreatic cancer	ONCOTARGET			English	Article						pancreatic cancer; hexokinase 2; glycolysis; metastasis	DUCTAL ADENOCARCINOMA; CELL METABOLISM; EXPRESSION; THERAPY; GENE; SUBTYPES; PATHWAY; MITOCHONDRIA; ANGIOGENESIS; INHIBITION	Pancreatic ductal adenocarcinoma (PDAC) is a KRAS-driven cancer with a high incidence of metastasis and an overall poor prognosis. Previous work in a genetically engineered mouse model of PDAC showed glucose metabolism to be important for maintaining tumor growth. Multiple glycolytic enzymes, including hexokinase 2 (HK2), were upregulated in primary PDAC patient tumors, supporting a role for glyc…	[Anderson, Marybeth; Yeh, Jen Jen] Univ N Carolina, Curriculum Genet & Mol Biol, Chapel Hill, NC 27599 USA; [Anderson, Marybeth; Marayati, Raoud; Moffitt, Richard; Yeh, Jen Jen] Univ N Carolina, Lineberger Comprehens Canc Ctr, Chapel Hill, NC 27599 USA; [Yeh, Jen Jen] Univ N Carolina, Dept Surg, Chapel Hill, NC 27599 USA; [Yeh, Jen Jen] Univ N Carolina, Dept Pharmacol, Chapel Hill, NC 27599 USA		Yeh, JJ (通讯作者)，Univ N Carolina, Curriculum Genet & Mol Biol, Chapel Hill, NC 27599 USA.; Yeh, JJ (通讯作者)，Univ N Carolina, Lineberger Comprehens Canc Ctr, Chapel Hill, NC 27599 USA.; Yeh, JJ (通讯作者)，Univ N Carolina, Dept Surg, Chapel Hill, NC 27599 USA.; Yeh, JJ (通讯作者)，Univ N Carolina, Dept Pharmacol, Chapel Hill, NC 27599 USA.	jjyeh@med.unc.edu	, Pathology Services Core/CEZ-2246-2022; , UNC Flow Cytometry Core/AGU-9839-2022; , Animal Studies Core/ADK-4234-2022; , Animal Studies Core/AAF-4432-2022		National Cancer Institute [CA140424]; NATIONAL INSTITUTE OF GENERAL MEDICAL SCIENCES [T32GM008719] Funding Source: NIH RePORTER	National Cancer Institute(United States Department of Health & Human ServicesNational Institutes of Health (NIH) - USANIH National Cancer Institute (NCI)); NATIONAL INSTITUTE OF GENERAL MEDICAL SCIENCES(United States Department of Health & Human ServicesNational Institutes of Health (NIH) - USANIH National Institute of General Medical Sciences (NIGMS))	This work was supported by CA140424 (J.J.Y.) from the National Cancer Institute.	Adeva M, 2013, MITOCHONDRION, V13, P615, DOI 10.1016/j.mito.2013.08.011; Baumann F, 2009, NEURO-ONCOLOGY, V11, P368, DOI 10.1215/15228517-2008-106; Blum R, 2014, CELL DEATH DIS, V5, DOI 10.1038/cddis.2014.38; Bonuccelli G, 2010, CELL CYCLE, V9, P3506, DOI 10.4161/cc.9.17.12731; Brizel DM, 2001, INT J RADIAT ONCOL, V51, P349, DOI 10.1016/S0360-3016(01)01630-3; Bryant KL, 2014, TRENDS BIOCHEM SCI, …	51	94	96	1	12	IMPACT JOURNALS LLC	ORCHARD PARK	6666 E QUAKER ST, STE 1, ORCHARD PARK, NY 14127 USA		1949-2553		ONCOTARGET	Oncotarget	AUG 22	2017	8	34
J	NICOLET, T; SCEMAMA, JL; PRADAYROL, L; BERTHELEMY, P; SEVA, C; VAYSSE, N				NICOLET, T; SCEMAMA, JL; PRADAYROL, L; BERTHELEMY, P; SEVA, C; VAYSSE, N			PUTRESCINE AND SPERMIDINE UPTAKE IS REGULATED BY PROLIFERATION AND DEXAMETHASONE TREATMENT IN AR4-2J CELLS	INTERNATIONAL JOURNAL OF CANCER			English	Article							ALPHA-DIFLUOROMETHYLORNITHINE; ORNITHINE DECARBOXYLASE; PANCREATIC-CANCER; TRANSPORT-SYSTEMS; POLYAMINES; LINE; INHIBITION; GROWTH; MARKER	Polyamines are essential for cell growth and differentiation. Their specific uptake contributes to the regulation of intracellular polyamine levels. In this study, we describe the modulation of this transport mechanism in a rat tumoral pancreatic acinar cell line (AR4-2J) and analyze the transport system characteristics of the normal rat pancreatic acini. Normal acini had a common carrier for spe…	CHU RANGUEIL,INSERM,U151,BAT 13,F-31054 TOULOUSE,FRANCE				SEVA, Catherine/O-9166-2014	SEVA, Catherine/0000-0002-4265-7372				AMSTERDA.A, 1974, J CELL BIOL, V63, P1037, DOI 10.1083/jcb.63.3.1037; BURTON K, 1956, BIOCHEM J, V62, P315, DOI 10.1042/bj0620315; BYERS TL, 1989, AM J PHYSIOL, V257, pC545, DOI 10.1152/ajpcell.1989.257.3.C545; CHANG BK, 1984, CANCER RES, V44, P5100; CHEN KY, 1981, BIOCHEM BIOPH RES CO, V101, P243, DOI 10.1016/S0006-291X(81)80037-X; JANNE J, 1978, BIOCHIM BIOPHYS ACTA, V473, P241, DOI 10.1016/030…	23	9	9	0	0	WILEY-LISS	NEW YORK	DIV JOHN WILEY & SONS INC 605 THIRD AVE, NEW YORK, NY 10158-0012	0020-7136			INT J CANCER	Int. J. Cancer	OCT 21	1991	49	4
J	Issat, T; Nowis, D; Bil, J; Winiarska, M; Jakobisiak, M; Golab, J				Issat, Tadeusz; Nowis, Dominika; Bil, Jacek; Winiarska, Magdalena; Jakobisiak, Marek; Golab, Jakub			Antitumor effects of the combination of cholesterol reducing drugs	ONCOLOGY REPORTS			English	Article						lovastatin; berberine; tumor; prenylation	CANCER CELL-LINES; LOVASTATIN-INDUCED APOPTOSIS; RANDOMIZED CONTROLLED-TRIAL; BREAST-CANCER; IN-VITRO; COLORECTAL-CANCER; CORONARY ATHEROSCLEROSIS; PROSTATE-CANCER; DOWN-REGULATION; COA REDUCTASE	There are a number of potential mechanisms linking cholesterol homeostasis to processes that are tightly linked with carcinogenesis. Statins, which are inhibitors of 3-hydroxy-3-methylglutaryl-coenzyme A reductase (HMG-CoAR), the rate-limiting enzyme in the mevalonic acid synthesis pathway, exert cytostatic and cytotoxic effects towards tumor cells. It seems that the cytostatic and cytotoxic effe…	[Issat, Tadeusz; Nowis, Dominika; Bil, Jacek; Winiarska, Magdalena; Jakobisiak, Marek; Golab, Jakub] Med Univ Warsaw, Dept Immunol, Ctr Biostruct Res, PL-02097 Warsaw, Poland; [Issat, Tadeusz] Inst Mother & Child Hlth, Ctr Reprod Hlth, Warsaw, Poland; [Golab, Jakub] Polish Acad Sci, Inst Phys Chem, Dept 3, Warsaw, Poland		Issat, T (通讯作者)，Med Univ Warsaw, Dept Immunol, Ctr Biostruct Res, Banacha 1A,F Bldg, PL-02097 Warsaw, Poland.	tadeki@interia.pl	Bil, Jacek/D-4850-2015; Golab, Jakub/K-6974-2013; Issat, Tadeusz/AAE-4176-2019; Nowis, Dominika/P-1213-2017; Nowis, Dominika/P-6866-2019	Bil, Jacek/0000-0002-8724-5611; Golab, Jakub/0000-0002-2830-5100; Issat, Tadeusz/0000-0002-3647-3550; Nowis, Dominika/0000-0003-2748-9523; Nowis, Dominika/0000-0003-2748-9523; Winiarska, Magdalena/0000-0001-5605-3329	Ministry of Science and Higher education [N N405 302836]; European Regional Development [POIG.01.01.02-00-008/08]; Foundation for Polish Science; EU	Ministry of Science and Higher education(Ministry of Science and Higher Education, PolandEuropean Commission); European Regional Development(European Commission); Foundation for Polish Science(Foundation for Polish ScienceEuropean Commission); EU(European Commission)	The research was supported by: Ministry of Science and Higher education grant N N405 302836 (M.J.); European Regional Development Fund through Innovative Economy grant POIG.01.01.02-00-008/08 (J.G.). J.G. and M.W. are members of TEAM Programme co-financed by the Foundation for Polish Science and the EU European Regional Development Fund, and J.G. is a recipient of the Mistrz Award from the Founda…	Agarwal B, 1999, GASTROENTEROLOGY, V117, P838, DOI 10.1016/S0016-5085(99)70342-2; Bjerre LM, 2001, AM J MED, V110, P716, DOI 10.1016/S0002-9343(01)00705-7; Bouterfa HL, 2000, ANTICANCER RES, V20, P2761; CHOU TC, 1984, ADV ENZYME REGUL, V22, P27, DOI 10.1016/0065-2571(84)90007-4; Clearfield M, 2001, J WOMEN HEALTH GEN-B, V10, P971, DOI 10.1089/152460901317193549; Coogan PF, 2002, EPIDEMIOLOGY, V13…	64	7	7	1	10	SPANDIDOS PUBL LTD	ATHENS	POB 18179, ATHENS, 116 10, GREECE	1021-335X	1791-2431		ONCOL REP	Oncol. Rep.	JUL	2011	26	1
J	Souza, JJS; Machado, MCC; Cunha, JEPM; Jukemura, J; Nery, M; Wajchenberg, BL; Pereira, MAA; Correa-Giannella, ML; Giannella-Neto, D				Souza, Jean J. S.; Machado, Marcel C. C.; Cunha, Jose Eduardo P. M.; Jukemura, Jose; Nery, Marcia; Wajchenberg, Bernardo L.; Pereira, Maria Adelaide A.; Correa-Giannella, Maria Lucia; Giannella-Neto, Daniel			Analysis of pancreatic adenocarcinoma tumor staging and resection according to previous body mass index and diabetes duration	PANCREATOLOGY			English	Article						pancreatic adenocarcinoma; obesity; overweight; diabetes mellitus	GLUCOSE-METABOLISM; INSULIN-RESISTANCE; PHYSICAL-ACTIVITY; CANCER-MORTALITY; RISK; MELLITUS; OBESITY; COHORT; ASSOCIATION; LANGERHANS	Background/ Aims: Obesity and diabetes mellitus (DM) are associated with pancreatic cancer. The present study evaluated tumor staging and resection of pancreatic adenocarcinoma (PaC) according to previous Body Mass Index (BMI), BMI on admission and DM duration. Methods: A retrospective analysis of 151 consecutive patients with PaC was performed: 73 were evaluated according to BMI preceding tumor-…	Div Endocrinol, Sao Paulo, Brazil; Div Transplant & Liver Surg, Sao Paulo, Brazil; Univ Sao Paulo, Sch Med, Hosp Clin, Div Pancreat & Biliary Surg, Sao Paulo, Brazil; Lab Endocrinol Mol & Celular LIM25, Sao Paulo, Brazil		Correa-Giannella, ML (通讯作者)，Lab Endocrinol Mol & Celular LIM25 HC FMUSP, Av Dr arnaldo,455 S-4307, BR-01246903 Sao Paulo, Brazil.	malugia@lim25.fm.usp.br	PEREIRA, MARIA ADELAIDE ALBERGARIA/A-3154-2013; Giannella-Neto, Daniel/B-1475-2008; machado, marcel/E-2129-2012; Jukemura, José/H-6232-2012; Giannella, Maria Lúcia/N-3834-2019	machado, marcel/0000-0002-0729-1635; Jukemura, José/0000-0002-3943-7088; Correa-Giannella, Maria Lucia/0000-0003-3655-4446				Basso D, 2005, CLIN CHIM ACTA, V357, P184, DOI 10.1016/j.cccn.2005.03.025; Basso D, 1995, ANTICANCER RES, V15, P2585; Basso D, 2002, PANCREAS, V24, P8, DOI 10.1097/00006676-200201000-00002; Basso D, 2006, CLIN CHIM ACTA, V372, P120, DOI 10.1016/j.cca.2006.03.027; Batty GD, 2004, CANCER CAUSE CONTROL, V15, P873, DOI 10.1007/s10552-004-1050-z; BENNEGARD K, 1986, CLIN PHYSIOL, V6, P539; Berrington d…	40	6	6	0	1	ELSEVIER	AMSTERDAM	RADARWEG 29, 1043 NX AMSTERDAM, NETHERLANDS	1424-3903	1424-3911		PANCREATOLOGY	Pancreatology		2007	7	2-3
J	Wang, Z; Sun, HX; Provaznik, J; Hackert, T; Zoller, M				Wang, Zhe; Sun, Hanxue; Provaznik, Jan; Hackert, Thilo; Zoeller, Margot			Pancreatic cancer-initiating cell exosome message transfer into noncancer-initiating cells: the importance of CD44v6 in reprogramming	JOURNAL OF EXPERIMENTAL & CLINICAL CANCER RESEARCH			English	Article						CD44v6; Tspan8; Pancreatic cancer stem cells; Exosome biogenesis; Exosome message transfer; Non-cancer stem cell reprogramming	GASTRIC-CANCER; STEM-CELLS; EXTRACELLULAR VESICLES; TUMOR-GROWTH; NUDE-MOUSE; RESISTANCE; EXPRESSION; KINASE; ACTIVATION; INHIBITION	BackgroundCancer-initiating cell (CIC) exosomes (CIC-TEX) are suggested reprogramming Non-CIC. Mode of message transfer and engagement of CIC-markers being disputed, we elaborated the impact of CD44v6 and Tspan8 on the response of Non-CIC.MethodsNon-metastasizing CD44v6- and Tspan8-knockdown (kd) pancreatic cancer cells served as Non-CIC. CIC-TEX coculture-induced changes were evaluated by deep-s…	[Wang, Zhe; Zoeller, Margot] Guangdong Pharmaceut Univ, Affiliated Hosp 1, Dept Oncol, Guangzhou, Guangdong, Peoples R China; [Wang, Zhe; Sun, Hanxue; Hackert, Thilo; Zoeller, Margot] Univ Hosp Surg, Pancreas Sect, Neuenheimer Feld 110, D-69120 Heidelberg, Germany; [Provaznik, Jan] EMBL, Gene Core Unit, Heidelberg, Germany		Zoller, M (通讯作者)，Guangdong Pharmaceut Univ, Affiliated Hosp 1, Dept Oncol, Guangzhou, Guangdong, Peoples R China.; Zoller, M (通讯作者)，Univ Hosp Surg, Pancreas Sect, Neuenheimer Feld 110, D-69120 Heidelberg, Germany.	wangzhe@gdpu.edu.cnm		WANG, Zhe/0000-0003-4220-5103; Provaznik, Jan/0000-0003-1104-1169	German Cancer Research Aid [110836]; National Natural Science Foundation of China [NSFC 81702877]	German Cancer Research Aid; National Natural Science Foundation of China(National Natural Science Foundation of China (NSFC))	This work was supported by the German Cancer Research Aid (MZ, 110836) and the National Natural Science Foundation of China (ZW, NSFC 81702877). Funding had no impact on the design of the study and on collection, analysis and interpretation of data and on writing the manuscript.	Agnihotri N, 2017, AMINO ACIDS, V49, P425, DOI 10.1007/s00726-016-2320-2; Ailane N, 2014, FRONT PHYSIOL, V5, DOI 10.3389/fphys.2014.00364; Ajani JA, 2015, SEMIN ONCOL, V42, pS3, DOI 10.1053/j.seminoncol.2015.01.001; Albihn A, 2010, ADV CANCER RES, V107, P163, DOI 10.1016/S0065-230X(10)07006-5; Andreu Z, 2014, FRONT IMMUNOL, V5, DOI 10.3389/fimmu.2014.00442; Becker A, 2016, CANCER CELL, V30, P836,…	85	32	33	0	8	BMC	LONDON	CAMPUS, 4 CRINAN ST, LONDON N1 9XW, ENGLAND	1756-9966			J EXP CLIN CANC RES	J. Exp. Clin. Cancer Res.	MAR 19	2019	38
J	Wei, S; Qiu, TM; Yao, XF; Wang, NN; Jiang, LP; Jia, X; Tao, Y; Wang, ZD; Pei, P; Zhang, JY; Zhu, YH; Yang, G; Liu, XF; Liu, S; Sun, X				Wei, Sen; Qiu, Tianming; Yao, Xiaofeng; Wang, Ningning; Jiang, Liping; Jia, Xue; Tao, Ye; Wang, Zhidong; Pei, Pei; Zhang, Jingyuan; Zhu, Yuhan; Yang, Guang; Liu, Xiaofang; Liu, Shuang; Sun, Xiance			Arsenic induces pancreatic dysfunction and ferroptosis via mitochondrial ROS-autophagy-lysosomal pathway	JOURNAL OF HAZARDOUS MATERIALS			English	Article						Arsenic; Ferroptosis; MtROS; Autophagy; Iron homeostasis	ENDOPLASMIC-RETICULUM STRESS; CELL-DEATH; INSULIN-SECRETION; RAT OFFSPRINGS; METABOLISM; IRON; INHIBITION; APOPTOSIS; MECHANISMS; FORM	Chronic arsenic exposure is a significantly risk factor for pancreatic dysfunction and type 2 diabetes (T2D). Ferroptosis is a newly identified iron-dependent form of oxidative cell death that relies on lipid peroxidation. Previous data have indicated that ferroptosis is involved in various diseases, including cancers, neurodegenerative diseases, and T2D. However, the concrete effect and mechanis…	[Wei, Sen; Qiu, Tianming; Yao, Xiaofeng; Jia, Xue; Tao, Ye; Wang, Zhidong; Pei, Pei; Zhang, Jingyuan; Zhu, Yuhan; Liu, Shuang; Sun, Xiance] Dalian Med Univ, Occupat & Environm Hlth Dept, 9 Lvshun South Rd, Dalian 116044, Peoples R China; [Wang, Ningning; Jiang, Liping] Dalian Med Univ, Expt Teaching Ctr Publ Hlth, 9 Lvshun South Rd, Dalian 116044, Peoples R China; [Yang, Guang; Liu, Xiaofang] Dal…		Sun, X (通讯作者)，Dalian Med Univ, Global Hlth Res Ctr, Dept Occupat & Environm Hlth, 9 Lvshun South Rd, Dalian 116044, Peoples R China.	462766665@qq.com; qtm1992@163.com; yaoxiaofeng79@163.com; zlawnn@dmu.edu.cn; 1423563234@qq.com; 918644634@qq.com; 2677101797@qq.com; 18504565587@163.com; 18900960781@163.com; 13704357701@163.com; 928859535@qq.com; yg290@163.com; food@dlmedu.edu.cn; 503496597@qq.com; sunxiance@dmu.edu.cn		YAO, XIAOFENG/0000-0001-6951-4489	National Natural Science Foundation of China (NSFC) [81872566]	National Natural Science Foundation of China (NSFC)(National Natural Science Foundation of China (NSFC))	This study was supported by the National Natural Science Foundation of China (NSFC, 81872566). The MIN6 cells at passage 30 were kindly gifted by Dr. Marcia Haigis (Harvard University, USA).	Angeli JPF, 2017, TRENDS PHARMACOL SCI, V38, P489, DOI 10.1016/j.tips.2017.02.005; Bai J, 2016, BIOCHIMIE, V123, P1, DOI 10.1016/j.biochi.2016.01.002; Beck R, 2017, CURR DIABETES REP, V17, DOI 10.1007/s11892-017-0845-8; Bhattacharjee A, 2018, ENVIRON TOXICOL, V33, P988, DOI 10.1002/tox.22586; Biczo G, 2018, GASTROENTEROLOGY, V154, P689, DOI 10.1053/j.gastro.2017.10.012; Bruni A, 2018, CELL DEATH …	64	78	80	54	146	ELSEVIER	AMSTERDAM	RADARWEG 29, 1043 NX AMSTERDAM, NETHERLANDS	0304-3894	1873-3336		J HAZARD MATER	J. Hazard. Mater.	FEB 15	2020	384
J	Afaneh, C; Gerszberg, D; Slattery, E; Seres, DS; Chabot, JA; Kluger, MD				Afaneh, Cheguevara; Gerszberg, Deborah; Slattery, Eoin; Seres, David S.; Chabot, John A.; Kluger, Michael D.			Pancreatic cancer surgery and nutrition management: a review of the current literature	HEPATOBILIARY SURGERY AND NUTRITION			English	Review						Complications; enteral feeding tubes; nutrition; pancreatic cancer surgery	SUBJECTIVE GLOBAL ASSESSMENT; INTERNATIONAL STUDY-GROUP; SYSTEMIC INFLAMMATORY RESPONSE; SURGICAL SITE INFECTION; GASTROINTESTINAL SURGERY; ENTERAL NUTRITION; PARENTERAL-NUTRITION; RISK-FACTORS; DISTAL PANCREATECTOMY; MULTIVARIATE-ANALYSIS	Surgery remains the only curative treatment for pancreaticobiliary tumors. These patients typically present in a malnourished state. Various screening tools have been employed to help with preoperative risk stratification. Examples include the subjective global assessment (SGA), malnutrition universal screening tool (MUST), and nutritional risk index (NRI). Adequate studies have not been performe…	[Afaneh, Cheguevara] New York Presbyterian Hosp, Weill Cornell Med Ctr, Dept Surg, New York, NY USA; [Gerszberg, Deborah] Columbia Univ, Med Ctr, Dept Food & Nutr Management, New York Presbyterian Hosp, New York, NY USA; [Slattery, Eoin; Seres, David S.] Columbia Univ, Med Ctr, Dept Med Med Nutr, New York Presbyterian Hosp, New York, NY USA; [Chabot, John A.; Kluger, Michael D.] Columbia Univ, Me…		Kluger, MD (通讯作者)，CUMC, New York Presbyterian Hosp, Coll Phys & Surg, Surg, 161 Ft Washington Ave,8th Floor, New York, NY 10032 USA.	mk2462@cumc.columbia.edu	Slattery, Eoin/Z-4035-2019; Seres, David S/I-3578-2016	Seres, David S/0000-0001-7492-0836; Slattery, Eoin/0000-0003-1543-1586				Abu-Hilal M, 2010, J PANCREAS, V11, P8; Afaneh C, 2014, GASTROENTEROLOGY, V146, pS1067; Afaneh C, 2011, CLIN TRANSPLANT, V25, pE520, DOI 10.1111/j.1399-0012.2011.01475.x; Ahmad SA, 2012, ANN SURG, V256, P529, DOI 10.1097/SLA.0b013e318265ef0b; Almeida AI, 2012, CLIN NUTR, V31, P206, DOI 10.1016/j.clnu.2011.10.003; Amrutkar PP, 2006, INFECTION, V34, P322, DOI 10.1007/s15010-006-5677-4; Ansorge C, 2…	85	41	44	1	10	AME PUBL CO	SHATIN	FLAT-RM C 16F, KINGS WING PLAZA 1, NO 3 KWAN ST, SHATIN, HONG KONG 00000, PEOPLES R CHINA	2304-3881	2304-389X		HEPATOBIL SURG NUTR	Hepatobil. Surg. Nutr.	FEB	2015	4	1	2
J	Wang, LB; Liu, ZQ; Zhu, RT; Liang, RP; Wang, WJ; Li, J; Zhang, YY; Guo, CG; Han, XW; Sun, YL				Wang, Libo; Liu, Zaoqu; Zhu, Rongtao; Liang, Ruopeng; Wang, Weijie; Li, Jian; Zhang, Yuyuan; Guo, Chunguang; Han, Xinwei; Sun, Yuling			Multi-omics landscape and clinical significance of a SMAD4-driven immune signature: Implications for risk stratification and frontline therapies in pancreatic cancer	COMPUTATIONAL AND STRUCTURAL BIOTECHNOLOGY JOURNAL			English	Article						Pancreatic cancer; SMAD4 mutation; Signature; Prognosis; Therapeutic response	SMAD4	SMAD4 mutation was recently implicated in promoting invasion and poor prognosis of pancreatic cancer (PACA) by regulating the tumor immune microenvironment. However, SMAD4-driven immune landscape and clinical significance remain elusive. In this study, we applied the consensus clustering and weighted correlation network analysis (WGCNA) to identify two heterogeneous immune subtypes and immune gen…	[Wang, Libo; Zhu, Rongtao; Liang, Ruopeng; Wang, Weijie; Li, Jian; Sun, Yuling] Zhengzhou Univ, Dept Hepatobiliary & Pancreat Surg, Affiliated Hosp 1, Zhengzhou 450052, Henan Province, Peoples R China; [Wang, Libo; Zhu, Rongtao; Liang, Ruopeng; Wang, Weijie; Sun, Yuling] Zhengzhou Univ, Inst Hepatobiliary & Pancreat Dis, Zhengzhou 450052, Henan Province, Peoples R China; [Wang, Libo; Zhu, Rongtao…		Sun, YL (通讯作者)，Zhengzhou Univ, Dept Hepatobiliary & Pancreat Surg, Affiliated Hosp 1, Zhengzhou 450052, Henan Province, Peoples R China.; Han, XW (通讯作者)，Zhengzhou Univ, Dept Intervent Radiol, Affiliated Hosp 1, Zhengzhou 450052, Henan Province, Peoples R China.	13273026498@163.com; liuzaoqu@163.com; fcchanxw@zzu.edu.cn; ylsun@zzu.edu.cn	Liu, Zaoqu/AAV-9348-2021	Liu, Zaoqu/0000-0002-0452-742X; Libo, Wang/0000-0003-3745-9459	National Natural Science Foundation of China [81870457, 82172944]	National Natural Science Foundation of China(National Natural Science Foundation of China (NSFC))	Funding This work was financially supported by the grant from the National Natural Science Foundation of China (No. 81870457, No. 82172944) .	Bear AS, 2020, CANCER CELL, V38, P788, DOI 10.1016/j.ccell.2020.08.004; Blackford A, 2009, CLIN CANCER RES, V15, P4674, DOI 10.1158/1078-0432.CCR-09-0227; Charoentong P, 2017, CELL REP, V18, P248, DOI 10.1016/j.celrep.2016.12.019; Chen SJ, 2021, FRONT GENET, V12, DOI 10.3389/fgene.2021.632803; Deo RC, 2015, CIRCULATION, V132, P1920, DOI 10.1161/CIRCULATIONAHA.115.001593; Duda DG, 2003, ONCOGENE, …	36	0	0	3	3	ELSEVIER	AMSTERDAM	RADARWEG 29, 1043 NX AMSTERDAM, NETHERLANDS	2001-0370			COMPUT STRUCT BIOTEC	Comp. Struct. Biotechnol. J..		2022	20
J	Jian, ZY; Cheng, T; Zhang, ZH; Raulefs, S; Shi, KY; Steiger, K; Maeritz, N; Kleigrewe, K; Hofmann, T; Benitz, S; Bruns, P; Lamp, D; Jastroch, M; Akkan, J; Jager, C; Huang, PL; Nie, S; Shen, SS; Zou, XP; Ceyhan, GO; Michalski, CW; Friess, H; Kleeff, J; Kong, B				Jian, Ziying; Cheng, Tao; Zhang, Zhiheng; Raulefs, Susanne; Shi, Kuangyu; Steiger, Katja; Maeritz, Nadja; Kleigrewe, Karin; Hofmann, Thomas; Benitz, Simone; Bruns, Philipp; Lamp, Daniel; Jastroch, Martin; Akkan, Jan; Jaeger, Carsten; Huang, Peilin; Nie, Shuang; Shen, Shanshan; Zou, Xiaoping; Ceyhan, Gueralp O.; Michalski, Christoph W.; Friess, Helmut; Kleeff, Joerg; Kong, Bo			Glycemic Variability Promotes Both Local Invasion and Metastatic Colonization by Pancreatic Ductal Adenocarcinoma	CELLULAR AND MOLECULAR GASTROENTEROLOGY AND HEPATOLOGY			English	Article						Pancreatic Cancer; Glucose Metabolism; Metastasis; Retinoic Acid	DIABETES-MELLITUS; METFORMIN USE; CANCER; SURVIVAL; RESECTION; IMPACT; RISK; METABOLISM; MUTATIONS; PATTERNS	BACKGROUND & AIMS: Although nearly half of pancreatic ductal adenocarcinoma (PDAC) patients have diabetes mellitus with episodes of hyperglycemia, its tumor microenvironment is hypoglycemic. Thus, it is crucial for PDAC cells to develop adaptive mechanisms dealing with oscillating glucose levels. So far, the biological impact of such glycemic variability on PDAC biology remains unknown. METHODS: …	[Jian, Ziying; Cheng, Tao; Zhang, Zhiheng; Raulefs, Susanne; Maeritz, Nadja; Benitz, Simone; Akkan, Jan; Jaeger, Carsten; Ceyhan, Gueralp O.; Friess, Helmut; Kong, Bo] Tech Univ Munich, Sch Med, Dept Surg, Klinikum Rechts Isar, Munich, Germany; [Shi, Kuangyu] TUM, Dept Nucl Med, Munich, Germany; [Steiger, Katja] TUM, Inst Pathol, Munich, Germany; [Kleigrewe, Karin; Hofmann, Thomas] Bavarian Ctr B…		Kong, B (通讯作者)，Tech Univ Munich, Dept Surg, Ismaninger Str 22, D-81675 Munich, Germany.	bo.kong@tum.de	Kleeff, Jorg/B-2124-2009; Michalski, Christoph/U-9167-2019; Jastroch, Martin/I-7494-2017	Kleeff, Jorg/0000-0003-3432-6669; Kleigrewe, Karin/0000-0002-7718-0252; Steiger, Katja/0000-0002-7269-5433	AiF Projekt (ZIM-Kooperationsprojekte, Central Innovation Program Cooperation Projects) [ZF4353701SK6]; German Research Foundation (DFG) [MI 1173/5-1]; DFG Collaborative Research Centre 824 [SFB824]; China Scholarship Council (CSC); Nanjing International Joint Research Project [201605082]; Youngth National Natural Science Foundation of China [81602147]; Youngth Natural Science Foundation of Jiang…	AiF Projekt (ZIM-Kooperationsprojekte, Central Innovation Program Cooperation Projects); German Research Foundation (DFG)(German Research Foundation (DFG)); DFG Collaborative Research Centre 824(German Research Foundation (DFG)); China Scholarship Council (CSC)(China Scholarship Council); Nanjing International Joint Research Project; Youngth National Natural Science Foundation of China(National N…	Supported in part by the AiF Projekt (ZIM-Kooperationsprojekte, Central Innovation Program Cooperation Projects, ZF4353701SK6, to B.K.), the German Research Foundation (DFG, MI 1173/5-1, to C.W.M., B.K., and JK), DFG Collaborative Research Centre 824 (SFB824) and the China Scholarship Council (CSC), Nanjing International Joint Research Project (201605082, to B.K.), the Youngth National Natural Sc…	Altucci L, 2007, NAT REV DRUG DISCOV, V6, P793, DOI 10.1038/nrd2397; Amin S, 2016, AM J GASTROENTEROL, V111, P1350, DOI 10.1038/ajg.2016.288; Benitz S, 2016, ONCOTARGET, V7, P11424, DOI 10.18632/oncotarget.6717; Bleul T, 2015, MOL CARCINOGEN, V54, P870, DOI 10.1002/mc.22158; Bodmer M, 2012, AM J GASTROENTEROL, V107, P620, DOI 10.1038/ajg.2011.483; Bosetti C, 2014, ANN ONCOL, V25, P2065, DOI 10.10…	41	16	17	0	3	ELSEVIER INC	SAN DIEGO	525 B STREET, STE 1900, SAN DIEGO, CA 92101-4495 USA	2352-345X			CELL MOL GASTROENTER	Cell. Mol. Gastroenterol. Hepatol.		2018	6	4
J	KLURFELD, DM				KLURFELD, DM			FAT EFFECTS IN EXPERIMENTAL TUMORIGENESIS	JOURNAL OF NUTRITIONAL BIOCHEMISTRY			English	Review						DIETARY FAT; BREAST CANCER; COLON CANCER; CALORIC RESTRICTION	CHEMICALLY-INDUCED MAMMARY; HUMAN-BREAST-CANCER; GROWTH FACTOR-I; CALORIC RESTRICTION; DIETARY-FAT; BODY-WEIGHT; TUMOR PROMOTION; COLONIC CARCINOGENESIS; ENERGY RESTRICTION; F344 RATS	Carinogenesis, whether spontaneous, transplanted, or induced by any of numerous agents, in most organs responds to increased dietary fat with greater indices of tumor growth. While tumors of the pancreas and mammary gland have linoleic acid (EFA) requirements higher than those of the host, colon tumors do not exhibit this characteristic, and both lymphocytic leukemia and skin tumors seem to be in…			KLURFELD, DM (通讯作者)，WAYNE STATE UNIV,DEPT NUTR & FOOD SCI,3009 SCI HALL,DETROIT,MI 48202, USA.		Klurfeld, David/AAE-2906-2021	Klurfeld, David/0000-0001-7093-3998				ALBANES D, 1987, CANCER RES, V47, P1987; AZUINE MA, 1992, NUTR CANCER, V17, P287, DOI 10.1080/01635589209514198; BIRT DF, 1992, CANCER RES, V52, pS2035; BOISSONNEAULT GA, 1986, J NATL CANCER I, V76, P335; BULL AW, 1989, LIPIDS, V24, P340, DOI 10.1007/BF02535174; CARROLL KK, 1986, CANCER, V58, P1818, DOI 10.1002/1097-0142(19861015)58:8+<1818::AID-CNCR2820581406>3.0.CO;2-4; CARROLL KK, 1980, J ENVI…	43	12	12	0	0	BUTTERWORTH-HEINEMANN	WOBURN	225 WILDWOOD AVE #UNITB PO BOX 4500, WOBURN, MA 01801-2084	0955-2863			J NUTR BIOCHEM	J. Nutr. Biochem.	APR	1995	6	4
J	Doering, L; Khatri, R; Petry, SF; Sauer, H; Howaldt, HP; Linn, T				Doering, Luise; Khatri, Rahul; Petry, Sebastian Friedrich; Sauer, Heinrich; Howaldt, Hans-Peter; Linn, Thomas			Regulation of somatostatin expression by vitamin D3 and valproic acid in human adipose-derived mesenchymal stem cells	STEM CELL RESEARCH & THERAPY			English	Article						Human adipose-derived mesenchymal stem cells; Somatostatin expression	ABSENCE SEIZURES; CERVICAL-CANCER; DIFFERENTIATION; RECEPTOR; MONOTHERAPY; INDUCTION; HORMONE; ELEMENT; TISSUE	Background Adipose-derived mesenchymal stem cells (ADMSC) are non-haematopoietic, fibroblast-like multipotent progenitor cells. They have the potential for trilineage (adipocyte, chondrocyte and osteocyte) differentiation as well as differentiation into endocrine pancreatic progenitors. In diabetic or cancer therapy, somatostatin (SST) expression plays a vital role. Small molecules such as valpro…	[Doering, Luise; Khatri, Rahul; Petry, Sebastian Friedrich; Linn, Thomas] Justus Liebig Univ, Ctr Internal Med, Clin Res Unit, Friedrichstr 20 Aulweg 123, D-35392 Giessen, Germany; [Sauer, Heinrich] Justus Liebig Univ, Inst Physiol, Giessen, Germany; [Howaldt, Hans-Peter] Univ Hosp Giessen & Marburg, Dept Oral & Maxillofacial Surg, Klinikstr 33, D-35392 Giessen, Germany		Linn, T (通讯作者)，Justus Liebig Univ, Ctr Internal Med, Clin Res Unit, Friedrichstr 20 Aulweg 123, D-35392 Giessen, Germany.	Thomas.Linn@innere.med.uni-giessen.de		Petry, Sebastian Friedrich/0000-0002-3496-9894; Khatri, Rahul/0000-0002-1170-173X	Deutscher Akademischer Auslandsdienst programme 'Lipids in Nutrition and Metabolism'	Deutscher Akademischer Auslandsdienst programme 'Lipids in Nutrition and Metabolism'	This work was supported by a grant from Deutscher Akademischer Auslandsdienst programme 'Lipids in Nutrition and Metabolism'. The funders had no role in study design, data collection and analysis, decision to publish or preparation of the manuscript.	Aguayo-Mazzucato C, 2018, CELL METAB, V27, P57, DOI 10.1016/j.cmet.2017.08.007; Chagas CEA, 2012, NUTRIENTS, V4, P52, DOI 10.3390/nu4010052; Atkinson MA, 2011, DIABETES, V60, P1370, DOI 10.2337/db10-1797; Calleja S, 2001, SEIZURE-EUR J EPILEP, V10, P424, DOI 10.1053/seiz.2000.0530; Chateauvieux S, 2010, J BIOMED BIOTECHNOL, DOI 10.1155/2010/479364; Chen Y, 2009, J CELL MOL MED, V13, P2582, DOI 10…	56	5	5	0	0	BMC	LONDON	CAMPUS, 4 CRINAN ST, LONDON N1 9XW, ENGLAND	1757-6512			STEM CELL RES THER	Stem Cell Res. Ther.	AUG 6	2019	10	1
J	Birnbaum, DJ; Bertucci, F; Finetti, P; Adelaide, J; Giovannini, M; Turrini, O; Delpero, JR; Raoul, JL; Chaffanet, M; Moutardier, V; Birnbaum, D; Mamessier, E				Birnbaum, David J.; Bertucci, Francois; Finetti, Pascal; Adelaide, Jose; Giovannini, Marc; Turrini, Olivier; Delpero, Jean Robert; Raoul, Jean Luc; Chaffanet, Max; Moutardier, Vincent; Birnbaum, Daniel; Mamessier, Emilie			Expression of Genes with Copy Number Alterations and Survival of Patients with Pancreatic Adenocarcinoma	CANCER GENOMICS & PROTEOMICS			English	Article						aCGH; copy number alterations; pancreatic adenocarcinoma; apoptosis; cell-cycle regulation	COMPARATIVE GENOMIC HYBRIDIZATION; GROWTH-FACTOR-BETA; DUCTAL ADENOCARCINOMA; UP-REGULATION; CANCER; IDENTIFICATION; METASTASIS; OLIGONUCLEOTIDE; ABERRATIONS; ACTIVATION	Background/Aim: Individual molecular information might improve management of pancreatic adenocarcinoma. To identify actionable genes, at the transcriptional level, we investigated candidate genes that we had previously identified using array-comparative genomic hybridization (aCGH). Materials and Methods: We collected 10 public gene-expression datasets, gathering a total of 524 pancreatic samples…	[Birnbaum, David J.; Bertucci, Francois; Finetti, Pascal; Adelaide, Jose; Chaffanet, Max; Birnbaum, Daniel; Mamessier, Emilie] Inst J Paoli I Calmettes, Dept Mol Oncol, UMR1068, Marseille Res Ctr Cancerol, F-13273 Marseille 09, France; [Bertucci, Francois; Raoul, Jean Luc] Inst J Paoli I Calmettes, Dept Med Oncol, Marseille Res Ctr Cancerol, UMR1068, F-13273 Marseille 09, France; [Giovannini, Mar…		Birnbaum, DJ (通讯作者)，Inst J Paoli I Calmettes, Dept Mol Oncol, 232 Bd Ste Marguerite, F-13273 Marseille 09, France.	david.birnbaum10@gmail.com	Birnbaum, David/Z-1563-2019; ADELAIDE, José JA/O-4390-2017; CHAFFANET, Max/AAU-5743-2020; Mamessier, Emilie/O-8299-2016; Finetti, Pascal/O-8669-2017	ADELAIDE, José JA/0000-0003-4364-9857; Mamessier, Emilie/0000-0002-3516-0093; Bertucci, Francois/0000-0002-0157-0959; Finetti, Pascal/0000-0002-2674-3123; turrini, olivier/0000-0002-2144-2380; CHAFFANET, Max/0000-0002-2344-1488; Raoul, Jean-Luc/0000-0001-6305-8953; DELPERO, JEAN ROBERT/0000-0002-0000-1332	Inserm [UMR1068]; Institut Paoli-Calmettes; Ligue Contre le Cancer (Comite de Corse du Sud); SIRIC [INCa-DGOS-INSERM 6038]	Inserm(Institut National de la Sante et de la Recherche Medicale (Inserm)European Commission); Institut Paoli-Calmettes; Ligue Contre le Cancer (Comite de Corse du Sud); SIRIC	This work was supported in part by Inserm UMR1068, Institut Paoli-Calmettes, and grants from Ligue Contre le Cancer (Comite de Corse du Sud). This work was funded by SIRIC (grant INCa-DGOS-INSERM 6038).	ALMOGUERA C, 1988, CELL, V53, P549, DOI 10.1016/0092-8674(88)90571-5; Biankin AV, 2012, NATURE, V491, P399, DOI 10.1038/nature11547; Birnbaum DJ, 2012, CELL CYCLE, V11, P683, DOI 10.4161/cc.11.4.19130; Birnbaum DJ, 2011, GENE CHROMOSOME CANC, V50, P456, DOI 10.1002/gcc.20870; BUCHLER M, 1991, CANCER-AM CANCER SOC, V68, P1507, DOI 10.1002/1097-0142(19911001)68:7<1507::AID-CNCR2820680707>3.0.CO;2-0…	57	5	5	0	2	INT INST ANTICANCER RESEARCH	ATHENS	EDITORIAL OFFICE 1ST KM KAPANDRITIOU-KALAMOU RD KAPANDRITI, PO BOX 22, ATHENS 19014, GREECE	1109-6535	1790-6245		CANCER GENOM PROTEOM	Cancer Genomics Proteomics	MAY-JUN	2016	13	3
J	Herr, I; Buchler, MW				Herr, Ingrid; Buechler, Markus W.			Dietary constituents of broccoli and other cruciferous vegetables: Implications for prevention and therapy of cancer	CANCER TREATMENT REVIEWS			English	Review						Secondary plant products; Cruciferae (brassiceae); Broccoli; Glucosinolate; Sulforaphane	PROSTATE-CANCER; HELICOBACTER-PYLORI; COLON-CANCER; LUNG-CANCER; PANCREATIC-CANCER; BRASSICA VEGETABLES; COLORECTAL-CANCER; FRUIT CONSUMPTION; BREAST-CANCER; GENETIC POLYMORPHISMS	Over the past several decades, research on the action of bioactive constituents of plants has focused predominantly on their cancer-preventive properties. Today it can be explained why the consumption of fruits and vegetables may lead to a reduced frequency of certain cancer entities and why certain foods have therapeutic effects. Secondary plant products and especially glucosinolates from vegeta…	[Herr, Ingrid] Heidelberg Univ, German Canc Res Ctr, D-69120 Heidelberg, Germany; [Buechler, Markus W.] Heidelberg Univ, Dept Gen Surg, D-69120 Heidelberg, Germany		Herr, I (通讯作者)，Heidelberg Univ, German Canc Res Ctr, Neuenheimer Feld 365, D-69120 Heidelberg, Germany.	i.herr@dkfz.de	Herr, Ingrid/AAA-2276-2022		Bundesministerium fur Bildung und Forschung [01GU0611]; Tumorzentrum Heidelberg/Mannheim [D10027(6)350]; Stiftung Chirurgie Heidelberg, Dietmar-Hopp Stiftung and Deutsche Krebshilfe [107254]	Bundesministerium fur Bildung und Forschung(Federal Ministry of Education & Research (BMBF)); Tumorzentrum Heidelberg/Mannheim(European Commission); Stiftung Chirurgie Heidelberg, Dietmar-Hopp Stiftung and Deutsche Krebshilfe	The authors would like to acknowledge financial support from the Bundesministerium fur Bildung und Forschung (01GU0611), Tumorzentrum Heidelberg/Mannheim (D10027(6)350), Stiftung Chirurgie Heidelberg, Dietmar-Hopp Stiftung and Deutsche Krebshilfe (107254).	AGNOLI C, 2005, ASS FOOD NUTR PHYS A; Ambrosone CB, 2004, J NUTR, V134, P1134, DOI 10.1093/jn/134.5.1134; BAKKER EJ, 2006, ASS FOOD NUTR PHYS A; BEKKERING T, 2006, ASS FOOD NUTR PHYS A; Beliveau R, 2007, CAN FAM PHYSICIAN, V53, P1905; BENITO E, 1990, INT J CANCER, V45, P69, DOI 10.1002/ijc.2910450114; Bertl E, 2006, MOL CANCER THER, V5, P575, DOI 10.1158/1535-7163.MCT-05-0324; Chung FL, 2000, CAR…	81	209	220	5	70	ELSEVIER SCI LTD	OXFORD	THE BOULEVARD, LANGFORD LANE, KIDLINGTON, OXFORD OX5 1GB, OXON, ENGLAND	0305-7372	1532-1967		CANCER TREAT REV	Cancer Treat. Rev.	AUG	2010	36	5
J	Gbelcova, H; Sveda, M; Laubertova, L; Varga, I; Vitek, L; Kolar, M; Strnad, H; Zelenka, J; Bohmer, D; Ruml, T				Gbelcova, Helena; Sveda, Martin; Laubertova, Lucia; Varga, Ivan; Vitek, Libor; Kolar, Michal; Strnad, Hynek; Zelenka, Jaroslav; Boehmer, Daniel; Ruml, Tomas			The effect of simvastatin on lipid droplets accumulation in human embryonic kidney cells and pancreatic cancer cells	LIPIDS IN HEALTH AND DISEASE			English	Article						Simvastatin; Lipid droplets; DNA microarray; Nile red; Pancreatic cancer	HIGH-DENSITY-LIPOPROTEIN; CELLULAR CHOLESTEROL; HUMAN ABCA7; STATINS; EXPRESSION; METAANALYSIS; REDUCTASE; DOMAINS; BODIES; ENZYME	Background: Statins (HMG-CoA reductase inhibitors) represent a major class of compounds for the treatment of hypercholesterolemia due to their ability to inhibit de novo cholesterol synthesis. In addition to their hypolipidemic effects, chemoprotective properties have been attributed to statins as well. These effects involve multiple mechanisms, which, however, are not known in detail. The aim of…	[Gbelcova, Helena; Boehmer, Daniel] Comenius Univ, Fac Med, Inst Med Biol Genet & Clin Genet, Bratislava, Slovakia; [Gbelcova, Helena; Sveda, Martin; Ruml, Tomas] Inst Chem Technol, Dept Biochem & Microbiol, CR-16628 Prague, Czech Republic; [Laubertova, Lucia] Comenius Univ, Jessenius Fac Med, Inst Med Biochem, Martin, Slovakia; [Varga, Ivan] Comenius Univ, Fac Med, Inst Histol & Embryol, Bratisl…		Gbelcova, H (通讯作者)，Comenius Univ, Fac Med, Inst Med Biol Genet & Clin Genet, Bratislava, Slovakia.	helena.gbelcova@fmed.uniba.sk	Zelenka, Jaroslav/B-9660-2012; Vitek, Libor/A-2645-2008; Gbelcová, Helena/AAS-3168-2020; Ruml, Tomas/R-2543-2017; Strnad, Hynek/B-7361-2008; Kolář, Michal/A-3307-2012	Zelenka, Jaroslav/0000-0001-8145-8037; Vitek, Libor/0000-0002-5318-0151; Ruml, Tomas/0000-0002-5698-4366; Strnad, Hynek/0000-0002-0141-8340; Kolář, Michal/0000-0002-4593-1525; Gbelcova, Helena/0000-0003-1644-109X	Ministry of Education, Youth and Sport of the Czech Republic [CZ.1.07/2.3.00/30.0060]; European Social Fund; Czech Ministry of Health [NT 13112-4/2012]; Ministry of Education, Science, Research and Sport of Slovak Republic [VEGA 1/0407/13]	Ministry of Education, Youth and Sport of the Czech Republic(Ministry of Education, Youth & Sports - Czech Republic); European Social Fund(European Social Fund (ESF)); Czech Ministry of Health(Ministry of Health, Czech Republic); Ministry of Education, Science, Research and Sport of Slovak Republic	The authors are grateful to the Ministry of Education, Youth and Sport of the Czech Republic, for the project CZ.1.07/2.3.00/30.0060 supported by the European Social Fund, to the Czech Ministry of Health for the grant No. NT 13112-4/2012 and to the Ministry of Education, Science, Research and Sport of Slovak Republic for the grant No. VEGA 1/0407/13.	Abe-Dohmae S, 2004, J BIOL CHEM, V279, P604, DOI 10.1074/jbc.M309888200; Abe-Dohmae S, 2006, J LIPID RES, V47, P1542, DOI 10.1194/jlr.M600145-JLR200; ALMOGUERA C, 1988, CELL, V53, P549, DOI 10.1016/0092-8674(88)90571-5; Bellosta S, 2000, ANN MED, V32, P164, DOI 10.3109/07853890008998823; BENJAMINI Y, 1995, J R STAT SOC B, V57, P289, DOI 10.1111/j.2517-6161.1995.tb02031.x; BOGUSKI MS, 1993, NATURE…	37	21	21	1	24	BMC	LONDON	CAMPUS, 4 CRINAN ST, LONDON N1 9XW, ENGLAND		1476-511X		LIPIDS HEALTH DIS	Lipids Health Dis.	AUG 21	2013	12
J	Wang, YZ; Fan, W; Dai, X; Katragadda, U; Mckinley, D; Teng, Q; Tan, C				Wang, Yingzhe; Fan, Wei; Dai, Xin; Katragadda, Usha; Mckinley, DeAngelo; Teng, Quincy; Tan, Chalet			Enhanced Tumor Delivery of Gemcitabine via PEG-DSPE/TPGS Mixed Micelles	MOLECULAR PHARMACEUTICS			English	Article						gemcitabine; cytidine deamination; polymeric micelles; pharmacokinetics; antitumor efficacy	PHASE-I; PHARMACOKINETIC FEATURES; CELLULAR PHARMACOLOGY; BREAST-CANCER; SOLID TUMORS; THERAPY; BIODISTRIBUTION; NANOCARRIERS; COMBINATION; NANOMEDICINE	Gemcitabine is a potent anticancer drug approved for the treatment of pancreatic, non-small-cell lung, breast, and ovarian cancers. The major deficiencies of current gemcitabine therapy, however, are its rapid metabolic inactivation and narrow therapeutic window. Herein, we employed polyethylene glycol-b-distearoylphosphatidylethanolamine (PEG-DSPE)/tocopheryl polyethylene glycol 1000 succinate (…	[Wang, Yingzhe; Fan, Wei; Dai, Xin; Katragadda, Usha; Mckinley, DeAngelo; Tan, Chalet] Mercer Univ, Coll Pharm, Dept Pharmaceut Sci, Canc Nanomed Lab, Atlanta, GA 30341 USA; [Teng, Quincy] Univ Georgia, Coll Pharm, Dept Pharmaceut & Biomed Sci, Athens, GA 30602 USA		Tan, C (通讯作者)，Mercer Univ, Coll Pharm, Dept Pharmaceut Sci, Canc Nanomed Lab, Atlanta, GA 30341 USA.	tan_c@mercer.edu	Wang, Yingzhe/AAA-4340-2020	Wang, Yingzhe/0000-0002-7382-9683; Fan, Wei/0000-0001-5893-6045	National Institutes of Health Grant [R15 CA152860]; NATIONAL CANCER INSTITUTE [R15CA152860] Funding Source: NIH RePORTER	National Institutes of Health Grant(United States Department of Health & Human ServicesNational Institutes of Health (NIH) - USA); NATIONAL CANCER INSTITUTE(United States Department of Health & Human ServicesNational Institutes of Health (NIH) - USANIH National Cancer Institute (NCI))	This work was supported by National Institutes of Health Grant R15 CA152860 to C.T.	ABBRUZZESE JL, 1991, J CLIN ONCOL, V9, P491, DOI 10.1200/JCO.1991.9.3.491; Achiwa H, 2004, CANCER SCI, V95, P753, DOI 10.1111/j.1349-7006.2004.tb03257.x; Albain KS, 2008, J CLIN ONCOL, V26, P3950, DOI 10.1200/JCO.2007.11.9362; Balar AV, 2013, J CLIN ONCOL, V31, P724, DOI 10.1200/JCO.2012.42.5215; Berney C, 2003, BIOPHYS J, V84, P3992, DOI 10.1016/S0006-3495(03)75126-1; Burris HA, 1997, J CLIN ONC…	40	47	49	4	53	AMER CHEMICAL SOC	WASHINGTON	1155 16TH ST, NW, WASHINGTON, DC 20036 USA	1543-8384			MOL PHARMACEUT	Mol. Pharm.	APR	2014	11	4
J	Sim, H; Jung, E; Lee, DH; Choi, JH; Lee, YH; Shin, SY				Sim, Hongnam; Jung, Euitaek; Lee, Da Hyun; Choi, Ji Hye; Lee, Young Han; Shin, Soon Young			Transcriptomic analysis of the effect of (E)-3-(3,5-dimethoxyphenyl)-1-(2-methoxyphenyl) prop-2-en-1-one (DPP23) on reactive oxygen species generation in MIA PaCa-2 pancreatic cancer cells	GENES & GENOMICS			English	Article						DPP23; ROS; Glutathione; CHAC1; Expression profiles	UNFOLDED PROTEIN RESPONSE; ENDOPLASMIC-RETICULUM; GLUTATHIONE; MECHANISM; ANTIOXIDANTS; INDUCTION; STRESS; CHAC1	Background Reactive oxygen species (ROS) generation specifically in cancer cells may be a promising strategy for their selective killing. The synthetic chalcone derivative (E)-3-(3,5-dimethoxyphenyl)-1-(2-methoxyphenyl)prop-2-en-1-one (DPP23) exerts antitumor activity through ROS-mediated apoptosis in cancer cells but not in healthy cells. However, the mechanism underlying ROS generation by DPP23…	[Sim, Hongnam; Jung, Euitaek; Lee, Da Hyun; Choi, Ji Hye; Lee, Young Han; Shin, Soon Young] Konkuk Univ, Sanghuh Coll Life Sci, Dept Biol Sci, Seoul 05029, South Korea; [Lee, Young Han; Shin, Soon Young] Konkuk Univ, Canc & Metab Inst, Seoul 05029, South Korea		Shin, SY (通讯作者)，Konkuk Univ, Sanghuh Coll Life Sci, Dept Biol Sci, Seoul 05029, South Korea.; Shin, SY (通讯作者)，Konkuk Univ, Canc & Metab Inst, Seoul 05029, South Korea.	shinsy@konkuk.ac.kr			National Research Foundation of Korea (NRF) - Korea government (MSIT) [2018R1A2B2004653]; KU Research Professor Program of Konkuk University; Konkuk University Researcher Fund	National Research Foundation of Korea (NRF) - Korea government (MSIT); KU Research Professor Program of Konkuk University; Konkuk University Researcher Fund	This study was supported by the National Research Foundation of Korea (NRF), funded by the Korea government (MSIT) (No. 2018R1A2B2004653). This paper was supported by the KU Research Professor Program of Konkuk University, and the Konkuk University Researcher Fund in 2017.	Adams DJ, 2012, P NATL ACAD SCI USA, V109, P15115, DOI 10.1073/pnas.1212802109; Armstrong JS, 2002, CELL DEATH DIFFER, V9, P252, DOI 10.1038/sj.cdd.4400959; Bachhawat AK, 2017, ANTIOXID REDOX SIGN, V27, P1200, DOI 10.1089/ars.2017.7136; Boonstra J, 2004, GENE, V337, P1, DOI 10.1016/j.gene.2004.04.032; Cairns RA, 2011, NAT REV CANCER, V11, P85, DOI 10.1038/nrc2981; Chen MS, 2017, ONCOTARGET, V8, P…	38	0	1	0	1	SPRINGER	NEW YORK	ONE NEW YORK PLAZA, SUITE 4600, NEW YORK, NY, UNITED STATES	1976-9571	2092-9293		GENES GENOM	Genes Genom.	NOV	2020	42	11
J	Binenbaum, Y; Na'ara, S; Gil, Z				Binenbaum, Yoav; Na'ara, Shorook; Gil, Ziv			Gemcitabine resistance in pancreatic ductal adenocarcinoma	DRUG RESISTANCE UPDATES			English	Review						Gemcitabine; Chemoresistance; Metabolism; Environment mediated drug resistance; Pancreatic ductal adenocarcinoma		Pancreatic ductal adenocarcinoma (PDA) ranks fourth among cancer related deaths. The disappointing 5-year survival rate of below 5% stems from drug resistance to all known therapies, as well as from disease presentation at a late stage when PDA is already metastatic. Gemcitabine has been the cornerstone of PDA treatment in all stages of the disease for the last two decades, but gemcitabine resist…	[Binenbaum, Yoav; Na'ara, Shorook; Gil, Ziv] Clin Res Inst Rambam, Haifa, Israel; [Na'ara, Shorook; Gil, Ziv] Dept Otolaryngol Head & Neck Surg, Haifa, Israel; [Gil, Ziv] Technion Israel Inst Technol, Rappaport Fac Med, Haifa, Israel		Gil, Z (通讯作者)，Technion Israel Inst Technol, Clin Res Inst Rambam, Lab Appl Canc Res, Haaliya St 8, Haifa, Israel.	ziv@baseofskull.org			Israel Science Foundation; ICRF Barbara S. Goodman endowed research career development award; US-Israel Binational Science Foundation; Israeli Cancer Association; Clinical Research Institute at Rambam	Israel Science Foundation(Israel Science Foundation); ICRF Barbara S. Goodman endowed research career development award; US-Israel Binational Science Foundation(US-Israel Binational Science Foundation); Israeli Cancer Association; Clinical Research Institute at Rambam	This research was supported by the Israel Science Foundation, the ICRF Barbara S. Goodman endowed research career development award, the US-Israel Binational Science Foundation, the Israeli Cancer Association and the Clinical Research Institute at Rambam.		0	181	186	13	47	CHURCHILL LIVINGSTONE	EDINBURGH	JOURNAL PRODUCTION DEPT, ROBERT STEVENSON HOUSE, 1-3 BAXTERS PLACE, LEITH WALK, EDINBURGH EH1 3AF, MIDLOTHIAN, SCOTLAND	1368-7646	1532-2084		DRUG RESIST UPDATE	Drug Resist. Update	NOV	2015	23
J	Erudaitius, DT; Buettner, GR; Rodgers, VGJ				Erudaitius, Dieanira T.; Buettner, Garry R.; Rodgers, Victor G. J.			The latency of peroxisomal catalase in terms of effectiveness factor for pancreatic and glioblastoma cancer cell lines in the presence of high concentrations of H2O2: Implications for the use of pharmacological ascorbate in cancer therapy	FREE RADICAL BIOLOGY AND MEDICINE			English	Article							HYDROGEN-PEROXIDE; INDUCED CYTOTOXICITY; ENZYME; METABOLISM; GROWTH; SUSCEPTIBILITY; GEMCITABINE; DISPOSAL; OXYGEN	Previous research has identified variation in cancer cell line response to high levels of extracellular H2O2 (eH(2)O(2)) exposure. This directly contributes to our understanding cellular efficacy of pharmacological ascorbate (P-AscH(-)) therapy. Here we investigate the factors contributing to latency of peroxisomal catalase of a cell and the importance of latency in evaluating cell exposure to eH…	[Erudaitius, Dieanira T.; Rodgers, Victor G. J.] Univ Calif Riverside, Dept Bioengn, Riverside, CA 92521 USA; [Buettner, Garry R.] Univ Iowa, Coll Med, Dept Radiat Oncol, Free Radical & Radiat Biol, Iowa City, IA 52242 USA		Rodgers, VGJ (通讯作者)，Univ Calif Riverside, Dept Bioengn, Riverside, CA 92521 USA.	victor.rodgers@ucr.edu	Rodgers, Victor G. J./AAF-3838-2021	Rodgers, Victor G. J./0000-0002-1857-8025; Buettner, Garry/0000-0002-5594-1903	Jacques S. Yeager, Sr. Professorship; NIH [P01 CA217797]	Jacques S. Yeager, Sr. Professorship; NIH(United States Department of Health & Human ServicesNational Institutes of Health (NIH) - USA)	This research was funded by an endowment from Jacques S. Yeager, Sr. Professorship. GRB was supported in part by NIH P01 CA217797. The funders had no role in study design, data collection and analysis, decision to publish, or preparation of the manuscript. Special thanks go to Brett Wagner, Hong Xu, UCR Stem Cell Core, Soroush Ardekani, Andrea Cabrera, Kaustabh Ghosh, and Bahman Anvari. In memory…	Allen BG, 2019, CLIN CANCER RES, V25, P6590, DOI 10.1158/1078-0432.CCR-19-0594; Antunes F, 2000, FEBS LETT, V475, P121, DOI 10.1016/S0014-5793(00)01638-0; Bae DH, 2020, ANTIOXID REDOX SIGN, V33, P816, DOI 10.1089/ars.2019.7903; BONNICHSEN RK, 1947, ACTA CHEM SCAND, V1, P685, DOI 10.3891/acta.chem.scand.01-0685; Buranasudja V, 2019, MOL CANCER RES, V17, P2102, DOI 10.1158/1541-7786.MCR-19-0381; CA…	52	2	2	0	2	ELSEVIER SCIENCE INC	NEW YORK	STE 800, 230 PARK AVE, NEW YORK, NY 10169 USA	0891-5849	1873-4596		FREE RADICAL BIO MED	Free Radic. Biol. Med.	AUG 20	2020	156
J	Lee, SY; Jeong, EK; Ju, MK; Jeon, HM; Kim, MY; Kim, CH; Park, HG; Han, SI; Kang, HS				Lee, Su Yeon; Jeong, Eui Kyong; Ju, Min Kyung; Jeon, Hyun Min; Kim, Min Young; Kim, Cho Hee; Park, Hye Gyeong; Han, Song Iy; Kang, Ho Sung			Induction of metastasis, cancer stem cell phenotype, and oncogenic metabolism in cancer cells by ionizing radiation	MOLECULAR CANCER			English	Review						Radiotherapy; Epithelial-mesenchymal transition; Metastasis; Cancer stem cells; Oncogenic metabolism; Tumour microenvironment; Reactive oxygen species; Radioresistance; Snail	EPITHELIAL-MESENCHYMAL TRANSITION; GROWTH-FACTOR RECEPTOR; PERSISTENT OXIDATIVE STRESS; PYRUVATE-KINASE M2; BREAST-CANCER; TGF-BETA; TUMOR MICROENVIRONMENT; DNA-DAMAGE; PANCREATIC-CANCER; OVARIAN-CANCER	Radiation therapy is one of the major tools of cancer treatment, and is widely used for a variety of malignant tumours. Radiotherapy causes DNA damage directly by ionization or indirectly via the generation of reactive oxygen species (ROS), thereby destroying cancer cells. However, ionizing radiation (IR) paradoxically promotes metastasis and invasion of cancer cells by inducing the epithelial-me…	[Lee, Su Yeon; Jeong, Eui Kyong; Ju, Min Kyung; Jeon, Hyun Min; Kim, Cho Hee; Kang, Ho Sung] Pusan Natl Univ, Dept Mol Biol, Coll Nat Sci, Pusan 609735, South Korea; [Kim, Min Young] DIRAMS, Res Ctr, Pusan 619953, South Korea; [Kim, Cho Hee] DNA Identificat Ctr, Natl Forens Serv, Seoul 158707, South Korea; [Park, Hye Gyeong] Pusan Natl Univ, Nanobiotechnol Ctr, Pusan 609735, South Korea; [Han, So…		Kang, HS (通讯作者)，Pusan Natl Univ, Dept Mol Biol, Coll Nat Sci, Pusan 609735, South Korea.	hspkang@pusan.ac.kr			National Research Foundation of Korea (NRF) grant - Korean government (MSIP) [2011-0011084, 2012M2B2A9A02029802, 2013M2B2A9A03050902, 2015M2B2A9028108, 2012R1A1A2044246, 2015R1A2A2A01004468]; National R&D Program for Cancer Control, Ministry of Health and Welfare, Republic of Korea [1320040]	National Research Foundation of Korea (NRF) grant - Korean government (MSIP); National R&D Program for Cancer Control, Ministry of Health and Welfare, Republic of Korea(Ministry of Health & Welfare (MOHW), Republic of Korea)	This work was supported by the National Research Foundation of Korea (NRF) grant, funded by the Korean government (MSIP) (Grant Nos. 2011-0011084, 2012M2B2A9A02029802, 2013M2B2A9A03050902, 2015M2B2A9028108, 2012R1A1A2044246, and 2015R1A2A2A01004468), and by a grant from the National R&D Program for Cancer Control, Ministry of Health and Welfare, Republic of Korea (1320040).	Abegglen LM, 2015, JAMA-J AM MED ASSOC, V314, P1850, DOI 10.1001/jama.2015.13134; Aguilar E, 2016, STEM CELLS, V34, P1163, DOI 10.1002/stem.2286; Aktipis CA, 2015, PHILOS T R SOC B, V370, DOI 10.1098/rstb.2014.0219; Aktipis CA, 2012, CANCER PREV RES, V5, P266, DOI 10.1158/1940-6207.CAPR-11-0004; Al-Hajj M, 2003, P NATL ACAD SCI USA, V100, P3983, DOI 10.1073/pnas.0530291100; Allan JM, 2005, NAT RE…	351	241	255	10	61	BMC	LONDON	CAMPUS, 4 CRINAN ST, LONDON N1 9XW, ENGLAND	1476-4598			MOL CANCER	Mol. Cancer	JAN 30	2017	16
J	Artac, M; Sari, R; Altunbas, H; Karayalcin, U				Artac, M; Sari, R; Altunbas, H; Karayalcin, U			Asymptomatic acute pancreatitis due to tamoxifen-induced severe hypertriglyceridemia in a patient with diabetes mellitus and breast cancer	JOURNAL OF CHEMOTHERAPY			English	Article						tamoxifen; hypertriglyceridemia; pancreatitis; diabetes mellitus		We report tamoxifen-induced hypertriglyceridemia and asymptomatic acute pancreatitis in a 51 year-old women with type 2 diabetes mellitus and stage IIIb infiltrative ductal carcinoma, admitted to the hospital with weakness, oliguria and glucose dysregulation. On admission, there was no fever, abdominal or back pain, rebound tenderness, nausea, or vomiting. Following 1 year of tamoxifen treatment,…	Akdeniz Univ, Sch Med, Div Endocrinol & Metab, TR-07070 Antalya, Turkey		Sari, R (通讯作者)，Akdeniz Univ, Sch Med, Div Endocrinol & Metab, TR-07070 Antalya, Turkey.		Sari, Ramazan/C-2868-2016; Altunbas, Hasan/C-4199-2016; Artac, Mehmet/AAF-8158-2020	Sari, Ramazan/0000-0002-6989-1492; Artac, Mehmet/0000-0003-2335-3354				BAGDADE JD, 1990, J CLIN ENDOCR METAB, V70, P1132, DOI 10.1210/jcem-70-4-1132; BOWDEN DA, 1989, J LIPID RES, V30, P1895; Colls B M, 1998, Clin Oncol (R Coll Radiol), V10, P270, DOI 10.1016/S0936-6555(98)80019-8; Elisaf MS, 2000, ANN ONCOL, V11, P1067, DOI 10.1023/A:1008309613082; Elisaf MS, 2001, EUR J CANCER, V37, P1510, DOI 10.1016/S0959-8049(01)00155-1; GRENDELL JH, 1996, CURRENT DIAGNOSIS TR,…	13	20	21	0	2	E I F T SRL	FLORENCE	VIA XX SETTEMBRE 102, 50129 FLORENCE, ITALY	1120-009X			J CHEMOTHERAPY	J. Chemother.	JUN	2002	14	3
J	Zachar, Z; Marecek, J; Maturo, C; Gupta, S; Stuart, SD; Howell, K; Schauble, A; Lem, J; Piramzadian, A; Karnik, S; Lee, K; Rodriguez, R; Shorr, R; Bingham, PM				Zachar, Zuzana; Marecek, James; Maturo, Claudia; Gupta, Sunita; Stuart, Shawn D.; Howell, Katy; Schauble, Alexandra; Lem, Joanna; Piramzadian, Arin; Karnik, Sameer; Lee, King; Rodriguez, Robert; Shorr, Robert; Bingham, Paul M.			Non-redox-active lipoate derivates disrupt cancer cell mitochondrial metabolism and are potent anticancer agents in vivo	JOURNAL OF MOLECULAR MEDICINE-JMM			English	Article						Cancer; Metabolism; Mitochondria; Lipoic acid; PDH	PYRUVATE-DEHYDROGENASE KINASE; HYPOXIA; ADAPTATION; MECHANISMS; EXPRESSION; APOPTOSIS; ISCHEMIA; COMPLEX; SWITCH; LEVEL	We report the analysis of CPI-613, the first member of a large set of analogs of lipoic acid (lipoate) we have investigated as potential anticancer agents. CPI-613 strongly disrupts mitochondrial metabolism, with selectivity for tumor cells in culture. This mitochondrial disruption includes activation of the well-characterized, lipoate-responsive regulatory phosphorylation of the E1 alpha pyruvat…	[Zachar, Zuzana; Maturo, Claudia; Gupta, Sunita; Howell, Katy; Schauble, Alexandra; Lem, Joanna; Piramzadian, Arin; Karnik, Sameer; Lee, King; Rodriguez, Robert; Shorr, Robert; Bingham, Paul M.] Cornerstone Pharmaceut Inc, Stony Brook, NY 11794 USA; [Marecek, James] SUNY Stony Brook, Dept Chem, Stony Brook, NY 11794 USA; [Zachar, Zuzana; Stuart, Shawn D.; Bingham, Paul M.] SUNY Stony Brook, Dept …		Bingham, PM (通讯作者)，Cornerstone Pharmaceut Inc, Stony Brook, NY 11794 USA.	pbingham@notes.cc.sunysb.edu		Rodriguez, Robert/0000-0003-1354-1773	Cornerstone Pharmaceuticals; Carol M. Baldwin Breast Cancer Research Fund; Stony Brook Biotechnology Center	Cornerstone Pharmaceuticals; Carol M. Baldwin Breast Cancer Research Fund; Stony Brook Biotechnology Center	We are grateful to Gregg Semenza and Bob Weinberg for helpful discussions. We thank colleagues, including Pat Hearing, for help early in this project. This work was largely funded by Cornerstone Pharmaceuticals with early support from the Carol M. Baldwin Breast Cancer Research Fund and Stony Brook Biotechnology Center.	Augenlicht LH, 1997, CANCER RES, V57, P1769; BAGGETTO LG, 1992, BIOCHIMIE, V74, P959, DOI 10.1016/0300-9084(92)90016-8; Bonnet S, 2007, CANCER CELL, V11, P37, DOI 10.1016/j.ccr.2006.10.020; Bunik VI, 2003, EUR J BIOCHEM, V270, P1036, DOI 10.1046/j.1432-1033.2003.03470.x; Cairns RA, 2011, NAT REV CANCER, V11, P85, DOI 10.1038/nrc2981; Christofk HR, 2008, NATURE, V452, P230, DOI 10.1038/nature06734…	33	116	118	7	36	SPRINGER HEIDELBERG	HEIDELBERG	TIERGARTENSTRASSE 17, D-69121 HEIDELBERG, GERMANY	0946-2716	1432-1440		J MOL MED	J. Mol. Med.	NOV	2011	89	11
J	Tian, W; Jiang, XG; Kim, D; Guan, T; Nicolls, MR; Rockson, SG				Tian, Wen; Jiang, Xinguo; Kim, Dongeon; Guan, Torrey; Nicolls, Mark R.; Rockson, Stanley G.			Leukotrienes in Tumor-Associated Inflammation	FRONTIERS IN PHARMACOLOGY			English	Review						cancer; leukotrienes; inflammation; tumor microenvironment; LTB4	CD8(+) T-CELLS; PANCREATIC-CANCER; LUNG-CANCER; IMMUNE CELLS; STEM-CELLS; ALOX5 GENE; B-4; RECEPTOR; 5-LIPOXYGENASE; EXPRESSION	Leukotrienes are biologically active eicosanoid lipid mediators that originate from oxidative metabolism of arachidonic acid. Biosynthesis of leukotrienes involves a set of soluble and membrane-bound enzymes that constitute a machinery complex primarily expressed by cells of myeloid origin. Leukotrienes and their synthetic enzymes are critical immune modulators for leukocyte migration. Increased …	[Tian, Wen; Jiang, Xinguo; Kim, Dongeon; Guan, Torrey; Nicolls, Mark R.] VA Palo Alto Hlth Care Syst, Dept Med, Palo Alto, CA 94550 USA; [Tian, Wen; Jiang, Xinguo; Kim, Dongeon; Guan, Torrey; Nicolls, Mark R.; Rockson, Stanley G.] Stanford Univ, Sch Med, Dept Med, Stanford, CA 94305 USA		Nicolls, MR (通讯作者)，VA Palo Alto Hlth Care Syst, Dept Med, Palo Alto, CA 94550 USA.; Nicolls, MR; Rockson, SG (通讯作者)，Stanford Univ, Sch Med, Dept Med, Stanford, CA 94305 USA.	mnicolls@stanford.edu; rockson@stanford.edu		rockson, stanley/0000-0003-1253-474X	Stanford Endowed Chair funds; NIH [K12 HL120001-05, HL095686, HL141105, HL138473]	Stanford Endowed Chair funds; NIH(United States Department of Health & Human ServicesNational Institutes of Health (NIH) - USA)	This work was supported by Stanford Endowed Chair funds to (MN and SR), the NIH K12 HL120001-05 (to XJ) and the NIH HL095686, HL141105, HL138473 to (MN).	Abu-Shakra M, 2001, ANN RHEUM DIS, V60, P433, DOI 10.1136/ard.60.5.433; Araujo AC, 2018, ANTIOXID REDOX SIGN, V29, P275, DOI 10.1089/ars.2017.7332; Ayob AZ, 2018, J BIOMED SCI, V25, DOI 10.1186/s12929-018-0426-4; Back M, 2009, CARDIOVASC DRUG THER, V23, P41, DOI 10.1007/s10557-008-6140-9; Balkwill F, 2009, NAT REV CANCER, V9, P361, DOI 10.1038/nrc2628; Baron JA, 2003, PROG EXP TUMOR RES, V37, P1;…	138	9	10	3	10	FRONTIERS MEDIA SA	LAUSANNE	AVENUE DU TRIBUNAL FEDERAL 34, LAUSANNE, CH-1015, SWITZERLAND	1663-9812			FRONT PHARMACOL	Front. Pharmacol.	AUG 19	2020	11
J	Li, JY; Sun, F; Yang, CL; Zhou, HF; Gao, M; Zhang, Q; Chen, H; Zhou, P; Xiao, J; Fan, H				Li, Jun-Yi; Sun, Fei; Yang, Chun-Liang; Zhou, Hai-Feng; Gao, Min; Zhang, Qi; Chen, Hui; Zhou, Peng; Xiao, Jun; Fan, Heng			GEO data mining and TCGA analysis reveal altered branched chain amino acid metabolism in pancreatic cancer patients	AGING-US			English	Article						branched chain amino acids; pancreatic ductal adenocarcinoma; BCAA uptake; data mining	GROWTH; CELLS	Pancreatic ductal adenocarcinoma (PDAC) is a highly aggressive tumor of the digestive system which has a less than 1% 5-year survival rate. The pathogenesis of PDAC development is incompletely understood. Genetic predisposition, disease history of chronic pancreatitis and diabetes elevate the risk of PDAC while environmental and dietary factors including smoking, alcohol abuse, high fat/protein i…	[Li, Jun-Yi; Zhou, Hai-Feng; Fan, Heng] Huazhong Univ Sci & Technol, Tongji Med Coll, Union Hosp, Dept Integrated Tradit Chinese & Western M, Wuhan, Peoples R China; [Sun, Fei; Yang, Chun-Liang] Huazhong Univ Sci & Technol, Tongji Med Coll, Tongji Hosp, Ctr Biomed Res, Wuhan, Peoples R China; [Gao, Min] Huazhong Univ Sci & Technol, Tongji Hosp, Tongji Med Coll, Dept Endocrinol, Wuhan, Peoples R C…		Fan, H (通讯作者)，Huazhong Univ Sci & Technol, Tongji Med Coll, Union Hosp, Dept Integrated Tradit Chinese & Western M, Wuhan, Peoples R China.; Xiao, J (通讯作者)，Huazhong Univ Sci & Technol, Tongji Med Coll, Tongji Hosp, Dept Urol, Wuhan, Peoples R China.	junxiao_hust@163.com; fanheng009@aliyun.com		Sun, Fei/0000-0001-8184-6718; Xiao, Jun/0000-0002-0050-364X	National Natural Science Foundation of China [81974400]	National Natural Science Foundation of China(National Natural Science Foundation of China (NSFC))	This work was supported by a grant from the National Natural Science Foundation of China (grant number 81974400).	Ananieva EA, 2018, CURR OPIN CLIN NUTR, V21, P64, DOI 10.1097/MCO.0000000000000430; Campbell SL, 2018, MOL CELL, V71, P398, DOI 10.1016/j.molcel.2018.07.015; Cao YH, 2019, J CLIN INVEST, V129, P3006, DOI 10.1172/JCI127201; Cheng Q, 2016, J MOL ENDOCRINOL, V56, P175, DOI 10.1530/JME-15-0212; El-Ansari R, 2019, BREAST CANCER RES TR, V175, P27, DOI 10.1007/s10549-018-05111-w; Ericksen RE, 2019, MOL …	23	1	1	2	6	IMPACT JOURNALS LLC	ORCHARD PARK	6666 E QUAKER ST, STE 1, ORCHARD PARK, NY 14127 USA	1945-4589			AGING-US	Aging-US	APR 30	2021	13	8
J	Reigan, P; Colucci, MA; Siegel, D; Chilloux, A; Moody, CJ; Ross, D				Reigan, Philip; Colucci, Marie A.; Siegel, David; Chilloux, Aurelie; Moody, Christopher J.; Ross, David			Development of indolequinone mechanism-based inhibitors of NAD(P)H : quinone oxidoreductase 1 (NQO1): NQO1 inhibition and growth inhibitory activity in human pancreatic MIA PaCa-2 cancer cells	BIOCHEMISTRY			English	Article							DT-DIAPHORASE; QUINONE REDUCTASE; NAD(P)H-QUINONE OXIDOREDUCTASE; ANTITUMOR AGENTS; IN-VITRO; STATISTICS; METABOLISM; ANTIOXIDANTS; RETENTION; DICUMAROL	NAD(P)H:quinone oxidoreductase 1 (NQO1) is currently an emerging target in pancreatic cancer. In this report, we describe a series of indolequinones, based on 5-methoxy-1,2-dimethyl-3-[(4-nitrophenoxy)methyl]indole-4,7-dione (ES936), and evaluate NQO1 inhibition and growth inhibitory activity in the human pancreatic MIA PaCa-2 tumor cell line. The indolequinones with 4-nitrophenoxy, 4-pyridinylox…	Univ Colorado, Dept Pharmaceut Sci, Denver, CO 80262 USA; Univ Colorado, Sch Pharm, Ctr Canc, Denver, CO 80262 USA; Hlth Sci Ctr, Denver, CO 80262 USA; Univ Nottingham, Sch Chem, Nottingham NG7 2RD, England		Ross, D (通讯作者)，Univ Colorado, Dept Pharmaceut Sci, Denver, CO 80262 USA.	david.ross@uchsc.edu	Moody, Christopher/B-8102-2016	Moody, Christopher/0000-0003-0487-041X; Ross, David/0000-0002-8307-5942	NATIONAL CANCER INSTITUTE [R01CA114441] Funding Source: NIH RePORTER; NCI NIH HHS [R01 CA114441] Funding Source: Medline	NATIONAL CANCER INSTITUTE(United States Department of Health & Human ServicesNational Institutes of Health (NIH) - USANIH National Cancer Institute (NCI)); NCI NIH HHS(United States Department of Health & Human ServicesNational Institutes of Health (NIH) - USANIH National Cancer Institute (NCI))		BARLIN GB, 1971, J CHEM SOC B, P1425, DOI 10.1039/j29710001425; BEALL HD, 1994, CANCER RES, V54, P3196; Beall HD, 1998, J MED CHEM, V41, P4755, DOI 10.1021/jm980328r; BENSON AM, 1980, P NATL ACAD SCI-BIOL, V77, P5216, DOI 10.1073/pnas.77.9.5216; BORDWELL FG, 1988, ACCOUNTS CHEM RES, V21, P456, DOI 10.1021/ar00156a004; BORING CC, 1993, CA-CANCER J CLIN, V43, P7, DOI 10.3322/canjclin.43.1.7; BOUVET…	50	39	40	0	8	AMER CHEMICAL SOC	WASHINGTON	1155 16TH ST, NW, WASHINGTON, DC 20036 USA	0006-2960			BIOCHEMISTRY-US	Biochemistry	MAY 22	2007	46	20
J	Allegra, A; Alonci, A; Campo, S; Penna, G; Petrungaro, A; Gerace, D; Musolino, C				Allegra, Alessandro; Alonci, Andrea; Campo, Salvatore; Penna, Giuseppa; Petrungaro, Annamaria; Gerace, Demetrio; Musolino, Caterina			Circulating microRNAs: New biomarkers in diagnosis, prognosis and treatment of cancer (Review)	INTERNATIONAL JOURNAL OF ONCOLOGY			English	Review						circulating microRNAs; cellular microRNAs; non-coding RNA; cancer; extracellular communication RNAs; gene expression	CHRONIC LYMPHOCYTIC-LEUKEMIA; TO-CELL COMMUNICATION; NON-TUMOROUS TISSUES; HUMAN BREAST-CANCER; BLOOD-BASED MARKERS; REAL-TIME PCR; LUNG-CANCER; COLORECTAL-CANCER; PANCREATIC-CANCER; HEPATOCELLULAR-CARCINOMA	MicroRNAs (miRNAs) are small non-coding, endogenous, single-stranded RNAs. MiRNAs have been implicated in different areas such as the immune response, neural development, DNA repair, apoptosis, oxidative stress response and cancer. However, while the majority of miRNAs are found intracellularly, a significant number of miRNAs have been observed outside of cells, including various body fluids. Cir…	[Allegra, Alessandro; Alonci, Andrea; Penna, Giuseppa; Petrungaro, Annamaria; Gerace, Demetrio; Musolino, Caterina] Univ Messina, Div Hematol, I-98125 Messina, Italy; [Campo, Salvatore] Univ Messina, Dept Biochem Physiol & Nutr Sci, Med Chem Sect, Sch Med, I-98125 Messina, Italy		Musolino, C (通讯作者)，Univ Messina, Div Hematol, Via Consolare Valeria, I-98125 Messina, Italy.	cmusolino@unime.it		Allegra, Alessandro/0000-0001-6156-8239; CAMPO, Salvatore/0000-0002-7955-8917				Adams BD, 2008, SEMIN REPROD MED, V26, P522, DOI 10.1055/s-0028-1096132; Aprelikova O, 2010, CELL CYCLE, V9, P4387, DOI 10.4161/cc.9.21.13674; Aqeilan RI, 2010, CELL DEATH DIFFER, V17, P215, DOI 10.1038/cdd.2009.69; Asaga S, 2011, CLIN CHEM, V57, P84, DOI 10.1373/clinchem.2010.151845; Avila-Moreno F, 2011, REV INVEST CLIN, V63, P516; Bandres E, 2006, MOL CANCER, V5, DOI 10.1186/1476-4598-5-29; Ba…	200	251	266	1	94	SPANDIDOS PUBL LTD	ATHENS	POB 18179, ATHENS, 116 10, GREECE	1019-6439	1791-2423		INT J ONCOL	Int. J. Oncol.	DEC	2012	41	6
J	Ara, G; Gravelin, LM; Kaddurah-Daouk, R; Teicher, BA				Ara, G; Gravelin, LM; Kaddurah-Daouk, R; Teicher, BA			Antitumor activity of creatine analogs produced by alterations in pancreatic hormones and glucose metabolism	IN VIVO			English	Article						cyclocreatine; creatine; insulin; somatostatin; GLUT-4	BREAST-CANCER-CELLS; SOMATOSTATIN RECEPTOR SUBTYPES; BETA-GUANIDINOPROPIONIC ACID; INSULIN-RESPONSIVE TISSUES; RAT MAMMARY ADENOCARCINOMA; SKELETAL-MUSCLE; SULFONYLUREA RECEPTOR; BROAD-SPECTRUM; SOLID TUMORS; GROWTH	When rats bearing the 13762 mammary carcinoma were treated with intravenously administered creatine analogs, cyclocreatine, beta-guanidinopropionic acid or creatine phosphate on days 4 through 8 and 14 through 18 post tumor implantation, the tumor growth delay produced varied with whether the animals were drinking water or sugar wafer over the course of the study. The tumor growth delays increase…	Dana Farber Canc Inst, Boston, MA 02115 USA; Joint Ctr Radiat Therapy, Boston, MA 02115 USA; Avicena Grp Inc, Cambridge, MA 02139 USA		Teicher, BA (通讯作者)，Lilly Corp Ctr, Lilly Res Labs, DC 0540, Indianapolis, IN 46285 USA.	TEICHER_BEVERLY_A@LILLY.COM		Kaddurah-Daouk, Rima/0000-0003-1858-5732				AGUILARBRYAN L, 1995, SCIENCE, V268, P423, DOI 10.1126/science.7716547; Ara G, 1996, INT J ONCOL, V8, P865; BARTH E, 1992, J MOL CELL CARDIOL, V24, P669, DOI 10.1016/0022-2828(92)93381-S; BATES P, 1995, BRIT J CANCER, V72, P1189, DOI 10.1038/bjc.1995.484; BIRNBAUM MJ, 1989, CELL, V57, P305, DOI 10.1016/0092-8674(89)90968-9; BOGDEN AE, 1974, CANCER RES, V34, P1627; BRAZEAU P, 1973, SCIENCE, V179, …	70	7	7	0	3	INT INST ANTICANCER RESEARCH	ATHENS	EDITORIAL OFFICE 1ST KM KAPANDRITIOU-KALAMOU RD KAPANDRITI, PO BOX 22, ATHENS 19014, GREECE	0258-851X	1791-7549		IN VIVO	In Vivo	MAR-APR	1998	12	2
J	Ehehalt, F; Sturm, D; Rosler, M; Distler, M; Weitz, J; Kersting, S; Ludwig, B; Schwanebeck, U; Saeger, HD; Solimena, M; Gruetzmann, R				Ehehalt, Florian; Sturm, Dorothee; Roesler, Manuela; Distler, Marius; Weitz, Juergen; Kersting, Stephan; Ludwig, Barbara; Schwanebeck, Uta; Saeger, Hans-Detlev; Solimena, Michele; Gruetzmann, Robert			Blood Glucose Homeostasis in the Course of Partial Pancreatectomy - Evidence for Surgically Reversible Diabetes Induced by Cholestasis	PLOS ONE			English	Article							METABOLIC SYNDROME; ALANINE AMINOTRANSFERASE; INSULIN SENSITIVITY; RISK; PREDICTS; ENZYMES; CANCER; PREVALENCE; DIAGNOSIS; MELLITUS	Background and Aim Partial pancreatic resection is accompanied not only by a reduction in the islet cell mass but also by a variety of other factors that are likely to interfere with glucose metabolism. The aim of this work was to characterize the patient dynamics of blood glucose homeostasis during the course of partial pancreatic resection and to specify the associated clinico-pathological vari…	[Ehehalt, Florian; Sturm, Dorothee; Distler, Marius; Weitz, Juergen; Kersting, Stephan; Saeger, Hans-Detlev; Gruetzmann, Robert] Tech Univ Dresden, Univ Hosp Carl Gustav Carus, Dept GI Thorac & Vasc Surg, Dresden, Germany; [Ehehalt, Florian; Sturm, Dorothee; Roesler, Manuela; Kersting, Stephan; Ludwig, Barbara; Saeger, Hans-Detlev; Solimena, Michele] Tech Univ Dresden, Paul Langerhans Inst Dresde…		Solimena, M (通讯作者)，Tech Univ Dresden, Paul Langerhans Inst Dresden, Helmholtz Ctr Munich, Univ Hosp Carl Gustav Carus, Dresden, Germany.	michele.solimena@tu-dresden.de; robert.gruetzmann@uniklinikum-dresden.de	Weitz, Juergen/L-7136-2018; Kersting, Stephan/ABG-2973-2020; Kersting, Stephan/AAQ-1889-2020; Solimena, Michele/E-1275-2011	Kersting, Stephan/0000-0002-2124-3103;	German Center for Diabetes Research; German Ministry for Education and Research; Innovative Medicines Initiative Joint Undertaking [155005]; European Union	German Center for Diabetes Research; German Ministry for Education and Research(Federal Ministry of Education & Research (BMBF)); Innovative Medicines Initiative Joint Undertaking; European Union(European Commission)	The work leading to this publication received support from the German Center for Diabetes Research, which is supported by the German Ministry for Education and Research, and from the Innovative Medicines Initiative Joint Undertaking under grant agreement no. 155005 (IMIDIA), the resources of which are composed of financial contributions from the European Union's Seventh Framework Program (FP7/200…	Basso D, 2006, CLIN CHIMICA ACTA; Bradley David, 2012, Gastroenterology, V143, P897, DOI 10.1053/j.gastro.2012.07.114; Brissova M, 2005, J HISTOCHEM CYTOCHEM, V53, P1087, DOI 10.1369/jhc.5C6684.2005; Chari ST, 2008, GASTROENTEROLOGY, V134, P95, DOI 10.1053/j.gastro.2007.10.040; Cho NH, 2007, DIABETES CARE, V30, P2566, DOI 10.2337/dc07-0106; Hanley AJG, 2005, DIABETES, V54, P3140, DOI 10.2337/diab…	30	13	13	0	2	PUBLIC LIBRARY SCIENCE	SAN FRANCISCO	1160 BATTERY STREET, STE 100, SAN FRANCISCO, CA 94111 USA	1932-6203			PLOS ONE	PLoS One	AUG 6	2015	10	8
J	Liao, XW; Huang, R; Wang, XK; Huangl, KT; Yang, CK; Zhou, X; Han, CY; Su, H; Ye, XP; Liu, K; Zhu, GZ; Peng, T				Liao, Xiwen; Huang, Rui; Wang, Xiangkun; Huangl, Ketuan; Yang, Chengkun; Zhou, Xin; Han, Chuangye; Su, Hao; Ye, Xinping; Liu, Kang; Zhu, Guangzhi; Peng, Tao			UXT antisense RNA 1 sever as a novel prognostic long non-coding RNA in early stage pancreatic ductal adenocarcinoma patients after receiving pancreaticoduodenectomy	JOURNAL OF CANCER			English	Article						UXT antisense RNA 1; The Cancer Genome Atlas; pancreatic ductal adenocarcinoma; pancreaticoduodenectomy; prognosis		Objective: The principal objective of this project was to investigate the prognostic value of UXT antisense RNA 1 (UXT-AS1) in pancreatic ductal adenocarcinoma (PDAC), as well as its biological function mechanisms and the screening of targeted drugs using The Cancer Genome Atlas (TCGA) PDAC genome-wide RNA sequencing (RNA-seq) dataset. Methods: We used TCGA 112 early stage PDAC patients to screen…	[Liao, Xiwen; Wang, Xiangkun; Huangl, Ketuan; Yang, Chengkun; Zhou, Xin; Han, Chuangye; Su, Hao; Ye, Xinping; Zhu, Guangzhi; Peng, Tao] Guangxi Med Univ, Affiliated Hosp 1, Dept Hepatobiliary Surg, Shuang Yong Rd 6, Nanning 530021, Guangxi Zhuang, Peoples R China; [Huang, Rui] Guangxi Med Univ, Affiliated Hosp 1, Dept Hematol, Nanning 530021, Guangxi Zhuang, Peoples R China; [Liu, Kang] Guangxi M…		Peng, T (通讯作者)，Guangxi Med Univ, Affiliated Hosp 1, Dept Hepatobiliary Surg, Shuang Yong Rd 6, Nanning 530021, Guangxi Zhuang, Peoples R China.	pengtao@gxmu.edu.cn			National Key Clinical Specialty Program (General Surgery); National Key Clinical Specialty Program (Oncology); Key Laboratory of Early Prevention & Treatment for Regional High-Incidence-Tumor (Guangxi Medical University), Ministry of Education, China	National Key Clinical Specialty Program (General Surgery); National Key Clinical Specialty Program (Oncology); Key Laboratory of Early Prevention & Treatment for Regional High-Incidence-Tumor (Guangxi Medical University), Ministry of Education, China	We would acknowledge the support by the National Key Clinical Specialty Programs (General Surgery and Oncology) and the Key Laboratory of Early Prevention & Treatment for Regional High-Incidence-Tumor (Guangxi Medical University), Ministry of Education, China. The authors also thank the contributors of TCGA (http://cancergenome.nih.gov/) and UCSC Xena (http://xena.ucsc.edu/) for sharing the PDAC …	Aguirre AJ, 2017, CANCER CELL, V32, P185, DOI 10.1016/j.ccell.2017.07.007; Anders S, 2010, GENOME BIOL, V11, DOI 10.1186/gb-2010-11-10-r106; Ardlie KG, 2015, SCIENCE, V348, P648, DOI 10.1126/science.1262110; Azzariti A, 2016, ONCOTARGETS THER, V9, P4681, DOI 10.2147/OTT.S106496; Bai YR, 2020, CANCER MED-US, V9, P1503, DOI 10.1002/cam4.2756; Beatty GL, 2013, CLIN CANCER RES, V19, P6286, DOI 10.115…	93	0	0	1	1	IVYSPRING INT PUBL	LAKE HAVEN	PO BOX 4546, LAKE HAVEN, NSW 2263, AUSTRALIA	1837-9664			J CANCER	J. Cancer		2021	12	7
J	Verheus, M; Peeters, PHM; Rinaldi, S; Dossus, L; Biessy, C; Olsen, A; Tjonneland, A; Overvad, K; Jeppesen, M; Clavel-Chapelon, F; Tehard, B; Nagel, G; Linseisen, J; Boeing, H; Lahmann, PH; Arvaniti, A; Psaltopoulou, T; Trichopoulou, A; Palli, D; Tumino, R; Panico, S; Sacerdote, C; Sieri, S; van Gils, CH; Bueno-de-Mesquita, BH; Gonzalez, CA; Ardanaz, E; Larranaga, N; Garcia, CM; Navarro, C; Quiros…				Verheus, Martijn; Peeters, Petra H. M.; Rinaldi, Sabina; Dossus, Laure; Biessy, Carine; Olsen, Anja; Tjonneland, Anne; Overvad, Kim; Jeppesen, Majbritt; Clavel-Chapelon, Francoise; Tehard, Bertrand; Nagel, Gabriele; Linseisen, Jakob; Boeing, Heiner; Lahmann, Petra H.; Arvaniti, Athina; Psaltopoulou, Theodora; Trichopoulou, Antonia; Palli, Domenico; Tumino, Rosario; Panico, Salvatore; Sacerdote, C…			Serum C-peptide levels and breast cancer risk: Results from the European Prospective Investigation into Cancer and Nutrition (EPIC)	INTERNATIONAL JOURNAL OF CANCER			English	Article						C-peptide; breast cancer; prospective; cohort; EPIC	GROWTH-FACTOR-I; IGF-I; POSTMENOPAUSAL WOMEN; MAMMARY-CARCINOMA; PLASMA-INSULIN; GLUCOSE; SECRETION; ANDROGENS; ESTROGENS; PROTEIN-3	It has been hypothesized that chronic hyperinsulinemia, a major metabolic consequence of physical inactivity and excess weight, might increase breast cancer risk by direct effects on breast tissue or indirectly by increasing bioavailable levels of testosterone and estradiol. Within the European Prospective Investigation into Cancer and Nutrition (EPIC), we measured serum levels of C-peptide-a mar…	Int Agcy Res Canc, WHO, F-69372 Lyon 08, France; Univ Utrecht, Med Ctr, Julius Ctr Hlth Sci & Primary Care, Dept Canc Epidemiol, Utrecht, Netherlands; Danish Canc Soc, Inst Canc Epidemiol, Dept Diet Canc & Hlth, Copenhagen, Denmark; Aarhus Univ Hosp, Aalborg Hosp, Dept Clin Epidemiol, DK-9000 Aalborg, Denmark; Aarhus Univ, Dept Gen Med Practice, DK-8000 Aarhus, Denmark; Inst Gustave Roussy, INSER…		Kaaks, R (通讯作者)，Int Agcy Res Canc, WHO, 150 Cours Albert Thomas, F-69372 Lyon 08, France.	kaaks@iarc.fr	Nagel, Gabriele/C-3635-2012; Dossus, Laure/B-2875-2013; Dossus, Laure/AAW-9097-2021; Psaltopoulou, Theodora/AAA-6878-2020; Panico, Salvatore/K-6506-2016; Clavel-Chapelon, Francoise/G-6733-2014; Sieri, Sabina/K-4667-2016; Linseisen, Jakob/B-5353-2014; TRICHOPOULOU, ANTONIA/ABF-8727-2021; Khaw, Kay-Tee/AAZ-3209-2021	Nagel, Gabriele/0000-0001-6185-8535; Dossus, Laure/0000-0003-2716-5748; Dossus, Laure/0000-0003-2716-5748; Psaltopoulou, Theodora/0000-0002-1404-9716; Panico, Salvatore/0000-0002-5498-8312; Sieri, Sabina/0000-0001-5201-172X; Linseisen, Jakob/0000-0002-9386-382X; TRICHOPOULOU, ANTONIA/0000-0002-7204-6396; LAHMANN, Petra/0000-0002-9563-1635; PALLI, Domenico/0000-0002-5558-2437; Larranaga, Nerea/000…	Medical Research Council [G0401527] Funding Source: Medline; Wellcome Trust Funding Source: Medline	Medical Research Council(UK Research & Innovation (UKRI)Medical Research Council UK (MRC)European Commission); Wellcome Trust(Wellcome TrustEuropean Commission)		Ainsworth BE, 2000, MED SCI SPORT EXER, V32, pS498, DOI 10.1097/00005768-200009001-00009; Awartani Khalid A, 2002, J Obstet Gynaecol Can, V24, P393; Barcelo A, 1996, Chronic Dis Can, V17, P1; Bingham S, 2004, NAT REV CANCER, V4, P206, DOI 10.1038/nrc1298; BRUNING PF, 1992, INT J CANCER, V52, P511, DOI 10.1002/ijc.2910520402; Byrne C, 2000, CANCER RES, V60, P3744; Chappell J, 2001, J BIOL CHEM, V2…	54	82	86	0	6	WILEY	HOBOKEN	111 RIVER ST, HOBOKEN 07030-5774, NJ USA	0020-7136	1097-0215		INT J CANCER	Int. J. Cancer	AUG 1	2006	119	3
J	Qin, Q; Wei, FR; Li, BS				Qin Qin; Wei Furong; Li Baosheng			Multiple functions of hypoxia-regulated miR-210 in cancer	JOURNAL OF EXPERIMENTAL & CLINICAL CANCER RESEARCH			English	Review						microRNA; Hypoxia; miR-210; Proliferation; Apoptosis; Angiogenesis; Metabolism; Diagnosis; Prognosis	LUNG-CANCER; CIRCULATING MICRORNAS; GLUCOSE-METABOLISM; PANCREATIC-CANCER; PROGNOSTIC-FACTOR; GENE-EXPRESSION; SERUM MIR-210; GROWTH-FACTOR; UP-REGULATION; TUMOR-CELLS	MicroRNAs (miRNAs) are small noncoding RNAs that regulate gene expression post-transcriptionally. miRNAs can be induced by a variety of stresses such as hypoxia, and are involved in diverse biological processes including differentiation, cell proliferation, cell death, and tumorigenesis. Hypoxia, a common feature of tumor microenvironment, can induce a number of miRNAs expression. miRNA-210 (miR-…	[Qin Qin; Li Baosheng] Shandong Univ, Shandong Canc Hosp, Dept Radiat Oncol, Jinan 250117, Peoples R China; [Qin Qin; Li Baosheng] Shandong Acad Med Sci, Shandong Canc Hosp, Dept Radiat Oncol, Jinan 250117, Peoples R China; [Wei Furong] Shandong Acad Med Sci, Inst Basic Med, Jinan 250062, Peoples R China		Li, BS (通讯作者)，Shandong Univ, Shandong Canc Hosp, Dept Radiat Oncol, Jiyan Rd 440, Jinan 250117, Peoples R China.	Baoshli@yahoo.com			National Natural Science Foundation of China [81272501]	National Natural Science Foundation of China(National Natural Science Foundation of China (NSFC))	This study was supported by National Natural Science Foundation of China (Grant no. 81272501). We acknowledge Dr. David L, Roerig for critical reading of the manuscript.	Alaiti MA, 2012, J CELL MOL MED, V16, P2413, DOI 10.1111/j.1582-4934.2012.01557.x; Almeida MI, 2011, MUTAT RES-FUND MOL M, V717, P1, DOI 10.1016/j.mrfmmm.2011.03.009; Bartel DP, 2009, CELL, V136, P215, DOI 10.1016/j.cell.2009.01.002; Begg AC, 2011, NAT REV CANCER, V11, P239, DOI 10.1038/nrc3007; Bertero T, 2013, ANTIOXID REDOX SIGNA; Biswas S, 2010, P NATL ACAD SCI USA, V107, P6976, DOI 10.1073/p…	108	111	115	1	30	BMC	LONDON	CAMPUS, 4 CRINAN ST, LONDON N1 9XW, ENGLAND	1756-9966			J EXP CLIN CANC RES	J. Exp. Clin. Cancer Res.	JUN 9	2014	33
J	Li, A; Hou, SN; Chen, J; Jiang, YF				Li, Ang; Hou, Sinan; Chen, Jian; Jiang, Yanfang			Development and validation of a novel glycolysis-related risk signature for predicting survival in pancreatic adenocarcinoma	CLINICA CHIMICA ACTA			English	Article						Pancreatic adenocarcinoma; Glycolysis; Risk signature; Survival	CANCER; METABOLISM	Background: Pancreatic adenocarcinoma (PAAD) is one of the leading causes of cancer-related deaths worldwide. Through data mining, an increasing number of biomarkers have been identified to predict the survival of patients with PAAD. However, the ability of single gene biomarkers to predict patient survival is still insufficient. This study aimed to develop a novel risk signature for predicting t…	[Li, Ang; Jiang, Yanfang] First Hosp Jilin Univ, Genet Diag Ctr, Key Lab Organ Regenerat & Transplantat, Minist Educ, Changchun 130021, Peoples R China; [Hou, Sinan] Lianyungang Tradit Chinese Med Hosp, Dept Clin Lab Med, Lianyungang 222002, Jiangsu, Peoples R China; [Chen, Jian] Southeast Univ, Dept Gastroenterol, Zhongda Hosp, Nanjing 210009, Peoples R China		Jiang, YF (通讯作者)，First Hosp Jilin Univ, Genet Diag Ctr, Key Lab Organ Regenerat & Transplantat, Minist Educ, Changchun 130021, Peoples R China.	yanfangjiang@jlu.edu.cn		Li, Ang/0000-0002-7403-2705	National Natural Science Foundation of China [30972610, 81273240, 91742107, 81570002]; National Key Research and Development Program [2017YFC0910000, 2017YFD0501300]; Jilin Province Science and Technology Agency [20200403084SF, JLSWSRCZX2020-009, 20200901025SF, 20190101022JH, 2019J026, 20170622009JC, 2017C021, 2017J039, SXGJXX2017-8, JJKH20180197KJ, DBXM1542018, 2018SCZWSZX-015]; "521" Foundation…	National Natural Science Foundation of China(National Natural Science Foundation of China (NSFC)); National Key Research and Development Program; Jilin Province Science and Technology Agency; "521" Foundation of Lianyungang	This research was funded by the National Natural Science Foundation of China (nos. 30972610, 81273240, 91742107, and 81570002), National Key Research and Development Program (nos. 2017YFC0910000 and 2017YFD0501300), Jilin Province Science and Technology Agency (nos. 20200403084SF, JLSWSRCZX2020-009, 20200901025SF, 20190101022JH, 2019J026, 20170622009JC, 2017C021, 2017J039, SXGJXX2017-8, JJKH20180…	Baek G, 2014, CELL REP, V9, P2233, DOI 10.1016/j.celrep.2014.11.025; Caparello, 2018, ANN SURG; DeBerardinis RJ, 2008, CELL METAB, V7, P11, DOI 10.1016/j.cmet.2007.10.002; Dell'Aquila Emanuela, 2020, Oncotarget, V11, P924, DOI 10.18632/oncotarget.27518; Dovmark TH, 2017, ONCOGENE, V36, P4538, DOI 10.1038/onc.2017.71; Giovannetti E, 2006, CANCER RES, V66, P3928, DOI 10.1158/0008-5472.CAN-05-4203; …	20	4	4	1	7	ELSEVIER	AMSTERDAM	RADARWEG 29, 1043 NX AMSTERDAM, NETHERLANDS	0009-8981	1873-3492		CLIN CHIM ACTA	Clin. Chim. Acta	JUL	2021	518
J	Shah, P; Yang, S; Sun, SS; Aiyetan, P; Yarema, KJ; Zhang, H				Shah, Punit; Yang, Shuang; Sun, Shisheng; Aiyetan, Paul; Yarema, Kevin J.; Zhang, Hui			Mass Spectrometric Analysis of Sialylated Glycans with Use of Solid-Phase Labeling of Sialic Acids	ANALYTICAL CHEMISTRY			English	Article							SQUAMOUS-CELL CARCINOMA; N-LINKED GLYCANS; QUANTITATIVE GLYCOMICS; MALDI-MS; EXPRESSION; CANCER; DERIVATIZATION; PERMETHYLATION; PROTEOMICS; SIALYLTRANSFERASES	The analysis of sialylated glycans is critical for understanding the role of sialic acid in normal biological processes as well as in disease. However, the labile nature of sialic acid typically renders routine analysis of this monosaccharide by mass spectrometric methods difficult. To overcome this difficulty we pursued derivatization methodologies, extending established acetohydrazide approache…	[Shah, Punit; Yang, Shuang; Sun, Shisheng; Aiyetan, Paul; Zhang, Hui] Johns Hopkins Univ, Dept Pathol, Baltimore, MD 21231 USA; [Yarema, Kevin J.] Johns Hopkins Univ, Dept Biomed Engn, Baltimore, MD 21231 USA		Zhang, H (通讯作者)，Johns Hopkins Univ, Dept Pathol, Baltimore, MD 21231 USA.	hzhang32@jhmi.edu	Sun, Shisheng/P-5027-2019	Sun, Shisheng/0000-0002-7242-7164	National Institutes of Health; National Heart Lung and Blood Institute; Program of Excellence in Glycosciences [PEG P01HL107153]; proteomic contract [N01-HV-00240]; National Cancer Institute [R01CA112314]; NATIONAL CANCER INSTITUTE [U01CA152813, U24CA160036, R01CA112314] Funding Source: NIH RePORTER; NATIONAL HEART, LUNG, AND BLOOD INSTITUTE [P01HL107153] Funding Source: NIH RePORTER	National Institutes of Health(United States Department of Health & Human ServicesNational Institutes of Health (NIH) - USA); National Heart Lung and Blood Institute(United States Department of Health & Human ServicesNational Institutes of Health (NIH) - USANIH National Heart Lung & Blood Institute (NHLBI)); Program of Excellence in Glycosciences; proteomic contract; National Cancer Institute(Unit…	This work is partially supported by National Institutes of Health, National Heart Lung and Blood Institute, Program of Excellence in Glycosciences (PEG P01HL107153) proteomic contract (N01-HV-00240), National Cancer Institute (R01CA112314), The early Detection Research Network (EDRN U01CA152813), and Clinical Proteomic Tumor Analysis Consortium (U24CA160036).	Almaraz RT, 2012, MOL CELL PROTEOMICS, V11, DOI 10.1074/mcp.M112.017558; Alvarez-Manilla G, 2007, GLYCOBIOLOGY, V17, P677, DOI 10.1093/glycob/cwm033; Atwood JA, 2008, J PROTEOME RES, V7, P367, DOI 10.1021/pr070476i; Bork K, 2009, J PHARM SCI-US, V98, P3499, DOI 10.1002/jps.21684; Bowman MJ, 2007, ANAL CHEM, V79, P5777, DOI 10.1021/ac070581b; CIUCANU I, 1984, CARBOHYD RES, V131, P209, DOI 10.1016/…	34	61	61	1	68	AMER CHEMICAL SOC	WASHINGTON	1155 16TH ST, NW, WASHINGTON, DC 20036 USA	0003-2700	1520-6882		ANAL CHEM	Anal. Chem.	APR 2	2013	85	7
J	Nakamura, H; Fujii, K; Gupta, V; Hata, H; Koizumu, H; Hoshikawa, M; Naruki, S; Miyata, Y; Takahashi, I; Miyazawa, T; Sakai, H; Tsumoto, K; Takagi, M; Saji, H; Nishimura, T				Nakamura, Haruhiko; Fujii, Kiyonaga; Gupta, Vipul; Hata, Hiroko; Koizumu, Hirotaka; Hoshikawa, Masahiro; Naruki, Saeko; Miyata, Yuka; Takahashi, Ikuya; Miyazawa, Tomoyuki; Sakai, Hiroki; Tsumoto, Kouhei; Takagi, Masayuki; Saji, Hisashi; Nishimura, Toshihide			Identification of key modules and hub genes for small-cell lung carcinoma and large-cell neuroendocrine lung carcinoma by weighted gene co-expression network analysis of clinical tissue-proteomes	PLOS ONE			English	Article							PANCREATIC DUCTAL ADENOCARCINOMA; NECROSIS-FACTOR RECEPTOR; PROGNOSTIC MARKERS; PROTEIN; DATABASE; PATHWAY; CANCER; CLASSIFICATION; TRANSCRIPTION; ORGANIZATION	Small-cell lung carcinoma (SCLC) and large-cell neuroendocrine lung carcinoma (LCNEC) are high-grade lung neuroendocrine tumors (NET). However, comparative protein expression within SCLC and LCNEC remains unclear. Here, protein expression profiles were obtained via mass spectrometry-based proteomic analysis. Weighted gene co-expression network analysis (WGCNA) identified co-expressed modules and …	[Nakamura, Haruhiko; Miyazawa, Tomoyuki; Sakai, Hiroki; Saji, Hisashi] St Marianna Univ, Dept Chest Surg, Sch Med, Kawasaki, Kanagawa, Japan; [Fujii, Kiyonaga; Nishimura, Toshihide] St Marianna Univ, Dept Translat Med Informat, Sch Med, Kawasaki, Kanagawa, Japan; [Gupta, Vipul] Syst Biol Inst, Tokyo, Japan; [Hata, Hiroko; Tsumoto, Kouhei] Univ Tokyo, Med Prote Lab, Inst Med Sci, Tokyo, Japan; [Ko…		Nishimura, T (通讯作者)，St Marianna Univ, Dept Translat Med Informat, Sch Med, Kawasaki, Kanagawa, Japan.	t-nisimura@marianna-u.ac.jp		Gupta, Vipul/0000-0003-3345-7288				Asamura H, 2006, J CLIN ONCOL, V24, P70, DOI 10.1200/JCO.2005.04.1202; Bhattacharjee A, 2001, P NATL ACAD SCI USA, V98, P13790, DOI 10.1073/pnas.191502998; Bo LJ, 2017, MED SCI MONITOR, V23, P4518, DOI 10.12659/MSM.902953; Bradley JR, 2001, ONCOGENE, V20, P6482, DOI 10.1038/sj.onc.1204788; Brody T, 1999, TRENDS GENET, V15, P333, DOI 10.1016/S0168-9525(99)01775-8; Carvalho PC, 2016, NAT PROTOC, V1…	70	14	14	0	7	PUBLIC LIBRARY SCIENCE	SAN FRANCISCO	1160 BATTERY STREET, STE 100, SAN FRANCISCO, CA 94111 USA	1932-6203			PLOS ONE	PLoS One	JUN 5	2019	14	6
J	Schworer, S; Vardhana, SA; Thompson, CB				Schworer, Simon; Vardhana, Santosha A.; Thompson, Craig B.			Cancer Metabolism Drives a Stromal Regenerative Response	CELL METABOLISM			English	Review							TUMOR-ASSOCIATED MACROPHAGES; SMOOTH MUSCLE ACTIN; GENE-EXPRESSION SIGNATURE; ENDOTHELIAL GROWTH-FACTOR; REGULATORY T-CELLS; PANCREATIC-CANCER; OXIDATIVE STRESS; SKELETAL-MUSCLE; POOR-PROGNOSIS; LACTIC-ACID	The metabolic reprogramming associated with malignant transformation has led to a growing appreciation of the nutrients required to support anabolic cell growth. Less well studied is how cancer cells satisfy those demands in vivo, where they are dispersed within a complex microenvironment. Tumor-associated stromal components can support tumor growth by providing nutrients that supplement those pr…	[Schworer, Simon; Vardhana, Santosha A.; Thompson, Craig B.] Mem Sloan Kettering Canc Ctr, Canc Biol & Genet Program, New York, NY 10065 USA		Thompson, CB (通讯作者)，Mem Sloan Kettering Canc Ctr, Canc Biol & Genet Program, New York, NY 10065 USA.	thompsonc@mskcc.org		Vardhana, Santosha/0000-0002-3100-1298	Human Frontier Science Program; European Molecular Biology Organization; Parker Institute of Cancer Immunotherapy; NCI; NATIONAL CANCER INSTITUTE [P30CA008748] Funding Source: NIH RePORTER	Human Frontier Science Program(Human Frontier Science Program); European Molecular Biology Organization(European Molecular Biology Organization (EMBO)); Parker Institute of Cancer Immunotherapy; NCI(United States Department of Health & Human ServicesNational Institutes of Health (NIH) - USANIH National Cancer Institute (NCI)); NATIONAL CANCER INSTITUTE(United States Department of Health & Human S…	We thank the members of the Thompson laboratory for critical discussions during manuscript preparation. S.S. is supported by postdoctoral fellowships from the Human Frontier Science Program and the European Molecular Biology Organization. S.A.V. is supported by a Fellow Award from the Parker Institute of Cancer Immunotherapy. This work was supported in part by grants from the NCI.	Achreja A, 2017, METAB ENG, V43, P156, DOI 10.1016/j.ymben.2017.01.001; Adler M, 2018, P NATL ACAD SCI USA, V115, pE1926, DOI 10.1073/pnas.1714377115; Ammirante M, 2014, P NATL ACAD SCI USA, V111, P14776, DOI 10.1073/pnas.1416498111; Andrianifahanana M, 2016, FASEB J, V30, P3733, DOI 10.1096/fj.201600428R; Angelin A, 2017, CELL METAB, V25, P1282, DOI 10.1016/j.cmet.2016.12.018; Angelini G, 2002, …	220	51	51	1	25	CELL PRESS	CAMBRIDGE	50 HAMPSHIRE ST, FLOOR 5, CAMBRIDGE, MA 02139 USA	1550-4131	1932-7420		CELL METAB	Cell Metab.	MAR 5	2019	29	3
J	Xu, XY; Qian, DW; Liu, HL; Cruz, D; Luo, S; Walsh, KM; Abbruzzese, JL; Zhang, XF; Wei, QY				Xu, Xinyuan; Qian, Danwen; Liu, Hongliang; Cruz, Diana; Luo, Sheng; Walsh, Kyle M.; Abbruzzese, James L.; Zhang, Xuefeng; Wei, Qingyi			Genetic variants in the liver kinase B1-AMP-activated protein kinase pathway genes and pancreatic cancer risk	MOLECULAR CARCINOGENESIS			English	Article						genome-wide association study; pancreatic cancer risk; single-nucleotide polymorphism (SNP)	GENOME-WIDE ASSOCIATION; MICROTUBULE-ASSOCIATED PROTEIN-2; FUNCTIONAL VARIATION; SUSCEPTIBILITY LOCI; CELL-METABOLISM; AMPK; MTOR; PHOSPHORYLATION; IDENTIFICATION; VISUALIZATION	The liver kinase B1-AMP-activated protein kinase (LKB1-AMPK) pathway has been identified as a new target for cancer therapy, because it controls the glucose and lipid metabolism in response to alterations in nutrients and intracellular energy levels. In the present study, we aimed to identify genetic variants of the LKB1-AMPK pathway genes and their associations with pancreatic cancer (PanC) risk…	[Xu, Xinyuan] Fourth Mil Med Univ, Dept Biochem & Mol Biol, Xian, Shaanxi, Peoples R China; [Xu, Xinyuan; Qian, Danwen; Liu, Hongliang; Cruz, Diana; Walsh, Kyle M.; Abbruzzese, James L.; Zhang, Xuefeng; Wei, Qingyi] Duke Univ, Med Ctr, Duke Canc Inst, Durham, NC USA; [Xu, Xinyuan; Qian, Danwen; Liu, Hongliang; Wei, Qingyi] Duke Univ, Sch Med, Dept Populat Hlth Sci, Durham, NC USA; [Luo, Sheng] Du…		Wei, QY (通讯作者)，Duke Univ, Sch Med, Dept Med, Duke Canc Inst,Dept Populat Hlth Sci, 905 S LaSalle St, Durham, NC 27710 USA.	qingyi.wei@duke.edu		Walsh, Kyle/0000-0002-5879-9981; Luo, Sheng/0000-0003-4214-5809	National Scholarship Council of China; P30 Cancer Center Support Grant [NIH CA014236]; NATIONAL CANCER INSTITUTE [R01CA154823, P30CA014236] Funding Source: NIH RePORTER; NATIONAL INSTITUTE OF NEUROLOGICAL DISORDERS AND STROKE [R01NS091307] Funding Source: NIH RePORTER	National Scholarship Council of China; P30 Cancer Center Support Grant; NATIONAL CANCER INSTITUTE(United States Department of Health & Human ServicesNational Institutes of Health (NIH) - USANIH National Cancer Institute (NCI)); NATIONAL INSTITUTE OF NEUROLOGICAL DISORDERS AND STROKE(United States Department of Health & Human ServicesNational Institutes of Health (NIH) - USANIH National Institute …	National Scholarship Council of China; the P30 Cancer Center Support Grant, Grant/Award Number: Grant ID: NIH CA014236	Altshuler D, 2010, NATURE, V467, P1061, DOI 10.1038/nature09534; Amundadottir L, 2009, NAT GENET, V41, P986, DOI 10.1038/ng.429; Arad M, 2007, CIRC RES, V100, P474, DOI 10.1161/01.RES.0000258446.23525.37; Ardlie KG, 2015, SCIENCE, V348, P648, DOI 10.1126/science.1262110; Barrett JC, 2005, BIOINFORMATICS, V21, P263, DOI 10.1093/bioinformatics/bth457; Boyle AP, 2012, GENOME RES, V22, P1790, DOI 10.…	60	8	10	0	0	WILEY	HOBOKEN	111 RIVER ST, HOBOKEN 07030-5774, NJ USA	0899-1987	1098-2744		MOL CARCINOGEN	Mol. Carcinog.	AUG	2019	58	8
J	Wang, VMY; Ferreira, RMM; Almagro, J; Evan, T; Legrave, N; Thin, MZ; Frith, D; Carvalho, J; Barry, DJ; Snijders, AP; Herbert, E; Nye, EL; MacRae, JI; Behrens, A				Wang, Victoria M. -Y.; Ferreira, Rute M. M.; Almagro, Jorge; Evan, Theodore; Legrave, Nathalie; Thin, May Zaw; Frith, David; Carvalho, Joana; Barry, David J.; Snijders, Ambrosius P.; Herbert, Eleanor; Nye, Emma L.; MacRae, James I.; Behrens, Axel			CD9 identifies pancreatic cancer stem cells and modulates glutamine metabolism to fuel tumour growth	NATURE CELL BIOLOGY			English	Article							MESENCHYMAL TRANSITION; MASS-SPECTROMETRY; TETRASPANIN CD9; EXPRESSION; PROTEIN; PROGRESSION; BIOMARKER; MARKER; METASTASIS; ACTIVATION	Pancreatic ductal adenocarcinoma (PDAC) shows great cellular heterogeneity, with pronounced epithelial and mesenchymal cancer cell populations. However, the cellular hierarchy underlying PDAC cell diversity is unknown. Here we identify the tetraspanin CD9 as a marker of PDAC tumour-initiating cells. CD9(high) cells had increased organoid formation capability, and generated tumour grafts in vivo a…	[Wang, Victoria M. -Y.; Ferreira, Rute M. M.; Almagro, Jorge; Evan, Theodore; Thin, May Zaw; Behrens, Axel] Francis Crick Inst, Adult Stem Cell Lab, London, England; [Legrave, Nathalie; MacRae, James I.] Francis Crick Inst, Metabol Lab, London, England; [Frith, David; Snijders, Ambrosius P.] Francis Crick Inst, Prot Anal & Prote Lab, London, England; [Carvalho, Joana; Nye, Emma L.] Francis Crick …		Behrens, A (通讯作者)，Francis Crick Inst, Adult Stem Cell Lab, London, England.; Behrens, A (通讯作者)，Kings Coll London, Fac Life Sci, London, England.	axel.behrens@crick.ac.uk	Barry, David J/D-6154-2018	Barry, David J/0000-0003-2763-5244; Wang, Victoria/0000-0002-2657-6118; Behrens, Axel/0000-0002-1557-1143; Almagro, Jorge/0000-0002-0652-6447; Zaw Thin, May/0000-0003-0036-2776; Ferreira, Rute/0000-0003-0053-8348; Evan, Theodore/0000-0002-8326-900X; Snijders, Bram/0000-0002-5416-8592	CRUK Accelerator Award [C422/A23614]; Francis Crick Institute from Cancer Research UK [FC001039]; UK Medical Research Council [FC001039]; Wellcome Trust [FC001039]; BBSRC [BB/R013799/1] Funding Source: UKRI; MRC [MC_PC_17179] Funding Source: UKRI	CRUK Accelerator Award; Francis Crick Institute from Cancer Research UK; UK Medical Research Council(UK Research & Innovation (UKRI)Medical Research Council UK (MRC)); Wellcome Trust(Wellcome TrustEuropean Commission); BBSRC(UK Research & Innovation (UKRI)Biotechnology and Biological Sciences Research Council (BBSRC)); MRC(UK Research & Innovation (UKRI)Medical Research Council UK (MRC))	We thank D. Saur for providing the Pdx1-Flp, Trp53 FRT and FSF-KRas<SUP>G12D</SUP> mice, I. Malanchi and M. Yuneva for comments on the manuscript, C. Cremona for help in preparing the manuscript, the Yuneva laboratory for advice on organoid metabolomics and the V-9302 inhibitor, R. Mitter and S. Boeing from the Bioinformatics and Statistics Service at the Francis Crick Institute, K. Miyado for th…	Abel EV, 2018, ELIFE, V7, DOI 10.7554/eLife.33947; Bailey JM, 2014, GASTROENTEROLOGY, V146, P245, DOI 10.1053/j.gastro.2013.09.050; Bardeesy N, 2006, P NATL ACAD SCI USA, V103, P5947, DOI 10.1073/pnas.0601273103; Barker N, 2009, NATURE, V457, P608, DOI 10.1038/nature07602; Barry DJ, 2015, J CELL BIOL, V209, P163, DOI 10.1083/jcb.201501081; Behrends V, 2011, ANAL BIOCHEM, V415, P206, DOI 10.1016/j…	70	42	44	4	27	NATURE PUBLISHING GROUP	LONDON	MACMILLAN BUILDING, 4 CRINAN ST, LONDON N1 9XW, ENGLAND	1465-7392	1476-4679		NAT CELL BIOL	Nat. Cell Biol.	NOV	2019	21	11
J	Dutour, R; Maltais, R; Perreault, M; Roy, J; Poirier, D				Dutour, Raphael; Maltais, Rene; Perreault, Martin; Roy, Jenny; Poirier, Donald			Parallel Solid-Phase Synthesis using a New Diethylsilylacetylenic Linker and Leading to Mestranol Derivatives with Potent Antiproliferative Activities on Multiple Cancer Cell Lines	ANTI-CANCER AGENTS IN MEDICINAL CHEMISTRY			English	Article						Aminosteroids; solid phase synthesis; cancer; antiproliferative activity; acetylenic linker; mestranol derivatives	CHEMICAL-SYNTHESIS; SELECTIVITY; STATISTICS; STEROIDS; FAMILY; HL-60	Background: RM-133 belongs to a new family of aminosteroid derivatives demonstrating interesting anticancer properties, as confirmed in vivo in four mouse cancer xenograft models. However, the metabolic stability of RM-133 needs to be improved. After investigation, the replacement of its androstane scaffold by a more stable estrane scaffold led to the development of the mestranol derivative RM-58…	[Dutour, Raphael; Maltais, Rene; Perreault, Martin; Roy, Jenny; Poirier, Donald] CHU Quebec Res Ctr CHUL T4, Endocrinol & Nephrol Unit, Lab Med Chem, Quebec City, PQ, Canada; [Dutour, Raphael; Poirier, Donald] Univ Laval, Fac Med, Dept Mol Med, Quebec City, PQ, Canada		Poirier, D (通讯作者)，CHU Quebec Res Ctr CHUL, Lab Med Chem, T4-42,2705 Laurier Blvd, Quebec City, PQ G1V 4G2, Canada.	Donald.poirier@crchul.ulaval.ca			Canadian Institutes of Health Research (CIHR) from the Proof of Principle-Phase I program; Fondation du CHU de Quebec (Endocrinology and Nephrology Unit)	Canadian Institutes of Health Research (CIHR) from the Proof of Principle-Phase I program(Canadian Institutes of Health Research (CIHR)); Fondation du CHU de Quebec (Endocrinology and Nephrology Unit)	We are grateful to the Canadian Institutes of Health Research (CIHR) for their financial support from the Proof of Principle-Phase I program and the Targeting High Fatality Cancers-Innovation Grant program. Raphael Dutour thanks the Fondation du CHU de Quebec (Endocrinology and Nephrology Unit) for his fellowship. We would also like to thank Ms. Marie-Claude Trottier for NMR and HPLC-MS analyses,…	Arpicco S, 2011, CURR TOP MED CHEM, V11, P2346, DOI 10.2174/156802611797183221; Ayan D, 2014, BIOORGAN MED CHEM, V22, P5847, DOI 10.1016/j.bmc.2014.09.026; Bischoff F, 1977, Adv Lipid Res, V15, P61; Block KI, 2015, SEMIN CANCER BIOL, V35, pS276, DOI 10.1016/j.semcancer.2015.09.007; Christin-Maitre S, 2013, BEST PRACT RES CL EN, V27, P3, DOI 10.1016/j.beem.2012.11.004; GOLDZIEHER JW, 1990, AM J OB…	32	2	2	0	4	BENTHAM SCIENCE PUBL LTD	SHARJAH	EXECUTIVE STE Y-2, PO BOX 7917, SAIF ZONE, 1200 BR SHARJAH, U ARAB EMIRATES	1871-5206	1875-5992		ANTI-CANCER AGENT ME	Anti-Cancer Agents Med. Chem.		2018	18	10
J	Alistar, A; Morris, BB; Desnoyer, R; Klepin, HD; Hosseinzadeh, K; Clark, C; Cameron, A; Leyendecker, J; D'Agostino, R; Topaloglu, U; Boteju, LW; Boteju, AR; Shorr, R; Zachar, Z; Bingham, PM; Ahmed, T; Crane, S; Shah, R; Migliano, JJ; Pardee, TS; Miller, L; Hawkins, G; Jin, GX; Zhang, W; Pasche, B				Alistar, Angela; Morris, Bonny B.; Desnoyer, Rodwige; Klepin, Heidi D.; Hosseinzadeh, Keyanoosh; Clark, Clancy; Cameron, Amy; Leyendecker, John; D'Agostino, Ralph, Jr.; Topaloglu, Umit; Boteju, Lakmal W.; Boteju, Asela R.; Shorr, Rob; Zachar, Zuzana; Bingham, Paul M.; Ahmed, Tamjeed; Crane, Sandrine; Shah, Riddhishkumar; Migliano, John J.; Pardee, Timothy S.; Miller, Lance; Hawkins, Gregory; Jin,…			Safety and tolerability of the first-in-class agent CPI-613 in combination with modified FOLFIRINOX in patients with metastatic pancreatic cancer: a single-centre, open-label, dose-escalation, phase 1 trial	LANCET ONCOLOGY			English	Article							MITOCHONDRIAL METABOLISM	Background Pancreatic cancer statistics are dismal, with a 5-year survival of less than 10%, and more than 50% of patients presenting with metastatic disease. Metabolic reprogramming is an emerging hallmark of pancreatic adenocarcinoma. CPI-613 is a novel anticancer agent that selectively targets the altered form of mitochondrial energy metabolism in tumour cells, causing changes in mitochondrial…	[Alistar, Angela; Desnoyer, Rodwige; Klepin, Heidi D.; Cameron, Amy; Ahmed, Tamjeed; Crane, Sandrine; Shah, Riddhishkumar; Migliano, John J.; Pardee, Timothy S.; Pasche, Boris] Wake Forest Univ, Sch Med, Sect Hematol & Oncol, Winston Salem, NC USA; [Morris, Bonny B.; Desnoyer, Rodwige; Klepin, Heidi D.; Clark, Clancy; D'Agostino, Ralph, Jr.; Topaloglu, Umit; Pardee, Timothy S.; Miller, Lance; Haw…		Alistar, A (通讯作者)，Wake Forest Sch Med, Sect Hematol & Oncol, Winston Salem, NC 27157 USA.	angela.alistar@atlantichealth.org		Morris, Bonny/0000-0002-3345-1276; Pardee, Timothy/0000-0002-1186-6948; Miller, Lance/0000-0003-3799-2528	Comprehensive Cancer Center of Wake Forest Baptist Medical Center; NATIONAL CANCER INSTITUTE [R01CA197991, P30CA012197] Funding Source: NIH RePORTER	Comprehensive Cancer Center of Wake Forest Baptist Medical Center; NATIONAL CANCER INSTITUTE(United States Department of Health & Human ServicesNational Institutes of Health (NIH) - USANIH National Cancer Institute (NCI))	Comprehensive Cancer Center of Wake Forest Baptist Medical Center.	Chllamma MK, 2016, BRIT J CANCER, V115, P649, DOI 10.1038/bjc.2016.222; Conroy T, 2011, NEW ENGL J MED, V364, P1817, DOI 10.1056/NEJMoa1011923; Eisenhauer EA, 2009, EUR J CANCER, V45, P228, DOI 10.1016/j.ejca.2008.10.026; Ghorani E, 2015, ONCOLOGY-BASEL, V89, P281, DOI 10.1159/000439171; Gibson FS, 2011, ORG PROCESS RES DEV, V15, P855, DOI 10.1021/op200091t; Howlader N, 2019, CANC STAT REV 1975 2…	21	114	115	8	31	ELSEVIER SCIENCE INC	NEW YORK	STE 800, 230 PARK AVE, NEW YORK, NY 10169 USA	1470-2045	1474-5488		LANCET ONCOL	Lancet Oncol.	JUN	2017	18	6
J	Dostal, Z; Modriansky, M				Dostal, Zdenek; Modriansky, Martin			The effect of quercetin on microRNA expression: A critical review	BIOMEDICAL PAPERS-OLOMOUC			English	Review						polyphenols; microRNA; biogenesis; expression	MAJOR FOOD SOURCES; PANCREATIC-CANCER; SMALL RNAS; CARCINOMA CELLS; SMALL-INTESTINE; DIETARY-INTAKE; BREAST-CANCER; POLYPHENOLS; COMBINATION; METABOLISM	Quercetin, a flavonoid with multiple proven health benefits to both man and animals, displays a plethora of biological activities, collectively referred to as pleiotropic. The most studied of these are antioxidant and anti-inflammatory but modulation of signalling pathways is important as well. One of the lesser-known and recently discovered roles of quercetin, is modulation of microRNA (miRNA) e…	[Dostal, Zdenek; Modriansky, Martin] Palacky Univ, Fac Med & Dent, Dept Med Chem & Biochem, Olomouc, Czech Republic; [Dostal, Zdenek; Modriansky, Martin] Palacky Univ, Fac Med & Dent, Inst Mol & Translat Med, Olomouc, Czech Republic		Modriansky, M (通讯作者)，Palacky Univ, Fac Med & Dent, Dept Med Chem & Biochem, Olomouc, Czech Republic.; Modriansky, M (通讯作者)，Palacky Univ, Fac Med & Dent, Inst Mol & Translat Med, Olomouc, Czech Republic.	martin.modriansky@upol.cz	DOSTÁL, Zdeněk/F-4510-2018	Dostal, Zdenek/0000-0002-4002-8468	Palacky University in Olomouc [RVO 61989592]; [IGA_LF_2019_015]	Palacky University in Olomouc;	This work was supported by IGA_LF_2019_015 and the Institutional Support of Palacky University in Olomouc RVO 61989592. The authors are thankful to Dr. A.V. Zholobenko for proofreading of the manuscript.	AKIYAMA T, 1987, J BIOL CHEM, V262, P5592; Appari M, 2014, INT J ONCOL, V45, P1391, DOI 10.3892/ijo.2014.2539; Aziz AA, 1998, FREE RADICAL RES, V29, P257, DOI 10.1080/10715769800300291; Bernstein E, 2001, NATURE, V409, P363, DOI 10.1038/35053110; Boesch-Saadatmandi C, 2012, PHARMACOL RES, V65, P523, DOI 10.1016/j.phrs.2012.02.007; Boesch-Saadatmandi C, 2011, J NUTR BIOCHEM, V22, P293, DOI 10.1016…	93	9	9	0	14	PALACKY UNIV, MEDICAL FAC	OLOMOUC	CENTRAL LIBRARY, HNEVOTINSKA 3, OLOMOUC, 00000, CZECH REPUBLIC	1213-8118	1804-7521		BIOMED PAP	Biomed. Pap-Olomouc	JUN	2019	163	2
J	Sun, Y; Luo, M; Chang, GL; Ren, WY; Wu, KF; Li, X; Shen, JP; Zhao, XP; Hu, Y				Sun, Yan; Luo, Man; Chang, Guilin; Ren, Weiying; Wu, Kefen; Li, Xi; Shen, Jiping; Zhao, Xiaoping; Hu, Yu			Phosphorylation of Ser6 in hnRNPA1 by S6K2 regulates glucose metabolism and cell growth in colorectal cancer	ONCOLOGY LETTERS			English	Article						alternative splicing; colorectal cancer; glucose metabolism; heterogeneous nuclear ribonucleoprotein; pyruvate kinase	PYRUVATE-KINASE M2; PANCREATIC-CANCER; IMMUNOHISTOCHEMICAL ANALYSIS; EXPRESSION; RESISTANCE; APOPTOSIS; SILENCER; MIR-124; A1	Abnormal glucose metabolism is critical in colorectal cancer (CRC) development. Expression of the pyruvate kinase (PK) M2 isoform, rather than the PKM1 isoform, serves important functions in reprogramming the glucose metabolism of cancer cells. Preferential expression of PKM2 is primarily driven by alternative splicing, which is coordinated by a group of splicing factors including heterogeneous n…	[Sun, Yan; Luo, Man; Chang, Guilin; Ren, Weiying; Wu, Kefen; Li, Xi; Shen, Jiping; Hu, Yu] Fudan Univ, Zhongshan Hosp, Dept Geriatr, 180 Fenglin Rd, Shanghai 200032, Peoples R China; [Zhao, Xiaoping] Shanghai Jiao Tong Univ, Ren Ji Hosp, Sch Med, Dept Nucl Med, 1630 Dongfang Rd, Shanghai 200127, Peoples R China		Hu, Y (通讯作者)，Fudan Univ, Zhongshan Hosp, Dept Geriatr, 180 Fenglin Rd, Shanghai 200032, Peoples R China.; Zhao, XP (通讯作者)，Shanghai Jiao Tong Univ, Ren Ji Hosp, Sch Med, Dept Nucl Med, 1630 Dongfang Rd, Shanghai 200127, Peoples R China.	zxp0856@sina.com; hu.yu@zs-hospital.sh.cn			National Natural Science Foundation of China [81201532, 81372195, 81572719]; Science and Technology Commission of Shanghai Municipality [134119a5600]; Program for Professor of Special Appointment (Eastern Scholar) at Shanghai Institutions of Higher Learning [1410000157]; Shanghai Municipal Commission of Health and Family Planning [XYQ2013109]	National Natural Science Foundation of China(National Natural Science Foundation of China (NSFC)); Science and Technology Commission of Shanghai Municipality(Science & Technology Commission of Shanghai Municipality (STCSM)); Program for Professor of Special Appointment (Eastern Scholar) at Shanghai Institutions of Higher Learning; Shanghai Municipal Commission of Health and Family Planning	The present study was supported by the National Natural Science Foundation of China (grant nos. 81201532, 81372195 and 81572719), the Science and Technology Commission of Shanghai Municipality (grant no. 134119a5600), the Program for Professor of Special Appointment (Eastern Scholar) at Shanghai Institutions of Higher Learning (grant no. 1410000157) and the Shanghai Municipal Commission of Health…	Anastasiou D, 2012, NAT CHEM BIOL, V8, P839, DOI 10.1038/NCHEMBIO.1060; Calabretta S, 2016, ONCOGENE, V35, P2031, DOI 10.1038/onc.2015.270; Christofk HR, 2008, NATURE, V452, P230, DOI 10.1038/nature06734; Cunningham D, 2004, NEW ENGL J MED, V351, P337, DOI 10.1056/NEJMoa033025; Datta SR, 1997, CELL, V91, P231, DOI 10.1016/S0092-8674(00)80405-5; David CJ, 2010, NATURE, V463, P364, DOI 10.1038/natu…	36	10	11	2	4	SPANDIDOS PUBL LTD	ATHENS	POB 18179, ATHENS, 116 10, GREECE	1792-1074	1792-1082		ONCOL LETT	Oncol. Lett.	DEC	2017	14	6
J	Zhang, J; Gao, Q; Zhou, Y; Dier, U; Hempel, N; Hochwald, SN				Zhang, J.; Gao, Q.; Zhou, Y.; Dier, U.; Hempel, N.; Hochwald, S. N.			Focal adhesion kinase-promoted tumor glucose metabolism is associated with a shift of mitochondrial respiration to glycolysis	ONCOGENE			English	Article							PANCREATIC-CANCER CELLS; GROWTH-FACTOR-I; FAK; PROLIFERATION; INHIBITION; ACTIVATION; MIGRATION; COMPLEX; IGF-1R	Cancer cells often gains a growth advantage by taking up glucose at a high rate and undergoing aerobic glycolysis through intrinsic cellular factors that reprogram glucose metabolism. Focal adhesion kinase (FAK), a key transmitter of growth factor and anchorage stimulation, is aberrantly overexpressed or activated in most solid tumors, including pancreatic ductal adenocarcinomas (PDACs). We deter…	[Zhang, J.; Gao, Q.; Zhou, Y.; Hochwald, S. N.] Roswell Pk Canc Inst, Dept Surg Oncol, Elm & Carlton St, Buffalo, NY 14263 USA; [Dier, U.; Hempel, N.] SUNY Coll Nanoscale Sci & Engn, Nanobiosci Constellat, Albany, NY USA		Hochwald, SN (通讯作者)，Roswell Pk Canc Inst, Dept Surg Oncol, Elm & Carlton St, Buffalo, NY 14263 USA.	steven.hochwald@roswellpark.org	Hempel, Nadine/F-1700-2014	Hempel, Nadine/0000-0002-5574-8783	NIH (National Institute of Mental Health) from the National Cancer Institute [R00CA143229]; NATIONAL CANCER INSTITUTE [R00CA143229, P30CA016056] Funding Source: NIH RePORTER	NIH (National Institute of Mental Health) from the National Cancer Institute; NATIONAL CANCER INSTITUTE(United States Department of Health & Human ServicesNational Institutes of Health (NIH) - USANIH National Cancer Institute (NCI))	UD and NH are supported by an NIH (National Institute of Mental Health) grant R00CA143229 from the National Cancer Institute.	Andersson S, 2009, BIOCHEM BIOPH RES CO, V387, P36, DOI 10.1016/j.bbrc.2009.06.088; Arbet-Engels C, 1999, FEBS LETT, V454, P252, DOI 10.1016/S0014-5793(99)00815-7; Blum R, 2014, CELL DEATH DIS, V5, DOI 10.1038/cddis.2014.38; Chen J, 2003, AM J PATHOL, V162, P1283, DOI 10.1016/S0002-9440(10)63924-7; Christofk HR, 2008, NATURE, V452, P181, DOI 10.1038/nature06667; Cui JJ, 2014, CLIN CANCER RES, V20…	37	27	27	0	14	NATURE PUBLISHING GROUP	LONDON	MACMILLAN BUILDING, 4 CRINAN ST, LONDON N1 9XW, ENGLAND	0950-9232	1476-5594		ONCOGENE	Oncogene	APR 14	2016	35	15
J	Karra, P; Winn, M; Pauleck, S; Bulsiewicz-Jacobsen, A; Peterson, L; Coletta, A; Doherty, J; Ulrich, CM; Summers, SA; Gunter, M; Hardikar, S; Playdon, MC				Karra, Prasoona; Winn, Maci; Pauleck, Svenja; Bulsiewicz-Jacobsen, Alicja; Peterson, Lacie; Coletta, Adriana; Doherty, Jennifer; Ulrich, Cornelia M.; Summers, Scott A.; Gunter, Marc; Hardikar, Sheetal; Playdon, Mary C.			Metabolic dysfunction and obesity-related cancer: Beyond obesity and metabolic syndrome	OBESITY			English	Review							POPULATION-BASED COHORT; COLORECTAL-CANCER; PHYSICAL-ACTIVITY; HEALTHY OBESE; NORMAL-WEIGHT; RISK-FACTORS; WAIST CIRCUMFERENCE; PROVISIONAL REPORT; MECHANISTIC LINKS; VISCERAL OBESITY	Objectives: The metabolic dysfunction driven by obesity, including hyperglycemia and dyslipidemia, increases risk for developing at least 13 cancer types. The concept of "metabolic dysfunction" is often defined by meeting various combinations of criteria for metabolic syndrome. However, the lack of a unified definition of metabolic dysfunction makes it difficult to compare findings across studies…	[Karra, Prasoona; Peterson, Lacie; Summers, Scott A.; Playdon, Mary C.] Univ Utah, Dept Nutr & Integrat Physiol, Coll Hlth, 2000 Circle Hope Dr, Salt Lake City, UT 84112 USA; [Karra, Prasoona; Winn, Maci; Pauleck, Svenja; Bulsiewicz-Jacobsen, Alicja; Peterson, Lacie; Coletta, Adriana; Doherty, Jennifer; Ulrich, Cornelia M.; Hardikar, Sheetal; Playdon, Mary C.] Huntsman Canc Inst, Canc Control & P…		Playdon, MC (通讯作者)，Univ Utah, Dept Nutr & Integrat Physiol, Coll Hlth, 2000 Circle Hope Dr, Salt Lake City, UT 84112 USA.; Hardikar, S; Playdon, MC (通讯作者)，Huntsman Canc Inst, Canc Control & Populat Sci Program, 2000 Circle Hope Dr, Salt Lake City, UT 84112 USA.	sheetal.hardikar@hci.utah.edu; mary.playdon@hci.utah.edu			National Institutes of Health (NIH)/National Cancer Institute (NCI) [5R00CA218694-03, K07 222060]; Huntsman Cancer Institute [P30CA040214]	National Institutes of Health (NIH)/National Cancer Institute (NCI)(United States Department of Health & Human ServicesNational Institutes of Health (NIH) - USANIH National Cancer Institute (NCI)); Huntsman Cancer Institute	National Institutes of Health (NIH)/National Cancer Institute (NCI), Grant/Award Numbers: 5R00CA218694-03 (M. Playdon), K07 222060 (S. Hardikar); Huntsman Cancer Institute, Grant/Award Number: P30CA040214 (M. Playdon)	Achilike I, 2015, INT J OBESITY, V39, P228, DOI 10.1038/ijo.2014.113; Alberti KGMM, 2009, CIRCULATION, V120, P1640, DOI 10.1161/CIRCULATIONAHA.109.192644; Alberti KGMM, 2005, LANCET, V366, P1059, DOI 10.1016/S0140-6736(05)67402-8; Alberti KGMM, 1998, DIABETIC MED, V15, P539, DOI 10.1002/(SICI)1096-9136(199807)15:7<539::AID-DIA668>3.0.CO;2-S; Aleksandrova K, 2011, CANCER PREV RES, V4, P1873, DOI 1…	127	0	0	1	1	WILEY	HOBOKEN	111 RIVER ST, HOBOKEN 07030-5774, NJ USA	1930-7381	1930-739X		OBESITY	Obesity	JUL	2022	30	7
J	Qin, WJ; Li, C; Zheng, W; Guo, QQ; Zhang, YF; Kang, MX; Zhang, B; Yang, B; Li, BZ; Yang, HJ; Wu, YL				Qin, Wenjie; Li, Chao; Zheng, Wen; Guo, Qingqu; Zhang, Yuefeng; Kang, Muxing; Zhang, Bo; Yang, Bin; Li, Baozhong; Yang, Haijun; Wu, Yulian			Inhibition of autophagy promotes metastasis and glycolysis by inducing ROS in gastric cancer cells	ONCOTARGET			English	Article						autophagy inhibition; metastasis; glycolysis; reactive oxygen species (ROS); antioxidant	EPITHELIAL-MESENCHYMAL TRANSITION; PANCREATIC-CANCER; MALIGNANT PHENOTYPE; POOR-PROGNOSIS; HYPOXIA; ACTIVATE; TUMORIGENESIS; MECHANISM; SURVIVAL; DISEASE	Autophagy defect has been shown to be correlated with malignant phenotype and poor prognosis of human cancers, however, the detailed mechanisms remain obscure. In this study, we investigated the biological changes induced by autophagy inhibition in gastric cancer. We showed that inhibition of autophagy in gastric cancer cells promotes epithelial-mesenchymal transition (EMT) and metastasis, alters…	[Qin, Wenjie; Li, Chao; Zheng, Wen; Guo, Qingqu; Zhang, Yuefeng; Kang, Muxing; Zhang, Bo; Yang, Bin; Wu, Yulian] Zhejiang Univ, Sch Med, Affiliated Hosp 2, Dept Surg, Hangzhou 310003, Zhejiang, Peoples R China; [Qin, Wenjie; Li, Chao; Zheng, Wen; Guo, Qingqu; Zhang, Yuefeng; Kang, Muxing; Zhang, Bo; Yang, Bin; Wu, Yulian] Zhejiang Univ, Sch Med, Key Lab Canc Prevent & Intervent,Canc Inst, China N…		Wu, YL (通讯作者)，Zhejiang Univ, Sch Med, Affiliated Hosp 2, Dept Surg, Hangzhou 310003, Zhejiang, Peoples R China.	wuyulian@medmail.com.cn			National Natural Science Foundation of China [81172158, 81272332, 81301889, 81100549, 81570698]	National Natural Science Foundation of China(National Natural Science Foundation of China (NSFC))	This work was supported by grants from National Natural Science Foundation of China (no. 81172158, 81272332, 81301889, 81100549 and 81570698).	Bonello S, 2007, ARTERIOSCL THROM VAS, V27, P755, DOI 10.1161/01.ATV.0000258979.92828.bc; Cai Z, 2009, CANCER-AM CANCER SOC, V115, P36, DOI 10.1002/cncr.23991; Choi AMK, 2013, NEW ENGL J MED, V368, P651, DOI [10.1056/NEJMra1205406, 10.1056/NEJMc1303158]; Degenhardt K, 2006, CANCER CELL, V10, P51, DOI 10.1016/j.ccr.2006.06.001; Denko NC, 2008, NAT REV CANCER, V8, P705, DOI 10.1038/nrc2468; Ding ZB…	46	83	88	0	22	IMPACT JOURNALS LLC	ORCHARD PARK	6666 E QUAKER ST, STE 1, ORCHARD PARK, NY 14127 USA		1949-2553		ONCOTARGET	Oncotarget	NOV 24	2015	6	37
J	Giacosa, A; Rondanelli, M				Giacosa, Attilio; Rondanelli, Mariangela			Fish oil and treatment of cancer cachexia	GENES AND NUTRITION			English	Article; Proceedings Paper	3rd Laboratory of Biochemistry Meeting From Double to Triple Helix - The Colorectal Cancer Modle	JUN 16, 2007	Bari, ITALY	Natl Inst Digest Dis Saverio Bellis		fish oil; omega-3; fatty acids; cancer cachexia	N-3 FATTY-ACIDS; PANCREATIC-CANCER; ORAL SUPPLEMENT; PROTEIN; WEIGHT; ENERGY	Cancer cachexia is a syndrome characterized by high prevalence and multifactorial etiology. The pathophysiology of cancer-induced weight loss is mainly due to failure of food intake and to various metabolic abnormalities, including hypermetabolism. Multiple biologic pathways are involved in this process, including pro-inflammatory cytokines, neuroendocrine hormones and tumour specific factors suc…	[Giacosa, Attilio] Policlin Monza, Dept Gastroenterol, Monza, Italy; [Rondanelli, Mariangela] Univ Pavia, ASP, I-27100 Pavia, Italy		Giacosa, A (通讯作者)，Policlin Monza, Dept Gastroenterol, Monza, Italy.	attilio.giacosa@policlinicodimonza.it	Rondanelli, Mariangela/AGD-6274-2022					Baracos VE, 2006, ANNU REV NUTR, V26, P435, DOI 10.1146/annurev.nutr.26.061505.111151; Barber MD, 1999, BRIT J CANCER, V81, P80, DOI 10.1038/sj.bjc.6690654; Bossola M, 2003, ANN SURG, V237, P384, DOI 10.1097/00000658-200303000-00013; Colomer R, 2007, BRIT J NUTR, V97, P823, DOI 10.1017/S000711450765795X; Fearon KCH, 2003, GUT, V52, P1479, DOI 10.1136/gut.52.10.1479; Giacosa A, 1996, NUTRITION, V1…	11	13	15	0	9	SPRINGER	NEW YORK	233 SPRING ST, NEW YORK, NY 10013 USA	1555-8932			GENES NUTR	Genes Nutr.	APR	2008	3	1
J	Najumudeen, AK; Ceteci, F; Fey, SK; Hamm, G; Steven, RT; Hall, H; Nikula, CJ; Dexter, A; Murta, T; Race, AM; Sumpton, D; Vlahov, N; Gay, DM; Knight, JRP; Jackstadt, R; Leach, JDG; Ridgway, RA; Johnson, ER; Nixon, C; Hedley, A; Gilroy, K; Clark, W; Malla, SB; Dunne, PD; Rodriguez-Blanco, G; Critchlow, SE; Mrowinska, A; Malviya, G; Solovyev, D; Brown, G; Lewis, DY; Mackay, GM; Strathdee, D; Tardito…				Najumudeen, Arafath K.; Ceteci, Fatih; Fey, Sigrid K.; Hamm, Gregory; Steven, Rory T.; Hall, Holly; Nikula, Chelsea J.; Dexter, Alex; Murta, Teresa; Race, Alan M.; Sumpton, David; Vlahov, Nikola; Gay, David M.; Knight, John R. P.; Jackstadt, Rene; Leach, Joshua D. G.; Ridgway, Rachel A.; Johnson, Emma R.; Nixon, Colin; Hedley, Ann; Gilroy, Kathryn; Clark, William; Malla, Sudhir B.; Dunne, Philip …		CRUK Rosetta Grand Challenge	The amino acid transporter SLC7A5 is required for efficient growth of KRAS-mutant colorectal cancer	NATURE GENETICS			English	Article							SPECTROMETRY IMAGING DATA; ONCOGENIC K-RAS; MASS-SPECTROMETRY; PANCREATIC-CANCER; MOUSE MODEL; STEM-CELLS; PHASE-II; COLON; LUNG; METABOLISM	Colorectal tumors with mutated KRAS and APC require the amino acid transporter SLC7A5 to drive tumorigenesis. Mechanistically, SLC7A5 drives transcriptional and metabolic reprogramming by maintaining intracellular amino acid levels, leading to enhanced protein synthesis. Oncogenic KRAS mutations and inactivation of the APC tumor suppressor co-occur in colorectal cancer (CRC). Despite efforts to t…	[Najumudeen, Arafath K.; Ceteci, Fatih; Fey, Sigrid K.; Hall, Holly; Sumpton, David; Vlahov, Nikola; Gay, David M.; Knight, John R. P.; Jackstadt, Rene; Leach, Joshua D. G.; Ridgway, Rachel A.; Johnson, Emma R.; Nixon, Colin; Hedley, Ann; Gilroy, Kathryn; Clark, William; Rodriguez-Blanco, Giovanny; Mrowinska, Agata; Malviya, Gaurav; Solovyev, Dmitry; Brown, Gavin; Lewis, David Y.; Mackay, Gillian…		Sansom, OJ (通讯作者)，Canc Res UK Beatson Inst, Glasgow, Lanark, Scotland.; Sansom, OJ (通讯作者)，Univ Glasgow, Inst Canc Sci, Glasgow, Lanark, Scotland.	o.sansom@beatson.gla.ac.uk	Rodriguez-Blanco, Giovanny/A-3574-2014; Yan, Bin/AAN-1780-2021; Malviya, Gaurav/E-2498-2013; Lewis, David/AAN-9235-2021; Knight, John/V-2922-2019; Malla, Sudhir B/ABB-7738-2021; Morton, Jennifer/AAJ-5113-2021; Gottlieb, Eyal/G-6450-2010	Rodriguez-Blanco, Giovanny/0000-0002-7154-7244; Yan, Bin/0000-0002-7562-9562; Malviya, Gaurav/0000-0003-0736-7991; Knight, John/0000-0002-8771-5484; Malla, Sudhir B/0000-0001-5862-3815; Morton, Jennifer/0000-0001-5766-9141; Gottlieb, Eyal/0000-0002-9770-0956; Sumpton, David/0000-0002-9004-4079; Kaja Najumudeen, Arafath/0000-0002-3764-5721; Sansom, Owen J./0000-0001-9540-3010; Lewis, David/0000-00…	BBSRC [BB/N017005/2] Funding Source: UKRI	BBSRC(UK Research & Innovation (UKRI)Biotechnology and Biological Sciences Research Council (BBSRC))		Barker N, 2007, NATURE, V449, P1003, DOI 10.1038/nature06196; Barker N, 2009, NATURE, V457, P608, DOI 10.1038/nature07602; Biancur DE, 2017, NAT COMMUN, V8, DOI 10.1038/ncomms15965; Buck E, 2006, MOL CANCER THER, V5, P2676, DOI 10.1158/1535-7163.MCT-06-0166; Cesar-Razquin A, 2015, CELL, V162, P478, DOI 10.1016/j.cell.2015.07.022; Chambers MC, 2012, NAT BIOTECHNOL, V30, P918, DOI 10.1038/nbt.2377;…	56	34	34	23	47	NATURE PORTFOLIO	BERLIN	HEIDELBERGER PLATZ 3, BERLIN, 14197, GERMANY	1061-4036	1546-1718		NAT GENET	Nature Genet.	JAN	2021	53	1
J	Gathirua-Mwangi, WG; Song, YQ; Monahan, PO; Champion, VL; Zollinger, TW				Gathirua-Mwangi, Wambui G.; Song, Yiqing; Monahan, Patrick O.; Champion, Victoria L.; Zollinger, Terrell W.			Associations of metabolic syndrome and C-reactive protein with mortality from total cancer, obesity-linked cancers and breast cancer among women in NHANES III	INTERNATIONAL JOURNAL OF CANCER			English	Article						metabolic syndrome; C-reactive protein; cancer mortality; obesity-linked cancers; breast cancer; women; cohort study; epidemiology	3RD NATIONAL-HEALTH; COLORECTAL-CANCER; INSULIN-RESISTANCE; PANCREATIC-CANCER; BODY-MASS; RISK; OVERWEIGHT; INTERLEUKIN-6; EPIDEMIOLOGY; POPULATION	Although metabolic syndrome (MetS) is a prognostic factor for cancer occurrence, the association of MetS and cancer mortality remains unclear. The purpose of this study was to evaluate whether MetS, components of MetS and C-reactive protein (CRP) are associated with cancer mortality in women. A total of 400 cancer deaths, with 140 deaths from obesity-linked-cancers (OLCas), [breast (BCa), colorec…	[Gathirua-Mwangi, Wambui G.; Champion, Victoria L.; Zollinger, Terrell W.] Indiana Univ, Sch Nursing, Ctr Nursing Res, Indianapolis, IN 46204 USA; [Gathirua-Mwangi, Wambui G.; Song, Yiqing] Indiana Univ, Dept Epidemiol, Richard M Fairbanks Sch Publ Hlth, Indianapolis, IN 46204 USA; [Monahan, Patrick O.] Indiana Univ Sch Med, Dept Biostat, Indianapolis, IN 46202 USA		Gathirua-Mwangi, WG (通讯作者)，Indiana Univ, Sch Nursing, 600 Barnhill Dr NU 317C, Indianapolis, IN 46202 USA.	ggathiru@iu.edu		Gathirua-Mwangi, Wambui/0000-0003-3688-2466	National Cancer Institute of the National Institutes of Health [3R01CA196243-02S1, K05CA175048]; NATIONAL CANCER INSTITUTE [R01CA196243, K05CA175048] Funding Source: NIH RePORTER	National Cancer Institute of the National Institutes of Health(United States Department of Health & Human ServicesNational Institutes of Health (NIH) - USANIH National Cancer Institute (NCI)); NATIONAL CANCER INSTITUTE(United States Department of Health & Human ServicesNational Institutes of Health (NIH) - USANIH National Cancer Institute (NCI))	Grant sponsor: National Cancer Institute of the National Institutes of Health; Grant numbers: 3R01CA196243-02S1, K05CA175048	Alberti KGMM, 2009, CIRCULATION, V120, P1640, DOI 10.1161/CIRCULATIONAHA.109.192644; Aleksandrova Krasimira, 2013, Curr Nutr Rep, V2, P1; Amadou A., 2013, OBES REV; Amant F, 2005, LANCET, V366, P491, DOI 10.1016/S0140-6736(05)67063-8; [Anonymous], 1994, Vital Health Stat 1, P1; Bardou M, 2013, GUT, V62, P933, DOI 10.1136/gutjnl-2013-304701; Bjorge T, 2010, CANCER EPIDEM BIOMAR, V19, P1737, DOI 10…	50	24	24	0	9	WILEY	HOBOKEN	111 RIVER ST, HOBOKEN 07030-5774, NJ USA	0020-7136	1097-0215		INT J CANCER	Int. J. Cancer	AUG 1	2018	143	3
J	Garcia-Jimenez, C; Garcia-Martinez, JM; Chocarro-Calvo, A; De la Vieja, A				Garcia-Jimenez, Custodia; Manuel Garcia-Martinez, Jose; Chocarro-Calvo, Ana; De la Vieja, Antonio			A new link between diabetes and cancer: enhanced WNT/beta-catenin signaling by high glucose	JOURNAL OF MOLECULAR ENDOCRINOLOGY			English	Review						WNT; beta-catenin; insulin; diabetes; glucose-dependent insulinotropic peptide; incretin; transcription; signaling; cancer	INSULIN-RESISTANCE; BETA-CATENIN; PANCREATIC-CANCER; GLYCEMIC INDEX; GROWTH-FACTORS; ENERGY-METABOLISM; CELL-METABOLISM; STEM-CELL; RISK; HYPERGLYCEMIA	Extensive epidemiological studies suggest that the diabetic population is at higher risk of site-specific cancers. The diabetes-cancer link has been hypothesized to rely on various hormonal (insulin, IGF1, adipokines), immunological (inflammation), or metabolic (hyperglycemia) characteristics of the disease and even on certain treatments. Inflammation may have an important but incompletely unders…	[Garcia-Jimenez, Custodia; Manuel Garcia-Martinez, Jose; Chocarro-Calvo, Ana] Univ Rey Juan Carlos, Fac Ciencias Salud, Dept Fisiol & Bioquim, Madrid 28922, Spain; [De la Vieja, Antonio] Inst Salud Carlos III, Unidad Func Invest Enfermedades Cron, Madrid 28220, Spain		Garcia-Jimenez, C (通讯作者)，Univ Rey Juan Carlos, Fac Ciencias Salud, Dept Fisiol & Bioquim, Madrid 28922, Spain.	custodia.garcia@urjc.es	Chocarro, Ana/D-5919-2019; Chocarro-Calvo, Ana/AAM-3213-2020; García-Jiménez, Custodia/AAS-7744-2020; De la Vieja, Antonio/I-4774-2013; Martínez, José Manuel García/AAB-5909-2019	Chocarro, Ana/0000-0003-1476-4848; Chocarro-Calvo, Ana/0000-0003-1476-4848; García-Jiménez, Custodia/0000-0003-0146-4424; De la Vieja, Antonio/0000-0002-1187-1907; Martínez, José Manuel García/0000-0002-6498-5174	FIS [PI12/01201]; Universidad Rey Juan Carlos (URJC, Madrid)	FIS(Instituto de Salud Carlos III); Universidad Rey Juan Carlos (URJC, Madrid)	This work was financed by FIS (PI12/01201). C G-J is professor in Universidad Rey Juan Carlos, J M G-M, and A C-C were supported by teaching contracts from Universidad Rey Juan Carlos (URJC, Madrid). A D V is a researcher and head of Endocrine tumor Unit in the Instituto de Salud Carlos III.	Algire C, 2008, ENDOCR-RELAT CANCER, V15, P833, DOI 10.1677/ERC-08-0038; Allavena P, 2012, CLIN EXP IMMUNOL, V167, P195, DOI 10.1111/j.1365-2249.2011.04515.x; Anagnostou SH, 2008, BIOCHEM J, V416, P211, DOI 10.1042/BJ20081426; Anastas JN, 2013, NAT REV CANCER, V13, P11, DOI 10.1038/nrc3419; Bafico A, 2004, CANCER CELL, V6, P497, DOI 10.1016/j.ccr.2004.09.032; Balaban RS, 2005, CELL, V120, P483, D…	120	89	94	1	35	BIOSCIENTIFICA LTD	BRISTOL	EURO HOUSE, 22 APEX COURT WOODLANDS, BRADLEY STOKE, BRISTOL BS32 4JT, ENGLAND	0952-5041	1479-6813		J MOL ENDOCRINOL	J. Mol. Endocrinol.	FEB	2014	52	1
[truncated: 354 more rows]
[truncated: 21 more columns]
