# Supplementary material for: Emerging current trends and research focus related to pancreatic cancer metabolism: A bibliometric and visualized analysis
Source: Front Oncol. 2022 Nov 25;12:1009700. doi: 10.3389/fonc.2022.1009700 (PMC9732726; doi:10.3389/fonc.2022.1009700)
Supplement: Supplementary file 2 [file DataSheet_2.zip › The tab-delimited format/Vdownload_3501-4000.txt]

PT	AU	BA	BE	GP	AF	BF	CA	TI	SO	SE	BS	LA	DT	CT	CY	CL	SP	HO	DE	ID	AB	C1	C3	RP	EM	RI	OI	FU	FP	FX	CR	NR	TC	Z9	U1	U2	PU	PI	PA	SN	EI	BN	J9	JI	PD	PY	VL	IS	PN
J	Lu, C; Zhou, DT; Wang, Q; Liu, WL; Yu, FL; Wu, F; Chen, C				Lu, Can; Zhou, Danting; Wang, Qiang; Liu, Wenliang; Yu, Fenglei; Wu, Fang; Chen, Chen			Crosstalk of MicroRNAs and Oxidative Stress in the Pathogenesis of Cancer	OXIDATIVE MEDICINE AND CELLULAR LONGEVITY			English	Review							EPITHELIAL-MESENCHYMAL TRANSITION; NF-KAPPA-B; AUTOPHAGIC CELL-DEATH; PANCREATIC-CANCER; COLORECTAL-CANCER; GASTRIC-CANCER; INHIBITS PROLIFERATION; DOWN-REGULATION; MITOCHONDRIAL METABOLISM; NRF2 ACTIVATION	Oxidative stress refers to an imbalance between reactive oxygen species (ROS) generation and body's capability to detoxify the reactive mediators or to fix the relating damage. MicroRNAs are considered to be important mediators that play essential roles in the regulation of diverse aspects of carcinogenesis. Growing studies have demonstrated that the ROS can regulate microRNA biogenesis and expre…	[Lu, Can] Cent South Univ, Xiangya Hosp, Ctr Stomatol, Changsha 410008, Peoples R China; [Zhou, Danting; Wang, Qiang; Liu, Wenliang; Yu, Fenglei; Chen, Chen] Cent South Univ, Xiangya Hosp 2, Dept Thorac Surg, Changsha 410011, Hunan, Peoples R China; [Wu, Fang] Cent South Univ, Xiangya Hosp 2, Dept Oncol, Changsha 410011, Hunan, Peoples R China		Chen, C (通讯作者)，Cent South Univ, Xiangya Hosp 2, Dept Thorac Surg, Changsha 410011, Hunan, Peoples R China.; Wu, F (通讯作者)，Cent South Univ, Xiangya Hosp 2, Dept Oncol, Changsha 410011, Hunan, Peoples R China.	494801611@qq.com; 16748191@qq.com; rummer925@163.com; liuwenliang@csu.edu.cn; dajiubei925@163.com; wufang4461@csu.edu.cn; chenchen1981412@hotmail.com	chen, chen/M-6561-2017	chen, chen/0000-0003-4569-6032	China National Natural Science Foundation [81000905, 81902351, 81972638]; Hunan Provincial Key Area RD Program [2019SK2253]; Hunan Provincial Natural Science Foundation [14JJ4014, 2019JJ50953]; CSCO Cancer Research Foundation [CSCO-Y-young2019-034, CSCO-2019Roche-073]	China National Natural Science Foundation(National Natural Science Foundation of China (NSFC)); Hunan Provincial Key Area RD Program; Hunan Provincial Natural Science Foundation(Natural Science Foundation of Hunan Province); CSCO Cancer Research Foundation	This study was funded by the China National Natural Science Foundation (No. 81000905, No. 81902351, and No. 81972638), the Hunan Provincial Key Area R&D Program (No. 2019SK2253), the Hunan Provincial Natural Science Foundation (No. 14JJ4014 and No. 2019JJ50953), and the CSCO Cancer Research Foundation (CSCO-Y-young2019-034 and CSCO-2019Roche-073).	Ahir M, 2016, BIOMATERIALS, V76, P115, DOI 10.1016/j.biomaterials.2015.10.044; Nieto MA, 2016, CELL, V166, P21, DOI 10.1016/j.cell.2016.06.028; Ayers D, 2015, J NUCLEIC ACIDS, V2015, DOI 10.1155/2015/143636; Bakirtzi K, 2011, GASTROENTEROLOGY, V141, P1749, DOI 10.1053/j.gastro.2011.07.038; Bartel DP, 2004, CELL, V116, P281, DOI 10.1016/S0092-8674(04)00045-5; Bhattacharyya A, 2014, PHYSIOL REV, V9…	159	22	22	4	10	HINDAWI LTD	LONDON	ADAM HOUSE, 3RD FLR, 1 FITZROY SQ, LONDON, W1T 5HF, ENGLAND	1942-0900	1942-0994		OXID MED CELL LONGEV	Oxidative Med. Cell. Longev.	APR 28	2020	2020
J	Shim, SH; Sur, S; Steele, R; Albert, CJ; Huang, C; Ford, DA; Ray, RB				Shim, So Hee; Sur, Subhayan; Steele, Robert; Albert, Carolyn J.; Huang, Chunfa; Ford, David A.; Ray, Ratna B.			Disrupting cholesterol esterification by bitter melon suppresses triple-negative breast cancer cell growth	MOLECULAR CARCINOGENESIS			English	Article						Acyl-CoA: cholesterol acyltransferase 1; cholesteryl ester; sterol regulatory element-binding proteins; triple-negative breast cancer	PROSTATE-CANCER; ESTER ACCUMULATION; PANCREATIC-CANCER; LIPID-METABOLISM; PROLIFERATION; LIPOGENESIS; EXPRESSION; BALANCE; ROLES	Triple negative breast cancer (TNBC) is aggressive with a worse prognosis. We have recently shown that bitter melon extract (BME) treatment was more effective in inhibition of TNBC tumor growth in mouse models as compared to ER positive breast tumor growth. Aberrant dysregulation of lipid metabolism is associated with breast cancer progression, however, anti-cancer mechanism of BME linking lipid …	[Shim, So Hee; Sur, Subhayan; Steele, Robert; Ray, Ratna B.] St Louis Univ, Dept Pathol, 1100 South Grand Blvd, St Louis, MO 63104 USA; [Albert, Carolyn J.; Ford, David A.] St Louis Univ, Biochem & Mol Biol, St Louis, MO 63104 USA; [Huang, Chunfa; Ray, Ratna B.] St Louis Univ, Internal Med, St Louis, MO 63104 USA		Ray, RB (通讯作者)，St Louis Univ, Dept Pathol, 1100 South Grand Blvd, St Louis, MO 63104 USA.	ratna.ray@health.slu.edu	Sur, Subhayan/GLR-4605-2022	Sur, Subhayan/0000-0002-4208-9694; Ray, Ratna/0000-0003-4477-6292	National Institutes of Health [R21CA198382, RR19232]; Saint Louis University Cancer Center Seed Grant; NATIONAL CANCER INSTITUTE [R21CA198382] Funding Source: NIH RePORTER	National Institutes of Health(United States Department of Health & Human ServicesNational Institutes of Health (NIH) - USA); Saint Louis University Cancer Center Seed Grant; NATIONAL CANCER INSTITUTE(United States Department of Health & Human ServicesNational Institutes of Health (NIH) - USANIH National Cancer Institute (NCI))	National Institutes of Health, Grant numbers: R21CA198382, RR19232; Saint Louis University Cancer Center Seed Grant	Alam MA, 2015, J LIPIDS, V2015, DOI 10.1155/2015/496169; Antalis CJ, 2011, CLIN EXP METASTAS, V28, P733, DOI 10.1007/s10585-011-9405-9; Antalis CJ, 2010, BREAST CANCER RES TR, V122, P661, DOI 10.1007/s10549-009-0594-8; Baenke F, 2013, DIS MODEL MECH, V6, P1353, DOI 10.1242/dmm.011338; Bao JS, 2016, ONCOL LETT, V12, P2409, DOI 10.3892/ol.2016.4988; Bartz R, 2007, J LIPID RES, V48, P837, DOI 10.119…	41	17	18	1	11	WILEY	HOBOKEN	111 RIVER ST, HOBOKEN 07030-5774, NJ USA	0899-1987	1098-2744		MOL CARCINOGEN	Mol. Carcinog.	NOV	2018	57	11
J	Manzo, T; Prentice, BM; Anderson, KG; Raman, A; Schalck, A; Codreanu, GS; Lauson, CBN; Tiberti, S; Raimondi, A; Jones, MA; Reyzer, M; Bates, BM; Spraggins, JM; Patterson, NH; McLean, JA; Rai, K; Tacchetti, C; Tucci, S; Wargo, JA; Rodighiero, S; Clise-Dwyer, K; Sherrod, SD; Kim, M; Navin, NE; Caprioli, RM; Greenberg, PD; Draetta, G; Nezi, L				Manzo, Teresa; Prentice, Boone M.; Anderson, Kristin G.; Raman, Ayush; Schalck, Aislyn; Codreanu, Gabriela S.; Lauson, Carina B. Nava; Tiberti, Silvia; Raimondi, Andrea; Jones, Marissa A.; Reyzer, Michelle; Bates, Breanna M.; Spraggins, Jeffrey M.; Patterson, Nathan H.; McLean, John A.; Rai, Kunal; Tacchetti, Carlo; Tucci, Sara; Wargo, Jennifer A.; Rodighiero, Simona; Clise-Dwyer, Karen; Sherrod,…			Accumulation of long-chain fatty acids in the tumor microenvironment drives dysfunction in intrapancreatic CD8(+) T cells	JOURNAL OF EXPERIMENTAL MEDICINE			English	Article							ENDOPLASMIC-RETICULUM STRESS; IMAGING MASS-SPECTROMETRY; PANCREATIC-CANCER; REGULATORY T; LIPID RAFTS; MITOCHONDRIA; METABOLISM; GLUCOSE; ACTIVATION; ANTIGEN	CD8(+) T cells are master effectors of antitumor immunity, and their presence at tumor sites correlates with favorable outcomes. However, metabolic constraints imposed by the tumor microenvironment (TME) can dampen their ability to control tumor progression. We describe lipid accumulation in the TME areas of pancreatic ductal adenocarcinoma (PDA) populated by CD8(+) T cells infiltrating both muri…	[Manzo, Teresa; Lauson, Carina B. Nava; Tiberti, Silvia; Rodighiero, Simona; Nezi, Luigi] IRCCS European Inst Oncol, Dept Expt Oncol, Milan, Italy; [Manzo, Teresa; Raman, Ayush; Rai, Kunal; Wargo, Jennifer A.; Draetta, Giulio; Nezi, Luigi] Univ Texas MD Anderson Canc Ctr, Dept Genom Med, Houston, TX 77030 USA; [Prentice, Boone M.; Jones, Marissa A.; Reyzer, Michelle; Spraggins, Jeffrey M.; Patter…		Manzo, T; Nezi, L (通讯作者)，IRCCS European Inst Oncol, Dept Expt Oncol, Milan, Italy.; Manzo, T; Nezi, L (通讯作者)，Univ Texas MD Anderson Canc Ctr, Dept Genom Med, Houston, TX 77030 USA.	teresa.manzo@ieo.it; luigi.nezi@ieo.it	Anderson, Kristin/AAD-3100-2022; Raman, Ayush/AAR-6165-2021	Anderson, Kristin/0000-0001-9263-4438; Raman, Ayush/0000-0003-2872-2307; TACCHETTI, CARLO/0000-0003-4602-000X; Jones, Marissa A./0000-0002-9346-727X; Tiberti, Silvia/0000-0003-2141-2365; Manzo, Teresa/0000-0001-8552-3625; Rodighiero, Simona/0000-0003-4236-7823; Spraggins, Jeffrey/0000-0001-9198-5498; Prentice, Boone/0000-0002-1927-9457; Schalck, Aislyn/0000-0002-4020-1822; Rai, Kunal/0000-0003-23…	University of Texas MD Anderson Cancer Center Pancreatic Moon Shot; Cancer Prevention and Research Institute of Texas [RP160471]; US Department of Defense [W81XWH-11-1-0418]; Associazione Italiana per la Ricerca sul Cancro StartUp grant; National Institutes of Health/National Institute of General Medical Sciences [P41 GM103391-08]; National Institutes of Health/National Institute of Diabetes and …	University of Texas MD Anderson Cancer Center Pancreatic Moon Shot; Cancer Prevention and Research Institute of Texas; US Department of Defense(United States Department of Defense); Associazione Italiana per la Ricerca sul Cancro StartUp grant(Fondazione AIRC per la ricerca sul cancro); National Institutes of Health/National Institute of General Medical Sciences(United States Department of Health…	This work was supported by the University of Texas MD Anderson Cancer Center Pancreatic Moon Shot to G. Draetta, Cancer Prevention and Research Institute of Texas grant RP160471 to G. Draetta, US Department of Defense grant W81XWH-11-1-0418 to G. Draetta, Associazione Italiana per la Ricerca sul Cancro StartUp grant to T. Manzo and core funding from IRCCS European Institute of Oncology to L. Nezi…	Angelin A, 2017, CELL METAB, V25, P1282, DOI 10.1016/j.cmet.2016.12.018; Aon MA, 2015, FRONT PHYSIOL, V6, DOI 10.3389/fphys.2015.00094; Aon MA, 2014, FRONT PHYSIOL, V5, DOI 10.3389/fphys.2014.00282; Bailey P, 2016, NATURE, V531, P47, DOI 10.1038/nature16965; Beatty GL, 2015, GASTROENTEROLOGY, V149, P201, DOI 10.1053/j.gastro.2015.04.010; Beatty GL, 2014, ONCOIMMUNOLOGY, V3, DOI 10.4161/21624011.2…	106	28	29	9	18	ROCKEFELLER UNIV PRESS	NEW YORK	950 THIRD AVE, 2ND FLR, NEW YORK, NY 10022 USA	0022-1007	1540-9538		J EXP MED	J. Exp. Med.	AUG	2020	217	8
J	Bukowski, K; Kciuk, M; Kontek, R				Bukowski, Karol; Kciuk, Mateusz; Kontek, Renata			Mechanisms of Multidrug Resistance in Cancer Chemotherapy	INTERNATIONAL JOURNAL OF MOLECULAR SCIENCES			English	Review						cancer; multidrug resistance; chemotherapeutics; inhibitors; P-glycoprotein; drug metabolism; growth factors; DNA repair; epigenetic alterations; microRNA	DNA-REPAIR PATHWAYS; P-GLYCOPROTEIN; BREAST-CANCER; CHROMOSOME REASSORTMENTS; EPIGENETIC MODIFICATIONS; MESENCHYMAL TRANSITION; AUTOCRINE PRODUCTION; PANCREATIC-CANCER; DRUG-RESISTANCE; PHASE-I	Cancer is one of the main causes of death worldwide. Despite the significant development of methods of cancer healing during the past decades, chemotherapy still remains the main method for cancer treatment. Depending on the mechanism of action, commonly used chemotherapeutic agents can be divided into several classes (antimetabolites, alkylating agents, mitotic spindle inhibitors, topoisomerase …	[Bukowski, Karol; Kciuk, Mateusz; Kontek, Renata] Univ Lodz, Fac Biol & Environm Protect, Dept Mol Biotechnol & Genet, 12-16 Banacha St, PL-90237 Lodz, Poland		Bukowski, K (通讯作者)，Univ Lodz, Fac Biol & Environm Protect, Dept Mol Biotechnol & Genet, 12-16 Banacha St, PL-90237 Lodz, Poland.	karol.bukowski@unilodz.eu; mateusz.kciuk@unilodz.eu; renata.kontek@biol.uni.lodz.pl		Kciuk, Mateusz/0000-0002-8616-3825; Bukowski, Karol/0000-0003-2517-9898; Kontek, Renata/0000-0003-2859-9839				Aksoy M, 2018, TOXIN REV, V37, P251, DOI 10.1080/15569543.2017.1345945; Alagpulinsa DA, 2014, FRONT ONCOL, V4, DOI 10.3389/fonc.2014.00289; Albarakati N, 2015, MOL ONCOL, V9, P204, DOI 10.1016/j.molonc.2014.08.001; Bansal A, 2018, J CELL BIOL, V217, P2291, DOI 10.1083/jcb.201804161; Bax BD, 2019, J MOL BIOL, V431, P3427, DOI 10.1016/j.jmb.2019.07.008; Campos SM, 2004, ONCOLOGIST, V9, P126, DOI 10…	125	215	221	99	183	MDPI	BASEL	ST ALBAN-ANLAGE 66, CH-4052 BASEL, SWITZERLAND		1422-0067		INT J MOL SCI	Int. J. Mol. Sci.	MAY	2020	21	9
J	Payandeh, Z; Tazehkand, AP; Barati, G; Pouremamali, F; Kahroba, H; Baradaran, B; Samadi, N				Payandeh, Zahra; Tazehkand, Abbas Pirpour; Barati, Ghasem; Pouremamali, Farhad; Kahroba, Houman; Baradaran, Behzad; Samadi, Nasser			Role of Nrf2 and mitochondria in cancer stem cells; in carcinogenesis, tumor progression, and chemoresistance	BIOCHIMIE			English	Article						CSCs; Nrf2; Mitochondria; ROS; Oncogene	TRANSCRIPTION FACTOR NRF2; CARCINOMA A549 CELLS; OXIDATIVE STRESS; DOWN-REGULATION; PANCREATIC-CANCER; GENE-EXPRESSION; INCREASED SUSCEPTIBILITY; BEL-7402/ADM CELLS; KEAP1-NRF2 PATHWAY; SIGNALING PATHWAY	Cancer stem cells (CSCs) are rare sub-population in tumor mass with self-renewal and differentiation abilities; CSCs are considered as the main cells which are responsible for tumor metastasis, cancer recurrence, and chemo/radio-resistance. CSCs are believed to contain low mitochondria in quantity, high concentration of nuclear factor erythroid 2-related factor 2 (Nrf2), and low reactive oxygen s…	[Payandeh, Zahra; Baradaran, Behzad] Tabriz Univ Med Sci, Immunol Res Ctr, Tabriz, Iran; [Tazehkand, Abbas Pirpour; Samadi, Nasser] Tabriz Univ Med Sci, Dept Biochem & Clin Labs, Fac Med, Tabriz, Iran; [Kahroba, Houman] Tabriz Univ Med Sci, Biomed Inst, Mol Med Res Ctr, Tabriz, Iran; [Kahroba, Houman; Samadi, Nasser] Tabriz Univ Med Sci, Fac Adv Med Sci, Dept Mol Med, Tabriz, Iran; [Barati, Ghase…		Payandeh, Z; Baradaran, B (通讯作者)，Tabriz Univ Med Sci, Immunol Res Ctr, Tabriz, Iran.	zpayandeh58@yahoo.com; baradaranb@tbzmed.ac.ir	Baradaran, Behzad/AAQ-5177-2020	Baradaran, Behzad/0000-0002-8642-6795	Iran National Science Foundation (INSF), Iran [97021150]; Tabriz University of Medical Sciences, Tabriz, Iran [61892]	Iran National Science Foundation (INSF), Iran; Tabriz University of Medical Sciences, Tabriz, Iran	This work was financially supported by grants from the Iran National Science Foundation (INSF), Iran (project no. 97021150) and Tabriz University of Medical Sciences, Tabriz, Iran (project no. 61892). We gratefully acknowledge them for their contribution to this study.	Achuthan S, 2011, J BIOL CHEM, V286, P37813, DOI 10.1074/jbc.M110.200675; AISENBERG AC, 1957, J BIOL CHEM, V224, P1099; Andrzejewski S, 2014, CANCER METAB, V2, DOI 10.1186/2049-3002-2-12; Anedda A, 2013, FREE RADICAL BIO MED, V61, P395, DOI 10.1016/j.freeradbiomed.2013.04.007; [Anonymous], 2017, STEM CELL TRANSL MED, DOI DOI 10.5966/sctm.2015-0225; Arlt A, 2013, ONCOGENE, V32, P4825, DOI 10.1038/…	224	15	16	4	13	ELSEVIER FRANCE-EDITIONS SCIENTIFIQUES MEDICALES ELSEVIER	ISSY-LES-MOULINEAUX	65 RUE CAMILLE DESMOULINS, CS50083, 92442 ISSY-LES-MOULINEAUX, FRANCE	0300-9084	1638-6183		BIOCHIMIE	Biochimie	DEC	2020	179
J	Vasconcelos-dos-Santos, A; de Queiroz, RM; Rodrigues, BD; Todeschini, AR; Dias, WB				Vasconcelos-dos-Santos, Andreia; de Queiroz, Rafaela Muniz; Rodrigues, Bruno da Costa; Todeschini, Adriane R.; Dias, Wagner B.			Hyperglycemia and aberrant O-GlcNAcylation: contributions to tumor progression	JOURNAL OF BIOENERGETICS AND BIOMEMBRANES			English	Review						Hyperglycemia; Cancer; O-GlcNAcylation; Hexosamine biosynthetic pathway	NF-KAPPA-B; HEXOSAMINE BIOSYNTHETIC-PATHWAY; TRANSCRIPTION FACTOR SP1; PROSTATE-CANCER CELLS; HIGH GLUCOSE-LEVELS; INDUCED INSULIN-RESISTANCE; BREAST-CANCER; PANCREATIC-CANCER; GLCNAC MODIFICATION; DIABETES-MELLITUS	A number of cancer types have shown an increased prevalence and a higher mortality rate in patients with hyperglycemic associated pathologies. Although the correlation between diabetes and cancer incidence has been increasingly reported, the underlying molecular mechanisms beyond this association are not yet fully understood. Recent studies have suggested that high glucose levels support tumor pr…	[Vasconcelos-dos-Santos, Andreia; de Queiroz, Rafaela Muniz; Rodrigues, Bruno da Costa; Todeschini, Adriane R.; Dias, Wagner B.] Univ Fed Rio de Janeiro, Inst Biofis Carlos Chagas Filho, BR-21941902 Rio De Janeiro, Brazil		Dias, WB (通讯作者)，Univ Fed Rio de Janeiro, Inst Biofis Carlos Chagas Filho, BR-21941902 Rio De Janeiro, Brazil.	diaswb@biof.ufrj.br	Todeschini, Adriane/AAG-8128-2020; Dias, Wagner/B-1401-2016; Todeschini, Adriane Regina/ABC-9165-2020	Todeschini, Adriane Regina/0000-0002-6049-2751; Muniz de Queiroz, Rafaela/0000-0001-5962-9071; Rodrigues, Bruno/0000-0002-3888-4919; Dias, Wagner/0000-0002-8378-8846	Conselho Nacional de Desenvolvimento Cientifico e Tecnologico (CNPq); Coordenacao de Aperfeicoamento de Pessoal de Nivel Superior (CAPES); Fundacao de Amparo a Pesquisa do Estado do Rio de Janeiro (FAPERJ); Fundacao do Cancer	Conselho Nacional de Desenvolvimento Cientifico e Tecnologico (CNPq)(Conselho Nacional de Desenvolvimento Cientifico e Tecnologico (CNPQ)); Coordenacao de Aperfeicoamento de Pessoal de Nivel Superior (CAPES)(Coordenacao de Aperfeicoamento de Pessoal de Nivel Superior (CAPES)); Fundacao de Amparo a Pesquisa do Estado do Rio de Janeiro (FAPERJ)(Fundacao Carlos Chagas Filho de Amparo a Pesquisa do E…	The authors thank Dr. Frederico Alisson Silva for the critical review of the manuscript. This work was supported by Conselho Nacional de Desenvolvimento Cientifico e Tecnologico (CNPq), Coordenacao de Aperfeicoamento de Pessoal de Nivel Superior (CAPES), Fundacao de Amparo a Pesquisa do Estado do Rio de Janeiro (FAPERJ) and Fundacao do Cancer.	Alisson-Silva F, 2013, PLOS ONE, V8, DOI 10.1371/journal.pone.0060471; Flores-Lopez LA, 2016, CELL ONCOL, V39, P365, DOI 10.1007/s13402-016-0282-8; Banerjee S, 2013, J BIOL CHEM, V288, P33927, DOI 10.1074/jbc.M113.500983; Bao B, 2012, CANCER PREV RES, V5, P355, DOI 10.1158/1940-6207.CAPR-11-0299; Beckman JA, 2002, JAMA-J AM MED ASSOC, V287, P2570, DOI 10.1001/jama.287.19.2570; Beishline K, 2015, …	157	22	22	1	13	SPRINGER/PLENUM PUBLISHERS	NEW YORK	233 SPRING ST, NEW YORK, NY 10013 USA	0145-479X	1573-6881		J BIOENERG BIOMEMBR	J. Bioenerg. Biomembr.	JUN	2018	50	3
J	Fujioka, R; Mochizuki, N; Ikeda, M; Sato, A; Nomura, S; Owade, S; Yomoda, S; Tsuchihara, K; Kishino, S; Esumi, H				Fujioka, Rumi; Mochizuki, Nobuo; Ikeda, Masafumi; Sato, Akihiro; Nomura, Shogo; Owade, Satoshi; Yomoda, Satoshi; Tsuchihara, Katsuya; Kishino, Satoshi; Esumi, Hiroyasu			Change in plasma lactate concentration during arctigenin administration in a phase I clinical trial in patients with gemcitabine-refractory pancreatic cancer	PLOS ONE			English	Article							SPRAGUE-DAWLEY RATS; NUTRIENT DEPRIVATION; CELLS; TOLERANCE; STARVATION; GLUCOSE; INFLAMMATION; METABOLISM; THERAPY; PATHWAY	Arctigenin is evaluated for antitumor efficacy in patients with pancreatic cancer. It has an inhibitory activity on mitochondrial complex I .Therefore, plasma lactate level of patients after arctigenin administration was evaluated for biomarker of clinical response and/or adverse effect. Plasma lactate level in 15 patients enrolled in a Phase I clinical trial of GBS-01 rich in arctigenin was anal…	[Fujioka, Rumi; Tsuchihara, Katsuya] Natl Canc Ctr, Exploratory Oncol & Clin Trial Ctr, Div Translat Res, Kashiwa, Chiba, Japan; [Mochizuki, Nobuo; Kishino, Satoshi] Meiji Pharmaceut Univ, Dept Medicat Use Anal & Clin Res, Tokyo, Japan; [Ikeda, Masafumi] Natl Canc Ctr, Dept Hepatobiliary & Pancreat Oncol, Hosp East, Kashiwa, Chiba, Japan; [Sato, Akihiro] Natl Canc Ctr, Clin Res Support Off, Hosp …		Esumi, H (通讯作者)，Tokyo Univ Sci, Res Inst Biomed Sci, Noda, Chiba, Japan.	hesumi@rs.tus.ac.jp		Nomura, Shogo/0000-0001-8734-6984	Ministry of Health, Labor and Welfare and Project for Development of Innovative Research on Cancer Therapeutics from Ministry of Education, Culture, Sports, Science and Technology; Kracie Pharmaceutical Company	Ministry of Health, Labor and Welfare and Project for Development of Innovative Research on Cancer Therapeutics from Ministry of Education, Culture, Sports, Science and Technology; Kracie Pharmaceutical Company	This work was supported in part by grants for Clinical Trial on Development of New Drugs and Medical Devices from the Ministry of Health, Labor and Welfare and Project for Development of Innovative Research on Cancer Therapeutics from Ministry of Education, Culture, Sports, Science and Technology. S. Kishino have received the commissioned research funding from Kracie Pharmaceutical Company within…	Antunes IF, 2012, MOL PHARMACEUT, V9, P3277, DOI 10.1021/mp300327w; Awale S, 2006, CANCER RES, V66, P1751, DOI 10.1158/0008-5472.CAN-05-3143; Calixto RD, 2014, BIOL SPORT, V31, P289, DOI 10.5604/20831862.1127287; El Hage M, 2013, NEUROSCIENCE, V248, P243, DOI 10.1016/j.neuroscience.2013.05.064; Esumi H, 2004, CANCER SCI, V95, P685, DOI 10.1111/j.1349-7006.2004.tb03330.x; Heestand GM, 2015, J CLIN…	24	5	5	0	5	PUBLIC LIBRARY SCIENCE	SAN FRANCISCO	1160 BATTERY STREET, STE 100, SAN FRANCISCO, CA 94111 USA	1932-6203			PLOS ONE	PLoS One	JUN 1	2018	13	6
J	Yazal, T; Bailleul, J; Ruan, YJ; Sung, D; Chu, F; Palomera, D; Dao, A; Sehgal, A; Gurunathan, V; Aryan, L; Eghbali, M; Vlashi, E				Yazal, Taha; Bailleul, Justine; Ruan, Yangjingyi; Sung, David; Chu, Fang-, I; Palomera, Daisy; Dao, Amy; Sehgal, Anahita; Gurunathan, Vibha; Aryan, Laila; Eghbali, Mansoureh; Vlashi, Erina			Radiosensitizing Pancreatic Cancer via Effective Autophagy Inhibition	MOLECULAR CANCER THERAPEUTICS			English	Article							TUMOR-CELLS; STEM-CELLS; RADIATION; RESISTANCE; RADIORESISTANCE; GEMCITABINE; DISCOVERY; SURVIVAL; NETWORK; POTENT	Despite aggressive treatments, pancreatic ductal adenocarcinoma (PDAC) remains an intractable disease, largely because it is refractory to therapeutic interventions. To overcome its nutrient poor microenvironment, PDAC heavily relies on autophagy for metabolic needs to promote tumor growth and survival. Here, we explore autophagy inhibition as a method to enhance the effects of radiotherapy on PD…	[Yazal, Taha; Bailleul, Justine; Ruan, Yangjingyi; Sung, David; Chu, Fang-, I; Palomera, Daisy; Dao, Amy; Sehgal, Anahita; Gurunathan, Vibha; Vlashi, Erina] Univ Calif Los Angeles, David Geffen Sch Med, Dept Radiat Oncol, 200 UCLA Med Plaza,Suite B265, Los Angeles, CA 90095 USA; [Aryan, Laila; Eghbali, Mansoureh] Univ Calif Los Angeles, David Geffen Sch Med, Dept Anesthesiol & Perioperat Med, Los…		Vlashi, E (通讯作者)，Univ Calif Los Angeles, David Geffen Sch Med, Dept Radiat Oncol, 200 UCLA Med Plaza,Suite B265, Los Angeles, CA 90095 USA.	evlashi@mednet.ucla.edu		Sung, David/0000-0001-5400-8428; Bailleul, Justine/0000-0002-3974-1928	NIH/National Institute of General Medical Sciences	NIH/National Institute of General Medical Sciences(United States Department of Health & Human ServicesNational Institutes of Health (NIH) - USANIH National Institute of General Medical Sciences (NIGMS))	D. Palomera reports grants from NIH/National Institute of General Medical Sciences during the conduct of the study. No disclosures were reported by the other authors.	Akin D, 2014, AUTOPHAGY, V10, P2021, DOI 10.4161/auto.32229; Amaravadi RK, 2019, CANCER DISCOV, V9, P1167, DOI 10.1158/2159-8290.CD-19-0292; Azad MB, 2009, ANTIOXID REDOX SIGN, V11, P777, DOI 10.1089/ARS.2008.2270; Bailey P, 2016, NATURE, V531, P47, DOI 10.1038/nature16965; Bates D, 2015, J STAT SOFTW, V67, P1, DOI 10.18637/jss.v067.i01; BENJAMINI Y, 1995, J R STAT SOC B, V57, P289, DOI 10.1111/j…	58	1	1	2	2	AMER ASSOC CANCER RESEARCH	PHILADELPHIA	615 CHESTNUT ST, 17TH FLOOR, PHILADELPHIA, PA 19106-4404 USA	1535-7163	1538-8514		MOL CANCER THER	Mol. Cancer Ther.	JAN	2022	21	1
J	Lee, MS; Lee, AR; Jung, MA; Lee, IH; Choi, JH; Chung, HW; Jeong, SW; Nahm, SS; Eom, KD				Lee, Min-Su; Lee, Ah-Ra; Jung, Mi-Ae; Lee, In-Hye; Choi, Ji-Hye; Chung, Hyun-Woo; Jeong, Soon-Wuk; Nahm, Sang-Soep; Eom, Ki-Dong			CHARACTERIZATION OF PHYSIOLOGIC F-18-FDG UPTAKE WITH PET-CT IN DOGS	VETERINARY RADIOLOGY & ULTRASOUND			English	Article						F-18-FDG; dog; PET/CT; physiologic F-18-FDG uptake; SUV	POSITRON-EMISSION-TOMOGRAPHY; STANDARDIZED UPTAKE VALUE; FDG UPTAKE; METABOLISM; RELEVANCE; ONCOLOGY; LESIONS; BENIGN; FUSION; CANCER	We evaluated the whole body distribution of 2-deoxy-2-[18F] fluoro-D-glucose (F-18-FDG) in seven beagle dogs using positron emission tomography/computed tomography. The mean and maximum standard uptake values (SUV) for various tissues were computed. The SUV of the aortic blood pool was 0.65 +/- 0.19. Moderate uptake was present in brain (3.40 +/- 1.01). Mild uptake was present in orbital muscles,…	[Lee, Min-Su; Lee, Ah-Ra; Jung, Mi-Ae; Lee, In-Hye; Eom, Ki-Dong] Konkuk Univ, Dept Vet Radiol & Diagnost Imaging, Coll Vet Med, Seoul 143701, South Korea; [Jeong, Soon-Wuk] Konkuk Univ, Dept Vet Surg, Coll Vet Med, Seoul 143701, South Korea; [Nahm, Sang-Soep] Konkuk Univ, Dept Vet Anat, Coll Vet Med, Seoul 143701, South Korea; [Chung, Hyun-Woo] Konkuk Univ, Med Ctr, Dept Nucl Med, Seoul 143701, …		Eom, KD (通讯作者)，Konkuk Univ, Dept Vet Radiol & Diagnost Imaging, Coll Vet Med, 1 Hwayang Dong, Seoul 143701, South Korea.	eomkd@konkuk.ac.kr	Park, Nohwon/D-7464-2011; jeong, soon-wuk/D-2957-2011; Chung, Hyun Woo/V-8612-2019	Park, Nohwon/0000-0003-3433-0190; Eom, Kidong/0000-0001-5032-5311; jeong, soon-wuk/0000-0002-2462-1181; Nahm, Sang-Soep/0000-0002-0519-580X	Ministry of Education, Science and Technology [KRF-2008-314-E00250]	Ministry of Education, Science and Technology(Ministry of Education, Science & Technology (MoST), Republic of Korea)	This research was supported by Basic Science Research Program through the National Research Foundation of Korea (NRF) funded by the Ministry of Education, Science and Technology (KRF-2008-314-E00250). [Correction added after online publication 28 July 2010: Grant number corrected.]	Alkire MT, 1997, ANESTHESIOLOGY, V86, P549, DOI 10.1097/00000542-199703000-00006; Blodgett TM, 2007, RADIOLOGY, V242, P360, DOI 10.1148/radiol.2422051113; Cohade C, 2003, SEMIN NUCL MED, V33, P228, DOI 10.1053/snuc.2003.127312; Coleman RE, 2000, NUCL MED BIOL, V27, P689, DOI 10.1016/S0969-8051(00)00139-6; Delbeke D, 1998, ARCH SURG-CHICAGO, V133, P510, DOI 10.1001/archsurg.133.5.510; Engel H, 199…	27	30	30	0	6	WILEY	HOBOKEN	111 RIVER ST, HOBOKEN 07030-5774, NJ USA	1058-8183	1740-8261		VET RADIOL ULTRASOUN	Vet. Radiol. Ultrasound	NOV-DEC	2010	51	6
J	Navarro, G; Allard, C; Xu, WW; Mauvais-Jarvis, F				Navarro, Guadalupe; Allard, Camille; Xu, Weiwei; Mauvais-Jarvis, Franck			The Role of Androgens in Metabolism, Obesity, and Diabetes in Males and Females	OBESITY			English	Review							POLYCYSTIC-OVARY-SYNDROME; HORMONE-BINDING GLOBULIN; ENDOGENOUS SEX-HORMONES; BETA-CELL FUNCTION; INSULIN SENSITIVITY; DEPRIVATION THERAPY; PROSTATE-CANCER; HEPATIC STEATOSIS; BODY-COMPOSITION; MALE-MICE	ObjectiveIn men, androgen deprivation contributes to the development of metabolic syndrome and type 2 diabetes (T2D). In women, androgen excess predisposes to insulin resistance and T2D. There is a bidirectional modulation of glucose homeostasis by androgens in males and females that is analyzed in this review. MethodsWe reviewed the literature in both rodents and humans on the role of androgens …	[Navarro, Guadalupe] Stanford Univ, Dept Med, Div Endocrinol & Metab, Stanford, CA 94305 USA; [Allard, Camille; Xu, Weiwei; Mauvais-Jarvis, Franck] Tulane Univ, Sch Med, Hlth Sci Ctr, Sect Endocrinol & Metab, New Orleans, LA 70112 USA		Mauvais-Jarvis, F (通讯作者)，Tulane Univ, Sch Med, Hlth Sci Ctr, Sect Endocrinol & Metab, 1430 Tulane Ave, New Orleans, LA 70112 USA.	fmauvais@tulane.edu		Allard, Camille/0000-0002-2198-6011	National Institutes of Health [DK074970, HD044405]; American Heart Association [11IRG5570010]; American Diabetes Association [7-13-BS101]; Price-Goldsmith Chair in Nutrition at Tulane University Health Sciences Center; EUNICE KENNEDY SHRIVER NATIONAL INSTITUTE OF CHILD HEALTH & HUMAN DEVELOPMENT [P50HD044405] Funding Source: NIH RePORTER; NATIONAL INSTITUTE OF DIABETES AND DIGESTIVE AND KIDNEY DI…	National Institutes of Health(United States Department of Health & Human ServicesNational Institutes of Health (NIH) - USA); American Heart Association(American Heart Association); American Diabetes Association(American Diabetes Association); Price-Goldsmith Chair in Nutrition at Tulane University Health Sciences Center; EUNICE KENNEDY SHRIVER NATIONAL INSTITUTE OF CHILD HEALTH & HUMAN DEVELOPMEN…	National Institutes of Health (DK074970, HD044405), the American Heart Association (11IRG5570010), the American Diabetes Association (7-13-BS101), and the Price-Goldsmith Chair in Nutrition at Tulane University Health Sciences Center.	Achard C., 1921, B ACAD NATL MED, V86, P51; ANDERSSON B, 1994, DIABETES CARE, V17, P405, DOI 10.2337/diacare.17.5.405; Basaria S, 2006, CANCER-AM CANCER SOC, V106, P581, DOI 10.1002/cncr.21642; BJORNTORP P, 1992, ANN MED, V24, P15, DOI 10.3109/07853899209164140; Bojesen A, 2006, DIABETES CARE, V29, P1591, DOI 10.2337/dc06-0145; BOUCHARD C, 1993, ENDOCR REV, V14, P72, DOI 10.1210/er.14.1.72; Corbo…	79	121	130	1	31	WILEY	HOBOKEN	111 RIVER ST, HOBOKEN 07030-5774, NJ USA	1930-7381	1930-739X		OBESITY	Obesity	APR	2015	23	4
J	Abu-Izneid, T; Rauf, A; Shariati, MA; Khalil, AA; Imran, M; Rebezov, M; Uddin, MS; Mahomoodally, MF; Rengasamy, KRR				Abu-Izneid, Tareq; Rauf, Abdur; Shariati, Mohammad Ali; Khalil, Anees Ahmed; Imran, Muhammad; Rebezov, Maksim; Uddin, Md Sahab; Mahomoodally, Mohamad Fawzi; Rengasamy, Kannan R. R.			Sesquiterpenes and their derivatives-natural anticancer compounds: An update	PHARMACOLOGICAL RESEARCH			English	Review						Sesquiterpene; Sesquiterpene derivatives; Anticancer therapy; NF-kB modulator; Structure activity relationship	CELL-CYCLE ARREST; CASPASE-DEPENDENT APOPTOSIS; BETA-CARYOPHYLLENE OXIDE; BLADDER-CANCER CELLS; PARTHENOLIDE INDUCES APOPTOSIS; NANOSTRUCTURED LIPID CARRIER; OVARIAN-CARCINOMA CELLS; TRAIL-INDUCED APOPTOSIS; HUMAN LUNG-CANCER; FACTOR-KAPPA-B	Sesquiterpenes belong to the largest group of plant secondary metabolites, which consist of three isoprene building units. These compounds are widely distributed in various angiosperms, a few gymnosperms and bryophytes. Sesquiterpenes and their allied derivatives are bio-synthesized in various plant parts including leaves, fruits and roots. These plant-based metabolites are predominantly identifi…	[Abu-Izneid, Tareq] Al Ain Univ, Coll Pharm, Pharmaceut Sci Dept, Al Ain, U Arab Emirates; [Rauf, Abdur] Univ Swabi, Dept Chem, Khyber Pakhtunkhwa, Pakistan; [Shariati, Mohammad Ali] First Cossack Univ, KG Razumovsky Moscow State Univ Technol & Managem, Moscow, Russia; [Khalil, Anees Ahmed; Imran, Muhammad] Univ Lahore, Univ Inst Diet & Nutr Sci, Fac Allied Hlth Sci, Lahore, Pakistan; [Rebezov, M…		Rengasamy, KRR (通讯作者)，Ton Duc Thang Univ, Ho Chi Minh City, Vietnam.	rengasamy.kannan@tdtu.edu.vn	Rebezov, Maksim/E-5487-2016; Rengasamy, Kannan RR/AAA-9792-2020; Uddin, Md. Sahab/Q-2315-2015	Rebezov, Maksim/0000-0003-0857-5143; Rengasamy, Kannan RR/0000-0001-7205-7389; Shariati, Mohammad Ali/0000-0001-9376-5771; Uddin, Md. Sahab/0000-0002-0805-7840				Abdelwahab SI, 2011, LEUKEMIA RES, V35, P268, DOI 10.1016/j.leukres.2010.07.025; Abdelwahab SI, 2010, EXP TOXICOL PATHOL, V62, P461, DOI 10.1016/j.etp.2009.06.005; Abdul AB, 2009, INT J GYNECOL CANCER, V19, P1004, DOI 10.1111/IGC.0b013e3181a83b51; Abu-Izneid T, 2020, NAT PROD RES, V34, P553, DOI 10.1080/14786419.2018.1489387; Abu-Izneid T, 2018, BIOMED RES INT, V2018, DOI 10.1155/2018/3868070; Ah…	158	22	22	13	26	ACADEMIC PRESS LTD- ELSEVIER SCIENCE LTD	LONDON	24-28 OVAL RD, LONDON NW1 7DX, ENGLAND	1043-6618	1096-1186		PHARMACOL RES	Pharmacol. Res.	NOV	2020	161
J	Yin, QM; Su, ZH; Wang, G; Li, H; Lian, GJ				Yin Qianmei; Su Zehong; Wang Guang; Li Hui; Lian, Gaojian			Recent advances in the role of Th17/Treg cells in tumor immunity and tumor therapy	IMMUNOLOGIC RESEARCH			English	Review						Th17 cells; Treg cells; Metabolic regulation; Immune checkpoint therapy; Cancer treatment	REGULATORY T-CELLS; TH17 CELLS; TREG CELLS; PANCREATIC-CANCER; TGF-BETA; CLINICAL-RELEVANCE; INDUCE APOPTOSIS; OVARIAN-CANCER; PROMOTES; METABOLISM	Th17 and Treg cells play an important role in regulating tissue inflammation and maintaining the stability of the immune system. They regulate inflammatory responses, participate in the occurrence and development of autoimmune diseases and tumors, and determine the disease progress. Malignant tumor is one of the diseases with the highest mortality rate in the world. However, the efficacy of tradi…	[Yin Qianmei; Su Zehong; Wang Guang; Li Hui; Lian, Gaojian] Univ South China, Hengyang Med Sch, Hengyang City 421001, Hunan, Peoples R China; [Su Zehong] Univ South China, Dept Educ, Key Lab Ecol Environm & Crit Human Dis Prevent Hu, Hengyang City 421001, Hunan, Peoples R China		Lian, GJ (通讯作者)，Univ South China, Hengyang Med Sch, Hengyang City 421001, Hunan, Peoples R China.	liansue@163.com			Natural Science Foundation of Hunan Province [2019JJ40242]; key grant of research and development in Hunan Province [2020DK2002]; Scientific Innovative Projects of University of South China [193YXC026]; Innovative Platform of Hunan Province Department of Education [20K107]	Natural Science Foundation of Hunan Province(Natural Science Foundation of Hunan Province); key grant of research and development in Hunan Province; Scientific Innovative Projects of University of South China; Innovative Platform of Hunan Province Department of Education	This work was supported by 2019JJ40242 from Natural Science Foundation of Hunan Province, key grant of research and development in Hunan Province (2020DK2002), 193YXC026 from Scientific Innovative Projects of University of South China, and Innovative Platform of Hunan Province Department of Education (20K107).	Acosta-Rodriguez EV, 2007, NAT IMMUNOL, V8, P942, DOI 10.1038/ni1496; Aggarwal S, 2003, J BIOL CHEM, V278, P1910, DOI 10.1074/jbc.M207577200; Amicarella F, 2017, GUT, V66, P692, DOI 10.1136/gutjnl-2015-310016; Ballke C, 2016, PLOS ONE, V11, DOI 10.1371/journal.pone.0148826; Betts G, 2007, BRIT J CANCER, V96, P1849, DOI 10.1038/sj.bjc.6603824; Bi LX, 2016, J TRANSL MED, V14, DOI 10.1186/s12967-016…	157	2	2	4	16	HUMANA PRESS INC	TOTOWA	999 RIVERVIEW DRIVE SUITE 208, TOTOWA, NJ 07512 USA	0257-277X	1559-0755		IMMUNOL RES	Immunol. Res.	OCT	2021	69	5
J	Woitek, R; Gallagher, FA				Woitek, Ramona; Gallagher, Ferdia A.			The use of hyperpolarised C-13-MRI in clinical body imaging to probe cancer metabolism	BRITISH JOURNAL OF CANCER			English	Review							MAGNETIC-RESONANCE-SPECTROSCOPY; ANDROGEN-DEPRIVATION THERAPY; EARLY TREATMENT RESPONSE; PROTON MR SPECTROSCOPY; PROSTATE-CANCER; BREAST-CANCER; NEOADJUVANT CHEMOTHERAPY; TUMOR RESPONSE; PYRUVATE-CARBOXYLASE; PET	Metabolic reprogramming is one of the hallmarks of cancer and includes the Warburg effect, which is exhibited by many tumours. This can be exploited by positron emission tomography (PET) as part of routine clinical cancer imaging. However, an emerging and alternative method to detect altered metabolism is carbon-13 magnetic resonance imaging (MRI) following injection of hyperpolarised [1-C-13]pyr…	[Woitek, Ramona; Gallagher, Ferdia A.] Univ Cambridge, Dept Radiol, Cambridge, England; [Woitek, Ramona] Med Univ Vienna, Dept Biomed Imaging & Image Guided Therapy, Vienna, Austria; [Woitek, Ramona; Gallagher, Ferdia A.] Canc Res UK Cambridge Ctr, Cambridge, England		Woitek, R (通讯作者)，Univ Cambridge, Dept Radiol, Cambridge, England.; Woitek, R (通讯作者)，Med Univ Vienna, Dept Biomed Imaging & Image Guided Therapy, Vienna, Austria.; Woitek, R (通讯作者)，Canc Res UK Cambridge Ctr, Cambridge, England.	Rw585@cam.ac.uk		Woitek, Ramona/0000-0002-9146-9159	Cancer Research UK; Mark Foundation for Cancer Research; Cancer Research UK Cambridge Centre [C9685/A25177]	Cancer Research UK(Cancer Research UK); Mark Foundation for Cancer Research; Cancer Research UK Cambridge Centre	The funding was provided by Cancer Research UK, the Mark Foundation for Cancer Research, and Cancer Research UK Cambridge Centre (Grant C9685/A25177).	Abeyakoon O, 2019, BJR CASE REP, V5, DOI 10.1259/bjrcr.20190026; Aggarwal R, 2017, EUR UROL, V72, P1028, DOI 10.1016/j.eururo.2017.07.022; Alberro JA, 2018, LANCET ONCOL, V19, P27, DOI 10.1016/S1470-2045(17)30777-5; Albers MJ, 2008, CANCER RES, V68, P8607, DOI 10.1158/0008-5472.CAN-08-0749; Ardenkjaer-Larsen JH, 2019, MAGN RESON MED, V81, P2184, DOI 10.1002/mrm.27537; Ardenkjaer-Larsen JH, 2003, …	111	4	4	0	4	SPRINGERNATURE	LONDON	CAMPUS, 4 CRINAN ST, LONDON, N1 9XW, ENGLAND	0007-0920	1532-1827		BRIT J CANCER	Br. J. Cancer	MAR 30	2021	124	7
J	Narayanankutty, A				Narayanankutty, Arunaksharan			Inhibitory Potential of Dietary Nutraceuticals on Cellular PI3K/Akt Signaling: Implications in Cancer Prevention and Therapy	CURRENT TOPICS IN MEDICINAL CHEMISTRY			English	Review						Dietary bioactive components; Cancer; PI3K; Akt; mTOR pathway; Anticancer activity; Functional food; Metasta-sis; Drug resistance	HEPATOCELLULAR-CARCINOMA CELLS; EPITHELIAL-MESENCHYMAL TRANSITION; POLYUNSATURATED FATTY-ACIDS; HUMAN PANCREATIC-CANCER; PROSTATE-CANCER; LUNG-CANCER; DOWN-REGULATION; CYCLE ARREST; IN-VITRO; COLORECTAL-CANCER	Background: The phosphatidyl inositol-3 kinase (PI3K)/protein kinase B (Akt)/mech-anistic target of rapamycin (mTOR) signaling has been associated with many cellular physiological events, such as proliferation, maturation, survival, and metabolism. Besides its role in normal cells, the pathway is often upregulated in various cancers. Due to its prominent role in the cancer progres-sion events, it…	[Narayanankutty, Arunaksharan] St Josephs Coll Autonomous, Div Cell & Mol Biol, Post Grad & Res Dept Zool, Calicut, Kerala, India		Narayanankutty, A (通讯作者)，St Josephs Coll Autonomous, Div Cell & Mol Biol, Post Grad & Res Dept Zool, Devagiri Calicut 673008, Kerala, India.	arunaksharan1990@gmail.com	Narayanankutty, Arunaksharan/D-7288-2015	Narayanankutty, Arunaksharan/0000-0002-6232-1665	State Council for Science, Technology and Environment (KSCSTE), Govt. of Kerala [01519/SP-S64/2019/KSCSTE, 01476/SPS64/2019/KSCSTE]	State Council for Science, Technology and Environment (KSCSTE), Govt. of Kerala	The author acknowledges Kerala the Study was support-ed by the State Council for Science, Technology and Envi-ronment (KSCSTE) , Govt. of Kerala, for financial support in the form of Student Project Scheme (Letter No. 01519/SP-S64/2019/KSCSTE and 01476/SPS64/2019/KSCSTE Dt: 16.01.2020) .	Adams LS, 2010, CANCER RES, V70, P3594, DOI 10.1158/0008-5472.CAN-09-3565; Adhami VM, 2012, BIOCHEM PHARMACOL, V84, P1277, DOI 10.1016/j.bcp.2012.07.012; Agarwal AK, 2018, P NATL ACAD SCI USA, V115, pE6099, DOI 10.1073/pnas.1808461115; Ahn KI, 2017, BIOSCI TRENDS, V11, P565, DOI 10.5582/bst.2017.01218; Alvarez-Garcia V, 2019, SEMIN CANCER BIOL, V59, P66, DOI 10.1016/j.semcancer.2019.02.001; Andra…	212	0	0	6	9	BENTHAM SCIENCE PUBL LTD	SHARJAH	EXECUTIVE STE Y-2, PO BOX 7917, SAIF ZONE, 1200 BR SHARJAH, U ARAB EMIRATES	1568-0266	1873-5294		CURR TOP MED CHEM	Curr. Top. Med. Chem.		2021	21	20
J	Smits, MM; Van Raalte, DH				Smits, Mark M.; Van Raalte, Daniel H.			Safety of Semaglutide	FRONTIERS IN ENDOCRINOLOGY			English	Review						glucagon-like peptide-1 receptor agonist (GLP-1RA); oral; subcutaneous; semaglutide; type 2 diabetes; safety	GLUCAGON-LIKE PEPTIDE-1; ONCE-WEEKLY SEMAGLUTIDE; ACUTE-PANCREATITIS; RECEPTOR AGONIST; DOUBLE-BLIND; OPEN-LABEL; HEART-RATE; ORAL SEMAGLUTIDE; NO EVIDENCE; PHASE 3A	The glucagon-like peptide-1 receptor agonist (GLP-1RA) semaglutide is the most recently approved agent of this drug class, and the only GLP-1RA currently available as both subcutaneous and oral formulation. While GLP-1RAs effectively improve glycemic control and cause weight loss, potential safety concerns have arisen over the years. For semaglutide, such concerns have been addressed in the exten…	[Smits, Mark M.; Van Raalte, Daniel H.] Univ Amsterdam, Diabet Ctr, Dept Internal Med, Med Ctr, Amsterdam, Netherlands		Van Raalte, DH (通讯作者)，Univ Amsterdam, Diabet Ctr, Dept Internal Med, Med Ctr, Amsterdam, Netherlands.	d.vanraalte@amsterdamumc.nl	Smits, Mark M./E-6573-2014	Smits, Mark M./0000-0001-8236-8842; van Raalte, Daniel/0000-0003-2894-6124	Novo Nordisk	Novo Nordisk(Novo Nordisk)	This article was supported by Novo Nordisk, who was provided with the opportunity to perform a medical accuracy review.	Ahmann AJ, 2018, DIABETES CARE, V41, P258, DOI 10.2337/dc17-0417; Ahren B, 2018, DIABETES OBES METAB, V20, P2210, DOI 10.1111/dom.13353; Ahren B, 2017, LANCET DIABETES ENDO, V5, P341, DOI 10.1016/S2213-8587(17)30092-X; [Anonymous], EM953742020 CHM; [Anonymous], 2017, FDA BRIEF DOC END ME; Aroda VR, 2019, DIABETES CARE, V42, P1724, DOI 10.2337/dc19-0749; Aroda VR, 2017, LANCET DIABETES ENDO, V5, P…	133	8	8	21	26	FRONTIERS MEDIA SA	LAUSANNE	AVENUE DU TRIBUNAL FEDERAL 34, LAUSANNE, CH-1015, SWITZERLAND	1664-2392			FRONT ENDOCRINOL	Front. Endocrinol.	JUL 7	2021	12
J	Rodriguez-Tomas, E; Arguis, M; Arenas, M; Fernandez-Arroyo, S; Murcia, M; Sabater, S; Torres, L; Baiges-Gaya, G; Hernandez-Aguilera, A; Camps, J; Joven, J				Rodriguez-Tomas, Elisabet; Arguis, Monica; Arenas, Meritxell; Fernandez-Arroyo, Salvador; Murcia, Mauricio; Sabater, Sebastia; Torres, Laura; Baiges-Gaya, Gerard; Hernandez-Aguilera, Anna; Camps, Jordi; Joven, Jorge			Alterations in plasma concentrations of energy-balance-related metabolites in patients with lung, or head & neck, cancers: Effects of radiotherapy	JOURNAL OF PROTEOMICS			English	Article						Cancer metabolism; Glutamate; beta-Hydroxybutyrate; Metabolomics; Radiotherapy	PANCREATIC-CANCER; GLUTATHIONE SYNTHESIS; GLUTAMINE-METABOLISM; BETA-HYDROXYBUTYRATE; OXIDATIVE STRESS; AUTOPHAGY; METABOLOMICS; INDUCTION; THERAPY; TUMORS	We investigated the alterations in the plasma concentrations of energy-balance-related metabolites in patients with lung (LC) or head & neck (HNC) cancer and the changes on these parameters induced by radiotherapy. The study was conducted in 33 patients with non-small cell LC and 28 patients with HNC. We analyzed the concentrations of 17 metabolites involved in glycolysis, citric acid cycle and a…	[Rodriguez-Tomas, Elisabet; Arenas, Meritxell; Fernandez-Arroyo, Salvador; Baiges-Gaya, Gerard; Hernandez-Aguilera, Anna; Camps, Jordi; Joven, Jorge] Univ Rovira & Virgili, Unitat Recerca Biomed, Hosp Univ St Joan, Inst Invest Sanitaria Pere Virgili, C St Joan S-N, Tarragona 43201, Spain; [Rodriguez-Tomas, Elisabet; Arguis, Monica; Arenas, Meritxell; Murcia, Mauricio; Sabater, Sebastia; Torres, L…		Arenas, M; Camps, J (通讯作者)，Univ Rovira & Virgili, Unitat Recerca Biomed, Hosp Univ St Joan, Inst Invest Sanitaria Pere Virgili, C St Joan S-N, Tarragona 43201, Spain.; Arenas, M (通讯作者)，Univ Rovira & Virgili, Hosp Univ St Joan, Inst Invest Sanitaria Pere Virgili, Dept Radiat Oncol, Av Josep Laporte S-N, Tarragona 43204, Spain.	marenas@grupsagessa.com; jcamps@grupsagessa.com	Fernández-Arroyo, Salvador/M-6955-2015; sabater, sebastia/AAA-3987-2022; Camps, Jordi/AAG-3080-2020	Fernández-Arroyo, Salvador/0000-0003-0147-1712; sabater, sebastia/0000-0003-0111-9540; Camps, Jordi/0000-0002-3165-3640; Arguis, Monica/0000-0001-5438-5872; Torres Royo, Laura/0000-0002-8912-9577; Hernandez-Aguilera, Anna/0000-0003-0954-295X; Murcia-Mejia, Mauricio/0000-0001-6859-5918	Associacio Oncolagica Amadeu Pelegri, Salou, Spain [AODAP/2017]	Associacio Oncolagica Amadeu Pelegri, Salou, Spain	This research was funded by AssociaciO Oncolagica Amadeu Pelegri, Salou, Spain, grant number AODAP/2017.	[Anonymous], [No title captured]; [Anonymous], [No title captured]; Aranda N, 2010, ANN HEMATOL, V89, P767, DOI 10.1007/s00277-010-0901-9; Bathe OF, 2011, CANCER EPIDEM BIOMAR, V20, P140, DOI 10.1158/1055-9965.EPI-10-0712; Berker Y, 2019, SCI REP-UK, V9, DOI 10.1038/s41598-019-46643-5; Borrego S, 2013, INT J MOL SCI, V14, P3467, DOI 10.3390/ijms14023467; Bott AJ, 2019, CANCERS, V11, DOI 10.3390/c…	54	3	3	3	14	ELSEVIER	AMSTERDAM	RADARWEG 29, 1043 NX AMSTERDAM, NETHERLANDS	1874-3919	1876-7737		J PROTEOMICS	J. Proteomics	FEB 20	2020	213
J	Lai, BFL; Lu, RXZ; Hu, YS; Huyer, LD; Dou, W; Wang, EY; Radulovich, N; Tsao, MS; Sun, Y; Radisic, M				Lai, Benjamin Fook Lun; Lu, Rick Xing Ze; Hu, Yangshuo; Huyer, Locke Davenport; Dou, Wenkun; Wang, Erika Yan; Radulovich, Nikolina; Tsao, Ming Sound; Sun, Yu; Radisic, Milica			Recapitulating Pancreatic Tumor Microenvironment through Synergistic Use of Patient Organoids and Organ-on-a-Chip Vasculature	ADVANCED FUNCTIONAL MATERIALS			English	Article						desmoplasia; tumor microenvironment; tumor organoids; vascularized	CANCER-ASSOCIATED FIBROBLASTS; MONOCYTE CHEMOATTRACTANT PROTEIN-1; 2ND-HARMONIC GENERATION; STELLATE CELLS; DRUG-RESISTANCE; NAB-PACLITAXEL; COLLAGEN; GEMCITABINE; GROWTH; ACTIVATION	Tumor progression relies on the interaction between neoplastic epithelial cells and their surrounding stromal partners. This cell cross-talk affects stromal development, and ultimately the heterogeneity impacts drug efficacy. To mimic this evolving paradigm, 3D vascularized pancreatic adenocarcinoma tissue is microengineered in a tri-culture system composed of patient-derived pancreatic organoids…	[Lai, Benjamin Fook Lun; Lu, Rick Xing Ze; Huyer, Locke Davenport; Wang, Erika Yan; Sun, Yu; Radisic, Milica] Univ Toronto, Inst Biomat & Biomed Engn, Toronto, ON, Canada; [Hu, Yangshuo; Huyer, Locke Davenport; Radisic, Milica] Univ Toronto, Dept Chem Engn & Appl Chem, Toronto, ON, Canada; [Huyer, Locke Davenport; Radisic, Milica] Univ Hlth Network, Toronto Gen Res Inst, Toronto, ON, Canada; [Dou…		Radisic, M (通讯作者)，Univ Toronto, Inst Biomat & Biomed Engn, Toronto, ON, Canada.; Radisic, M (通讯作者)，Univ Toronto, Dept Chem Engn & Appl Chem, Toronto, ON, Canada.; Radisic, M (通讯作者)，Univ Hlth Network, Toronto Gen Res Inst, Toronto, ON, Canada.	m.radisic@utoronto.ca	Tsao, Ming-Sound/M-3503-2017; Tsao, Ming Sound/AFQ-7332-2022	Tsao, Ming Sound/0000-0002-9160-5405; Sun, Yu/0000-0001-7895-0741; Davenport Huyer, Locke/0000-0003-1526-7122; Radisic, Milica/0000-0003-1249-4135	Canadian Institutes of Health Research (CIHR) [MOP-126027, MOP-137107, MOP-142382, FDN-167274]; Natural Sciences and Engineering Research Council of Canada (NSERC) [RGPIN 326982-10]; NSERCCIHR Collaborative Health Research Grant [CHRP 493737-16]; National Institutes of Health [2R01 HL076485]; Princess Margaret Cancer Foundation; Canada Research Chair; NSERC Post-graduate Fellowship; CIHR Vanier S…	Canadian Institutes of Health Research (CIHR)(Canadian Institutes of Health Research (CIHR)); Natural Sciences and Engineering Research Council of Canada (NSERC)(Natural Sciences and Engineering Research Council of Canada (NSERC)); NSERCCIHR Collaborative Health Research Grant(Canadian Institutes of Health Research (CIHR)); National Institutes of Health(United States Department of Health & Human …	This work was funded by the Canadian Institutes of Health Research (CIHR) Operating Grants (MOP-126027, MOP-137107, MOP-142382, and FDN-167274), Natural Sciences and Engineering Research Council of Canada (NSERC) Discovery Grant (RGPIN 326982-10), NSERCCIHR Collaborative Health Research Grant (CHRP 493737-16), and National Institutes of Health Grant 2R01 HL076485. Princess Margaret Living BioBank…	Adiseshaiah PP, 2016, NAT REV CLIN ONCOL, V13, P750, DOI 10.1038/nrclinonc.2016.119; Amann A, 2017, SCI REP-UK, V7, DOI 10.1038/s41598-017-03010-6; Armstrong T, 2004, CLIN CANCER RES, V10, P7427, DOI 10.1158/1078-0432.CCR-03-0825; Auciello FR, 2019, CANCER DISCOV, V9, P617, DOI 10.1158/2159-8290.CD-18-1212; Awasthi N, 2013, J EXP CLIN CANC RES, V32, DOI 10.1186/1756-9966-32-12; Boj SF, 2015, CELL…	91	15	15	15	45	WILEY-V C H VERLAG GMBH	WEINHEIM	POSTFACH 101161, 69451 WEINHEIM, GERMANY	1616-301X	1616-3028		ADV FUNCT MATER	Adv. Funct. Mater.	NOV	2020	30	48
J	Antwi, SO; Oberg, AL; Shivappa, N; Bamlet, WR; Chaffee, KG; Steck, SE; Hebert, JR; Petersen, GM				Antwi, Samuel O.; Oberg, Ann L.; Shivappa, Nitin; Bamlet, William R.; Chaffee, Kari G.; Steck, Susan E.; Hebert, James R.; Petersen, Gloria M.			Pancreatic cancer: associations of inflammatory potential of diet, cigarette smoking and long-standing diabetes	CARCINOGENESIS			English	Article							HEALTH-AMERICAN-ASSOCIATION; RETIRED-PERSONS DIET; BODY-MASS INDEX; COLORECTAL-CANCER; NATIONAL-INSTITUTES; METABOLIC SYNDROME; RISK; MARKERS; PATTERNS; EPIDEMIOLOGY	Proinflammatory diet, as indicated by higher DII score, was associated with increased pancreatic cancer (PC) risk. Consuming a proinflammatory diet, and being a current smoker or having long-standing diabetes, was associated with much higher risk of PC than observed for any of these factors alone.Epidemiologic studies show strong associations between pancreatic cancer (PC) and inflammatory stimul…	[Antwi, Samuel O.; Petersen, Gloria M.] Mayo Clin, Dept Hlth Sci Res, Div Epidemiol, 200 First St SW,Charlton 6-243, Rochester, MN 55905 USA; [Oberg, Ann L.; Bamlet, William R.; Chaffee, Kari G.] Mayo Clin, Dept Hlth Sci Res, Div Biomed Stat & Informat, 200 First St SW,Charlton 6-243, Rochester, MN 55905 USA; [Shivappa, Nitin; Steck, Susan E.; Hebert, James R.] Univ S Carolina, Arnold Sch Publ Hl…		Petersen, GM (通讯作者)，Mayo Clin, Dept Hlth Sci Res, Div Epidemiol, 200 First St SW,Charlton 6-243, Rochester, MN 55905 USA.	petersen.gloria@mayo.edu	Antwi, Samuel O/ABB-4836-2021; Steck, Susan E/G-5736-2013; Shivappa, Nitin/X-2215-2018	Steck, Susan E/0000-0002-3201-9537; Shivappa, Nitin/0000-0003-0441-8896; Bamlet, William/0000-0003-2903-1284	National Cancer Institute [P50CA102701, 2R25CA092049]; United States National Institute of Diabetes and Digestive and Kidney Diseases [R44DK103377]; NATIONAL CANCER INSTITUTE [P50CA102701, R25CA092049, P30CA015083, P20CA102701] Funding Source: NIH RePORTER; NATIONAL INSTITUTE OF DIABETES AND DIGESTIVE AND KIDNEY DISEASES [R44DK103377] Funding Source: NIH RePORTER	National Cancer Institute(United States Department of Health & Human ServicesNational Institutes of Health (NIH) - USANIH National Cancer Institute (NCI)); United States National Institute of Diabetes and Digestive and Kidney Diseases(United States Department of Health & Human ServicesNational Institutes of Health (NIH) - USANIH National Institute of Diabetes & Digestive & Kidney Diseases (NIDDK)…	National Cancer Institute (P50CA102701 and 2R25CA092049 to G.M.P.); United States National Institute of Diabetes and Digestive and Kidney Diseases (R44DK103377 to N.S. and J.R.H.).	Berrington de Gonzalez A, 2003, BRIT J CANCER, V89, P519, DOI 10.1038/sj.bjc.6601140; Bosetti C, 2013, BRIT J CANCER, V109, P1360, DOI 10.1038/bjc.2013.345; Botto LD, 2001, AM J EPIDEMIOL, V153, P1016, DOI 10.1093/aje/153.10.1016; Chan JM, 2013, NUTR CANCER, V65, P157, DOI 10.1080/01635581.2012.725502; Chari ST, 2008, GASTROENTEROLOGY, V134, P95, DOI 10.1053/j.gastro.2007.10.040; De Gonzalez AB, …	49	46	46	0	9	OXFORD UNIV PRESS	OXFORD	GREAT CLARENDON ST, OXFORD OX2 6DP, ENGLAND	0143-3334	1460-2180		CARCINOGENESIS	Carcinogenesis	MAY	2016	37	5
J	Sun, Z; Sood, S; Li, N; Ramji, D; Yang, PY; Newman, RA; Yang, CS; Chen, XX				Sun, Zheng; Sood, Sandeep; Li, Ning; Ramji, Divya; Yang, Peiying; Newman, Robert A.; Yang, Chung S.; Chen, Xiaoxin			Involvement of the 5-lipoxygenase/leukotriene A4 hydrolase pathway in 7,12-dimethylbenz[a]anthracene (DMBA)-induced oral carcinogenesis in hamster cheek pouch, and inhibition of carcinogenesis by its inhibitors	CARCINOGENESIS			English	Article							CARCINOMA CELL-LINES; PANCREATIC-CANCER; LEUKOTRIENE B-4; PROSTAGLANDIN E-2; LUNG-CANCER; LIPOXYGENASE; PROLIFERATION; EXPRESSION; GROWTH; APOPTOSIS	Previous studies have shown that aberrant arachidonic acid (AA) metabolism, especially cyclooxygenase-2 (Cox-2) and 5-lipoxygenase (5-Lox) pathways, are activated during oral carcinogenesis, and can be targeted for cancer prevention. This study was designed to investigate the importance of 5-Lox/leukotriene A4 hydrolase (LTA4H) pathway of AA metabolism in 7,12-dimethylbenz[a]anthracene (DMBA)-ind…	N Carolina Cent Univ, Canc Res Program, Julius L Chambers Biomed Biotechnol Res Inst, Durham, NC 27707 USA; Capital Univ Med Sci, Fac Stomatol, Beijing 100050, Peoples R China; State Univ New Jersey, Susan Lehman Cullman Lab Canc Res, Dept Biol Chem, Ernest Mario Sch Pharm, Piscataway, NJ 08854 USA; Chinese Ctr Dis Control, Div Food Toxicol, Inst Nutr & Food Hyg, Beijing 100050, Peoples R China; …		Chen, XX (通讯作者)，N Carolina Cent Univ, Canc Res Program, Julius L Chambers Biomed Biotechnol Res Inst, 700 George St, Durham, NC 27707 USA.	lchen@nccu.edu			NATIONAL CANCER INSTITUTE [R01CA101235] Funding Source: NIH RePORTER; NCI NIH HHS [R01-CA101235, U56-CA092070] Funding Source: Medline	NATIONAL CANCER INSTITUTE(United States Department of Health & Human ServicesNational Institutes of Health (NIH) - USANIH National Cancer Institute (NCI)); NCI NIH HHS(United States Department of Health & Human ServicesNational Institutes of Health (NIH) - USANIH National Cancer Institute (NCI))		Anderson KM, 2000, ANTICANCER RES, V20, P2433; Avis IM, 1996, J CLIN INVEST, V97, P806, DOI 10.1172/JCI118480; BAUER FW, 1986, BRIT J DERMATOL, V114, P409, DOI 10.1111/j.1365-2133.1986.tb02843.x; Chen XX, 2004, CLIN CANCER RES, V10, P6703, DOI 10.1158/1078-0432.CCR-04-0838; Chen XX, 2003, J NATL CANCER I, V95, P1053, DOI 10.1093/jnci/95.14.1053; DEJONG EMGJ, 1992, CLIN EXP DERMATOL, V17, P413; EB…	55	47	49	0	2	OXFORD UNIV PRESS	OXFORD	GREAT CLARENDON ST, OXFORD OX2 6DP, ENGLAND	0143-3334	1460-2180		CARCINOGENESIS	Carcinogenesis	SEP	2006	27	9
J	Heiker, JT; Kloting, N; Kovacs, P; Kuettner, EB; Strater, N; Schultz, S; Kern, M; Stumvoll, M; Bluher, M; Beck-Sickinger, AG				Heiker, John T.; Kloeting, Nora; Kovacs, Peter; Kuettner, E. Bartholomeus; Straeter, Norbert; Schultz, Stephan; Kern, Matthias; Stumvoll, Michael; Blueher, Matthias; Beck-Sickinger, Annette G.			Vaspin inhibits kallikrein 7 by serpin mechanism	CELLULAR AND MOLECULAR LIFE SCIENCES			English	Article						Vaspin; SerpinA12; Kallikrein 7; Crystal structure; Diabetes; Insulin	SERINE-PROTEASE INHIBITOR; HUMAN TISSUE KALLIKREINS; ADIPOSE-TISSUE; MAXIMUM-LIKELIHOOD; PANCREATIC-CANCER; GENE-EXPRESSION; OVARIAN-CANCER; HINGE REGION; SERUM VASPIN; RAT ISLETS	The molecular target of the adipokine vaspin (visceral adipose tissue-derived serpin; serpinA12) and its mode of action are unknown. Here, we provide the vaspin crystal structure and identify human kallikrein 7 (hK7) as a first protease target of vaspin inhibited by classical serpin mechanism with high specificity in vitro. We detect vaspin-hK7 complexes in human plasma and find co-expression of …	[Heiker, John T.; Schultz, Stephan; Beck-Sickinger, Annette G.] Univ Leipzig, Fac Biosci Pharm & Psychol, Inst Biochem, D-04103 Leipzig, Germany; [Kloeting, Nora; Kovacs, Peter; Kern, Matthias; Stumvoll, Michael; Blueher, Matthias] Univ Leipzig, Dept Internal Med, D-04103 Leipzig, Germany; [Kuettner, E. Bartholomeus; Straeter, Norbert] Univ Leipzig, Inst Bioanalyt Chem, Fac Chem & Mineral, Ctr Bi…		Beck-Sickinger, AG (通讯作者)，Univ Leipzig, Fac Biosci Pharm & Psychol, Inst Biochem, Bruderstr 34, D-04103 Leipzig, Germany.	bluma@medizin.uni-leipzig.de; beck-sickinger@uni-leipzig.de	Heiker, John/O-9728-2019; Stumvoll, Michael/ABE-1121-2021; Strater, Norbert/P-4856-2018	Heiker, John/0000-0003-2822-3006; Stumvoll, Michael/0000-0001-6225-8240; Strater, Norbert/0000-0002-2001-0500; Kovacs, Peter/0000-0002-0290-5423	Deutsche Forschungsgemeinschaft Clinical Research group "Atherobesity" and Collaborative Research Centre "Obesity Mechanisms" [KFO152, SFB1052, BE 1264/10-1, BL 833/1-1, KO 3880/1-1]; European Union; Free State of Saxony; Boehringer-Ingelheim Foundation	Deutsche Forschungsgemeinschaft Clinical Research group "Atherobesity" and Collaborative Research Centre "Obesity Mechanisms"(German Research Foundation (DFG)); European Union(European Commission); Free State of Saxony; Boehringer-Ingelheim Foundation(Boehringer Ingelheim)	The vaspin expression plasmid was kindly provided by Dr. J. Wada (Department of Medicine and Clinical Science Okayama University Graduate School of Medicine, Okayama, Japan). We thank Dr. M. Grunow for helpful discussions, J. Kosacka for support in fluorescence microscopy and A. Keim for support in crystallization. This work was supported by grants of the Deutsche Forschungsgemeinschaft Clinical …	Adams KF, 2006, NEW ENGL J MED, V355, P763, DOI 10.1056/NEJMoa055643; Aust G, 2009, ATHEROSCLEROSIS, V204, P262, DOI 10.1016/j.atherosclerosis.2008.08.028; BAILEY S, 1994, ACTA CRYSTALLOGR D, V50, P760, DOI 10.1107/s0907444994003112; Blanc E, 2004, ACTA CRYSTALLOGR D, V60, P2210, DOI 10.1107/S0907444904016427; Borgono CA, 2007, J BIOL CHEM, V282, P3640, DOI 10.1074/jbc.M607567200; Brunetti L, 201…	61	86	93	0	8	SPRINGER BASEL AG	BASEL	PICASSOPLATZ 4, BASEL, 4052, SWITZERLAND	1420-682X	1420-9071		CELL MOL LIFE SCI	Cell. Mol. Life Sci.	JUL	2013	70	14
J	Maftouh, M; Avan, A; Sciarrillo, R; Granchi, C; Leon, LG; Rani, R; Funel, N; Smid, K; Honeywell, R; Boggi, U; Minutolo, F; Peters, GJ; Giovannetti, E				Maftouh, M.; Avan, A.; Sciarrillo, R.; Granchi, C.; Leon, L. G.; Rani, R.; Funel, N.; Smid, K.; Honeywell, R.; Boggi, U.; Minutolo, F.; Peters, G. J.; Giovannetti, E.			Synergistic interaction of novel lactate dehydrogenase inhibitors with gemcitabine against pancreatic cancer cells in hypoxia	BRITISH JOURNAL OF CANCER			English	Article						pancreatic ductal adenocarcinoma; hypoxia; lactate dehydrogenase inhibitors; gemcitabine	EXPRESSION; PATHWAY; KINASE; ATTENUATION; RESISTANCE; PHYSIOLOGY; RATIONALE; TARGETS; OXYGEN; TUMORS	Background: Hypoxia is a driving force in pancreatic-ductal-adenocarcinoma (PDAC) growth, metastasis and chemoresistance. The muscle-isoform of lactate dehydrogenase (LDH-A) constitutes a major checkpoint for the switch to anaerobic glycolysis, ensuring supply of energy and anabolites in hypoxic-environments. Therefore, we investigated the molecular mechanisms underlying the pharmacological inter…	[Maftouh, M.; Avan, A.; Sciarrillo, R.; Smid, K.; Honeywell, R.; Peters, G. J.; Giovannetti, E.] Vrije Univ Amsterdam Med Ctr, Dept Med Oncol, NL-1081 HV Amsterdam, Netherlands; [Granchi, C.; Rani, R.; Minutolo, F.] Univ Pisa, Dept Pharm, Pisa, Italy; [Leon, L. G.] Univ La Laguna, Inst Tecnol Biomed, Ctr Biomed Res Canary Isl, E-38207 San Cristobal la Laguna, Spain; [Funel, N.; Boggi, U.] Univ Pi…		Giovannetti, E (通讯作者)，Vrije Univ Amsterdam Med Ctr, Dept Med Oncol, De Boelelaan 1117, NL-1081 HV Amsterdam, Netherlands.	e.giovannetti@vumc.nl	Minutolo, Filippo/A-7480-2011; Rani, Reshma/E-3414-2018; giovannetti, elisa/F-4261-2011; Granchi, Carlotta/S-1745-2019; Peters, Godefridus J/C-7562-2013	Minutolo, Filippo/0000-0002-3312-104X; giovannetti, elisa/0000-0002-7565-7504; Granchi, Carlotta/0000-0002-5849-0722; Peters, Godefridus J/0000-0002-5447-2877; Funel, Niccola/0000-0002-5028-2363; naseri, shahrokh/0000-0001-8974-2120; Sciarrillo, Rocco/0000-0003-4329-8823	EORTC-PAMM; CCA-VICI foundation [2012-5-07]; Netherlands Organization for Scientific Research (NWO, Veni grant); AIRC-Marie Curie (International Fellowship); Istituto Toscano Tumori grant; European Union [FP7-REGPOT-2012-CT2012-31637-IMBRAIN, GA-2011-299026]	EORTC-PAMM; CCA-VICI foundation; Netherlands Organization for Scientific Research (NWO, Veni grant)(Netherlands Organization for Scientific Research (NWO)); AIRC-Marie Curie (International Fellowship)(Fondazione AIRC per la ricerca sul cancro); Istituto Toscano Tumori grant; European Union(European Commission)	We would like to thank Dr E Paolicchi (University of Pisa) and Dr V Galla' (University of Bologna) for the help on initial experiments with spheroids and invasion; Professor A Griffioen (Angiogenesis group, Department Medical Oncology, VUmc, Amsterdam VUmc, Amsterdam) for the migration station used to perform wound-healing assays, and Dr P Koolwijk (Department of Physiology, VUmc, Amsterdam, The …	Arseneault R, 2013, CANCER LETT, V338, P255, DOI 10.1016/j.canlet.2013.03.034; Avan A, 2013, CURR PHARM DESIGN, V19, P940, DOI 10.2174/138161213804547312; Avan A, 2012, MOL CANCER THER, V11, P1735, DOI 10.1158/1535-7163.MCT-12-0037; Baumann F, 2009, NEURO-ONCOLOGY, V11, P368, DOI 10.1215/15228517-2008-106; Bijnsdorp IV, 2011, METHODS MOL BIOL, V731, P421, DOI 10.1007/978-1-61779-080-5_34; Brooks …	62	98	100	3	34	NATURE PUBLISHING GROUP	LONDON	MACMILLAN BUILDING, 4 CRINAN ST, LONDON N1 9XW, ENGLAND	0007-0920	1532-1827		BRIT J CANCER	Br. J. Cancer	JAN 7	2014	110	1
J	Murai, J; Soga, S; Saito, H; Otsuki, M; Kitada, T; Saisho, Y; Nakamura, H; Kasayama, S; Koga, M				Murai, Jun; Soga, Sumiko; Saito, Hiroshi; Otsuki, Michio; Kitada, Takatoshi; Saisho, Yoshifumi; Nakamura, Hideji; Kasayama, Soji; Koga, Masafumi			Study on the mechanism causing elevation of serum CA19-9 levels in diabetic patients	ENDOCRINE JOURNAL			English	Article						CA19-9; Diabetes; HbA1c; Glycated albumin	INTRALOBAR PULMONARY SEQUESTRATION; GLYCATED ALBUMIN; DISAPPEARANCE CURVES; PLASMA-GLUCOSE; TUMOR-MARKERS; HEMOGLOBIN; CA-19-9; ANTIGENS; MELLITUS; HBA(1C)	Serum CA19-9 levels are often elevated in diabetic patients. To elucidate this mechanism, we investigated the metabolism of CA19-9 in diabetic patients without obvious cancer. Study 1 included 119 patients in whom HbA1c, glycated albumin (GA) and CA19-9 were measured at the time of hospital admission. Study 2 examined 6 patients with markedly elevated CA19-9 levels (>= 100 U/mL). Their half-lives…	[Murai, Jun; Soga, Sumiko; Saito, Hiroshi] Kinki Cent Hosp, Dept Internal Med, Itami, Hyogo 6648533, Japan; [Otsuki, Michio] Osaka Univ, Grad Sch Med, Dept Metab Med, Suita, Osaka 5650871, Japan; [Kitada, Takatoshi; Koga, Masafumi] Kawanishi City Hosp, Dept Internal Med, Kawanishi 6660915, Japan; [Saisho, Yoshifumi] Keio Univ, Sch Med, Dept Internal Med, Tokyo 1608582, Japan; [Nakamura, Hideji] N…		Koga, M (通讯作者)，Kawanishi City Hosp, Dept Internal Med, 5-21-1 Higashi Uneno, Kawanishi 6660915, Japan.	m-koga@kawanishi-city-hospital.com	Saisho, Yoshifumi/H-2925-2019	Saisho, Yoshifumi/0000-0002-6071-4393				Ambiru S, 2009, ANN THORAC SURG, V88, P2010, DOI 10.1016/j.athoracsur.2009.05.017; AOKI N, 1989, Medical Science Research, V17, P867; Aoki Norihiko, 1994, Journal of Japan Society for Cancer Therapy, V29, P62; BENHAMOU PY, 1991, DIABETES METAB, V17, P39; BUNN HF, 1978, SCIENCE, V200, P21, DOI 10.1126/science.635569; Cohen M P, 1988, J Diabet Complications, V2, P214, DOI 10.1016/S0891-6632(88)8001…	30	22	26	0	20	JAPAN ENDOCRINE SOC	KYOTO	75 YANAGINOBANBA NISHIIRU-MASUYA-CHO, SANJOU-DORI, NAKAGYOU-KU, KYOTO, 604-8111, JAPAN	0918-8959	1348-4540		ENDOCR J	Endocr. J.	JUL	2013	60	7
J	Boros, LG; Brandes, JL; Lee, WNP; Cascante, M; Puigjaner, J; Revesz, E; Bray, TM; Schirmer, WJ; Melvin, WS				Boros, LG; Brandes, JL; Lee, WNP; Cascante, M; Puigjaner, J; Revesz, E; Bray, TM; Schirmer, WJ; Melvin, WS			Thiamine supplementation to cancer patients: a double edged sword	ANTICANCER RESEARCH			English	Article						pentose phosphate pathways; ribose synthesis; vitamin B1; transketolase reaction; chemotherapy resistance	OXYTHIAMINE; DEFICIENCY; ENCEPHALOPATHY; CHEMOTHERAPY; METABOLISM; CHILDREN; VITAMINS; PATHWAY; LIVER; HOME	The objectives of this review are to (a) explain the mechanism by which thiamine (vitamin B-1) promotes nucleic acid ribose synthesis and tumor cell proliferation via the nonoxidative transketolase (TK) pathway; (b) estimate the thiamine intake of cancer patients and (c) provide background information and to develop guidelines for alternative treatments with antithiamine transketolase inhibitors …	Ohio State Univ, Coll Med, Dept Surg, Columbus, OH 43210 USA; Univ Calif Los Angeles, Los Angeles Cty Harbor Med Ctr, Res & Educ Inst, Torrance, CA 90502 USA; Univ Barcelona, Dept Biochem & Mol Biol, E-08028 Barcelona, Spain; Ohio State Univ, Coll Human Ecol Nutr & Food Management, Columbus, OH 43210 USA		Boros, LG (通讯作者)，Ohio State Univ, Coll Med, Dept Surg, N217 Wiseman Hall,400 W 12th Ave, Columbus, OH 43210 USA.		CASCANTE, MARTA/AFK-5991-2022; CASCANTE, MARTA/AAG-4355-2022	CASCANTE, MARTA/0000-0002-2062-4633; CASCANTE, MARTA/0000-0002-2062-4633	NATIONAL CANCER INSTITUTE [P01CA042710] Funding Source: NIH RePORTER; NATIONAL CENTER FOR RESEARCH RESOURCES [M01RR000425] Funding Source: NIH RePORTER; NCI NIH HHS [P01-CA427 10] Funding Source: Medline; NCRR NIH HHS [M01-RR00425] Funding Source: Medline	NATIONAL CANCER INSTITUTE(United States Department of Health & Human ServicesNational Institutes of Health (NIH) - USANIH National Cancer Institute (NCI)); NATIONAL CENTER FOR RESEARCH RESOURCES(United States Department of Health & Human ServicesNational Institutes of Health (NIH) - USANIH National Center for Research Resources (NCRR)); NCI NIH HHS(United States Department of Health & Human Servi…		Bailar JC, 1997, NEW ENGL J MED, V336, P1569, DOI 10.1056/NEJM199705293362206; BAKER H, 1981, CANCER, V47, P2883, DOI 10.1002/1097-0142(19810615)47:12<2883::AID-CNCR2820471222>3.0.CO;2-I; Banki K, 1996, J BIOL CHEM, V271, P32994, DOI 10.1074/jbc.271.51.32994; BASU TK, 1976, ONCOLOGY, V33, P250, DOI 10.1159/000225157; BECHER H, 1978, KLIN WOCHENSCHR, V56, P275, DOI 10.1007/BF01489173; Bettendorff …	54	30	31	0	7	INT INST ANTICANCER RESEARCH	ATHENS	EDITORIAL OFFICE 1ST KM KAPANDNTIOU-KALAMOU RD KAPANDRITI, POB 22, ATHENS 19014, GREECE	0250-7005			ANTICANCER RES	Anticancer Res.	JAN-FEB	1998	18	1B
J	Principe, M; Borgoni, S; Cascione, M; Chattaragada, MS; Ferri-Borgogno, S; Capello, M; Bulfamante, S; Chapelle, J; Di Modugno, F; Defilippi, P; Nistico, P; Cappello, P; Riganti, C; Leporatti, S; Novelli, F				Principe, Moitza; Borgoni, Simone; Cascione, Mariafrancesca; Chattaragada, Michelle Samuel; Ferri-Borgogno, Sammy; Capello, Michela; Bulfamante, Sara; Chapelle, Jennifer; Di Modugno, Francesca; Defilippi, Paola; Nistico, Paola; Cappello, Paola; Riganti, Chiara; Leporatti, Stefano; Novelli, Francesco			Alpha-enolase (ENO1) controls alpha v/beta 3 integrin expression and regulates pancreatic cancer adhesion, invasion, and metastasis	JOURNAL OF HEMATOLOGY & ONCOLOGY			English	Article						Pancreatic cancer; ENO1; Integrin; Atomic force microscopy; Invasion	UROKINASE RECEPTOR; CELL-ADHESION; SIGNALING PATHWAYS; GLYCOLYTIC ENZYME; BREAST-CANCER; VITRONECTIN; UPAR; MIGRATION; GROWTH; INVASIVENESS	Background: We have previously shown that in pancreatic ductal adenocarcinoma (PDA) cells, the glycolytic enzyme alpha-enolase (ENO1) also acts as a plasminogen receptor and promotes invasion and metastasis formation. Moreover, ENO1 silencing in PDA cells induces oxidative stress, senescence and profoundly modifies PDA cell metabolism. Although anti-ENO1 antibody inhibits PDA cell migration and i…	[Principe, Moitza; Borgoni, Simone; Chattaragada, Michelle Samuel; Ferri-Borgogno, Sammy; Capello, Michela; Bulfamante, Sara; Chapelle, Jennifer; Defilippi, Paola; Cappello, Paola; Novelli, Francesco] Univ Turin, Dept Mol Biotechnol & Hlth Sci, Turin, Italy; [Principe, Moitza; Borgoni, Simone; Chattaragada, Michelle Samuel; Ferri-Borgogno, Sammy; Capello, Michela; Bulfamante, Sara; Cappello, Paol…		Novelli, F (通讯作者)，Univ Turin, Dept Mol Biotechnol & Hlth Sci, Turin, Italy.; Novelli, F (通讯作者)，Azienda Univ Osped Citta Salute & Sci Torino, Ctr Expt Res & Med Studies CeRMS, Via Santena 5, I-10126 Turin, Italy.; Novelli, F (通讯作者)，Univ Turin, Ctr Mol Biotechnol, Turin, Italy.	franco.novelli@unito.it	Novelli, Francesco/Z-5990-2019; DEFILIPPI, Paola/L-2232-2014; Di Modugno, Francesca/ABH-9406-2020; Nisticò, Paola/B-2862-2018; Leporatti, Stefano/E-1597-2011; Cappello, Paola/J-3127-2018; Di Modugno, Francesca/B-2865-2018	Di Modugno, Francesca/0000-0003-1427-1883; Nisticò, Paola/0000-0003-4409-2261; Leporatti, Stefano/0000-0001-5912-7565; Cappello, Paola/0000-0002-5321-7794; Di Modugno, Francesca/0000-0003-1427-1883; Cascione, Mariafrancesca/0000-0001-9849-5301; Ferri-Borgogno, Sammy/0000-0002-8270-8963; Principe, Moitza/0000-0001-5013-7388; NOVELLI, FRANCESCO/0000-0002-6259-5666; Defilippi, Paola/0000-0001-6427-4…	Associazione Italiana Ricerca sul Cancro [12182, 15257]; University of Turin-Progetti Ateneo Compagnia di San Paolo; Italian Ministry of Health; Progetti Ricerca Finalizzata [RF-2013-02354892]; Fondazione Ricerca Molinette Onlus; Fondazione Nadia Valsecchi; Fondazione Ursula e Giorgio Cytron; PI AIRC [IG 2014N.15399]; REA from the People Programme (Marie Curie Actions) of the European Union's Sev…	Associazione Italiana Ricerca sul Cancro(Fondazione AIRC per la ricerca sul cancro); University of Turin-Progetti Ateneo Compagnia di San Paolo; Italian Ministry of Health(Ministry of Health, Italy); Progetti Ricerca Finalizzata; Fondazione Ricerca Molinette Onlus; Fondazione Nadia Valsecchi; Fondazione Ursula e Giorgio Cytron; PI AIRC; REA from the People Programme (Marie Curie Actions) of the E…	This study was supported by the Associazione Italiana Ricerca sul Cancro (AIRC 5 x mille no. 12182 and IG no. 15257); University of Turin-Progetti Ateneo 2014 Compagnia di San Paolo (PC-METAIMMUNOTHER to FN and PANTHER to PC), Italian Ministry of Health, Progetti Ricerca Finalizzata (RF-2013-02354892), Fondazione Ricerca Molinette Onlus and Fondazione Nadia Valsecchi; MP and MSC are recipients of…	ALBELDA SM, 1990, CANCER RES, V50, P6757; Blasi F, 2002, NAT REV MOL CELL BIO, V3, P932, DOI 10.1038/nrm977; Blasi F, 2010, FEBS LETT, V584, P1923, DOI 10.1016/j.febslet.2009.12.039; Cagnol S, 2010, FEBS J, V277, P2, DOI 10.1111/j.1742-4658.2009.07366.x; Capello M, 2016, ONCOTARGET, V7, P5598, DOI 10.18632/oncotarget.6798; Capello M, 2011, FEBS J, V278, P1064, DOI 10.1111/j.1742-4658.2011.08025.x…	59	69	72	2	30	BMC	LONDON	CAMPUS, 4 CRINAN ST, LONDON N1 9XW, ENGLAND		1756-8722		J HEMATOL ONCOL	J. Hematol. Oncol.	JAN 13	2017	10
J	Netea-Maier, RT; Smit, JWA; Netea, MG				Netea-Maier, Romana T.; Smit, Johannes W. A.; Netea, Mihai G.			Metabolic changes in tumor cells and tumor-associated macrophages: A mutual relationship	CANCER LETTERS			English	Review						Tumor microenvironment; Tumor-associated macrophages; Cell metabolism; Immunometabolism	NITRIC-OXIDE SYNTHASE; SUPPRESSOR-CELLS; GLUCOSE-METABOLISM; CANCER-CELLS; 2-DEOXY-D-GLUCOSE SUPPRESSES; EMERGING HALLMARKS; PANCREATIC-CANCER; IN-VIVO; POLARIZATION; EXPRESSION	In order to adapt to the reduced availability of nutrients and oxygen in the tumor microenvironment and the increased requirements of energy and building blocks necessary for maintaining their high proliferation rate, malignant cells undergo metabolic changes that result in an increased production of lactate, nitric oxide, reactive oxygen species, prostaglandins and other byproducts of arachidoni…	[Netea-Maier, Romana T.; Smit, Johannes W. A.] Radboud Univ Nijmegen, Med Ctr, Div Endocrinol, Dept Internal Med, Geert Grootepl 8, NL-6525 HP Nijmegen, Netherlands; [Netea, Mihai G.] Radboud Univ Nijmegen, Med Ctr, Radboud Ctr Infect Dis, Dept Internal Med, Geert Grootepl 8, NL-6525 HP Nijmegen, Netherlands; [Netea, Mihai G.] Univ Bonn, Dept Genom & Immunoregulat, Life & Med Sci Inst LIMES, D-53…		Netea-Maier, RT (通讯作者)，Radboud Univ Nijmegen, Med Ctr, Div Endocrinol, Dept Internal Med, Geert Grootepl 8, NL-6525 HP Nijmegen, Netherlands.	romana.netea-maier@radboudumc.nl; jan.smit@radboudumc.nl; mihai.netea@radboudumc.nl	Smit, J.W.A./H-8091-2014; Netea, Mihai/N-5155-2014; Netea-Maier, R.T./L-4543-2015	Smit, J.W.A./0000-0003-1052-9314; Netea-Maier, Romana/0000-0002-9603-0460	Netherlands Cancer Foundation (KWF) [10559]; ERC [310372]; Netherlands Organization for Scientific Research	Netherlands Cancer Foundation (KWF); ERC(European Research Council (ERC)European Commission); Netherlands Organization for Scientific Research(Netherlands Organization for Scientific Research (NWO))	RTN-M was supported by a grant (grant number #10559) from the Netherlands Cancer Foundation (KWF). MGN was supported by an ERC Consolidator grant (grant number #310372) and a Spinoza Grant of the Netherlands Organization for Scientific Research.	ALBINA JE, 1993, AM J PHYSIOL, V264, pC1594, DOI 10.1152/ajpcell.1993.264.6.C1594; Arts RJW, 2016, ONCOIMMUNOLOGY, V5, DOI 10.1080/2162402X.2016.1229725; Asgharzadeh S, 2012, J CLIN ONCOL, V30, P3525, DOI 10.1200/JCO.2011.40.9169; Barar J, 2013, BIOIMPACTS, V3, P149, DOI 10.5681/bi.2013.036; Beloribi-Djefaflia S, 2016, ONCOGENESIS, V5, DOI 10.1038/oncsis.2015.49; Bianchini F, 2007, PROSTAG OTH LI…	95	140	150	20	82	ELSEVIER IRELAND LTD	CLARE	ELSEVIER HOUSE, BROOKVALE PLAZA, EAST PARK SHANNON, CO, CLARE, 00000, IRELAND	0304-3835	1872-7980		CANCER LETT	Cancer Lett.	JAN 28	2018	413
J	Zhao, Y; Dong, QZ; Li, JH; Zhang, KL; Qin, J; Zhao, JG; Sun, QY; Wang, ZF; Wartmann, T; Jauch, KW; Nelson, PJ; Qin, LX; Bruns, C				Zhao, Yue; Dong, Qiongzhu; Li, Jiahui; Zhang, Kaili; Qin, Jie; Zhao, Jiangang; Sun, Qiye; Wang, Zhefang; Wartmann, Thomas; Jauch, Karl Walter; Nelson, Peter J.; Qin, LunXiu; Bruns, Christiane			Targeting cancer stem cells and their niche: perspectives for future therapeutic targets and strategies	SEMINARS IN CANCER BIOLOGY			English	Article						Cancer stem cells; Microenvironment; Metastasis; Stem cell niche; Therapy resistance	PHASE-I TRIAL; PANCREATIC-CANCER; PROSTATE-CANCER; METABOLIC-REGULATION; COLORECTAL-CANCER; OPEN-LABEL; OXIDATIVE-PHOSPHORYLATION; DARATUMUMAB MONOTHERAPY; CHEMOTHERAPY RESISTANCE; ENDOTHELIAL-CELLS	A small subpopulation of cells within the bulk of tumors share features with somatic stem cells, in that, they are capable of self-renewal, they differentiate, and are highly resistant to conventional therapy. These cells have been referred to as cancer stem cells (CSCs). Recent reports support the central importance of a cancer stem cell-like niche that appears to help foster the generation and …	[Zhao, Yue; Li, Jiahui; Qin, Jie; Zhao, Jiangang; Sun, Qiye; Wang, Zhefang; Bruns, Christiane] Univ Hosp Cologne, Gen Visceral & Canc Surg, Cologne, Germany; [Zhao, Yue; Wartmann, Thomas] Otto von Guericke Univ, Dept Surg, Magdeburg, Germany; [Dong, Qiongzhu; Zhang, Kaili; Qin, LunXiu] Fudan Univ, Huashan Hosp, Dept Gen Surg, Shanghai, Peoples R China; [Dong, Qiongzhu; Zhang, Kaili; Qin, LunXiu] …		Zhao, Y; Bruns, C (通讯作者)，Univ Hosp Cologne, Gen Visceral & Canc Surg, Cologne, Germany.	yue.zhao@uk-koeln.de; christiane.bruns@uk-koeln.de		Wang, Zhefang/0000-0002-2297-2586	European Fund for Regional Development (EFRE); National Key research and Development Program of China [2017YFC1308604]	European Fund for Regional Development (EFRE)(European Commission); National Key research and Development Program of China	We would like to thank Anna Wang for help designing the figures. Some symbols in the figures were modified from Servier Mecial Art. This study was supported by the European Fund for Regional Development (EFRE) for the project "Autonomy in old - potential biomarker for individualization of cancer therapy of elderly patients" and by National Key research and Development Program of China (2017YFC130…	Abaza YM, 2017, CANCER-AM CANCER SOC, V123, P4851, DOI 10.1002/cncr.30949; Adams PD, 2015, CELL STEM CELL, V16, P601, DOI 10.1016/j.stem.2015.05.002; Agliano A, 2017, SEMIN CANCER BIOL, V44, P25, DOI 10.1016/j.semcancer.2017.03.003; Akita H, 2014, CANCER RES, V74, P5903, DOI 10.1158/0008-5472.CAN-14-0527; Akrap N, 2016, STEM CELL REP, V6, P121, DOI 10.1016/j.stemcr.2015.12.006; Alix-Panabieres C,…	239	67	67	5	22	ACADEMIC PRESS LTD- ELSEVIER SCIENCE LTD	LONDON	24-28 OVAL RD, LONDON NW1 7DX, ENGLAND	1044-579X	1096-3650		SEMIN CANCER BIOL	Semin. Cancer Biol.	DEC	2018	53
J	Shi, Y; Fan, YW; Hu, Y; Jing, JY; Wang, CY; Wu, YY; Geng, QQ; Dong, XY; Li, EX; Dong, DF				Shi, Yu; Fan, Yangwei; Hu, Yuan; Jing, Jiayu; Wang, Chuying; Wu, Yinying; Geng, Qianqian; Dong, Xuyuan; Li, Enxiao; Dong, Danfeng			alpha-Mangostin suppresses the de novo lipogenesis and enhances the chemotherapeutic response to gemcitabine in gallbladder carcinoma cells via targeting the AMPK/SREBP1 cascades	JOURNAL OF CELLULAR AND MOLECULAR MEDICINE			English	Article						AMPK; gallbladder cancer; gemcitabine; lipogenesis; SREBP1; alpha-mangostin	LIPID-METABOLISM; PANCREATIC-CANCER; ACTIVATION; RESISTANCE; ASSOCIATION	High rates of de novo lipid synthesis have been discovered in certain kinds of tumours, including gallbladder cancer (GBC). Unlike several other tumours, GBC is highly insensitive to standard adjuvant therapy, which makes its treatment even more challenging. Although several potential targets and signalling pathways underlying GBC chemoresistance have been revealed, the precise mechanisms are sti…	[Shi, Yu; Fan, Yangwei; Hu, Yuan; Jing, Jiayu; Wu, Yinying; Dong, Xuyuan; Li, Enxiao; Dong, Danfeng] Xi An Jiao Tong Univ, Affiliated Hosp 1, Dept Med Oncol, 277 West Yanta Rd, Xian 710061, Shaanxi, Peoples R China; [Wang, Chuying] Xi An Jiao Tong Univ, Affiliated Hosp 2, Dept Gastroenterol, Xian, Shaanxi, Peoples R China; [Geng, Qianqian] Xi An Jiao Tong Univ, Affiliated Hosp 1, Dept Nucl Med, X…		Li, EX; Dong, DF (通讯作者)，Xi An Jiao Tong Univ, Affiliated Hosp 1, Dept Med Oncol, 277 West Yanta Rd, Xian 710061, Shaanxi, Peoples R China.	doclienxiao@sina.com; 973400809@qq.com			National Natural Science Foundation of China [81803015]; Fundamental Research Funds for the Central Universities [xjj2018092]	National Natural Science Foundation of China(National Natural Science Foundation of China (NSFC)); Fundamental Research Funds for the Central Universities(Fundamental Research Funds for the Central Universities)	National Natural Science Foundation of China, Grant/Award Number: 81803015; Fundamental Research Funds for the Central Universities, Grant/Award Number: xjj2018092	Chao AC, 2011, J AGR FOOD CHEM, V59, P2086, DOI 10.1021/jf1042757; Chen K, 2017, MOL ONCOL, V11, P1475, DOI 10.1002/1878-0261.12116; Cheng CM, 2018, CANCER COMMUN, V38, DOI 10.1186/s40880-018-0301-4; Cheng CM, 2015, CANCER CELL, V28, P569, DOI 10.1016/j.ccell.2015.09.021; Du T, 2018, BREAST CANCER RES, V20, DOI 10.1186/s13058-018-1041-8; Hanahan D, 2011, CELL, V144, P646, DOI 10.1016/j.cell.2011.…	33	8	8	1	6	WILEY	HOBOKEN	111 RIVER ST, HOBOKEN 07030-5774, NJ USA	1582-1838	1582-4934		J CELL MOL MED	J. Cell. Mol. Med.	JAN	2020	24	1
J	Demas, DM; Demo, S; Fallah, Y; Clarke, R; Nephew, KP; Althouse, S; Sandusky, G; He, W; Shajahan-Haq, AN				Demas, Diane M.; Demo, Susan; Fallah, Yassi; Clarke, Robert; Nephew, Kenneth P.; Althouse, Sandra; Sandusky, George; He, Wei; Shajahan-Haq, Ayesha N.			Glutamine Metabolism Drives Growth in Advanced Hormone Receptor Positive Breast Cancer	FRONTIERS IN ONCOLOGY			English	Article						breast cancer; endocrine resistance; glutamine metabolism; mTOR; CB-839; everolimus	AMINO-ACID TRANSPORTERS; PANCREATIC-CANCER; MTOR INHIBITORS; CELL BIOLOGY; IN-VITRO; RESISTANCE; EXPRESSION; AUTOPHAGY; MARKER; PHOSPHORYLATION	Dependence on the glutamine pathway is increased in advanced breast cancer cell models and tumors regardless of hormone receptor status or function. While 70% of breast cancers are estrogen receptor positive (ER+) and depend on estrogen signaling for growth, advanced ER+ breast cancers grow independent of estrogen. Cellular changes in amino acids such as glutamine are sensed by the mammalian targ…	[Demas, Diane M.; Fallah, Yassi; Clarke, Robert; Shajahan-Haq, Ayesha N.] Georgetown Univ, Med Ctr, Lombardi Comprehens Canc Ctr, Dept Oncol, Washington, DC 20007 USA; [Demo, Susan] Caiithera Biosci, San Francisco, CA USA; [Nephew, Kenneth P.] Indiana Univ Sch Med, Cell Mol & Canc Biol Med Sci, Bloomington, IN USA; [Althouse, Sandra] Indiana Univ Sch Med, Dept Biostat, Indianapolis, IN 46202 USA;…		Shajahan-Haq, AN (通讯作者)，Georgetown Univ, Med Ctr, Lombardi Comprehens Canc Ctr, Dept Oncol, Washington, DC 20007 USA.	ans33@georgetown.edu	Clarke, Robert/A-6485-2008	Clarke, Robert/0000-0002-9278-0854; Shajahan-Haq, Ayesha/0000-0001-7616-320X	Vera Bradley Foundation for Breast Cancer Research (Indiana University); Public Health Service [1P30-CA-51008, R01-CA201092]; Calithera Biosciences; NATIONAL CANCER INSTITUTE [P30CA051008, R01CA201092] Funding Source: NIH RePORTER	Vera Bradley Foundation for Breast Cancer Research (Indiana University); Public Health Service(United States Department of Health & Human ServicesUnited States Public Health Service); Calithera Biosciences; NATIONAL CANCER INSTITUTE(United States Department of Health & Human ServicesNational Institutes of Health (NIH) - USANIH National Cancer Institute (NCI))	This work was partly supported by a Sponsored Research grant from Calithera Biosciences and Public Health Service grant R01-CA201092 to AS-H. We thank the Vera Bradley Foundation for Breast Cancer Research (Indiana University) for providing funding support for generating the TMAs. Technical services were provided by the following shared resources at Georgetown University Medical Center: Animal Mo…	Altman BJ, 2016, NAT REV CANCER, V16, P619, DOI 10.1038/nrc.2016.71; Arena F, 2014, CANCER MANAG RES, V6, P389, DOI 10.2147/CMAR.S56802; Baselga J, 2012, NEW ENGL J MED, V366, P520, DOI 10.1056/NEJMoa1109653; Bhutia YD, 2016, BBA-MOL CELL RES, V1863, P2531, DOI 10.1016/j.bbamcr.2015.12.017; Boulay A, 2005, CLIN CANCER RES, V11, P5319, DOI 10.1158/1078-0432.CCR-04-2402; Brunner N, 1997, CANCER RES…	59	19	19	0	7	FRONTIERS MEDIA SA	LAUSANNE	AVENUE DU TRIBUNAL FEDERAL 34, LAUSANNE, CH-1015, SWITZERLAND	2234-943X			FRONT ONCOL	Front. Oncol.	AUG 2	2019	9
J	Aleksandrovski, YA				Aleksandrovski, YA			Molecular mechanisms of the cross-impact of pathological processes in combined diabetes and cancer. Research and clinical aspects	BIOCHEMISTRY-MOSCOW			English	Review						cancer; diabetes; protein kinase C; methylglyoxal	PROTEIN-KINASE-C; TUMOR-NECROSIS-FACTOR; POLYAMINE SYNTHESIS INHIBITOR; ANTITHROMBIN-III ACTIVITY; GLYOXALASE-I; PANCREATIC-CANCER; FACTOR-ALPHA; POLYMORPHONUCLEAR LEUKOCYTES; INDUCED HYPERGLYCEMIA; PHORBOL ESTER	The mechanisms of interaction and cross-impact of metabolic processes in a combined diabetes and cancer condition are discussed. A hypothesis is proposed whereby the processes responsible for destruction of the organism in the case of diabetes-long-term hyperglycemia and generation of methylglyoxal-may substantially impact tumor development. The hypothesis is based on the fact that both diabetes …	Kantorforsch Grp, D-76530 Baden Baden, Germany		Aleksandrovski, YA (通讯作者)，Kantorforsch Grp, Zeppelinstr 22, D-76530 Baden Baden, Germany.							AccardoPalumbo A, 1996, ACTA DIABETOL, V33, P103, DOI 10.1007/BF00569418; Akkaraju GR, 2000, BIOCHEM BIOPH RES CO, V279, P103, DOI 10.1006/bbrc.2000.3903; Alberts B., 1989, MOL BIOL CELL, VSecond; ALEKSANDROVSKII YA, 1992, THROMB RES, V67, P179, DOI 10.1016/0049-3848(92)90137-Y; ALEKSEEV VS, 1987, UKR BIOKHIM ZH+, V59, P88; ANDERSEN B, 1988, J LAB CLIN MED, V111, P275; APPLE MARTIN A., 1967, CANC…	233	6	9	0	4	MAIK NAUKA/INTERPERIODICA/SPRINGER	NEW YORK	233 SPRING ST, NEW YORK, NY 10013-1578 USA	0006-2979	1608-3040		BIOCHEMISTRY-MOSCOW+	Biochem.-Moscow	DEC	2002	67	12
J	Newton, R; Bowler, KA; Burns, EM; Chapman, PJ; Fairweather, EE; Fritzl, SJR; Goldberg, KM; Hamilton, NM; Holt, SV; Hopkins, GV; Jones, SD; Jordan, AM; Lyons, AJ; March, HN; McDonald, NQ; Maguire, LA; Mould, DP; Purkiss, AG; Small, HF; Stowell, AIJ; Thomson, GJ; Waddell, ID; Waszkowycz, B; Watson, AJ; Ogilvie, DJ				Newton, Rebecca; Bowler, Katherine A.; Burns, Emily M.; Chapman, Philip J.; Fairweather, Emma E.; Fritzl, Samantha J. R.; Goldberg, Kristin M.; Hamilton, Niall M.; Holt, Sarah V.; Hopkins, Gemma V.; Jones, Stuart D.; Jordan, Allan M.; Lyons, Amanda J.; March, H. Nikki; McDonald, Neil Q.; Maguire, Laura A.; Mould, Daniel P.; Purkiss, Andrew G.; Small, Helen F.; Stowell, Alexandra I. J.; Thomson, G…			The discovery of 2-substituted phenol quinazolines as potent RET kinase inhibitors with improved KDR selectivity	EUROPEAN JOURNAL OF MEDICINAL CHEMISTRY			English	Article						RET; Kinase; Quinazoline	MEDULLARY-THYROID CANCER; CABOZANTINIB; VANDETANIB; DOMAIN; ZD6474	Deregulation of the receptor tyrosine kinase RET has been implicated in medullary thyroid cancer, a small percentage of lung adenocarcinomas, endocrine-resistant breast cancer and pancreatic cancer. There are several clinically approved multi-kinase inhibitors that target RET as a secondary pharmacology but additional activities, most notably inhibition of KDR, lead to dose-limiting toxicities. T…	[Newton, Rebecca; Bowler, Katherine A.; Chapman, Philip J.; Fairweather, Emma E.; Fritzl, Samantha J. R.; Goldberg, Kristin M.; Hamilton, Niall M.; Holt, Sarah V.; Hopkins, Gemma V.; Jones, Stuart D.; Jordan, Allan M.; Lyons, Amanda J.; March, H. Nikki; Maguire, Laura A.; Mould, Daniel P.; Small, Helen F.; Stowell, Alexandra I. J.; Thomson, Graeme J.; Waddell, Ian D.; Waszkowycz, Bohdan; Watson, …		Newton, R (通讯作者)，Univ Manchester, Drug Discovery Unit, Canc Res UK Manchester Inst, Wilmslow Rd, Manchester M20 4BX, Lancs, England.	rebecca.newton@cruk.manchester.ac.uk		Fairweather, Emma/0000-0002-8029-6571; Mould, Daniel/0000-0001-6501-4938; Jordan, Allan/0000-0003-3449-3993	Cancer Research UK [C480/A11411]; CR-UK core; Cancer Research UK Fellowship; Cancer Research UK [10747, 20465, 17098, 19344] Funding Source: researchfish; The Francis Crick Institute [10461, 10115, 10116, 10332, 10015] Funding Source: researchfish	Cancer Research UK(Cancer Research UK); CR-UK core; Cancer Research UK Fellowship(Cancer Research UK); Cancer Research UK(Cancer Research UK); The Francis Crick Institute	This work was supported by Cancer Research UK (Grant C480/A11411) and by CR-UK core funding to the London Research Institute. EMB was funded by a Cancer Research UK Fellowship. In vitro DMPK data were provided by Cyprotex Discovery, Macclesfield, U.K. JChem for Excel was used for structure property prediction and calculation and general data handling (JChem for Excel, version 6.1.5.781, 2008-2013…	Anandan SK, 2009, BIOORG MED CHEM LETT, V19, P4259, DOI 10.1016/j.bmcl.2009.05.102; Arighi E, 2005, CYTOKINE GROWTH F R, V16, P441, DOI 10.1016/j.cytogfr.2005.05.010; Barker A.J., 1993, QUINAZOLINE TYROSINE; Carlomagno F, 2002, CANCER RES, V62, P7284; Cournoyer R.L., 1998, PREPARATION ARYLSULF; Coxon A, 2012, J ENDOCRINOL INVEST, V35, P181, DOI 10.3275/7609; DALEY GQ, 1988, P NATL ACAD SCI USA, V…	27	21	21	0	12	ELSEVIER FRANCE-EDITIONS SCIENTIFIQUES MEDICALES ELSEVIER	PARIS	23 RUE LINOIS, 75724 PARIS, FRANCE	0223-5234	1768-3254		EUR J MED CHEM	Eur. J. Med. Chem.	APR 13	2016	112
J	Azorin-Ortuno, M; Yanez-Gascon, MJ; Vallejo, F; Pallares, FJ; Larrosa, M; Lucas, R; Morales, JC; Tomas-Barberan, FA; Garcia-Conesa, MT; Espin, JC				Azorin-Ortuno, Maria; Yanez-Gascon, Maria J.; Vallejo, Fernando; Pallares, Francisco J.; Larrosa, Mar; Lucas, Ricardo; Morales, Juan C.; Tomas-Barberan, Francisco A.; Garcia-Conesa, Maria T.; Espin, Juan C.			Metabolites and tissue distribution of resveratrol in the pig	MOLECULAR NUTRITION & FOOD RESEARCH			English	Article						Bioavailability; Dihydroresveratrol; Disposition; Metabolites; Polyphenol	CANCER RESISTANCE PROTEIN; TRANS-RESVERATROL; GASTROINTESTINAL-TRACT; LYMPHATIC ABSORPTION; BLACK-RASPBERRY; QUERCETIN; BIOAVAILABILITY; RAT; PHARMACOKINETICS; PLASMA	Scope: trans-Resveratrol (RES) and/(or) its metabolites exert many effects in vivo. Our aim was to study the metabolism and tissue distribution of RES using the pig, a mammal physiologically close to humans. Methods and results: Forty-seven tissues, organs and fluids were analyzed 6 h after intragastric RES administration (5.9 mg/kg body weight) using HPLC-MS/MS. Twelve RES and seven dihydroresve…	[Azorin-Ortuno, Maria; Yanez-Gascon, Maria J.; Vallejo, Fernando; Larrosa, Mar; Tomas-Barberan, Francisco A.; Garcia-Conesa, Maria T.; Espin, Juan C.] CEBAS CSIC, Res Grp Qual Safety & Bioact Plant Foods, Dept Food Sci & Technol, Murcia 30100, Spain; [Pallares, Francisco J.] Univ Murcia, Dept Anat & Compared Pathol, Sch Vet, Murcia, Spain; [Lucas, Ricardo; Morales, Juan C.] Univ Seville, CSIC, De…		Espin, JC (通讯作者)，CEBAS CSIC, Res Grp Qual Safety & Bioact Plant Foods, Dept Food Sci & Technol, POB 164,Campus Espinardo, Murcia 30100, Spain.	jcespin@cebas.csic.es	Espín, Juan Carlos/G-6231-2011; LARROSA, MAR/H-6012-2012; García-Conesa, María-Teresa/N-4032-2014; Morales, Juan C/B-7853-2008; Tomás-Barberán, Francisco/D-6686-2011; Yáñez Gascón, María Josefa/H-5327-2015	Espín, Juan Carlos/0000-0002-1068-8692; LARROSA, MAR/0000-0002-8863-4686; García-Conesa, María-Teresa/0000-0002-4125-853X; Morales, Juan C/0000-0003-2400-405X; Tomás-Barberán, Francisco/0000-0002-0790-1739; Yáñez Gascón, María Josefa/0000-0001-8694-6072; Vallejo, Fernando/0000-0003-3343-6479	Fundacion Seneca de la Region de Murcia [GERM 06, 04486]; Consolider Ingenio [CSD2007-00063]; CSIC; CSIC (Spain); [CICYT-BFU2007-60576]	Fundacion Seneca de la Region de Murcia(Fundacion Seneca); Consolider Ingenio(Spanish Government); CSIC; CSIC (Spain);	This work has been supported by the Projects CICYT-BFU2007-60576, Fundacion Seneca de la Region de Murcia (grupo de excelencia GERM 06, 04486) and Consolider Ingenio 2010, CSD2007-00063 (Fun-C-Food). The authors are grateful to Dr. Alberto Quiles and Dr. Candido Gutierrez from the Veterinary School (Univ. Murcia, Spain) and Jose Luis Pineda from Proquimur S. L. (Murcia, Spain) for their assistanc…	Alfaras I, 2010, J AGR FOOD CHEM, V58, P8104, DOI 10.1021/jf100702x; Asensi M, 2002, FREE RADICAL BIO MED, V33, P387, DOI 10.1016/S0891-5849(02)00911-5; Azorin-Ortuno M, 2008, J AGR FOOD CHEM, V56, P2857, DOI 10.1021/jf8000857; Azorin-Ortuno M, 2010, J AGR FOOD CHEM, V58, P11165, DOI 10.1021/jf102799m; Baile CA, 2011, ANN NY ACAD SCI, V1215, P40, DOI 10.1111/j.1749-6632.2010.05845.x; Baur JA, 200…	54	103	108	1	46	WILEY	HOBOKEN	111 RIVER ST, HOBOKEN 07030-5774, NJ USA	1613-4125	1613-4133		MOL NUTR FOOD RES	Mol. Nutr. Food Res.	AUG	2011	55	8
J	Yin, QH; Zhou, Y; Li, ZY				Yin, Qing-Hua; Zhou, Yuan; Li, Zhi-Yuan			miR-373 Suppresses Cell Proliferation and Apoptosis via Regulation of SIRT1/PGC-1 alpha/NRF2 Axis in Pancreatic Cancer	CELL JOURNAL			English	Article						miR-373; Oxidative Stress; Pancreatic Cancer; PGC-1 alpha/NRF2 Pathway; SIRT1	PATHWAY; INVASION; MIR-520C; METASTASIS; EXPRESSION; MIGRATION; GROWTH; SIRT1	Objective: Our study aimed to investigate function and mechanism of miR-373 in proliferation and apoptosis of pancreatic cancer (PC) cells by regulating NAD+-dependent histone deacetylase sirtulin 1 (SIRT1). Materials and Methods: This experimental study included two PC cell lines AsPC-1 and PANC-1 in which expression levels of miR-373 and SIRT1 were manipulated. The level of miR-373 was detected…	[Yin, Qing-Hua; Zhou, Yuan] First Hosp Changsha, Dept Hepatobiliary Surg, Changsha 410000, Peoples R China; [Li, Zhi-Yuan] Cent Hosp Hengyang City, Dept Gastrointestinal Surg, Hengyang 421001, Peoples R China		Li, ZY (通讯作者)，Cent Hosp Hengyang City, Dept Gastrointestinal Surg, Hengyang 421001, Peoples R China.	183081297@qq.com						Alves-Fernandes DK, 2019, INT J MOL SCI, V20, DOI 10.3390/ijms20133153; Bing Z, 2012, VIRCHOWS ARCH, V461, P663, DOI 10.1007/s00428-012-1325-9; Chen P, 2019, BIOSCIENCE REP, V39, DOI 10.1042/BSR20190610; Cloer EW, 2019, CANCER RES, V79, P889, DOI 10.1158/0008-5472.CAN-18-2723; Collisson EA, 2019, NAT REV GASTRO HEPAT, V16, P207, DOI 10.1038/s41575-019-0109-y; Conroy T, 2016, EUR J CANCER, V57, P1…	40	1	1	0	4	ROYAN INST	TEHRAN	PO BOX 19395-4644, TEHRAN, 00000, IRAN	2228-5806	2228-5814		CELL J	Cell J.	JUL	2021	23	2
J	Wang, JM; Liu, BQ; Du, ZX; Li, C; Sun, J; Yan, J; Jiang, JY; Wang, HQ				Wang, Jia-Mei; Liu, Bao-Qin; Du, Zhen-Xian; Li, Chao; Sun, Jia; Yan, Jing; Jiang, Jing-Yi; Wang, Hua-Qin			p53-dependent transcriptional suppression of BAG3 protects cells against metabolic stress via facilitation of p53 accumulation	JOURNAL OF CELLULAR AND MOLECULAR MEDICINE			English	Article						BAG3; glucose insufficiency; metabolic stress; p53	BCL-2-BINDING PROTEIN; REACTIVE ASTROCYTES; CANCER CELLS; FAMILY; GENE; PROLIFERATION; BIS	Solid tumour frequently undergoes metabolic stress during tumour development because of inadequate blood supply and the high nutrient expenditure. p53 is activated by glucose limitation and maintains cell survival via triggering metabolic checkpoint. However, the exact downstream contributors are not completely identified. BAG3 is a cochaperone with multiple cellular functions and is implicated i…	[Wang, Jia-Mei; Liu, Bao-Qin; Li, Chao; Sun, Jia; Yan, Jing; Jiang, Jing-Yi; Wang, Hua-Qin] China Med Univ, Dept Biochem & Mol Biol, Shenyang 110026, Liaoning, Peoples R China; [Wang, Jia-Mei; Wang, Hua-Qin] China Med Univ, Key Lab Cell Biol, Key Lab Med Cell Biol, Minist Publ Hlth,Minist Educ, Shenyang, Liaoning, Peoples R China; [Wang, Jia-Mei] China Med Univ, Affiliated Hosp 1, Dept Lab Med, S…		Wang, HQ (通讯作者)，China Med Univ, Dept Biochem & Mol Biol, Shenyang 110026, Liaoning, Peoples R China.	hqwang@cmu.edu.cn			National Natural Science Foundation of China [81572828, 81602439, 81602510, 81872257]	National Natural Science Foundation of China(National Natural Science Foundation of China (NSFC))	National Natural Science Foundation of China, Grant/Award Number: 81572828, 81602439, 81602510 and 81872257	An MX, 2017, J CELL BIOL, V216, P4091, DOI 10.1083/jcb.201701064; Basile A, 2012, J CELL PHYSIOL, V227, P3317, DOI 10.1002/jcp.24028; Behl C, 2016, TRENDS PHARMACOL SCI, V37, P672, DOI 10.1016/j.tips.2016.04.007; Bensaad K, 2006, CELL, V126, P107, DOI 10.1016/j.cell.2006.05.036; Cairns RA, 2011, NAT REV CANCER, V11, P85, DOI 10.1038/nrc2981; Chen L, 2004, EXP EYE RES, V79, P239, DOI 10.1016/j.exe…	27	4	4	0	2	WILEY	HOBOKEN	111 RIVER ST, HOBOKEN 07030-5774, NJ USA	1582-1838	1582-4934		J CELL MOL MED	J. Cell. Mol. Med.	JAN	2020	24	1
J	Li, Y; Zhu, YZ; Dai, GP; Wu, DJ; Gao, ZZ; Zhang, L; Fan, YH				Li, Yan; Zhu, Yuzhang; Dai, Guiping; Wu, Dongjuan; Gao, Zhenzhen; Zhang, Lei; Fan, Yaohua			Screening and validating the core biomarkers in patients with pancreatic ductal adenocarcinoma	MATHEMATICAL BIOSCIENCES AND ENGINEERING			English	Article						pancreatic ductal adenocarcinoma; biomarkers; hub genes; bioinformatics analysis	EXPRESSION; IDENTIFICATION; SIGNATURE; CANCER; GENES; TUMOR	Pancreatic ductal adenocarcinoma (PAAD) is one of the most common malignant tumors in digestive system. To find the new therapeutic targets and explore potential mechanisms underlying PAAD, the bioinformatics has been performed in our study. The PAAD gene expression profile GSE28735 was chosen to analyze the differentially expressed genes (DEGs) between PAAD carcinoma tissues and normal adjacent …	[Li, Yan; Zhu, Yuzhang; Dai, Guiping; Wu, Dongjuan; Gao, Zhenzhen; Zhang, Lei; Fan, Yaohua] Jiaxing Univ, Affiliated Hosp 2, Dept Oncol, Jiaxing 314000, Peoples R China		Fan, YH (通讯作者)，Jiaxing Univ, Affiliated Hosp 2, Dept Oncol, Jiaxing 314000, Peoples R China.	fyh20190517@163.com						Adamska A, 2017, INT J MOL SCI, V18, DOI 10.3390/ijms18071338; Aguirre AJ, 2017, CANCER CELL, V32, P185, DOI 10.1016/j.ccell.2017.07.007; Altermann E, 2005, BMC GENOMICS, V6, DOI 10.1186/1471-2164-6-60; Blumenthal RD, 2007, BMC CANCER, V7, DOI 10.1186/1471-2407-7-2; Broer S, 2012, BRIT J PHARMACOL, V167, P256, DOI 10.1111/j.1476-5381.2012.01975.x; Canzonieri V, 2003, LANCET ONCOL, V4, P255, DOI 1…	30	7	7	1	7	AMER INST MATHEMATICAL SCIENCES-AIMS	SPRINGFIELD	PO BOX 2604, SPRINGFIELD, MO 65801-2604 USA	1547-1063	1551-0018		MATH BIOSCI ENG	Math. Biosci. Eng.		2020	17	1
J	Bray, GA				Bray, GA			Medical consequences of obesity	JOURNAL OF CLINICAL ENDOCRINOLOGY & METABOLISM			English	Article; Proceedings Paper	86th Annual Meeting of the Endocrine-Society	JUN 12-15, 2004	New Orleans, LA	Endocrine Soc			BODY-MASS INDEX; CARDIOVASCULAR RISK-FACTORS; DIABETES-MELLITUS; WEIGHT-GAIN; MORTALITY; OVERWEIGHT; LIFE; WOMEN	Obesity is an epidemic disease that threatens to inundate health care resources by increasing the incidence of diabetes, heart disease, hypertension, and cancer. These effects of obesity result from two factors: the increased mass of adipose tissue and the increased secretion of pathogenetic products from enlarged fat cells. This concept of the pathogenesis of obesity as a disease allows an easy …	Pennington Biomed Res Ctr, Baton Rouge, LA 70808 USA		Bray, GA (通讯作者)，6400 Perkins Rd, Baton Rouge, LA 70808 USA.	brayga@pbrc.edu	Eckhardt, Erik/G-1567-2010					Allison DB, 1999, JAMA-J AM MED ASSOC, V282, P1530, DOI 10.1001/jama.282.16.1530; Bellentani S, 2000, ANN INTERN MED, V132, P112, DOI 10.7326/0003-4819-132-2-200001180-00004; BRAY GA, 2003, HDB HLTH CARE; Calle EE, 1999, NEW ENGL J MED, V341, P1097, DOI 10.1056/NEJM199910073411501; Carpenter KM, 2000, AM J PUBLIC HEALTH, V90, P251, DOI 10.2105/AJPH.90.2.251; CHAN JM, 1994, DIABETES CARE, V17, P96…	41	983	1008	2	99	ENDOCRINE SOC	WASHINGTON	2055 L ST NW, SUITE 600, WASHINGTON, DC 20036 USA	0021-972X	1945-7197		J CLIN ENDOCR METAB	J. Clin. Endocrinol. Metab.	JUN	2004	89	6
J	Kush, P; Bajaj, T; Kaur, M; Madan, J; Jain, UK; Kumar, P; Deep, A; Kim, KH				Kush, Preeti; Bajaj, Tania; Kaur, Manjot; Madan, Jitender; Jain, Upendra Kumar; Kumar, Parveen; Deep, Akash; Kim, Ki-Hyun			Biodistribution and Pharmacokinetic Study of Gemcitabine Hydrochloride Loaded Biocompatible Iron-Based Metal Organic Framework	JOURNAL OF INORGANIC AND ORGANOMETALLIC POLYMERS AND MATERIALS			English	Article						Gemcitabine hydrochloride; Biocompatibility; Metal-organic frameworks; Pancreatic cancer; Hemolysis; Half life; Biodistribution; Pharmacokinetics	HYDROPHILIC ANTICANCER DRUG; TARGETED DELIVERY; NUCLEOSIDE TRANSPORTERS; CHITOSAN NANOPARTICLES; ANTITUMOR-ACTIVITY; CANCER; LIPOSOMES; ENCAPSULATION; RELEASE; CARDIOTOXICITY	This study was designed to improve bioavailability and therapeutic efficacy of Gemcitabine (GEM) with reduced side effects using MOF MIL-100 as cargo. MIL-100 was synthesized, and characterized by microscopic and spectroscopic techniques. Impregnation approach was used for encapsulation of GEM inside the MIL-100 (i.e., MIL100-GEM). In-vitro release studies of MIL100-GEM was carried out in differe…	[Kush, Preeti] IK Gujral Punjab Tech Univ, Jalandhar, Punjab, India; [Kush, Preeti; Bajaj, Tania; Kaur, Manjot; Madan, Jitender; Jain, Upendra Kumar] Chandigarh Coll Pharm, Mohali, Punjab, India; [Kumar, Parveen; Deep, Akash] CSIR Cent Sci Instruments Org, Nanotechnol Div, Chandigarh 160030, India; [Kim, Ki-Hyun] Hanyang Univ, Dept Civil & Environm Engn, 222 Wangsimni Ro, Seoul 04763, South Korea		Kush, P (通讯作者)，IK Gujral Punjab Tech Univ, Jalandhar, Punjab, India.; Kush, P (通讯作者)，Chandigarh Coll Pharm, Mohali, Punjab, India.; Kim, KH (通讯作者)，Hanyang Univ, Dept Civil & Environm Engn, 222 Wangsimni Ro, Seoul 04763, South Korea.	preetikush85@gmail.com; kkim61@hanyang.ac.kr	Kush/AAD-8825-2021; Kush, Preeti/AAD-9934-2021; Kumar, Parveen/I-3259-2015	Kush, Preeti/0000-0003-0236-5954; Kumar, Parveen/0000-0002-2161-3100				ABBRUZZESE JL, 1991, J CLIN ONCOL, V9, P491, DOI 10.1200/JCO.1991.9.3.491; Agostoni V, 2015, SCI REP-UK, V5, DOI 10.1038/srep07925; Agostoni V, 2013, ADV HEALTHC MATER, V2, P1630, DOI 10.1002/adhm.201200454; Agostoni V, 2013, J MATER CHEM B, V1, P4231, DOI 10.1039/c3tb20653j; Albini A, 2010, JNCI-J NATL CANCER I, V102, P14, DOI 10.1093/jnci/djp440; Arpicco S, 2013, EUR J PHARM BIOPHARM, V85, P373…	54	8	8	9	47	SPRINGER	DORDRECHT	VAN GODEWIJCKSTRAAT 30, 3311 GZ DORDRECHT, NETHERLANDS	1574-1443	1574-1451		J INORG ORGANOMET P	J. Inorg. Organomet. Polym. Mater.	AUG	2020	30	8
J	Kliewer, KL; Ke, JY; Tian, M; Cole, RM; Andridge, RR; Belury, MA				Kliewer, Kara L.; Ke, Jia-Yu; Tian, Min; Cole, Rachel M.; Andridge, Rebecca R.; Belury, Martha A.			Adipose tissue lipolysis and energy metabolism in early cancer cachexia in mice	CANCER BIOLOGY & THERAPY			English	Article						colon-26 adenocarcinoma; early cachexia; energy expenditure; lipid metabolism; lipolysis; thermogenesis	EXPERIMENTAL WEIGHT PERTURBATION; MUSCLE WORK EFFICIENCY; ACUTE-PHASE RESPONSE; FATTY-ACID; PANCREATIC-CANCER; LIPID-METABOLISM; COLON-26 ADENOCARCINOMA; MOLECULAR ANALYSIS; CACHECTIC PATIENTS; BODY-COMPOSITION	Cancer cachexia is a progressive metabolic disorder that results in depletion of adipose tissue and skeletal muscle. A growing body of literature suggests that maintaining adipose tissue mass in cachexia may improve quality-of-life and survival outcomes. Studies of lipid metabolism in cachexia, however, have generally focused on later stages of the disorder when severe loss of adipose tissue has …	[Kliewer, Kara L.; Ke, Jia-Yu; Tian, Min; Cole, Rachel M.; Belury, Martha A.] Ohio State Univ, Dept Human Sci, Coll Educ & Human Ecol, Columbus, OH 43210 USA; [Andridge, Rebecca R.] Ohio State Univ, Coll Publ Hlth, Div Biostat, Columbus, OH 43210 USA		Belury, MA (通讯作者)，Ohio State Univ, Dept Human Sci, Coll Educ & Human Ecol, Columbus, OH 43210 USA.	Belury.1@osu.edu	Andridge, Rebecca Roberts/C-8457-2012	Andridge, Rebecca Roberts/0000-0001-9991-9647	NIH [CA185140]; OSUCCC Cancer Cachexia Program; Ohio Agricultural Research and Development Center; Pelotonia Graduate Fellowship; NATIONAL CANCER INSTITUTE [R21CA185140, P30CA016058] Funding Source: NIH RePORTER	NIH(United States Department of Health & Human ServicesNational Institutes of Health (NIH) - USA); OSUCCC Cancer Cachexia Program; Ohio Agricultural Research and Development Center; Pelotonia Graduate Fellowship; NATIONAL CANCER INSTITUTE(United States Department of Health & Human ServicesNational Institutes of Health (NIH) - USANIH National Cancer Institute (NCI))	This research was supported by the NIH CA185140 and the OSUCCC Cancer Cachexia Program, Ohio Agricultural Research and Development Center, and the Pelotonia Graduate Fellowship.	Agustsson T, 2007, CANCER RES, V67, P5531, DOI 10.1158/0008-5472.CAN-06-4585; Ahmadian M, 2009, DIABETES, V58, P855, DOI 10.2337/db08-1644; [Anonymous], 1987, ANIMAL HUMAN CALORIM; Arruda AP, 2010, ENDOCRINOLOGY, V151, P683, DOI 10.1210/en.2009-0865; Asp ML, 2011, CANCER BIOL THER, V12, P957, DOI 10.4161/cbt.12.11.18134; Bartelt A, 2014, NAT REV ENDOCRINOL, V10, P24, DOI 10.1038/nrendo.2013.204; …	68	38	40	1	8	TAYLOR & FRANCIS INC	PHILADELPHIA	530 WALNUT STREET, STE 850, PHILADELPHIA, PA 19106 USA	1538-4047	1555-8576		CANCER BIOL THER	Cancer Biol. Ther.	JUN	2015	16	6
J	Xie, Y; Zhang, DQ; Zhang, J; Yuan, JL				Xie, Ying; Zhang, Dingqi; Zhang, Jin; Yuan, Jialu			Metabolism, Transport and Drug-Drug Interactions of Silymarin	MOLECULES			English	Review						silybin; silymarin; metabolism; efflux transporters; drug-drug interaction (DDI)	THISTLE SILYBUM-MARIANUM; MILK THISTLE; LIQUID-CHROMATOGRAPHY; BLACK COHOSH; BOTANICAL SUPPLEMENTATION; CHEMOPREVENTIVE AGENT; ORAL BIOAVAILABILITY; LIVER-DISEASE; HUMAN PLASMA; PHARMACOKINETICS	Silymarin, the extract of milk thistle, and its major active flavonolignan silybin, are common products widely used in the phytotherapy of liver diseases. They also have promising effects in protecting the pancreas, kidney, myocardium, and the central nervous system. However, inconsistent results are noted in the different clinical studies due to the low bioavailability of silymarin. Extensive st…	[Xie, Ying; Zhang, Dingqi; Zhang, Jin; Yuan, Jialu] Macau Univ Sci & Technol, Sch Pharm, Taipa 999078, Macao, Peoples R China		Xie, Y (通讯作者)，Macau Univ Sci & Technol, Sch Pharm, Taipa 999078, Macao, Peoples R China.	yxie@must.edu.mo; zhangdingqi1998@gmail.com; 1609853ppa11002@student.must.edu.mo; 1609853dpa11001@student.must.edu.mo			Science and Technology Development Fund, Macau SAR [003/2017/A1]	Science and Technology Development Fund, Macau SAR	This work was financially funded by The Science and Technology Development Fund, Macau SAR (File no. 003/2017/A1).	Abenavoli L, 2018, PHYTOTHER RES, V32, P2202, DOI 10.1002/ptr.6171; Beckmann-Knopp S, 2000, PHARMACOL TOXICOL, V86, P250, DOI 10.1111/j.0901-9928.2000.860602.x; Bi XL, 2019, PHYTOMEDICINE, V54, P98, DOI 10.1016/j.phymed.2018.09.217; Bie BB, 2017, BIOMED PHARMACOTHER, V93, P1285, DOI 10.1016/j.biopha.2017.07.068; Bijak M, 2017, MOLECULES, V22, DOI 10.3390/molecules22111942; Brantley SJ, 2010, J PH…	75	22	22	1	15	MDPI	BASEL	ST ALBAN-ANLAGE 66, CH-4052 BASEL, SWITZERLAND		1420-3049		MOLECULES	Molecules	OCT	2019	24	20
J	Liu, J; Song, XX; Kuang, FM; Zhang, QH; Xie, YC; Kang, R; Kroemer, G; Tang, DL				Liu, Jiao; Song, Xinxin; Kuang, Feimei; Zhang, Qiuhong; Xie, Yangchun; Kang, Rui; Kroemer, Guido; Tang, Daolin			NUPR1 is a critical repressor of ferroptosis	NATURE COMMUNICATIONS			English	Article							CELL-DEATH; ACUTE-PANCREATITIS; IRON HOMEOSTASIS; EPITHELIAL-CELLS; GENE-EXPRESSION; PROTECTS CELLS; CANCER; STRESS; PATHWAY; IDENTIFICATION	Ferroptosis is a type of iron-dependent regulated cell death, representing an emerging disease-modulatory mechanism. Transcription factors play multiple roles in ferroptosis, although the key regulator for ferroptosis in iron metabolism remains elusive. Using NanoString technology, we identify NUPR1, a stress-inducible transcription factor, as a driver of ferroptosis resistance. Mechanistically, …	[Liu, Jiao; Kuang, Feimei; Tang, Daolin] Guangzhou Med Univ, Key Lab Prot Modificat & Degradat, Affiliated Hosp 3, Guangzhou 510600, Guangdong, Peoples R China; [Song, Xinxin; Kang, Rui; Tang, Daolin] UT Southwestern Med Ctr, Dept Surg, Dallas, TX 75390 USA; [Zhang, Qiuhong] Univ Pittsburgh, Dept Surg, Pittsburgh, PA 15219 USA; [Xie, Yangchun] Cent South Univ, Xiangya Hosp 2, Dept Oncol, Changsha…		Tang, DL (通讯作者)，Guangzhou Med Univ, Key Lab Prot Modificat & Degradat, Affiliated Hosp 3, Guangzhou 510600, Guangdong, Peoples R China.; Tang, DL (通讯作者)，UT Southwestern Med Ctr, Dept Surg, Dallas, TX 75390 USA.; Kroemer, G (通讯作者)，Univ Paris 05, Sorbonne Paris Cite, F-75006 Paris, France.; Kroemer, G (通讯作者)，Ctr Rech Cordeliers, Equipe Labellisee Ligue Natl Canc 11, F-75006 Paris, France.; Kroemer,…	kroemer@orange.fr; daolin.tang@utsouthwestern.edu	Tang, Daolin/B-2905-2010; KROEMER, Guido/B-4263-2013; Kang, Rui/ABD-5291-2021; Tang, Daolin/ABD-5062-2021	KROEMER, Guido/0000-0002-9334-4405; Kang, Rui/0000-0003-2725-1574; Tang, Daolin/0000-0002-1903-6180; Xie, Yangchun/0000-0003-2571-4774				Aguado-Llera D, 2013, PLOS ONE, V8, DOI 10.1371/journal.pone.0078101; Alvarez SW, 2017, NATURE, V551, P639, DOI 10.1038/nature24637; Anandhan A, 2020, CELL CHEM BIOL, V27, P436, DOI 10.1016/j.chembiol.2020.03.011; Asimakopoulou A, 2016, FRONT PHYSIOL, V7, DOI 10.3389/fphys.2016.00430; Cano CE, 2014, GUT, V63, P984, DOI 10.1136/gutjnl-2013-305221; Chen D, 2017, ONCOGENE, V36, P5593, DOI 10.1038/on…	76	28	31	38	68	NATURE PORTFOLIO	BERLIN	HEIDELBERGER PLATZ 3, BERLIN, 14197, GERMANY		2041-1723		NAT COMMUN	Nat. Commun.	JAN 28	2021	12	1
J	Klein, MA; Denu, JM				Klein, Mark A.; Denu, John M.			Biological and catalytic functions of sirtuin 6 as targets for small-molecule modulators	JOURNAL OF BIOLOGICAL CHEMISTRY			English	Review						sirtuin; histone deacetylase (HDAC); cell metabolism; small molecule; cancer; chromatin; gene expression; aging; metabolic disorder; longevity; sirtuin; activator; SIRT6	HISTONE DEACETYLASE SIRT6; STRAND BREAK REPAIR; STRUCTURAL BASIS; HEPATOCELLULAR-CARCINOMA; SACCHAROMYCES-CEREVISIAE; CALORIE RESTRICTION; DEPENDENT DEACETYLATION; GENOMIC INSTABILITY; CYTOKINE PRODUCTION; PANCREATIC-CANCER	Sirtuin 6 (SIRT6) is a nuclear NAD(+)-dependent deacetylase of histone H3 that regulates genome stability and gene expression. However, nonhistone substrates and additional catalytic activities of SIRT6, including long-chain deacylation and mono-ADP-ribosylation of other proteins, have also been reported, but many of these noncanonical roles remain enigmatic. Genetic studies have revealed critica…	[Klein, Mark A.; Denu, John M.] Univ Wisconsin, Wisconsin Inst Discovery, Madison, WI 53706 USA; [Klein, Mark A.; Denu, John M.] Univ Wisconsin, Sch Med & Publ Hlth, Dept Biomol Chem, Madison, WI 53706 USA		Denu, JM (通讯作者)，Univ Wisconsin, Wisconsin Inst Discovery, Madison, WI 53706 USA.; Denu, JM (通讯作者)，Univ Wisconsin, Sch Med & Publ Hlth, Dept Biomol Chem, Madison, WI 53706 USA.	John.Denu@wisc.edu		Klein, Mark/0000-0002-6782-8502	National Institutes of Health [GM065386]; Chemistry-Biology Interface Training Program (NIGMS, National Institutes of Health) [T32GM008505]	National Institutes of Health(United States Department of Health & Human ServicesNational Institutes of Health (NIH) - USA); Chemistry-Biology Interface Training Program (NIGMS, National Institutes of Health)	This work was supported by National Institutes of Health Grant GM065386 (to J. M. D.). M. A. K. was supported by the Chemistry-Biology Interface Training Program (NIGMS, National Institutes of Health, Grant T32GM008505). The content is solely the responsibility of the authors and does not necessarily represent the official views of the National Institutes of Health.	Anderson RM, 2003, NATURE, V423, P181, DOI 10.1038/nature01578; APARICIO OM, 1991, CELL, V66, P1279, DOI 10.1016/0092-8674(91)90049-5; Atsumi Y, 2015, CELL REP, V13, P2728, DOI 10.1016/j.celrep.2015.11.054; Avalos JL, 2005, MOL CELL, V17, P855, DOI 10.1016/j.molcel.2005.02.022; Barretina J, 2012, NATURE, V483, P603, DOI 10.1038/nature11003; Bauer I, 2012, J BIOL CHEM, V287, P40924, DOI 10.1074/jb…	184	21	24	2	10	ELSEVIER	AMSTERDAM	RADARWEG 29, 1043 NX AMSTERDAM, NETHERLANDS		1083-351X		J BIOL CHEM	J. Biol. Chem.	AUG 7	2020	295	32
J	Chiou, PT; Ohms, S; Board, PG; Dahlstrom, JE; Rangasamy, D; Casarotto, MG				Chiou, P-T; Ohms, S.; Board, P. G.; Dahlstrom, J. E.; Rangasamy, D.; Casarotto, M. G.			Efavirenz as a potential drug for the treatment of triple-negative breast cancers	CLINICAL & TRANSLATIONAL ONCOLOGY			English	Article						Triple-negative breast cancer; Efavirenz; LINE-1; Retrotransposon; Fatty acid metabolism	LINE-1-ENCODED REVERSE-TRANSCRIPTASE; INHIBITION; EXPRESSION; CELLS; RETROTRANSPOSITION; METABOLISM; FEATURES; TARGET	Purpose In contrast to hormone receptor driven breast cancer, patients presenting with triple-negative breast cancer (TNBC) often have limited drug treatment options. Efavirenz, a non-nucleoside reverse transcriptase (RT) inhibitor targets abnormally overexpressed long interspersed nuclear element 1 (LINE-1) RT and has been shown to be a promising anticancer agent for treating prostate and pancre…	[Chiou, P-T; Board, P. G.; Rangasamy, D.; Casarotto, M. G.] Australian Natl Univ, John Curtin Sch Med Res, ACRF Dept Canc Biol & Therapeut, Canberra, ACT, Australia; [Ohms, S.] Australian Natl Univ, John Curtin Sch Med Res, Canberra, ACT, Australia; [Dahlstrom, J. E.] Australian Natl Univ, Anat Pathol, ACT Pathol, Canberra Hosp, Canberra, ACT, Australia; [Dahlstrom, J. E.] Australian Natl Univ, A…		Casarotto, MG (通讯作者)，Australian Natl Univ, John Curtin Sch Med Res, ACRF Dept Canc Biol & Therapeut, Canberra, ACT, Australia.	marco.casarotto@anu.edu.au	; Dahlstrom, Jane/E-4683-2018	Casarotto, Marco/0000-0002-0571-7671; Dahlstrom, Jane/0000-0001-5608-693X	ACT Cancer [Council-APP1087912]	ACT Cancer	The research work was supported by the ACT Cancer Council-APP1087912.	Bastos MM, 2016, EUR J MED CHEM, V108, P455, DOI 10.1016/j.ejmech.2015.11.025; Bravo-Cordero JJ, 2012, CURR OPIN CELL BIOL, V24, P277, DOI 10.1016/j.ceb.2011.12.004; Brouha B, 2003, P NATL ACAD SCI USA, V100, P5280, DOI 10.1073/pnas.0831042100; Caulfield Sarah E, 2019, J Adv Pract Oncol, V10, P167; Denkert C, 2017, LANCET, V389, P2430, DOI 10.1016/S0140-6736(16)32454-0; Dent R, 2007, CLIN CANCER …	43	2	3	0	1	SPRINGER INTERNATIONAL PUBLISHING AG	CHAM	GEWERBESTRASSE 11, CHAM, CH-6330, SWITZERLAND	1699-048X	1699-3055		CLIN TRANSL ONCOL	Clin. Transl. Oncol.	FEB	2021	23	2
J	Attia, F; Fathy, S; Anani, M; Hassan, A; Attia, F; Ibrahim, G; Elazab, M				Attia, Fadia; Fathy, Sara; Anani, Maha; Hassan, Adel; Attia, Fawzy; Ibrahim, Gehan; Elazab, Mona			Human equilibrative nucleoside transporter-1 and deoxycytidine kinase can predict gemcitabine effectiveness in Egyptian patients with Hepatocellular carcinoma	JOURNAL OF CLINICAL LABORATORY ANALYSIS			English	Article						deoxycytidine kinase; gemcitabine; hepatocellular carcinoma; human equilibrative nucleoside transporter-1	PANCREATIC-CANCER; EXPRESSION; SURVIVAL; CHEMORESISTANCE; CHEMOTHERAPY; THERAPIES	Background Several biomarkers of gemcitabine effectiveness have been studied in cancers, but less so in hepatocellular carcinoma (HCC), which is identified as the fifth most common cancer worldwide. Investigation of human equilibrative nucleoside transporter-1 (HENT-1) and deoxycytidine kinase (DCK), genes involved in gemcitabine uptake and metabolism, can be beneficial in the selection of potent…	[Attia, Fadia; Anani, Maha; Ibrahim, Gehan] Suez Canal Univ, Fac Med, Dept Clin Pathol, Ismailia, Egypt; [Fathy, Sara; Elazab, Mona] Suez Canal Univ, Fac Pharm, Ismailia, Egypt; [Hassan, Adel] Suez Canal Univ, Fac Med, Infect & Endem Dis Dept, Ismailia, Egypt; [Attia, Fawzy] Suez Canal Univ, Fac Med, Internal Med Dept, Ismailia, Egypt		Anani, M (通讯作者)，Suez Canal Univ, Fac Med, Dept Clin Pathol, Ismailia, Egypt.	mahaenany77@gmail.com	Attia, Fadia M/AAT-9416-2020; Anani, Maha Mohamed/ACS-4598-2022	Attia, Fadia M/0000-0001-5262-0699; Anani, Maha Mohamed/0000-0003-3661-2247				Andersson R, 2009, SCAND J GASTROENTERO, V44, P782, DOI 10.1080/00365520902745039; Ashida R, 2009, J EXP CLIN CANC RES, V28, DOI 10.1186/1756-9966-28-83; Baldwin SA, 1999, MOL MED TODAY, V5, P216, DOI 10.1016/S1357-4310(99)01459-8; Bria E, 2007, CANCER-AM CANCER SOC, V110, P525, DOI 10.1002/cncr.22809; Candelaria M, 2012, PLOS ONE, V7, DOI 10.1371/journal.pone.0029181; Chiang DY, 2008, CANCER RES…	35	1	1	0	0	WILEY	HOBOKEN	111 RIVER ST, HOBOKEN, NJ 07030 USA	0887-8013	1098-2825		J CLIN LAB ANAL	J. Clin. Lab. Anal.	NOV	2020	34	11
J	Kiselyuk, A; Lee, SH; Farber-Katz, S; Zhang, MJ; Athavankar, S; Cohen, T; Pinkerton, AB; Ye, M; Bushway, P; Richardson, AD; Hostetler, HA; Rodriguez-Lee, M; Huang, L; Spangler, B; Smith, L; Higginbotham, J; Cashman, J; Freeze, H; Itkin-Ansari, P; Dawson, MI; Schroeder, F; Cang, Y; Mercola, M; Levine, F				Kiselyuk, Alice; Lee, Seung-Hee; Farber-Katz, Suzette; Zhang, Mingjun; Athavankar, Sonalee; Cohen, Tom; Pinkerton, Anthony B.; Ye, Mao; Bushway, Paul; Richardson, Adam D.; Hostetler, Heather A.; Rodriguez-Lee, Mariam; Huang, Li; Spangler, Benjamin; Smith, Layton; Higginbotham, Jennifer; Cashman, John; Freeze, Hudson; Itkin-Ansari, Pamela; Dawson, Marcia I.; Schroeder, Friedhelm; Cang, Yong; Merco…			HNF4 alpha Antagonists Discovered by a High-Throughput Screen for Modulators of the Human Insulin Promoter	CHEMISTRY & BIOLOGY			English	Article							NUCLEAR FACTOR 4-ALPHA; PROLIFERATOR-ACTIVATED-RECEPTOR; ENRICHED TRANSCRIPTION FACTORS; GENE-EXPRESSION; HEPATOCELLULAR-CARCINOMA; EPITHELIAL-CELLS; BINDING DOMAIN; TARGET GENES; DNA-BINDING; FACTOR-IV	Hepatocyte nuclear factor (HNF)4 alpha is a central regulator of gene expression in cell types that play a critical role in metabolic homeostasis, including hepatocytes, enterocytes, and pancreatic beta cells. Although fatty acids were found to occupy the HNF4 alpha ligand-binding pocket and were proposed to act as ligands, there is controversy about both the nature of HNF4 alpha ligands as well …	[Lee, Seung-Hee; Athavankar, Sonalee; Rodriguez-Lee, Mariam; Huang, Li; Freeze, Hudson; Levine, Fred] Sanford Burnham Inst Med Res, Sanford Childrens Hlth Res Ctr, La Jolla, CA 92037 USA; [Zhang, Mingjun; Cang, Yong] Sanford Burnham Inst Med Res, Signal Transduct Program, La Jolla, CA 92037 USA; [Pinkerton, Anthony B.] Sanford Burnham Inst Med Res, Conrad Prebys Ctr Chem Genom, La Jolla, CA 92037…		Levine, F (通讯作者)，Sanford Burnham Inst Med Res, Sanford Childrens Hlth Res Ctr, La Jolla, CA 92037 USA.	flevine@sbmri.org	Richardson, Adam D/N-7845-2014; Levine, Fred/L-2693-2013	Richardson, Adam D/0000-0003-3646-2584; Pinkerton, Anthony/0000-0003-4571-152X; Freeze, Hudson/0000-0001-6316-0501; Smith, Layton/0000-0003-2621-9740; Levine, Fred/0000-0002-7336-2526; Spangler, Benjamin/0000-0001-9409-1529	Sanford Children's Health Research Center; Kieckhefer Foundation; UCSD; UC; Juvenile Diabetes Research Foundation; American Diabetes Association; USPHS; National Institutes of Health [DK41402, DK77573]; CIRM [T2-0004]; Rainin Foundation; NATIONAL INSTITUTE OF DIABETES AND DIGESTIVE AND KIDNEY DISEASES [R00DK077573, R01DK041402, K99DK077573] Funding Source: NIH RePORTER	Sanford Children's Health Research Center; Kieckhefer Foundation; UCSD; UC; Juvenile Diabetes Research Foundation(Juvenile Diabetes Research Foundation); American Diabetes Association(American Diabetes Association); USPHS(United States Department of Health & Human ServicesUnited States Public Health Service); National Institutes of Health(United States Department of Health & Human ServicesNationa…	The OTC-luciferase reporter plasmid was a kind gift from Professor Frank J. Gonzalez (National Institutes of Health). Roy Williams (SBMRI Informatics Core) and Kang Liu (SBMRI Genomics Core) provided support for the microarray studies. Ed Sergienko (Conrad Prebys Center for Chemical Genomics) aided in the analysis of the fluorescence quenching assay. Sumeet Salaniwal (Conrad Prebys Center for Che…	ADLER S, 1988, CELL, V52, P685, DOI 10.1016/0092-8674(88)90406-0; Bailly A, 2001, NUCLEIC ACIDS RES, V29, P3495, DOI 10.1093/nar/29.17.3495; Bartoov-Shifman R, 2002, J BIOL CHEM, V277, P25914, DOI 10.1074/jbc.M201582200; Bolotin E, 2010, HEPATOLOGY, V51, P642, DOI 10.1002/hep.23357; Boyd M, 2009, BMC GASTROENTEROL, V9, DOI 10.1186/1471-230X-9-68; CARTER ME, 1993, J BIOL CHEM, V268, P13805; CHEN W…	46	48	50	0	24	CELL PRESS	CAMBRIDGE	600 TECHNOLOGY SQUARE, 5TH FLOOR, CAMBRIDGE, MA 02139 USA	1074-5521			CHEM BIOL	Chem. Biol.	JUL 27	2012	19	7
J	Fang, YF; Du, F; Xu, YY; Meng, HJ; Huang, J; Zhang, XW; Lu, W; Liu, SY; Yu, JH				Fang, Yanfen; Du, Fang; Xu, Yanyun; Meng, Haijing; Huang, Jin; Zhang, Xiongwen; Lu, Wei; Liu, Shiyuan; Yu, Jiahui			Enhanced cellular uptake and intracellular drug controlled release of VESylated gemcitabine prodrug nanocapsules	COLLOIDS AND SURFACES B-BIOINTERFACES			English	Article						VESylated gemcitabine; Nanocapsules; Intracellular drug controlled release; Enhanced cellular uptake	EQUILIBRATIVE NUCLEOSIDE TRANSPORTER-1; CANCER CELLS; TRIGGERED APOPTOSIS; CYTIDINE DEAMINASE; LUNG-CANCER; CHEMOTHERAPY; EXPRESSION; RESISTANCE; ABSENCE; FAS	Gemcitabine, 2',2'-difluoro-2'-deoxycytidine (dFdC), is the first-line antitumor agent in the treatment of pancreatic tumors. However, it possesses certain drawbacks, such as poor biological half-life resulted from rapid metabolism and the induction of resistance, leading to its restricted therapeutic potential. With the purpose of overcoming the above drawbacks, we developed a novel VESylated ge…	[Fang, Yanfen; Du, Fang; Xu, Yanyun; Meng, Haijing; Huang, Jin; Zhang, Xiongwen; Lu, Wei; Yu, Jiahui] E China Normal Univ, Shanghai Engn Res Ctr Mol Therapeut & New Drug De, Coll Chem & Mol Engn, Shanghai 200062, Peoples R China; [Du, Fang] Free Univ Berlin, Inst Chem & Biochem, D-14195 Berlin, Germany; [Meng, Haijing] Polish Acad Sci, Inst Phys Chem, PL-01224 Warsaw, Poland; [Huang, Jin] Wuhan U…		Yu, JH (通讯作者)，E China Normal Univ, Shanghai Engn Res Ctr Mol Therapeut & New Drug De, Coll Chem & Mol Engn, Shanghai 200062, Peoples R China.	jhyu@sist.ecnu.edu.cn	Huang, Jin/E-4537-2011; Lu, Wei/P-6066-2014	Lu, Wei/0000-0003-3041-9200	International Science & Technology Cooperation Program of China, Ministry of Science and Technology of China [2013DFG32340]; EU-FP 7 project [MARINA 263215]; National Natural Science Foundation of China [81171333]	International Science & Technology Cooperation Program of China, Ministry of Science and Technology of China; EU-FP 7 project; National Natural Science Foundation of China(National Natural Science Foundation of China (NSFC))	The research work was supported by the International Science & Technology Cooperation Program of China, Ministry of Science and Technology of China (2013DFG32340), the EU-FP 7 project (MARINA 263215), and the National Natural Science Foundation of China (81171333).	Barnett KT, 2002, J SURG RES, V106, P292, DOI 10.1006/jsre.2002.6466; Bildstein L, 2010, J CONTROL RELEASE, V147, P163, DOI 10.1016/j.jconrel.2010.07.120; BOUFFARD DY, 1993, BIOCHEM PHARMACOL, V45, P1857, DOI 10.1016/0006-2952(93)90444-2; Chen P, 2006, ANTI-CANCER DRUG, V17, P53, DOI 10.1097/01.cad.0000185182.80227.48; Chung WG, 2012, J CONTROL RELEASE, V157, P132, DOI 10.1016/j.jconrel.2011.08.0…	19	17	17	0	30	ELSEVIER SCIENCE BV	AMSTERDAM	PO BOX 211, 1000 AE AMSTERDAM, NETHERLANDS	0927-7765	1873-4367		COLLOID SURFACE B	Colloid Surf. B-Biointerfaces	APR 1	2015	128
J	Santos, I; Mendes, L; Mansinho, H; Santos, CA				Santos, I; Mendes, L.; Mansinho, H.; Santos, C. A.			Nutritional status and functional status of the pancreatic cancer patients and the impact of adjacent symptoms	CLINICAL NUTRITION			English	Article						Pancreatic cancer; Malnutrition; Malnutrition GLIM criteria; Symptoms; Weight loss; Functional status	PERFORMANCE STATUS; HANDGRIP STRENGTH; ESPEN GUIDELINES; DYNAMOMETRY; MUSCLE; CARE; FAT	Rationale & aims: Pancreatic cancer (PC) is the third most common type of gastrointestinal tract cancer in Europe and the fourth leading cause of death by cancer. Its initial stage is asymptomatic Therefore, the diagnosis tends to be late leading to locally advanced stages that presuppose late and debilitating symptoms, which consequently makes the Nutritional Status (NS) get worse. The weight lo…	[Santos, I; Santos, C. A.] Hosp Garcia Orta, Serv Nutr, Almada, Portugal; [Santos, I; Mendes, L.; Santos, C. A.] Escola Super Tecnol Saude Lisboa, IPL, Dietet & Nutr, Lisbon, Portugal; [Santos, I; Mendes, L.] Univ Lisbon, Fac Med, Lisbon, Portugal; [Mendes, L.; Santos, C. A.] Ctr Invest Saude & Tecnol H&TRC, Lisbon, Portugal; [Mansinho, H.] Hosp Garcia Orta, Serv Hematooncol, Almada, Portugal		Santos, I (通讯作者)，Av Dr Joao Afonso Calado da Maia,Lote 7,1 Dto, P-2040333 Rio Maior, Portugal.	inesdemiranda96@gmail.com						Alkan SB, 2018, SUPPORT CARE CANCER, V26, P2441, DOI 10.1007/s00520-018-4082-8; Arends J, 2017, CLIN NUTR, V36, P1187, DOI 10.1016/j.clnu.2017.06.017; Arends J, 2017, CLIN NUTR, V36, P11, DOI 10.1016/j.clnu.2016.07.015; August DA, 2009, JPEN-PARENTER ENTER, V33, P472, DOI 10.1177/0148607109341804; Bauer J, 2002, EUR J CLIN NUTR, V56, P779, DOI 10.1038/sj.ejcn.1601412; Bicakli DH, 2020, NUTR CANCE…	36	2	2	1	2	CHURCHILL LIVINGSTONE	EDINBURGH	JOURNAL PRODUCTION DEPT, ROBERT STEVENSON HOUSE, 1-3 BAXTERS PLACE, LEITH WALK, EDINBURGH EH1 3AF, MIDLOTHIAN, SCOTLAND	0261-5614	1532-1983		CLIN NUTR	Clin. Nutr.	NOV	2021	40	11
J	Liu, X; Guo, XZ; Li, HY; Chen, J; Han, H				Liu, Xu; Guo, Xiaozhong; Li, Hongyu; Chen, Jiang; Han, Hao			Effects of KAI gene expression on ferroptosis in pancreatic cancer cells	MOLECULAR MEDICINE REPORTS			English	Article						KAI gene; ferroptosis; pancreatic cancer	IRON-METABOLISM; METASTASIS; DEATH; RESISTANCE; FORM	The specific role and mechanism of ferroptosis in the development of pancreatic cancer (PC) remain to be elucidated. The present study aimed to investigate the effects of the overexpression of the KAI1 gene on the ferroptosis of the human PC cell line MIA PaCa-2. MIA PaCa-2 cells infected with pCMV-KAI1 and selected by G418 and KAI1 protein were analyzed by western blotting. The MIA PaCa-2 cells …	[Liu, Xu; Guo, Xiaozhong; Li, Hongyu; Chen, Jiang; Han, Hao] Gen Hosp Northern Theater Command, Dept Gastroenterol, 83 Wenhua Rd, Shenyang 110840, Liaoning, Peoples R China		Guo, XZ (通讯作者)，Gen Hosp Northern Theater Command, Dept Gastroenterol, 83 Wenhua Rd, Shenyang 110840, Liaoning, Peoples R China.	guoxiaozhong1962@163.com			Science Foundation of Liaoning [2019-MS-352]; Science and Technology Foundation of Shenyang [19-112-4-046]	Science Foundation of Liaoning; Science and Technology Foundation of Shenyang	The present study was supported by grants from the Science Foundation of Liaoning (grant no. 2019-MS-352) and the Science and Technology Foundation of Shenyang (grant no. 19-112-4-046).	Binenbaum Y, 2015, DRUG RESIST UPDATE, V23, P55, DOI 10.1016/j.drup.2015.10.002; Bray F, 2018, CA-CANCER J CLIN, V68, P394, DOI 10.3322/caac.21492; Camaschella C, 2020, HAEMATOLOGICA, V105, P260, DOI 10.3324/haematol.2019.232124; Chen G, 2020, ONCOL LETT, V19, P579, DOI 10.3892/ol.2019.11159; Chen Y, 2019, INT J ONCOL, V54, P1143, DOI 10.3892/ijo.2019.4720; Dixon SJ, 2014, NAT CHEM BIOL, V10, P9,…	43	3	3	1	6	SPANDIDOS PUBL LTD	ATHENS	POB 18179, ATHENS, 116 10, GREECE	1791-2997	1791-3004		MOL MED REP	Mol. Med. Rep.	FEB	2021	23	2
J	Zhao, YY; Xie, P; Fan, HH				Zhao, Yanyan; Xie, Ping; Fan, Huihui			Genomic Profiling of MicroRNAs and Proteomics Reveals an Early Molecular Alteration Associated with Tumorigenesis Induced by MC-LR in Mice	ENVIRONMENTAL SCIENCE & TECHNOLOGY			English	Article							MICROCYSTIN-LR; LIVER-CANCER; EXPRESSION PROFILES; MOUSE-LIVER; IN-VIVO; SUPPRESSOR; GENES; CANDIDATE; PROTEIN; NDRG2	Studies have demonstrated that microcystins (MCs) can act as potential carcinogens and have caused serious risk to public environmental health. The molecular mechanisms of MC-induced susceptibility to carcinogenesis are largely unknown. In this study, we performed for the first time a comprehensive analysis of changes in microRNAs (miRNAs) and proteins expression in livers of mice treated with MC…	[Zhao, Yanyan; Xie, Ping] Chinese Acad Sci, Donghu Expt Stn Lake Ecosyst, State Key Lab Freshwater Ecol & Biotechnol China, Inst Hydrobiol, Wuhan 430072, Peoples R China; [Fan, Huihui] Huazhong Agr Univ, Coll Fisheries, Wuhan 430070, Peoples R China		Xie, P (通讯作者)，Chinese Acad Sci, Donghu Expt Stn Lake Ecosyst, State Key Lab Freshwater Ecol & Biotechnol China, Inst Hydrobiol, Donghu S Rd 7, Wuhan 430072, Peoples R China.	xieping@ihb.ac.cn	Xie, Ping/AAL-7532-2020		National Basic Research Program of China (973 Program) [2008CB418101]; National Natural Science Foundation of China [31070457]; State Key Laboratory of Freshwater Ecology and Biotechnology [2008FBZ01]	National Basic Research Program of China (973 Program)(National Basic Research Program of China); National Natural Science Foundation of China(National Natural Science Foundation of China (NSFC)); State Key Laboratory of Freshwater Ecology and Biotechnology(Chinese Academy of Sciences)	We greatly appreciate the useful comments and suggestions by Dr. Gary S. Sayler and two anonymous reviewers. The authors would like to thank Dr. Jun Chen in donghu experimental station of lake ecosystems, institute of hydrobiology, China academy of science for her generous help during our research. This study was jointly supported by the National Basic Research Program of China (973 Program) (200…	Boulkroun S, 2002, J BIOL CHEM, V277, P31506, DOI 10.1074/jbc.M200272200; Calin GA, 2006, NAT REV CANCER, V6, P857, DOI 10.1038/nrc1997; Campos A, 2010, INT J MOL SCI, V11, P268, DOI 10.3390/ijms11010268; Chen T, 2005, MOL CELL PROTEOMICS, V4, P958, DOI 10.1074/mcp.M400185-MCP200; Chorus I, 2000, J TOXICOL ENV HEAL B, V3, P323, DOI 10.1080/109374000436364; Clark SP, 2007, TOXICOL PATHOL, V35, P59…	49	52	56	6	67	AMER CHEMICAL SOC	WASHINGTON	1155 16TH ST, NW, WASHINGTON, DC 20036 USA	0013-936X	1520-5851		ENVIRON SCI TECHNOL	Environ. Sci. Technol.	JAN 3	2012	46	1
J	Puia, A; Puia, C; Mois, E; Graur, F; Fetti, A; Florea, M				Puia, Aida; Puia, Cosmin; Mois, Emil; Graur, Florin; Fetti, Alin; Florea, Mira			The phytochemical constituents and therapeutic uses of genus Aloe: A review	NOTULAE BOTANICAE HORTI AGROBOTANICI CLUJ-NAPOCA			English	Review						Aloe; antidiabetic; antimicrobial; cancer; healing	IN-VITRO ACTIVITY; VERA LEAF GEL; BARBADENSIS MILL.; GROWTH; ACEMANNAN; EXTRACTS; POLYSACCHARIDES; ANTIOXIDANT; ANTIFUNGAL; EFFICACY	Aloe, the largest genus in the Asphodelaceae family, comprises 548 species, with A. vera, A. arborescens and A. feroxbeing among the most widely studied species. Aloe species originated in arid climates and cover various habitats, from sea level up to 2700 m, and from desert to closed-canopy forests. For human health, Aloe species are the richest natural sources. The biological activity of Aloe s…	[Puia, Aida; Puia, Cosmin; Mois, Emil; Graur, Florin; Fetti, Alin; Florea, Mira] Univ Med & Pharm Iuliu Hatieganu, 8 Victor Babes St, Cluj Napoca, Romania; [Puia, Cosmin; Mois, Emil; Graur, Florin; Fetti, Alin] Reg Inst Gastroenterol & Hepatol Prof O Fodor, 19-21 Croitorilor St, Cluj Napoca, Romania		Puia, C; Mois, E (通讯作者)，Univ Med & Pharm Iuliu Hatieganu, 8 Victor Babes St, Cluj Napoca, Romania.; Puia, C; Mois, E (通讯作者)，Reg Inst Gastroenterol & Hepatol Prof O Fodor, 19-21 Croitorilor St, Cluj Napoca, Romania.	draidapuia@gmail.com; cosmin.puia@umfcluj.ro; drmoisemil@gmail.com; graurf@yahoo.com; confetti_ro@yahoo.com; miraflorea@yahoo.com	Puia, Aida/AAA-5211-2022; Puia, Ion Cosmin/AAA-4949-2022; Graur, Florin/C-7797-2009	puia, ion cosmin/0000-0002-2638-9056; Graur, Florin/0000-0002-5887-3408; Florea, Mira/0000-0003-1441-9614; puia, aida/0000-0003-0493-9114; Fetti, Alin/0000-0003-3714-1117				Akaberi M, 2016, BIOMED PHARMACOTHER, V84, P759, DOI 10.1016/j.biopha.2016.09.096; Akanmu AM, 2020, ANTIBIOTICS-BASEL, V9, DOI 10.3390/antibiotics9090601; Alemdar S, 2009, J ANIM VET ADV, V8, P99; Ali F, 2021, CURR PHARM BIOTECHNO, V22, P1122, DOI 10.2174/1389201021999201001204345; Alinejad-Mofrad S, 2015, J DIABETES METAB DIS, V14, DOI 10.1186/s40200-015-0137-2; [Anonymous], 2007, INT J TOXICOL,…	88	3	3	8	21	UNIV AGR SCI & VETERINARY MED CLUJ-NAPOCA	CLUJ-NAPOCA	3-5 MANASTUR ST, CLUJ-NAPOCA, 400372, ROMANIA	0255-965X	1842-4309		NOT BOT HORTI AGROBO	Not. Bot. Horti Agrobot. Cluj-Na.		2021	49	2
J	Stewart, DA; Winnike, JH; McRitchie, SL; Clark, RF; Pathmasiri, WW; Sumner, SJ				Stewart, Delisha A.; Winnike, Jason H.; McRitchie, Susan L.; Clark, Robert F.; Pathmasiri, Wimal W.; Sumner, Susan J.			Metabolomics Analysis of Hormone-Responsive and Triple-Negative Breast Cancer Cell Responses to Paclitaxel Identify Key Metabolic Differences	JOURNAL OF PROTEOME RESEARCH			English	Article						metabolomics; triple negative breast cancer (TNBC); Luminal A; cell lines; paclitaxel/Taxol; cytokines; health disparity	GLUTATHIONE-S-TRANSFERASE; CHOLINE PHOSPHOLIPID-METABOLISM; ISOTOPE-RESOLVED METABOLOMICS; AFRICAN-AMERICAN; GENETIC-POLYMORPHISMS; PANCREATIC-CANCER; EXPRESSION; PHARMACOKINETICS; INFLAMMATION; ASSOCIATION	To date, no targeted therapies are available to treat triple negative breast cancer (TNBC), while other breast cancer subtypes are responsive to current therapeutic treatment. Metabolomics was conducted to reveal differences in two hormone receptor-negative TNBC cell lines and two hormone receptor-positive Luminal A cell lines. Studies were conducted in the presence and absence of paclitaxel (Tax…	[Stewart, Delisha A.; McRitchie, Susan L.; Clark, Robert F.; Pathmasiri, Wimal W.; Sumner, Susan J.] RTI Int, NIH Eastern Reg Comprehens Metab Resource Core, Res Triangle Pk, NC 27709 USA; [Winnike, Jason H.] David H Murdock Res Inst, Kannapolis, NC 28081 USA		Sumner, SJ (通讯作者)，RTI Int, NIH Eastern Reg Comprehens Metab Resource Core, Res Triangle Pk, NC 27709 USA.	ssumner@rti.org		Clark, Robert/0000-0001-5091-8280; Pathmasiri, Wimal/0000-0002-5199-5744; Sumner, Susan/0000-0003-3381-6084	RTI International Internal Research and Development award; NIH Common Fund Eastern Regional Comprehensive Metabolomics Resource Core at RTI International [1U24DK097193]; NATIONAL INSTITUTE OF DIABETES AND DIGESTIVE AND KIDNEY DISEASES [U24DK097193] Funding Source: NIH RePORTER	RTI International Internal Research and Development award; NIH Common Fund Eastern Regional Comprehensive Metabolomics Resource Core at RTI International; NATIONAL INSTITUTE OF DIABETES AND DIGESTIVE AND KIDNEY DISEASES(United States Department of Health & Human ServicesNational Institutes of Health (NIH) - USANIH National Institute of Diabetes & Digestive & Kidney Diseases (NIDDK))	This work was supported by a RTI International Internal Research and Development award (Stewart, PI) and the NIH Common Fund Eastern Regional Comprehensive Metabolomics Resource Core at RTI International (1U24DK097193 - Sumner, PI). All raw and normalized analytical data and associated metadata have been uploaded to the public accessible NIH Common Fund Metabolomics Data Repository (www.metabolom…	Aboagye EO, 1999, CANCER RES, V59, P80; Ademuyiwa FO, 2013, J ONCOL, V2013, DOI 10.1155/2013/219869; Aggarwal BB, 2009, CLIN CANCER RES, V15, P425, DOI 10.1158/1078-0432.CCR-08-0149; Ahmed Olal I, 2006, Egypt J Immunol, V13, P61; Allavena P, 2005, CANCER RES, V65, P2964, DOI 10.1158/0008-5472.CAN-04-4037; Amin KA, 2012, J BREAST CANCER, V15, P306, DOI 10.4048/jbc.2012.15.3.306; Amirikia KC, 2011,…	124	29	31	0	36	AMER CHEMICAL SOC	WASHINGTON	1155 16TH ST, NW, WASHINGTON, DC 20036 USA	1535-3893	1535-3907		J PROTEOME RES	J. Proteome Res.	SEP	2016	15	9
J	Villagran, M; Ferreira, J; Martorell, M; Mardones, L				Villagran, Marcelo; Ferreira, Jorge; Martorell, Miquel; Mardones, Lorena			The Role of Vitamin C in Cancer Prevention and Therapy: A Literature Review	ANTIOXIDANTS			English	Review						ascorbic acid; vitamin C; cancer; clinical trial	ASCORBIC-ACID; PROSTATE-CANCER; BREAST-CANCER; PHYSICIANS HEALTH; ANTIOXIDANT VITAMINS; INDUCED CYTOTOXICITY; GENETIC-VARIATION; CLINICAL-TRIAL; RISK; METAANALYSIS	Vitamin C is a water-soluble antioxidant associated with the prevention of the common cold and is also a cofactor of hydrolases that participate in the synthesis of collagen and catecholamines, and in the regulation of gene expression. In cancer, vitamin C is associated with prevention, progression, and treatment, due to its general properties or its role as a pro-oxidant at high concentration. T…	[Villagran, Marcelo; Ferreira, Jorge; Mardones, Lorena] Univ Catolica Santisima Concepcion, Biomed Sci Res Lab, Fac Med, Concepcion 4070129, Chile; [Martorell, Miquel] Univ Concepcion, Dept Nutr & Dietet, Fac Pharm, Concepcion 4070386, Chile; [Martorell, Miquel] Univ Concepcion, Ctr Hlth Living, Concepcion 4070386, Chile		Mardones, L (通讯作者)，Univ Catolica Santisima Concepcion, Biomed Sci Res Lab, Fac Med, Concepcion 4070129, Chile.	marcelo.villagran@ucsc.cl; mmartorell@udec.cl; lmardones@ucsc.cl	Martorell, Miquel/H-8490-2014	Martorell, Miquel/0000-0003-3183-7623; Mardones, Lorena/0000-0001-8037-4296				Aune D, 2018, AM J CLIN NUTR, V108, P1069, DOI 10.1093/ajcn/nqy097; Bahlis NJ, 2002, CLIN CANCER RES, V8, P3658; Bai XY, 2015, J CANCER, V6, P913, DOI 10.7150/jca.12162; Beall T, 2017, PLOS ONE, V12, DOI 10.1371/journal.pone.0175554; Camarena V, 2016, CELL MOL LIFE SCI, V73, P1645, DOI 10.1007/s00018-016-2145-x; CAMERON E, 1976, P NATL ACAD SCI USA, V73, P3685, DOI 10.1073/pnas.73.10.3685; CAMERO…	75	1	1	12	15	MDPI	BASEL	ST ALBAN-ANLAGE 66, CH-4052 BASEL, SWITZERLAND		2076-3921		ANTIOXIDANTS-BASEL	Antioxidants	DEC	2021	10	12
J	Xue, A; Scarlett, CJ; Chung, L; Butturini, G; Scarpa, A; Gandy, R; Wilson, SR; Baxter, RC; Smith, RC				Xue, A.; Scarlett, C. J.; Chung, L.; Butturini, G.; Scarpa, A.; Gandy, R.; Wilson, S. R.; Baxter, R. C.; Smith, R. C.			Discovery of serum biomarkers for pancreatic adenocarcinoma using proteomic analysis	BRITISH JOURNAL OF CANCER			English	Article						pancreatic adenocarcinoma; proteomics; serum biomarkers; apolipoproteins	APOLIPOPROTEIN A-II; ENHANCED LASER-DESORPTION; FLIGHT-MASS-SPECTROMETRY; GENE-EXPRESSION; DENSITY-LIPOPROTEIN; LIPID-METABOLISM; CANCER; IDENTIFICATION; DIAGNOSIS; DESORPTION/IONIZATION	BACKGROUND AND AIMS: The serum/plasma proteome was explored for biomarkers to improve the diagnostic ability of CA19-9 in pancreatic adenocarcinoma (PC). METHODS: A Training Set of serum samples from 20 resectable and 18 stage IV PC patients, 54 disease controls (DCs) and 68 healthy volunteers (HVs) were analysed by surface-enhanced laser desorption and ionisation time-of-flight mass spectrometry…	[Xue, A.; Scarlett, C. J.; Gandy, R.; Smith, R. C.] Univ Sydney, Royal N Shore Hosp, Dept Surg, St Leonards, NSW 2065, Australia; [Chung, L.; Baxter, R. C.] Univ Sydney, Royal N Shore Hosp, Kolling Inst Med Res, St Leonards, NSW 2065, Australia; [Butturini, G.] Univ Verona, Surg & Anaesthesiol Dept, I-37134 Verona, Italy; [Scarpa, A.] Univ Verona, Dept Pathol, I-37134 Verona, Italy; [Wilson, S. R…		Smith, RC (通讯作者)，Univ Sydney, Royal N Shore Hosp, Dept Surg, St Leonards, NSW 2065, Australia.	rsmith@med.usyd.edu.au	Baxter, Robert C/F-3927-2012; Butturini, Giovanni/B-5567-2017; scarpa, aldo/K-6832-2016	Baxter, Robert C/0000-0001-5061-2142; Butturini, Giovanni/0000-0002-9172-4885; scarpa, aldo/0000-0003-1678-739X; Scarlett, Christopher/0000-0002-4140-7785; gandy, robert/0000-0002-1031-8368	Cure Cancer Australia Foundation; Cancer Surgery Research Foundation; University of Sydney; Associazione Italiana per la Ricerca sul Cancro (AIRC), Italy; Fondazione Cassa di Risparmio di Verona (Bando); Ministeri Universita-Ricerca e Salute, Rome, Italy; European Community [PL018771]; Fondazione Giorgio Zanotto, Verona, Italy	Cure Cancer Australia Foundation; Cancer Surgery Research Foundation; University of Sydney(University of Sydney); Associazione Italiana per la Ricerca sul Cancro (AIRC), Italy(Fondazione AIRC per la ricerca sul cancro); Fondazione Cassa di Risparmio di Verona (Bando); Ministeri Universita-Ricerca e Salute, Rome, Italy; European Community(European Commission); Fondazione Giorgio Zanotto, Verona, I…	Dr Anthony Gill from the Department of Anatomical Histopathology at Royal North Shore Hospital provided expert pathological detail on the surgical specimens from that hospital. Dr Sally Smith provided help with the paper. This study was supported by the Cure Cancer Australia Foundation and the Cancer Surgery Research Foundation (CanSur). CJS is the recipient of a University of Sydney Postgraduate…	Ambroise C, 2002, P NATL ACAD SCI USA, V99, P6562, DOI 10.1073/pnas.102102699; Banks RE, 2005, CLIN CHEM, V51, P1637, DOI 10.1373/clinchem.2005.051417; Berger AC, 2008, J CLIN ONCOL, V26, P5918, DOI 10.1200/JCO.2008.18.6288; Bhattacharyya S, 2004, NEOPLASIA, V6, P674, DOI 10.1593/neo.04262; Blanco-Vaca F, 2001, J LIPID RES, V42, P1727; Bondarenko PV, 1999, J LIPID RES, V40, P543; Brown MD, 2003, …	40	41	44	1	12	NATURE PUBLISHING GROUP	LONDON	MACMILLAN BUILDING, 4 CRINAN ST, LONDON N1 9XW, ENGLAND	0007-0920			BRIT J CANCER	Br. J. Cancer	JUL 27	2010	103	3
J	Delibasi, T; Cakir, E				Delibasi, Tuncay; Cakir, Evrim			Is refined carbohydrate consumption related to allergic diseases?	NUTRITION			English	Review						Refined carbohydrates; Allergic diseases; Cytokines	CANCER; DIET	Exposure to refined carbohydrates has been found to be associated with disorders such as increased blood pressure, retinopathy, adipose tissue inflammation, glucose intolerance, type 2 diabetes mellitus, poor metabolic profile, esophageal adenocarcinoma, and small intestine, prostate, pleural, and pancreatic cancers. Additionally, recent studies have demonstrated that ingestion of refined carbohy…	[Delibasi, Tuncay] Amasya Sabuncuoglu Serefettin Univ Training & Res, Hacettepe Univ Hosp, Dept Endocrinol & Metab Dis, Amasya, Turkey; [Cakir, Evrim] Amasya Sabuncuoglu Serefettin Univ Training & Res, Dept Endocrinol & Metab Dis, Amasya, Turkey		Cakir, E (通讯作者)，Amasya Sabuncuoglu Serefettin Univ Training & Res, Dept Endocrinol & Metab Dis, Amasya, Turkey.	Drevrimcakir@gmail.com	Delibasi, Tuncay/ABE-5351-2021; Cakir, Evrim/E-5452-2011	Delibasi, Tuncay/0000-0002-5780-8209; Cakir, Evrim/0000-0001-9801-1450				Farchi S, 2003, EUR RESPIR J, V22, P772, DOI 10.1183/09031936.03.00006703; Jackson M, 2013, NUTR CANCER, V65, P367, DOI 10.1080/01635581.2013.757631; Liu HB, 2010, CANCER RES, V70, P6368, DOI 10.1158/0008-5472.CAN-09-4615; Oliveira MC, 2013, OBESITY, V21, pE396, DOI [10.1038/oby.20230, 10.1002/oby.20230]; PREUSS HG, 1986, J HYPERTENS, V4, pS459; Smith RN, 2007, AM J CLIN NUTR, V86, P107, DOI 10.1…	9	3	3	1	3	ELSEVIER SCIENCE INC	NEW YORK	360 PARK AVE SOUTH, NEW YORK, NY 10010-1710 USA	0899-9007	1873-1244		NUTRITION	Nutrition	APR	2014	30	4
J	Hayami, T; Yokoi, N; Yamaguchi, T; Honda, K; Murao, N; Takahashi, H; Wang, SJ; Seino, Y; Kamiya, H; Yabe, D; Sweet, IR; Mizoguchi, A; Nakamura, J; Seino, S				Hayami, Tomohide; Yokoi, Norihide; Yamaguchi, Takuro; Honda, Kohei; Murao, Naoya; Takahashi, Harumi; Wang, Shujie; Seino, Yusuke; Kamiya, Hideki; Yabe, Daisuke; Sweet, Ian R.; Mizoguchi, Akira; Nakamura, Jiro; Seino, Susumu			Tumor-like features of gene expression and metabolic profiles in enlarged pancreatic islets are associated with impaired incretin-induced insulin secretion in obese diabetes: A study of Zucker fatty diabetes mellitus rat	JOURNAL OF DIABETES INVESTIGATION			English	Article						Enlarged islets; Incretin; Tumor cells	BETA-CELLS; GLUCOSE-METABOLISM; CANCER; HETEROGENEITY; DYSFUNCTION	Aims/Introduction Pancreatic islets are heterogenous. To clarify the relationship between islet heterogeneity and incretin action in the islets, we studied gene expression and metabolic profiles of non-large and enlarged islets of the Zucker fatty diabetes mellitus rat, an obese diabetes model, as well as incretin-induced insulin secretion (IIIS) in these islets. Materials and Methods Pancreatic …	[Hayami, Tomohide; Yokoi, Norihide; Yamaguchi, Takuro; Honda, Kohei; Murao, Naoya; Takahashi, Harumi; Yabe, Daisuke; Seino, Susumu] Kobe Univ, Dept Physiol & Cell Biol, Div Mol & Metab Med, Grad Sch Med, Kobe, Hyogo, Japan; [Hayami, Tomohide; Yokoi, Norihide; Yamaguchi, Takuro; Takahashi, Harumi; Yabe, Daisuke; Seino, Susumu] Kansai Elect Power Med Res Inst, Kobe, Hyogo, Japan; [Hayami, Tomohide;…		Yokoi, N; Seino, S (通讯作者)，Kobe Univ, Dept Physiol & Cell Biol, Div Mol & Metab Med, Grad Sch Med, Kobe, Hyogo, Japan.; Yokoi, N; Seino, S (通讯作者)，Kansai Elect Power Med Res Inst, Kobe, Hyogo, Japan.; Yokoi, N (通讯作者)，Kyoto Univ, Div Appl Biosci, Lab Anim Breeding & Genet,Grad Sch Agr, Sakyo Ku, Kitashirakawa Oiwake Cho, Kyoto, Japan.	yokoi.norihide.5w@kyoto-u.ac.jp; seino@med.kobe-u.ac.jp	Yabe, Daisuke/J-6682-2014	Yabe, Daisuke/0000-0002-5334-7687; Yokoi, Norihide/0000-0002-5596-9754	MSD K.K.; Novo Nordisk Pharma Ltd.; Kowa Pharmaceutical Co., Ltd.; Taisho Pharmaceutical Co., Ltd.; AMED [JP19gm5010002, JP19gm5010003]; JSPS KAKENHI [JP18H02364]; Kobayashi Foundation; Cell Function Analysis Core of the University of Washington Diabetes Research Center (NIH) [P30 DK017047]	MSD K.K.(Merck & Company); Novo Nordisk Pharma Ltd.(Novo Nordisk); Kowa Pharmaceutical Co., Ltd.; Taisho Pharmaceutical Co., Ltd.; AMED; JSPS KAKENHI(Ministry of Education, Culture, Sports, Science and Technology, Japan (MEXT)Japan Society for the Promotion of ScienceGrants-in-Aid for Scientific Research (KAKENHI)); Kobayashi Foundation; Cell Function Analysis Core of the University of Washington…	We thank Graeme Bell, Christopher M Carmean, Ghupurjan Gheni, Mahira Hashim and Yutaka Seino for valuable comments and suggestions; Kanako Tamura, Ritsuko Hoshikawa, Shihomi Hidaka, Ayako Kawabata and Chihiro Seki for their excellent technical assistance; and Grace K Honkawa for editing the manuscript. We are grateful to MSD K.K., Novo Nordisk Pharma Ltd., Kowa Pharmaceutical Co., Ltd., and Taish…	Anello M, 2005, DIABETOLOGIA, V48, P282, DOI 10.1007/s00125-004-1627-9; Bader E, 2016, NATURE, V535, P430, DOI 10.1038/nature18624; Bando Y, 2012, J DIABETES INVEST, V3, P170, DOI 10.1111/j.2040-1124.2011.00156.x; Benninger RKP, 2018, DIABETES, V67, P537, DOI 10.2337/dbi17-0040; Cairns RA, 2011, NAT REV CANCER, V11, P85, DOI 10.1038/nrc2981; Carter JD, 2009, BIOL PROCED ONLINE, V11, P3, DOI 10.10…	44	2	2	0	1	WILEY	HOBOKEN	111 RIVER ST, HOBOKEN 07030-5774, NJ USA	2040-1116	2040-1124		J DIABETES INVEST	J. Diabetes Investig.	NOV	2020	11	6
J	Lu, N; Zhang, M; Lu, L; Liu, YZ; Liu, XD; Zhang, HH				Lu, Ning; Zhang, Mei; Lu, Lu; Liu, Yan-zhao; Liu, Xiao-dong; Zhang, Hai-hong			Insulin-Induced Gene 2 Expression Is Associated with Breast Cancer Metastasis	AMERICAN JOURNAL OF PATHOLOGY			English	Article								Insulin-induced gene 2 (INSIG2) functions as a Mocker of cholesterol biosynthesis and has been shown to be involved in colon and pancreatic cancer pathogenesis. Cholesterol is a risk factor for breast cancer pathophysiology; however, the underlying mechanisms are not well-defined. Hence, our goal was to determine the role of INISG2 in breast cancer. INSIG2 mRNA and protein expression was correlat…	[Lu, Ning; Liu, Xiao-dong] Tianjin Med Univ, Minist Educ,Key Lab Breast Canc Prevent & Therapy, Dept Breast Med Oncol,Tianjins Clin Res Ctr Canc, Canc Inst & Hosp,Natl Clin Res Ctr Canc,Key Lab C, Huan Hu Xi Rd, Tianjin 300060, Peoples R China; [Zhang, Mei] Tianjin Med Univ, Gen Hosp, Dept Rheumatol & Immunol, Tianjin, Peoples R China; [Lu, Lu] Tianjin Med Univ, Gen Hosp, Dept Med, Tianjin, Peopl…		Lu, N (通讯作者)，Tianjin Med Univ, Minist Educ,Key Lab Breast Canc Prevent & Therapy, Dept Breast Med Oncol,Tianjins Clin Res Ctr Canc, Canc Inst & Hosp,Natl Clin Res Ctr Canc,Key Lab C, Huan Hu Xi Rd, Tianjin 300060, Peoples R China.	tjmuchvip@163.com			Tianjin University Science and Technology Development Fund [20140116]; National Natural Science Foundation of China [81572418]	Tianjin University Science and Technology Development Fund; National Natural Science Foundation of China(National Natural Science Foundation of China (NSFC))	Supported by Tianjin University Science and Technology Development Fund grant 20140116 and National Natural Science Foundation of China grant 81572418.	Abe O, 2005, LANCET, V365, P1687, DOI 10.1016/s0140-6736(05)66544-0; Nieto MA, 2011, ANNU REV CELL DEV BI, V27, P347, DOI 10.1146/annurev-cellbio-092910-154036; ASLAKSON CJ, 1992, CANCER RES, V52, P1399; Baek AE, 2017, NAT COMMUN, V8, DOI 10.1038/s41467-017-00910-z; Banerji S, 2012, NATURE, V486, P405, DOI 10.1038/nature11154; Blick T, 2008, CLIN EXP METASTAS, V25, P629, DOI 10.1007/s10585-008-91…	47	1	1	1	5	ELSEVIER SCIENCE INC	NEW YORK	STE 800, 230 PARK AVE, NEW YORK, NY 10169 USA	0002-9440	1525-2191		AM J PATHOL	Am. J. Pathol.	FEB	2021	191	2
J	Chatterjee, K; Jana, S; Choudhary, P; Swarnakar, S				Chatterjee, Kasturi; Jana, Sayantan; Choudhary, Preety; Swarnakar, Snehasikta			Triumph and tumult of matrix metalloproteinases and their crosstalk with eicosanoids in cancer	CANCER AND METASTASIS REVIEWS			English	Review						Eicosanoid; Matrix metalloproteinase; Cancer; Metastasis	TUMOR-NECROSIS-FACTOR; PROSTAGLANDIN E-2; PANCREATIC-CANCER; GROWTH-FACTOR; INDUCED MATRIX-METALLOPROTEINASE-9; ANGIOGENIC SWITCH; COLON-CANCER; T-CELLS; ENDOTHELIAL-CELLS; COLORECTAL-CANCER	Cancer development and metastasis are associated to perturbation in metabolic functions of tumor cells and surrounding inflammatory and stromal cell responses. Eicosanoids and lipid mediators, in this regard, attract potential attention during cancer development. Eicosanoids, which include prostaglandin, prostacyclin, thromboxane, and leukotriene, are synthesized from arachidonic acid when cells …	[Chatterjee, Kasturi; Jana, Sayantan; Choudhary, Preety; Swarnakar, Snehasikta] CSIR, Indian Inst Chem Biol, Canc Biol & Inflammatory Disorder Div, 4 Raja SC Mullick Rd, Kolkata 700032, India		Swarnakar, S (通讯作者)，CSIR, Indian Inst Chem Biol, Canc Biol & Inflammatory Disorder Div, 4 Raja SC Mullick Rd, Kolkata 700032, India.	snehasiktas@hotmail.com		Swarnakar, Snehasikta/0000-0002-7139-9683; JANA, SAYANTAN/0000-0003-2855-1560				Baratelli F, 2005, J IMMUNOL, V175, P1483, DOI 10.4049/jimmunol.175.3.1483; Bergers G, 2000, NAT CELL BIOL, V2, P737, DOI 10.1038/35036374; Boniface K, 2009, J EXP MED, V206, P535, DOI 10.1084/jem.20082293; Bramhall SR, 2001, J CLIN ONCOL, V19, P3447, DOI 10.1200/JCO.2001.19.15.3447; Buchanan FG, 2006, P NATL ACAD SCI USA, V103, P1492, DOI 10.1073/pnas.0510562103; Calder PC, 2013, BRIT J CLIN PHA…	96	5	6	0	6	SPRINGER	DORDRECHT	VAN GODEWIJCKSTRAAT 30, 3311 GZ DORDRECHT, NETHERLANDS	0167-7659	1573-7233		CANCER METAST REV	Cancer Metastasis Rev.	SEP	2018	37	2-3
J	Capellen, CC; Ortega-Rodas, J; Morwitzer, MJ; Tofilau, HMN; Dunworth, M; Casero, RA; Chandra, S				Capellen, Caleb C.; Ortega-Rodas, Jose; Morwitzer, M. Jane; Tofilau, Hadassha M. N.; Dunworth, Matthew; Casero, Robert A., Jr.; Chandra, Surabhi			Hyperglycemic conditions proliferate triple negative breast cancer cells: role of ornithine decarboxylase	BREAST CANCER RESEARCH AND TREATMENT			English	Article						Diabetes; Breast cancer; High glucose; Polyamine; Putrescine; Ornithine decarboxylase	POLYAMINE METABOLISM; HIGH GLUCOSE; MECHANISMS; EXPRESSION; PATHWAY; GROWTH	Purpose Several cancer subtypes (pancreatic, breast, liver, and colorectal) rapidly advance to higher aggressive stages in diabetes. Though hyperglycemia has been considered as a fuel for growth of cancer cells, pathways leading to this condition are still under investigation. Cellular polyamines can modulate normal and cancer cell growth, and inhibitors of polyamine synthesis have been approved …	[Capellen, Caleb C.; Ortega-Rodas, Jose; Morwitzer, M. Jane; Tofilau, Hadassha M. N.; Chandra, Surabhi] Univ Nebraska Kearney, Dept Biol, 2401 W 11th Ave,BHS335, Kearney, NE 68849 USA; [Morwitzer, M. Jane] Univ Nebraska Med Ctr, Dept Pathol & Microbiol, Omaha, NE 68198 USA; [Dunworth, Matthew; Casero, Robert A., Jr.] Johns Hopkins Univ, Sidney Kimmel Comprehens Canc Ctr, Sch Med, Bunting Blaustei…		Chandra, S (通讯作者)，Univ Nebraska Kearney, Dept Biol, 2401 W 11th Ave,BHS335, Kearney, NE 68849 USA.	chandras2@unk.edu		Dunworth, Matthew/0000-0002-8852-169X	NIH [GM103427, CA204345, CA235863]; Nebraska Research Initiative Collaborative Seed Grant; Samuel Waxman Cancer Research Foundation; National Institute for General Medical Science (NIGMS), a component of the National Institutes of Health (NIH) [5P20GM103427]; Nebraska Research Initiative; Office of Graduate Studies and Academic Outreach at University of Nebraska at Kearney; Division of Research a…	NIH(United States Department of Health & Human ServicesNational Institutes of Health (NIH) - USA); Nebraska Research Initiative Collaborative Seed Grant; Samuel Waxman Cancer Research Foundation; National Institute for General Medical Science (NIGMS), a component of the National Institutes of Health (NIH); Nebraska Research Initiative; Office of Graduate Studies and Academic Outreach at Universit…	Research reported in this publication was supported by NIH Grants: GM103427 (SC), CA204345 (RAC), and CA235863 (RAC). In addition, funding was received from Nebraska Research Initiative Collaborative Seed Grant (SC), and Samuel Waxman Cancer Research Foundation (RAC). The content is solely the responsibility of the authors and does not necessarily represent the official views of the National Inst…	Flores-Lopez LA, 2016, CELL ONCOL, V39, P365, DOI 10.1007/s13402-016-0282-8; AUVINEN M, 1992, NATURE, V360, P355, DOI 10.1038/360355a0; BARTHOLEYNS J, 1983, EUR J CANCER CLIN ON, V19, P567, DOI 10.1016/0277-5379(83)90123-2; Canizares F, 1999, CLIN CANCER RES, V5, P2035; Casero RA, 2007, NAT REV DRUG DISCOV, V6, P373, DOI 10.1038/nrd2243; Casero RA, 2018, NAT REV CANCER, V18, P681, DOI 10.1038/s41…	36	1	1	0	1	SPRINGER	NEW YORK	ONE NEW YORK PLAZA, SUITE 4600, NEW YORK, NY, UNITED STATES	0167-6806	1573-7217		BREAST CANCER RES TR	Breast Cancer Res. Treat.	NOV	2021	190	2
J	Cheung, MK; Yue, GGL; Tsui, KY; Gomes, AJ; Kwan, HS; Chiu, PWY; San Lau, CB				Cheung, Man Kit; Yue, Grace Gar Lee; Tsui, Kei Yin; Gomes, Adele Joyce; Kwan, Hoi Shan; Chiu, Philip Wai Yan; San Lau, Clara Bik			Discovery of an interplay between the gut microbiota and esophageal squamous cell carcinoma in mice	AMERICAN JOURNAL OF CANCER RESEARCH			English	Article						Gut microbiota; esophageal cancer; microbiome; fecal microbiota transplantation; dysbiosis; Andrographis paniculata; anti-metastasis	ANDROGRAPHIS-PANICULATA; PANCREATIC-CANCER; INTESTINAL MICROBIOTA; TRANSPLANTATION; CHEMOTHERAPY; COMMUNITIES; PATTERNS; BACTERIA; REVEALS	Esophageal squamous cell carcinoma (ESCC) is the main type of esophageal cancer (EC) worldwide, causing half a million deaths each year. Recent evidence has demonstrated the role of the gut microbiota in health and disease. However, our current understanding of the gut microbiome in EC remains scarce. Here, we characterized the gut and esophageal microbiome in a metastatic mouse model of ESCC and…	[Cheung, Man Kit; Tsui, Kei Yin; Gomes, Adele Joyce; Chiu, Philip Wai Yan] Chinese Univ Hong Kong, Dept Surg, Shatin, Hong Kong, Peoples R China; [Yue, Grace Gar Lee; San Lau, Clara Bik] Chinese Univ Hong Kong, Inst Chinese Med, Shatin, Hong Kong, Peoples R China; [Yue, Grace Gar Lee; San Lau, Clara Bik] Chinese Univ Hong Kong, State Key Lab Res Bioact & Clin Applicat Med Plan, Shatin, Hong Kong,…		San Lau, CB (通讯作者)，Chinese Univ Hong Kong, Inst Chinese Med, Shatin, Hong Kong, Peoples R China.	claralau@cuhk.edu.hk	Chiu, Philip/ABB-1454-2020; Cheung, Man Kit/M-6972-2019; Lau, Clara Bik-San/AAF-3989-2020	Chiu, Philip/0000-0001-9292-112X; Cheung, Man Kit/0000-0002-2764-2113; Lau, Clara Bik-San/0000-0002-7409-1270	Hong Kong Innovation and Technology Fund [ITS/079/17FX]; ITF Postdoctoral Fellowship [PiH/244/18]	Hong Kong Innovation and Technology Fund; ITF Postdoctoral Fellowship	We thank Mr. Wen Jing Liu, Ms. Julia Lee, Mr. Frankie Kwok and Ms. Si Gao for their assistance in animal experiments and histological assessment, as well as Mr. Eric Wong for his technical support on chemical analysis. This project was partly supported by the Hong Kong Innovation and Technology Fund (ITS/079/17FX). Dr. Man Kit Cheung is supported by an ITF Postdoctoral Fellowship (PiH/244/18).	Ai DS, 2017, J THORAC DIS, V9, P3023, DOI 10.21037/jtd.2017.08.72; Akbar S, 2011, ALTERN MED REV, V16, P66; Allegretti JR, 2019, LANCET, V394, P420, DOI 10.1016/S0140-6736(19)31266-8; Amir A, 2017, MSYSTEMS, V2, DOI 10.1128/mSystems.00199-16; Bardou P, 2014, BMC BIOINFORMATICS, V15, DOI 10.1186/1471-2105-15-293; Bokulich NA, 2018, MICROBIOME, V6, DOI 10.1186/s40168-018-0470-z; Bolyen E, 2019, NAT…	73	10	10	4	12	E-CENTURY PUBLISHING CORP	MADISON	40 WHITE OAKS LN, MADISON, WI 53711 USA	2156-6976			AM J CANCER RES	Am. J. Cancer Res.		2020	10	8
J	Galetic, I; Andjelkovic, M; Meier, R; Brodbeck, D; Park, J; Hemmings, BA				Galetic, I; Andjelkovic, M; Meier, R; Brodbeck, D; Park, J; Hemmings, BA			Mechanism of protein kinase B activation by insulin/insulin-like growth factor-1 revealed by specific inhibitors of phosphoinositide 3-kinase - Significance for diabetes and cancer	PHARMACOLOGY & THERAPEUTICS			English	Article; Proceedings Paper	1st International Conference on Inhibitors of Protein Kinases (IPK 98)	SEP 15-20, 1998	WARSAW, POLAND	State Comm Sci Res, Minist Natl Educ, Int Union Biochem & Molec Biol, Parke-Davis Pharmaceut Res, Zeneca Pharmaceut, Novartis Pharmaceut, Medivir AB, Huddinge, ISIS Pharmaceut, Agouron Pharmaceut, Procter & Gamble, Polish Bank Dev, Tripos Inc, Molec Simulat Inc		PKB; PI 3-kinase; lipid second messengers; phosphorylation; inhibitors	PLECKSTRIN-HOMOLOGY DOMAIN; GLYCOGEN-SYNTHASE KINASE-3; INSULIN-RECEPTOR SUBSTRATE-1; INTEGRIN-LINKED KINASE; FATTY-ACID SYNTHASE; P70 S6 KINASE; PHOSPHOENOLPYRUVATE CARBOXYKINASE GENE; 60-KDA PHOSPHOTYROSINE PROTEIN; MESSENGER-RNA TRANSLATION; HUMAN PANCREATIC-CANCER	Protein kinase B (PKB) is a member of the second messenger subfamily of protein kinases. The three isoforms of PKB identified have an amino-terminal pleckstrin homology domain, a central kinase domain, and a carboxy-terminal regulatory domain. PKB is the major downstream target of receptor tyrosine kinases that signal via the phosphoinositide (PI) 3-kinase. The crucial role of lipid second messen…	Friedrich Miescher Inst, CH-4002 Basel, Switzerland		Hemmings, BA (通讯作者)，Friedrich Miescher Inst, Postfach 2543, CH-4002 Basel, Switzerland.		Park, Jongsun/E-7465-2010	Park, Jongsun/0000-0002-4690-1854				Abraham RT, 1996, CURR OPIN IMMUNOL, V8, P412, DOI 10.1016/S0952-7915(96)80132-4; Agati JM, 1998, J BIOL CHEM, V273, P18751, DOI 10.1074/jbc.273.30.18751; Ahmed NN, 1997, P NATL ACAD SCI USA, V94, P3627, DOI 10.1073/pnas.94.8.3627; AHMED NN, 1993, ONCOGENE, V8, P1957; Alessi DR, 1997, CURR BIOL, V7, P261, DOI 10.1016/S0960-9822(06)00122-9; Alessi DR, 1996, FEBS LETT, V399, P333, DOI 10.1016/S0014…	181	94	98	0	0	PERGAMON-ELSEVIER SCIENCE LTD	OXFORD	THE BOULEVARD, LANGFORD LANE, KIDLINGTON, OXFORD OX5 1GB, ENGLAND	0163-7258			PHARMACOL THERAPEUT	Pharmacol. Ther.	MAY-JUN	1999	82	2-3
J	Al Nahdi, AMT; John, A; Raza, H				Al Nahdi, Arwa M. T.; John, Annie; Raza, Haider			Elucidation of Molecular Mechanisms of Streptozotocin-Induced Oxidative Stress, Apoptosis, and Mitochondrial Dysfunction in Rin-5F Pancreatic beta-Cells	OXIDATIVE MEDICINE AND CELLULAR LONGEVITY			English	Article							GLUTATHIONE S-TRANSFERASES; ARYL-HYDROCARBON RECEPTOR; INDUCED DIABETIC-RATS; INDUCED CYTOTOXICITY; REDOX HOMEOSTASIS; NITRIC-OXIDE; DNA-REPAIR; B-CELLS; INDUCTION; ALLOXAN	Streptozotocin is a pancreatic beta-cell-specific cytotoxin and is widely used to induce experimental type 1 diabetes in rodent models. The precise molecular mechanism of STZ cytotoxicity is however not clear. Studies have suggested that STZ is preferably absorbed by insulin-secreting beta-cells and induces cytotoxicity by producing reactive oxygen species/reactive nitrogen species (ROS/RNS). In …	[Al Nahdi, Arwa M. T.; John, Annie; Raza, Haider] UAE Univ, CMHS, Dept Biochem, Al Ain, U Arab Emirates		Raza, H (通讯作者)，UAE Univ, CMHS, Dept Biochem, Al Ain, U Arab Emirates.	h.raza@uaeu.ac.ae			Research Committee, College of Medicine and Health Sciences, UAE University; Sheikh Hamdan Bin Rashed Al Maktoum Award for Medical Research	Research Committee, College of Medicine and Health Sciences, UAE University; Sheikh Hamdan Bin Rashed Al Maktoum Award for Medical Research	The authors wish to thank Sheikh Hamdan Bin Rashed Al Maktoum Award for Medical Research (Haider Raza) for their generous support. Thanks are also due to the support from Research Committee, College of Medicine and Health Sciences, UAE University.	Bathina S, 2016, METABOLISM, V65, P667, DOI 10.1016/j.metabol.2016.01.016; Birch-Machin MA, 2001, METHOD CELL BIOL, V65, P97, DOI 10.1016/S0091-679X(01)65006-4; BOQUIST L, 1987, DIABETES RES CLIN PR, V3, P179, DOI 10.1016/S0168-8227(87)80037-2; BRADFORD MM, 1976, ANAL BIOCHEM, V72, P248, DOI 10.1016/0003-2697(76)90527-3; Brenna O, 2003, DIGEST DIS SCI, V48, P906, DOI 10.1023/A:1023043411483; CAPU…	60	47	48	0	7	HINDAWI LTD	LONDON	ADAM HOUSE, 3RD FLR, 1 FITZROY SQ, LONDON, W1T 5HF, ENGLAND	1942-0900	1942-0994		OXID MED CELL LONGEV	Oxidative Med. Cell. Longev.		2017	2017
J	Lin, C; Wen, XA; Sun, HB				Lin, Chao; Wen, Xiaoan; Sun, Hongbin			Oleanolic acid derivatives for pharmaceutical use: a patent review	EXPERT OPINION ON THERAPEUTIC PATENTS			English	Review						Oleanolic acid; anti-cancer; hypolipidemic; anti-diabetes; anti-osteoporosis; hepatoprotection; anti-inflammation; anti-psoriasis	TRITERPENOID CDDO-ME; PANCREATIC-CANCER CELLS; PENTACYCLIC TRITERPENES; BARDOXOLONE METHYL; APOPTOSIS; INHIBITION; INSULIN; CARCINOMA; CHEMOPREVENTION; STIMULATION	Introduction: Oleanolic acid belongs to the pentacyclic triterpene family. In China, oleanolic acid has been used as an over the counter (OTC) hepatoprotective drug for decades. Oleanolic acid and its derivatives present a wide variety of biological activities, supporting their pharmaceutical uses for multiple diseases. Areas covered: Representative patent publications (1971-2015) covering the pr…	China Pharmaceut Univ, Jiangsu Key Lab Drug Discovery Metab Dis, Nanjing 210009, Jiangsu, Peoples R China; China Pharmaceut Univ, State Key Lab Nat Med, Nanjing 210009, Jiangsu, Peoples R China		Wen, XA; Sun, HB (通讯作者)，China Pharmaceut Univ, Jiangsu Key Lab Drug Discovery Metab Dis, State Key Lab Nat Med, 24 Tongjia Xiang, Nanjing 210009, Jiangsu, Peoples R China.	wxagj@cpu.edu.cn; hongbinsun@cpu.edu.cn			National Natural Science Foundation of China [81373303, 81473080]; '111 Project' from the Ministry of Education of China; State Administration of Foreign Expert Affairs of China [111-2-07]; program for Changjiang Scholars and Innovative Research Team in University [IRT1193]	National Natural Science Foundation of China(National Natural Science Foundation of China (NSFC)); '111 Project' from the Ministry of Education of China(Ministry of Education, China - 111 Project); State Administration of Foreign Expert Affairs of China; program for Changjiang Scholars and Innovative Research Team in University(Program for Changjiang Scholars & Innovative Research Team in Univers…	Financial support from National Natural Science Foundation of China (grants 81373303 and 81473080) is gratefully acknowledged. This project is also supported by the '111 Project' from the Ministry of Education of China, the State Administration of Foreign Expert Affairs of China (No. 111-2-07), and program for Changjiang Scholars and Innovative Research Team in University (IRT1193). The authors h…	Ahmad R, 2006, J BIOL CHEM, V281, P35764, DOI 10.1074/jbc.M607160200; Ali MS, 2002, PHYTOCHEMISTRY, V60, P295, DOI 10.1016/S0031-9422(02)00104-8; Alonso A, 2004, CELL, V117, P699, DOI 10.1016/j.cell.2004.05.018; Bian Q, 2012, MENOPAUSE, V19, P225, DOI 10.1097/gme.0b013e3182272ef1; Chen J., 2009, China Patent, Patent No. [CN101525366, 101525366]; Cheng KG, 2012, Patent No. [CN102633856A, 102633856…	100	60	63	9	75	TAYLOR & FRANCIS LTD	ABINGDON	2-4 PARK SQUARE, MILTON PARK, ABINGDON OR14 4RN, OXON, ENGLAND	1354-3776	1744-7674		EXPERT OPIN THER PAT	Expert Opin. Ther. Patents		2016	26	6
J	Ricciardiello, F; Gang, Y; Palorini, R; Li, QX; Giampa, M; Zhao, FY; You, L; La Ferla, B; De Vitto, H; Guan, WF; Gu, J; Zhang, TP; Zhao, YP; Chiaradonna, F				Ricciardiello, Francesca; Gang, Yang; Palorini, Roberta; Li, Quanxiao; Giampa, Marco; Zhao, Fangyu; You, Lei; La Ferla, Barbara; De Vitto, Humberto; Guan, Wenfang; Gu, Jin; Zhang, Taiping; Zhao, Yupei; Chiaradonna, Ferdinando			Hexosamine pathway inhibition overcomes pancreatic cancer resistance to gemcitabine through unfolded protein response and EGFR-Akt pathway modulation	ONCOGENE			English	Article							GROWTH-FACTOR RECEPTOR; O-GLCNAC; GLCNACYLATION; CELLS	Different evidence has indicated metabolic rewiring as a necessity for pancreatic cancer (PC) growth, invasion, and chemotherapy resistance. A relevant role has been assigned to glucose metabolism. In particular, an enhanced flux through the Hexosamine Biosynthetic Pathway (HBP) has been tightly linked to PC development. Here, we show that enhancement of the HBP, through the upregulation of the e…	[Ricciardiello, Francesca; Palorini, Roberta; Giampa, Marco; La Ferla, Barbara; De Vitto, Humberto; Chiaradonna, Ferdinando] Univ Milano Bicocca, Dept Biotechnol & Biosci, I-20126 Milan, Italy; [Gang, Yang; Li, Quanxiao; Zhao, Fangyu; You, Lei; Zhang, Taiping; Zhao, Yupei] Chinese Acad Med Sci & Peking Union Med Coll, Dept Gen Surg, Peking Union Med Coll Hosp, Beijing 100730, Peoples R China; [Gu…		Chiaradonna, F (通讯作者)，Univ Milano Bicocca, Dept Biotechnol & Biosci, I-20126 Milan, Italy.; Zhang, TP; Zhao, YP (通讯作者)，Chinese Acad Med Sci & Peking Union Med Coll, Dept Gen Surg, Peking Union Med Coll Hosp, Beijing 100730, Peoples R China.	tpingzhang@yahoo.com; zhao8028@263.net; ferdinando.chiaradonna@unimib.it	CHIARADONNA, Ferdinando/K-4959-2016; ricciardiello, francesca/AAO-3804-2020; La Ferla, Barbara/AAM-3452-2020	CHIARADONNA, Ferdinando/0000-0001-8529-2732; La Ferla, Barbara/0000-0002-4340-9717	MAECI (Executive Programme of Scientific and Technological Cooperation Italy-China) [CN19GR03]; Associazione Italiana per la Ricerca sul Cancro [15364]; Fondo individuale FFABBR_NAT 2017 (MIUR, Italy); Chinese Government [2018YFE0118600]; National Natural Science Foundation of China [81772639]; Natural Science Foundation of Beijing [7192157]; CAMS Innovation Fund for Medical Sciences (CIFMS) [201…	MAECI (Executive Programme of Scientific and Technological Cooperation Italy-China); Associazione Italiana per la Ricerca sul Cancro(Fondazione AIRC per la ricerca sul cancro); Fondo individuale FFABBR_NAT 2017 (MIUR, Italy); Chinese Government; National Natural Science Foundation of China(National Natural Science Foundation of China (NSFC)); Natural Science Foundation of Beijing(Beijing Natural …	FC was supported by grants from MAECI (Executive Programme of Scientific and Technological Cooperation Italy-China 2019-2021, #CN19GR03), from Associazione Italiana per la Ricerca sul Cancro (A.I.R.C., IG2014 Id.15364) and Fondo individuale FFABBR_NAT 2017 (MIUR, Italy). TZ was supported by grants from Key Projects of International Scientific and Technological Innovation Cooperation Between Chine…	ABBRUZZESE JL, 1991, J CLIN ONCOL, V9, P491, DOI 10.1200/JCO.1991.9.3.491; Akella NM, 2019, BMC BIOL, V17, DOI 10.1186/s12915-019-0671-3; Amrutkar M, 2017, CANCERS, V9, DOI 10.3390/cancers9110157; Ardito CM, 2012, CANCER CELL, V22, P304, DOI 10.1016/j.ccr.2012.07.024; Avril T, 2017, ONCOGENESIS, V6, DOI 10.1038/oncsis.2017.72; Binenbaum Y, 2015, DRUG RESIST UPDATE, V23, P55, DOI 10.1016/j.drup.20…	45	16	16	6	12	NATURE PUBLISHING GROUP	LONDON	MACMILLAN BUILDING, 4 CRINAN ST, LONDON N1 9XW, ENGLAND	0950-9232	1476-5594		ONCOGENE	Oncogene	MAY	2020	39	20
J	Su, H; Yang, F; Fu, R; Li, X; French, R; Mose, E; Pu, XH; Trinh, B; Kumar, A; Liu, JL; Antonucci, L; Todoric, J; Liu, Y; Hu, YL; Diaz-Meco, MT; Moscat, J; Metallo, CM; Lowy, AM; Sun, BC; Karin, M				Su, Hua; Yang, Fei; Fu, Rao; Li, Xin; French, Randall; Mose, Evangeline; Pu, Xiaohong; Trinh, Brittney; Kumar, Avi; Liu, Junlai; Antonucci, Laura; Todoric, Jelena; Liu, Yuan; Hu, Yinling; Diaz-Meco, Maria T.; Moscat, Jorge; Metallo, Christian M.; Lowy, Andrew M.; Sun, Beicheng; Karin, Michael			Cancer cells escape autophagy inhibition via NRF2-induced macropinocytosis	CANCER CELL			English	Article							IKK-ALPHA; PROTEIN; PATHWAY; STRESS; GROWTH; NRF2; P62; PROGRESSION; LYSOSOME; SURVIVAL	Many cancers, including pancreatic ductal adenocarcinoma (PDAC), depend on autophagy-mediated scavenging and recycling of intracellular macromolecules, suggesting that autophagy blockade should cause tumor starvation and regression. However, until now autophagy-inhibiting monotherapies have not demonstrated potent anti-cancer activity. We now show that autophagy blockade prompts established PDAC …	[Su, Hua; Trinh, Brittney; Liu, Junlai; Antonucci, Laura; Todoric, Jelena; Liu, Yuan; Karin, Michael] Univ Calif San Diego, Sch Med, Dept Pharmacol, Lab Gene Regulat & Signal Transduct, La Jolla, CA 92093 USA; [Su, Hua; Trinh, Brittney; Liu, Junlai; Antonucci, Laura; Todoric, Jelena; Liu, Yuan; Karin, Michael] Univ Calif San Diego, Sch Med, Dept Pathol, Lab Gene Regulat & Signal Transduct, La Jol…		Karin, M (通讯作者)，Univ Calif San Diego, Sch Med, Dept Pharmacol, Lab Gene Regulat & Signal Transduct, La Jolla, CA 92093 USA.; Karin, M (通讯作者)，Univ Calif San Diego, Sch Med, Dept Pathol, Lab Gene Regulat & Signal Transduct, La Jolla, CA 92093 USA.; Sun, BC (通讯作者)，Nanjing Univ, Affiliated Drum Tower Hosp, Dept Hepatobiliary Surg, Med Sch, Nanjing 210000, Jiangsu, Peoples R China.	sunbc@nju.edu.cn; karinoffice@health.ucsd.edu	Liu, Junlai/ABE-4481-2021	Kumar, Avi/0000-0001-8673-9081; Sun, Beicheng/0000-0002-8657-7024	Padres Pedal the Cause/C3 (PPTC2018); Youth Program of the National Natural Science Foundation of China [81802757, 82002931]; NIH [R01CA211794, R37AI043477, P01DK098108, R01CA155630, R03CA223717, R01CA234245, R01CA218254, R01DK108743]; National Key Research and Development Program of China [2016YFC0905900]; UC Pancreatic Cancer Consortium	Padres Pedal the Cause/C3 (PPTC2018); Youth Program of the National Natural Science Foundation of China; NIH(United States Department of Health & Human ServicesNational Institutes of Health (NIH) - USA); National Key Research and Development Program of China; UC Pancreatic Cancer Consortium	We thank M.K. lab members and Dr. Judith Varner for helpful discussions, Drs. Panagiotis Velentzas and Eric H. Baehrecke for investigating NRF2-activated MP in Drosophila, Cell Signaling Technologies, Santa Cruz Technologies, and Life Technologies for gifts of antibodies and other reagents. Research was supported by grants from the Padres Pedal the Cause/C3 (PPTC2018 to M.K., A.M.L., and J.M.), t…	Amaravadi RK, 2019, CANCER DISCOV, V9, P1167, DOI 10.1158/2159-8290.CD-19-0292; An H, 2018, NAT CELL BIOL, V20, P135, DOI 10.1038/s41556-017-0007-x; Bloomfield G, 2016, J CELL SCI, V129, P2697, DOI 10.1242/jcs.176149; Browning DJ, 2014, HYDROXYCHLOROQUINE C, P35, DOI DOI 10.1007/978-1-4939-0597-3; Bryant KL, 2019, NAT REV MOL CELL BIO, V20, P265, DOI 10.1038/s41580-019-0120-8; Bryant KL, 2019, NA…	62	27	28	20	58	CELL PRESS	CAMBRIDGE	50 HAMPSHIRE ST, FLOOR 5, CAMBRIDGE, MA 02139 USA	1535-6108	1878-3686		CANCER CELL	Cancer Cell	MAY 10	2021	39	5
J	Tang, J; Karhinen, L; Xu, T; Szwajda, A; Yadav, B; Wennerberg, K; Aittokallio, T				Tang, Jing; Karhinen, Leena; Xu, Tao; Szwajda, Agnieszka; Yadav, Bhagwan; Wennerberg, Krister; Aittokallio, Tero			Target Inhibition Networks: Predicting Selective Combinations of Druggable Targets to Block Cancer Survival Pathways	PLOS COMPUTATIONAL BIOLOGY			English	Article							DRUG-COMBINATIONS; GENETIC INTERACTIONS; QUANTITATIVE-ANALYSIS; SYNTHETIC LETHALITY; METABOLIC NETWORKS; PANCREATIC-CANCER; CELLS; RNAI; IDENTIFICATION; SENSITIVITY	A recent trend in drug development is to identify drug combinations or multi-target agents that effectively modify multiple nodes of disease-associated networks. Such polypharmacological effects may reduce the risk of emerging drug resistance by means of attacking the disease networks through synergistic and synthetic lethal interactions. However, due to the exponentially increasing number of pot…	[Tang, Jing; Karhinen, Leena; Xu, Tao; Szwajda, Agnieszka; Yadav, Bhagwan; Wennerberg, Krister; Aittokallio, Tero] Univ Helsinki, Inst Mol Med Finland, Helsinki, Finland		Tang, J (通讯作者)，Univ Helsinki, Inst Mol Med Finland, Helsinki, Finland.	Jing.Tang@helsinki.fi	Aittokallio, Tero/B-6583-2009; Yadav, Bhagwan/M-2921-2015; Wennerberg, Krister/AAH-2919-2022; Tang, Jing/W-1764-2019; Wennerberg, Krister/AFM-0539-2022; He, Liye/C-8843-2015; Tang, Jing/H-4084-2012	Aittokallio, Tero/0000-0002-0886-9769; Yadav, Bhagwan/0000-0002-3502-9335; Wennerberg, Krister/0000-0002-1352-4220; Tang, Jing/0000-0001-7480-7710; Wennerberg, Krister/0000-0002-1352-4220; He, Liye/0000-0002-6632-2112; Tang, Jing/0000-0001-7480-7710; Karhinen, Leena/0000-0001-5090-2254	Academy of Finland [120569, 133227, 140880, 272437]; Jane and Aatos Erkko Foundation	Academy of Finland(Academy of Finland); Jane and Aatos Erkko Foundation	The work was supported by the Academy of Finland (grants 120569, 133227, 140880 and 272437 to JT, TX, AS, BY and TA) and the Jane and Aatos Erkko Foundation to LK and KW. The funders had no role in study design, data collection and analysis, decision to publish, or preparation of the manuscript.	Al-Lazikani B, 2012, NAT BIOTECHNOL, V30, P679, DOI 10.1038/nbt.2284; Ashworth A, 2011, CELL, V145, P30, DOI 10.1016/j.cell.2011.03.020; Barbie DA, 2009, NATURE, V462, P108, DOI 10.1038/nature08460; Barretina J, 2012, NATURE, V483, P603, DOI 10.1038/nature11003; Baryshnikova A, 2010, NAT METHODS, V7, P1017, DOI [10.1038/nmeth.1534, 10.1038/NMETH.1534]; Birmingham A, 2009, NAT METHODS, V6, P569, D…	61	67	68	0	21	PUBLIC LIBRARY SCIENCE	SAN FRANCISCO	1160 BATTERY STREET, STE 100, SAN FRANCISCO, CA 94111 USA		1553-7358		PLOS COMPUT BIOL	PLoS Comput. Biol.	SEP	2013	9	9
J	Ma, ML; Ma, CF; Li, PP; Ma, CX; Ping, F; Li, W; Xu, LL; Zhang, HB; Sun, Q; Li, YX				Ma, Minglei; Ma, Chifa; Li, Pingping; Ma, Chunxiao; Ping, Fan; Li, Wei; Xu, Lingling; Zhang, Huabing; Sun, Qi; Li, Yuxiu			Low glucose enhanced metformin's inhibitory effect on pancreatic cancer cells by suppressing glycolysis and inducing energy stress via up-regulation of miR-210-5p	CELL CYCLE			English	Article						Pancreatic cancer; metformin; glucose; miR-210-5p; PFKFB2; glycolysis; energy stress	RISK; METABOLISM; PROMOTES	To explore mechanisms underlying the discrepancy in anti-tumor effects of metformin on pancreatic cancer cells PANC-1 under different glucose conditions. We cultured PANC-1 cells in 25 mM and 5 mM glucose media, then treated with or without metformin. It showed that metformin significantly inhibited proliferation and viability, induced apoptosis of PANC-1 cells, which was more pronounced in low-g…	[Ma, Minglei; Ma, Chifa; Ping, Fan; Li, Wei; Xu, Lingling; Zhang, Huabing; Sun, Qi; Li, Yuxiu] Chinese Acad Med Sci, Peking Union Med Coll Hosp, Peking Union Med Coll, Dept Endocrinol,Key Lab Endocrinol,Minist Hlth, Beijing 100730, Peoples R China; [Li, Pingping; Ma, Chunxiao] Chinese Acad Med Sci & Peking Union Med Coll, Inst Mat Med, State Key Lab Bioact Subst & Funct Nat Med, Beijing, Peoples …		Li, YX (通讯作者)，Chinese Acad Med Sci, Peking Union Med Coll Hosp, Peking Union Med Coll, Dept Endocrinol,Key Lab Endocrinol,Minist Hlth, Beijing 100730, Peoples R China.	liyuxiu@medmail.com.cn	Zhang, Huabing/ABD-6216-2020; Li, Pingping/F-1109-2019	Zhang, Huabing/0000-0001-6259-7584; Li, Pingping/0000-0003-0679-270X	Major State Basic Research Development Program of China [973 Program] [2014CB542300]; CAMS Innovation Fund for Medical Sciences (CIFMS) [CIFMS2016-I2M-4-001]	Major State Basic Research Development Program of China [973 Program](National Basic Research Program of China); CAMS Innovation Fund for Medical Sciences (CIFMS)	This work was supported by the Major State Basic Research Development Program of China [973 Program, No. 2014CB542300] and the CAMS Innovation Fund for Medical Sciences (CIFMS) [CIFMS2016-I2M-4-001].	Andersen DK, 2013, CURR OPIN ENDOCRINOL, V20, P81, DOI 10.1097/MED.0b013e32835eddd3; Andrzejewski S, 2018, FRONT ENDOCRINOL, V9, DOI 10.3389/fendo.2018.00372; Andrzejewski S, 2014, CANCER METAB, V2, DOI 10.1186/2049-3002-2-12; Ben Sahra I, 2008, ONCOGENE, V27, P3576, DOI 10.1038/sj.onc.1211024; Bikas A, 2015, ENDOCR-RELAT CANCER, V22, P919, DOI 10.1530/ERC-15-0402; Bodmer M, 2012, AM J GASTROENTE…	51	13	13	0	5	TAYLOR & FRANCIS INC	PHILADELPHIA	530 WALNUT STREET, STE 850, PHILADELPHIA, PA 19106 USA	1538-4101	1551-4005		CELL CYCLE	Cell Cycle	SEP 1	2020	19	17
J	Yu, M; Zhou, QB; Zhou, Y; Fu, ZQ; Tan, LP; Ye, X; Zeng, B; Gao, WC; Zhou, JJ; Liu, YM; Li, ZH; Lin, Y; Lin, Q; Chen, RF				Yu, Min; Zhou, Quanbo; Zhou, Yu; Fu, Zhiqiang; Tan, Langping; Ye, Xiao; Zeng, Bing; Gao, Wenchao; Zhou, Jiajia; Liu, Yimin; Li, Zhihua; Lin, Ye; Lin, Qing; Chen, Rufu			Metabolic Phenotypes in Pancreatic Cancer	PLOS ONE			English	Article							TUMOR MICROENVIRONMENT; GLUTAMINE; MITOCHONDRIAL; FIBROBLASTS; GLYCOLYSIS; BIOLOGY; CELLS	Introduction The aim of present study was to profile the glucose-dependent and glutamine-dependent metabolism in pancreatic cancer. Methods We performed Immunohistochemical staining of GLUT1, CAIX, BNIP3, p62, LC3, GLUD1, and GOT1. Based on the expression of metabolism-related proteins, the metabolic phenotypes of tumors were classified into two categories, including glucose-and glutamine-depende…	[Yu, Min; Zhou, Quanbo; Zhou, Yu; Fu, Zhiqiang; Tan, Langping; Ye, Xiao; Zeng, Bing; Gao, Wenchao; Lin, Qing; Chen, Rufu] Sun Yat Sen Univ, Sun Yat Sen Mem Hosp, Dept Hepatobiliary Surg, Guangzhou 510275, Guangdong, Peoples R China; [Yu, Min; Lin, Ye] Guangdong Acad Med Sci, Guangdong Gen Hosp, Dept Gen Surg, Guangzhou, Guangdong, Peoples R China; [Li, Zhihua] Sun Yat Sen Univ, Sun Yat Sen Mem Ho…		Lin, Q (通讯作者)，Sun Yat Sen Univ, Sun Yat Sen Mem Hosp, Dept Hepatobiliary Surg, Guangzhou 510275, Guangdong, Peoples R China.	yuminzhongda@163.com; 409597678@qq.com			National Natural Scientific Foundation of China [81000917, 81370059]	National Natural Scientific Foundation of China(National Natural Science Foundation of China (NSFC))	This work was supported by National Natural Scientific Foundation of China (no. 81000917 and no. 81370059). The funder had no role in study design, data collection and analysis, decision to publish, or preparation of the manuscript.	Blum R, 2014, CELL DEATH DIS, V5, DOI 10.1038/cddis.2014.38; Bristow N, 2011, BBA-MOL BASIS DIS, V1812, P302, DOI 10.1016/j.bbadis.2010.11.013; Cai SW, 2011, SURGERY, V149, P576, DOI 10.1016/j.surg.2010.10.009; Choi J, 2013, BREAST CANCER RES, V15, DOI 10.1186/bcr3472; Clausen TH, 2010, AUTOPHAGY, V6, P330, DOI 10.4161/auto.6.3.11226; Dang CV, 2012, GENE DEV, V26, P877, DOI 10.1101/gad.189365.112…	32	50	54	0	15	PUBLIC LIBRARY SCIENCE	SAN FRANCISCO	1160 BATTERY STREET, STE 100, SAN FRANCISCO, CA 94111 USA	1932-6203			PLOS ONE	PLoS One	FEB 26	2015	10	2
J	Lee, TS; Kim, Y; Zhang, WQ; Song, IH; Tung, CH				Lee, Tae Sup; Kim, Young; Zhang, Weiqi; Song, In Ho; Tung, Ching-Hsuan			Facile metabolic glycan labeling strategy for exosome tracking	BIOCHIMICA ET BIOPHYSICA ACTA-GENERAL SUBJECTS			English	Article						Exosome; Click chemistry; Metabolic glycan labeling; Cancer; Distribution	CELL-DERIVED EXOSOMES; EXTRACELLULAR VESICLES; CANCER EXOSOMES; IN-VIVO; PANCREATIC-CANCER; CLICK CHEMISTRY; TUMOR-CELLS; METASTASIS; MICROVESICLES; SELECTION	Background: Exosomes are nano-sized vesicles derived from the fusion of multivesicular bodies with the surrounding plasma membrane. Exosomes have various diagnostic and therapeutic potentials in cancer and other diseases, thus tracking exosomes is an important issue. Methods: Here, we report a facile exosome labeling strategy using a natural metabolic incorporation of an azido-sugar into the glyc…	[Lee, Tae Sup; Kim, Young; Zhang, Weiqi; Tung, Ching-Hsuan] Weill Cornell Med, Dept Radiol, Mol Imaging Innovat Inst, 413 East 69th St, New York, NY 10021 USA; [Lee, Tae Sup; Song, In Ho] Korea Inst Radiol & Med Sci, Div RI Convergence Res, Seoul 01812, South Korea; [Kim, Young] Chonnam Natl Univ, Sch Dent, Dept Oral Pathol, Gwangju 61186, South Korea		Tung, CH (通讯作者)，Weill Cornell Med, Dept Radiol, Mol Imaging Innovat Inst, 413 East 69th St, New York, NY 10021 USA.	cht2018@med.cornell.edu	Tung, Ching-Hsuan/AHC-5070-2022; Zhang, Weiqi/J-3974-2019; Tung, Ching-Hsuan/AIE-6009-2022	Tung, Ching-Hsuan/0000-0001-6648-6195; Zhang, Weiqi/0000-0003-4315-6809; Tung, Ching-Hsuan/0000-0001-6648-6195	US NIH [GM094880]; Basic Science Research Program through NRF - Ministry of Education, South Korea [2017R1D1A1B03028106]; NATIONAL INSTITUTE OF GENERAL MEDICAL SCIENCES [R01GM094880] Funding Source: NIH RePORTER	US NIH(United States Department of Health & Human ServicesNational Institutes of Health (NIH) - USA); Basic Science Research Program through NRF - Ministry of Education, South Korea; NATIONAL INSTITUTE OF GENERAL MEDICAL SCIENCES(United States Department of Health & Human ServicesNational Institutes of Health (NIH) - USANIH National Institute of General Medical Sciences (NIGMS))	This work was supported in part by US NIH GM094880 (CHT), and Basic Science Research Program (2017R1D1A1B03028106) through NRF funded by the Ministry of Education, South Korea (TSL).	Almaraz RT, 2012, BIOTECHNOL BIOENG, V109, P992, DOI 10.1002/bit.24363; Alvarez-Erviti L, 2011, NAT BIOTECHNOL, V29, P341, DOI 10.1038/nbt.1807; Brooks DLP, 2016, MOL CANCER, V15, DOI 10.1186/s12943-016-0510-x; Christianson HC, 2013, P NATL ACAD SCI USA, V110, P17380, DOI 10.1073/pnas.1304266110; Costa-Silva B, 2015, NAT CELL BIOL, V17, P816, DOI 10.1038/ncb3169; DeRoock IB, 2001, CANCER RES, V61…	44	31	33	12	80	ELSEVIER SCIENCE BV	AMSTERDAM	PO BOX 211, 1000 AE AMSTERDAM, NETHERLANDS	0304-4165	1872-8006		BBA-GEN SUBJECTS	Biochim. Biophys. Acta-Gen. Subj.	MAY	2018	1862	5
J	Regiba, S; Bigand, C; Parmentier, C; Hajri, A				Regiba, Soukaina; Bigand, Christelle; Parmentier, Celine; Hajri, Amor			Gemcitabine-Based Chemogene Therapy for Pancreatic Cancer Using Ad-dCK::UMK GDEPT and TS/RR siRNA Strategies	NEOPLASIA			English	Article							CELL LUNG-CANCER; HUMAN DEOXYCYTIDINE KINASE; RIBONUCLEOTIDE REDUCTASE; INDUCED APOPTOSIS; NUCLEOSIDE ANALOGS; GENE-THERAPY; PHASE-II; 2',2'-DIFLUORODEOXYCYTIDINE GEMCITABINE; CYTOSINE-ARABINOSIDE; DNA-SYNTHESIS	Gemcitabine is a first-line agent for advanced pancreatic cancer therapy. However, its efficacy is often limited by its poor intracellular metabolism and chemoresistance. To exert its antitumor activity, gemcitabine requires to be converted to its active triphosphate form. Thus, our aim was to improve gemcitabine activation using gene-directed enzyme prodrug therapy based on gemcitabine associati…			Regiba, S (通讯作者)，8 Rue Ensisheim, F-67100 Strasbourg, France.	srejiba@yahoo.fr			association pour la recherche sur le cancer; club francais du pancreas	association pour la recherche sur le cancer(Fondation ARC pour la Recherche sur le CancerAustralian Research CouncilEuropean Commission); club francais du pancreas	This work was supported by "association pour la recherche sur le cancer" and "club francais du pancreas."	ABRATT RP, 1994, J CLIN ONCOL, V12, P1535, DOI 10.1200/JCO.1994.12.8.1535; Arlt A, 2002, INT J CLIN PHARM TH, V40, P336; Arlt A, 2001, ONCOGENE, V20, P859, DOI 10.1038/sj.onc.1204168; Beausejour CM, 2002, BIOCHEM BIOPH RES CO, V293, P1478, DOI 10.1016/S0006-291X(02)00413-8; Bergman AM, 2000, EUR J CANCER, V36, P1974, DOI 10.1016/S0959-8049(00)00246-X; Bergman AM, 2005, CANCER RES, V65, P9510, DOI…	49	61	64	0	10	ELSEVIER SCIENCE INC	NEW YORK	360 PARK AVE SOUTH, NEW YORK, NY 10010-1710 USA	1476-5586			NEOPLASIA	Neoplasia	JUL	2009	11	7
J	De Angel, RE; Blando, JM; Hogan, MG; Sandoval, MA; Lansakara-P, DSP; Dunlap, SM; Hursting, SD; Cui, ZR				De Angel, Rebecca E.; Blando, Jorge M.; Hogan, Matthew G.; Sandoval, Michael A.; Lansakara-P, Dharmika S. P.; Dunlap, Sarah M.; Hursting, Stephen D.; Cui, Zhengrong			Stearoyl gemcitabine nanoparticles overcome obesity-induced cancer cell resistance to gemcitabine in a mouse postmenopausal breast cancer model	CANCER BIOLOGY & THERAPY			English	Article						obesity; tumor; nanoparticles; chemoresistance	PANCREATIC-CANCER; METABOLISM; THERAPY; NANOMEDICINE; OVERWEIGHT; EXPRESSION; MORTALITY; MARKERS; MICE	Obesity is associated with increased breast tumor aggressiveness and decreased response to multiple modalities of therapy in postmenopausal women. Delivering cancer chemotherapeutic drugs using nanoparticles has evolved as a promising approach to improve the efficacy of anticancer agents. However, the application of nanoparticles in cancer chemotherapy in the context of obesity has not been studi…	[De Angel, Rebecca E.; Hogan, Matthew G.; Sandoval, Michael A.; Lansakara-P, Dharmika S. P.; Cui, Zhengrong] Univ Texas Austin, Coll Pharm, Div Pharmaceut, Austin, TX 78712 USA; [Blando, Jorge M.] Univ Texas Austin, Coll Pharm, Div Pharmacol & Toxicol, Austin, TX 78712 USA; [Dunlap, Sarah M.; Hursting, Stephen D.] Univ Texas Austin, Coll Nat Sci, Dept Nutr Sci, Austin, TX 78712 USA; [Hursting, St…		Hursting, SD (通讯作者)，Univ Texas Austin, Coll Nat Sci, Dept Nutr Sci, Austin, TX 78712 USA.	shursting@austin.utexas.edu; zhengrong.cui@austin.utexas.edu			University of Texas at Austin College of Pharmacy; NIH [CA135274]; NATIONAL CANCER INSTITUTE [R01CA135274] Funding Source: NIH RePORTER	University of Texas at Austin College of Pharmacy; NIH(United States Department of Health & Human ServicesNational Institutes of Health (NIH) - USA); NATIONAL CANCER INSTITUTE(United States Department of Health & Human ServicesNational Institutes of Health (NIH) - USANIH National Cancer Institute (NCI))	This work was supported in part by the University of Texas at Austin College of Pharmacy and a NIH grant (CA135274) to Z.C. Authors' contributions: R. E. D. A., Figures 1, 2 and 3, experimental design and execution, data collection, data analysis and reporting and manuscript preparation; J.M.B., Figure 3 and data analysis; M. G. H., data collection; M. A. S., GemC18-NPs preparation and animal stu…	Adair JH, 2010, ACS NANO, V4, P4967, DOI 10.1021/nn102324e; Behan JW, 2010, PHARMACOL RES, V61, P385, DOI 10.1016/j.phrs.2010.01.007; Behan JW, 2009, CANCER RES, V69, P7867, DOI 10.1158/0008-5472.CAN-09-0800; Blanco E, 2011, CANCER SCI, V102, P1247, DOI 10.1111/j.1349-7006.2011.01941.x; Calle EE, 2003, NEW ENGL J MED, V348, P1625, DOI 10.1056/NEJMoa021423; Calle EE, 2004, NAT REV CANCER, V4, P579…	40	19	19	5	16	TAYLOR & FRANCIS INC	PHILADELPHIA	530 WALNUT STREET, STE 850, PHILADELPHIA, PA 19106 USA	1538-4047	1555-8576		CANCER BIOL THER	Cancer Biol. Ther.	APR	2013	14	4
J	Fiore, M; Taralli, S; Trecca, P; Scolozzi, V; Marinelli, L; Triumbari, EKA; Caputo, D; Angeletti, S; Ciccozzi, M; Coppola, A; Greco, C; Ippolito, E; Calcagni, ML; Coppola, R; Ramella, S				Fiore, Michele; Taralli, Silvia; Trecca, Pasquale; Scolozzi, Valentina; Marinelli, Luca; Triumbari, Elizabeth K. A.; Caputo, Damiano; Angeletti, Silvia; Ciccozzi, Massimo; Coppola, Alessandro; Greco, Carlo; Ippolito, Edy; Calcagni, Maria Lucia; Coppola, Roberto; Ramella, Sara			A Bio-Imaging Signature as a Predictor of Clinical Outcomes in Locally Advanced Pancreatic Cancer	CANCERS			English	Article						pancreatic cancer; chemoradiotherapy; biomarkers for predicting response; PET; CT	METABOLIC TUMOR VOLUME; POSITRON-EMISSION-TOMOGRAPHY; TOTAL LESION GLYCOLYSIS; F-18-FDG PET/CT; SURVIVAL	Purpose: To evaluate the predictive value of(18)F-FDG PET/CT semiquantitative parameters of the primary tumour and CA 19-9 levels assessed before treatment in patients with locally advanced pancreatic cancer (LAPC).Methods: Among one-hundred twenty patients with LAPC treated at our institution with initial chemotherapy followed by curative chemoradiotherapy (CRT) from July 2013 to January 2019, a…	[Fiore, Michele; Trecca, Pasquale; Greco, Carlo; Ippolito, Edy; Ramella, Sara] Campus Biomed Univ, Radiat Oncol, I-00128 Rome, Italy; [Taralli, Silvia; Scolozzi, Valentina; Triumbari, Elizabeth K. A.; Calcagni, Maria Lucia] Fdn Policlin Univ A Gemelli IRCCS, UOC Med Nucl, I-00168 Rome, Italy; [Marinelli, Luca] Sapienza Univ Rome, S Andrea Hosp, Radiat Oncol, I-00189 Rome, Italy; [Triumbari, Eliza…		Fiore, M (通讯作者)，Campus Biomed Univ, Radiat Oncol, I-00128 Rome, Italy.	m.fiore@unicampus.it; silvia.taralli@hotmail.it; p.trecca@unicampus.it; valentina.scolozzi1@guest.policlinicogemelli.it; luca.marinelli@uniroma1.it; elizabethkatherine.triumbari01@icatt.it; d.caputo@unicampus.it; s.angeletti@unicampus.it; m.ciccozzi@unicampus.it; a.coppola@unicampus.it; c.greco@unicampus.it; e.ippolito@unicampus.it; marialucia.calcagni@unicatt.it; r.coppola@unicampus.it; s.ramell…	Ciccozzi, Massimo/AAC-3271-2022; Calcagni, Maria Lucia/AAC-7214-2022; Taralli, Silvia/AAD-1534-2022; Marinelli, Luca/AAB-5933-2021; Coppola, Alessandro/AAB-2600-2019; Coppola, Alessandro/AAJ-3098-2021; Michele, Fiore/AAC-6070-2022; Damiano, Caputo/AAR-9890-2020; RAMELLA, SARA/AAC-6523-2022; Scolozzi, Valentina/AIC-4005-2022; Coppola, Roberto/M-9998-2016	Ciccozzi, Massimo/0000-0003-3866-9239; Coppola, Alessandro/0000-0002-5550-1756; Coppola, Alessandro/0000-0002-5550-1756; Damiano, Caputo/0000-0001-7058-1945; RAMELLA, SARA/0000-0002-5782-7717; Scolozzi, Valentina/0000-0002-0959-885X; Coppola, Roberto/0000-0001-5798-0714; Triumbari, Elizabeth Katherine Anna/0000-0001-6932-2276; Fiore, Michele/0000-0003-1889-4578; Taralli, Silvia/0000-0002-1715-9953				Brunner TB, 2010, RADIAT ONCOL, V5, DOI 10.1186/1748-717X-5-64; Chang JS, 2014, INT J RADIAT ONCOL, V90, P126, DOI 10.1016/j.ijrobp.2014.05.030; Choi M., 2010, AM J CLIN ONCOL, V33; Dholakia AS, 2014, INT J RADIAT ONCOL, V89, P539, DOI 10.1016/j.ijrobp.2014.02.031; Fiore M, 2017, SCI REP-UK, V7, DOI 10.1038/srep45845; Fiorentino A, 2019, CRIT REV ONCOL HEMAT, V139, P117, DOI 10.1016/j.critrevonc.…	21	1	1	0	0	MDPI	BASEL	ST ALBAN-ANLAGE 66, CH-4052 BASEL, SWITZERLAND		2072-6694		CANCERS	Cancers	AUG	2020	12	8
J	Yuan, QC; Zhan, BY; Du, M; Chang, R; Li, TG; Mao, XY				Yuan, Qi-chen; Zhan, Bi-yuan; Du, Min; Chang, Rui; Li, Tian-ge; Mao, Xue-ying			Dietary milk fat globule membrane regulates JNK and PI3K/Akt pathway and ameliorates type 2 diabetes in mice induced by a high-fat diet and streptozotocin	JOURNAL OF FUNCTIONAL FOODS			English	Article						Milk fat globule membrane; Type 2 diabetes; PI3K/Akt signalling pathway; Glycogen synthesis; Glucolipid metabolism	INSULIN-RESISTANCE; DYSLIPIDEMIA; PROTEIN; OBESITY; LIVER; PATHOPHYSIOLOGY; IDENTIFICATION; CHOLESTEROL; HOMEOSTASIS; BUTTERMILK	Milk fat globule membrane (MFGM) was found to possess anti-cancer, anti-obesity and anti-inflammatory activities. The present study was carried out to evaluate the effects and possible underlying mechanisms of MFGM on type 2 diabetes (T2D) in mice. Results showed that 8-week MFGM supplementation had beneficial effects in ameliorating hyperglycemia and dyslipidemia in T2D mice induced with a high-…	[Yuan, Qi-chen; Zhan, Bi-yuan; Du, Min; Chang, Rui; Li, Tian-ge; Mao, Xue-ying] China Agr Univ, Coll Food Sci & Nutr Engn, Beijing Adv Innovat Ctr Food Nutr & Human Hlth, Beijing, Peoples R China; [Yuan, Qi-chen; Zhan, Bi-yuan; Chang, Rui; Li, Tian-ge; Mao, Xue-ying] China Agr Univ, Minist Educ, Key Lab Funct Dairy, Coll Food Sci & Nutr Engn, Beijing 100083, Peoples R China; [Du, Min] Washington …		Mao, XY (通讯作者)，China Agr Univ, Coll Food Sci & Nutr Engn, Beijing Adv Innovat Ctr Food Nutr & Human Hlth, Beijing, Peoples R China.	maoxueying@cau.edu.cn	Du, Min/H-4311-2011	Du, Min/0000-0002-7232-072X; Yuan, Qichen/0000-0001-9588-0968	National Natural Science Foundation of China [31871806]; Beijing Dairy Industry Innovation Team [BAIC06-2019]	National Natural Science Foundation of China(National Natural Science Foundation of China (NSFC)); Beijing Dairy Industry Innovation Team	This work was supported by the National Natural Science Foundation of China (Grant No. 31871806), and the Beijing Dairy Industry Innovation Team (BAIC06-2019).	Abdelmoneim AS, 2015, DIABETES OBES METAB, V17, P523, DOI 10.1111/dom.12456; Adeva-Andany MM, 2016, BBA CLIN, V5, P85, DOI 10.1016/j.bbacli.2016.02.001; Adiels M, 2008, CURR DIABETES REP, V8, P60, DOI 10.1007/s11892-008-0011-4; Berg AH, 2001, NAT MED, V7, P947, DOI 10.1038/90992; Buettner R, 2007, OBESITY, V15, P798, DOI 10.1038/oby.2007.608; CAWSTON TE, 1976, J DAIRY RES, V43, P401, DOI 10.1017/…	49	9	9	6	41	ELSEVIER	AMSTERDAM	RADARWEG 29, 1043 NX AMSTERDAM, NETHERLANDS	1756-4646			J FUNCT FOODS	J. Funct. Food.	SEP	2019	60
J	Kopecka, J; Porto, S; Lusa, S; Gazzano, E; Salzano, G; Giordano, A; Desiderio, V; Ghigo, D; Caraglia, M; De Rosa, G; Riganti, C				Kopecka, Joanna; Porto, Stefania; Lusa, Sara; Gazzano, Elena; Salzano, Giuseppina; Giordano, Antonio; Desiderio, Vincenzo; Ghigo, Dario; Caraglia, Michele; De Rosa, Giuseppe; Riganti, Chiara			Self-assembling nanoparticles encapsulating zoledronic acid revert multidrug resistance in cancer cells	ONCOTARGET			English	Article						self-assembling nanoparticles; zoledronic acid; ATP binding cassette transporters; multidrug resistance; hypoxia inducible factor-1 alpha	P-GLYCOPROTEIN INHIBITION; DRUG-RESISTANCE; MEVALONATE PATHWAY; PANCREATIC-CANCER; PPAR-GAMMA; MALIGNANT MESOTHELIOMA; CHOLESTEROL-SYNTHESIS; MULTIPLE-MYELOMA; OXIDATIVE STRESS; PROSTATE-CANCER	The overexpression of ATP binding cassette (ABC) transporters makes tumor cells simultaneously resistant to several cytotoxic drugs. Impairing the energy metabolism of multidrug resistant (MDR) cells is a promising chemosensitizing strategy, but many metabolic modifiers are too toxic in vivo. We previously observed that the aminobisphosphonate zoledronic acid inhibits the activity of hypoxia indu…	[Kopecka, Joanna; Gazzano, Elena; Ghigo, Dario; Riganti, Chiara] Univ Turin, Dept Oncol, Turin, Italy; [Porto, Stefania; Caraglia, Michele] Univ Naples 2, Dept Biochem Biophys & Gen Pathol, Naples, Italy; [Lusa, Sara; De Rosa, Giuseppe] Univ Naples Federico II, Dept Pharm, Naples, Italy; [Salzano, Giuseppina] Northeastern Univ, Ctr Pharmaceut Biotechnol & Nanomed, Boston, MA 02115 USA; [Giordano,…		Caraglia, M (通讯作者)，Univ Naples 2, Dept Biochem Biophys & Gen Pathol, Naples, Italy.	michele.caraglia@unina2.it; chiara.riganti@unito.it	Giordano, Antonio/AAU-1201-2020; desiderio, vincenzo/K-4244-2018; Caraglia, Michele/AAK-4569-2020; Giordano, Antonio/F-1927-2010	Giordano, Antonio/0000-0002-5959-016X; Caraglia, Michele/0000-0003-2408-6091; Giordano, Antonio/0000-0002-5959-016X; KOPECKA, JOANNA/0000-0003-3612-3953; desiderio, vincenzo/0000-0003-1819-6083	Italian Association for Cancer Research [MFAG11475, IG15232]; Italian Ministry of University and Research (PRIN); Italian Ministry of University and Research (FIRB-ACCORDI DI PROGRAMMA); Italian Ministry of University and Research (FIRB) [RBFR12SOQ1]; Regione Campania (Laboratori Pubblici Hauteville Project); Italian Foundation for Cancer Research (FIRC)	Italian Association for Cancer Research(Fondazione AIRC per la ricerca sul cancro); Italian Ministry of University and Research (PRIN)(Ministry of Education, Universities and Research (MIUR)Research Projects of National Relevance (PRIN)); Italian Ministry of University and Research (FIRB-ACCORDI DI PROGRAMMA); Italian Ministry of University and Research (FIRB)(Ministry of Education, Universities …	This work was supported with funds from Italian Association for Cancer Research (MFAG11475 and IG15232 to CR); Italian Ministry of University and Research (PRIN 2009 to GDR; FIRB-ACCORDI DI PROGRAMMA 2011 to GDR and MC; FIRB 2012, grant RBFR12SOQ1 to CR); Regione Campania (Laboratori Pubblici Hauteville Project to GDR and MC). The funding institutions had no role in the study design, in the data …	Bergandi L, 2003, ARTERIOSCL THROM VAS, V23, P2215, DOI 10.1161/01.ATV.0000107028.20478.8e; Beutler E., 1975, RED CELL METABOLISM; Callaghan R, 2014, DRUG METAB DISPOS, V42, P623, DOI 10.1124/dmd.113.056176; Campia I, 2009, BRIT J PHARMACOL, V158, P1777, DOI 10.1111/j.1476-5381.2009.00465.x; Campia I, 2015, PLOS ONE, V10, DOI 10.1371/journal.pone.0126159; Campia I, 2012, BIOCHEM J, V447, P301, DO…	53	34	35	0	32	IMPACT JOURNALS LLC	ORCHARD PARK	6666 E QUAKER ST, STE 1, ORCHARD PARK, NY 14127 USA		1949-2553		ONCOTARGET	Oncotarget	OCT 13	2015	6	31
J	Wang, TP; Hsu, SH; Feng, HC; Huang, RFS				Wang, Ti-Ping; Hsu, Shu-Han; Feng, Hsin-Chun; Huang, Rwei-Fen S.			Folate deprivation enhances invasiveness of human colon cancer cells mediated by activation of sonic hedgehog signaling through promoter hypomethylation and cross action with transcription nuclear factor-kappa B pathway	CARCINOGENESIS			English	Article							EPITHELIAL-MESENCHYMAL TRANSITION; COLORECTAL-CANCER; PANCREATIC-CANCER; TUMOR-GROWTH; INFLAMMATORY PATHWAYS; DNA METHYLATION; DEFICIENCY; PROGRESSION; METASTASIS; EXPRESSION	Low folate status is well recognized as one of the metabolic stressors for colorectal cancer carcinogenesis, but its role in colon cancer invasion remains unknown. Activation of the Sonic hedgehog (Shh) signal in interaction with the transcription nuclear factor-kappa B (NF-kappa B) pathway is crucial for cancer aggressiveness. The aims of this study were to investigate whether and how folate dep…	[Wang, Ti-Ping; Hsu, Shu-Han; Feng, Hsin-Chun; Huang, Rwei-Fen S.] Fu Jen Catholic Univ, Dept Nutr Sci, Xinzhuang, Taiwan, Peoples R China; [Huang, Rwei-Fen S.] Fu Jen Catholic Univ, PhD Program Nutr & Food Sci, Xinzhuang, Taiwan, Peoples R China		Huang, RFS (通讯作者)，Fu Jen Catholic Univ, Dept Nutr Sci, Xinzhuang, Taiwan, Peoples R China.	034825@mail.fju.edu.tw			National Science Council, Taiwan, Republic of China [NSC100-2320-B-030-005-MY3]	National Science Council, Taiwan, Republic of China(Ministry of Science and Technology, Taiwan)	This study was funded by a 3-year grant from the National Science Council, Taiwan, Republic of China (NSC100-2320-B-030-005-MY3).	Aggarwal BB, 2004, CANCER CELL, V6, P203, DOI 10.1016/j.ccr.2004.09.003; Aggarwal BB, 2009, CLIN CANCER RES, V15, P425, DOI 10.1158/1078-0432.CCR-08-0149; Berman DM, 2003, NATURE, V425, P846, DOI 10.1038/nature01972; Chatel G, 2007, INT J CANCER, V121, P2622, DOI 10.1002/ijc.22998; Chen LF, 2004, NAT REV MOL CELL BIO, V5, P392, DOI 10.1038/nrm1368; Chen LF, 2001, SCIENCE, V293, P1653, DOI 10.1126…	52	46	48	0	16	OXFORD UNIV PRESS	OXFORD	GREAT CLARENDON ST, OXFORD OX2 6DP, ENGLAND	0143-3334	1460-2180		CARCINOGENESIS	Carcinogenesis	NOV	2012	33	6
J	Annett, S; Moore, G; Robson, T				Annett, Stephanie; Moore, Gillian; Robson, Tracy			Obesity and Cancer Metastasis: Molecular and Translational Perspectives	CANCERS			English	Review						obesity; adipose tissue; tumor progression; cancer relapse; metastasis; cytokines; adipokines; extracellular matrix; extra cellular vesicles; cancer metabolism	BONE-MARROW ADIPOCYTES; BODY-MASS INDEX; TO-MESENCHYMAL TRANSITION; NF-KAPPA-B; BREAST-CANCER; ADIPOSE-TISSUE; TUMOR PROGRESSION; ADIPONECTIN LEVELS; LEPTIN RECEPTOR; HEPATOCELLULAR-CARCINOMA	Simple Summary A major challenge in treating cancer is when the cancer spreads from its original site to other parts of the body, a process also known as metastasis. In order to survive, the cancer cells must communicate with their environment for survival. It is increasingly recognized that fat tissue supports the survival of metastatic cancer cells allowing tumors to form at distant sites. Obes…	[Annett, Stephanie; Moore, Gillian; Robson, Tracy] RCSI Univ Med & Hlth Sci, Sch Pharm & Biomol Sci, 123 St Stephens Green, Dublin D02 YN77, Ireland		Robson, T (通讯作者)，RCSI Univ Med & Hlth Sci, Sch Pharm & Biomol Sci, 123 St Stephens Green, Dublin D02 YN77, Ireland.	stephanieannett@rcsi.com; gillianmoore@rcsi.com; tracyrobson@rcsi.com		Robson, Tracy/0000-0003-4262-6872; Moore, Gillian/0000-0002-8647-7146	National Children's Research Centre; Children's Medical & Research Foundation, Crumlin, Ireland; Science Foundation Ireland Strategic Partnership programme, Precision Oncology Ireland; BBSRC [BB/I006958/1] Funding Source: UKRI	National Children's Research Centre; Children's Medical & Research Foundation, Crumlin, Ireland; Science Foundation Ireland Strategic Partnership programme, Precision Oncology Ireland; BBSRC(UK Research & Innovation (UKRI)Biotechnology and Biological Sciences Research Council (BBSRC))	The authors are supported by grants from the National Children's Research Centre and the Children's Medical & Research Foundation, Crumlin, Ireland and the Science Foundation Ireland Strategic Partnership programme, Precision Oncology Ireland.	Aktas B, 2009, BREAST CANCER RES, V11, DOI 10.1186/bcr2333; Al-Koussa H, 2020, CANCER CELL INT, V20, DOI 10.1186/s12935-020-01232-9; Albrengues J, 2018, SCIENCE, V361, P1353, DOI 10.1126/science.aao4227; Allott EH, 2013, EUR UROL, V63, P800, DOI 10.1016/j.eururo.2012.11.013; Alshaker H, 2014, BREAST CANCER RES, V16, DOI 10.1186/s13058-014-0426-6; An Y, 2019, SCI REP-UK, V9, DOI 10.1038/s41598-019…	258	16	16	0	3	MDPI	BASEL	ST ALBAN-ANLAGE 66, CH-4052 BASEL, SWITZERLAND		2072-6694		CANCERS	Cancers	DEC	2020	12	12
J	Bolling, BW; Chen, CYO; Blumberg, JB				Bolling, Bradley W.; Chen, Chung-Yen Oliver; Blumberg, Jeffrey B.			Tea and health: preventive and therapeutic usefulness in the elderly?	CURRENT OPINION IN CLINICAL NUTRITION AND METABOLIC CARE			English	Article						cancer; cardiovascular disease; catechins; elderly; tea; weight control	PLACEBO-CONTROLLED TRIAL; GASTRIC-CANCER RISK; GREEN TEA; BLACK TEA; ENDOTHELIAL FUNCTION; PARKINSONS-DISEASE; PROSTATE-CANCER; OVARIAN-CANCER; PANCREATIC-CANCER; GLUCOSE CONTROL	Purpose of review To update the growing literature suggesting that tea and its constituent flavonoids are inversely related to the risk of chronic diseases common among the elderly. Recent findings Results are provided from recent observational studies and clinical trials on the relationship of tea and tea catechins to body weight control and energy metabolism, impaired glucose tolerance and diab…	[Bolling, Bradley W.; Chen, Chung-Yen Oliver; Blumberg, Jeffrey B.] Tufts Univ, Jean Mayer USDA Human Nutr Res Ctr Aging, Antioxidants Res Lab, Boston, MA 02111 USA		Blumberg, JB (通讯作者)，Tufts Univ, Jean Mayer USDA Human Nutr Res Ctr Aging, Antioxidants Res Lab, 711 Washington St, Boston, MA 02111 USA.	jeffrey.blumberg@tufts.edu	Blumberg, Jeffrey/ABH-7888-2020; Bolling, Bradley/I-8282-2014	Bolling, Bradley/0000-0002-4222-2467	NATIONAL INSTITUTE OF GENERAL MEDICAL SCIENCES [K12GM074869] Funding Source: NIH RePORTER; NIGMS NIH HHS [K12 GM074869] Funding Source: Medline	NATIONAL INSTITUTE OF GENERAL MEDICAL SCIENCES(United States Department of Health & Human ServicesNational Institutes of Health (NIH) - USANIH National Institute of General Medical Sciences (NIGMS)); NIGMS NIH HHS(United States Department of Health & Human ServicesNational Institutes of Health (NIH) - USANIH National Institute of General Medical Sciences (NIGMS))		Adhami VM, 2007, MOL BIOTECHNOL, V37, P52, DOI 10.1007/s12033-007-0047-8; Alemdaroglu NC, 2008, BIOPHARM DRUG DISPOS, V29, P335, DOI 10.1002/bdd.617; Alexopoulos N, 2008, EUR J CARDIOV PREV R, V15, P300, DOI 10.1097/HJR.0b013e3282f4832f; Ardalan MR, 2007, TRANSPL P, V39, P1139, DOI 10.1016/j.transproceed.2007.04.010; Arts ICW, 2008, J NUTR, V138, P1561; Auvichayapat P, 2008, PHYSIOL BEHAV, V93, P…	82	35	35	0	22	LIPPINCOTT WILLIAMS & WILKINS	PHILADELPHIA	TWO COMMERCE SQ, 2001 MARKET ST, PHILADELPHIA, PA 19103 USA	1363-1950	1473-6519		CURR OPIN CLIN NUTR	Curr. Opin. Clin. Nutr. Metab. Care	JAN	2009	12	1
J	Sanegre, S; Lucantoni, F; Burgos-Panadero, R; de La Cruz-merino, L; Noguera, R; Naranjo, TA				Sanegre, Sabina; Lucantoni, Federico; Burgos-Panadero, Rebeca; de La Cruz-merino, Luis; Noguera, Rosa; Alvaro Naranjo, Tomas			Integrating the Tumor Microenvironment into Cancer Therapy	CANCERS			English	Review						immune therapy; metabolism; microbiota; biomarker discovery; prognostic tools; vitamin D3; stromal reprogramming; mitochondria; mechanotransduction; metformin	B-CELL ACTIVATION; GUT-MICROBIOME; BREAST-CANCER; MESENCHYMAL TRANSITION; PERINEURAL INVASION; MECHANICAL FORCES; PANCREATIC-CANCER; PROGNOSTIC IMPACT; NERVOUS-SYSTEM; CURCUMIN	Tumor progression is mediated by reciprocal interaction between tumor cells and their surrounding tumor microenvironment (TME), which among other factors encompasses the extracellular milieu, immune cells, fibroblasts, and the vascular system. However, the complexity of cancer goes beyond the local interaction of tumor cells with their microenvironment. We are on the path to understanding cancer …	[Sanegre, Sabina; Lucantoni, Federico; Burgos-Panadero, Rebeca; Noguera, Rosa] Univ Valencia, INCLIVA Biomed Hlth Res Inst, Med Sch, Dept Pathol, Valencia 46010, Spain; [Burgos-Panadero, Rebeca; Noguera, Rosa; Alvaro Naranjo, Tomas] Inst Salud Carlos III, Ctr Invest Biomed Red Canc CIBERONC, Low Prevalence Tumors, Madrid 28029, Spain; [de La Cruz-merino, Luis] Hosp Univ Virgen Macarena, Dept Onco…		Noguera, R (通讯作者)，Univ Valencia, INCLIVA Biomed Hlth Res Inst, Med Sch, Dept Pathol, Valencia 46010, Spain.; Noguera, R; Naranjo, TA (通讯作者)，Inst Salud Carlos III, Ctr Invest Biomed Red Canc CIBERONC, Low Prevalence Tumors, Madrid 28029, Spain.; Naranjo, TA (通讯作者)，Hosp Tortosa Verge Cinta, Catalan Inst Hlth, Inst Invest Sanitaria Pere Virgili IISPV, Dept Pathol, Tortosa 43500, Spain.; Naranjo, TA …	ssanegre@incliva.es; lucantoni.federico@hotmail.it; reburpa@alumni.uv.es; ldelacruzmerino@gmail.com; rnoguera@uv.es; talvaro.ebre.ics@gencat.cat	lucantoni, federico/I-9135-2017; de la Cruz-Merino, Luis/K-8633-2017	lucantoni, federico/0000-0001-5173-7836; de la Cruz-Merino, Luis/0000-0002-5333-0535; BURGOS PANADERO, REBECA/0000-0003-0811-2675; Sanegre, Sabina/0000-0003-0271-478X	ISCIII (FIS); FEDER (European Regional Development Fund) [PI17/01558]; CIBERONC [CB16/12/00484]; Fundacion Cientifica de la Asociacion Espanola contra el Cancer [FAECC2015/006]; NEN Association (Nico contra el cancer infantil) [2017-PVR00157]	ISCIII (FIS)(Instituto de Salud Carlos III); FEDER (European Regional Development Fund)(European Commission); CIBERONC; Fundacion Cientifica de la Asociacion Espanola contra el Cancer; NEN Association (Nico contra el cancer infantil)	This work was supported by grants from ISCIII (FIS) and FEDER (European Regional Development Fund) PI17/01558; CIBERONC (contract CB16/12/00484); Fundacion Cientifica de la Asociacion Espanola contra el Cancer (FAECC2015/006) and NEN Association (Nico contra el cancer infantil 2017-PVR00157). The funders had no involvement in the research process nor in the preparation and submission of the artic…	Ackerman SE, 2017, CURR OBES REP, V6, P195, DOI 10.1007/s13679-017-0263-x; Adachi K, 2018, J GASTROENTEROL, V53, P999, DOI 10.1007/s00535-018-1492-9; Aerts HJWL, 2014, NAT COMMUN, V5, DOI 10.1038/ncomms5006; Aggarwal S, 2006, MOL PHARMACOL, V69, P195, DOI 10.1124/mol.105.017400; Ahsan A, 2016, ADV EXP MED BIOL, V893, P137, DOI 10.1007/978-3-319-24223-1_7; Alvaro T, 2010, J BIOMED BIOTECHNOL, DOI …	195	12	12	4	16	MDPI	BASEL	ST ALBAN-ANLAGE 66, CH-4052 BASEL, SWITZERLAND		2072-6694		CANCERS	Cancers	JUN	2020	12	6
J	Daugan, M; Wojcicki, AD; d'Hayer, B; Boudy, V				Daugan, Marie; Wojcicki, Amelie Dufay; d'Hayer, Benoit; Boudy, Vincent			Metformin: An anti-diabetic drug to fight cancer	PHARMACOLOGICAL RESEARCH			English	Review						Metformin; Cancer; AMPK pathway; Biomarkers; Cytotoxic; CSCs	STEM-CELLS; PANCREATIC-CANCER; ENERGY-METABOLISM; IN-VITRO; REPURPOSING METFORMIN; DYNAMIC EQUILIBRIUM; SOMATIC-CELLS; OLD DRUG; AMPK; TARGET	Since epidemiologic data have highlighted the positive effects of metformin to reduce cancer incidence and mortality, many in vitro and in vivo studies as well as a large number of clinical trials have been conducted in order to study its potential. The many anticancer actions of metformin lead to a cytostatic effect. Two distinct but not exclusive mechanisms can be implicated in these actions. F…	[Daugan, Marie; Wojcicki, Amelie Dufay; d'Hayer, Benoit; Boudy, Vincent] Agence Gen Equipements & Prod Sante, Etab Pharmaceut Assistance Publ Hop Paris APHP, Dept Innovat Pharmaceut, 7 Rue Fer Moulin, F-75005 Paris, France; [d'Hayer, Benoit; Boudy, Vincent] Paris Descartes Univ, Chem Genet & Imaging Pharmacol Lab, INSERM U1022, CNRS UMR8151,Chim ParisTec,Fac Pharm,Sorbone Par, Paris, France		Daugan, M (通讯作者)，Agence Gen Equipements & Prod Sante, Etab Pharmaceut Assistance Publ Hop Paris APHP, Dept Innovat Pharmaceut, 7 Rue Fer Moulin, F-75005 Paris, France.	mariedaugan1@gmail.com	Boudy, Vincent/AAZ-5575-2021	boudy, vincent/0000-0002-9811-1520				Alexander A, 2011, FEBS LETT, V585, P952, DOI 10.1016/j.febslet.2011.03.010; Algire C, 2012, CANCER PREV RES, V5, P536, DOI 10.1158/1940-6207.CAPR-11-0536; Alison MR, 2012, CANCER TREAT REV, V38, P589, DOI 10.1016/j.ctrv.2012.03.003; Andrzejewski S, 2014, CANCER METAB, V2, DOI 10.1186/2049-3002-2-12; Bao B, 2012, CANCER PREV RES, V5, P355, DOI 10.1158/1940-6207.CAPR-11-0299; Barbato DL, 2014, BBA…	140	93	99	1	47	ACADEMIC PRESS LTD- ELSEVIER SCIENCE LTD	LONDON	24-28 OVAL RD, LONDON NW1 7DX, ENGLAND	1043-6618			PHARMACOL RES	Pharmacol. Res.	NOV	2016	113		A
J	Gonzalez, CD; Alvarez, S; Ropolo, A; Rosenzvit, C; Bagnes, MFG; Vaccaro, MI				Gonzalez, Claudio D.; Alvarez, Silvia; Ropolo, Alejandro; Rosenzvit, Carla; Bagnes, Maria F. Gonzalez; Vaccaro, Maria I.			Autophagy, Warburg, and Warburg Reverse Effects in Human Cancer	BIOMED RESEARCH INTERNATIONAL			English	Review							PANCREATIC-CANCER; CELL-DEATH; MOLECULAR-MECHANISMS; TARGETING AUTOPHAGY; TRIGGERS AUTOPHAGY; OXIDATIVE STRESS; BASAL AUTOPHAGY; PROTEIN-KINASE; BREAST-CANCER; UP-REGULATION	Autophagy is a highly regulated-cell pathway for degrading long-lived proteins as well as for clearing cytoplasmic organelles. Autophagy is a key contributor to cellular homeostasis and metabolism. Warburg hypothesized that cancer growth is frequently associated with a deviation of a set of energy generation mechanisms to a nonoxidative breakdown of glucose. This cellular phenomenon seems to rely…	[Gonzalez, Claudio D.; Alvarez, Silvia; Ropolo, Alejandro; Vaccaro, Maria I.] Univ Buenos Aires, Sch Pharm & Biochem, Natl Council Sci & Technol Res, Inst Biochem & Mol Med, RA-1113 Buenos Aires, DF, Argentina; [Gonzalez, Claudio D.; Rosenzvit, Carla; Bagnes, Maria F. Gonzalez] CEMIC Univ Inst, Dept Pharmacol, RA-1113 Buenos Aires, DF, Argentina		Vaccaro, MI (通讯作者)，Univ Buenos Aires, Sch Pharm & Biochem, Natl Council Sci & Technol Res, Inst Biochem & Mol Med, Junin 956 p5, RA-1113 Buenos Aires, DF, Argentina.	mvaccaro@ffyb.uba.ar	Vaccaro, Maria I./L-8348-2017	Alvarez, Silvia/0000-0002-9691-2631; Gonzalez, Claudio/0000-0002-3772-8850; Vaccaro, Maria/0000-0002-2456-747X	National Agency for the Scientific and Technologic Promotion (ANPCyT); National Council for Scientific and Technical Research (CONICET); University of Buenos Aires (UBA-UBACyT), Buenos Aires, Argentina	National Agency for the Scientific and Technologic Promotion (ANPCyT); National Council for Scientific and Technical Research (CONICET)(Consejo Nacional de Investigaciones Cientificas y Tecnicas (CONICET)); University of Buenos Aires (UBA-UBACyT), Buenos Aires, Argentina	The authors' work is supported by grants from the National Agency for the Scientific and Technologic Promotion (ANPCyT), the National Council for Scientific and Technical Research (CONICET), and the University of Buenos Aires (UBA-UBACyT), Buenos Aires, Argentina.	Abe R, 2008, CURR PHARM DESIGN, V14, P940, DOI 10.2174/138161208784139765; Abe T, 2005, J GASTROENTEROL, V40, P504, DOI 10.1007/s00535-005-1576-1; Amaravadi RK, 2011, CLIN CANCER RES, V17, P654, DOI 10.1158/1078-0432.CCR-10-2634; Arumugam T, 2005, CLIN CANCER RES, V11, P5356, DOI 10.1158/1078-0432.CCR-05-0092; Azad MB, 2008, AUTOPHAGY, V4, P195, DOI 10.4161/auto.5278; Bartrons R, 2007, J BIOENERG…	99	48	50	0	12	HINDAWI LTD	LONDON	ADAM HOUSE, 3RD FLR, 1 FITZROY SQ, LONDON, W1T 5HF, ENGLAND	2314-6133	2314-6141		BIOMED RES INT	Biomed Res. Int.		2014	2014
J	Kashyap, D; Sharma, A; Tuli, HS; Sak, K; Punia, S; Mukherjee, TK				Kashyap, Dharambir; Sharma, Ajay; Tuli, Hardeep Singh; Sak, Katrin; Punia, Sandeep; Mukherjee, Tapan K.			Kaempferol - A dietary anticancer molecule with multiple mechanisms of action: Recent trends and advancements	JOURNAL OF FUNCTIONAL FOODS			English	Review						Kaempferol; Anti-proliferative; Anti-metastasis; Anti-angiogenesis; Anti-inflammation; Synergism	OVARIAN-CANCER CELLS; FLAVONOID INTAKE; DOWN-REGULATION; LUNG-CANCER; IN-VITRO; ANTIOXIDANT ACTIVITIES; SIGNALING PATHWAYS; PANCREATIC-CANCER; VEGF EXPRESSION; GASTRIC-CANCER	The consumption of diet-based naturally bioactive metabolites is preferred to synthetic material in order to avert health-associated disorders. Among the plant-derived polyphenols, kaempferol (KMF) is considered as a valuable functional food ingredient with a broad range of therapeutic applications such as anti-cancer, antioxidant and anti-inflammatory uses. KMF acts on a range of intracellular a…	[Kashyap, Dharambir] Postgrad Inst Med Educ & Res PGIMER, Dept Histopathol, Chandigarh 160012, Punjab, India; [Sharma, Ajay] Career Point Univ, Dept Chem, Hamirpur 176041, Himachal Prades, India; [Tuli, Hardeep Singh; Punia, Sandeep; Mukherjee, Tapan K.] Maharishi Markandeshwar Univ, Dept Biotechnol, Mullana Ambala 133207, Haryana, India; [Sak, Katrin] NGO Praeventio, Tartu, Estonia		Tuli, HS (通讯作者)，Maharishi Markandeshwar Univ, Dept Biotechnol, Mullana Ambala 133207, Haryana, India.	hardeep.biotech@gmail.com	Kashyap, Dharambir/AAV-7873-2021; sharma, Ajay/B-7086-2017; Kashyap, Dharambir/AAR-8157-2021; Tuli, Hardeep Singh/ABA-9917-2021; Sak, Katrin/C-5517-2016	Kashyap, Dharambir/0000-0002-9160-9377; sharma, Ajay/0000-0002-1555-1791; Tuli, Hardeep Singh/0000-0003-1155-0094; Sak, Katrin/0000-0003-0736-2525; Mukherjee, Tapan/0000-0001-6737-8321				Adebamowo CA, 2005, INT J CANCER, V114, P628, DOI 10.1002/ijc.20741; Adegoke O, 2015, ANAL CHIM ACTA, V862, P1, DOI 10.1016/j.aca.2014.08.036; Al-Numair KS, 2015, PHARM BIOL, V53, P1372, DOI 10.3109/13880209.2014.982301; An M, 2015, ANAT CELL BIOL, V48, P235, DOI 10.5115/acb.2015.48.4.235; [Anonymous], 2014, J NANOMATER, DOI DOI 10.1371/J0URNAL.P0NE.0091570; Azevedo C, 2015, NUTR CANCER, V67, P50…	136	87	88	1	70	ELSEVIER	AMSTERDAM	RADARWEG 29, 1043 NX AMSTERDAM, NETHERLANDS	1756-4646			J FUNCT FOODS	J. Funct. Food.	MAR	2017	30
J	Burman, DR; Das, S; Das, C; Bhattacharya, R				Burman, Debanwita Roy; Das, Shalini; Das, Chandrima; Bhattacharya, Rahul			Alternative splicing modulates cancer aggressiveness: role in EMT/metastasis and chemoresistance	MOLECULAR BIOLOGY REPORTS			English	Review						EMT; metastasis; Chemoresistance; Alternative Splicing; FGFR; CD44; Splicing Factors; Cancer therapy	PANCREATIC-CANCER; MESENCHYMAL TRANSITION; REGULATORY PROTEIN-1; ISOFORM CONTRIBUTES; GLUCOSE-METABOLISM; ESTROGEN-RECEPTOR; POOR-PROGNOSIS; BREAST-CANCER; P120 CATENIN; STEM-CELLS	Enhanced metastasis and disease recurrence accounts for the high mortality rates associated with cancer. The process of Epithelial-Mesenchymal Transition (EMT) contributes towards the augmentation of cancer invasiveness along with the gain of stem-like and the subsequent drug-resistant behavior. Apart from the well-established transcriptional regulation, EMT is also controlled post-transcriptiona…	[Burman, Debanwita Roy; Das, Shalini; Das, Chandrima; Bhattacharya, Rahul] Amity Univ, Amity Inst Biotechnol, Major Arterial Rd South East,AA 2, Kolkata 700135, W Bengal, India		Bhattacharya, R (通讯作者)，Amity Univ, Amity Inst Biotechnol, Major Arterial Rd South East,AA 2, Kolkata 700135, W Bengal, India.	debanwitar@gmail.com; shweata7@gmail.com; c.daschandrima@gmail.com; rbhattacharya@kol.amity.edu		Roy Burman, Debanwita/0000-0002-3352-5052; BHATTACHARYA, RAHUL/0000-0001-5636-7491				Acevedo VD, 2009, CELL CYCLE, V8, P580, DOI 10.4161/cc.8.4.7657; Amann T, 2010, AM J PATHOL, V176, P1433, DOI 10.2353/ajpath.2010.090356; Aponte PM, 2017, STEM CELLS INT, V2017, DOI 10.1155/2017/5619472; Arsic N, 2015, STEM CELL REP, V4, P531, DOI 10.1016/j.stemcr.2015.02.001; Banerjee AK, 2020, META GENE, V24, DOI 10.1016/j.mgene.2020.100699; Begicevic RR, 2017, INT J MOL SCI, V18, DOI 10.3390/i…	115	10	10	2	7	SPRINGER	DORDRECHT	VAN GODEWIJCKSTRAAT 30, 3311 GZ DORDRECHT, NETHERLANDS	0301-4851	1573-4978		MOL BIOL REP	Mol. Biol. Rep.	JAN	2021	48	1
J	Yeo, TK; Kintner, J; Armand, R; Perez, R; Lewis, LD				Yeo, T. K.; Kintner, J.; Armand, R.; Perez, R.; Lewis, L. D.			Sublethal concentrations of gemcitabine (2',2'-difluorodeoxycytidine) alter mitochondrial ultrastructure and function without reducing mitochondrial DNA content in BxPC-3 human pancreatic carcinoma cells	HUMAN & EXPERIMENTAL TOXICOLOGY			English	Article						2',3'-dideoxycytidine; BxPC-3; MOLT-4; gemcitabine; mitochondria	CANCER-CELLS; MEDIATED APOPTOSIS; ETHIDIUM-BROMIDE; 2',2'-DIFLUORODEOXYCYTIDINE; TOXICITY; METABOLISM; 1-BETA-D-ARABINOFURANOSYLCYTOSINE; 2',3'-DIDEOXYCYTIDINE; TRANSFORMATION; COMBINATION	2',2'-Difluorodeoxycytidine (gemcitabine), a pyrimidine nucleoside analog, is used therapeutically in the treatment of pancreatic, non-small cell lung, and breast cancer. The cytotoxic effect of gemcitabine is thought to be due to masked chain termination after the triphosphorylated anabolite of the drug is incorporated into nascent DNA strands. We tested the hypothesis that sublethal concentrati…	[Yeo, T. K.; Armand, R.; Lewis, L. D.] Dartmouth Hitchcock Med Ctr, Lebanon, NH 03756 USA; [Kintner, J.; Perez, R.; Lewis, L. D.] Dartmouth Med Sch, Dept Pharmacol & Toxicol, Lebanon, NH 03756 USA; [Perez, R.] Dartmouth Med Sch, Dept Med, Hematol Oncol Sect, Lebanon, NH 03756 USA; [Yeo, T. K.; Armand, R.; Lewis, L. D.] Dartmouth Med Sch, Dept Med, Clin Pharmacol Sect, Lebanon, NH 03756 USA		Lewis, LD (通讯作者)，Dartmouth Med Sch, Dept Med, Clin Pharmacol Sect, 322 W Borwell, Lebanon, NH 03756 USA.	lionel.d.lewis@dartmouth.edu	Perez, Raymond/R-6159-2016	Perez, Raymond/0000-0002-7432-2411				APONTECIPRIANI SL, 1993, ANN INTERN MED, V119, P539, DOI 10.7326/0003-4819-119-6-199309150-00034; Armand R, 2004, TOXICOL APPL PHARM, V196, P68, DOI 10.1016/j.taap.2003.12.001; Bica I, 2001, CLIN INFECT DIS, V32, P492, DOI 10.1086/318501; BOUFFARD DY, 1993, BIOCHEM PHARMACOL, V45, P1857, DOI 10.1016/0006-2952(93)90444-2; Carmichael J, 1998, BRIT J CANCER, V78, P21, DOI 10.1038/bjc.1998.750; Carra…	42	6	6	0	3	SAGE PUBLICATIONS LTD	LONDON	1 OLIVERS YARD, 55 CITY ROAD, LONDON EC1Y 1SP, ENGLAND	0960-3271			HUM EXP TOXICOL	Hum. Exp. Toxicol.	DEC	2007	26	12
J	Scholmerich, J				Scholmerich, J			Postgastrectomy syndromes - diagnosis and treatment	BEST PRACTICE & RESEARCH CLINICAL GASTROENTEROLOGY			English	Article						gastrectomy; gastrointestinal transit; malnutrition; micronutrients; anemia; osteopathy	EN-Y RECONSTRUCTION; IRON VITAMIN B12; TOTAL GASTRECTOMY; GASTRIC-CANCER; METABOLIC CONSEQUENCES; BACTERIAL OVERGROWTH; PANCREATIC FUNCTION; MINERAL METABOLISM; NUTRITIONAL-STATUS; BONE DISORDERS	The stomach has a variety of functions that are lost with gastrectomy. Since nowadays a significant number of patients are long-term survivors, consequences of this loss need to be considered by gastroenterologists and surgeons alike. Abnormal transit, disturbed general nutrition and micronutrient deficiencies are the most common problems. The main resulting symptoms are early and late dumping, r…	Univ Regensburg, Ctr Med, Dept Internal Med 1, D-93042 Regensburg, Germany		Scholmerich, J (通讯作者)，Univ Regensburg, Ctr Med, Dept Internal Med 1, D-93042 Regensburg, Germany.	juergen.schoelmerich@klinik.uni-r.de						Adachi S, 2000, ANN SURG, V232, P199, DOI 10.1097/00000658-200008000-00008; ADAMS J. F., 1967, SCAND J GASTROENTEROL, V2, P137, DOI 10.3109/00365526709180059; ADAMS JF, 1968, SCAND J GASTROENTERO, V3, P145; ADAMS JF, 1968, SCAND J GASTROENTERO, V3, P152, DOI 10.3109/00365526809180115; ARMBRECHT U, 1988, Alimentary Pharmacology and Therapeutics, V2, P493; ARMBRECHT U, 1988, ACTA CHIR SCAND, V154, …	64	41	47	0	4	ELSEVIER SCI LTD	OXFORD	THE BOULEVARD, LANGFORD LANE, KIDLINGTON, OXFORD OX5 1GB, OXON, ENGLAND	1521-6918	1532-1916		BEST PRACT RES CL GA	Best Pract. Res. Clin. Gastroenterol.	OCT	2004	18	5
J	Ward, RD; Amorim, B; Li, W; King, J; Umutlu, L; Groshar, D; Harisinghani, M; Catalano, O				Ward, Ryan D.; Amorim, Barbara; Li, Weier; King, Joseph; Umutlu, Lale; Groshar, David; Harisinghani, Mukesh; Catalano, Onofrio			Abdominal and pelvic(18)F-FDG PET/MR: a review of current and emerging oncologic applications	ABDOMINAL RADIOLOGY			English	Review						PET; MRI; PET; MR; Oncology; Staging; Cancer	POSITRON-EMISSION-TOMOGRAPHY; DIFFUSION-WEIGHTED MRI; WHOLE-BODY PET/CT; NON-HODGKIN-LYMPHOMA; COLORECTAL-CANCER; DIAGNOSTIC PERFORMANCE; LIVER METASTASES; PANCREATIC-CANCER; RESPONSE ASSESSMENT; F-18-FDG PET/CT	Positron emission tomography (PET) using fluorodeoxyglucose (F-18-FDG) combined with magnetic resonance imaging (MR) is an emerging hybrid modality that has shown utility in evaluating abdominal and pelvic disease entities. Together, the high soft tissue contrast and metabolic/functional imaging capabilities make this modality ideal for oncologic imaging in many organ systems. Its clinical utilit…	[Ward, Ryan D.] Cleveland Clin, Dept Abdominal Imaging, 9500 Euclid Ave,L10, Cleveland, OH 44195 USA; [Amorim, Barbara] Univ Estadual Campinas, Div Nucl Med, Rua Vital Brasil 251, Campinas, Brazil; [Li, Weier; King, Joseph; Harisinghani, Mukesh; Catalano, Onofrio] Massachusetts Gen Hosp, Dept Abdominal Imaging, 55 Fruit St,White 270, Boston, MA 02114 USA; [Umutlu, Lale] Univ Duisburg Essen, Univ …		Catalano, O (通讯作者)，Massachusetts Gen Hosp, Dept Abdominal Imaging, 55 Fruit St,White 270, Boston, MA 02114 USA.	wardr3@ccf.org; barbju@unicamp.br; wli26@partners.org; jking22@partners.org; Lale.Umutlu@uk-essen.de; davidg@assuta.co.il; mharisinghani@mgh.harvard.edu; ocatalano@mgh.harvard.edu	Harisinghani, Mukesh/D-7590-2011	CATALANO, Onofrio Antonio/0000-0001-7733-4138				Aklilu M, 2011, NAT REV CLIN ONCOL, V8, P649, DOI 10.1038/nrclinonc.2011.118; Amorim BJ, 2019, EUR J NUCL MED MOL I, V46, P2260, DOI 10.1007/s00259-019-04449-7; Barrington SF, 2014, J CLIN ONCOL, V32, P3048, DOI 10.1200/JCO.2013.53.5229; Beiderwellen K, 2015, PLOS ONE, V10, DOI 10.1371/journal.pone.0137285; Berger KL, 2000, AM J ROENTGENOL, V174, P1005, DOI 10.2214/ajr.174.4.1741005; Best LMJ, 20…	94	3	3	1	5	SPRINGER	NEW YORK	ONE NEW YORK PLAZA, SUITE 4600, NEW YORK, NY, UNITED STATES	2366-004X	2366-0058		ABDOM RADIOL	Abdom. Radiol.	MAR	2021	46	3
J	Weng, JR; Omar, HA; Kulp, K; Chen, CS				Weng, J. -R.; Omar, H. A.; Kulp, K.; Chen, C. -S.			Pharmacological Exploitation of Indole-3-Carbinol to Develop Potent Antitumor Agents	MINI-REVIEWS IN MEDICINAL CHEMISTRY			English	Review						Indole-3-carbinol; bis(3 '-indolyl)methane; antitumor agents; OSU-A9; C-DIMs; SR13668	NF-KAPPA-B; CELL-CYCLE ARREST; PROSTATE-CANCER CELLS; DIETARY INDOLE-3-CARBINOL; INDUCE APOPTOSIS; TUMOR-GROWTH; AH RECEPTOR; PANCREATIC-CANCER; 3,3'-DIINDOLYLMETHANE CONTRIBUTES; ANDROGEN RECEPTOR	The antitumor activity of indole-3-carbinol is attributable to its ability to interfere with multiple oncogenic signaling pathways governing cell cycle progression, survival, invasion, and other aggressive phenotypes of cancer cells, especially those mediated by EGFR/Src, Akt, NF-kappa B, endoplasmic reticulum stress, and nuclear receptors. This broad spectrum of antitumor activities in conjuncti…	[Omar, H. A.; Kulp, K.; Chen, C. -S.] Ohio State Univ, Coll Pharm, Div Med Chem, Columbus, OH 43210 USA; [Weng, J. -R.] China Med Univ, Dept Biol Sci & Technol, Taichung, Taiwan		Chen, CS (通讯作者)，Ohio State Univ, Coll Pharm, Div Med Chem, Pk Hall,500 W 12th Ave, Columbus, OH 43210 USA.	chen.844@osu.edu	Omar, Hany/B-7440-2013; Weng, Jing-Ru/L-1743-2013	Omar, Hany/0000-0002-4670-8149;	National Cancer Institute [R01CA112250, R21CA135560]; National Science Council (Taiwan) [NSC 96-2320-B-039-021-MY3]; NATIONAL CANCER INSTITUTE [R01CA112250, R21CA135560] Funding Source: NIH RePORTER	National Cancer Institute(United States Department of Health & Human ServicesNational Institutes of Health (NIH) - USANIH National Cancer Institute (NCI)); National Science Council (Taiwan)(Ministry of Science and Technology, Taiwan); NATIONAL CANCER INSTITUTE(United States Department of Health & Human ServicesNational Institutes of Health (NIH) - USANIH National Cancer Institute (NCI))	This study was supported by National Cancer Institute grants R01CA112250 and R21CA135560 ( to C.-S. Chen), and National Science Council (Taiwan) grant NSC 96-2320-B-039-021-MY3 (to J.-R. Weng).	Abdelrahim M, 2006, CARCINOGENESIS, V27, P717, DOI 10.1093/carcin/bgi270; Aggarwal BB, 2005, CELL CYCLE, V4, P1201, DOI 10.4161/cc.4.9.1993; Auborn KJ, 2003, J NUTR, V133, p2470S, DOI 10.1093/jn/133.7.2470S; Bell MC, 2000, GYNECOL ONCOL, V78, P123, DOI 10.1006/gyno.2000.5847; Bhuiyan MMR, 2006, CANCER RES, V66, P10064, DOI 10.1158/0008-5472.CAN-06-2011; BRADLOW HL, 1991, CARCINOGENESIS, V12, P157…	79	23	26	0	22	BENTHAM SCIENCE PUBL LTD	SHARJAH	EXECUTIVE STE Y-2, PO BOX 7917, SAIF ZONE, 1200 BR SHARJAH, U ARAB EMIRATES	1389-5575	1875-5607		MINI-REV MED CHEM	Mini-Rev. Med. Chem.	MAY	2010	10	5
J	Kodydkova, J; Vavrova, L; Stankova, B; Macasek, J; Krechler, T; Zak, A				Kodydkova, Jana; Vavrova, Lucie; Stankova, Barbora; Macasek, Jaroslav; Krechler, Tomas; Zak, Ales			Antioxidant Status and Oxidative Stress Markers in Pancreatic Cancer and Chronic Pancreatitis	PANCREAS			English	Article						oxidative stress; oxidative stress markers; antioxidant enzymes; chronic pancreatitis; pancreatic cancer; discriminant analysis	GLUTATHIONE-PEROXIDASE; LIPID-PEROXIDATION; PARAOXONASE; PLASMA; DIAGNOSIS; CATALASE; CLASSIFICATION; PATHOGENESIS; METABOLISM; PRODUCTS	Objectives: Oxidative stress has been implicated in the pathogenesis of chronic pancreatitis (CP) and pancreatic cancer (PC). The study aim was to assess the oxidative stress markers and antioxidant defense system in patients with CP and those with PC. Methods: Activities of superoxide dismutase 1 (SOD1), catalase (CAT), glutathione peroxidase 1 (GPX1), glutathione reductase (GR), arylesterase (P…	[Kodydkova, Jana] Charles Univ Prague, Fac Med 1, Dept Internal Med 4, Prague 12808 2, Czech Republic; Gen Univ Hosp Prague, Prague, Czech Republic		Kodydkova, J (通讯作者)，Charles Univ Prague, Fac Med 1, Dept Internal Med 4, U Nemocnice 2, Prague 12808 2, Czech Republic.	Jana.Kodydkova@seznam.cz	Krechler, Tomas/H-4152-2016; Vavrova, Lucie/D-7030-2017; Zak, Ales/G-8318-2016; Macasek, Jaroslav/G-8337-2016; Rychlikova, Jana/A-2531-2015; Stankova, Barbora/L-7933-2016	Krechler, Tomas/0000-0003-4759-3037; Vavrova, Lucie/0000-0001-5564-4653; Zak, Ales/0000-0002-1698-6068; Macasek, Jaroslav/0000-0002-8009-8970; Rychlikova, Jana/0000-0002-6961-5260; Stankova, Barbora/0000-0002-6184-4878	Ministry of Health of the Czech Republic [RVO-VFN 64165/2012]	Ministry of Health of the Czech Republic(Ministry of Health, Czech Republic)	This study was supported by the research project RVO-VFN 64165/2012 of the Ministry of Health of the Czech Republic. It was not supported by any of the following organizations: National Institutes of Health (NIH), Wellcome Trust, or Howard Hughes Medical Institute (HHMI).	Ahotupa M, 1996, CLIN BIOCHEM, V29, P139, DOI 10.1016/0009-9120(95)02043-8; Akcay MN, 2003, HEPATO-GASTROENTEROL, V50, P225; Arthur JR, 2000, CELL MOL LIFE SCI, V57, P1825; Berezina OI, 2011, EKSP KLIN GASTROENTE, V2, P57; Deakin SP, 2004, CLIN SCI, V107, P435, DOI 10.1042/CS20040187; DENEKE SM, 1989, AM J PHYSIOL, V257, pL163, DOI 10.1152/ajplung.1989.257.4.L163; Draganov DI, 2000, J BIOL CHEM, …	53	49	51	1	27	LIPPINCOTT WILLIAMS & WILKINS	PHILADELPHIA	TWO COMMERCE SQ, 2001 MARKET ST, PHILADELPHIA, PA 19103 USA	0885-3177	1536-4828		PANCREAS	Pancreas	MAY	2013	42	4
J	Sarno, F; Benincasa, G; List, M; Barabasi, AL; Baumbach, J; Ciardiello, F; Filetti, S; Glass, K; Loscalzo, J; Marchese, C; Maron, BA; Paci, P; Parini, P; Petrillo, E; Silverman, EK; Verrienti, A; Altucci, L; Napoli, C				Sarno, Federica; Benincasa, Giuditta; List, Markus; Barabasi, Albert-Lazlo; Baumbach, Jan; Ciardiello, Fortunato; Filetti, Sebastiano; Glass, Kimberly; Loscalzo, Joseph; Marchese, Cinzia; Maron, Bradley A.; Paci, Paola; Parini, Paolo; Petrillo, Enrico; Silverman, Edwin K.; Verrienti, Antonella; Altucci, Lucia; Napoli, Claudio		Int Network Med Consortium	Clinical epigenetics settings for cancer and cardiovascular diseases: real-life applications of network medicine at the bedside	CLINICAL EPIGENETICS			English	Review						Epigenetics; Cancer; CVD; Precision medicine; Network medicine; Algorithms; Epi-drugs	STEM-LIKE CELLS; DNA METHYLATION; METABOLIC SYNDROME; PANCREATIC-CANCER; ADIPOSE-TISSUE; HEART-FAILURE; DRUG RESPONSE; EZH2; TUMOR; OVEREXPRESSION	Despite impressive efforts invested in epigenetic research in the last 50 years, clinical applications are still lacking. Only a few university hospital centers currently use epigenetic biomarkers at the bedside. Moreover, the overall concept of precision medicine is not widely recognized in routine medical practice and the reductionist approach remains predominant in treating patients affected b…	[Sarno, Federica; Ciardiello, Fortunato; Altucci, Lucia] Univ Campania Luigi Vanvitelli, Dept Precis Med, Naples, Italy; [Benincasa, Giuditta; Napoli, Claudio] Univ Campania Luigi Vanvitelli, Dept Adv Med & Surg Sci DAMSS, Naples, Italy; [List, Markus; Baumbach, Jan] Tech Univ Munich, TUM Sch Life Sci Weihenstephan, Chair Expt Bioinformat, Freising Weihenstephan, Germany; [Barabasi, Albert-Lazlo]…		Altucci, L (通讯作者)，Univ Campania Luigi Vanvitelli, Dept Precis Med, Naples, Italy.	lucia.altucci@unicampania.it	Benincasa, Giuditta/AAB-3951-2021; Verrienti, Antonella/AAZ-8893-2021; Loscalzo, Joseph/ABD-8980-2021	Benincasa, Giuditta/0000-0002-7552-3522; Glass, Kimberly/0000-0003-4394-5779; altucci, lucia/0000-0002-7312-5387; Baumbach, Jan/0000-0002-0282-0462	VALERE: Vanvitelli per la ricerca; Campania Regional Government Technology Platform lotta alle patologie oncologiche [ICURE-b21c17000030007]; Campania Regional Government [FASE2: IDEAL-b63d18000560007]; MIUR [POC01_00043EPICUREPOC01_00043-b64i19000290008]; POR Campania FSE 2014/2020 [asseiii-b27d18001070006]; European Union [777111]; German Federal Ministry of Education and Research (BMBF) [01ZX1…	VALERE: Vanvitelli per la ricerca; Campania Regional Government Technology Platform lotta alle patologie oncologiche; Campania Regional Government(Regione Campania); MIUR(Ministry of Education, Universities and Research (MIUR)); POR Campania FSE 2014/2020; European Union(European Commission); German Federal Ministry of Education and Research (BMBF)(Federal Ministry of Education & Research (BMBF))…	Lucia Altucci's research was funded by AIRC-17217; VALERE: Vanvitelli per la ricerca; Campania Regional Government Technology Platform lotta alle patologie oncologiche: ICURE-b21c17000030007; Campania Regional Government FASE2: IDEAL-b63d18000560007; MIUR, proof of concept POC01_00043EPICUREPOC01_00043-b64i19000290008; POR Campania FSE 2014/2020 asseiii-b27d18001070006. Jan Baumbach project has r…	Adhikary G, 2015, CARCINOGENESIS, V36, P800, DOI 10.1093/carcin/bgv064; Akhavan-Niaki H, 2013, CELL BIOCHEM BIOPHYS, V67, P501, DOI 10.1007/s12013-013-9555-2; Amenyah SD, 2020, CURR DEV NUTR, V4, DOI 10.1093/cdn/nzaa097; Arnett DK, 2019, CIRCULATION, V140, pE596, DOI [10.1161/CIR.0000000000000678, 10.1016/j.jacc.2019.03.010, 10.1161/CIR.0000000000000677, 10.1016/j.jacc.2019.03.009]; Arnold M, 201…	146	6	6	1	15	BMC	LONDON	CAMPUS, 4 CRINAN ST, LONDON N1 9XW, ENGLAND	1868-7075	1868-7083		CLIN EPIGENETICS	Clin. Epigenetics	MAR 30	2021	13	1
J	Nasr, T; Bondock, S; Rashed, HM; Fayad, W; Youns, M; Sakr, TM				Nasr, Tamer; Bondock, Samir; Rashed, Hassan M.; Fayad, Walid; Youns, Mahmoud; Sakr, Tamer M.			Novel hydrazide-hydrazone and amide substituted coumarin derivatives: Synthesis, cytotoxicity screening, microarray, radiolabeling and in vivo pharmacokinetic studies	EUROPEAN JOURNAL OF MEDICINAL CHEMISTRY			English	Article						Coumarin hydrazide-hydrazone; Apoptosis; Caspases 3/7; GST; CYP3A4; Microarray; Radiolabeling	DNA-BINDING PROPERTY; ANTICANCER ACTIVITY; BREAST-CANCER; BENZOTHIAZOLE SKELETON; BIOLOGICAL EVALUATION; INHIBITORY-ACTIVITY; VITRO EVALUATION; IMAGING PROBE; EXPRESSION; ALPHA	The current work presents the synthesis and biological evaluation of new series of coumarin hydrazide-hydrazone derivatives that showed in vitro broad spectrum antitumor activities against resistant pancreatic carcinoma (Panc-1), hepatocellular carcinoma (HepG2) and leukemia (CCRF) cell lines using doxorubicin as reference standard. Bromocoumarin hydrazide-hydrazone derivative (BCHHD) lib showed …	[Nasr, Tamer] Helwan Univ, Dept Pharmaceut Chem, Fac Pharm, Helwan, Egypt; [Nasr, Tamer] Modern Univ Technol & Informat, Dept Pharmaceut Chem, Fac Pharm, Qism El Khalifa, Cairo Governora, Egypt; [Bondock, Samir] Mansoura Univ, Fac Sci, Dept Chem, ET-35516 Mansoura, Egypt; [Bondock, Samir] King Khalid Univ, Fac Sci, Dept Chem, Abha 9004, Saudi Arabia; [Rashed, Hassan M.] Egyptian Atom Energy Autho…		Nasr, T (通讯作者)，Helwan Univ, Dept Pharmaceut Chem, Fac Pharm, Helwan, Egypt.; Youns, M (通讯作者)，Helwan Univ, Dept Biochem & Mol Biol, Fac Pharm, Qism El Khalifa, Cairo Governora, Egypt.; Sakr, TM (通讯作者)，Atom Energy Author, Radioact Isotopes & Generators Dept, Hot Labs Ctr, PO Code 13759, Cairo, Egypt.	tamerhefni@yahoo.com; dr.mahmoudyouns@yahoo.com; Tamer_sakr78@yahoo.com	Sakr, Tamer M./S-4195-2016; Rashed, Hassan/GLR-6655-2022; Nasr, Tamer/ABF-9204-2021; Bondock, Samir/A-3284-2008; Nasr, Tamer/ABG-4597-2020	Sakr, Tamer M./0000-0001-9162-5687; Bondock, Samir/0000-0003-1622-1599;				Abd-Elal RMA, 2016, DRUG DELIV, V23, P3374, DOI 10.1080/10717544.2016.1183721; Abouhussein DMN, 2018, J DRUG DELIV SCI TEC, V43, P129, DOI 10.1016/j.jddst.2017.09.021; Al-Wabli RI, 2016, CHEM CENT J, V10, DOI 10.1186/s13065-016-0220-x; Allam YA, 2002, HETEROATOM CHEM, V13, P207, DOI 10.1002/hc.10020; Avin BRV, 2014, EUR J MED CHEM, V75, P211, DOI 10.1016/j.ejmech.2014.01.050; Bailly C, 2012, CHEM…	98	40	41	1	38	ELSEVIER FRANCE-EDITIONS SCIENTIFIQUES MEDICALES ELSEVIER	ISSY-LES-MOULINEAUX	65 RUE CAMILLE DESMOULINS, CS50083, 92442 ISSY-LES-MOULINEAUX, FRANCE	0223-5234	1768-3254		EUR J MED CHEM	Eur. J. Med. Chem.	MAY 10	2018	151
J	Zhang, L; Fan, YW; Wu, YK				Zhang, Lei; Fan, Yiwen; Wu, Yunkun			Inositol based non-viral vectors for transgene expression in human cervical carcinoma and hepatoma cell lines	BIOMATERIALS			English	Article						Inositol (INO); Folic acid (FA); Polyethylenimine (PEI); Hyperbranched molecules; Transfection; Transgene expression	HUMAN PANCREATIC-CANCER; GENE DELIVERY; MYO-INOSITOL; POLY(ETHYLENE GLYCOL); PHOSPHATE-METABOLISM; NUCLEAR-MEMBRANE; TARGETING TUMORS; PORE COMPLEX; PIK3CA GENE; MUTATIONS	Myo-Inositol (INO) is a biomolecule with crucial functions in many aspects. In this study, hyperbranched copolymers for gene delivery were synthesized based on inositol and low molecular weight polyethylenimine. The capacity of INO-PEIs to load plasmid DNA and their biocompatibility was demonstrated. A tumor target ligand, folic acid (FA), which was widely used for drug delivery systems, was subs…	[Zhang, Lei; Wu, Yunkun] Chinese Acad Sci, Fujian Inst Res Struct Matter, State Key Lab Struct Chem, Fuzhou 350002, Peoples R China; [Fan, Yiwen] Wuhan Univ, Dept Chem, Minist Educ, Key Lab Biomed Polymers, Wuhan 430072, Peoples R China		Zhang, L (通讯作者)，Chinese Acad Sci, Fujian Inst Res Struct Matter, State Key Lab Struct Chem, Fuzhou 350002, Peoples R China.	zhangl@fjirsm.ac.cn; wuyk@fjirsm.ac.cn	Zhang, Lei/B-7847-2019; Fan, Yiwen/AAO-3264-2020	Zhang, Lei/0000-0003-1215-6486;	National Nature Science Foundation of China [31300650, 31270790]; Key Project of Fujian Province [2012Y0070, 2013N0039]; Nature Science Foundation of Fujian Province [2013J01151]; National Thousand Talents Program of China; Scientific Research Starting Foundation for Returned Overseas Chinese Scholars of State Human Resource Ministry of China	National Nature Science Foundation of China(National Natural Science Foundation of China (NSFC)); Key Project of Fujian Province; Nature Science Foundation of Fujian Province(Natural Science Foundation of Fujian Province); National Thousand Talents Program of China; Scientific Research Starting Foundation for Returned Overseas Chinese Scholars of State Human Resource Ministry of China	We thank the National Nature Science Foundation of China (31300650 and 31270790), the Key Project of Fujian Province (2012Y0070, 2013N0039), the Nature Science Foundation of Fujian Province (2013J01151), National Thousand Talents Program of China, and Scientific Research Starting Foundation for Returned Overseas Chinese Scholars of State Human Resource Ministry of China for support on this work.	Abel K, 2001, J CELL SCI, V114, P2207; AWAD AB, 1993, NUTR CANCER, V19, P181, DOI 10.1080/01635589309514248; Batrakou DG, 2009, J PROTEOMICS, V72, P56, DOI 10.1016/j.jprot.2008.09.004; BOUSSIF O, 1995, P NATL ACAD SCI USA, V92, P7297, DOI 10.1073/pnas.92.16.7297; CARRASCO D, 1990, EXP CELL RES, V191, P313, DOI 10.1016/0014-4827(90)90020-B; Chin L, 2008, NATURE, V455, P1061, DOI 10.1038/nature0738…	57	10	10	0	28	ELSEVIER SCI LTD	OXFORD	THE BOULEVARD, LANGFORD LANE, KIDLINGTON, OXFORD OX5 1GB, OXON, ENGLAND	0142-9612	1878-5905		BIOMATERIALS	Biomaterials	FEB	2014	35	6
J	Adiwidjaja, J; McLachlan, AJ; Boddy, AV				Adiwidjaja, Jeffry; McLachlan, Andrew J.; Boddy, Alan V.			Curcumin as a clinically-promising anti-cancer agent: pharmacokinetics and drug interactions	EXPERT OPINION ON DRUG METABOLISM & TOXICOLOGY			English	Review						Anti-cancer; bioavailability; clinical pharmacokinetics; curcumin; interaction; metabolism; pharmacodynamics	KAPPA-B ACTIVATION; COLON-CANCER CELLS; ADVANCED PANCREATIC-CANCER; HEALTHY-HUMAN SUBJECTS; SOLID LIPID CURCUMIN; COLORECTAL-CANCER; CHEMOPREVENTIVE AGENT; P-GLYCOPROTEIN; ORAL BIOAVAILABILITY; MULTIDRUG-RESISTANCE	Introduction: Curcumin has been extensively studied for its anti-cancer properties. While a diverse array of in vitro and preclinical research support the prospect of curcumin use as an anti-cancer therapeutic, most human studies have failed to meet the intended clinical expectation. Poor systemic availability of orally-administered curcumin may account for this disparity. Areas covered: This des…	[Adiwidjaja, Jeffry; McLachlan, Andrew J.; Boddy, Alan V.] Univ Sydney, Fac Pharm, Sydney, NSW, Australia; [McLachlan, Andrew J.] Concord Repatriat Gen Hosp, Ctr Educ & Res Ageing, Concord, Australia		Boddy, AV (通讯作者)，Univ Sydney, Fac Pharm, Sydney, NSW, Australia.	alan.boddy@sydney.edu.au	Adiwidjaja, Jeffry/AAR-1328-2020	Adiwidjaja, Jeffry/0000-0002-6781-2113; Boddy, Alan/0000-0002-8920-9286	Indonesia Endowment Fund for Education	Indonesia Endowment Fund for Education(Ministry of Research and Technology of the Republic of Indonesia (RISTEK))	J Adiwidjaja is supported by a scholarship from Indonesia Endowment Fund for Education (Lembaga Pengelola Dana Pendidikan/LPDP).	Agrawal DK, 2010, MED RES REV, V30, P818, DOI 10.1002/med.20188; Al-Jenoobi FI, 2015, EUR J DRUG METAB PH, V40, P61, DOI 10.1007/s13318-014-0180-2; Ampasavate C, 2010, PHYTOMEDICINE, V17, P506, DOI 10.1016/j.phymed.2009.09.004; Anand P, 2008, BIOCHEM PHARMACOL, V76, P1590, DOI 10.1016/j.bcp.2008.08.008; Anand P, 2007, MOL PHARMACEUT, V4, P807, DOI 10.1021/mp700113r; Antony B, 2008, INDIAN J PHARM…	151	90	91	11	53	TAYLOR & FRANCIS LTD	ABINGDON	2-4 PARK SQUARE, MILTON PARK, ABINGDON OR14 4RN, OXON, ENGLAND	1742-5255	1744-7607		EXPERT OPIN DRUG MET	Expert Opin. Drug Metab. Toxicol.		2017	13	9
J	Koguchi, T; Tanikawa, C; Mori, J; Kojima, Y; Matsuda, K				Koguchi, Tomoyuki; Tanikawa, Chizu; Mori, Jinichi; Kojima, Yoshiyuki; Matsuda, Koichi			Regulation of myo-inositol biosynthesis by p53-ISYNA1 pathway	INTERNATIONAL JOURNAL OF ONCOLOGY			English	Article						p53; inositol 3-phosphate synthase; myo-inositol	A/J MICE; P53-DEPENDENT APOPTOSIS; LUNG TUMORIGENESIS; INOSITOL; P53; SYNTHASE; EXPRESSION; CANCER; N-ACETYL-S-(N-2-PHENETHYLTHIOCARBAMOYL)-L-CYSTEINE; ADENOCARCINOMA	In response to various cellular stresses, p53 exerts its tumor suppressive effects such as apoptosis, cell cycle arrest, and senescence through the induction of its target genes. Recently, p53 was shown to control cellular homeostasis by regulating energy metabolism, glycolysis, antioxidant effect, and autophagy. However, its function in inositol synthesis was not reported. Through a microarray s…	[Koguchi, Tomoyuki; Mori, Jinichi; Matsuda, Koichi] Univ Tokyo, Grad Sch Frontier Sci, Dept Computat Biol & Med Sci, Lab Clin Sequence, 4-6-1 Shirokanedai, Tokyo 1088639, Japan; [Tanikawa, Chizu] Univ Tokyo, Inst Med Sci, Ctr Human Genome, Mol Med Lab, Tokyo, Japan; [Koguchi, Tomoyuki; Kojima, Yoshiyuki] Fukushima Med Univ, Sch Med, Dept Urol, Fukushima, Japan		Matsuda, K (通讯作者)，Univ Tokyo, Grad Sch Frontier Sci, Dept Computat Biol & Med Sci, Lab Clin Sequence, 4-6-1 Shirokanedai, Tokyo 1088639, Japan.	koichima@ims.u-tokyo.ac.jp	Matsuda, Koichi/D-4597-2011	Matsuda, Koichi/0000-0001-7292-2686; Tanikawa, Chizu/0000-0003-4759-4793	Japan Society for the Promotion of Science; Ministry of Education, Culture, Sports, Science and Technology of Japan; Japan Agency for medical Research and Development; Ministry of Health, Labour and Welfare, Japan; Tokyo Biochemical Research Foundation; Grants-in-Aid for Scientific Research [25293168, 15K14377] Funding Source: KAKEN	Japan Society for the Promotion of Science(Ministry of Education, Culture, Sports, Science and Technology, Japan (MEXT)Japan Society for the Promotion of Science); Ministry of Education, Culture, Sports, Science and Technology of Japan(Ministry of Education, Culture, Sports, Science and Technology, Japan (MEXT)); Japan Agency for medical Research and Development(Japan Agency for Medical Research …	We thank Satomi Takahashi and Misato Oshima for technical assistance. We also thank The Cancer Genome Atlas (TCGA) project and members of the Cancer Genomics Hub (CGHub) for making all TCGA data publicly accessible. This study was supported partially by grant from Japan Society for the Promotion of Science and Ministry of Education, Culture, Sports, Science and Technology of Japan to K.M and C.T.…	Bensaad K, 2006, CELL, V126, P107, DOI 10.1016/j.cell.2006.05.036; Brady CA, 2010, J CELL SCI, V123, P2527, DOI 10.1242/jcs.064501; Broz DK, 2013, GENE DEV, V27, P1016, DOI 10.1101/gad.212282.112; Chauvin TR, 2004, BIOL REPROD, V70, P744, DOI 10.1095/biolreprod.103.022731; Croze ML, 2013, BIOCHIMIE, V95, P1811, DOI 10.1016/j.biochi.2013.05.011; Deranieh RM, 2013, J BIOL CHEM, V288, P26822, DOI 10…	41	25	26	0	16	SPANDIDOS PUBL LTD	ATHENS	POB 18179, ATHENS, 116 10, GREECE	1019-6439	1791-2423		INT J ONCOL	Int. J. Oncol.	JUN	2016	48	6
J	Chihanga, T; Hausmann, SM; Ni, SS; Kennedy, MA				Chihanga, Tafadzwa; Hausmann, Sarah M.; Ni, Shuisong; Kennedy, Michael A.			Influence of media selection on NMR based metabolic profiling of human cell lines	METABOLOMICS			English	Article						NMR; Metabonomics; Panc-1; MiaPaCa-2; AsPC-1; Culture media	CANCER-CELLS; METABOANALYST; ROLES; GLIOBLASTOMAS; SPECTROSCOPY; GLUTATHIONE; HOMEOSTASIS; INHIBITORS; SIGNATURES; GLUTAMINE	Introduction Comparative metabolic profiling of different human cancer cell lines can reveal metabolic pathways upregulated or down-regulated in each cell line, potentially providing insight into distinct metabolism taking place in different types of cancer cells. It is noteworthy, however, that human cell lines available from public repositories are deposited with recommended media for optimal g…	[Chihanga, Tafadzwa; Hausmann, Sarah M.; Ni, Shuisong; Kennedy, Michael A.] Miami Univ, Dept Chem & Biochem, Oxford, OH 45056 USA		Kennedy, MA (通讯作者)，Miami Univ, Dept Chem & Biochem, Oxford, OH 45056 USA.	kennedm4@miamioh.edu	Kennedy, Michael/ABE-6002-2021; Kennedy, Michael/M-2578-2019		Miami University; Ohio Board of Regents	Miami University; Ohio Board of Regents	The instrumentation used in this work was obtained with the support of Miami University and the Ohio Board of Regents with funds used to establish the Ohio Eminent Scholar Laboratory where the work was performed.	Amores-Sanchez MI, 1999, MOL GENET METAB, V67, P100, DOI 10.1006/mgme.1999.2857; Balsa-Martinez E, 2015, MOL CELL, V60, P509, DOI 10.1016/j.molcel.2015.11.005; Bao B., 2017, J BIOL CHEM; Bayet-Robert M, 2010, MAGN RESON MED, V63, P1172, DOI 10.1002/mrm.22303; Brougham DF, 2011, J BIOMED BIOTECHNOL, DOI 10.1155/2011/158094; Cano KE, 2010, J PROTEOME RES, V9, P5382, DOI 10.1021/pr100614a; Canto C, …	59	5	5	3	23	SPRINGER	NEW YORK	233 SPRING ST, NEW YORK, NY 10013 USA	1573-3882	1573-3890		METABOLOMICS	Metabolomics	MAR	2018	14	3
J	Koundinya, M; Sudhalter, J; Courjaud, A; Lionne, B; Touyer, G; Bonnet, L; Menguy, I; Schreiber, I; Perrault, C; Vougier, S; Benhamou, B; Zhang, BL; He, T; Gao, Q; Gee, P; Simard, D; Castaldi, MP; Tomlinson, R; Reiling, S; Barrague, M; Newcombe, R; Cao, H; Wang, YJ; Sun, FX; Murtie, J; Munson, M; Yang, E; Harper, D; Bouaboula, M; Pollard, J; Grepin, C; Garcia-Echeverria, C; Cheng, H; Adrian, F; Wi…				Koundinya, Malvika; Sudhalter, Judith; Courjaud, Albane; Lionne, Bruno; Touyer, Gaetan; Bonnet, Luc; Menguy, Isabelle; Schreiber, Isabelle; Perrault, Christelle; Vougier, Stephanie; Benhamou, Brigitte; Zhang, Bailin; He, Timothy; Gao, Qiang; Gee, Patricia; Simard, Daniel; Castaldi, M. Paola; Tomlinson, Ronald; Reiling, Stephan; Barrague, Matthieu; Newcombe, Richard; Cao, Hui; Wang, Yanjun; Sun, F…			Dependence on the Pyrimidine Biosynthetic Enzyme DHODH Is a Synthetic Lethal Vulnerability in Mutant KRAS-Driven Cancers	CELL CHEMICAL BIOLOGY			English	Article							HUMAN DIHYDROOROTATE DEHYDROGENASE; BREQUINAR SODIUM DUP-785; NEGATIVE BREAST-CANCER; K-RAS; ANTITUMOR-ACTIVITY; LUNG-CANCER; IN-VIVO; CELLS; GROWTH; INHIBITORS	Activating KRAS mutations are major oncogenic drivers in multiple tumor types. Synthetic lethal screens have previously been used to identify targets critical for the survival of KRAS mutant cells, but their application to drug discovery has proven challenging, possibly due in part to a failure of monolayer cultures to model tumor biology. Here, we report the results of a high-throughput syntheti…	[Koundinya, Malvika; Sudhalter, Judith; Newcombe, Richard; Harper, David; Bouaboula, Monsif; Adrian, Francisco; Winter, Christopher; Morris, Aaron] Sanofi, Div Oncol, Canc Biol, Cambridge, MA 02138 USA; [Courjaud, Albane; Lionne, Bruno; Touyer, Gaetan; Bonnet, Luc; Menguy, Isabelle; Schreiber, Isabelle; Perrault, Christelle; Vougier, Stephanie; Benhamou, Brigitte; Grepin, Claudine; Arrebola, Rosa…		Morris, A (通讯作者)，Sanofi, Div Oncol, Canc Biol, Cambridge, MA 02138 USA.; Licht, S (通讯作者)，Sanofi, Div Oncol, Biochem Bioanalyt & Chem Biol, Cambridge, MA 02138 USA.	sslicht@gmail.com; aaronjmorris@gmail.com		Cornella-Taracido, Ivan/0000-0002-9433-5041				ARTEAGA CL, 1989, CANCER RES, V49, P4648; Bantscheff M, 2007, NAT BIOTECHNOL, V25, P1035, DOI 10.1038/nbt1328; Barbie DA, 2009, NATURE, V462, P108, DOI 10.1038/nature08460; Bardeesy N, 2002, NAT REV CANCER, V2, P897, DOI 10.1038/nrc949; Ben-Sahra I, 2013, SCIENCE, V339, P1323, DOI 10.1126/science.1228792; BERENBAUM MC, 1989, PHARMACOL REV, V41, P93; Bliss CI, 1939, ANN APPL BIOL, V26, P585, DOI 1…	47	51	52	3	28	CELL PRESS	CAMBRIDGE	50 HAMPSHIRE ST, FLOOR 5, CAMBRIDGE, MA 02139 USA	2451-9448			CELL CHEM BIOL	Cell Chem. Biol.	JUN 21	2018	25	6
J	Argiles, JM; Lopez-Soriano, FJ				Argiles, JM; Lopez-Soriano, FJ			Insulin and cancer (Review)	INTERNATIONAL JOURNAL OF ONCOLOGY			English	Article						insulin; diet; oncogenes	TUMOR-NECROSIS-FACTOR; THYMOMA-BEARING MICE; HEPATOMA-CELLS; BREAST-CANCER; FACTOR-ALPHA; GLUCOSE-METABOLISM; SKELETAL-MUSCLE; RESISTANCE; EXPRESSION; RAT	Although the molecular mechanisms of insulin action on many physiological and biochemical processes are far from being completely understood, little doubt exists about the involvement: of insulin in tumoural processes. Indeed, increased insulin production (either directly by the tumour in an ectopic fashion, or indirectly by stimulation of the pancreatic secretion) is a common phenomenon during c…	Univ Barcelona, Fac Biol, Dept Bioquim & Biol Mol, Unitat Bioquim & Biol Mol B, E-08071 Barcelona, Spain		Argiles, JM (通讯作者)，Univ Barcelona, Fac Biol, Dept Bioquim & Biol Mol, Unitat Bioquim & Biol Mol B, Diagonal 645, E-08071 Barcelona, Spain.		Argiles, Josep M/L-5741-2014; Lopez-Soriano, Francisco J./W-4947-2018	Lopez-Soriano, Francisco J./0000-0003-1493-3023				ARGILES JM, 1990, MED HYPOTHESES, V32, P151, DOI 10.1016/0306-9877(90)90039-H; Argiles JM, 1997, MED RES REV, V17, P477, DOI 10.1002/(SICI)1098-1128(199709)17:5<477::AID-MED3>3.3.CO;2-Q; Baron Veronique, 1995, Comptes Rendus des Seances de la Societe de Biologie et de ses Filiales, V189, P25; BEITNER R, 1971, J BIOL CHEM, V246, P500; BENNEGARD K, 1986, CLIN PHYSIOL, V6, P539; COPELAND GP, 1987, B…	62	53	53	0	4	PROFESSOR D A SPANDIDOS	ATHENS	1, S MERKOURI ST, EDITORIAL OFFICE,, ATHENS 116 35, GREECE	1019-6439			INT J ONCOL	Int. J. Oncol.	APR	2001	18	4
J	Bhatia, S; Wang, PY; Toh, A; Thompson, EW				Bhatia, Sugandha; Wang, Peiyu; Toh, Alan; Thompson, Erik W.			New Insights Into the Role of Phenotypic Plasticity and EMT in Driving Cancer Progression	FRONTIERS IN MOLECULAR BIOSCIENCES			English	Review						EMT; EMP; stem cell; CTCs; hybrid EMT states; metastasis; metabolism; tumor cell heterogeneity	EPITHELIAL-MESENCHYMAL TRANSITION; CIRCULATING TUMOR-CELLS; METASTATIC BREAST-CANCER; E-CADHERIN; PROMOTES METASTASIS; PANCREATIC-CANCER; STEM-CELLS; CHROMATIN STATES; PERIPHERAL-BLOOD; ACTIVATOR ZEB1	Tumor cells demonstrate substantial plasticity in their genotypic and phenotypic characteristics. Epithelial-mesenchymal plasticity (EMP) can be characterized into dynamic intermediate states and can be orchestrated by many factors, either intercellularly via epigenetic reprograming, or extracellularly via growth factors, inflammation and/or hypoxia generated by the tumor stromal microenvironment…	[Bhatia, Sugandha; Wang, Peiyu; Toh, Alan; Thompson, Erik W.] Queensland Univ Technol, Inst Hlth & Biomed Innovat, Brisbane, Qld, Australia; [Bhatia, Sugandha; Wang, Peiyu; Toh, Alan; Thompson, Erik W.] Queensland Univ Technol, Sch Biomed Sci, Brisbane, Qld, Australia; [Bhatia, Sugandha; Wang, Peiyu; Toh, Alan; Thompson, Erik W.] Translat Res Inst, Brisbane, Qld, Australia		Bhatia, S (通讯作者)，Queensland Univ Technol, Inst Hlth & Biomed Innovat, Brisbane, Qld, Australia.; Bhatia, S (通讯作者)，Queensland Univ Technol, Sch Biomed Sci, Brisbane, Qld, Australia.; Bhatia, S (通讯作者)，Translat Res Inst, Brisbane, Qld, Australia.	sugandha.bhatia@hdr.qut.edu.au		Wang, Peiyu/0000-0002-6455-5043; Toh, Alan Kie Leong/0000-0001-5246-2926	QUTPRA scholarship	QUTPRA scholarship	During the course of study, SB, PW and AT were supported by a QUTPRA scholarship.	Aceto N, 2014, CELL, V158, P1110, DOI 10.1016/j.cell.2014.07.013; Agnoletto C, 2019, CANCERS, V11, DOI 10.3390/cancers11040483; Aiello NM, 2019, J EXP MED, V216, P1016, DOI 10.1084/jem.20181827; Aiello NM, 2018, DEV CELL, V45, P681, DOI 10.1016/j.devcel.2018.05.027; Aiello NM, 2017, NATURE, V547, pE7, DOI 10.1038/nature22963; Alonso-Alconada L, 2014, MOL CANCER, V13, DOI 10.1186/1476-4598-13-223;…	234	34	35	3	8	FRONTIERS MEDIA SA	LAUSANNE	AVENUE DU TRIBUNAL FEDERAL 34, LAUSANNE, CH-1015, SWITZERLAND		2296-889X		FRONT MOL BIOSCI	Front. Mol. Biosci.	APR 23	2020	7
J	He, R; Du, SY; Lei, TT; Xie, XF; Wang, Y				He, Rui; Du, Suya; Lei, Tiantian; Xie, Xiaofang; Wang, Yi			Glycogen synthase kinase 3 beta in tumorigenesis and oncotherapy	ONCOLOGY REPORTS			English	Review						glycogen synthase kinase 3&#946; tumorigenesis; oncotherapy; GSK 3&#946; inhibitors	NF-KAPPA-B; SQUAMOUS-CELL CARCINOMA; PANCREATIC-CANCER CELLS; CYCLIN D1 EXPRESSION; PROTEIN-KINASE; BETA-CATENIN; SIGNALING PATHWAY; C-MYC; INHIBITOR 9-ING-41; COLORECTAL-CANCER	Glycogen synthase kinase 3 beta (GSK 3 beta), a multifunctional serine and threonine kinase, plays a critical role in a variety of cellular activities, including signaling transduction, protein and glycogen metabolism, cell proliferation, cell differentiation, and apoptosis. Therefore, aberrant regulation of GSK 3 beta results in a broad range of human diseases, such as tumors, diabetes, inflamma…	[He, Rui] Sichuan Univ, West China Hosp, Dept Union, Chengdu 610041, Sichuan, Peoples R China; [Du, Suya] Univ Elect Sci & Technol China, Sch Med, Sichuan Canc Hosp & Inst, Dept Clin Pharm,Sichuan Canc Ctr, Chengdu 610041, Sichuan, Peoples R China; [Lei, Tiantian] Chongqing Hlth Ctr Women & Children, Dept Pharm, Chongqing 400013, Peoples R China; [Xie, Xiaofang] Univ Elect Sci & Technol China, Si…		Wang, Y (通讯作者)，Sichuan Prov Peoples Hosp, 32 West First Ring Rd, Chengdu 610072, Sichuan, Peoples R China.; Wang, Y (通讯作者)，Sichuan Acad Med Sci, Ctr Translat Med, Personalized Drug Therapy Key Lab Sichuan Prov, Dept Pharm, 32 West First Ring Rd, Chengdu 610072, Sichuan, Peoples R China.	w_yi@yahoo.com	Wang, Yi/GLU-8903-2022		National Natural Science Foundation of China [81802504]; National Key Research and Development Program of China [2020YFC2005500]; Key Research and Development Program of Science and Technology of the Department of Sichuan Province [2019YFS0514]; Sichuan Medical Association [Q19037]	National Natural Science Foundation of China(National Natural Science Foundation of China (NSFC)); National Key Research and Development Program of China; Key Research and Development Program of Science and Technology of the Department of Sichuan Province; Sichuan Medical Association	The present study was supported by the National Natural Science Foundation of China (grant no. 81802504), the National Key Research and Development Program of China (grant no. 2020YFC2005500), the Key Research and Development Program of Science and Technology of the Department of Sichuan Province (grant no. 2019YFS0514) and the Sichuan Medical Association (grant no. Q19037).	Alao JP, 2006, MOL CANCER, V5, DOI 10.1186/1476-4598-5-7; Amar S, 2011, CURR PHARM DESIGN, V17, P2264; Anraku T, 2020, INT J MOL MED, V45, P315, DOI 10.3892/ijmm.2019.4427; Ban JO, 2011, CANCER BIOL THER, V12, P288, DOI 10.4161/cbt.12.4.15961; Ban JO, 2010, CHEM-BIOL INTERACT, V188, P75, DOI 10.1016/j.cbi.2010.06.001; Baral R, 1998, EUR J ORAL SCI, V106, P907, DOI 10.1046/j.0909-8836.1998.eos1065…	145	7	7	1	5	SPANDIDOS PUBL LTD	ATHENS	POB 18179, ATHENS, 116 10, GREECE	1021-335X	1791-2431		ONCOL REP	Oncol. Rep.	DEC	2020	44	6
J	Slusarczyk, M; Lopez, MH; Balzarini, J; Mason, M; Jiang, WG; Blagden, S; Thompson, E; Ghazaly, E; McGuigan, C				Slusarczyk, Magdalena; Lopez, Monica Huerta; Balzarini, Jan; Mason, Malcolm; Jiang, Wen G.; Blagden, Sarah; Thompson, Emely; Ghazaly, Essam; McGuigan, Christopher			Application of ProTide Technology to Gemcitabine: A Successful Approach to Overcome the Key Cancer Resistance Mechanisms Leads to a New Agent (NUC-1031) in Clinical Development	JOURNAL OF MEDICINAL CHEMISTRY			English	Article							METABOLIC STABILITY; NUCLEOSIDE ANALOGS; ANTITUMOR-ACTIVITY; CELL-LINE; 2,2-DIFLUORODEOXYCYTIDINE; PRODRUGS; DERIVATIVES; PHOSPHATE; KINASE; PHARMACOKINETICS	Gemcitabine is a nucleoside analogue commonly used in cancer therapy but with limited efficacy due to a high susceptibility to cancer cell resistance. The addition of a phosphoramidate motif to the gemcitabine can protect it against many of the key cancer resistance mechanisms. We have synthesized a series of gemcitabine phosphoramidate prodrugs and screened for cytostatic activity in a range of …	[Slusarczyk, Magdalena; Lopez, Monica Huerta; McGuigan, Christopher] Cardiff Univ, Cardiff Sch Pharm & Pharmaceut Sci, Cardiff CF10 3NB, S Glam, Wales; [Balzarini, Jan] Katholieke Univ Leuven, Rega Inst Med Res, B-3000 Louvain, Belgium; [Mason, Malcolm] Cardiff Univ, Sch Med, Velindre Hosp, Sect Oncol & Palliat Med, Cardiff CF14 2TL, S Glam, Wales; [Jiang, Wen G.] Cardiff Univ, Sch Med, Univ Dept…		McGuigan, C (通讯作者)，Cardiff Univ, Cardiff Sch Pharm & Pharmaceut Sci, King Edward VII Ave, Cardiff CF10 3NB, S Glam, Wales.	mcguigan@cardiff.ac.uk	McGuigan, Chris/P-1580-2014; Jiang, Wen G/B-1293-2010; Mason, Malcolm D/H-6979-2013; Kerwash, Essam Ghazaly/J-5367-2014; Blagden, Sarah Patricia/I-2096-2019; Jiang, Wen G./AAF-1876-2020	McGuigan, Chris/0000-0001-8409-710X; Jiang, Wen G/0000-0002-3283-1111; Kerwash, Essam Ghazaly/0000-0003-4368-8565; Jiang, Wen G./0000-0002-3283-1111	NuCana BioMed Ltd; KU Leuven [GOA 10/014]	NuCana BioMed Ltd; KU Leuven(KU Leuven)	We thank Helen Murphy and Lindsey Leven for secretarial assistance and NuCana BioMed Ltd and the KU Leuven (GOA 10/014) for financial support. We thank Sofiya Abramchuk and Lizette van Berckelaer for excellent laboratory assistance.	Adema AD, 2012, INVEST NEW DRUG, V30, P1908, DOI 10.1007/s10637-011-9756-8; Ahmed T., 2009, PHARM DEALS REV, V12, P122; Balzarini J, 1996, P NATL ACAD SCI USA, V93, P7295, DOI 10.1073/pnas.93.14.7295; Bazzanini R, 1999, NUCLEOS NUCLEOT NUCL, V18, P971, DOI 10.1080/15257779908041616; Bender DM, 2009, J MED CHEM, V52, P6958, DOI 10.1021/jm901181h; Bengala C, 2005, BRIT J CANCER, V93, P35, DOI 10.10…	55	106	107	3	73	AMER CHEMICAL SOC	WASHINGTON	1155 16TH ST, NW, WASHINGTON, DC 20036 USA	0022-2623	1520-4804		J MED CHEM	J. Med. Chem.	FEB 27	2014	57	4
J	Yang, CT; Chen, L; Xu, S; Day, JJ; Li, X; Xian, M				Yang, Chun-tao; Chen, Li; Xu, Shi; Day, Jacob J.; Li, Xiang; Xian, Ming			Recent Development of Hydrogen Sulfide Releasing/ Stimulating Reagents and Their Potential Applications in Cancer and Glycometabolic Disorders	FRONTIERS IN PHARMACOLOGY			English	Review						hydrogen sulfide; donor; cancer; glucose metabolism	ENDOPLASMIC-RETICULUM STRESS; CYSTATHIONINE-GAMMA-LYASE; ISCHEMIA-REPERFUSION INJURY; PANCREATIC BETA-CELLS; METHYLGLYOXAL-INDUCED INJURY; GASEOUS SIGNALING MOLECULE; NOSH-ASPIRIN NBS-1120; S-PROPARGYL-CYSTEINE; ACETYL-L-CYSTEINE; INDUCED APOPTOSIS	As an important endogenous gaseous signaling molecule, hydrogen sulfide (H2S) exerts various effects in the body. A variety of pathological changes, such as cancer, glycometabolic disorders, and diabetes, are associated with altered endogenous levels of H2S, especially decreased. Therefore, the supplement of H2S is of great significance for the treatment of diseases containing the above pathologi…	[Yang, Chun-tao; Chen, Li; Li, Xiang] Guangzhou Med Univ, Affiliated Canc Hosp & Inst, Key Lab Prot Modificat & Degradat, Sch Basic Med Sci, Guangzhou, Guangdong, Peoples R China; [Yang, Chun-tao; Xu, Shi; Day, Jacob J.; Xian, Ming] Washington State Univ, Dept Chem, Pullman, WA 99164 USA		Xian, M (通讯作者)，Washington State Univ, Dept Chem, Pullman, WA 99164 USA.	mxian@wsu.edu	Xu, Shi/AAZ-3380-2020; Yang, Chuntao/AAF-7687-2019	Xu, Shi/0000-0002-4325-6503; Yang, Chuntao/0000-0002-5640-0930	National Institutes of Health of United States [R01HL116571]; Natural Science Foundation of Guangdong Province in China [2017A030313892]; Science and Technology Planning Project of Guangzhou city in China [201510010201]; Projects of Colleges and Universities directly under the Guangzhou Education Bureau [1201620148]; National Funds for developing local colleges and universities [B16056001]; Teach…	National Institutes of Health of United States(United States Department of Health & Human ServicesNational Institutes of Health (NIH) - USA); Natural Science Foundation of Guangdong Province in China(National Natural Science Foundation of Guangdong Province); Science and Technology Planning Project of Guangzhou city in China; Projects of Colleges and Universities directly under the Guangzhou Educ…	This study was supported by National Institutes of Health of United States (R01HL116571) to MX, Natural Science Foundation of Guangdong Province in China (2017A030313892) to C-tY, Science and Technology Planning Project of Guangzhou city in China (201510010201) to C-tY, Projects of Colleges and Universities directly under the Guangzhou Education Bureau (1201620148), National Funds for developing …	Ali MY, 2007, J ENDOCRINOL, V195, P105, DOI 10.1677/JOE-07-0184; Amagase H, 2006, J NUTR, V136, p716S, DOI 10.1093/jn/136.3.716S; Barr LA, 2015, NITRIC OXIDE-BIOL CH, V46, P145, DOI 10.1016/j.niox.2014.12.013; BEAUCHAMP RO, 1984, CRC CR REV TOXICOL, V13, P25, DOI 10.3109/10408448409029321; Ben QW, 2011, EUR J CANCER, V47, P1928, DOI 10.1016/j.ejca.2011.03.003; Benavides GA, 2007, P NATL ACAD SCI …	148	44	45	8	66	FRONTIERS MEDIA SA	LAUSANNE	AVENUE DU TRIBUNAL FEDERAL 34, LAUSANNE, CH-1015, SWITZERLAND	1663-9812			FRONT PHARMACOL	Front. Pharmacol.	SEP 26	2017	8
J	Rosell, R; Sanchez, JM; Taron, M; O'Brate, A; Gutierrez, JL; Monzo, M; Felip, E; Sanchez, JJ; Alberola, V				Rosell, R; Sanchez, JM; Taron, M; O'Brate, A; Gutierrez, JL; Monzo, M; Felip, E; Sanchez, JJ; Alberola, V			Novel approaches in the treatment of non-small-cell lung cancer	ONCOLOGY-NEW YORK			English	Article; Proceedings Paper	9th World Conference on Lung Cancer	SEP 11-15, 2000	TOKYO, JAPAN	Int Assoc Study Lung Canc			METASTATIC COLORECTAL-CANCER; PLATINUM-BASED CHEMOTHERAPY; TUMOR-SUPPRESSOR GENES; RANDOMIZED PHASE-III; MESSENGER-RNA LEVELS; THYMIDYLATE SYNTHASE; SUPPORTIVE CARE; PANCREATIC ADENOCARCINOMA; RIBONUCLEOTIDE REDUCTASE; PEMETREXED DISODIUM	A wealth of data indicates that certain genetic abnormalities can target specific cytotoxic drugs and intervene at an early step as a mechanism of I resistance in the treatment of non-small-cell lung cancer. Therefore prescribing certain combinations of cytotoxic anticancer agents to a vast majority of these patients is futile. Genetic abnormalities have been found to be useful surrogate markers …	Hosp Badalona Germans Trias & Pujol, Med Oncol Serv, Barcelona 08916, Spain; Hosp Miguel Servet, Dept Clin Anal, Zaragoza, Spain; Univ Barcelona, Sch Med, Dept Morphol Sci, Barcelona, Spain; Vall Hebron, Med Oncol Serv, Barcelona, Spain; Free Univ Madrid, Sch Med, Dept Stat, Madrid, Spain; Hosp Arnau Vilanova, Med Oncol Serv, Valencia, Spain		Rosell, R (通讯作者)，Hosp Badalona Germans Trias & Pujol, Med Oncol Serv, Ctra Canyet S-N, Barcelona 08916, Spain.			FELIP, ENRIQUETA/0000-0002-7620-0098; Balmana, Judith/0000-0002-0762-6415; MONZO, MARIANO/0000-0003-2322-4851				ALBAIN KS, 1991, J CLIN ONCOL, V9, P1618, DOI 10.1200/JCO.1991.9.9.1618; ALBEROLA V, 2000, 9 WORLD C LUNG CANC; Baylin SB, 1998, ADV CANCER RES, V72, P141; Bepler G, 1998, CANCER DETECT PREV, V22, P14; Bepler G, 1999, GENOMICS, V55, P164, DOI 10.1006/geno.1998.5659; Bepler G, 1999, J THORAC IMAG, V14, P228, DOI 10.1097/00005382-199910000-00002; BEPLER G, 2000, P AN M AM SOC CLIN, V19, pA485; Brow…	69	7	8	0	0	UBM MEDICA	NORWALK	535 CONNECTICUT AVE, STE 300, NORWALK, CT 06854 USA	0890-9091			ONCOLOGY-NY	Oncology-NY	MAR	2001	15	3
J	Lahlou, H; Fanjul, M; Pradayrol, L; Susini, C; Pyronnet, S				Lahlou, H; Fanjul, M; Pradayrol, L; Susini, C; Pyronnet, S			Restoration of functional gap junctions through internal ribosorne entry site-dependent synthesis of endogenous Connexins in density-inhibited cancer cells	MOLECULAR AND CELLULAR BIOLOGY			English	Article							SST2 SOMATOSTATIN RECEPTOR; MEDIATED INTERCELLULAR COMMUNICATION; ACTIVATED PROTEIN-KINASE; TUMOR-SUPPRESSOR GENE; MESSENGER-RNA; IN-VIVO; TRANSLATION INITIATION; GROWTH SUPPRESSION; CARCINOMA-CELLS; RAT-LIVER	Gap junctions are composed of connexins and are critical for the maintenance of the differentiated state. Consistently, connexin expression is impaired in most cancer cells, and forced expression of connexins following cDNA transfection reverses the tumor phenotype. We have found that the restoration of density inhibition of human pancreatic cancer cells by the antiproliferative somatostatin rece…	CHU Rangueil, INSERM, U531, Inst Louis Bugnard, F-31059 Toulouse, France		Pyronnet, S (通讯作者)，CHU Rangueil, INSERM, U531, Inst Louis Bugnard, IFR31,TSA 50032, F-31059 Toulouse, France.	pyronnet@toolouse.inserm.fr	Pyronnet, Stéphane/P-2419-2014; Fanjul, Marjorie/G-2429-2017					Bao XY, 2004, J BIOL CHEM, V279, P20058, DOI 10.1074/jbc.M311137200; Beretta L, 1996, EMBO J, V15, P658, DOI 10.1002/j.1460-2075.1996.tb00398.x; BUSCAIL L, 1995, P NATL ACAD SCI USA, V92, P1580, DOI 10.1073/pnas.92.5.1580; Buscail L, 1996, CANCER RES, V56, P1823; Carystinos GD, 2001, CANCER CHEMOTH PHARM, V47, P126, DOI 10.1007/s002800000231; Celinski SA, 2003, J SURG RES, V115, P41, DOI 10.1016/…	63	46	49	0	1	AMER SOC MICROBIOLOGY	WASHINGTON	1752 N ST NW, WASHINGTON, DC 20036-2904 USA	0270-7306	1098-5549		MOL CELL BIOL	Mol. Cell. Biol.	MAY	2005	25	10
J	Sheikhbahaei, S; Wray, R; Young, B; Mena, E; Taghipour, M; Rahmim, A; Subramaniam, RM				Sheikhbahaei, Sara; Wray, Rick; Young, Brenda; Mena, Esther; Taghipour, Mehdi; Rahmim, Arman; Subramaniam, Rathan M.			F-18-FDG-PET/CT therapy assessment of locally advanced pancreatic adenocarcinoma: impact on management and utilization of quantitative parameters for patient survival prediction	NUCLEAR MEDICINE COMMUNICATIONS			English	Article						pancreatic adenocarcinoma; PET; CT; prognosis; therapy assessment	EMISSION TOMOGRAPHY/COMPUTED TOMOGRAPHY; FDG-PET/CT; PROGNOSTIC VALUE; COMPUTED-TOMOGRAPHY; TUMOR VOLUME; CANCER; CARCINOMA; DIAGNOSIS; ACCURACY; OUTCOMES	ObjectivesThis study aims to evaluate the impact of therapy assessment PET/computed tomography (CT) scan on the management of locally advanced pancreatic adenocarcinoma (LAPC), and the value of qualitative versus quantitative PET/CT interpretation for patient outcome prediction.Materials and methodsForty-two LAPC patients were retrospectively included. PET/CT was performed at a median of 4.6 week…	[Sheikhbahaei, Sara; Wray, Rick; Young, Brenda; Mena, Esther; Taghipour, Mehdi; Rahmim, Arman; Subramaniam, Rathan M.] Johns Hopkins Sch Med, Sidney Kimmel Comprehens Canc Ctr, Russell H Morgan Dept Radiol & Radiol Sci, Baltimore, MD USA; [Subramaniam, Rathan M.] Johns Hopkins Sch Med, Sidney Kimmel Comprehens Canc Ctr, Dept Oncol, Baltimore, MD USA; [Subramaniam, Rathan M.] Johns Hopkins Bloombe…		Subramaniam, RM (通讯作者)，Johns Hopkins Univ, Russell H Morgan Dept Radiol & Radiol Sci, 601 N Caroline St,JHOC 3235, Baltimore, MD 21287 USA.	rsubram4@jhmi.edu	Rahmim, Arman/ACS-4963-2022; Subramaniam, Rathan M/AAX-2678-2021; Aljarah, Ali/Q-7105-2016	Rahmim, Arman/0000-0002-9980-2403; Aljarah, Ali/0000-0003-0535-090X; Subramaniam, Rathan M./0000-0003-3973-4610				Asagi A, 2013, PANCREAS, V42, P11, DOI 10.1097/MPA.0b013e3182550d77; Callery MP, 2009, ANN SURG ONCOL, V16, P1727, DOI 10.1245/s10434-009-0408-6; Chang JS, 2014, INT J RADIAT ONCOL, V90, P126, DOI 10.1016/j.ijrobp.2014.05.030; Chirindel A, 2015, AM J ROENTGENOL, V204, P1093, DOI 10.2214/AJR.14.13156; Choi HJ, 2014, YONSEI MED J, V55, P1498, DOI 10.3349/ymj.2014.55.6.1498; Choi M, 2010, AM J CLIN …	31	20	22	0	3	LIPPINCOTT WILLIAMS & WILKINS	PHILADELPHIA	TWO COMMERCE SQ, 2001 MARKET ST, PHILADELPHIA, PA 19103 USA	0143-3636	1473-5628		NUCL MED COMMUN	Nucl. Med. Commun.	MAR	2016	37	3
J	Chen, Y; McAndrews, KM; Kalluri, R				Chen, Yang; McAndrews, Kathleen M.; Kalluri, Raghu			Clinical and therapeutic relevance of cancer-associated fibroblasts	NATURE REVIEWS CLINICAL ONCOLOGY			English	Review							PANCREATIC STELLATE CELLS; TUMOR MICROENVIRONMENT; STROMAL CELLS; MESENCHYMAL TRANSITION; DOUBLE-BLIND; PHASE-II; CARCINOMA; MYOFIBROBLASTS; PROGRESSION; PROMOTES	Cancer-associated fibroblasts (CAFs) are inherently linked with cancers and have long been considered attractive therapeutic targets. However, the existence of several CAF subpopulations with substantial phenotypic and functional heterogeneity and plasticity is increasingly recognized. This Review provides an overview of the heterogeneity of CAFs and its implications with regard to the tumour-pro…	[Chen, Yang; McAndrews, Kathleen M.; Kalluri, Raghu] Univ Texas MD Anderson Canc Ctr, Dept Canc Biol, Metastasis Res Ctr, Houston, TX 77030 USA; [Kalluri, Raghu] Rice Univ, Dept Bioengn, Houston, TX 77005 USA; [Kalluri, Raghu] Baylor Coll Med, Dept Mol & Cellular Biol, Houston, TX 77030 USA		Kalluri, R (通讯作者)，Univ Texas MD Anderson Canc Ctr, Dept Canc Biol, Metastasis Res Ctr, Houston, TX 77030 USA.; Kalluri, R (通讯作者)，Rice Univ, Dept Bioengn, Houston, TX 77005 USA.; Kalluri, R (通讯作者)，Baylor Coll Med, Dept Mol & Cellular Biol, Houston, TX 77030 USA.	RKalluri@mdanderson.org	; Kalluri, Raghu/E-2677-2015; Chen, Yang/C-9919-2016	McAndrews, Kathleen/0000-0002-4092-4991; Kalluri, Raghu/0000-0002-2190-547X; Chen, Yang/0000-0003-4441-5614	MD Anderson Cancer Center; Cancer Prevention and Research Institute of Texas (CPRIT) award [RP150231]; NIH National Cancer Institute [P01CA117969]	MD Anderson Cancer Center; Cancer Prevention and Research Institute of Texas (CPRIT) award; NIH National Cancer Institute(United States Department of Health & Human ServicesNational Institutes of Health (NIH) - USANIH National Cancer Institute (NCI))	The CAF-related work of the authors is supported by MD Anderson Cancer Center, and was supported by the Cancer Prevention and Research Institute of Texas (CPRIT) award RP150231. The NIH National Cancer Institute grant P01CA117969 supports ECM-related research in the Kalluri laboratory.	Affo S, 2021, CANCER CELL, V39, P866, DOI [10.17632/3982j75df7.1, 10.1016/j.ccell.2021.03.012]; Apte MV, 1999, GUT, V44, P534, DOI 10.1136/gut.44.4.534; Arina A, 2016, P NATL ACAD SCI USA, V113, P7551, DOI 10.1073/pnas.1600363113; Armstrong T, 2004, CLIN CANCER RES, V10, P7427, DOI 10.1158/1078-0432.CCR-03-0825; Auciello FR, 2019, CANCER DISCOV, V9, P617, DOI 10.1158/2159-8290.CD-18-1212; Bachem …	163	26	26	26	59	NATURE PORTFOLIO	BERLIN	HEIDELBERGER PLATZ 3, BERLIN, 14197, GERMANY	1759-4774	1759-4782		NAT REV CLIN ONCOL	Nat. Rev. Clin. Oncol.	DEC	2021	18	12
J	Shang, M; Yang, HJ; Yang, R; Chen, T; Fu, Y; Li, YY; Fang, XL; Zhang, KJ; Zhang, JJ; Li, H; Cao, XP; Gu, JF; Xiao, JW; Zhang, Q; Liu, XY; Yu, QJ; Wang, T				Shang, Man; Yang, Huijie; Yang, Ran; Chen, Tao; Fu, Yuan; Li, Yeyi; Fang, Xianlong; Zhang, Kangjian; Zhang, Jianju; Li, Hui; Cao, Xueping; Gu, Jinfa; Xiao, Jianwen; Zhang, Qi; Liu, Xinyuan; Yu, Qiujing; Wang, Ting			The folate cycle enzyme MTHFD2 induces cancer immune evasion through PD-L1 up-regulation	NATURE COMMUNICATIONS			English	Article								Metabolic enzymes and metabolites display non-metabolic functions in immune cell signalling that modulate immune attack ability. However, whether and how a tumour's metabolic remodelling contributes to its immune resistance remain to be clarified. Here we perform a functional screen of metabolic genes that rescue tumour cells from effector T cell cytotoxicity, and identify the embryo- and tumour-…	[Shang, Man; Yang, Huijie; Yang, Ran; Fu, Yuan; Li, Yeyi; Wang, Ting] Tianjin Med Univ, Prov & Minist Cosponsored Collaborat Innovat Ctr, Tianjin Key Lab Inflammatory Biol, Dept Pharmacol,Sch Basic Med Sci, Tianjin, Peoples R China; [Chen, Tao] Tongji Univ, Shanghai East Hosp, Endoscopy Ctr, Shanghai, Peoples R China; [Fang, Xianlong; Zhang, Kangjian; Li, Hui; Cao, Xueping; Gu, Jinfa; Xiao, Jianw…		Wang, T (通讯作者)，Tianjin Med Univ, Prov & Minist Cosponsored Collaborat Innovat Ctr, Tianjin Key Lab Inflammatory Biol, Dept Pharmacol,Sch Basic Med Sci, Tianjin, Peoples R China.; Yu, QJ (通讯作者)，Tianjin Med Univ, Sch Basic Med Sci, Dept Immunol, Key Lab Immune Microenvironm & Dis,Minist Educ, Tianjin, Peoples R China.	yuqiujing2018@tmu.edu.cn; twang1@tmu.edu.cn		Yang, Huijie/0000-0002-6103-3979	National Nature Science Foundation of China [81874055, 82073051, 81872239, 31800710, 81602042, 31701220, 81672710]; Academician expert workstation grant in Shanghai Yuansong Bio-technology Limited Company [19R6002099223]; Tianjin Research Innovation Project for Postgraduate Students	National Nature Science Foundation of China(National Natural Science Foundation of China (NSFC)); Academician expert workstation grant in Shanghai Yuansong Bio-technology Limited Company; Tianjin Research Innovation Project for Postgraduate Students	This work was supported by National Nature Science Foundation of China 81874055 (T.W.), 82073051 (T.W.), 81872239 (Q.Y.), 31800710 (Y.F.), 81602042 (T.W.), 31701220 (K.Z.), 81672710 (Q.Y.); Academician expert workstation grant 19R6002099223 (K.Z.) in Shanghai Yuansong Bio-technology Limited Company; Tianjin Research Innovation Project for Postgraduate Students (H.Y.).	Baldini SF, 2016, FRONT ONCOL, V6, DOI 10.3389/fonc.2016.00006; Ben-Sahra I, 2016, SCIENCE, V351, P728, DOI 10.1126/science.aad0489; Birsoy K, 2015, CELL, V162, P540, DOI 10.1016/j.cell.2015.07.016; Buck MD, 2017, CELL, V169, P570, DOI 10.1016/j.cell.2017.04.004; Casey SC, 2016, SCIENCE, V352, P227, DOI 10.1126/science.aac9935; Chen LP, 2004, NAT REV IMMUNOL, V4, P336, DOI 10.1038/nri1349; Choi J…	42	9	10	5	17	NATURE RESEARCH	BERLIN	HEIDELBERGER PLATZ 3, BERLIN, 14197, GERMANY	2041-1723			NAT COMMUN	Nat. Commun.	MAR 29	2021	12	1
J	Bajzikova, M; Kovarova, J; Coelho, AR; Boukalova, S; Oh, S; Rohlenova, K; Svec, D; Hubackova, S; Endaya, B; Judasova, K; Bezawork-Geleta, A; Kluckova, K; Chatre, L; Zobalova, R; Novakova, A; Vanova, K; Ezrova, Z; Maghzal, GJ; Novais, SM; Olsinova, M; Krobova, L; An, YJ; Davidova, E; Nahacka, Z; Sobol, M; Cunha-Oliveira, T; Sandoval-Acuna, C; Strnad, H; Zhang, TC; Huynh, T; Serafim, TL; Hozak, P; …				Bajzikova, Martina; Kovarova, Jaromira; Coelho, Ana R.; Boukalova, Stepana; Oh, Sehyun; Rohlenova, Katerina; Svec, David; Hubackova, Sona; Endaya, Berwini; Judasova, Kristyna; Bezawork-Geleta, Ayenachew; Kluckova, Katarina; Chatre, Laurent; Zobalova, Renata; Novakova, Anna; Vanova, Katerina; Ezrova, Zuzana; Maghzal, Ghassan J.; Novais, Silvia Magalhaes; Olsinova, Marie; Krobova, Linda; An, Yong J…			Reactivation of Dihydroorotate Dehydrogenase-Driven Pyrimidine Biosynthesis Restores Tumor Growth of Respiration-Deficient Cancer Cells	CELL METABOLISM			English	Article							ELECTRON-TRANSPORT CHAIN; PANCREATIC-CANCER; MITOCHONDRIA; INHIBITION; METABOLISM; MTDNA; SUPERCOMPLEXES; ARCHITECTURE; ANTIOXIDANT; GENERATION	Cancer cells without mitochondrial DNA ( mtDNA) do not form tumors unless they reconstitute oxidative phosphorylation (OXPHOS) by mitochondria acquired from host stroma. To understand why functional respiration is crucial for tumorigenesis, we used time-resolved analysis of tumor formation by mtDNA-depleted cells and genetic manipulations of OXPHOS. We show that pyrimidine biosynthesis dependent …	[Bajzikova, Martina; Kovarova, Jaromira; Coelho, Ana R.; Boukalova, Stepana; Rohlenova, Katerina; Svec, David; Hubackova, Sona; Judasova, Kristyna; Kluckova, Katarina; Zobalova, Renata; Novakova, Anna; Vanova, Katerina; Ezrova, Zuzana; Novais, Silvia Magalhaes; Krobova, Linda; Davidova, Eliska; Nahacka, Zuzana; Sandoval-Acuna, Cristian; Kubista, Mikael; Truksa, Jaroslav; Dvorakova-Hortova, Kateri…		Kovarova, J; Rohlena, J; Neuzil, J (通讯作者)，Czech Acad Sci, Inst Biotechnol, Vestec 25250, Prague West, Czech Republic.; Park, S (通讯作者)，Seoul Natl Univ, Nat Prod Res Inst, Coll Pharm, Seoul 08826, South Korea.; Dong, LF; Neuzil, J (通讯作者)，Griffith Univ, Sch Med Sci, Southport, Qld 4222, Australia.	jaromira.kovarova@ibt.cas.cz; psh@snu.ac.kr; l.dong@griffith.edu.au; rohlenaj@ibt.cas.cz; j.neuzil@griffith.edu.au	Serafim, Teresa/A-2119-2012; Rohlenova, Katerina/G-9498-2014; Oliveira, Paulo J./AAQ-8943-2020; Hozak, Pavel/AAB-5359-2021; Acuña, Cristian Sandoval/E-5741-2013; Cunha-Oliveira, Teresa/A-3054-2009; Kolar, Frantisek/A-7852-2012; DONG, LANFENG/S-8805-2019; Serafim, Teresa/O-7745-2019; Kubista, Mikael/A-5689-2008; Vanova, Katerina Hadrava/AAU-6508-2020; Oliveira, Paulo J./H-1980-2011; Stocker, Rolan…	Serafim, Teresa/0000-0003-4924-5204; Rohlenova, Katerina/0000-0003-3964-8472; Oliveira, Paulo J./0000-0002-5201-9948; Hozak, Pavel/0000-0003-1901-1394; Acuña, Cristian Sandoval/0000-0002-5760-0985; Cunha-Oliveira, Teresa/0000-0002-7382-0339; Kolar, Frantisek/0000-0002-8723-1826; Kubista, Mikael/0000-0002-2940-352X; Vanova, Katerina Hadrava/0000-0002-8868-6013; Oliveira, Paulo J./0000-0002-5201-99…	Australian Research Council Discovery grant; Czech Science Foundation [15-02203S, 16-12719S, 17-07635S, 17-0192J, 17-20904S, 1622823S, 16-12816S, 18-24753Y, 18-11275S, 18-02550S]; Czech Health Research Council [16-31604A, 17-30138A]; Czech Academy of Sciences [RVO: 86652036]; Ministry of Education, Youth and Sports of the Czech Republic [LQ1604]; ERDF [CZ.1.05/1.100, CZ.2.16/3.1.00/21531]; Nation…	Australian Research Council Discovery grant(Australian Research Council); Czech Science Foundation(Grant Agency of the Czech Republic); Czech Health Research Council; Czech Academy of Sciences(Czech Academy of Sciences); Ministry of Education, Youth and Sports of the Czech Republic(Ministry of Education, Youth & Sports - Czech Republic); ERDF(European Commission); National Health and Medical Rese…	This work was supported in part by an Australian Research Council Discovery grant, Czech Science Foundation grants (15-02203S, 16-12719S, 17-07635S, and 17-0192J) and Czech Health Research Council grants (16-31604A and 17-30138A) to J.N., Czech Science Foundation grants (17-20904S and 1622823S) to J.R., a Czech Science Foundation grant (16-12816S) to J.T., Czech Science Foundation grant (18-24753…	Acin-Perez R, 2008, MOL CELL, V32, P529, DOI 10.1016/j.molcel.2008.10.021; Adam-Vizi V, 2006, TRENDS PHARMACOL SCI, V27, P639, DOI 10.1016/j.tips.2006.10.005; Alistar A, 2017, LANCET ONCOL, V18, P770, DOI 10.1016/S1470-2045(17)30314-5; Althoff T, 2011, EMBO J, V30, P4652, DOI 10.1038/emboj.2011.324; Anso E, 2017, NAT CELL BIOL, V19, P614, DOI 10.1038/ncb3529; ASLAKSON CJ, 1992, CANCER RES, V52, P…	90	100	100	4	60	CELL PRESS	CAMBRIDGE	50 HAMPSHIRE ST, FLOOR 5, CAMBRIDGE, MA 02139 USA	1550-4131	1932-7420		CELL METAB	Cell Metab.	FEB 5	2019	29	2
J	Dell'Erba, C; Chiavarina, B; Fenoglio, C; Petrillo, G; Cordazzo, C; Boncompagni, E; Spinelli, D; Ognio, E; Aiello, C; Mariggio, MA; Viale, M				Dell'Erba, C; Chiavarina, B; Fenoglio, C; Petrillo, G; Cordazzo, C; Boncompagni, E; Spinelli, D; Ognio, E; Aiello, C; Mariggio, MA; Viale, M			Inhibition of cell proliferation, cytotoxicity and induction of apoptosis of 1,4-bis(l-naphthyl)-2,3-dinitro-1,3-butadiene in gastrointestinal tumour cell lines and preliminary evaluation of its toxicity in vivo	PHARMACOLOGICAL RESEARCH			English	Article						1,4-bis(1-Naphthyl)-2,3-dinitro-1,3-butadiene; gastrointestinal turnout cell lines; growth inhibition; apoptosis; toxicity	METASTATIC COLORECTAL-CANCER; PHASE-II; RANDOMIZED-TRIAL; PANCREAS CANCER; FLUOROURACIL; GEMCITABINE; OXALIPLATIN; CARCINOMA; THERAPY; 1,4-BIS(1-NAPHTHYL)-2,3-DINITRO-1,3-BUTADIENE	Our preliminary data suggested that 1,4-bis(1-naphthyl)-2,3-dinitro-1,3-butadiene [Viale M, Ottone M, Chiavarina B, Mariggio MA, Prevosto C, Dell'Erba C, et al. Preliminary evaluation in vitro of the inhibition of cell proliferation, cytotoxicity and induction of apoptosis by 1,4-bis(I-naphthyl)-2,3-dinitro-1,3-butadiene. Invest New Drug 2004;22:359-67] (Naph-DNB), possesses good characteristics …	Ist Nazl Ric Canc, SC Farmacol Sperimentale, I-16132 Genoa, Italy; Univ Genoa, Dipartimento Chim & Chim Ind, I-16146 Genoa, Italy; Univ Pavia, Dipartimento Biol Anim, I-27100 Pavia, Italy; Univ Bologna, Dipartimento Chim Organ A Mangini, I-40126 Bologna, Italy; Ist Nazl Ric Canc, SS Sperimentaz Modelli Anim, I-16132 Genoa, Italy; Univ Bari, Dipartimento Sci Biomed & Oncol Umana, Sez Patol Gen & O…		Chiavarina, B (通讯作者)，Ist Nazl Ric Canc, SC Farmacol Sperimentale, Lgo R Benzi 10, I-16132 Genoa, Italy.	maurizio.viale@istge.it	Viale, Maurizio/AAA-8907-2020; Petrillo, Giovanni/M-3606-2013	Viale, Maurizio/0000-0002-0673-5951; Petrillo, Giovanni/0000-0002-8182-0144				Berlin JD, 2002, J CLIN ONCOL, V20, P3270, DOI 10.1200/JCO.2002.11.149; Bianchi L, 2002, TETRAHEDRON, V58, P3379, DOI 10.1016/S0040-4020(02)00292-2; Bleiberg H, 1999, EUR J CANCER, V35, P371, DOI 10.1016/S0959-8049(98)00423-7; Burris HA, 1997, J CLIN ONCOL, V15, P2403, DOI 10.1200/JCO.1997.15.6.2403; DELLERBA C, 1992, TETRAHEDRON, V48, P4407, DOI 10.1016/S0040-4020(01)80449-X; Diaz-Rubio E, 2004,…	24	27	27	0	13	ACADEMIC PRESS LTD- ELSEVIER SCIENCE LTD	LONDON	24-28 OVAL RD, LONDON NW1 7DX, ENGLAND	1043-6618			PHARMACOL RES	Pharmacol. Res.	SEP	2005	52	3
J	Graham, MM				Graham, Michael M.			Clinical Molecular Imaging with Radiotracers: Current Status	MEDICAL PRINCIPLES AND PRACTICE			English	Review						Molecular imaging; Nuclear medicine; Radiotracers	POSITRON-EMISSION-TOMOGRAPHY; SODIUM-IODIDE SYMPORTER; DIAGNOSTIC-ACCURACY; PET; SCINTIGRAPHY; TC-99M-MAG3; THERAPY; HYPOXIA; AGENTS; TUMORS	Molecular imaging is defined as the visualization, characterization, and measurement of biological processes at the molecular and cellular levels in humans and other living systems. Most clinical molecular imaging is currently done using radioisotope-labeled agents to define the activity of various metabolic pathways in vivo or to determine the distribution and density of various receptors releva…	[Graham, Michael M.] Univ Iowa, Dept Radiol, Iowa City, IA 52242 USA		Graham, MM (通讯作者)，Univ Iowa, Dept Radiol JPP 3863, 200 Hawkins Dr, Iowa City, IA 52242 USA.	michael-graham@uiowa.edu		Graham, Michael/0000-0002-6374-4766				AGNEW JE, 1976, BRIT J RADIOL, V49, P979, DOI 10.1259/0007-1285-49-588-979; Ambrosini V, 2010, Q J NUCL MED MOL IM, V54, P16; [Anonymous], 2007, NEWSL SNM MOL IM CTR, P1; Bander NH, 2005, J CLIN ONCOL, V23, P4591, DOI 10.1200/JCO.2005.05.160; Becherer A, 2003, EUR J NUCL MED MOL I, V30, P1561, DOI 10.1007/s00259-003-1259-1; Bodei L, 2009, J ENDOCRINOL INVEST, V32, P360, DOI 10.1007/BF03345728; Bo…	81	8	8	1	20	KARGER	BASEL	ALLSCHWILERSTRASSE 10, CH-4009 BASEL, SWITZERLAND	1011-7571	1423-0151		MED PRIN PRACT	Med. Princ. Pract.		2012	21	3
J	Beger, HG; Mayer, B; Vasilescu, C; Poch, B				Beger, Hans G.; Mayer, Benjamin; Vasilescu, Catalin; Poch, Bertram			Long-term Metabolic Morbidity and Steatohepatosis Following Standard Pancreatic Resections and Parenchyma-sparing, Local Extirpations for Benign Tumor A Systematic Review and Meta-analysis	ANNALS OF SURGERY			English	Review						benign and preneoplastic pancreatic tumors; local tumor resection; parenchyma-sparing; postoperative new onset of diabetes mellitus and pancreatic exocrine insufficiency; steatohepatosis following pancreatoduodenectomy; Whipple resection and left resection	QUALITY-OF-LIFE; DISTAL PANCREATECTOMY; HEAD RESECTION; SEGMENTAL PANCREATECTOMY; EXOCRINE INSUFFICIENCY; POSTOPERATIVE OUTCOMES; FUNCTIONAL OUTCOMES; HEPATIC STEATOSIS; RISK-FACTORS; NEW-ONSET	Objective: To assess metabolic dysfunctions and steatohepatosis after standard and local pancreatic resections for benign and premalignant neoplasms. Summary of Background Data: Duodenopancreatectomy, hemipancreatectomy, and parenchyma-sparing, limited pancreatic resections are currently in use for nonmalignant tumors. Methods: Medline, Embase, and Cochrane libraries were searched for studies rep…	[Beger, Hans G.] Univ Ulm, Ulm, Germany; [Mayer, Benjamin] Univ Ulm, Inst Epidemiol & Med Biometry, Ulm, Germany; [Vasilescu, Catalin] Fundeni Clin Inst, Dept Gen Surg, Bucharest, Romania; [Beger, Hans G.; Poch, Bertram] Donau Klinikum, Ctr Oncol Endocrine & Minimal Invas Surg, Neu Ulm, Germany		Beger, HG (通讯作者)，Univ Ulm, Ulm, Germany.; Beger, HG (通讯作者)，Donau Klinikum, Ctr Oncol Endocrine & Minimal Invas Surg, Neu Ulm, Germany.	hans@beger-ulm.de	Vasilescu, Catalin/B-8859-2011					Allen CJ, 2018, ANN SURG, V268, P657, DOI 10.1097/SLA.0000000000002962; Amer Diabet Assoc, 2010, DIABETES CARE, V33, pS62, DOI 10.2337/dc10-s062; Aspelund G, 2005, J GASTROINTEST SURG, V9, P400, DOI 10.1016/j.gassur.2004.08.015; Balzano G, 2003, DIGEST SURG, V20, P506, DOI 10.1159/000073646; Barnes SA, 1996, AM J SURG, V171, P131; Beger HG, 2007, AM J SURG, V194, pS16, DOI 10.1016/j.amjsurg.2007.…	70	2	2	6	8	LIPPINCOTT WILLIAMS & WILKINS	PHILADELPHIA	TWO COMMERCE SQ, 2001 MARKET ST, PHILADELPHIA, PA 19103 USA	0003-4932	1528-1140		ANN SURG	Ann. Surg.	JAN	2022	275	1
J	Itahana, Y; Itahana, K				Itahana, Yoko; Itahana, Koji			Emerging Roles of p53 Family Members in Glucose Metabolism	INTERNATIONAL JOURNAL OF MOLECULAR SCIENCES			English	Review						p53; p63; p73; p53 mutant; glucose metabolism; glycolysis; mitochondria; autophagy; diabetes; cancer	TUMOR-SUPPRESSOR P53; PENTOSE-PHOSPHATE PATHWAY; PANCREATIC BETA-CELLS; MITOCHONDRIAL-DNA DEPLETION; COLORECTAL-CANCER CELLS; BASE EXCISION-REPAIR; LI-FRAUMENI-SYNDROME; FATTY LIVER-DISEASE; WILD-TYPE P53; MUTANT P53	Glucose is the key source for most organisms to provide energy, as well as the key source for metabolites to generate building blocks in cells. The deregulation of glucose homeostasis occurs in various diseases, including the enhanced aerobic glycolysis that is observed in cancers, and insulin resistance in diabetes. Although p53 is thought to suppress tumorigenesis primarily by inducing cell cyc…	[Itahana, Yoko; Itahana, Koji] Duke NUS Med Sch, Canc & Stem Cell Biol Program, 8 Coll Rd, Singapore 169857, Singapore		Itahana, K (通讯作者)，Duke NUS Med Sch, Canc & Stem Cell Biol Program, 8 Coll Rd, Singapore 169857, Singapore.	yoko.itahana@duke-nus.edu.sg; koji.itahana@duke-nus.edu.sg			Duke-NUS Signature Programme Block Grant; Singapore Ministry of Health's National Medical Research Council [NMRC/OFIRG/15nov049/2016]; Singapore Ministry of Education Academic Research Fund [MOE2013-T2-2-123, MOE2017-T2-1-081]	Duke-NUS Signature Programme Block Grant; Singapore Ministry of Health's National Medical Research Council(National Medical Research Council, Singapore); Singapore Ministry of Education Academic Research Fund(Ministry of Education, Singapore)	We thank Angela Andersen, Life Science Editors for editorial assistance. We acknowledge the funding supports from Duke-NUS Signature Programme Block Grant, the Singapore Ministry of Health's National Medical Research Council grants (NMRC/OFIRG/15nov049/2016 to K.I.) and Singapore Ministry of Education Academic Research Fund Tier 2 grants (MOE2013-T2-2-123 and MOE2017-T2-1-081 to K.I.).	Abida WM, 2008, CANCER RES, V68, P352, DOI 10.1158/0008-5472.CAN-07-2069; Achanta G, 2005, EMBO J, V24, P3482, DOI 10.1038/sj.emboj.7600819; Amaravadi RK, 2007, J CLIN INVEST, V117, P326, DOI 10.1172/JCI28833; Armata HL, 2010, MOL CELL BIOL, V30, P5787, DOI 10.1128/MCB.00347-10; Bakhanashvili M, 2009, AIDS, V23, P779, DOI 10.1097/QAD.0b013e328329c74e; Belgardt BF, 2015, NAT MED, V21, P619, DOI 10…	169	61	63	1	31	MDPI	BASEL	ST ALBAN-ANLAGE 66, CH-4052 BASEL, SWITZERLAND	1422-0067			INT J MOL SCI	Int. J. Mol. Sci.	MAR	2018	19	3
J	El Halabi, I; Bejjany, R; Nasr, R; Mukherji, D; Temraz, S; Nassar, FJ; El Darsa, H; Shamseddine, A				El Halabi, Ibrahim; Bejjany, Rachelle; Nasr, Rihab; Mukherji, Deborah; Temraz, Sally; Nassar, Farah J.; El Darsa, Haidar; Shamseddine, Ali			Ascorbic Acid in Colon Cancer: From the Basic to the Clinical Applications	INTERNATIONAL JOURNAL OF MOLECULAR SCIENCES			English	Review						CRC; vitamin C; AA; cell lines	INTRAVENOUS VITAMIN-C; RETICULUM-CELL SARCOMA; QUALITY-OF-LIFE; PANCREATIC-CANCER; PHARMACOLOGICAL ASCORBATE; KRAS; THERAPY; COMPLEMENTARY; INFLAMMATION; CHEMOTHERAPY	Given the safety and potential benefits of intravenous ascorbic acid (AA) administration in cancer patients, there is merit in further exploring this therapeutic concept. In this review, we discuss the potential benefits of intravenous AA administration on colorectal cancer and we specifically focus on its effect on glycolysis in mutant and wild type RAS. We perform a PubMed and Ovid MEDLINE sear…	[El Halabi, Ibrahim; Bejjany, Rachelle; Mukherji, Deborah; Temraz, Sally; Nassar, Farah J.; El Darsa, Haidar; Shamseddine, Ali] Amer Univ Beirut, Med Ctr, Div Hematol Oncol, Dept Internal Med, Beirut 11072020, Lebanon; [Nasr, Rihab] Amer Univ Beirut, Dept Anat Cell Biol & Physiol, Beirut 11072020, Lebanon		Shamseddine, A (通讯作者)，Amer Univ Beirut, Med Ctr, Div Hematol Oncol, Dept Internal Med, Beirut 11072020, Lebanon.	ije03@mail.aub.edu; rb62@aub.edu.lb; rn03@aub.edu.lb; dm25@aub.edu.lb; st29@aub.edu.lb; fjn00@mail.aub.edu; he53@aub.edu.lb; as04@aub.edu.lb	Nasr, Rihab/AAF-1606-2020; Nasr, Rihab/ABE-4068-2020; Nassar, Farah/AAJ-4792-2020	Nasr, Rihab/0000-0003-1166-4999; Nassar, Farah/0000-0002-4092-2531; Temraz, Sally/0000-0002-8995-7946				Abou-Jawde RM, 2006, MED ONCOL, V23, P263, DOI 10.1385/MO:23:2:263; Aguilera O, 2016, ONCOTARGET, V7, P47954, DOI 10.18632/oncotarget.10087; Bigelsen S, 2018, CANCER MANAG RES, V10, P2003, DOI 10.2147/CMAR.S161824; Brandt KE, 2018, REDOX BIOL, V14, P82, DOI 10.1016/j.redox.2017.08.017; Burzle M, 2013, MOL ASPECTS MED, V34, P436, DOI 10.1016/j.mam.2012.12.002; Buettner GR, 1996, RADIAT RES, V145, …	65	17	17	2	4	MDPI	BASEL	ST ALBAN-ANLAGE 66, CH-4052 BASEL, SWITZERLAND		1422-0067		INT J MOL SCI	Int. J. Mol. Sci.	SEP	2018	19	9
J	Hooda, J; Shah, A; Zhang, L				Hooda, Jagmohan; Shah, Ajit; Zhang, Li			Heme, an Essential Nutrient from Dietary Proteins, Critically Impacts Diverse Physiological and Pathological Processes	NUTRIENTS			English	Review						heme intake; iron; red meat; cancer; diabetes; coronary heart disease; hemoproteins; cancer progression	CORONARY-HEART-DISEASE; AMYLOID-BETA PEPTIDE; IRON INTAKE; MEAT CONSUMPTION; ENDOMETRIAL CANCER; COLORECTAL-CANCER; RED MEAT; CARDIOVASCULAR-DISEASE; GENE-EXPRESSION; GASTRIC-CANCER	Heme constitutes 95% of functional iron in the human body, as well as two-thirds of the average person's iron intake in developed countries. Hence, a wide range of epidemiological studies have focused on examining the association of dietary heme intake, mainly from red meat, with the risks of common diseases. High heme intake is associated with increased risk of several cancers, including colorec…	[Hooda, Jagmohan; Shah, Ajit; Zhang, Li] Univ Texas Dallas, Ctr Syst Biol, Dept Mol & Cell Biol, Richardson, TX 79489 USA		Zhang, L (通讯作者)，Univ Texas Dallas, Ctr Syst Biol, Dept Mol & Cell Biol, Richardson, TX 79489 USA.	jagmohan.hooda@utdallas.edu; ajitnshah@icloud.com; li.zhang@utdallas.edu	Hooda, Jagmohan/I-7134-2019; shah, Ajit/J-3114-2019; Shah, Ajit/AAT-5242-2020; Zhang, Li/L-5206-2013	Hooda, Jagmohan/0000-0001-5001-6092; shah, Ajit/0000-0001-5059-1011; Zhang, Li/0000-0001-9242-0763				Anderson K. E., 2009, DISTORTIONS AGR INCE, V1, P53; Andrews NC, 1999, NEW ENGL J MED, V341, P1986, DOI 10.1056/NEJM199912233412607; ASCHERIO A, 1994, CIRCULATION, V89, P94, DOI 10.1161/01.CIR.89.1.94; Atamna H, 2004, AGEING RES REV, V3, P303, DOI 10.1016/j.arr.2004.02.002; Atamna H, 2007, MITOCHONDRION, V7, P297, DOI 10.1016/j.mito.2007.06.001; Atamna H, 2006, J ALZHEIMERS DIS, V10, P255; Badmin…	113	91	92	1	33	MDPI	BASEL	ST ALBAN-ANLAGE 66, CH-4052 BASEL, SWITZERLAND	2072-6643			NUTRIENTS	Nutrients	MAR	2014	6	3
J	Chen, L; Waxman, DJ				Chen, L; Waxman, DJ			Cytochrome P450 gene-directed enzyme prodrug therapy (GDEPT) for cancer	CURRENT PHARMACEUTICAL DESIGN			English	Review							IN-VIVO; MICROSOMAL CYTOCHROME-P450; HEPATOCELLULAR-CARCINOMA; REPLICATION-COMPETENT; COMBINED CHEMOTHERAPY; BIOREDUCTIVE DRUGS; ADENOVIRUS VARIANT; CYCLOPHOSPHAMIDE; ACTIVATION; LIVER	Several commonly used cancer chemotherapeutic prodrugs, including cyclophosphamide and ifosfamide, are metabolized in the liver by a cytochrome P450 (CYP)-catalyzed prodrug activation reaction that is required for therapeutic activity. Preclinical studies have shown that the chemosensitivity of tumors to these prodrugs can be dramatically increased by P450 gene transfer, which confers the capabil…	Boston Univ, Dept Biol, Div Cell & Mol Biol, Boston, MA 02215 USA; Lexicon Genet Inc, Dept Gene Transfer Technol & Therapeut, The Woodlands, TX 77381 USA		Waxman, DJ (通讯作者)，Boston Univ, Dept Biol, Div Cell & Mol Biol, Boston, MA 02215 USA.	djw@bu.edu		Waxman, David/0000-0001-7982-9206	NCI NIH HHS [CA49248] Funding Source: Medline; NATIONAL CANCER INSTITUTE [R01CA049248] Funding Source: NIH RePORTER	NCI NIH HHS(United States Department of Health & Human ServicesNational Institutes of Health (NIH) - USANIH National Cancer Institute (NCI)); NATIONAL CANCER INSTITUTE(United States Department of Health & Human ServicesNational Institutes of Health (NIH) - USANIH National Cancer Institute (NCI))		Aghi M, 1999, CANCER RES, V59, P3861; Aghi M, 2000, J GENE MED, V2, P148, DOI 10.1002/(SICI)1521-2254(200005/06)2:3<148::AID-JGM105>3.0.CO;2-Q; AYASH LJ, 1992, J CLIN ONCOL, V10, P995, DOI 10.1200/JCO.1992.10.6.995; Bischoff JR, 1996, SCIENCE, V274, P373, DOI 10.1126/science.274.5286.373; Black ME, 1996, P NATL ACAD SCI USA, V93, P3525, DOI 10.1073/pnas.93.8.3525; BORGNA JL, 1981, J BIOL CHEM, V2…	82	68	73	0	13	BENTHAM SCIENCE PUBL LTD	SHARJAH	EXECUTIVE STE Y-2, PO BOX 7917, SAIF ZONE, 1200 BR SHARJAH, U ARAB EMIRATES	1381-6128	1873-4286		CURR PHARM DESIGN	Curr. Pharm. Design		2002	8	15
J	Peterlik, M; Grant, WB; Cross, HS				Peterlik, Meinrad; Grant, William B.; Cross, Heide S.			Calcium, Vitamin D and Cancer	ANTICANCER RESEARCH			English	Article; Proceedings Paper	3rd International Symposium on Vitamin D Analogs in Cancer Prevention and Therapy	MAY 17-18, 2008	Krefeld, GERMANY			Vitamin D insufficiency; calcium intake; dairy calcium; calcium-sensing receptor; extrarenal 25-hydroxyvitamin D-1 alpha-hydroxylase; 1,25-dihydroxyvitamin D-3; 25-hydroxyvitamin D-24-hydroxylase; review	EPIDERMAL-GROWTH-FACTOR; EXTRACELLULAR CA2+-SENSING RECEPTOR; COLON-CARCINOMA CELLS; SENSING RECEPTOR; BREAST-CANCER; PROSTATE-CANCER; DAIRY-PRODUCTS; COLORECTAL-CANCER; DIETARY CALCIUM; PANCREATIC-CANCER	A low vitamin D status and inadequate calcium intake are important risk factors for various types of cancer. Ecological studies using solar UV-B exposure as an index of vitamin D-3 photoproduction in the skin found a highly significant inverse association between UV-B and mortality in fifteen types of cancer. Of these, colon, rectal, breast, gastric, endometrial, renal and ovarian cancer exhibit …	[Peterlik, Meinrad; Cross, Heide S.] Med Univ Vienna, Dept Pathophysiol, A-1090 Vienna, Austria; [Grant, William B.] Sunlight Nutr & Hlth Res Ctr SUNARC, San Francisco, CA 94164 USA		Peterlik, M (通讯作者)，Berggasse 25-28, A-1090 Vienna, Austria.	meinrad.peterlik@meduniwien.ac.at	Peterlik, Meinrad/A-6597-2009; Cross, Heide S/H-3812-2011; Grant, William B./B-8311-2009	Grant, William B./0000-0002-1439-3285				Ahn JY, 2007, CANCER EPIDEM BIOMAR, V16, P2623, DOI 10.1158/1055-9965.EPI-07-0601; Allen NE, 2008, BRIT J CANCER, V98, P1574, DOI 10.1038/sj.bjc.6604331; Almquist M, 2007, CANCER CAUSE CONTROL, V18, P595, DOI 10.1007/s10552-007-9001-0; Anderson PH, 2005, BONE, V36, P654, DOI 10.1016/j.bone.2005.01.012; Baron JA, 2005, CANCER EPIDEM BIOMAR, V14, P586, DOI 10.1158/1055-9965.EPI-04-0319; BARRETTCONN…	139	125	131	1	19	INT INST ANTICANCER RESEARCH	ATHENS	EDITORIAL OFFICE 1ST KM KAPANDRITIOU-KALAMOU RD KAPANDRITI, PO BOX 22, ATHENS 19014, GREECE	0250-7005	1791-7530		ANTICANCER RES	Anticancer Res.	SEP	2009	29	9
J	Ekiz, F; Ormeci, N; Coban, S; Karabulut, HG; Aktas, B; Tukun, A; Tuncali, T; Yuksel, O; Alkis, N				Ekiz, F.; Ormeci, N.; Coban, S.; Karabulut, H. G.; Aktas, B.; Tukun, A.; Tuncali, T.; Yuksel, O.; Alkis, N.			Association of methylenetetrahydrofolate reductase C677T-A1298C polymorphisms with risk for esophageal adenocarcinoma, Barrett's esophagus, and reflux esophagitis	DISEASES OF THE ESOPHAGUS			English	Article						esophageal cancer; folate; genetic polymorphisms; methylenetetrahydrofolate reductase C677T-A1298C	SQUAMOUS-CELL CARCINOMA; PROMOTER POLYMORPHISMS; THYMIDYLATE SYNTHASE; MTHFR POLYMORPHISMS; CHINESE POPULATION; FOLATE-DEFICIENCY; CANCER; GENE; C677T; DNA	Incidence of the esophagus adenocarcinoma has been dramatically increasing in Western countries since the last decade. Gastroesophageal reflux disease and Barrett's esophagus are risk factors for adenocarcinoma. Methylenetetrahydrofolate reductase (MTHFR) genes play a key role not only in folate metabolism but also in esophagus, stomach, pancreatic carcinoma, and acute leukemias. Studies have sug…	[Ekiz, F.; Coban, S.; Aktas, B.; Yuksel, O.] Ankara Univ, Sch Med, Diskapi Yildirim Beyazit Educ & Res Hosp, Dept Gastroenterol, TR-06100 Ankara, Turkey; [Ormeci, N.] Ankara Univ, Sch Med, Dept Gastroenterol, TR-06100 Ankara, Turkey; [Karabulut, H. G.; Tukun, A.; Tuncali, T.] Ankara Univ, Sch Med, Dept Med Genet, TR-06100 Ankara, Turkey; [Alkis, N.] Dr Abdurrahman Yurtaslan Ankara Onkol Educ & Re…		Ekiz, F (通讯作者)，Safaktepe Mahallesi,Umman Sokak,6-10 Mamak, Ankara, Turkey.	dr_ekiz@yahoo.com	TUNCALI, TIMUR/AAQ-2817-2020; Karabulut, Halil/AAJ-1020-2020; Tükün, Ajlan/AAJ-1473-2021	Karabulut, Halil/0000-0002-2842-0029; Tükün, Ajlan/0000-0001-7445-0918; TUNCALI, TIMUR/0000-0003-3600-8701				Armstrong D, 1996, GASTROENTEROLOGY, V111, P85, DOI 10.1053/gast.1996.v111.pm8698230; Bagley PJ, 1998, P NATL ACAD SCI USA, V95, P13217, DOI 10.1073/pnas.95.22.13217; Beilstein M, 2002, GASTROENTEROL CLIN N, V31, P461, DOI 10.1016/S0889-8553(02)00013-4; Blount BC, 1997, P NATL ACAD SCI USA, V94, P3290, DOI 10.1073/pnas.94.7.3290; Choi SW, 2000, J NUTR, V130, P129, DOI 10.1093/jn/130.2.129; Corley…	24	5	5	1	22	WILEY-BLACKWELL	HOBOKEN	111 RIVER ST, HOBOKEN 07030-5774, NJ USA	1120-8694			DIS ESOPHAGUS	Dis. Esophagus	JUL	2012	25	5
J	Lase, I; Gronberg, M; Norlen, O; Stalberg, P; Welin, S; Janson, ET				Lase, Ieva; Gronberg, Malin; Norlen, Olov; Stalberg, Peter; Welin, Staffan; Janson, Eva Tiensuu			Adrenalectomy in ectopic Cushing's syndrome: A retrospective cohort study from a tertiary care centre	JOURNAL OF NEUROENDOCRINOLOGY			English	Article						ACTH; adrenalectomy; ectopic Cushing's syndrome; neuroendocrine neoplasm; two surgeon approach	BILATERAL ADRENALECTOMY; MICROWAVE ABLATION; LAPAROSCOPIC ADRENALECTOMY; MANAGEMENT; GLAND	Neuroendocrine neoplasms (NENs) causing ectopic Cushing's syndrome (ECS) are rare and challenging to treat. In this retrospective cohort study, we aimed to evaluate different approaches for bilateral adrenalectomy (BA) as a treatment option in ECS. Fifty-three patients with ECS caused by a NEN (35 females/18 men; mean +/- SD age: 53 +/- 15 years) were identified from medical records. Epidemiologi…	[Lase, Ieva; Gronberg, Malin; Welin, Staffan; Janson, Eva Tiensuu] Uppsala Univ, Dept Med Sci, Endocrine Oncol Unit, S-75185 Uppsala, Sweden; [Norlen, Olov; Stalberg, Peter] Uppsala Univ, Dept Surg Sci, Uppsala, Sweden		Lase, I (通讯作者)，Uppsala Univ, Dept Med Sci, Endocrine Oncol Unit, S-75185 Uppsala, Sweden.	ieva.lase@medsci.uu.se		Lase, Ieva/0000-0003-2153-8013	Swedish Cancer Society [CAN 18 0576]; Lions Foundation for Cancer Research at Uppsala University Hospital; Selanders Foundation	Swedish Cancer Society(Swedish Cancer Society); Lions Foundation for Cancer Research at Uppsala University Hospital; Selanders Foundation	Swedish Cancer Society, Grant/Award Number: CAN 18 0576; Lions Foundation for Cancer Research at Uppsala University Hospital; Selanders Foundation	Alberda WJ, 2012, SURG ENDOSC, V26, P1140, DOI 10.1007/s00464-011-2020-7; Alexandraki KI, 2010, REV ENDOCR METAB DIS, V11, P117, DOI 10.1007/s11154-010-9139-z; Davi MV, 2017, EUR J ENDOCRINOL, V176, P453, DOI 10.1530/EJE-16-0809; Dindo D, 2004, ANN SURG, V240, P205, DOI 10.1097/01.sla.0000133083.54934.ae; GAGNER M, 1992, NEW ENGL J MED, V327, P1033; Grossman A, 2013, EUR J ENDOCRINOL, V169, pR165…	31	1	1	0	0	WILEY	HOBOKEN	111 RIVER ST, HOBOKEN 07030-5774, NJ USA	0953-8194	1365-2826		J NEUROENDOCRINOL	J. Neuroendocrinol.	DEC	2021	33	12
J	Pollak, M				Pollak, Michael			The effects of metformin on gut microbiota and the immune system as research frontiers	DIABETOLOGIA			English	Review						Diabetes; Metformin; Microbiome; Microbiota immunity cancer	PANCREATIC-CANCER; COMPLEX I; AMPK; PREVENTION; OBESITY; HYPERGLYCEMIA; MECHANISMS; BIGUANIDES; METAGENOME; TARGET	Recent studies have revealed that metformin influences gut microbiota and the immune system although neither is a classic target of the drug. This research has revealed complexity not previously appreciated, and opened new research directions. The extent to which immunomodulatory effects and actions on the microbiota are related to each other and account for effects on host energy metabolism rema…	[Pollak, Michael] McGill Univ, Dept Oncol, Div Canc Prevent, Montreal, PQ H3T 1E2, Canada		Pollak, M (通讯作者)，McGill Univ, Dept Oncol, Div Canc Prevent, Montreal, PQ H3T 1E2, Canada.	michael.pollak@mcgill.ca		Pollak, Michael/0000-0003-3047-0604				An HY, 2016, J ENDOCRINOL, V228, pR97, DOI 10.1530/JOE-15-0447; Andrzejewski S, 2014, CANCER METAB, V2, DOI 10.1186/2049-3002-2-12; Bailey CJ, 2017, DIABETOLOGIA, V60, P1566, DOI 10.1007/s00125-017-4318-z; Barzilai N, 2016, CELL METAB, V23, P1060, DOI 10.1016/j.cmet.2016.05.011; Blagih J, 2015, IMMUNITY, V42, P41, DOI 10.1016/j.immuni.2014.12.030; Bridges HR, 2016, BMC BIOL, V14, DOI 10.1186/s129…	52	52	55	1	35	SPRINGER	NEW YORK	233 SPRING ST, NEW YORK, NY 10013 USA	0012-186X	1432-0428		DIABETOLOGIA	Diabetologia	SEP	2017	60	9
J	Hamanaka, RB; Mutlu, GM				Hamanaka, Robert B.; Mutlu, Gokhan M.			The role of metabolic reprogramming and de novo amino acid synthesis in collagen protein production by myofibroblasts: implications for organ fibrosis and cancer	AMINO ACIDS			English	Review						Fibrosis; Metabolism; Amino acid; Glutamine; Proline and glycine	L-PROLINE; SERINE METABOLISM; DNA METHYLATION; TUMOR STROMA; CELLS; BETA; ENVIRONMENT; GLYCINE; HYDROXYPROLINE; HETEROGENEITY	Fibrosis is a pathologic condition resulting from aberrant wound healing responses that lead to excessive accumulation of extracellular matrix components, distortion of organ architecture, and loss of organ function. Fibrotic disease can affect every organ system; moreover, fibrosis is an important microenvironmental component of many cancers, including pancreatic, cervical, and hepatocellular ca…	[Hamanaka, Robert B.; Mutlu, Gokhan M.] Univ Chicago, Sect Pulm & Crit Care Med, Dept Med, 5841 S Maryland Ave,MC6026, Chicago, IL 60637 USA		Mutlu, GM (通讯作者)，Univ Chicago, Sect Pulm & Crit Care Med, Dept Med, 5841 S Maryland Ave,MC6026, Chicago, IL 60637 USA.	gmutlu@medicine.bsd.uchicago.edu		Mutlu, Gokhan/0000-0002-2056-612X	NIH [R01HL151680, P01HL144454, R01ES010524, U01ES026718, P30ES027792]; Department of Defense [W81XWH-16-1-0711]	NIH(United States Department of Health & Human ServicesNational Institutes of Health (NIH) - USA); Department of Defense(United States Department of Defense)	NIH R01HL151680 (RBH), and NIH P01HL144454, R01ES010524, U01ES026718, and P30ES027792 and Department of Defense W81XWH-16-1-0711(GMM).	AALTO M, 1973, BIOCHEM J, V132, P663, DOI 10.1042/bj1320663; Altman BJ, 2016, NAT REV CANCER, V16, P619, DOI 10.1038/nrc.2016.71; Ballester B, 2019, INT J MOL SCI, V20, DOI 10.3390/ijms20030593; BELLON G, 1987, BIOCHIM BIOPHYS ACTA, V930, P39, DOI 10.1016/0167-4889(87)90153-4; BELLON G, 1985, COLLAGEN REL RES, V5, P423; Bernard K, 2018, J BIOL CHEM, V293, P1218, DOI 10.1074/jbc.RA117.000444; Bern…	100	6	6	1	3	SPRINGER WIEN	WIEN	SACHSENPLATZ 4-6, PO BOX 89, A-1201 WIEN, AUSTRIA	0939-4451	1438-2199		AMINO ACIDS	Amino Acids	DEC	2021	53	12
J	Dando, I; Cordani, M; Dalla Pozza, E; Biondani, G; Donadelli, M; Palmieri, M				Dando, Ilaria; Cordani, Marco; Dalla Pozza, Elisa; Biondani, Giulia; Donadelli, Massimo; Palmieri, Marta			Antioxidant Mechanisms and ROS-Related MicroRNAs in Cancer Stem Cells	OXIDATIVE MEDICINE AND CELLULAR LONGEVITY			English	Review							EPITHELIAL-MESENCHYMAL TRANSITION; CARBONIC-ANHYDRASE-IX; PANCREATIC-CANCER; OXIDATIVE STRESS; ALDEHYDE DEHYDROGENASE; MIR-200 FAMILY; UP-REGULATION; HEMATOPOIETIC STEM; AMINOPEPTIDASE-N; GENE-EXPRESSION	Increasing evidence indicates that most of the tumors are sustained by a distinct population of cancer stem cells (CSCs), which are responsible for growth, metastasis, invasion, and recurrence. CSCs are typically characterized by self-renewal, the key biological process allowing continuous tumor proliferation, as well as by differentiation potential, which leads to the formation of the bulk of th…	[Dando, Ilaria; Cordani, Marco; Dalla Pozza, Elisa; Biondani, Giulia; Donadelli, Massimo; Palmieri, Marta] Univ Verona, Biochem Sect, Dept Life & Reprod Sci, I-37134 Verona, Italy		Donadelli, M (通讯作者)，Univ Verona, Biochem Sect, Dept Life & Reprod Sci, Str Le Grazie 8, I-37134 Verona, Italy.	massimo.donadelli@univr.it	Dando, Ilaria/P-7062-2019; Biondani, Giulia/P-6951-2016; Donadelli, Massimo/AAC-2003-2022; Cordani, Marco/N-1247-2018	Biondani, Giulia/0000-0001-7577-6557; Cordani, Marco/0000-0001-9342-4862; Dando, Ilaria/0000-0002-6390-4184; Donadelli, Massimo/0000-0001-9224-9230; Dalla Pozza, Elisa/0000-0001-6813-5436	Associazione Italiana Ricerca Cancro (AIRC), Milan, Italy; Fondazione CariPaRo, Padova, Italy; Ministero dell'Istruzione, dell'Universita e della Ricerca (MIUR), Rome, Italy	Associazione Italiana Ricerca Cancro (AIRC), Milan, Italy(Fondazione AIRC per la ricerca sul cancro); Fondazione CariPaRo, Padova, Italy(Fondazione Cariparo); Ministero dell'Istruzione, dell'Universita e della Ricerca (MIUR), Rome, Italy(Ministry of Education, Universities and Research (MIUR))	This work was supported by Associazione Italiana Ricerca Cancro (AIRC), Milan, Italy; Fondazione CariPaRo, Padova, Italy; Ministero dell'Istruzione, dell'Universita e della Ricerca (MIUR), Rome, Italy.	Al-Hajj M, 2003, P NATL ACAD SCI USA, V100, P3983, DOI 10.1073/pnas.0530291100; Aranha MM, 2011, PLOS ONE, V6, DOI 10.1371/journal.pone.0021396; ARUFFO A, 1990, CELL, V61, P1303, DOI 10.1016/0092-8674(90)90694-A; Bai XY, 2011, J AM SOC NEPHROL, V22, P1252, DOI 10.1681/ASN.2010040367; Bao B, 2012, PLOS ONE, V7, DOI 10.1371/journal.pone.0050165; Bao B, 2012, PLOS ONE, V7, DOI 10.1371/journal.pone.0…	159	33	34	0	12	HINDAWI LTD	LONDON	ADAM HOUSE, 3RD FLR, 1 FITZROY SQ, LONDON, W1T 5HF, ENGLAND	1942-0900	1942-0994		OXID MED CELL LONGEV	Oxidative Med. Cell. Longev.		2015	2015
J	Karnovsky, A; Weymouth, T; Hull, T; Tarcea, VG; Scardoni, G; Laudanna, C; Sartor, MA; Stringer, KA; Jagadish, HV; Burant, C; Athey, B; Omenn, GS				Karnovsky, Alla; Weymouth, Terry; Hull, Tim; Tarcea, V. Glenn; Scardoni, Giovanni; Laudanna, Carlo; Sartor, Maureen A.; Stringer, Kathleen A.; Jagadish, H. V.; Burant, Charles; Athey, Brian; Omenn, Gilbert S.			Metscape 2 bioinformatics tool for the analysis and visualization of metabolomics and gene expression data	BIOINFORMATICS			English	Article							ACUTE LUNG INJURY; PANCREATIC DUCTAL ADENOCARCINOMA; NUCLEAR-MAGNETIC-RESONANCE; OXIDATIVE LIPIDOMICS; NETWORK; CANCER; RECONSTRUCTION; GENOME; PHOSPHATIDYLSERINE; INFLAMMATION	Motivation: Metabolomics is a rapidly evolving field that holds promise to provide insights into genotype-phenotype relationships in cancers, diabetes and other complex diseases. One of the major informatics challenges is providing tools that link metabolite data with other types of high-throughput molecular data (e.g. transcriptomics, proteomics), and incorporate prior knowledge of pathways and …	[Karnovsky, Alla; Weymouth, Terry; Hull, Tim; Sartor, Maureen A.; Jagadish, H. V.; Burant, Charles; Athey, Brian; Omenn, Gilbert S.] Univ Michigan, Ctr Computat Med & Bioinformat, Ann Arbor, MI 48109 USA; [Karnovsky, Alla; Weymouth, Terry; Hull, Tim; Tarcea, V. Glenn; Sartor, Maureen A.; Jagadish, H. V.; Burant, Charles; Athey, Brian; Omenn, Gilbert S.] Univ Michigan, Natl Ctr Integrat Biomed Inf…		Karnovsky, A (通讯作者)，Univ Michigan, Ctr Computat Med & Bioinformat, Ann Arbor, MI 48109 USA.	akarnovs@umich.edu	Sartor, Maureen/L-2902-2019	Athey, Brian/0000-0002-9793-535X; Stringer, Kathleen/0000-0003-0238-7774; Burant, Charles/0000-0001-9189-5003; Omenn, Gilbert S./0000-0002-8976-6074	National Institutes of Health [U54DA21519]; Michigan Diabetes Research and Training Center; Fondazione Cariveron; Michigan Nutrition Obesity Research Center [5P30DK089503, 5R01DK079084]; [NIHP30ES017885]; NATIONAL INSTITUTE OF DIABETES AND DIGESTIVE AND KIDNEY DISEASES [R01DK079084, R01DK077200, P30DK089503, P30DK020572] Funding Source: NIH RePORTER; NATIONAL INSTITUTE OF ENVIRONMENTAL HEALTH SCI…	National Institutes of Health(United States Department of Health & Human ServicesNational Institutes of Health (NIH) - USA); Michigan Diabetes Research and Training Center; Fondazione Cariveron; Michigan Nutrition Obesity Research Center; ; NATIONAL INSTITUTE OF DIABETES AND DIGESTIVE AND KIDNEY DISEASES(United States Department of Health & Human ServicesNational Institutes of Health (NIH) - USAN…	National Institutes of Health (U54DA21519); Michigan Diabetes Research and Training Center Pilot and Feasibility Grant (to A. K.); Fondazione Cariveron (to C. L.); NIHP30ES017885 (to M. A. S. and G.S.O.); Michigan Nutrition Obesity Research Center (5P30DK089503) and 5R01DK079084 (to C.B. and B.A.).	Andresen M, 2008, MEDIAT INFLAMM, V2008, DOI 10.1155/2008/168652; Badea L, 2008, HEPATO-GASTROENTEROL, V55, P2016; Bathe OF, 2011, CANCER EPIDEM BIOMAR, V20, P140, DOI 10.1158/1055-9965.EPI-10-0712; Biswas SK, 2009, MOL ASPECTS MED, V30, P60, DOI 10.1016/j.mam.2008.07.001; Chiarla C, 2004, AMINO ACIDS, V27, P97, DOI 10.1007/s00726-004-0064-x; Collisson EA, 2011, NAT MED, V17, P500, DOI 10.1038/nm…	45	265	266	1	45	OXFORD UNIV PRESS	OXFORD	GREAT CLARENDON ST, OXFORD OX2 6DP, ENGLAND	1367-4803	1460-2059		BIOINFORMATICS	Bioinformatics	FEB 1	2012	28	3
J	Dimitrov-Markov, S; Perales-Paton, J; Bockorny, B; Dopazo, A; Munoz, M; Banos, N; Bonilla, V; Menendez, C; Duran, Y; Huang, L; Perea, S; Muthuswamy, SK; Al-Shahrour, F; Lopez-Casas, PP; Hidalgo, M				Dimitrov-Markov, Spas; Perales-Paton, Javier; Bockorny, Bruno; Dopazo, Ana; Munoz, Manuel; Banos, Natalia; Bonilla, Victoria; Menendez, Camino; Duran, Yolanda; Huang, Ling; Perea, Sofia; Muthuswamy, Senthil K.; Al-Shahrour, Fatima; Lopez-Casas, Pedro P.; Hidalgo, Manuel			Discovery of New Targets to Control Metastasis in Pancreatic Cancer by Single-cell Transcriptomics Analysis of Circulating Tumor Cells	MOLECULAR CANCER THERAPEUTICS			English	Article							GEMCITABINE; FOLFIRINOX; INHIBITOR; SURVIVIN; PLATFORM	Metastasis development is the leading cause of cancer-related mortality in pancreatic ductal adenocarcinoma (PDAC) and yet, few predinical systems to recapitulate its full spreading process are available. Thus, modeling of tumor progression to metastasis is urgently needed. In this work, we describe the generation of highly metastatic PDAC patient-derived xenograft (PDX) mouse models and subseque…	[Dimitrov-Markov, Spas; Munoz, Manuel; Banos, Natalia; Bonilla, Victoria; Menendez, Camino; Duran, Yolanda; Perea, Sofia; Lopez-Casas, Pedro P.; Hidalgo, Manuel] Spanish Natl Canc Res Ctr CNIO, GI Canc Clin Res Unit, Melchor Fernandez Almagro 3, Madrid 28029, Spain; [Perales-Paton, Javier; Al-Shahrour, Fatima] Spanish Natl Canc Res Ctr CNIO, Bioinformat Unit, Melchor Fernandez Almagro 3, Madrid 2…		Lopez-Casas, PP (通讯作者)，Spanish Natl Canc Res Ctr CNIO, GI Canc Clin Res Unit, Melchor Fernandez Almagro 3, Madrid 28029, Spain.; Al-Shahrour, F (通讯作者)，Spanish Natl Canc Res Ctr CNIO, Bioinformat Unit, Melchor Fernandez Almagro 3, Madrid 28029, Spain.; Hidalgo, M (通讯作者)，New York Presbyterian Hospital, Weill Cornell Med Ctr, 1305 York Ave,Room Y741, New York, NY 10021 USA.	falshahrour@cnio.es; pplopez@cnio.es; mah4006@med.cornell.edu	huang, ling/ABB-1647-2020; Muthuswamy, Senthil K/AGY-2834-2022; Dopazo, Ana/N-1159-2014	Muthuswamy, Senthil K/0000-0001-6564-9634; Perales-Paton, Javier/0000-0003-0780-6683; Lopez-Casas, Pedro P./0000-0001-9866-7361; Munoz Cerda, Manuel/0000-0003-2441-7479; Dopazo, Ana/0000-0002-4910-1684; Markov, Spas/0000-0002-1297-5986; Menendez, Maria del Camino/0000-0002-3535-2490	FPI fellowship from the Spanish Ministry of Economy and Competitiveness [BES-2012-055779]; Instituto de Salud Carlos III (ISCIII); Spanish National Bioinformatics Institute (ELIXIR-ES, INB) grant [PT17/0009/0011 -ISCIII-SGEFI/ERDF]; Marie-Curie Career Integration grant [CIG334361]; Severo Ochoa FPI grant doctoral fellowship by the Spanish Ministry of Science and Innovation	FPI fellowship from the Spanish Ministry of Economy and Competitiveness(Spanish Government); Instituto de Salud Carlos III (ISCIII)(Instituto de Salud Carlos IIIEuropean Commission); Spanish National Bioinformatics Institute (ELIXIR-ES, INB) grant; Marie-Curie Career Integration grant; Severo Ochoa FPI grant doctoral fellowship by the Spanish Ministry of Science and Innovation	S. Dimitrov-Markov was the recipient of an FPI fellowship from the Spanish Ministry of Economy and Competitiveness (BES-2012-055779). CNIO Bioinformatics Unit was supported by the Instituto de Salud Carlos III (ISCIII); Spanish National Bioinformatics Institute (ELIXIR-ES, INB) grant (PT17/0009/0011 -ISCIII-SGEFI/ERDF); Marie-Curie Career Integration grant (CIG334361); and J. Perales-Paton was su…	Allard WJ, 2004, CLIN CANCER RES, V10, P6897, DOI 10.1158/1078-0432.CCR-04-0378; Allaway RJ, 2016, ONCOTARGET, V7, P17087, DOI 10.18632/oncotarget.7718; Altieri DC, 2013, CANCER LETT, V332, P225, DOI 10.1016/j.canlet.2012.03.005; Bardeesy N, 2006, GENE DEV, V20, P3130, DOI 10.1101/gad.1478706; Carpinelli P, 2007, MOL CANCER THER, V6, P3158, DOI 10.1158/1535-7163.MCT-07-0444; Chen S, 2018, ONCOL L…	35	13	14	4	34	AMER ASSOC CANCER RESEARCH	PHILADELPHIA	615 CHESTNUT ST, 17TH FLOOR, PHILADELPHIA, PA 19106-4404 USA	1535-7163	1538-8514		MOL CANCER THER	Mol. Cancer Ther.	AUG	2020	19	8
J	Mallela, K; Kumar, A				Mallela, Karthik; Kumar, Arun			Role of TSC1 in physiology and diseases	MOLECULAR AND CELLULAR BIOCHEMISTRY			English	Article						TSC1; Hamartin; TSC; PI3K; AKT; MTOR; Cancer; Cell proliferation; Migration; miRNAs		Since its initial discovery as the gene altered in Tuberous Sclerosis Complex (TSC), an autosomal dominant disorder, the interest in TSC1 (Tuberous Sclerosis Complex 1) has steadily risen. TSC1, an essential component of the pro-survival PI3K/AKT/MTOR signaling pathway, plays an important role in processes like development, cell growth and proliferation, survival, autophagy and cilia development …	[Mallela, Karthik; Kumar, Arun] Indian Inst Sci, Dept Mol Reprod Dev & Genet, Bangalore 560012, Karnataka, India		Kumar, A (通讯作者)，Indian Inst Sci, Dept Mol Reprod Dev & Genet, Bangalore 560012, Karnataka, India.	arunk@iisc.ac.in		Mallela, Karthik/0000-0003-3330-955X; Kumar, Arun/0000-0003-0537-6560	Department of Biotechnology, New Delhi [BT/PR10272/BRB/10/1266/2013]; DBT; DST-FIST [SR/FST/LS11-036/2014(C)]; UGC-SAP [F.4.13/2018/DRS-III (SAP-II)]	Department of Biotechnology, New Delhi(Department of Biotechnology (DBT) India); DBT(Department of Biotechnology (DBT) India); DST-FIST(Department of Science & Technology (India)); UGC-SAP(University Grants Commission, India)	This work was financially supported by the Department of Biotechnology, New Delhi (Grant#BT/PR10272/BRB/10/1266/2013) to AK and a junior research fellowship from DBT to KM. We also thank DST-FIST [SR/FST/LS11-036/2014(C)] and UGC-SAP [F.4.13/2018/DRS-III (SAP-II)] for financial support.	Adhikari D, 2010, HUM MOL GENET, V19, P397, DOI 10.1093/hmg/ddp483; Ali M, 2003, GENE, V320, P145, DOI 10.1016/S0378-1119(03)00821-7; Astrinidis A, 2006, HUM MOL GENET, V15, P287, DOI 10.1093/hmg/ddi444; Astrinidis A, 2003, J BIOL CHEM, V278, P51372, DOI 10.1074/jbc.M303956200; Benhamron S, 2011, EUR J IMMUNOL, V41, P2390, DOI 10.1002/eji.201041336; Benvenuto G, 2000, ONCOGENE, V19, P6306, DOI 10…	144	5	5	1	5	SPRINGER	DORDRECHT	VAN GODEWIJCKSTRAAT 30, 3311 GZ DORDRECHT, NETHERLANDS	0300-8177	1573-4919		MOL CELL BIOCHEM	Mol. Cell. Biochem.	JUN	2021	476	6
J	Greer, JB; Greer, P; Sandhu, BS; Alkaade, S; Wilcox, CM; Anderson, MA; Sherman, S; Gardner, TB; Lewis, MD; Guda, NM; Muniraj, T; Conwell, D; Cote, GA; Forsmark, CE; Banks, PA; Tang, G; Stello, K; Gelrud, A; Brand, RE; Slivka, A; Whitcomb, DC; Yadav, D				Greer, Julia B.; Greer, Phil; Sandhu, Bimaljit S.; Alkaade, Samer; Wilcox, C. Mel; Anderson, Michelle A.; Sherman, Stuart; Gardner, Timothy B.; Lewis, Michele D.; Guda, Nalini M.; Muniraj, Thiruvengadam; Conwell, Darwin; Cote, Gregory A.; Forsmark, Christopher E.; Banks, Peter A.; Tang, Gong; Stello, Kim; Gelrud, Andres; Brand, Randall E.; Slivka, Adam; Whitcomb, David C.; Yadav, Dhiraj			Nutrition and Inflammatory Biomarkers in Chronic Pancreatitis Patients	NUTRITION IN CLINICAL PRACTICE			English	Article						chronic pancreatitis; inflammation; malabsorption; micronutrient deficiency; pancreatic enzyme replacement therapy; steatorrhea	FAT-SOLUBLE VITAMINS; C-REACTIVE PROTEIN; MICRONUTRIENT ANTIOXIDANT STATUS; BONE-MINERAL DENSITY; BODY-MASS INDEX; OXIDATIVE STRESS; RISK-FACTORS; MALNUTRITION; CANCER; DEFICIENCY	Background Chronic pancreatitis (CP) patients frequently experience malabsorption and maldigestion, leading to micronutrient and macronutrient deficiencies. Comorbid diabetes and lifestyle habits, such as alcohol consumption, may impact nutrition status. Methods We compared micronutrient antioxidant, bone metabolism, serum protein, and inflammatory marker levels in 301 CP patients and 266 control…	[Greer, Julia B.; Greer, Phil; Stello, Kim; Brand, Randall E.; Slivka, Adam; Whitcomb, David C.; Yadav, Dhiraj] Univ Pittsburgh, Dept Med, Pittsburgh, PA USA; [Sandhu, Bimaljit S.] St Marys Hosp, Richmond, VA USA; [Alkaade, Samer] St Louis Univ, Dept Med, St Louis, MO 63103 USA; [Wilcox, C. Mel] Univ Alabama Birmingham, Dept Med, Birmingham, AL 35294 USA; [Anderson, Michelle A.] Univ Michigan, De…		Greer, JB (通讯作者)，Univ Pittsburgh, Sch Med, Dept Med, Div Gastroenterol Hepatol & Nutr, 3708 5th Ave,Suite 401-3, Pittsburgh, PA 15213 USA.	greerjb@upmc.edu		Greer, Phil/0000-0003-2266-4265; Lewis, Michele/0000-0001-5465-5211	NATIONAL CENTER FOR ADVANCING TRANSLATIONAL SCIENCES [UL1TR001863] Funding Source: NIH RePORTER; NATIONAL INSTITUTE OF DIABETES AND DIGESTIVE AND KIDNEY DISEASES [P30DK079626, U01DK108306] Funding Source: NIH RePORTER	NATIONAL CENTER FOR ADVANCING TRANSLATIONAL SCIENCES(United States Department of Health & Human ServicesNational Institutes of Health (NIH) - USANIH National Center for Advancing Translational Sciences (NCATS)); NATIONAL INSTITUTE OF DIABETES AND DIGESTIVE AND KIDNEY DISEASES(United States Department of Health & Human ServicesNational Institutes of Health (NIH) - USANIH National Institute of Diab…		Baeten JM, 2004, AM J CLIN NUTR, V79, P218; BAUERNFEIND JC, 1974, AM J CLIN NUTR, V27, P234, DOI 10.1093/ajcn/27.3.234; Beyer G, 2017, GASTROENTEROLOGY, V153, P1544, DOI 10.1053/j.gastro.2017.08.073; Bharadwaj S, 2016, GASTROENTEROL REP, V4, P272, DOI 10.1093/gastro/gow013; Blecker U, 1999, Pediatr Rev, V20, P394; BRAGANZA JM, 1993, SCAND J GASTROENTERO, V28, P1098, DOI 10.3109/00365529309098316;…	83	12	12	0	13	WILEY	HOBOKEN	111 RIVER ST, HOBOKEN 07030-5774, NJ USA	0884-5336	1941-2452		NUTR CLIN PRACT	Nutr. Clin. Pract.	JUN	2019	34	3
J	Bartos, D; Bartos, A; Irimie, A; Szabo, B; Breazu, C; Tabaran, F; Fit, AM; Matea, C; Iancu, C				Bartos, Dana; Bartos, Adrian; Irimie, Alexandru; Szabo, Bianca; Breazu, Caius; Tabaran, Flaviu; Fit, Ana Maria; Matea, Cristian; Iancu, Cornel			Ex-vivo model of colon cancer in normothermic conditions: Applications in nanomedicine	PARTICULATE SCIENCE AND TECHNOLOGY			English	Article						Colorectal cancer; experimental model; ex-vivo; gold nanoparticles; passive targeting	GOLD NANOPARTICLES; PANCREATIC-CANCER; DRUG-DELIVERY; MOUSE MODELS; STATISTICS; NANOTECHNOLOGY; THERAPEUTICS; DIAGNOSTICS; LIPOSOMES	Colorectal cancer is one of the most accessible experimental models for the study of neoplasia, being widely used in experimental nanomedicine. Although in-vitro and in-vivo models are available and commonly used in this field, the experimental results cannot accurately predict the clinical efficiency of the tested nanobioconjugate. Ex-vivo models are particularly important in research, providing…	[Bartos, Dana; Bartos, Adrian; Iancu, Cornel] Reg Inst Gastroenterol & Hepatol, Dept Surg, Croitorilor St 19-21, Cluj Napoca 400162, Romania; [Bartos, Dana; Szabo, Bianca] UMF Iuliu Hatieganu, Anat & Embriol Dept, Cluj Napoca, Romania; [Irimie, Alexandru] Inst Oncol, Dept Surg, Cluj Napoca, Romania; [Irimie, Alexandru] UMF Iuliu Hatieganu, Oncol Surg & Gynecol Dept, Cluj Napoca, Romania; [Szabo, …		Bartos, A (通讯作者)，Reg Inst Gastroenterol & Hepatol, Dept Surg, Croitorilor St 19-21, Cluj Napoca 400162, Romania.	bartos.adi@gmail.com	IANCU, DANA MONICA/AAA-4558-2019; IANCU, CORNEL/AAJ-5315-2021; SZABO, BIANCA/I-7698-2019; Breazu, Caius/AAU-1940-2020; Tabaran, Flaviu/D-8562-2011; Matea, Cristian-Tudor/AAF-7008-2021	IANCU, DANA MONICA/0000-0002-7523-4747; Tabaran, Flaviu/0000-0001-5744-0451; Matea, Cristian-Tudor/0000-0002-5036-3454; IANCU, CORNEL/0000-0001-7100-8729; Szabo, Bianca/0000-0002-2605-8513; BARTOS, ADRIAN/0000-0003-3177-9232	European Social Found, Human Resources Development Operational Program [POSDRU/159/1.5/S/138776]	European Social Found, Human Resources Development Operational Program	This paper was published under the frame of European Social Found, Human Resources Development Operational Program 2007-2013, project no. POSDRU/159/1.5/S/138776 (Dana Bartos).	Bajaj G., 2013, NANOPARTICULATE DRUG, P12; Bartos D., 2015, ROMANIAN J FUNCTIONA, V14, P155; Bertrand N, 2014, ADV DRUG DELIVER REV, V66, P2, DOI 10.1016/j.addr.2013.11.009; Brown SD, 2010, J AM CHEM SOC, V132, P4678, DOI 10.1021/ja908117a; Ding WC, 2015, CHEMPHYSCHEM, V16, P447, DOI 10.1002/cphc.201402648; Eck W, 2008, ACS NANO, V2, P2263, DOI 10.1021/nn800429d; Ediriwickrema A, 2015, ACS BIOMAT…	31	1	1	1	5	TAYLOR & FRANCIS INC	PHILADELPHIA	530 WALNUT STREET, STE 850, PHILADELPHIA, PA 19106 USA	0272-6351	1548-0046		PARTICUL SCI TECHNOL	Part. Sci. Technol.		2016	34	5
J	Oladimeji, PO; Wright, WC; Wu, J; Chen, TS				Oladimeji, Peter O.; Wright, William C.; Wu, Jing; Chen, Taosheng			RNA interference screen identifies NAA10 as a regulator of PXR transcription	BIOCHEMICAL PHARMACOLOGY			English	Article						PXR; Xenobiotic receptor; Transcriptional regulation; Gene expression	PREGNANE-X-RECEPTOR; DRUG-METABOLISM; GENE; EXPRESSION; MICROARRAY; RESISTANCE; PROMOTER; BINDING; CANCER; CAR	The pregnane X receptor (PXR) is a principal xenobiotic receptor crucial in the detection, detoxification, and clearance of toxic substances from the body. PXR plays a vital role in the metabolism and disposition of drugs, and elevated PXR levels contribute to cancer drug resistance. Therefore, to modulate PXR activity and mitigate drug resistance, it is imperative to fully understand its regulat…	[Oladimeji, Peter O.; Wright, William C.; Wu, Jing; Chen, Taosheng] St Jude Childrens Res Hosp, Dept Chem Biol & Therapeut, MS 1000,262 Danny Thomas Pl, Memphis, TN 38105 USA; [Wright, William C.; Chen, Taosheng] Univ Tennessee, Hlth Sci Ctr, Integrated Biomed Sci Program, Memphis, TN 38163 USA		Chen, TS (通讯作者)，St Jude Childrens Res Hosp, Dept Chem Biol & Therapeut, MS 1000,262 Danny Thomas Pl, Memphis, TN 38105 USA.	taosheng.chen@stjude.org	Chen, Taosheng/I-6351-2013	Chen, Taosheng/0000-0001-6420-3809; Oladimeji, Peter/0000-0003-2050-5949	ALSAC; St. Jude Children's Research Hospital; National Institutes of Health [RO1-GM110034, R35-GM118041, P30-CA21765]; NATIONAL CANCER INSTITUTE [P30CA021765] Funding Source: NIH RePORTER; NATIONAL INSTITUTE OF GENERAL MEDICAL SCIENCES [R35GM118041, R01GM110034] Funding Source: NIH RePORTER	ALSAC(American Lebanese Syrian Associated Charities (ALSAC)); St. Jude Children's Research Hospital; National Institutes of Health(United States Department of Health & Human ServicesNational Institutes of Health (NIH) - USA); NATIONAL CANCER INSTITUTE(United States Department of Health & Human ServicesNational Institutes of Health (NIH) - USANIH National Cancer Institute (NCI)); NATIONAL INSTITUT…	We thank Drs. Yueming Wang and Jonathan Low for their assistance with protocol optimization and valuable advice. We are grateful to Dr. Nisha Badders (St. Jude Department of Scientific Editing) for editing the manuscript and to other members of the Chen research laboratory for valuable discussions of the paper. We thank the following scientists for providing reagents through Addgene: Dmitri Wiede…	Aouabdi S, 2006, DRUG METAB DISPOS, V34, P138, DOI 10.1124/dmd.105.006064; Atkinson TJ, 2014, COMPUT STRUCT BIOTEC, V9, DOI 10.5936/csbj.201401001; Banerjee M, 2016, BIOCHEM PHARMACOL, V104, P131, DOI 10.1016/j.bcp.2016.02.009; Chai XJ, 2013, EXPERT OPIN DRUG MET, V9, P253, DOI 10.1517/17425255.2013.754010; Dorfel MJ, 2015, GENE, V567, P103, DOI 10.1016/j.gene.2015.04.085; Dubrac S, 2010, J IMMUN…	46	6	6	0	0	PERGAMON-ELSEVIER SCIENCE LTD	OXFORD	THE BOULEVARD, LANGFORD LANE, KIDLINGTON, OXFORD OX5 1GB, ENGLAND	0006-2952	1873-2968		BIOCHEM PHARMACOL	Biochem. Pharmacol.	FEB	2019	160
J	Zhang, XY; Ogihara, T; Zhu, M; Gantumur, D; Li, Y; Mizoi, K; Kamioka, H; Tsushima, Y				Zhang, Xieyi; Ogihara, Takuo; Zhu, Min; Gantumur, Dolgormaa; Li, Yang; Mizoi, Kenta; Kamioka, Hiroki; Tsushima, Yoshito			Effect of metformin on F-18-fluorodeoxyglucose uptake and positron emission tomographic imaging	BRITISH JOURNAL OF RADIOLOGY			English	Review							GLUCOSE-METABOLISM; F-18-FDG PET; FDG-PET/CT; SPATIAL MEMORY; SYSTEM; DISCONTINUATION; ACCUMULATION; ENHANCEMENT; STANDARDS; THERAPY	Metformin is widely used to treat diabetes, but induces changes in glucose uptake in both normal organs and tumors. Here, we review the effects of metformin on the uptake of F-18-fludeoxyglucose (F-18-FDG) in tissues and tumors, and its influence on F-18-FDG positron emission tomographic imaging (F-18-FDG PET), as well as the mechanisms involved. This is an important issue, because metformin has …	[Zhang, Xieyi; Ogihara, Takuo; Mizoi, Kenta; Kamioka, Hiroki] Takasaki Univ Hlth & Welf, Fac Pharm, Dept Pharmacol, Lab Biopharmaceut, Takasaki, Gunma, Japan; [Zhang, Xieyi; Tsushima, Yoshito] Gunma Univ, Grad Sch Med, Dept Diagnost Radiol & Nucl Med, Maebashi, Gunma, Japan; [Zhang, Xieyi; Ogihara, Takuo; Kamioka, Hiroki] Takasaki Univ Hlth & Welf, Grad Sch Pharmaceut Sci, Lab Clin Pharmacokinet,…		Zhang, XY (通讯作者)，Takasaki Univ Hlth & Welf, Fac Pharm, Dept Pharmacol, Lab Biopharmaceut, Takasaki, Gunma, Japan.; Zhang, XY (通讯作者)，Gunma Univ, Grad Sch Med, Dept Diagnost Radiol & Nucl Med, Maebashi, Gunma, Japan.; Zhang, XY (通讯作者)，Takasaki Univ Hlth & Welf, Grad Sch Pharmaceut Sci, Lab Clin Pharmacokinet, Takasaki, Gunma, Japan.	x-zhang@takasaki-u.ac.jp			Otsuka Toshimi Scholarship Foundation	Otsuka Toshimi Scholarship Foundation(Otsuka Pharmaceutical)	The primary author is grateful to the Otsuka Toshimi Scholarship Foundation for supporting his graduate studies. The authors thank the staff of Shanghai Pudong Weifang Community Health Service Center for reviewing the manuscript.	Abbatecola AM, 2010, DIABETES CARE, V33, P1706, DOI 10.2337/dc09-2030; Aksoz E, 2019, PHARMACOL REP, V71, P818, DOI 10.1016/j.pharep.2019.04.015; [Anonymous], 2015, DIABETES CARE, V38, pS8, DOI 10.2337/dc15-S005; [Anonymous], 2012, DIABETES CARE, V35, pS11, DOI [10.2337/dc12-s011, 10.2337/dc35-S011, 10.2337/dc12-s004]; Bahler L, 2017, PLOS ONE, V12, DOI 10.1371/journal.pone.0176242; Bailey CJ, 19…	61	1	1	2	2	BRITISH INST RADIOLOGY	LONDON	48-50 ST JOHN ST, LONDON, ENGLAND	0007-1285	1748-880X		BRIT J RADIOL	Br. J. Radiol.		2022	95	1130
J	Carnesecchi, S; Schneider, Y; Ceraline, J; Duranton, B; Gosse, F; Seiler, N; Raul, F				Carnesecchi, S; Schneider, Y; Ceraline, J; Duranton, B; Gosse, F; Seiler, N; Raul, F			Geraniol, a component of plant essential oils, inhibits growth and polyamine biosynthesis in human colon cancer cells	JOURNAL OF PHARMACOLOGY AND EXPERIMENTAL THERAPEUTICS			English	Article							MONOTERPENE PERILLYL ALCOHOL; D-LIMONENE; DIETARY ISOPRENOIDS; PANCREATIC-CANCER; CHEMOPREVENTION; VEGETABLES; FRUIT; CARCINOGENESIS; CHEMOTHERAPY; METHYLATION	Geraniol and other monoterpenes found in essential oils of fruits and herbs have been suggested to represent a new class of agents for cancer chemoprevention. As a first step in clarifying the mode of action of geraniol on colon carcinogenesis, we studied its effects on the growth of a human colon cancer cell line (Caco-2). Geraniol (400 muM) caused a 70% inhibition of cell growth, with cells acc…	IRCAD, Lab Nutr Chemoprevent Digest Oncol, F-67091 Strasbourg, France; IRCAD, Oncol Mol Lab, F-67091 Strasbourg, France		Raul, F (通讯作者)，IRCAD, Lab Nutr Chemoprevent Digest Oncol, 1 Pl Hop,BP 426, F-67091 Strasbourg, France.	francis.raul@ircad.u-strasbg.fr		CERALINE, Jocelyn/0000-0001-6476-8797				Aziz N, 1999, MOL CELL BIOL, V19, P1101; Bardon S, 1998, NUTR CANCER, V32, P1, DOI 10.1080/01635589809514708; BLOCK G, 1992, NUTR CANCER, V18, P1, DOI 10.1080/01635589209514201; Burke YD, 1997, LIPIDS, V32, P151, DOI 10.1007/s11745-997-0019-y; CLARKE S, 1992, ANNU REV BIOCHEM, V61, P355, DOI 10.1146/annurev.bi.61.070192.002035; COHEN SS, 1998, GUIDE POLYAMINES, P184; Crick DC, 1998, J NEUROCHEM, …	32	144	153	1	22	AMER SOC PHARMACOLOGY EXPERIMENTAL THERAPEUTICS	BETHESDA	9650 ROCKVILLE PIKE, BETHESDA, MD 20814-3995 USA	0022-3565	1521-0103		J PHARMACOL EXP THER	J. Pharmacol. Exp. Ther.	JUL	2001	298	1
J	Zhang, DG; Tang, XY; Tang, N; Huang, F; Chen, ZY; Shi, GJ				Zhang, Deguo; Tang, Xueying; Tang, Nan; Huang, Fei; Chen, Zengyin; Shi, Guangjun			Review of Research on the Role of Irisin in Tumors	ONCOTARGETS AND THERAPY			English	Review						irisin; cancer; diagnosis; treatment	CELL-PROLIFERATION; OSTEOPOROTIC FRACTURES; PANCREATIC-CANCER; MYOKINE IRISIN; WHITE FAT; BONE; EXPRESSION; SERUM; INVASION; HORMONE	Irisin is a newly discovered exercise-induced cytokine, produced by the proteolytic hydrolysis of fibronectin type III domain-containing protein 5 (FNDC5). Irisin is widely distributed in the human body and is involved in the browning of white adipose tissue, improving insulin resistance, improving cognitive function, and regulating bone metabolism. Recent studies have shown that irisin concentra…	[Zhang, Deguo; Tang, Nan; Chen, Zengyin] Qingdao Univ, Dept Hepatobiliary Surg, Affiliated Qingdao Chengyang Dist Peoples Hosp, 600 Changcheng Rd, Qingdao 266109, Shandong, Peoples R China; [Zhang, Deguo; Tang, Xueying; Shi, Guangjun] Qingdao Univ, Dept Hepatobiliary Surg, Affiliated Qingdao Municipal Hosp, 1 Jiao Zhou Rd, Qingdao 266000, Shandong, Peoples R China; [Huang, Fei] Qianxinan Peoples …		Chen, ZY (通讯作者)，Qingdao Univ, Dept Hepatobiliary Surg, Affiliated Qingdao Chengyang Dist Peoples Hosp, 600 Changcheng Rd, Qingdao 266109, Shandong, Peoples R China.; Shi, GJ (通讯作者)，Qingdao Univ, Dept Hepatobiliary Surg, Affiliated Qingdao Municipal Hosp, 1 Jiao Zhou Rd, Qingdao 266000, Shandong, Peoples R China.	cyrmyygdwk@126.com; zdg512198040@gmail.com			Shandong Province Key Research and Development Project [2018GSF118057]; Qingdao Science and Technology Bureau Project [196-2-58-cg]; Qingdao Livelihood Science and Technology Project [17-3-3-40-nsh]; Qingdao Outstanding Health Professional Development Fund	Shandong Province Key Research and Development Project; Qingdao Science and Technology Bureau Project; Qingdao Livelihood Science and Technology Project; Qingdao Outstanding Health Professional Development Fund	This work was supported by the Shandong Province Key Research and Development Project (#2018GSF118057), Qingdao Science and Technology Bureau Project (#196-2-58-cg), Qingdao Livelihood Science and Technology Project (#17-3-3-40-nsh), and Qingdao Outstanding Health Professional Development Fund.	Altay DU, 2018, INT BRAZ J UROL, V44, P734, DOI [10.1590/s1677-5538.ibju.2017.0404, 10.1590/S1677-5538.IBJU.2017.0404]; Altay DU, 2016, QJM-INT J MED, V109, P785, DOI 10.1093/qjmed/hcw074; Anastasilakis AD, 2014, OSTEOPOROSIS INT, V25, P1633, DOI 10.1007/s00198-014-2673-x; Aslan Rahmi, 2020, Asian Pac J Cancer Prev, V21, P505, DOI 10.31557/APJCP.2020.21.2.505; Aydin S, 2016, BIOTECH HISTOCHEM, V9…	51	13	13	2	12	DOVE MEDICAL PRESS LTD	ALBANY	PO BOX 300-008, ALBANY, AUCKLAND 0752, NEW ZEALAND	1178-6930			ONCOTARGETS THER	OncoTargets Ther.		2020	13
J	O'Driscoll, L				O'Driscoll, Lorraine			The emerging world of microRNAs	ANTICANCER RESEARCH			English	Review						microRNA (miRNA); small RNA; post-transcriptional regulation; development; viral infection; insulin-secretion; cancer; review	MESSENGER-RNA DECAY; GENE-EXPRESSION; COMPUTATIONAL IDENTIFICATION; MAMMALIAN MICRORNAS; MICROARRAY ANALYSIS; REDUCED EXPRESSION; IN-VIVO; TARGET; CANCER; BIOGENESIS	MicroRNAs (miRNAs) are a family of naturally occurring, evolutionary conserved, small (approximately 19-23 nucleotides), non-protein-coding RNA molecules that generally negatively regulate post-transcriptional gene expression. miRNAs are estimated to account for > 3% of all human genes and to control expression of thousands of target mRNAs, with multiple miRNAs targeting each mRNA. A role for miR…	Dublin City Univ, Natl Inst Cellular Biotechnol, Dublin 9, Ireland		O'Driscoll, L (通讯作者)，Dublin City Univ, Natl Inst Cellular Biotechnol, Dublin 9, Ireland.	Lorraine.odriscoll@dcu.ie		O'Driscoll, Lorraine/0000-0002-9860-8262				Allawi HT, 2004, RNA, V10, P1153, DOI 10.1261/rna.5250604; Ambros V, 2001, CELL, V107, P823, DOI 10.1016/S0092-8674(01)00616-X; Aravin AA, 2003, DEV CELL, V5, P337, DOI 10.1016/S1534-5807(03)00228-4; Babak T, 2004, RNA, V10, P1813, DOI 10.1261/rna.7119904; Bagga S, 2005, CELL, V122, P553, DOI 10.1016/j.cell.2005.07.031; Bandres E, 2006, MOL CANCER, V5, DOI 10.1186/1476-4598-5-29; Barad O, 2004, G…	118	35	35	0	2	INT INST ANTICANCER RESEARCH	ATHENS	EDITORIAL OFFICE 1ST KM KAPANDRITIOU-KALAMOU RD KAPANDRITI, PO BOX 22, ATHENS 19014, GREECE	0250-7005	1791-7530		ANTICANCER RES	Anticancer Res.	NOV-DEC	2006	26	6B
J	Hegde, M; Daimary, UD; Girisa, S; Kumar, A; Kunnumakkara, AB				Hegde, Mangala; Daimary, Uzini Devi; Girisa, Sosmitha; Kumar, Aviral; Kunnumakkara, Ajaikumar B.			Tumor cell anabolism and host tissue catabolism-energetic inefficiency during cancer cachexia	EXPERIMENTAL BIOLOGY AND MEDICINE			English	Review						Glycolysis; gluconeogenesis; cachexia; anorexia; anabolism; catabolism	SKELETAL-MUSCLE; PANCREATIC-CANCER; NUTRITIONAL-STATUS; DOUBLE-BLIND; MEDROXYPROGESTERONE ACETATE; EXTRACELLULAR VESICLES; LUNG-CANCER; METABOLISM; EXPRESSION; SURVIVAL	Cancer-associated cachexia (CC) is a pathological condition characterized by sarcopenia, adipose tissue depletion, and progressive weight loss. CC is driven by multiple factors such as anorexia, excessive catabolism, elevated energy expenditure by growing tumor mass, and inflammatory mediators released by cancer cells and surrounding tissues. In addition, endocrine system, systemic metabolism, an…	[Hegde, Mangala; Daimary, Uzini Devi; Girisa, Sosmitha; Kumar, Aviral; Kunnumakkara, Ajaikumar B.] Indian Inst Technol Guwahati, Dept Biosci & Bioengn, Canc Biol Lab, Gauhati 781039, Assam, India; [Hegde, Mangala; Daimary, Uzini Devi; Girisa, Sosmitha; Kumar, Aviral; Kunnumakkara, Ajaikumar B.] Indian Inst Technol Guwahati, DBT AIST Int Ctr Translat & Environm Res, Gauhati 781039, Assam, India		Kunnumakkara, AB (通讯作者)，Indian Inst Technol Guwahati, Dept Biosci & Bioengn, Canc Biol Lab, Gauhati 781039, Assam, India.; Kunnumakkara, AB (通讯作者)，Indian Inst Technol Guwahati, DBT AIST Int Ctr Translat & Environm Res, Gauhati 781039, Assam, India.	kunnumakkara@iitg.ac.in			DBT-AIST International Center for Translational and Environmental Research (DIACENTER) [BT/BI/14/042/2017]; Science and Engineering Board (SERB)-National Post Doctoral Fellowship (NPDF) [PDF/2021/004053]; Prime Minister's Research Fellowship (PMRF) program, Ministry of Education (MoE), Government of India	DBT-AIST International Center for Translational and Environmental Research (DIACENTER); Science and Engineering Board (SERB)-National Post Doctoral Fellowship (NPDF); Prime Minister's Research Fellowship (PMRF) program, Ministry of Education (MoE), Government of India	The author(s) disclosed receipt of the following financial support for the research, authorship, and/or publication of this article: Authors acknowledge DBT-AIST International Center for Translational and Environmental Research (DIACENTER) awarded to Prof Ajaikumar B. Kunnumakkara (grant number BT/BI/14/042/2017). Mangala Hegde acknowledges Science and Engineering Board (SERB)-National Post Docto…	Acharyya S, 2004, J CLIN INVEST, V114, P370, DOI 10.1172/jci200420174; Anderson LJ, 2021, CLIN NUTR, V40, P978, DOI 10.1016/j.clnu.2020.07.001; [Anonymous], J CLIN ONCOL; [Anonymous], JAMA-J AM MED ASSOC; [Anonymous], CANCER; [Anonymous], BRIT J CANCER; Arends J, 2017, CLIN NUTR, V36, P11, DOI 10.1016/j.clnu.2016.07.015; Argiles JM, 2019, NUTRITION, V66, P11, DOI 10.1016/j.nut.2019.03.012; Argile…	238	0	0	2	2	SAGE PUBLICATIONS LTD	LONDON	1 OLIVERS YARD, 55 CITY ROAD, LONDON EC1Y 1SP, ENGLAND	1535-3702	1535-3699		EXP BIOL MED	Exp. Biol. Med.	MAY	2022	247	9
J	Manoli, SS; Kisor, K; Webb, BA; Barber, DL				Manoli, Sagar S.; Kisor, Kyle; Webb, Bradley A.; Barber, Diane L.			Ethyl isopropyl amiloride decreases oxidative phosphorylation and increases mitochondrial fusion in clonal untransformed and cancer cells	AMERICAN JOURNAL OF PHYSIOLOGY-CELL PHYSIOLOGY			English	Article						cancer metabolism; intracellular pH; lactate; mitochondria; NHE1; oxidative phosphorylation	NA+/H+ EXCHANGER NHE1; METABOLIC HETEROGENEITY; INTRACELLULAR ACIDIFICATION; KINETIC-PARAMETERS; DYSREGULATED PH; DYNAMICS; PHOSPHOFRUCTOKINASE; MACROPINOCYTOSIS; SENSITIVITY; MUSCLE	Many cancer cells, regardless of their tissue origin or genetic landscape, have increased expression or activity of the plasma membrane Na-H exchanger NHE1 and a higher intracellular pH (pHi) compared with untransformed cells. A current perspective that remains to be validated is that increased NHE1 activity and pHi enable a Warburg-like metabolic reprogramming of increased glycolysis and decreas…	[Manoli, Sagar S.; Kisor, Kyle; Barber, Diane L.] Univ Calif San Francisco, Dept Cell & Tissue Biol, San Francisco, CA 94143 USA; [Webb, Bradley A.] West Virginia Univ, Dept Biochem, Morgantown, WV 26506 USA		Barber, DL (通讯作者)，Univ Calif San Francisco, Dept Cell & Tissue Biol, San Francisco, CA 94143 USA.	diane.barber@ucsf.edu			National Institutes of Health [CA937855, CA197855-04S1, 1P30DK098722]	National Institutes of Health(United States Department of Health & Human ServicesNational Institutes of Health (NIH) - USA)	This work was supported by National Institutes of Health Grants CA937855 (to D. L. Barber) and CA197855-04S1 (to K. Kisor). Seahorse Instrumentation was available through the UCSF Mouse Metabolism Core within the Nutrition Obesity Center that is supported by National Institutes of Health grant 1P30DK098722.	AKKERMAN JW, 1974, BIOCHIM BIOPHYS ACTA, V370, P102, DOI 10.1016/0005-2744(74)90036-9; Akram S, 2006, CELL DEATH DIFFER, V13, P628, DOI 10.1038/sj.cdd.4401775; [Anonymous], 2007, CURR OPIN NEPHROL HY, V16, P365, DOI [10.1097/ MNH.0b013-3281bd888d, DOI 10.1097/MNH.0B013-3281BD888D]; Arora R, 2015, ONCOTARGET, V6, P662, DOI 10.18632/oncotarget.2689; Baldini PM, 2003, J LEUKOCYTE BIOL, V73, P502, DO…	68	1	1	1	2	AMER PHYSIOLOGICAL SOC	BETHESDA	9650 ROCKVILLE PIKE, BETHESDA, MD 20814 USA	0363-6143	1522-1563		AM J PHYSIOL-CELL PH	Am. J. Physiol.-Cell Physiol.	JUL	2021	321	1
S	Bravo, R; Parra, V; Gatica, D; Rodriguez, AE; Torrealba, N; Paredes, F; Wang, ZV; Zorzano, A; Hill, JA; Jaimovich, E; Quest, AFG; Lavandero, S		Jeon, KW		Bravo, Roberto; Parra, Valentina; Gatica, Damian; Rodriguez, Andrea E.; Torrealba, Natalia; Paredes, Felipe; Wang, Zhao V.; Zorzano, Antonio; Hill, Joseph A.; Jaimovich, Enrique; Quest, Andrew F. G.; Lavandero, Sergio			Endoplasmic Reticulum and the Unfolded Protein Response: Dynamics and Metabolic Integration	INTERNATIONAL REVIEW OF CELL AND MOLECULAR BIOLOGY, VOL 301	International Review of Cell and Molecular Biology		English	Review; Book Chapter							ER STRESS-RESPONSE; ENDOTHELIAL GROWTH-FACTOR; GLUCOSE-REGULATED STRESS; PANCREATIC BETA-CELLS; INITIATION-FACTOR 2; MITOCHONDRIAL ENERGY-METABOLISM; DISEASE-LINKED MUTATIONS; CHRONIC OXIDATIVE STRESS; RAT KIDNEY MITOCHONDRIA; FACTOR-KAPPA-B	The endoplasmic reticulum (ER) is a dynamic intracellular organelle with multiple functions essential for cellular homeostasis, development, and stress responsiveness. In response to cellular stress, a well-established signaling cascade, the unfolded protein response (UPR), is activated. This intricate mechanism is an important means of re-establishing cellular homeostasis and alleviating the inc…	[Bravo, Roberto; Parra, Valentina; Gatica, Damian; Rodriguez, Andrea E.; Torrealba, Natalia; Paredes, Felipe; Jaimovich, Enrique; Quest, Andrew F. G.; Lavandero, Sergio] Univ Chile, Fac Med, Ctr Mol Studies Cell, Fac Chem & Pharmaceut Sci, Santiago 7, Chile; [Jaimovich, Enrique; Quest, Andrew F. G.; Lavandero, Sergio] Univ Chile, Fac Med, Inst Biomed Sci, Santiago 7, Chile; [Wang, Zhao V.; Hill, …		Lavandero, S (通讯作者)，Univ Chile, Fac Med, Ctr Mol Studies Cell, Fac Chem & Pharmaceut Sci, Santiago 7, Chile.	slavander@uchile.cl	Parra, Valentina M/N-3972-2018; Zorzano, Antonio/R-5479-2018; Bravo-Sagua, Roberto/K-1103-2018; Bravo-Sagua, Roberto/AAG-1245-2019; Jaimovich, Enrique/AAY-7632-2020; Torrealba, Natalia/S-7836-2016; Lavandero, Sergio/B-6001-2013	Parra, Valentina M/0000-0002-0080-6472; Bravo-Sagua, Roberto/0000-0001-8873-8699; Bravo-Sagua, Roberto/0000-0001-8873-8699; Torrealba, Natalia/0000-0001-9321-4873; Lavandero, Sergio/0000-0003-4258-1483; Wang, Zhao/0000-0002-9904-9538; Gatica, Damian/0000-0001-5052-3131	NATIONAL HEART, LUNG, AND BLOOD INSTITUTE [R01HL120732, U01HL100401] Funding Source: NIH RePORTER; NHLBI NIH HHS [R01 HL120732, U01 HL100401] Funding Source: Medline	NATIONAL HEART, LUNG, AND BLOOD INSTITUTE(United States Department of Health & Human ServicesNational Institutes of Health (NIH) - USANIH National Heart Lung & Blood Institute (NHLBI)); NHLBI NIH HHS(United States Department of Health & Human ServicesNational Institutes of Health (NIH) - USANIH National Heart Lung & Blood Institute (NHLBI))		Abel ED, 2011, CARDIOVASC RES, V90, P234, DOI 10.1093/cvr/cvr015; Adham IM, 2005, MOL CELL BIOL, V25, P7657, DOI 10.1128/MCB.25.17.7657-7664.2005; Al-Qusairi L, 2011, SKELET MUSCLE, V1, DOI 10.1186/2044-5040-1-26; Anderson DJ, 2007, NAT CELL BIOL, V9, P1160, DOI 10.1038/ncb1636; Anelli T, 2008, EMBO J, V27, P315, DOI 10.1038/sj.emboj.7601974; Apodaca J, 2006, BIOCHEM BIOPH RES CO, V347, P319, DOI…	390	329	347	5	88	ELSEVIER ACADEMIC PRESS INC	SAN DIEGO	525 B STREET, SUITE 1900, SAN DIEGO, CA 92101-4495 USA	1937-6448		978-0-12-407704-1	INT REV CEL MOL BIO	Int. Rev. Cell Mol. Biol.		2013	301
J	Zou, HF; Zhan, SX; Cao, KM				Zou, Huafei; Zhan, Shuxuan; Cao, Kaiming			Apoptotic activity of genistein on human lung adenocarcinoma SPC-A-1 cells and preliminary exploration of its mechanisms using microarray	BIOMEDICINE & PHARMACOTHERAPY			English	Article						Genistein; Lung adenocarcinoma; Apoptosis; Oligonucleotide microarray	PROSTATE-CANCER CELLS; NECROSIS-FACTOR-ALPHA; IN-VIVO; NEURONAL APOPTOSIS; PANCREATIC-CANCER; SOY ISOFLAVONES; CYCLE ARREST; KAPPA-B; GROWTH; METABOLISM	Soy isoflavone genistein is active against certain solid malignancies, but its direct effect on lung adenocarcinoma and its mechanisms of action remain to be elucidated. In the present study, using the human lung adenocarcinoma cell line SPC-A-1. we found that genistein decreased SPC-A-1 cell viability in both a dose and time dependent manner. Flow cytometry analysis revealed that genistein signi…	[Zou, Huafei; Zhan, Shuxuan; Cao, Kaiming] Fudan Univ, Sch Life Sci, Dept Biochem, State Key Lab Genet Engn, Shanghai 200433, Peoples R China		Cao, KM (通讯作者)，Fudan Univ, Sch Life Sci, Dept Biochem, State Key Lab Genet Engn, 220 Handan Rd, Shanghai 200433, Peoples R China.	kmcao@fudan.edu.cn						Aggarwal BB, 2003, NAT REV IMMUNOL, V3, P745, DOI 10.1038/nri1184; Banerjee S, 2007, INT J CANCER, V120, P906, DOI 10.1002/ijc.22332; Borczuk AC, 2005, AM J RESP CRIT CARE, V172, P729, DOI 10.1164/rccm.200504-615OC; Cao F, 2006, BIOMED ENVIRON SCI, V19, P35; Chen YC, 2004, CANCER-AM CANCER SOC, V101, P1428, DOI 10.1002/cncr.20538; Davis JN, 2002, MOL CARCINOGEN, V34, P91, DOI 10.1002/mc.10053; Da…	39	18	18	0	6	ELSEVIER FRANCE-EDITIONS SCIENTIFIQUES MEDICALES ELSEVIER	ISSY-LES-MOULINEAUX	65 RUE CAMILLE DESMOULINS, CS50083, 92442 ISSY-LES-MOULINEAUX, FRANCE	0753-3322	1950-6007		BIOMED PHARMACOTHER	Biomed. Pharmacother.	NOV	2008	62	9
J	Laham-Karam, N; Pinto, GP; Poso, A; Kokkonen, P				Laham-Karam, Nihay; Pinto, Gaspar P.; Poso, Antti; Kokkonen, Piia			Transcription and Translation Inhibitors in Cancer Treatment	FRONTIERS IN CHEMISTRY			English	Review						cancer; drug; inhibitor; translation; transcription	RNA-POLYMERASE I; CHRONIC LYMPHOCYTIC-LEUKEMIA; DEPENDENT KINASE INHIBITOR; SUBCUTANEOUS OMACETAXINE MEPESUCCINATE; SMALL-MOLECULE INHIBITORS; DUAL PI3K/MTOR INHIBITOR; PHASE-I; BREAST-CANCER; SELECTIVE INHIBITOR; PANCREATIC-CANCER	Transcription and translation are fundamental cellular processes that govern the protein production of cells. These processes are generally up regulated in cancer cells, to maintain the enhanced metabolism and proliferative state of these cells. As such cancerous cells can be susceptible to transcription and translation inhibitors. There are numerous druggable proteins involved in transcription a…	[Laham-Karam, Nihay] Univ Eastern Finland, AI Virtanen Inst Mol Sci, Kuopio, Finland; [Pinto, Gaspar P.] St Anne Univ Hosp, Int Clin Res Ctr, Brno, Czech Republic; [Pinto, Gaspar P.] Masaryk Univ, Fac Sci, Dept Expt Biol, Loschmidt Labs, Brno, Czech Republic; [Pinto, Gaspar P.] Masaryk Univ, Fac Sci, RECETOX, Brno, Czech Republic; [Poso, Antti; Kokkonen, Piia] Univ Eastern Finland, Fac Hlth Sci, …		Kokkonen, P (通讯作者)，Univ Eastern Finland, Fac Hlth Sci, Sch Pharm, Kuopio, Finland.	piia.kokkonen@uef.fi	Pinto, Gaspar Pamplona/L-6176-2014	Pinto, Gaspar Pamplona/0000-0002-8917-1169; Poso, Antti/0000-0003-4196-4204; Laham-Karam, Nihay/0000-0001-8718-4612; Bartos, Piia/0000-0001-6002-1856	Maire Taponen Foundation (NL-K personal grant); Academy of Finland [325022]; Technology Agency of Czech Republic [TN0100013]	Maire Taponen Foundation (NL-K personal grant); Academy of Finland(Academy of Finland); Technology Agency of Czech Republic	The authors thank Maire Taponen Foundation (NL-K personal grant) and competitive funding to strengthen university research profiles, 5th call, funding to University of Eastern Finland, funded by the Academy of Finland, funding decision 325022. This work was supported by the Technology Agency of Czech Republic (TN0100013).	Abdelrahim M, 2013, ONCOLOGY-BASEL, V85, P356, DOI 10.1159/000356571; Alqahtani A, 2019, FUTUR SCI OA, V5, DOI 10.4155/fsoa-2018-0115; Arkin MR, 2014, CHEM BIOL, V21, P1102, DOI 10.1016/j.chembiol.2014.09.001; Arruebo Manuel, 2011, Cancers (Basel), V3, P3279, DOI 10.3390/cancers3033279; Asghar U, 2015, NAT REV DRUG DISCOV, V14, P130, DOI 10.1038/nrd4504; Babokhov M, 2020, J MOL BIOL, V432, P694, …	271	16	17	7	32	FRONTIERS MEDIA SA	LAUSANNE	AVENUE DU TRIBUNAL FEDERAL 34, LAUSANNE, CH-1015, SWITZERLAND	2296-2646			FRONT CHEM	Front. Chem.	APR 21	2020	8
J	Salmons, B; Brandtner, EM; Hettrich, K; Wagenknecht, W; Volkert, B; Fischer, S; Dangerfield, JA; Gunzburg, WH				Salmons, Brian; Brandtner, Eva M.; Hettrich, Kay; Wagenknecht, Wolfgang; Volkert, Bert; Fischer, Steffen; Dangerfield, John A.; Gunzburg, Walter H.			Encapsulated cells to focus the metabolic activation of anticancer drugs	CURRENT OPINION IN MOLECULAR THERAPEUTICS			English	Review						Breast cancer; cancer cell therapy; cancer gene therapy; cell encapsulation; GDEPT; gene-directed enzyme prodrug therapy; microencapsulation; pancreatic cancer	SUICIDE GENE-THERAPY; ENZYME PRODRUG THERAPY; THYMIDINE KINASE GENE; IN-VIVO; PHASE-I; PROSTATE-CANCER; TRIMETHYLSILYL CELLULOSE; CYTOSINE DEAMINASE; RETROVIRUS VECTORS; CLINICAL PROTOCOL	One of the first strategies for cancer gene therapy was the use of suicide gene/prodrug combinations, originally delivered to tumor cells using viral vectors. A major limitation of this approach was the inefficiency of suicide gene delivery. An alternative strategy, in which the suicide genes are physically juxtaposed to the tumor, involves the implantation of encapsulated, genetically modified c…	[Salmons, Brian; Brandtner, Eva M.; Dangerfield, John A.] Austrianova Singapore Pte Ltd, Singapore 138668, Singapore; [Hettrich, Kay; Wagenknecht, Wolfgang; Volkert, Bert] Fraunhofer Inst Appl Polymer Res, D-14467 Potsdam, Germany; [Fischer, Steffen] Tech Univ Dresden, Inst Wood & Plant Chem, D-01737 Tharandt, Germany; [Dangerfield, John A.; Gunzburg, Walter H.] Univ Vet Med Vienna, Inst Virol, D…		Salmons, B (通讯作者)，Austrianova Singapore Pte Ltd, 20 Biopolis Way,05-518 Ctr, Singapore 138668, Singapore.	salmons@sgaustria.com	Salmons, Brian/E-3001-2010; Gunzburg, Walter/ABI-6076-2020	Salmons, Brian/0000-0002-9490-9447; Gunzburg, Walter/0000-0001-8907-1021				Ahn M, 2009, CANCER GENE THER, V16, P73, DOI 10.1038/cgt.2008.59; Barzon Luisa, 2009, V542, P529, DOI 10.1007/978-1-59745-561-9_28; Baumann JG, 1998, J VIROL, V72, P7685, DOI 10.1128/JVI.72.9.7685-7687.1998; Braybrooke JP, 2005, CLIN CANCER RES, V11, P1512, DOI 10.1158/1078-0432.CCR-04-0155; Chang TMS, 2005, NAT REV DRUG DISCOV, V4, P221, DOI 10.1038/nrd1659; Chen L, 1997, CANCER RES, V57, P4830;…	97	16	16	0	4	THOMSON REUTERS (SCIENTIFIC) LTD	LONDON	77 HATTON GARDEN, LONDON, EC1N 8JS, ENGLAND	1464-8431	2040-3445		CURR OPIN MOL THER	Curr. Opin. Mol. Ther.	AUG	2010	12	4
J	Ugwueze, CV; Ogamba, OJ; Young, EE; Onyenekwe, BM; Ezeokpo, BC				Ugwueze, Chidiebere V.; Ogamba, Odunze J.; Young, Ekenechukwu E.; Onyenekwe, Belonwu M.; Ezeokpo, Basil C.			Metformin: A Possible Option in Cancer Chemotherapy	ANALYTICAL CELLULAR PATHOLOGY			English	Review							ACTIVATED PROTEIN-KINASE; INVASIVE BREAST-CANCER; PANCREATIC-CANCER; PROSTATE-CANCER; GROWTH; RISK; LIVER; APOPTOSIS; SURVIVAL; OUTCOMES	Metformin has been used for a long time as an antidiabetic medication for type 2 diabetes. It is used either as a monotherapy or in combination with other antidiabetic medications. The drug came into prominence in diabetes and other conditions with cardiovascular risk after the landmark study of 1995 by the United Kingdom Prospective Diabetes Study which emphasized its importance. However, the dr…	[Ugwueze, Chidiebere V.; Ogamba, Odunze J.; Ezeokpo, Basil C.] Ebonyi State Univ, Abakaliki, Nigeria; [Young, Ekenechukwu E.; Onyenekwe, Belonwu M.] Univ Nigeria Teaching Hosp, Enugu, Nigeria		Ugwueze, CV (通讯作者)，Ebonyi State Univ, Abakaliki, Nigeria.	valenchidi@gmail.com; prof.john.o.ogamba@gmail.com; ekenechukwu.young@unn.edu.ng; drmends@gmail.com; thenkulu@gmail.com		Ugwueze, Chidiebere/0000-0001-8284-2356; Young, Ekenechukwu/0000-0002-2926-8524; Onyenekwe, Belonwu/0000-0003-1961-1787				Ahn H. K., 2014, PHASE 2 STUDY DETERM, Patent No. NCT01926769; Aksoy S, 2013, MED ONCOL, V30, DOI 10.1007/s12032-013-0590-z; Aldossary SA., 2019, BIOMED PHARMACOL J, V12, P7, DOI [DOI 10.13005/bpj/1608, 10.13005/bpj/1608]; Algire C, 2012, CANCER PREV RES, V5, P536, DOI 10.1158/1940-6207.CAPR-11-0536; Aljofan M, 2019, FUTUR SCI OA, V5, DOI 10.2144/fsoa-2019-0053; Andriulli A, 2012, ANN SURG ONCOL,…	106	18	18	3	9	HINDAWI LTD	LONDON	ADAM HOUSE, 3RD FLR, 1 FITZROY SQ, LONDON, W1T 5HF, ENGLAND	2210-7177	2210-7185		ANAL CELL PATHOL	Anal. Cell. Pathol.	APR 27	2020	2020
J	Shin, KJ; Lee, YJ; Yang, YR; Park, S; Suh, PG; Follo, MY; Cocco, L; Ryu, SH				Shin, Kyeong Jin; Lee, Yu Jin; Yang, Yong Ryoul; Park, Seorim; Suh, Pann-Ghill; Follo, Matilde Yung; Cocco, Lucio; Ryu, Sung Ho			Molecular Mechanisms Underlying Psychological Stress and Cancer	CURRENT PHARMACEUTICAL DESIGN			English	Article						Psychological stress; cancer; tumor microenvironment; adrenergic receptor; catecholamine; anticancer drug	BETA-ADRENERGIC-RECEPTOR; PROTEIN-COUPLED RECEPTORS; TUMOR-NECROSIS-FACTOR; ARACHIDONIC-ACID METABOLISM; FOCAL-ADHESION KINASE; BREAST-CANCER; PANCREATIC-CANCER; CELL-PROLIFERATION; DNA-DAMAGE; GROWTH-FACTOR	Psychological stress is an emotion experienced when people are under mental pressure or encounter unexpected problems. Extreme or repetitive stress increases the risk of developing human disease, including cardiovascular disease (CVD), immune diseases, mental disorders, and cancer. Several studies have shown an association between psychological stress and cancer growth and metastasis in animal mo…	[Shin, Kyeong Jin; Lee, Yu Jin; Yang, Yong Ryoul; Park, Seorim; Suh, Pann-Ghill] Ulsan Natl Inst Sci & Technol, Sch Life Sci, Dept Biol Sci, Ulsan 44919, South Korea; [Follo, Matilde Yung; Cocco, Lucio] Univ Bologna, Dept Human Anat Sci, Cellular Signalling Lab, Bologna, Italy; [Ryu, Sung Ho] Pohang Univ Sci & Technol, Div Mol & Life Sci, Pohang, South Korea		Suh, PG (通讯作者)，Ulsan Natl Inst Sci & Technol, Sch Life Sci, Dept Biol Sci, Ulsan 44919, South Korea.	pgsuh@unist.ac.kr	Cocco, Lucio/AAI-2206-2020; Suh, Pann-Ghill/F-3610-2010	Cocco, Lucio/0000-0002-9206-8277; Ryu, Sung Ho/0000-0003-0913-3048	Brain Korea 21 Plus - Ministry of Education, Korea [2.140011.01]; National Research Foundation of Korea (NRF) - Korean government [2010-0028684]	Brain Korea 21 Plus - Ministry of Education, Korea; National Research Foundation of Korea (NRF) - Korean government	The authors thank Dr. C. Lee for critical review of the manuscript. This work was supported by Brain Korea 21 Plus funded by the Ministry of Education, Korea (2.140011.01) and by the National Research Foundation of Korea (NRF) grant funded by the Korean government (No. 2010-0028684).	Al-Wadei HA, 2009, ANTI-CANCER DRUG, V20, P477, DOI 10.1097/CAD.0b013e32832bd1e3; ALLEN LF, 1991, P NATL ACAD SCI USA, V88, P11354, DOI 10.1073/pnas.88.24.11354; Alvarez A, 2014, JOVE-J VIS EXP, DOI 10.3791/51742; Antoni MH, 2006, NAT REV CANCER, V6, P240, DOI 10.1038/nrc1820; Ara T, 2010, EUR J CANCER, V46, P1223, DOI 10.1016/j.ejca.2010.02.026; Armaiz-Pena GN, 2015, ONCOTARGET, V6, P4266, DOI 1…	173	43	53	2	59	BENTHAM SCIENCE PUBL LTD	SHARJAH	EXECUTIVE STE Y-2, PO BOX 7917, SAIF ZONE, 1200 BR SHARJAH, U ARAB EMIRATES	1381-6128	1873-4286		CURR PHARM DESIGN	Curr. Pharm. Design		2016	22	16
J	Garimella, R; Tadikonda, P; Tawfik, O; Gunewardena, S; Rowe, P; Van Veldhuizen, P				Garimella, Rama; Tadikonda, Priyanka; Tawfik, Ossama; Gunewardena, Sumedha; Rowe, Peter; Van Veldhuizen, Peter			Vitamin D Impacts the Expression of Runx2 Target Genes and Modulates Inflammation, Oxidative Stress and Membrane Vesicle Biogenesis Gene Networks in 143B Osteosarcoma Cells	INTERNATIONAL JOURNAL OF MOLECULAR SCIENCES			English	Article						biomarkers; calcitriol; fibroblast growth factor 23; membrane vesicle biogenesis; microarray; inflammation; osteosarcoma; oxidative stress; Runx2	TO-MESENCHYMAL TRANSITION; PANCREATIC-CANCER CELLS; COLORECTAL-CANCER; BREAST-CANCER; D SYSTEM; 25-HYDROXYVITAMIN D-3-1-ALPHA-HYDROXYLASE; 1,25-DIHYDROXYVITAMIN D-3; MICROARRAY ANALYSIS; CANDIDATE ONCOGENE; MESSENGER-RNA	Osteosarcoma (OS) is an aggressive malignancy of bone affecting children, adolescents and young adults. Understanding vitamin D metabolism and vitamin D regulated genes in OS is an important aspect of vitamin D/cancer paradigm, and in evaluating vitamin D as adjuvant therapy for human OS. Vitamin D treatment of 143B OS cells induced significant and novel changes in the expression of genes that re…	[Garimella, Rama; Van Veldhuizen, Peter] Univ Kansas, Div Med Clin Oncol, Med Ctr, Kansas City, KS 66160 USA; [Garimella, Rama; Rowe, Peter; Van Veldhuizen, Peter] Univ Kansas, Dept Internal Med, Med Ctr, Kansas City, KS 66160 USA; [Garimella, Rama] Univ Kansas, Orthoped Surg, Med Ctr, Kansas City, KS 66160 USA; [Garimella, Rama; Tadikonda, Priyanka] Univ Kansas, Dietet & Nutr, Med Ctr, Kansas Ci…		Garimella, R (通讯作者)，Univ Kansas, Div Med Clin Oncol, Med Ctr, Kansas City, KS 66160 USA.; Garimella, R (通讯作者)，Univ Kansas, Dept Internal Med, Med Ctr, Kansas City, KS 66160 USA.; Garimella, R (通讯作者)，Univ Kansas, Orthoped Surg, Med Ctr, Kansas City, KS 66160 USA.; Garimella, R (通讯作者)，Univ Kansas, Dietet & Nutr, Med Ctr, Kansas City, KS 66160 USA.; Garimella, R (通讯作者)，Midwest Biomed Res Fdn, KCVAMC…	Rama.Garimella@va.gov; surya.priyanka@gmail.com; otawfik@kumc.edu; sgunewardena@kumc.edu; prowe@kumc.edu; Peter.Vanveldhuizen@va.gov			Department of Internal Medicine, Division of Hematology and Oncology; University of Kansas Cancer Center; NATIONAL INSTITUTE OF ARTHRITIS AND MUSCULOSKELETAL AND SKIN DISEASES [R01AR051598] Funding Source: NIH RePORTER	Department of Internal Medicine, Division of Hematology and Oncology; University of Kansas Cancer Center; NATIONAL INSTITUTE OF ARTHRITIS AND MUSCULOSKELETAL AND SKIN DISEASES(United States Department of Health & Human ServicesNational Institutes of Health (NIH) - USANIH National Institute of Arthritis & Musculoskeletal & Skin Diseases (NIAMS))	We thank Shanshan Wang (Department of Dietetics and Nutrition, The University of Kansas Medical Center) for help with Western blotting and real time qPCR experiments. We thank Marsha Danley for helping with immunohistochemistry and the Department of Pathology for allowing us to use their digital microscope. We thank the microarray facility at the KUMC for assisting in microarray gene expression p…	Akech J, 2010, ONCOGENE, V29, P811, DOI 10.1038/onc.2009.389; Albertson DG, 2000, NAT GENET, V25, P144, DOI 10.1038/75985; Anderson HC, 2005, AM J PATHOL, V166, P1711, DOI 10.1016/S0002-9440(10)62481-9; Anderson MG, 2006, CANCER CHEMOTH PHARM, V57, P234, DOI 10.1007/s00280-005-0059-7; Azcona C, 2003, J PEDIAT HEMATOL ONC, V25, P297, DOI 10.1097/00043426-200304000-00006; Babkina IV, 2009, B EXP BI…	90	11	11	0	7	MDPI	BASEL	ST ALBAN-ANLAGE 66, CH-4052 BASEL, SWITZERLAND	1422-0067			INT J MOL SCI	Int. J. Mol. Sci.	MAR	2017	18	3
J	Edwards, KL; Riche, DM; Stroup, JS; Goldman-Levine, JD; Padiyara, RS; Cross, LB; Kane, MP				Edwards, Krystal L.; Riche, Daniel M.; Stroup, Jeffrey S.; Goldman-Levine, Jennifer D.; Padiyara, Rosalyn S.; Cross, L. Brian; Kane, Michael P.			Insulin Glargine and Cancer Risk: An Opinion Statement of the Endocrine and Metabolism Practice and Research Network of the American College of Clinical Pharmacy	PHARMACOTHERAPY			English	Article						insulin; cancer; diabetes; insulin glargine; oncology	HUMAN-BREAST-CANCER; TYPE-2 DIABETES-MELLITUS; CELL-CYCLE PROGRESSION; GROWTH-FACTOR-I; COLORECTAL-CANCER; RECEPTOR EXPRESSION; PANCREATIC-CANCER; IGF SYSTEM; HOE 901; ANALOGS	Diabetes mellitus has reached epidemic proportions worldwide, eliciting extensive research on both the disease process and its treatment Regardless of diabetes type, the progressive nature of the disease makes insulin the long-term mainstay of diabetes management Recently, the insulin analog glargine was reported in several epidemiologic studies to be associated with an increased risk of cancer I…	[Edwards, Krystal L.] Texas Tech Univ Hlth Sci Ctr, BCPS, Sch Pharm, Dept Pharm Practice, Dallas, TX 75216 USA; [Edwards, Krystal L.] Vet Adm N Texas Hlth Care Syst, Dallas, TX USA; [Riche, Daniel M.] Univ Mississippi, Dept Pharm Practice, Sch Pharm, Jackson, MS 39216 USA; [Riche, Daniel M.] Univ Mississippi, Dept Med, Sch Pharm, Jackson, MS 39216 USA; [Riche, Daniel M.] Univ Mississippi, Sch Med…		Edwards, KL (通讯作者)，Texas Tech Univ Hlth Sci Ctr, BCPS, Sch Pharm, Dept Pharm Practice, 4500 S Lancaster,Bldg 7,Room 119A, Dallas, TX 75216 USA.			Goldman, Jennifer/0000-0002-9617-3998; Padiyara Vellurattil, Rosalyn/0000-0001-6548-7372				Antoine PJ, 1998, ENDOCRINOLOGY, V139, P3133, DOI 10.1210/en.139.7.3133; Bahr M, 1997, EUR J PHARMACOL, V320, P259, DOI 10.1016/S0014-2999(96)00903-X; Barone BB, 2008, JAMA-J AM MED ASSOC, V300, P2754, DOI 10.1001/jama.2008.824; Baserga R, 1999, EXP CELL RES, V253, P1, DOI 10.1006/excr.1999.4667; Berti L, 1998, HORM METAB RES, V30, P123, DOI 10.1055/s-2007-978849; Bowker SL, 2006, DIABETES CARE, …	67	7	7	0	3	WILEY	HOBOKEN	111 RIVER ST, HOBOKEN 07030-5774, NJ USA	0277-0008	1875-9114		PHARMACOTHERAPY	Pharmacotherapy	SEP	2010	30	9
J	Huang, C; Santofimia-Castano, P; Liu, X; Xia, Y; Peng, L; Gotorbe, C; Neira, JL; Tang, DL; Pouyssegur, J; Iovanna, J				Huang, Can; Santofimia-Castano, Patricia; Liu, Xi; Xia, Yi; Peng, Ling; Gotorbe, Celia; Neira, Jose Luis; Tang, Daolin; Pouyssegur, Jacques; Iovanna, Juan			NUPR1 inhibitor ZZW-115 induces ferroptosis in a mitochondria-dependent manner	CELL DEATH DISCOVERY			English	Article							CELL-DEATH; PANCREATIC-CANCER; TRANSCRIPTION FACTOR; P8; EXPRESSION; STRESS; INACTIVATION; GEMCITABINE; MAINTENANCE; KNOCKDOWN	Ferroptosis is an iron-dependent cell death characterized by the accumulation of hydroperoxided phospholipids. Here, we report that the NUPR1 inhibitor ZZW-115 induces ROS accumulation followed by a ferroptotic cell death, which could be prevented by ferrostatin-1 (Fer-1) and ROS-scavenging agents. The ferroptotic activity can be improved by inhibiting antioxidant factors in pancreatic ductal ade…	[Huang, Can; Santofimia-Castano, Patricia; Liu, Xi; Iovanna, Juan] Aix Marseille Univ, Ctr Rech Cancerol Marseille CRCM, CNRS, UMR 7258,INSERM,U1068, F-13288 Marseille, France; [Huang, Can; Santofimia-Castano, Patricia; Liu, Xi; Iovanna, Juan] Inst Paoli Calmettes, F-13288 Marseille, France; [Huang, Can; Santofimia-Castano, Patricia; Liu, Xi; Iovanna, Juan] Parc Sci & Technol Luminy, 163 Ave Lumi…		Iovanna, J (通讯作者)，Aix Marseille Univ, Ctr Rech Cancerol Marseille CRCM, CNRS, UMR 7258,INSERM,U1068, F-13288 Marseille, France.; Iovanna, J (通讯作者)，Inst Paoli Calmettes, F-13288 Marseille, France.; Iovanna, J (通讯作者)，Parc Sci & Technol Luminy, 163 Ave Luminy, F-13288 Marseille, France.	juan.iovanna@inserm.fr	Tang, Daolin/B-2905-2010; Neira, Jose/ABF-4210-2021; Tang, Daolin/ABD-5062-2021; Iovanna, Juan/M-9805-2017	Tang, Daolin/0000-0002-1903-6180; Neira, Jose Luis/0000-0002-4933-0428; Iovanna, Juan/0000-0003-1822-2237	La Ligue Contre le Cancer; CSC; INCa; Canceropole PACA; INSERM	La Ligue Contre le Cancer(Ligue nationale contre le cancer); CSC; INCa(Institut National du Cancer (INCA) France); Canceropole PACA(Region Grand-Est); INSERM(Institut National de la Sante et de la Recherche Medicale (Inserm)European Commission)	This work was supported by La Ligue Contre le Cancer, CSC, INCa, Canceropole PACA, and INSERM.	Ademowo OS, 2017, BIOGERONTOLOGY, V18, P859, DOI 10.1007/s10522-017-9710-z; Angeli JPF, 2014, NAT CELL BIOL, V16, P1180, DOI 10.1038/ncb3064; Bai T, 2019, J CELL MOL MED, V23, P7349, DOI 10.1111/jcmm.14594; Cano CE, 2014, GUT, V63, P984, DOI 10.1136/gutjnl-2013-305221; Chen X, 2021, NAT REV CLIN ONCOL, V18, P280, DOI 10.1038/s41571-020-00462-0; Conrad M, 2019, NAT CHEM BIOL, V15, P1137, DOI 10.10…	49	4	4	8	19	SPRINGERNATURE	LONDON	CAMPUS, 4 CRINAN ST, LONDON, N1 9XW, ENGLAND		2058-7716		CELL DEATH DISCOV	Cell Death Discov.	OCT 1	2021	7	1
J	Jiang, Y; Nishimura, W; Devor-Henneman, D; Kusewitt, D; Wang, H; Holloway, MP; Dohi, T; Sabo, E; Robinson, ML; Altieri, DC; Sharma, A; Altura, RA				Jiang, Yuying; Nishimura, Wataru; Devor-Henneman, Deborah; Kusewitt, Donna; Wang, Haijuan; Holloway, Michael P.; Dohi, Takehiko; Sabo, Edmond; Robinson, Michael L.; Altieri, Dario C.; Sharma, Arun; Altura, Rachel A.			Postnatal expansion of the pancreatic beta-cell mass is dependent on survivin	DIABETES			English	Article							ANTI-APOPTOSIS GENE; EXPRESSION; GROWTH; REPLICATION; INHIBITOR; PROTEIN; PROLIFERATION; POPULATIONS; ACTIVATION; DIVISION	OBJECTIVE-Diabetes results from a deficiency of functional beta-cells due to both an increase in beta-cell death and an inhibition of beta-cell replication. The molecular mechanisms responsible for these effects in susceptible individuals are mostly unknown. The objective of this study was to determine whether a gene critical for cell division and cell survival in cancer cells, survivin, might al…	[Jiang, Yuying; Holloway, Michael P.; Altura, Rachel A.] Nationwide Childrens Hosp, Res Inst, Columbus, OH 43205 USA; [Nishimura, Wataru; Sharma, Arun] Harvard Univ, Sch Med, Joslin Diabet Ctr, Boston, MA 02115 USA; [Devor-Henneman, Deborah; Kusewitt, Donna] Ohio State Univ, Dept Vet Biosci, Columbus, OH 43210 USA; [Wang, Haijuan; Holloway, Michael P.; Altura, Rachel A.] Brown Univ, Dept Pediat, …		Altura, RA (通讯作者)，Nationwide Childrens Hosp, Res Inst, Columbus, OH 43205 USA.	rachel_altura@brown.edu	Nishimura, Wataru/R-9215-2019; Kusewitt, Donna F/E-8107-2011	Nishimura, Wataru/0000-0002-8068-1277;	National Institutes of Health [CA-78810, CA-90917, HL-54131, DK-060127, 1R21-DK-078300-01]; Juvenile Diabetes Research Foundation; NATIONAL CANCER INSTITUTE [R01CA090917, R01CA078810] Funding Source: NIH RePORTER; NATIONAL HEART, LUNG, AND BLOOD INSTITUTE [R37HL054131, R01HL054131] Funding Source: NIH RePORTER; NATIONAL INSTITUTE OF DIABETES AND DIGESTIVE AND KIDNEY DISEASES [R21DK078300, R01DK06…	National Institutes of Health(United States Department of Health & Human ServicesNational Institutes of Health (NIH) - USA); Juvenile Diabetes Research Foundation(Juvenile Diabetes Research Foundation); NATIONAL CANCER INSTITUTE(United States Department of Health & Human ServicesNational Institutes of Health (NIH) - USANIH National Cancer Institute (NCI)); NATIONAL HEART, LUNG, AND BLOOD INSTITUT…	W.N. is a recipient of the Mary K. Iacocca Fellowship. D.C.A. has received National Institutes of Health grants CA-78810, CA-90917, and HL-54131. A.S. has received National Institutes of Health Grant DK-060127. R.A.A. has received support from the Juvenile Diabetes Research Foundation and National Institutes of Health Grant 1R21-DK-078300-01.	Adida C, 1998, AM J PATHOL, V152, P43; Altieri DC, 2006, CURR OPIN CELL BIOL, V18, P609, DOI 10.1016/j.ceb.2006.08.015; Altieri DC, 2003, ONCOGENE, V22, P8581, DOI 10.1038/sj.onc.1207113; Ambrosini G, 1997, NAT MED, V3, P917, DOI 10.1038/nm0897-917; Ashery-Padan R, 2004, DEV BIOL, V269, P479, DOI 10.1016/j.ydbio.2004.01.040; Ashery-Padan R, 2000, GENE DEV, V14, P2701, DOI 10.1101/gad.184000; Beit…	56	34	36	0	4	AMER DIABETES ASSOC	ALEXANDRIA	1701 N BEAUREGARD ST, ALEXANDRIA, VA 22311-1717 USA	0012-1797	1939-327X		DIABETES	Diabetes	OCT	2008	57	10
J	Panda, A; Garg, I; Truty, MJ; Kline, TL; Johnson, MP; Ehman, EC; Suman, G; Anaam, DA; Kemp, BJ; Johnson, GB; Halfdanarson, TR; Venkatesh, SK; Fidler, JL; Goenka, AH				Panda, Ananya; Garg, Ishan; Truty, Mark J.; Kline, Timothy L.; Johnson, Matthew P.; Ehman, Eric C.; Suman, Garima; Anaam, Deema A.; Kemp, Bradley J.; Johnson, Geoffrey B.; Halfdanarson, Thorvardur R.; Venkatesh, Sudhakar K.; Fidler, Jeff L.; Goenka, Ajit H.			Borderline Resectable and Locally Advanced Pancreatic Cancer: FDG PET/MRI and CT Tumor Metrics for Assessment of Pathologic Response to Neoadjuvant Therapy and Prediction of Survival	AMERICAN JOURNAL OF ROENTGENOLOGY			English	Article						diagnosis; metabolism; pancreatic ductal carcinoma; surgery; therapy	CARBOHYDRATE ANTIGEN 19-9; TEXTURE ANALYSIS; ADENOCARCINOMA; COEFFICIENT; SERUM; CHEMOTHERAPY; MARKER; VALUES; ADC	BACKGROUND. Imaging biomarkers of response to neoadjuvant therapy (NAT) for pancreatic ductal adenocarcinoma (PDA) are needed to optimize treatment decisions and long-term outcomes. OBJECTIVE. The purpose of this study was to investigate metrics from PET/MRI and CT to assess pathologic response of PDA to NAT and to predict overall survival (OS). METHODS. This retrospective study included 44 patie…	[Panda, Ananya; Garg, Ishan; Kline, Timothy L.; Ehman, Eric C.; Suman, Garima; Anaam, Deema A.; Kemp, Bradley J.; Johnson, Geoffrey B.; Venkatesh, Sudhakar K.; Fidler, Jeff L.; Goenka, Ajit H.] Mayo Clin, Dept Radiol, 200 First St SW,Charlton 1, Rochester, MN 55905 USA; [Truty, Mark J.] Mayo Clin, Dept Surg, Rochester, MN 55905 USA; [Johnson, Matthew P.] Mayo Clin, Dept Biomed Stat & Informat, Ro…		Goenka, AH (通讯作者)，Mayo Clin, Dept Radiol, 200 First St SW,Charlton 1, Rochester, MN 55905 USA.	goenka.ajit@mayo.edu	GARG, ISHAN/GLT-2487-2022	Johnson, Geoffrey/0000-0002-9781-4072				Bakker GJ, 2019, PLOS ONE, V14, DOI 10.1371/journal.pone.0213202; BARTKO JJ, 1966, PSYCHOL REP, V19, P3, DOI 10.2466/pr0.1966.19.1.3; Borhani AA, 2020, AM J ROENTGENOL, V214, P362, DOI 10.2214/AJR.19.21152; Chakraborty J, 2017, PLOS ONE, V12, DOI 10.1371/journal.pone.0188022; Chen BB, 2016, EUR J NUCL MED MOL I, V43, P1753, DOI 10.1007/s00259-016-3356-y; COHEN J, 1960, EDUC PSYCHOL MEAS, V20, P37…	39	13	13	1	2	AMER ROENTGEN RAY SOC	LEESBURG	44211 SLATESTONE CT, LEESBURG, VA USA	0361-803X	1546-3141		AM J ROENTGENOL	Am. J. Roentgenol.	SEP	2021	217	3
J	Noureldein, MH; Eid, AA				Noureldein, Mohamed H.; Eid, Assaad A.			Gut microbiota and mTOR signaling: Insight on a new pathophysiological interaction	MICROBIAL PATHOGENESIS			English	Article						Gut microbiota; mTOR; Butyrate; Obesity; Diabetes; Colon cancer	CONJUGATED LINOLEIC-ACID; CHAIN FATTY-ACIDS; REGULATORY T-CELLS; EXTENDS LIFE-SPAN; HEPATIC LIPOGENESIS; COMMENSAL BACTERIA; LIPID-METABOLISM; GENE-EXPRESSION; COLON-CANCER; AUTOPHAGY	The gut microbiota plays a substantial role in regulating the host metabolic and immune functions. Dysbiosis, resulting from disruption of gut microbiota, predisposes many morbid pathologies like obesity and its associated comorbidities, diabetes and inflammatory conditions including some types of cancer. There are numerous proposed signaling pathways through which alterations in gut microbiota a…	Amer Univ Beirut, Fac Med, Dept Anat Cell Biol & Physiol Sci, Beirut, Lebanon; Amer Univ Beirut, Med Ctr, Beirut, Lebanon		Eid, AA (通讯作者)，Amer Univ Beirut, Fac Med, POB 11-0236, Beirut 1107 2020, Lebanon.; Eid, AA (通讯作者)，Amer Univ Beirut, Med Ctr, Dept Anat Cell Biol & Physiol Sci, POB 11-0236, Beirut 1107 2020, Lebanon.	ae94@aub.edu.lb						Alexander KL, 2017, PLOS ONE, V12, DOI 10.1371/journal.pone.0181866; An JH, 2003, GENE DEV, V17, P1882, DOI 10.1101/gad.1107803; Arpaia N, 2013, NATURE, V504, P451, DOI 10.1038/nature12726; Atarashi K, 2011, SCIENCE, V331, P337, DOI 10.1126/science.1198469; Azain MJ, 2000, J NUTR, V130, P1548; Backhed F, 2004, P NATL ACAD SCI USA, V101, P15718, DOI 10.1073/pnas.0407076101; Backhed F, 2007, P NATL…	113	40	47	1	24	ACADEMIC PRESS LTD- ELSEVIER SCIENCE LTD	LONDON	24-28 OVAL RD, LONDON NW1 7DX, ENGLAND	0882-4010			MICROB PATHOGENESIS	Microb. Pathog.	MAY	2018	118
J	Chen, YJ; Tsai, CY; Cheng, YM; Nieh, SW; Yeh, TK; Chen, CP; Wang, MH; Chou, LH; Chiu, TY; Liu, L; Ho, C; Chen, CT; Liu, TW				Chen, Yen-Ju; Tsai, Chin-Yi; Cheng, Ying-Min; Nieh, Su-Wen; Yeh, Teng-Kuang; Chen, Ching-Ping; Wang, Min-Hsien; Chou, Ling-Hui; Chiu, Tai-Yu; Liu, Li; Ho, Chien; Chen, Chiung-Tong; Liu, Tsang-Wu			Impacts of Intralipid on Nanodrug Abraxane Therapy and on the Innate Immune System	SCIENTIFIC REPORTS			English	Article							TUMOR PROGRESSION; LIPID EMULSIONS; BREAST-CANCER; SOLID TUMORS; NANOMEDICINE; MACROPHAGES; DISTINCT; METABOLISM; PACLITAXEL; INFUSION	A major obstacle to nanodrugs-mediated cancer therapy is their rapid uptake by the reticuloendothelial system that decreases the systemic exposure of the nanodrugs to tumors and also increases toxicities. Intralipid has been shown to reduce nano-oxaliplatin-mediated toxicity while improving bioavailability. Here, we have found that Intralipid reduces the cytotoxicity of paclitaxel for human monoc…	[Chen, Yen-Ju; Cheng, Ying-Min; Nieh, Su-Wen; Liu, Tsang-Wu] Natl Hlth Res Inst, Natl Inst Canc Res, Miaoli, Taiwan; [Tsai, Chin-Yi; Yeh, Teng-Kuang; Chen, Ching-Ping; Wang, Min-Hsien; Chou, Ling-Hui; Chiu, Tai-Yu; Chen, Chiung-Tong] Natl Hlth Res Inst, Inst Biotechnol & Pharmaceut Res, Miaoli, Taiwan; [Liu, Li] NINDS, NIH, Bldg 36,Rm 4D04, Bethesda, MD 20892 USA; [Ho, Chien] Carnegie Mellon Univ…		Liu, TW (通讯作者)，Natl Hlth Res Inst, Natl Inst Canc Res, Miaoli, Taiwan.; Chen, CT (通讯作者)，Natl Hlth Res Inst, Inst Biotechnol & Pharmaceut Res, Miaoli, Taiwan.; Ho, C (通讯作者)，Carnegie Mellon Univ, Dept Biol Sci, 4400 5th Ave, Pittsburgh, PA 15213 USA.	chienho@andrew.cmu.edu; ctchen@nhri.edu.tw; walter@nhri.edu.tw	; Ho, Chien/O-6112-2016	Liu, Li/0000-0003-2493-3086; Ho, Chien/0000-0002-4094-9232	Taiwan NHRI [CA-106-PP-28, CA-107-PP-28]	Taiwan NHRI	We thank Dr. E. Ann Pratt and Ms. Jocelyn H. Duffy for her excellent comments and suggestions to improve our manuscript. This work is supported by grants from Taiwan NHRI CA-106-PP-28 and CA-107-PP-28.	ALLEN TM, 1986, CAN J PHYSIOL PHARM, V64, P1006, DOI 10.1139/y86-171; Amery CM, 2000, METABOLISM, V49, P450, DOI 10.1016/S0026-0495(00)80007-4; [Anonymous], 2018, NAT HLTH INS ANN STA; Biswas SK, 2008, J IMMUNOL, V180, P2011, DOI 10.4049/jimmunol.180.4.2011; Borm PJA, 2006, PART FIBRE TOXICOL, V3, DOI 10.1186/1743-8977-3-11; Bray F, 2018, CA-CANCER J CLIN, V68, P394, DOI 10.3322/caac.21492; Brown…	47	4	5	2	6	NATURE RESEARCH	BERLIN	HEIDELBERGER PLATZ 3, BERLIN, 14197, GERMANY	2045-2322			SCI REP-UK	Sci Rep	FEB 18	2020	10	1
J	Petrovic, T; Gligorijevic, N; Belaj, F; Arandelovic, S; Mihajlovic-Lalic, LE; Grguric-Sipka, S; Poljarevic, J				Petrovic, Tamara; Gligorijevic, Nevenka; Belaj, Ferdinand; Arandelovic, Sandra; Mihajlovic-Lalic, Ljiljana E.; Grguric-Sipka, Sanja; Poljarevic, Jelena			Drug combination study of novel oxorhenium(V) complexes	JOURNAL OF INORGANIC BIOCHEMISTRY			English	Article						Rhenium(V) complex; Crystal structure; Cytotoxic activity; Breast carcinoma cells; Pancreatic carcinoma cells; Gluthation pathway	RESISTANCE; CANCER; ACCUMULATION; METABOLISM	Three Re(V) complexes of structural formulas [ReOCl2L(PPh3)], where L is pyridine-2-carboxylic acid (C1), 3 methyl-pyridine-2-carboxylic acid (C2) and 6-methyl-pyridine-2-carboxylic acid (C3) were synthesized and characterized using NMR, IR spectroscopy and mass spectrometry. Crystal structures of all three complexes have been additionally confirmed by X-ray analysis. The biological activity has …	[Petrovic, Tamara; Grguric-Sipka, Sanja; Poljarevic, Jelena] Univ Belgrade, Dept Gen & Inorgan Chem, Fac Chem, Studentski Trg 12-16, Belgrade 11000, Serbia; [Gligorijevic, Nevenka; Arandelovic, Sandra] Inst Oncol & Radiol Serbia, Dept Expt Oncol, Pasterova 14, Belgrade 11000, Serbia; [Belaj, Ferdinand] Karl Franzens Univ Graz, Inst Chem, Schubertstr 1, A-8010 Graz, Austria; [Mihajlovic-Lalic, Lji…		Grguric-Sipka, S; Poljarevic, J (通讯作者)，Univ Belgrade, Dept Gen & Inorgan Chem, Fac Chem, Studentski Trg 12-16, Belgrade 11000, Serbia.	ferdinand.belaj@uni-graz.at; sanjag@chem.bg.ac.rs; jelenal@chem.bg.ac.rs			Ministry of Education, Science and Technological Development of the Republic of Serbia [451-03-68/2022-14/200168, 451-03-68/2022-14/200288, 451-039/2022-14/200043]	Ministry of Education, Science and Technological Development of the Republic of Serbia(Ministry of Education, Science & Technological Development, Serbia)	This work was supported by the Ministry of Education, Science and Technological Development of the Republic of Serbia, grant numbers 451-03-68/2022-14/200168, 451-03-68/2022-14/200288 and 451-039/2022-14/200043. The authors thank to Dr. M. Gu.zvic (Research Associate, Chair of Experimental Medicine and Therapy Research Faculty of Medicine University of Regensburg, Germany) for kindly providing of…	Banerjee Hirendra N, 2018, J Cancer Sci Ther, V10, DOI 10.4172/1948-5956.1000512; Bauer EB, 2019, COORDIN CHEM REV, V393, P79, DOI 10.1016/j.ccr.2019.04.014; Chen Helen H. W., 2010, Metal-Based Drugs, P430939, DOI 10.1155/2010/430939; Collery P, 2019, CURR PHARM DESIGN, V25, P3306, DOI 10.2174/1381612825666190902161400; Collery P, 2015, INVEST NEW DRUG, V33, P848, DOI 10.1007/s10637-015-0265-z; C…	65	0	0	1	1	ELSEVIER SCIENCE INC	NEW YORK	STE 800, 230 PARK AVE, NEW YORK, NY 10169 USA	0162-0134	1873-3344		J INORG BIOCHEM	J. Inorg. Biochem.	JUN	2022	231
J	Herling, A; Konig, M; Bulik, S; Holzhutter, HG				Herling, Anique; Koenig, Matthias; Bulik, Sascha; Holzhuetter, Hermann-Georg			Enzymatic features of the glucose metabolism in tumor cells	FEBS JOURNAL			English	Review						aerobic; cancer; enzyme; glucose; glycolysis; isozymes; metabolism; TCA cycle; tumor; Warburg effect	FATTY-ACID SYNTHASE; MITOCHONDRIAL OXIDATIVE-PHOSPHORYLATION; HYPOXIA-INDUCIBLE FACTOR-1-ALPHA; PANCREATIC DUCTAL ADENOCARCINOMA; SUPPRESSOR GENE SLC5A8; TRUNCATED KREBS CYCLE; CYTOCHROME-C RELEASE; ATP-CITRATE LYASE; CANCER-CELLS; GLYCOGEN-SYNTHASE	Many tumor types exhibit an impaired Pasteur effect, i.e. despite the presence of oxygen, glucose is consumed at an extraordinarily high rate compared with the tissue from which they originate - the so-called 'Warburg effect'. Glucose has to serve as the source for a diverse array of cellular functions, including energy production, synthesis of nucleotides and lipids, membrane synthesis and gener…	[Herling, Anique; Koenig, Matthias; Bulik, Sascha; Holzhuetter, Hermann-Georg] Univ Med Berlin Charite, Inst Biochem, Computat Biochem Grp, D-13149 Berlin, Germany		Holzhutter, HG (通讯作者)，Univ Med Berlin Charite, Inst Biochem, Computat Biochem Grp, Reinickendorfer Str 61, D-13149 Berlin, Germany.	hergo@charite.de		Holzhutter, Hermann-Georg/0000-0002-5054-6023; Konig, Matthias/0000-0003-1725-179X				Aghili M, 2009, J NEURO-ONCOL, V91, P233, DOI 10.1007/s11060-008-9706-2; Aiston S, 2001, J BIOL CHEM, V276, P23858, DOI 10.1074/jbc.M101454200; Albayrak T, 2003, MOL BIOL CELL, V14, P3082, DOI 10.1091/mbc.e02-10-0631; ARORA KK, 1988, J BIOL CHEM, V263, P17422; Astuti D, 2001, AM J HUM GENET, V69, P49, DOI 10.1086/321282; Atsumi T, 2002, CANCER RES, V62, P5881; Baines CP, 2007, NAT CELL BIOL, V9, …	239	47	50	0	30	WILEY	HOBOKEN	111 RIVER ST, HOBOKEN 07030-5774, NJ USA	1742-464X	1742-4658		FEBS J	FEBS J.	JUL	2011	278	14
J	Kim, J; Kang, J; Kang, YL; Woo, J; Kim, Y; Huh, J; Park, JW				Kim, Jiyoung; Kang, Jengmin; Kang, Ye-Lim; Woo, Jongmin; Kim, Youngsoo; Huh, June; Park, Jong-Wan			Ketohexokinase-A acts as a nuclear protein kinase that mediates fructose-induced metastasis in breast cancer	NATURE COMMUNICATIONS			English	Article							ENDOMETRIAL CANCER; PANCREATIC-CANCER; DIETARY FRUCTOSE; FREE-ENERGY; PHOSPHORYLATION; TRANSLOCATION; RISK	Harmful effects of high fructose intake on health have been widely reported. Although fructose is known to promote cancer, little is known about the underlying mechanisms. Here, we found that fructose triggers breast cancer metastasis through the ketohexokinase-A signaling pathway. Molecular experiments showed that ketohexokinase-A, rather than ketohexokinase-C, is necessary and sufficient for fr…	[Kim, Jiyoung; Kang, Jengmin; Kang, Ye-Lim; Park, Jong-Wan] Seoul Natl Univ, Coll Med, Dept Pharmacol, Seoul 03080, South Korea; [Kim, Jiyoung; Kang, Jengmin; Kang, Ye-Lim; Woo, Jongmin; Kim, Youngsoo; Park, Jong-Wan] Seoul Natl Univ, Coll Med, BK21 Plus Educ program, Dept Biomed Sci, Seoul 03080, South Korea; [Kim, Jiyoung; Kang, Jengmin; Park, Jong-Wan] Seoul Natl Univ, Coll Med, Canc Res Inst,…		Park, JW (通讯作者)，Seoul Natl Univ, Coll Med, Dept Pharmacol, Seoul 03080, South Korea.; Park, JW (通讯作者)，Seoul Natl Univ, Coll Med, BK21 Plus Educ program, Dept Biomed Sci, Seoul 03080, South Korea.; Park, JW (通讯作者)，Seoul Natl Univ, Coll Med, Canc Res Inst, Seoul 03080, South Korea.; Park, JW (通讯作者)，Seoul Natl Univ, Coll Med, Ischem Hypox Dis Inst, Seoul 03080, South Korea.	parkjw@snu.ac.kr		Park, Jong-Wan/0000-0003-4676-5191; Woo, Jongmin/0000-0001-5569-9304; Huh, June/0000-0002-4610-4521; Kim, Youngsoo/0000-0001-8881-0662	National Research Foundation of Korea [2019R1A2B5B03069677, 2020R1A4A2002903]	National Research Foundation of Korea(National Research Foundation of Korea)	This study was supported by the National Research Foundation of Korea (2019R1A2B5B03069677 and 2020R1A4A2002903).	Abraham Mark James, 2015, SoftwareX, V1-2, P19, DOI 10.1016/j.softx.2015.06.001; Asipu A, 2003, DIABETES, V52, P2426, DOI 10.2337/diabetes.52.9.2426; Bantle JP, 2009, J NUTR, V139, pS1263, DOI 10.3945/jn.108.098020; Barry EF, 2009, J BIOL CHEM, V284, P12080, DOI 10.1074/jbc.M807637200; Basciano Heather, 2005, Nutr Metab (Lond), V2, P5, DOI 10.1186/1743-7075-2-5; Bu PC, 2018, CELL METAB, V27, P124…	43	15	15	3	14	NATURE RESEARCH	BERLIN	HEIDELBERGER PLATZ 3, BERLIN, 14197, GERMANY	2041-1723			NAT COMMUN	Nat. Commun.	OCT 28	2020	11	1
J	Bains, OS; Szeitz, A; Lubieniecka, JM; Cragg, GE; Grigliatti, TA; Riggs, KW; Reid, RE				Bains, Onkar S.; Szeitz, Andras; Lubieniecka, Joanna M.; Cragg, Gina E.; Grigliatti, Thomas A.; Riggs, K. Wayne; Reid, Ronald E.			A Correlation between Cytotoxicity and Reductase-Mediated Metabolism in Cell Lines Treated with Doxorubicin and Daunorubicin	JOURNAL OF PHARMACOLOGY AND EXPERIMENTAL THERAPEUTICS			English	Article							ANTHRACYCLINE-INDUCED CARDIOTOXICITY; IN-VITRO METABOLISM; ALDO-KETO REDUCTASES; SINGLE-NUCLEOTIDE POLYMORPHISMS; NATURALLY-OCCURRING VARIANTS; CARBONYL-REDUCTASE; HUMAN LIVER; ALDEHYDE REDUCTASE; TUMOR-CELLS; HEART	The role of metabolism in daunorubicin (DAUN)-and doxorubicin (DOX)-associated toxicity in cancer patients is dependent on whether the parent drugs or major metabolites, doxorubicinol (DOXol) and daunorubicinol (DAUNol), are the more toxic species. Therefore, we examined whether an association exists between cytotoxicity and the metabolism of these drugs in cell lines from nine different tissues.…	[Bains, Onkar S.; Szeitz, Andras; Lubieniecka, Joanna M.; Cragg, Gina E.; Riggs, K. Wayne; Reid, Ronald E.] Univ British Columbia, Fac Pharmaceut Sci, Vancouver, BC V6T 1Z3, Canada; Univ British Columbia, Inst Life Sci, Fac Sci, Dept Zool, Vancouver, BC V6T 1Z3, Canada		Reid, RE (通讯作者)，Univ British Columbia, Fac Pharmaceut Sci, 2405 Wesbrook Mall, Vancouver, BC V6T 1Z3, Canada.	calm@mail.ubc.ca						Ax W, 2000, BIOCHEM PHARMACOL, V59, P293, DOI 10.1016/S0006-2952(99)00322-6; Bains OS, 2008, DRUG METAB DISPOS, V36, P904, DOI 10.1124/dmd.107.018895; Bains OS, 2010, J PHARMACOL EXP THER, V335, P533, DOI 10.1124/jpet.110.173179; Bains OS, 2010, J PHARMACOL EXP THER, V332, P755, DOI 10.1124/jpet.109.160614; Bains OS, 2009, DRUG METAB DISPOS, V37, P1107, DOI 10.1124/dmd.108.024711; Barry E, 2007, …	51	54	55	0	34	AMER SOC PHARMACOLOGY EXPERIMENTAL THERAPEUTICS	BETHESDA	9650 ROCKVILLE PIKE, BETHESDA, MD 20814-3995 USA	0022-3565	1521-0103		J PHARMACOL EXP THER	J. Pharmacol. Exp. Ther.	NOV	2013	347	2
J	Chaker, M; Minden, A; Chen, S; Weiss, RH; Chini, EN; Mahipal, A; Azmi, AS				Chaker, Mahmoud; Minden, Audrey; Chen, Suzie; Weiss, Robert H.; Chini, Eduardo N.; Mahipal, Amit; Azmi, Asfar S.			Rho GTPase effectors and NAD metabolism in cancer immune suppression	EXPERT OPINION ON THERAPEUTIC TARGETS			English	Review						P21 activated kinases; PAK4; NAD; NAMPT; NAPRT; immune checkpoint; PD-1; PD-L1; Ras; GTPase; PAK4 inhibitor; NAMPT inhibitor	NICOTINAMIDE PHOSPHORIBOSYLTRANSFERASE NAMPT; BETA-CATENIN; PD-L1 EXPRESSION; PANCREATIC-CANCER; TUMOR; CELLS; CHECKPOINT; RESISTANCE; CXCL12; PAK4	Introduction: Sustained proliferative signaling and de-regulated cellular bioenergetics are two of the chief hallmarks of cancer. Alterations in the Ras pathway and its downstream effectors are among the major drivers for uncontrolled cell growth in many cancers. The GTPases are one of the signaling molecules that activate crucial signal transducing pathways downstream of Ras through several effe…	[Chaker, Mahmoud; Azmi, Asfar S.] Wayne State Univ, Sch Med, Karmanos Canc Inst, Dept Oncol, Detroit, MI 48201 USA; [Minden, Audrey; Chen, Suzie] Rutgers State Univ, Ernest Mario Sch Pharm, Dept Chem Biol, Susan Lehman Cullman Lab Canc Res, Piscataway, NJ USA; [Weiss, Robert H.] Univ Calif Davis, Dept Internal Med, Div Nephrol, Davis, CA 95616 USA; [Weiss, Robert H.] Univ Calif Davis, Canc Ctr, D…		Azmi, AS (通讯作者)，Wayne State Univ, Sch Med, Karmanos Canc Inst, Dept Oncol, Detroit, MI 48201 USA.	azmia@karmanos.org	Mahipal, Amit/ABD-8395-2020	Mahipal, Amit/0000-0002-1111-8333; AZMI, ASFAR/0000-0003-1178-9505	NIH [1R21CA188818-01A1]; SKY foundation Inc.; NATIONAL CANCER INSTITUTE [R21CA188818, P50CA102701] Funding Source: NIH RePORTER	NIH(United States Department of Health & Human ServicesNational Institutes of Health (NIH) - USA); SKY foundation Inc.; NATIONAL CANCER INSTITUTE(United States Department of Health & Human ServicesNational Institutes of Health (NIH) - USANIH National Cancer Institute (NCI))	Work in the lab of A. S. Azmi is supported by NIH grant 1R21CA188818-01A1. The authors also acknowledge the generous support of SKY foundation Inc. for pancreas cancer research.	Aboukameel A, 2017, MOL CANCER THER, V16, P76, DOI 10.1158/1535-7163.MCT-16-0205; Abu Aboud O, 2016, MOL CANCER THER, V15, P2119, DOI 10.1158/1535-7163.MCT-16-0197; Akishima-Fukasawa Y, 2009, AM J CLIN PATHOL, V132, P202, DOI 10.1309/AJCPK35VZJEWCUTL; Alsaab HO, 2017, FRONT PHARMACOL, V8, DOI 10.3389/fphar.2017.00561; Arasanz H, 2017, ONCOTARGET, V8, P51936, DOI 10.18632/oncotarget.17232; Audrito…	74	9	11	2	16	TAYLOR & FRANCIS LTD	ABINGDON	2-4 PARK SQUARE, MILTON PARK, ABINGDON OR14 4RN, OXON, ENGLAND	1472-8222	1744-7631		EXPERT OPIN THER TAR	Expert Opin. Ther. Targets		2018	22	1
J	Tilekar, K; Upadhyay, N; Iancu, CV; Pokrovsky, V; Choe, JY; Ramaa, CS				Tilekar, Kalpana; Upadhyay, Neha; Iancu, Cristina, V; Pokrovsky, Vadim; Choe, Jun-yong; Ramaa, C. S.			Power of two: combination of therapeutic approaches involving glucose transporter (GLUT) inhibitors to combat cancer	BIOCHIMICA ET BIOPHYSICA ACTA-REVIEWS ON CANCER			English	Review						Glucose transporters (GLUTs); GLUT inhibitors; Combination strategy; Drug synergy; Cancer	TYROSINE KINASE INHIBITORS; OVERCOMES DRUG-RESISTANCE; ACUTE MYELOID-LEUKEMIA; IN-VITRO; CYTOCHALASIN-B; CELL-DEATH; GLUTAMINE-METABOLISM; ANTITUMOR ACTION; DOSE-ESCALATION; P-GLYCOPROTEIN	Cancer research of the Warburg effect, a hallmark metabolic alteration in tumors, focused attention on glucose metabolism whose targeting uncovered several agents with promising anticancer effects at the preclinical level. These agents' monotherapy points to their potential as adjuvant combination therapy to existing standard chemotherapy in human trials. Accordingly, several studies on combining…	[Tilekar, Kalpana; Upadhyay, Neha; Ramaa, C. S.] Bharati Vidyapeeths Coll Pharm, Dept Pharmaceut Chem, Navi Mumbai, Maharashtra, India; [Iancu, Cristina, V; Choe, Jun-yong] East Carolina Univ, Dept Chem, East Carolina Diabet & Obes Inst, Greenville, NC 27834 USA; [Pokrovsky, Vadim] NN Blokhin Canc Res Ctr, Lab Combined Therapy, Moscow, Russia; [Pokrovsky, Vadim] Peoples Friendship Univ, Dept Bioc…		Ramaa, CS (通讯作者)，Bharati Vidyapeeths Coll Pharm, Dept Pharmaceut Chem, Navi Mumbai, Maharashtra, India.; Choe, JY (通讯作者)，East Carolina Univ, Dept Chem, East Carolina Diabet & Obes Inst, Greenville, NC 27834 USA.	sinharamaa@yahoo.in	Tilekar, Kalpana/AAS-6091-2021; Pokrovsky, Vadim S/N-2366-2016; S., Ramaa C./L-5821-2019	Tilekar, Kalpana/0000-0001-9766-9031; Pokrovsky, Vadim S/0000-0003-4006-9320; S., Ramaa C./0000-0002-5814-3616	Indo-Poland joint research program grant from Department of Science and Technology (DST) [DST/INT/Pol/P-27/2016]; United State NIH [R01GM123103]	Indo-Poland joint research program grant from Department of Science and Technology (DST); United State NIH(United States Department of Health & Human ServicesNational Institutes of Health (NIH) - USA)	This study was supported by Indo-Poland joint research program grant from Department of Science and Technology (DST) with reference number DST/INT/Pol/P-27/2016 (to CSR), the United State NIH grant R01GM123103 (to JC).	Abkin SV, 2016, CANCER IMMUNOL IMMUN, V65, P83, DOI 10.1007/s00262-015-1778-1; Aljofan M, 2019, FUTUR SCI OA, V5, DOI 10.2144/fsoa-2019-0053; Allavena G, 2019, J CELL PHYSIOL, V234, P11708, DOI 10.1002/jcp.27838; Almahmoud S, 2020, BIOORGAN MED CHEM, V28, DOI 10.1016/j.bmc.2020.115395; Ancey PB, 2018, FEBS J, V285, P2926, DOI 10.1111/febs.14577; Arruebo Manuel, 2011, Cancers (Basel), V3, P3279, D…	174	13	13	11	28	ELSEVIER	AMSTERDAM	RADARWEG 29a, 1043 NX AMSTERDAM, NETHERLANDS	0304-419X	1879-2561		BBA-REV CANCER	Biochim. Biophys. Acta-Rev. Cancer	DEC	2020	1874	2
J	Steelman, LS; Fitzgerald, T; Lertpiriyapong, K; Cocco, L; Follo, MY; Martelli, AM; Neri, LM; Marmiroli, S; Libra, M; Candido, S; Nicoletti, F; Scalisi, A; Fenga, C; Drobot, L; Rakus, D; Gizak, A; Laidler, P; Dulinska-Litewka, J; Basecke, J; Mijatovic, S; Maksimovic-Ivanic, D; Montalto, G; Cervello, M; Milella, M; Tafuri, A; Demidenko, Z; Abrams, SL; McCubrey, JA				Steelman, Linda S.; Fitzgerald, Timothy; Lertpiriyapong, Kvin; Cocco, Lucio; Follo, Matilde Y.; Martelli, Alberto M.; Neri, Luca M.; Marmiroli, Sandra; Libra, Massimo; Candido, Saverio; Nicoletti, Ferdinando; Scalisi, Aurora; Fenga, Concettina; Drobot, Lyudmyla; Rakus, Dariusz; Gizak, Agnieszka; Laidler, Piotr; Dulinska-Litewka, Joanna; Basecke, Joerg; Mijatovic, Sanja; Maksimovic-Ivanic, Danijel…			Critical Roles of EGFR Family Members in Breast Cancer and Breast Cancer Stem Cells: Targets for Therapy	CURRENT PHARMACEUTICAL DESIGN			English	Article						EGFR; HER2; mIRs; Cancer Stem Cells; Drug Resistance; Metastasis	GROWTH-FACTOR RECEPTOR; TO-MESENCHYMAL TRANSITION; TUMOR-INITIATING CELLS; TYROSINE KINASE INHIBITORS; RANDOMIZED PHASE-II; METASTATIC COLORECTAL-CANCER; ACUTE MYELOID-LEUKEMIA; LONG NONCODING RNA; HIGH-GRADE GLIOMA; LUNG-CANCER	The roles of the epidermal growth factor receptor (EGFR) signaling pathway in various cancers including breast, bladder, brain, colorectal, esophageal, gastric, head and neck, hepatocellular, lung, neuroblastoma, ovarian, pancreatic, prostate, renal and other cancers have been keenly investigated since the 1980's. While the receptors and many downstream signaling molecules have been identified an…	[Steelman, Linda S.; Abrams, Stephen L.; McCubrey, James A.] E Carolina Univ, Brody Sch Med, Dept Microbiol & Immunol, Brody Bldg 5N98C, Greenville, NC 27858 USA; [Fitzgerald, Timothy] E Carolina Univ, Brody Sch Med, Dept Surg, Greenville, NC USA; [Lertpiriyapong, Kvin] E Carolina Univ, Brody Sch Med, Dept Comparat Med, Greenville, NC USA; [Cocco, Lucio; Follo, Matilde Y.; Martelli, Alberto M.] U…		McCubrey, JA (通讯作者)，E Carolina Univ, Brody Sch Med, Dept Microbiol & Immunol, Brody Bldg 5N98C, Greenville, NC 27858 USA.	mccubreyj@ecu.edu	Neri, Luca Maria/AAU-1772-2021; Tafuri, Agostino/AAC-2186-2019; Marmiroli, Sandra/J-5242-2016; Rakus, Dariusz/AAU-8496-2021; Fenga, Concettina/AAC-2150-2019; Drobot, Liudmyla B/J-8642-2017; Cervello, Melchiorre/K-5080-2016; Cocco, Lucio/AAI-2206-2020; Nicoletti, Ferdinando/M-4428-2016; Neri, Luca Maria/J-2462-2017; Libra, Massimo/ABF-6654-2020; Libra, Massimo/L-8241-2018; Cervello, Melchiore/AAY-…	Neri, Luca Maria/0000-0002-7924-1477; Tafuri, Agostino/0000-0001-7911-9263; Marmiroli, Sandra/0000-0001-5545-9319; Cocco, Lucio/0000-0002-9206-8277; Nicoletti, Ferdinando/0000-0002-4570-8462; Libra, Massimo/0000-0002-7232-7737; Libra, Massimo/0000-0002-7232-7737; Fenga, Concettina/0000-0001-6369-2700; Candido, Saverio/0000-0003-1255-6666; Rakus, Dariusz/0000-0002-3823-3163; McCubrey, James/0000-0…	East Carolina University School of Medicine Internal Seed Grant Program; Italian MIUR FIRB grant [RBAP11ZJFA_001]	East Carolina University School of Medicine Internal Seed Grant Program; Italian MIUR FIRB grant	JAM and SLA were supported in part from an East Carolina University School of Medicine Internal Seed Grant Program. AMM was supported in part by an Italian MIUR FIRB grant RBAP11ZJFA_001.	Ablett MP, 2014, ONCOTARGET, V5, P599, DOI 10.18632/oncotarget.1169; Acunzo Mario, 2015, Adv Biol Regul, V57, P1, DOI 10.1016/j.jbior.2014.09.013; Adamczyk A, 2014, J MOL HISTOL, V45, P35, DOI 10.1007/s10735-013-9523-6; Al-Ejeh F, 2014, ONCOTARGET, V5, P3145, DOI 10.18632/oncotarget.1865; Al-Hajj M, 2003, P NATL ACAD SCI USA, V100, P3983, DOI 10.1073/pnas.0530291100; Alam M, 2014, ONCOTARGET, V5,…	329	27	32	2	29	BENTHAM SCIENCE PUBL LTD	SHARJAH	EXECUTIVE STE Y-2, PO BOX 7917, SAIF ZONE, 1200 BR SHARJAH, U ARAB EMIRATES	1381-6128	1873-4286		CURR PHARM DESIGN	Curr. Pharm. Design		2016	22	16
J	Avril, N; Menzel, M; Dose, J; Schelling, M; Weber, W; Janicke, F; Nathrath, W; Schwaiger, M				Avril, N; Menzel, M; Dose, J; Schelling, M; Weber, W; Janicke, F; Nathrath, W; Schwaiger, M			Glucose metabolism of breast cancer assessed by F-18-FDG PET: Histologic and immunohistochemical tissue analysis	JOURNAL OF NUCLEAR MEDICINE			English	Article						PET; FDG; breast cancer; metabolism; histology; immunohistochemistry	POSITRON-EMISSION-TOMOGRAPHY; INVASIVE LOBULAR CARCINOMA; HUMAN PANCREATIC TUMORS; ESTROGEN-RECEPTORS; FDG UPTAKE; INTRATUMORAL DISTRIBUTION; PROLIFERATIVE ACTIVITY; TRITIATED-THYMIDINE; FLOW-CYTOMETRY; FLUORODEOXYGLUCOSE	Breast cancer is characterized by elevated glucose consumption resulting in increased uptake of F-18-FDG. However, tracer uptake Varies considerably among tumors imaged with PET. This study compared histologic and immunohistochemical tissue analysis of breast carcinomas with preoperative FDG uptake assessed by PET to identify tumor characteristics that define the degree of tracer accumulation Met…	Tech Univ Munich, Dept Nucl Med, Munich, Germany; Tech Univ Munich, Dept Gynecol, Munich, Germany; Tech Univ Munich, Dept Pathol, Munich, Germany; Univ Hosp Eppendorf, Dept Gynecol, Hamburg, Germany; Stadt Krankenhaus Munchen Karlaching, Dept Pathol, Munich, Germany		Avril, N (通讯作者)，Tech Univ Munich, Klinikum Rechts Isar, Nukl Med Klin, Ismaningerstr 22, D-81675 Munich, Germany.			schwaiger, markus/0000-0002-2305-7144				ADLER LP, 1991, J NUCL MED, V32, P1508; ADLER LP, 1993, RADIOLOGY, V187, P743, DOI 10.1148/radiology.187.3.8497624; Avril N, 2000, J CLIN ONCOL, V18, P3495, DOI 10.1200/JCO.2000.18.20.3495; Avril N, 1997, J NUCL MED, V38, P1186; Avril N, 1996, J CLIN ONCOL, V14, P1848, DOI 10.1200/JCO.1996.14.6.1848; Avril Norbert, 1999, Clin Positron Imaging, V2, P261, DOI 10.1016/S1095-0397(99)00032-1; BLOOM HJ…	40	327	344	1	14	SOC NUCLEAR MEDICINE INC	RESTON	1850 SAMUEL MORSE DR, RESTON, VA 20190-5316 USA	0161-5505	1535-5667		J NUCL MED	J. Nucl. Med.	JAN	2001	42	1
J	Yokose, T; Kitago, M; Matsusaka, Y; Masugi, Y; Shinoda, M; Yagi, H; Abe, Y; Oshima, G; Hori, S; Endo, Y; Toyama, K; Iwabuchi, Y; Takemura, R; Ishii, R; Nakahara, T; Okuda, S; Jinzaki, M; Kitagawa, Y				Yokose, Takahiro; Kitago, Minoru; Matsusaka, Yohji; Masugi, Yohei; Shinoda, Masahiro; Yagi, Hiroshi; Abe, Yuta; Oshima, Go; Hori, Shutaro; Endo, Yutaka; Toyama, Kenji; Iwabuchi, Yu; Takemura, Ryo; Ishii, Ryota; Nakahara, Tadaki; Okuda, Shigeo; Jinzaki, Masahiro; Kitagawa, Yuko			Usefulness of F-18-fluorodeoxyglucose positron emission tomography/computed tomography for predicting the prognosis and treatment response of neoadjuvant therapy for pancreatic ductal adenocarcinoma	CANCER MEDICINE			English	Article						MTV; pancreatic ductal adenocarcinoma; PERCIST; PET; CT	METABOLIC TUMOR VOLUME; CELL LUNG-CANCER; EVALUATION CRITERIA; CHEMOTHERAPY; SURVIVAL; PET; RESECTION; CHEMORADIATION; GEMCITABINE; PARAMETERS	Background The Response Evaluation Criteria in Solid Tumors (RECIST) for computed tomography (CT) is preoperatively used to evaluate therapeutic effects. However, it does not reflect the pathological treatment response (PTR) of pancreatic ductal adenocarcinoma (PDAC). The Positron Emission Tomography Response Criteria in Solid Tumors (PERCIST) for positron emission tomography (PET)/CT is effectiv…	[Yokose, Takahiro; Kitago, Minoru; Shinoda, Masahiro; Yagi, Hiroshi; Abe, Yuta; Oshima, Go; Hori, Shutaro; Endo, Yutaka; Kitagawa, Yuko] Keio Univ, Dept Surg, Sch Med, Tokyo, Japan; [Matsusaka, Yohji; Toyama, Kenji; Iwabuchi, Yu; Nakahara, Tadaki; Okuda, Shigeo; Jinzaki, Masahiro] Keio Univ, Dept Radiol, Sch Med, Tokyo, Japan; [Masugi, Yohei] Keio Univ, Dept Pathol, Sch Med, Tokyo, Japan; [Takemu…		Kitago, M (通讯作者)，Keio Univ, Sch Med, Dept Surg, Shinjuku Ku, Shinanomachi 35, Tokyo, Japan.	dragonpegasus@keio.jp	Endo, Yutaka/AFB-7263-2022; Masugi, Yohei/E-6980-2014	Masugi, Yohei/0000-0002-6952-4043; Yokose, Takahiro/0000-0001-6946-280X				Chatterjee D, 2013, HISTOPATHOLOGY, V63, P841, DOI 10.1111/his.12234; Choi M, 2010, AM J CLIN ONCOL-CANC, V33, P257, DOI 10.1097/COC.0b013e3181a76a0b; Cloyd JM, 2017, JAMA SURG, V152, P1048, DOI 10.1001/jamasurg.2017.2227; Dalah E, 2018, TRANSL ONCOL, V11, P1104, DOI 10.1016/j.tranon.2018.06.011; de Geus-Oei LF, 2007, CANCER-AM CANCER SOC, V110, P1654, DOI 10.1002/cncr.22979; Dholakia AS, 2014, I…	30	12	18	0	2	WILEY	HOBOKEN	111 RIVER ST, HOBOKEN 07030-5774, NJ USA	2045-7634			CANCER MED-US	Cancer Med.	JUN	2020	9	12
[truncated: 351 more rows]
[truncated: 21 more columns]
