# Supplementary material for: Emerging current trends and research focus related to pancreatic cancer metabolism: A bibliometric and visualized analysis
Source: Front Oncol. 2022 Nov 25;12:1009700. doi: 10.3389/fonc.2022.1009700 (PMC9732726; doi:10.3389/fonc.2022.1009700)
Supplement: Supplementary file 2 [file DataSheet_2.zip › The tab-delimited format/Vdownload_4001-4500.txt]

PT	AU	BA	BE	GP	AF	BF	CA	TI	SO	SE	BS	LA	DT	CT	CY	CL	SP	HO	DE	ID	AB	C1	C3	RP	EM	RI	OI	FU	FP	FX	CR	NR	TC	Z9	U1	U2	PU	PI	PA	SN	EI	BN	J9	JI	PD	PY	VL	IS	PN
J	Yamamoto, K; Tamura, T; Nakamura, R; Hosoe, S; Matsubara, M; Nagata, K; Kodaira, H; Uemori, T; Takahashi, Y; Suzuki, M; Saito, J; Ueno, K; Shuto, S				Yamamoto, Keisuke; Tamura, Tomohiro; Nakamura, Rina; Hosoe, Shintaro; Matsubara, Masahiro; Nagata, Keiko; Kodaira, Hiroshi; Uemori, Takeshi; Takahashi, Yuichi; Suzuki, Michihiko; Saito, Jun-ichi; Ueno, Kimihisa; Shuto, Satoshi			Development of a novel class of peroxisome proliferator-activated receptor (PPAR) gamma ligands as an anticancer agent with a unique binding mode based on a non-thiazolidinedione scaffold	BIOORGANIC & MEDICINAL CHEMISTRY			English	Article							AGONIST; ADIPOGENESIS; COMBINATION; EFATUTAZONE; PACLITAXEL; GLUCOSE; GROWTH; LIVER	We previously identified dibenzooxepine derivative 1 as a potent PPAR. ligand with a unique binding mode owing to its non-thiazolidinedione scaffold. However, while 1 showed remarkably potent MKN-45 gastric cancer cell aggregation activity, an indicator of cancer differentiation-inducing activity induced by PPAR. activation, we recognized that 1 was metabolically unstable. In the present study, w…	[Yamamoto, Keisuke; Tamura, Tomohiro; Nakamura, Rina; Hosoe, Shintaro; Matsubara, Masahiro; Nagata, Keiko; Kodaira, Hiroshi; Uemori, Takeshi; Takahashi, Yuichi; Suzuki, Michihiko; Saito, Jun-ichi; Ueno, Kimihisa] Kyowa Kirin, R&D Div, Fuji Res Pk, 1188 Shimotogari,Nagaizumi Cho, Shizuoka, Japan; [Yamamoto, Keisuke; Shuto, Satoshi] Hokkaido Univ, Fac Pharmaceut Sci, Kita Ku, Kita 12,Nishi 6, Sappo…		Shuto, S (通讯作者)，Hokkaido Univ, Fac Pharmaceut Sci, Kita Ku, Kita 12,Nishi 6, Sapporo, Hokkaido 0600812, Japan.; Yamamoto, K (通讯作者)，Fuji Res Pk, Small Mol Drug Res Labs, Nagaizumi Cho, Shizuoka 4118731, Japan.	keisuke.yamamoto.fn@kyowakirin.com; shu@pharm.hokudai.ac.jp	Shuto, Satoshi/AAH-4998-2020	Shuto, Satoshi/0000-0001-7850-8064				Bae H, 2016, CHEM SCI, V7, P5523, DOI 10.1039/c6sc01279e; Barak Y, 1999, MOL CELL, V4, P585, DOI 10.1016/S1097-2765(00)80209-9; Chan CWM, 2009, P NATL ACAD SCI USA, V106, P1936, DOI 10.1073/pnas.0812904106; Chang CS, 2014, AM J PATHOL, V184, P442, DOI 10.1016/j.ajpath.2013.10.020; Chernyak N, 2010, ANGEW CHEM INT EDIT, V49, P2743, DOI 10.1002/anie.200907291; Choi JH, 2011, NATURE, V477, P477, DOI…	31	2	2	0	9	PERGAMON-ELSEVIER SCIENCE LTD	OXFORD	THE BOULEVARD, LANGFORD LANE, KIDLINGTON, OXFORD OX5 1GB, ENGLAND	0968-0896	1464-3391		BIOORGAN MED CHEM	Bioorg. Med. Chem.	NOV 15	2019	27	22
J	Wang, J; Li, TM; Zang, LQ; Pan, XD; Wang, SJ; Wu, YY; Wang, GX				Wang, Jing; Li, TongMing; Zang, Linquan; Pan, Xuediao; Wang, Sujun; Wu, Yanyan; Wang, Guixiang			Apigenin Inhibits Human SW620 Cell Growth by Targeting Polyamine Catabolism	EVIDENCE-BASED COMPLEMENTARY AND ALTERNATIVE MEDICINE			English	Article							POSTRADIOTHERAPY CHEMOTHERAPY; EXTRACELLULAR POLYAMINES; PANCREATIC-CANCER; METABOLISM; APOPTOSIS; MECHANISM; MIGRATION; TRANSPORT; SURVIVAL; PROLIFERATION	Apigenin is a nonmutagenic flavonoid that has antitumor properties. Polyamines are ubiquitous cellular polycations, which play an important role in the proliferation and differentiation of cancer cells. Highly regulated pathways control the biosynthesis and degradation of polyamines. Ornithine decarboxylase (ODC) is the rate-limiting enzyme in the metabolism, and spermidine/spermine-N1-Acetyl tra…	[Wang, Jing; Li, TongMing] Guangzhou Univ Chinese Med, Sch Chinese Herbol, Guangzhou, Guangdong, Peoples R China; [Zang, Linquan; Pan, Xuediao; Wang, Sujun; Wu, Yanyan; Wang, Guixiang] Guangdong Pharmaceut Univ, Sch Pharm, Guangzhou, Guangdong, Peoples R China		Wang, GX (通讯作者)，Guangdong Pharmaceut Univ, Sch Pharm, Guangzhou, Guangdong, Peoples R China.	wangguixiang306@126.com						ASK A, 1992, CANCER LETT, V66, P29, DOI 10.1016/0304-3835(92)90276-2; Battaglia V, 2014, AMINO ACIDS, V46, P511, DOI 10.1007/s00726-013-1529-6; BRUNTON VG, 1991, BIOCHEM J, V280, P193, DOI 10.1042/bj2800193; Burns MR, 2009, J MED CHEM, V52, P1983, DOI 10.1021/jm801580w; Casero RA, 2005, P W PHARMACOL SOC, V48, P24; Casero RA, 2007, NAT REV DRUG DISCOV, V6, P373, DOI 10.1038/nrd2243; Cheng CY, 201…	49	8	8	1	11	HINDAWI LTD	LONDON	ADAM HOUSE, 3RD FLR, 1 FITZROY SQ, LONDON, W1T 5HF, ENGLAND	1741-427X	1741-4288		EVID-BASED COMPL ALT	Evid.-based Complement Altern. Med.		2017	2017
J	Loosen, SH; Roderburg, C; Kauertz, KL; Pombeiro, I; Leyh, C; Benz, F; Vucur, M; Longerich, T; Koch, A; Braunschweig, T; Ulmer, TF; Heidenhain, C; Tacke, F; Binnebosel, M; Schmeding, M; Trautwein, C; Neumann, UP; Luedde, T				Loosen, Sven H.; Roderburg, Christoph; Kauertz, Katja L.; Pombeiro, Ines; Leyh, Catherine; Benz, Fabian; Vucur, Mihael; Longerich, Thomas; Koch, Alexander; Braunschweig, Till; Ulmer, Tom F.; Heidenhain, Christoph; Tacke, Frank; Binneboesel, Marcel; Schmeding, Maximilian; Trautwein, Christian; Neumann, Ulf P.; Luedde, Tom			Elevated levels of circulating osteopontin are associated with a poor survival after resection of cholangiocarcinoma	JOURNAL OF HEPATOLOGY			English	Article						Cancer; Biomarker; Prognosis; CA19-9; CEA; CCA; Osteopontin	LONG-TERM SURVIVAL; INTRAHEPATIC CHOLANGIOCARCINOMA; PERIHILAR CHOLANGIOCARCINOMA; PANCREATIC ADENOCARCINOMA; HILAR CHOLANGIOCARCINOMA; PROGNOSTIC BIOMARKERS; INCREASING INCIDENCE; SERUM-LEVELS; CANCER; PROGRESSION	Background & Aims: Cholangiocarcinoma (CCA) represents a primary hepatic malignancy with incidence and mortality rising globally. Surgical treatment has remained the only potentially curative treatment option, but it is still unclear which patients benefit most from extended liver surgery, highlighting the need for new pre-operative stratification strategies. Osteopontin is a secreted extracellul…	[Loosen, Sven H.; Roderburg, Christoph; Koch, Alexander; Tacke, Frank; Trautwein, Christian; Luedde, Tom] Univ Hosp RWTH Aachen, Dept Med 3, D-52074 Aachen, Germany; [Kauertz, Katja L.; Pombeiro, Ines; Leyh, Catherine; Benz, Fabian; Vucur, Mihael; Luedde, Tom] Univ Hosp RWTH Aachen, Div Gastroenterol Hepatol & Hepatobiliary Oncol, Pauwelsstr 30, D-52074 Aachen, Germany; [Longerich, Thomas; Brauns…		Luedde, T (通讯作者)，Univ Hosp RWTH Aachen, Div Gastroenterol Hepatol & Hepatobiliary Oncol, Pauwelsstr 30, D-52074 Aachen, Germany.	tluedde@ukaachen.de	Luedde, Tom/AAE-9135-2022; Braunschweig, Till/AAO-5725-2020; Roderburg, Christoph/AAR-3051-2021; Loosen, Sven/AHC-5236-2022; Roderburg, Christoph/AHC-8101-2022; Tacke, Frank/ABF-2212-2020	Luedde, Tom/0000-0002-6288-8821; Braunschweig, Till/0000-0001-9166-2912; Loosen, Sven/0000-0002-2799-2287; Roderburg, Christoph/0000-0002-1409-7697;	German Cancer Aid [110043]; German-Research-Foundation [SFB-TRR57/ P06, LU 1360/3-1]; Ernst-Jung-Foundation Hamburg; IZKF (interdisciplinary centre of clinical research) Aachen; medical faculty of the RWTH Aachen; German Research Foundation (DFG) [RO 4317/4-1]; START grant from medical faculty RWTH Aachen	German Cancer Aid(Deutsche Krebshilfe); German-Research-Foundation(German Research Foundation (DFG)); Ernst-Jung-Foundation Hamburg; IZKF (interdisciplinary centre of clinical research) Aachen; medical faculty of the RWTH Aachen; German Research Foundation (DFG)(German Research Foundation (DFG)); START grant from medical faculty RWTH Aachen	Work in the lab of T.L. was supported by the German Cancer Aid (Deutsche Krebshilfe 110043 and a Mildred-Scheel-Professorship), the German-Research-Foundation (SFB-TRR57/ P06 and LU 1360/3-1), the Ernst-Jung-Foundation Hamburg, the IZKF (interdisciplinary centre of clinical research) Aachen and a grant from the medical faculty of the RWTH Aachen. Moreover, this work was supported by project grant…	Agrawal D, 2002, J NATL CANCER I, V94, P513; Anborgh PH, 2011, J CELL COMMUN SIGNAL, V5, P111, DOI 10.1007/s12079-011-0130-6; Bandopadhyay M, 2014, EXPERT OPIN THER TAR, V18, P883, DOI 10.1517/14728222.2014.925447; Benz F, 2013, EXP MOL MED, V45, DOI 10.1038/emm.2013.81; Bergquist A, 2015, BEST PRACT RES CL GA, V29, P221, DOI 10.1016/j.bpg.2015.02.003; Bi C, 2016, Zhonghua Zhong Liu Za Zhi, V38, …	44	45	47	0	9	ELSEVIER SCIENCE BV	AMSTERDAM	PO BOX 211, 1000 AE AMSTERDAM, NETHERLANDS	0168-8278	1600-0641		J HEPATOL	J. Hepatol.	OCT	2017	67	4
J	Nagy, T; Fisi, V; Frank, D; Katai, E; Nagy, Z; Miseta, A				Nagy, Tamas; Fisi, Viktoria; Frank, Dorottya; Katai, Emese; Nagy, Zsofia; Miseta, Attila			Hyperglycemia-Induced Aberrant Cell Proliferation; A Metabolic Challenge Mediated by Protein O-GlcNAc Modification	CELLS			English	Review						diabetes; O-GlcNAc; proliferation; cell cycle; cancer; hyperglycemia	LINKED N-ACETYLGLUCOSAMINE; ORTHODONTIC TOOTH MOVEMENT; PENTOSE-PHOSPHATE PATHWAY; HUMAN SKIN FIBROBLASTS; DIABETES-MELLITUS; HIGH-GLUCOSE; INSULIN-RESISTANCE; MESANGIAL CELLS; KAPPA-B; PANCREATIC-CANCER	Chronic hyperglycemia has been associated with an increased prevalence of pathological conditions including cardiovascular disease, cancer, or various disorders of the immune system. In some cases, these associations may be traced back to a common underlying cause, but more often, hyperglycemia and the disturbance in metabolic balance directly facilitate pathological changes in the regular cellul…	[Nagy, Tamas; Fisi, Viktoria; Katai, Emese; Nagy, Zsofia; Miseta, Attila] Univ Pecs, Med Sch, Dept Lab Med, H-7624 Pecs, Hungary; [Frank, Dorottya] Univ Pecs, Med Sch, Dept Dent Oral & Maxillofacial Surg, H-7621 Pecs, Hungary		Nagy, T (通讯作者)，Univ Pecs, Med Sch, Dept Lab Med, H-7624 Pecs, Hungary.	nagy.tamas@pte.hu	Fisi, Viktoria/AAF-2948-2022; Fisi, Viktoria/AFH-7514-2022	Nagy, Tamas/0000-0001-5437-1411	Research Fund of the University of Pecs, Medical School [AOK-KA-2018-21]; EU [GINOP 2.3.2.-15, 2.3.2.-15-2016-00050, 2.3.3.-15-2016-00025]	Research Fund of the University of Pecs, Medical School; EU(European Commission)	This work was funded by the Research Fund of the University of Pecs, Medical School (grant No.: AOK-KA-2018-21), the EU founded Hungarian projects GINOP 2.3.2.-15 (grant No.: 2.3.2.-15-2016-00050) and GINOP 2.3.3.-15 (grant No.: 2.3.3.-15-2016-00025).	Aguilar AL, 2017, ACS CHEM BIOL, V12, P3031, DOI 10.1021/acschembio.7b00869; Alavi A, 2014, J AM ACAD DERMATOL, V70, DOI 10.1016/j.jaad.2013.06.055; Alba-Loureiro TC, 2007, BRAZ J MED BIOL RES, V40, P1037, DOI 10.1590/S0100-879X2006005000143; Algire C, 2010, ENDOCR-RELAT CANCER, V17, P351, DOI 10.1677/ERC-09-0252; Ali A, 2017, MOL CELLS, V40, P476, DOI 10.14348/molcells.2017.2309; Amer Diabet Ass…	283	15	15	0	8	MDPI	BASEL	ST ALBAN-ANLAGE 66, CH-4052 BASEL, SWITZERLAND		2073-4409		CELLS-BASEL	Cells	SEP	2019	8	9
S	Aoki, M; Fujishita, T		Hunter, E; Bister, K		Aoki, Masahiro; Fujishita, Teruaki			Oncogenic Roles of the PI3K/AKT/mTOR Axis	VIRUSES, GENES, AND CANCER	Current Topics in Microbiology and Immunology		English	Review; Book Chapter							PHOSPHOINOSITIDE 3-KINASE P110-ALPHA; PROSTATE INTRAEPITHELIAL NEOPLASIA; PANCREATIC-CELL PLASTICITY; PTEN-DEFICIENT TUMORS; MOUSE-MODEL; PHOSPHATIDYLINOSITOL 3-KINASE; CATALYTIC SUBUNIT; MAMMALIAN TARGET; MALIGNANT-TRANSFORMATION; CONSTITUTIVE ACTIVATION	The PI3K/AKT/mTOR pathway is frequently activated in various human cancers and has been considered a promising therapeutic target. Many of the positive regulators of the PI3K/AKT/mTOR axis, including the catalytic (p110 alpha) and regulatory (p85 alpha), of class IA PI3K, AKT, RHEB, mTOR, and eIF4E, possess oncogenic potentials, as demonstrated by transformation assays in vitro and by genetically…	[Aoki, Masahiro; Fujishita, Teruaki] Aichi Canc Ctr, Res Inst, Div Mol Pathol, Chikusa Ku, Nagoya, Aichi 4648681, Japan; [Aoki, Masahiro] Nagoya Univ, Grad Sch Med, Dept Canc Genet, Program Funct Construct, Nagoya, Aichi, Japan		Aoki, M (通讯作者)，Aichi Canc Ctr, Res Inst, Div Mol Pathol, Chikusa Ku, Nagoya, Aichi 4648681, Japan.	masaoki@aichi-cc.jp	Fujishita, Teruaki/O-1367-2019; Aoki, Masahiro/A-5149-2016	Aoki, Masahiro/0000-0003-4316-9490; Fujishita, Teruaki/0000-0002-4397-2438				Adams JR, 2011, CANCER RES, V71, P2706, DOI 10.1158/0008-5472.CAN-10-0738; Amzel LM, 2008, NAT REV CANCER, V8, P665, DOI 10.1038/nrc2443; Angulo I, 2013, SCIENCE, V342, P866, DOI 10.1126/science.1243292; Aoki M, 1998, P NATL ACAD SCI USA, V95, P14950, DOI 10.1073/pnas.95.25.14950; Aoki M, 2001, P NATL ACAD SCI USA, V98, P136, DOI 10.1073/pnas.011528498; Aoki M, 2000, J BIOL CHEM, V275, P6267, DOI…	227	174	194	5	32	SPRINGER-VERLAG BERLIN	BERLIN	HEIDELBERGER PLATZ 3, D-14197 BERLIN, GERMANY	0070-217X	2196-9965	978-3-319-61804-3; 978-3-319-61803-6	CURR TOP MICROBIOL	Curr.Top.Microbiol.Immunol.		2017	407
J	Bonelli, S; Geeraerts, X; Bolli, E; Keirsse, J; Kiss, M; Antunes, ARP; Van Damme, H; De Vlaminck, K; Movahedi, K; Laoui, D; Raes, G; Van Ginderachter, JA				Bonelli, Stefano; Geeraerts, Xenia; Bolli, Evangelia; Keirsse, Jiri; Kiss, Mate; Antunes, Ana Rita Pombo; Van Damme, Helena; De Vlaminck, Karen; Movahedi, Kiavash; Laoui, Damya; Raes, Geert; Van Ginderachter, Jo A.			Beyond the M-CSF receptor - novel therapeutic targets in tumor-associated macrophages	FEBS JOURNAL			English	Review						biologicals; immunotherapy; M-CSF receptor; metabolism; small molecule inhibitors; tumor microenvironment; tumor-associated macrophages	BREAST-CANCER METASTASIS; INFILTRATING MACROPHAGES; PANCREATIC-CARCINOMA; CHECKPOINT BLOCKADE; MANNOSE RECEPTOR; INHIBITION; ANTIBODY; CELLS; PI3K-GAMMA; MONOCYTES	Tumor-associated macrophages (TAM) are by now established as important regulators of tumor progression by impacting on tumor immunity, angiogenesis, and metastasis. Hence, a multitude of approaches are currently pursued to intervene with TAM's protumor activities, the most advanced of which being a blockade of macrophage-colony stimulating factor (M-CSF)/M-CSF receptor (M-CSFR) signaling. M-CSFR …	[Bonelli, Stefano; Geeraerts, Xenia; Bolli, Evangelia; Keirsse, Jiri; Kiss, Mate; Antunes, Ana Rita Pombo; Van Damme, Helena; De Vlaminck, Karen; Movahedi, Kiavash; Laoui, Damya; Raes, Geert; Van Ginderachter, Jo A.] Vrije Univ Brussel, Lab Cellular & Mol Immunol, Pl Laan 2, B-1050 Brussels, Belgium; [Bonelli, Stefano; Geeraerts, Xenia; Bolli, Evangelia; Keirsse, Jiri; Kiss, Mate; Antunes, Ana Ri…		Van Ginderachter, JA (通讯作者)，Vrije Univ Brussel, Lab Cellular & Mol Immunol, Pl Laan 2, B-1050 Brussels, Belgium.	jo.van.ginderachter@vub.be	Movahedi, Kiavash/AAQ-4942-2020; Van Ginderachter, Jo A/H-5473-2013; Raes, Geert M/H-5185-2013	Movahedi, Kiavash/0000-0002-0826-4399; Van Ginderachter, Jo A/0000-0002-4442-7474; Raes, Geert M/0000-0002-9065-1549; Geeraerts, Xenia/0000-0003-0163-9482; Van Damme, Helena/0000-0002-1042-2907; Kiss, Mate/0000-0002-5649-0382; Pombo Antunes, Ana Rita/0000-0002-6484-5593; Laoui, Damya/0000-0002-3373-1403				Allaoui R, 2016, NAT COMMUN, V7, DOI 10.1038/ncomms13050; Baer C, 2016, NAT CELL BIOL, V18, P790, DOI 10.1038/ncb3371; Beatty GL, 2011, SCIENCE, V331, P1612, DOI 10.1126/science.1198443; Blykers A, 2015, J NUCL MED, V56, P1265, DOI 10.2967/jnumed.115.156828; Bonapace L, 2014, NATURE, V515, DOI 10.1038/nature13862; Casazza A, 2013, CANCER CELL, V24, P695, DOI 10.1016/j.ccr.2013.11.007; Colegio OR,…	76	17	18	2	15	WILEY	HOBOKEN	111 RIVER ST, HOBOKEN 07030-5774, NJ USA	1742-464X	1742-4658		FEBS J	FEBS J.	FEB	2018	285	4
J	Olvera-Rosales, LB; Cruz-Guerrero, AE; Ramirez-Moreno, E; Quintero-Lira, A; Contreras-Lopez, E; Jaimez-Ordaz, J; Castaneda-Ovando, A; Anorve-Morga, J; Calderon-Ramos, ZG; Arias-Rico, J; Gonzalez-Olivares, LG				Olvera-Rosales, Laura-Berenice; Cruz-Guerrero, Alma-Elizabeth; Ramirez-Moreno, Esther; Quintero-Lira, Aurora; Contreras-Lopez, Elizabeth; Jaimez-Ordaz, Judith; Castaneda-Ovando, Araceli; Anorve-Morga, Javier; Calderon-Ramos, Zuli-Guadalupe; Arias-Rico, Jose; Gonzalez-Olivares, Luis-Guillermo			Impact of the Gut Microbiota Balance on the Health-Disease Relationship: The Importance of Consuming Probiotics and Prebiotics	FOODS			English	Review						microbiota; microbiota-intestine-brain axis; probiotic; prebiotic	CHAIN FATTY-ACIDS; INTERNATIONAL SCIENTIFIC ASSOCIATION; FECAL MICROBIOTA; BRAIN-AXIS; INTESTINAL MICROBIOTA; PARKINSONS-DISEASE; PANCREATIC-CANCER; COLORECTAL-CANCER; GASTROINTESTINAL MICROBIOTA; TRYPTOPHAN-METABOLISM	Gut microbiota is a group of microorganisms that are deposited throughout the entire gastrointestinal tract. Currently, thanks to genomic tools, studies of gut microbiota have pointed towards the understanding of the metabolism of important bacteria that are not cultivable and their relationship with human homeostasis. Alterations in the composition of gut microbiota could explain, at least in pa…	[Olvera-Rosales, Laura-Berenice; Contreras-Lopez, Elizabeth; Jaimez-Ordaz, Judith; Castaneda-Ovando, Araceli; Anorve-Morga, Javier; Gonzalez-Olivares, Luis-Guillermo] Univ Autonoma Estado Hidalgo, Area Acad Quim, Inst Ciencias Basicas & Ingn, Mineral De La Reforma 42184, Hidalgo, Mexico; [Cruz-Guerrero, Alma-Elizabeth] Univ Autonoma Metropolitana, Unidad Iztapalapa, Dept Biotecnol, Div Ciencias B…		Gonzalez-Olivares, LG (通讯作者)，Univ Autonoma Estado Hidalgo, Area Acad Quim, Inst Ciencias Basicas & Ingn, Mineral De La Reforma 42184, Hidalgo, Mexico.; Cruz-Guerrero, AE (通讯作者)，Univ Autonoma Metropolitana, Unidad Iztapalapa, Dept Biotecnol, Div Ciencias Biol & Salud, Ave San Rafael Atlixco 186, Mexico City 09340, DF, Mexico.	ol232998@uaeh.edu.mx; aec@xanum.uam.mx; esther_ramirez@uaeh.edu.mx; aurora_quintero1489@uaeh.edu.mx; elizac@uaeh.edu.mx; jjaimez@uaeh.edu.mx; ovandoa@uaeh.edu.mx; anorvej@uaeh.edu.mx; zramos@uaeh.edu.mx; josearias.rico@hotmail.com; lgonzales@uaeh.edu.mx		Arias-Rico, Jose/0000-0003-0219-0410; Ramirez Moreno, Esther/0000-0002-9928-8600; gonzalez olivares, luis guillermo/0000-0002-4707-8935; Castaneda-Ovando, Araceli/0000-0003-0759-3198; Cruz-Guerrero, Alma/0000-0002-9686-2267	CyTED [P918PTE0409]	CyTED	This paper is part of the IBEROBDIA project (P918PTE0409) funded by CyTED.	Adak A, 2019, CELL MOL LIFE SCI, V76, P473, DOI 10.1007/s00018-018-2943-4; Adams S, 2012, CANCER RES, V72, P5649, DOI 10.1158/0008-5472.CAN-12-0549; Adlerberth I, 2009, ACTA PAEDIATR, V98, P229, DOI 10.1111/j.1651-2227.2008.01060.x; Agus A, 2018, CELL HOST MICROBE, V23, P716, DOI 10.1016/j.chom.2018.05.003; Ahmed I, 2016, MICROORGANISMS, V4, DOI 10.3390/microorganisms4020020; Akbari E, 2016, FRON…	267	4	4	17	38	MDPI	BASEL	ST ALBAN-ANLAGE 66, CH-4052 BASEL, SWITZERLAND		2304-8158		FOODS	Foods	JUN	2021	10	6
J	Bergman, AM; Pinedo, HM; Peters, GJ				Bergman, AM; Pinedo, HM; Peters, GJ			Determinants of resistance to 2 ',2 '-difluorodeoxycytidine (gemcitabine)	DRUG RESISTANCE UPDATES			English	Review						gemcitabine; drug resistance; membrane transport; deoxycytidine kinase; thymidine kinase 2; 5 '-nucleotidase; deoxycytidine deaminase; thymidylate synthase; ribonucleotide reductase; drug accumulation; apoptosis	CELL LUNG-CANCER; HUMAN DEOXYCYTIDINE KINASE; HUMAN LEUKEMIA-CELLS; MULTISUBSTRATE DEOXYRIBONUCLEOSIDE KINASE; DRUG-INDUCED APOPTOSIS; ACUTE MYELOID-LEUKEMIA; P53 GENE-MUTATIONS; CCRF-CEM CELLS; CYTOSINE-ARABINOSIDE; CYTIDINE DEAMINASE	The inherent or induced resistance of tumors to cytostatic agents is a major clinical problem. In this review, we summarize the pre-clinical mechanisms of acquired and inherent resistance to the fluorinated deoxycytidine analog gemcitabine (2',2'-difluorodeoxycytidine, dFdC, Gemzar(R)), which has proven activity in non-small cell lung carcinoma, pancreatic and bladder cancer. Extensive research h…	Vrije Univ Amsterdam, Ctr Med, Dept Med Oncol, Amsterdam, Netherlands		Peters, GJ (通讯作者)，Vrije Univ Amsterdam, Ctr Med, Dept Med Oncol, Amsterdam, Netherlands.	gj.peters@vume.nl	Peters, Godefridus J/C-7562-2013	Peters, Godefridus J/0000-0002-5447-2877				ABRATT RP, 1994, J CLIN ONCOL, V12, P1535, DOI 10.1200/JCO.1994.12.8.1535; Abratt RP, 1998, SEMIN ONCOL, V25, P35; Achanta G, 2001, CANCER RES, V61, P8723; Alnemri ES, 1996, CELL, V87, P171, DOI 10.1016/S0092-8674(00)81334-3; ARENDS MJ, 1991, INT REV EXP PATHOL, V32, P223; Auer H, 1997, MUTAT RES-GEN TOX EN, V393, P165, DOI 10.1016/S1383-5718(97)00102-2; Bergman AM, 2000, EUR J CANCER, V36, P1974…	143	266	274	0	38	CHURCHILL LIVINGSTONE	EDINBURGH	JOURNAL PRODUCTION DEPT, ROBERT STEVENSON HOUSE, 1-3 BAXTERS PLACE, LEITH WALK, EDINBURGH EH1 3AF, MIDLOTHIAN, SCOTLAND	1368-7646	1532-2084		DRUG RESIST UPDATE	Drug Resist. Update	FEB	2002	5	1
J	Jia, CZ; Li, HC; Fu, DL; Lan, Y				Jia, Chunzeng; Li, Hengchao; Fu, Deliang; Lan, Yu			GFAT1/HBP/O-GlcNAcylation Axis Regulates beta-Catenin Activity to Promote Pancreatic Cancer Aggressiveness	BIOMED RESEARCH INTERNATIONAL			English	Article							O-GLCNAC; HEXOSAMINE BIOSYNTHESIS; GLCNACYLATION; PATHWAY; LOCALIZATION; METABOLISM; EXPRESSION	Reprogrammed glucose and glutamine metabolism are essential for tumor initiation and development. As a branch of glucose and metabolism, the hexosamine biosynthesis pathway (HBP) generates uridine diphosphate N-acetylglucosamine (UDP-GlcNAc) and contributes to the O-GlcNAcylation process. However, the spectrum of HBP-dependent tumors and the mechanisms by which the HBP promotes tumor aggressivene…	[Jia, Chunzeng; Lan, Yu] Beijing Jishuitan Hosp, Dept Gastroenterol, Beijing 100035, Peoples R China; [Li, Hengchao; Fu, Deliang] Fudan Univ, Huashan Hosp, Dept Pancreat Surg, Shanghai 200040, Peoples R China		Lan, Y (通讯作者)，Beijing Jishuitan Hosp, Dept Gastroenterol, Beijing 100035, Peoples R China.; Fu, DL (通讯作者)，Fudan Univ, Huashan Hosp, Dept Pancreat Surg, Shanghai 200040, Peoples R China.	jcz_82@163.com; lihengchao@huashan.org.cn; surgeonfu@163.com; 13621014609@163.com			Shanghai Municipal Planning Commission of Science and Research Fund [201840192]; Chinesisch-Deutsche Kooperationsgruppe: Precision Medicine in Pancreatic Cancer [GZ1456]	Shanghai Municipal Planning Commission of Science and Research Fund; Chinesisch-Deutsche Kooperationsgruppe: Precision Medicine in Pancreatic Cancer	This work was supported by grants from the Shanghai Municipal Planning Commission of Science and Research Fund (201840192) and the Chinesisch-Deutsche Kooperationsgruppe: Precision Medicine in Pancreatic Cancer (GZ1456).	Ben Harosh-Davidovich S, 2018, EXP CELL RES, V364, P42, DOI 10.1016/j.yexcr.2018.01.024; Chanmee T, 2016, J BIOL CHEM, V291, P24105, DOI 10.1074/jbc.M116.751263; Chen YX, 2017, BIOCHEM BIOPH RES CO, V487, P433, DOI 10.1016/j.bbrc.2017.04.080; Ferrer CM, 2016, J MOL BIOL, V428, P3282, DOI 10.1016/j.jmb.2016.05.028; Gao SC, 2019, DNA CELL BIOL, V38, P286, DOI 10.1089/dna.2018.4447; Gatenby RA, 2004…	37	7	7	0	3	HINDAWI LTD	LONDON	ADAM HOUSE, 3RD FLR, 1 FITZROY SQ, LONDON, W1T 5HF, ENGLAND	2314-6133	2314-6141		BIOMED RES INT	Biomed Res. Int.	FEB 17	2020	2020
J	Bentle, MS; Reinicke, KE; Bey, EA; Spitz, DR; Boothman, DA				Bentle, Melissa S.; Reinicke, Kathryn E.; Bey, Erik A.; Spitz, Douglas R.; Boothman, David A.			Calcium-dependent modulation of poly(ADP-ribose) polymerase-1 alters cellular metabolism and DNA repair	JOURNAL OF BIOLOGICAL CHEMISTRY			English	Article							BREAST-CANCER CELLS; NAD(P)H-QUINONE OXIDOREDUCTASE-1; OXIDATIVE STRESS; GLUCOSE DEPRIVATION; PANCREATIC-CANCER; ACTIVATION; TUMOR; INHIBITION; SYNTHETASE; APOPTOSIS	After genotoxic stress poly(ADP-ribose) polymerase-1 (PARP-1) can be hyperactivated, causing (ADP-ribosyl) ation of nuclear proteins ( including itself), resulting in NAD+ and ATP depletion and cell death. Mechanisms of PARP-1-mediated cell death and downstream proteolysis remain enigmatic. beta-lapachone (beta-lap) is the first chemotherapeutic agent to elicit a Ca2+-mediated cell death by PARP-…	Univ Texas, SW Med Ctr, Lab Mol Stress Responses, Dept Pharmacol, Dallas, TX 75390 USA; Univ Texas, SW Med Ctr, Simmons Comprehens Canc Ctr, Dallas, TX 75390 USA; Case Western Reserve Univ, Dept Pharmacol, Cleveland, OH 44106 USA; Case Western Reserve Univ, Dept Biochem, Cleveland, OH 44106 USA; Univ Iowa, Holden Comprehens Canc Ctr, Dept Radiat Oncol, Free Rad & Radiat Biol Program, Iowa City, I…		Boothman, DA (通讯作者)，Univ Texas, SW Med Ctr, Lab Mol Stress Responses, Dept Pharmacol, 5323 Harry Hines Blvd, Dallas, TX 75390 USA.	David.Boothman@UTSouthwestern.edu	Boothman, David/Q-7776-2019	Srougi, Melissa/0000-0003-2183-0233; Spitz, Douglas/0000-0002-1254-8765	NCI NIH HHS [P30 CA142543, 1R01CA10279201, 1R01CA100045, P30CA43703, R01 CA102792, P30CA43703-12] Funding Source: Medline; NATIONAL CANCER INSTITUTE [P30CA043703, R01CA102792, R01CA100045, P30CA142543] Funding Source: NIH RePORTER	NCI NIH HHS(United States Department of Health & Human ServicesNational Institutes of Health (NIH) - USANIH National Cancer Institute (NCI)); NATIONAL CANCER INSTITUTE(United States Department of Health & Human ServicesNational Institutes of Health (NIH) - USANIH National Cancer Institute (NCI))		Abramoff M.D., 2004, BIOPHOTONICS INT, V11, P36, DOI DOI 10.1117/1.3589100; Barbouti A, 2001, FREE RADICAL BIO MED, V31, P490, DOI 10.1016/S0891-5849(01)00608-6; Beigi RD, 2000, J IMMUNOL, V165, P7189, DOI 10.4049/jimmunol.165.12.7189; Blackburn RV, 1999, FREE RADICAL BIO MED, V26, P419, DOI 10.1016/S0891-5849(98)00217-2; BOOTHMAN DA, 1989, P NATL ACAD SCI USA, V86, P4963, DOI 10.1073/pnas.86.13.…	53	96	97	0	11	AMER SOC BIOCHEMISTRY MOLECULAR BIOLOGY INC	ROCKVILLE	11200 ROCKVILLE PIKE, SUITE 302, ROCKVILLE, MD, UNITED STATES	0021-9258	1083-351X		J BIOL CHEM	J. Biol. Chem.	NOV 3	2006	281	44
J	Uc, A; Perito, ER; Pohl, JF; Shah, U; Abu-El-Haija, M; Barth, B; Bellin, MD; Ellery, KM; Fishman, DS; Gariepy, CE; Giefer, MJ; Gonska, T; Heyman, MB; Himes, RW; Husain, SZ; Maqbool, A; Mascarenhas, MR; McFerron, BA; Morinville, VD; Lin, TK; Liu, QY; Nathan, JD; Rhee, SJ; Ooi, CY; Sellers, ZM; Schwarzenberg, SJ; Serrano, J; Troendle, DM; Werlin, SL; Wilschanski, M; Zheng, YH; Yuan, Y; Lowe, ME				Uc, Aliye; Perito, Emily R.; Pohl, John F.; Shah, Uzma; Abu-El-Haija, Maisam; Barth, Bradley; Bellin, Melena D.; Ellery, Kate M.; Fishman, Douglas S.; Gariepy, Cheryl E.; Giefer, Matthew J.; Gonska, Tanja; Heyman, Melvin B.; Himes, Ryan W.; Husain, Sohail Z.; Maqbool, Asim; Mascarenhas, Maria R.; McFerron, Brian A.; Morinville, Veronique D.; Lin, Tom K.; Liu, Quin Y.; Nathan, Jaimie D.; Rhee, Sue…		Consortium Study Chronic	INternational Study Group of Pediatric Pancreatitis: In Search for a CuRE Cohort Study: Design and Rationale for INSPPIRE 2 From the Consortium for the Study of Chronic Pancreatitis, Diabetes, and Pancreatic Cancer	PANCREAS			English	Article						Children; registry; pancreatitis	METABOLIC RISK-FACTORS; ACUTE RECURRENT; CHANGING INCIDENCE; ETIOLOGIC FACTORS; GENE-MUTATIONS; CHILDREN; DIAGNOSIS	We created the INternational Study Group of Pediatric Pancreatitis: In Search for a CuRE (INSPPIRE 2) cohort to study the risk factors, natural history, and outcomes of pediatric acute recurrent pancreatitis and chronic pancreatitis (CP). Patient and physician questionnaires collect information on demographics, clinical history, family and social history, and disease outcomes. Health-related qual…	[Uc, Aliye] Univ Iowa, Stead Family Childrens Hosp, Stead Family Dept Pediat, Iowa City, IA USA; [Perito, Emily R.; Heyman, Melvin B.; Rhee, Sue J.] Univ Calif San Francisco, Dept Pediat, San Francisco, CA USA; [Pohl, John F.] Univ Utah, Dept Pediat, Salt Lake City, UT USA; [Shah, Uzma] Harvard Med Sch, Massachusetts Gen Hosp Children, Dept Pediat, Boston, MA USA; [Abu-El-Haija, Maisam; Lin, Tom …		Uc, A (通讯作者)，Univ Iowa Hlth Care, Stead Family Dept Pediat, 200 Hawkins Dr,BT 1120-C, Iowa City, IA 52242 USA.	aliye-uc@uiowa.edu	Sellers, Zachary/AAI-1356-2020; Giefer, Matthew/AAF-5130-2019; Gariepy, Cheryl/AAQ-3441-2021	Sellers, Zachary/0000-0001-5352-7760; Uc, Aliye/0000-0003-2004-5743; Ooi, Chee/0000-0001-7111-0926; Giefer, Matthew/0000-0001-8325-3342; Serrano, Jose/0000-0002-7779-1547	National Cancer Institute of the National Institutes of Health [R21DK096327, R01DK097820, U01DK108334, U01DK108300, U01DK108327, U01DK108326, U01DK108323, U01DK108328, U01DK108314]; National Institute of Diabetes and Digestive and Kidney Diseases of the National Institutes of Health [R21DK096327, R01DK097820, U01DK108334, U01DK108300, U01DK108327, U01DK108326, U01DK108323, U01DK108328, U01DK10831…	National Cancer Institute of the National Institutes of Health(United States Department of Health & Human ServicesNational Institutes of Health (NIH) - USANIH National Cancer Institute (NCI)); National Institute of Diabetes and Digestive and Kidney Diseases of the National Institutes of Health(United States Department of Health & Human ServicesNational Institutes of Health (NIH) - USANIH National…	Research reported in this publication was supported by National Cancer Institute and the National Institute of Diabetes and Digestive and Kidney Diseases of the National Institutes of Health under award numbers R21DK096327, R01DK097820, U01DK108334, U01DK108300, U01DK108327, U01DK108326, U01DK108323, U01DK108328, U01DK108314, and U01DK108300. The content is solely the responsibility of the author…	Achenbach T M, 2000, Pediatr Rev, V21, P265, DOI 10.1542/pir.21-8-265; American Diabetes Association, 2018, Diabetes Care, V41, pS13, DOI 10.2337/dc18-S002; Beer S, 2013, GUT, V62, P1616, DOI 10.1136/gutjnl-2012-303090; Chowdhury SD, 2013, INDIAN PEDIATR, V50, P1016, DOI 10.1007/s13312-013-0281-z; Ericsson M, 2002, DISABIL REHABIL, V24, P334, DOI 10.1080/09638280110096241; Gariepy CE, 2017, J PED…	39	23	25	0	0	LIPPINCOTT WILLIAMS & WILKINS	PHILADELPHIA	TWO COMMERCE SQ, 2001 MARKET ST, PHILADELPHIA, PA 19103 USA	0885-3177	1536-4828		PANCREAS	Pancreas	NOV-DEC	2018	47	10
J	Maring, JG; Groen, HJM; Wachters, FM; Uges, DRA; de Vries, EGE				Maring, JG; Groen, HJM; Wachters, FM; Uges, DRA; de Vries, EGE			Genetic factors influencing pyrimidine-antagonist chemotherapy	PHARMACOGENOMICS JOURNAL			English	Review						pyrimidine antagonists; 5-fluorouracil; gemcitabine; cytarabine; polymorphisms; mutations; gene expression	THYMIDYLATE-SYNTHASE GENE; ACUTE MYELOID-LEUKEMIA; DIHYDROPYRIMIDINE DEHYDROGENASE-ACTIVITY; COLORECTAL-CANCER PATIENTS; MESSENGER-RNA LEVELS; CELL LUNG-CANCER; METHYLENETETRAHYDROFOLATE REDUCTASE GENE; FLUOROPYRIMIDINE-BASED CHEMOTHERAPY; URIDINE MONOPHOSPHATE KINASE; CYTIDINE DEAMINASE GENE	Pyrimidine antagonists, for example, 5-fluorouracil (5-FU), cytarabine (ara-C) and gemcitabine (dFdC), are widely used in chemotherapy regimes for colorectal, breast, head and neck, non-small-cell lung cancer, pancreatic cancer and leukaemias. Extensive metabolism is a prerequisite for conversion of these pyrimidine prodrugs into active compounds. Interindividual variation in the activity of meta…	Hosp Hoogeveen, Dept Pharm, Diaconessen Hosp Meppel & Bethesda, NL-7943 KA Meppel, Netherlands; Univ Groningen, Dept Pulm Dis, Groningen, Netherlands; Univ Med Ctr Groningen, Groningen, Netherlands; Univ Groningen, Dept Pharm, Groningen, Netherlands; Univ Groningen, Dept Med Oncol, Groningen, Netherlands		Maring, JG (通讯作者)，Hosp Hoogeveen, Dept Pharm, Diaconessen Hosp Meppel & Bethesda, Hoogeveenseweg 38, NL-7943 KA Meppel, Netherlands.	maring@diacmeppel.nl	Groen, Harry/AAP-2242-2021	de Vries, Elisabeth/0000-0002-8949-7425				Ahmed N, 1999, ONCOL REP, V6, P403; Ahnen DJ, 1998, CANCER RES, V58, P1149; Anan K, 2003, J SURG ONCOL, V82, P174, DOI 10.1002/jso.10212; Arango D, 2001, CANCER RES, V61, P4910; Aschele C, 2000, CLIN CANCER RES, V6, P4797; Aschele C, 2002, ANN ONCOL, V13, P1882, DOI 10.1093/annonc/mdf327; Aschele C, 1999, J CLIN ONCOL, V17, P1760, DOI 10.1200/JCO.1999.17.6.1760; Backus HHJ, 2001, ANN ONCOL, V12, …	195	86	92	0	5	NATURE PUBLISHING GROUP	LONDON	MACMILLAN BUILDING, 4 CRINAN ST, LONDON N1 9XW, ENGLAND	1470-269X			PHARMACOGENOMICS J	Pharmacogenomics J.		2005	5	4
J	Yeh, TK; Kuo, CC; Lee, YZ; Ke, YY; Chu, KF; Hsu, HY; Chang, HY; Liu, YW; Song, JS; Yang, CW; Lin, LM; Sun, M; Wu, SH; Kuo, PC; Shih, C; Chen, CT; Tsou, LK; Lee, SJ				Yeh, Teng-Kuang; Kuo, Ching-Chuan; Lee, Yue-Zhi; Ke, Yi-Yu; Chu, Kuang-Feng; Hsu, Hsing-Yu; Chang, Hsin-Yu; Liu, Yu-Wei; Song, Jen-Shin; Yang, Cheng-Wei; Lin, Li-Mei; Sun, Manwu; Wu, Szu-Huei; Kuo, Po-Chu; Shih, Chuan; Chen, Chiung-Tong; Tsou, Lun Kelvin; Lee, Shiow-Ju			Design, Synthesis, and Evaluation of Thiazolidine-2,4-dione Derivatives as a Novel Class of Glutaminase Inhibitors	JOURNAL OF MEDICINAL CHEMISTRY			English	Article							KIDNEY-TYPE GLUTAMINASE; MITOCHONDRIAL GLUTAMINASE; ALLOSTERIC INHIBITOR; METABOLISM; CANCER; CELLS; EXPRESSION; MECHANISM; CARCINOMA; AGONISTS	Humans have two glutaminase genes, GLS (GLS1) and GLS2, each of which has two alternative transcripts: the kidney isoform (KGA) and glutaminase C (GAC) for GLS, and the liver isoform (LGA) and glutaminase B (GAB) for GLS2. Initial hit compound (Z)-5((1-(4-bromophenyl)-2,5-dimethyl-1H-pyrrol-3-yl)methylene)thiazolidine-2,4-dione (2), a thiazolidine-2,4-dione, was obtained from a high throughput sc…	[Yeh, Teng-Kuang; Kuo, Ching-Chuan; Lee, Yue-Zhi; Ke, Yi-Yu; Chu, Kuang-Feng; Hsu, Hsing-Yu; Chang, Hsin-Yu; Liu, Yu-Wei; Song, Jen-Shin; Yang, Cheng-Wei; Lin, Li-Mei; Sun, Manwu; Wu, Szu-Huei; Kuo, Po-Chu; Shih, Chuan; Chen, Chiung-Tong; Tsou, Lun Kelvin; Lee, Shiow-Ju] Natl Hlth Res Inst, Inst Biotechnol & Pharmaceut Res, Miaoli 35053, Taiwan		Tsou, LK; Lee, SJ (通讯作者)，Natl Hlth Res Inst, Inst Biotechnol & Pharmaceut Res, Miaoli 35053, Taiwan.	kelvintsou@nhri.org.tw; slee@nhri.org.tw		Lee, Yue-Zhi/0000-0001-8640-9525	Ministry of Economic Affairs, Taiwan R.O.C. [101-EC-17-A-02-04-1099, 102-EC-17-A-02-04-1099, 103-EC-17-A-22-1099, 104-EC-17-A-22-1099, 105-EC-17-A-22-1099]	Ministry of Economic Affairs, Taiwan R.O.C.(Ministry of Economic Affairs, Taiwan)	This work was supported by Grants 101-EC-17-A-02-04-1099, 102-EC-17-A-02-04-1099, 103-EC-17-A-22-1099, 104-EC-17-A-22-1099, and 105-EC-17-A-22-1099 from Ministry of Economic Affairs, Taiwan R.O.C.	ALLEN L, 1980, RES COMMUN CHEM PATH, V27, P175; Baell JB, 2010, J MED CHEM, V53, P2719, DOI 10.1021/jm901137j; Brooks BR, 2009, J COMPUT CHEM, V30, P1545, DOI 10.1002/jcc.21287; Chang H, 2014, ABSTR APPL ANAL, DOI 10.1155/2014/312640; Chen SR, 2017, EUR J MED CHEM, V126, P202, DOI 10.1016/j.ejmech.2016.09.003; Cheng L, 2017, BIOORG MED CHEM LETT, V27, P1243, DOI 10.1016/j.bmcl.2017.01.057; Chou T…	35	21	22	4	32	AMER CHEMICAL SOC	WASHINGTON	1155 16TH ST, NW, WASHINGTON, DC 20036 USA	0022-2623	1520-4804		J MED CHEM	J. Med. Chem.	JUL 13	2017	60	13
J	Aroda, VR; Ratner, R				Aroda, Vanita R.; Ratner, Robert			The safety and tolerability of GLP-1 receptor agonists in the treatment of type 2 diabetes: a review	DIABETES-METABOLISM RESEARCH AND REVIEWS			English	Review						GLP-1 receptor agonists; incretin-based therapy; type 2 diabetes; safety; tolerability; exenatide; liraglutide	GLUCAGON-LIKE PEPTIDE-1; GASTRIC-INHIBITORY POLYPEPTIDE; EXENATIDE SYNTHETIC EXENDIN-4; STIMULATED INSULIN-SECRETION; BETA-CELL SENSITIVITY; GLYCEMIC CONTROL; FOOD-INTAKE; ANALOG LIRAGLUTIDE; ACUTE-PANCREATITIS; TREATED PATIENTS	Although several classes of pharmacotherapy are available for type 2 diabetes, glycaemic control is often hampered by medication-related adverse effects and contraindications such as renal impairment. Glucagon-like peptide-1 (GLP-1) receptor agonists provide a new pharmacotherapeutic option based on the multiple glucose-lowering effects of the human hormone GLP-1. This mechanism of action not onl…	[Aroda, Vanita R.; Ratner, Robert] MedStar Hlth Res Inst, Washington, DC 20003 USA		Aroda, VR (通讯作者)，MedStar Hlth Res Inst, Washington, DC 20003 USA.	vanita.aroda@medstar.net			Amylin Pharmaceuticals; Bayhill Therapeutics; Intekrin Therapeutics; Merck Pharmaceuticals; Novo Nordisk; Roche Pharmaceuticals; Sankyo Pharmaceuticals; Sanofi-Aventis; Takeda Pharmaceuticals; Veralight, Inc.; GlaxoSmithKline Pharmaceuticals; Pfizer Pharmaceuticals; Takeda Pharmaceuticals North America; Veralight; AstraZeneca Pharmaceuticals; Boehringer Ingelheim	Amylin Pharmaceuticals(Bristol-Myers Squibb); Bayhill Therapeutics; Intekrin Therapeutics; Merck Pharmaceuticals(Merck & Company); Novo Nordisk(Novo Nordisk); Roche Pharmaceuticals(Roche Holding); Sankyo Pharmaceuticals; Sanofi-Aventis(Sanofi-Aventis); Takeda Pharmaceuticals(Takeda Pharmaceutical Company Ltd); Veralight, Inc.; GlaxoSmithKline Pharmaceuticals(GlaxoSmithKline); Pfizer Pharmaceutica…	Dr Aroda has received research support from Amylin Pharmaceuticals (producer of exenatide), Bayhill Therapeutics, Intekrin Therapeutics, Merck Pharmaceuticals, Novo Nordisk (producer of liraglutide), Roche Pharmaceuticals, Sankyo Pharmaceuticals, Sanofi-Aventis, Takeda Pharmaceuticals, and Veralight, Inc.; Dr Ratner has received research support from AstraZeneca Pharmaceuticals, Bayhill Therapeut…	Agerso H, 2002, DIABETOLOGIA, V45, P195, DOI 10.1007/s00125-001-0719-z; *ASM PHARM INC, 2007, BYETT; Ban K, 2008, CIRCULATION, V117, P2340, DOI 10.1161/CIRCULATIONAHA.107.739938; Behar J, 2006, GASTROENTEROLOGY, V130, P1498, DOI 10.1053/j.gastro.2005.11.063; Blomgren KB, 2002, DIABETES CARE, V25, P298, DOI 10.2337/diacare.25.2.298; Buse JB, 2004, DIABETES CARE, V27, P2628, DOI 10.2337/diacare.27.…	95	67	69	0	8	WILEY	HOBOKEN	111 RIVER ST, HOBOKEN 07030-5774, NJ USA	1520-7552	1520-7560		DIABETES-METAB RES	Diabetes-Metab. Res. Rev.	SEP	2011	27	6
J	Massari, NA; Nicoud, MB; Medina, VA				Massari, Noelia A.; Nicoud, Melisa B.; Medina, Vanina A.			Histamine receptors and cancer pharmacology: an update	BRITISH JOURNAL OF PHARMACOLOGY			English	Review							ACUTE MYELOID-LEUKEMIA; HISTIDINE-DECARBOXYLASE EXPRESSION; MESENCHYMAL TRANSITION PROGRESS; TUMOR-ASSOCIATED MICROVESSELS; MELANOMA CELL-PROLIFERATION; NEGATIVE BREAST-CANCER; HUMAN COLON-CANCER; MAST-CELLS; GASTRIC-CANCER; COLORECTAL-CANCER	In the present review, we will discuss the recent advances in the understanding of the role of histamine and histamine receptors in cancer biology. The controversial role of the histaminergic system in different neoplasias including gastric, colorectal, oesophageal, oral, pancreatic, liver, lung, skin, blood and breast cancers will be reviewed. The expression of histamine receptor subtypes, with …	[Massari, Noelia A.] Natl Univ Patagonia San Juan Bosco, Dept Immunol, Sch Nat & Hlth Sci, Comodoro Rivadavia, Argentina; [Nicoud, Melisa B.; Medina, Vanina A.] Pontifical Catholic Univ Argentina UCA, Natl Sci & Tech Res Council, Lab Tumor Biol & Inflammat, CONICET,Inst Biomed Res BIOMED,Sch Med Sci, Buenos Aires, DF, Argentina; [Medina, Vanina A.] Univ Buenos Aires, Sch Pharm & Biochem, Lab Radi…		Medina, VA (通讯作者)，Pontifical Catholic Univ Argentina UCA, Natl Sci & Tech Res Council, Lab Tumor Biol & Inflammat, CONICET,Inst Biomed Res BIOMED,Sch Med Sci, Buenos Aires, DF, Argentina.	vanina_medina@uca.edu.ar		Medina, Vanina/0000-0002-7767-0729	Agencia Nacional de Promoción Científica y Tecnológica [CYTUNPSJB 80020170200043UP, PICT 2015-0863] Funding Source: Medline; Instituto Nacional del Cáncer Funding Source: Medline	Agencia Nacional de Promoción Científica y Tecnológica; Instituto Nacional del Cáncer		Abrighach H, 2010, AMINO ACIDS, V38, P561, DOI 10.1007/s00726-009-0417-6; ADAMS WJ, 1994, GUT, V35, P1632, DOI 10.1136/gut.35.11.1632; Ahn JS, 2013, WORLD J GASTROENTERO, V19, P2560, DOI 10.3748/wjg.v19.i16.2560; Alexander SPH, 2017, BRIT J PHARMACOL, V174, pS1, DOI 10.1111/bph.13882; Alexander SPH, 2017, BRIT J PHARMACOL, V174, pS225, DOI 10.1111/bph.13876; Alexander SPH, 2017, BRIT J PHARMACOL,…	225	37	38	1	31	WILEY	HOBOKEN	111 RIVER ST, HOBOKEN 07030-5774, NJ USA	0007-1188	1476-5381		BRIT J PHARMACOL	Br. J. Pharmacol.	FEB	2020	177	3
J	Liu, ZY; Liu, TJ; Li, W; Li, JN; Wang, CZ; Zhang, K				Liu, Zongyu; Liu, Tongjun; Li, Wei; Li, Jiannan; Wang, Cuizhu; Zhang, Kai			Insights into the antitumor mechanism of ginsenosides Rg3	MOLECULAR BIOLOGY REPORTS			English	Review						Ginsenoside Rg3; Antitumor activities; Molecular mechanism; Tumor invasion and metastasis; Tumor proliferation and angiogenesis	EPITHELIAL-MESENCHYMAL TRANSITION; LUNG-CANCER MIGRATION; NF-KAPPA-B; PANAX-GINSENG; DOWN-REGULATION; PANCREATIC-CANCER; SIGNALING PATHWAY; CELL-DEATH; 20(S)-GINSENOSIDE RG(3); AMERICAN GINSENG	Panax ginseng, an ancient herb, belonging to Chinese traditional medicine, is an important herb that has a remarkable impact on various diseases. Ginsenoside Rg3, one of the most abundant ginsenosides, exerts significant functions in the prevention of various types of cancers with few side effects. In the present review, its functional molecular mechanisms are explored, including the improvement …	[Liu, Zongyu; Liu, Tongjun; Li, Wei; Li, Jiannan; Zhang, Kai] Second Hosp Jilin Univ, Dept Gen Surg, 218 Ziqiang St, Changchun 130000, Peoples R China; [Wang, Cuizhu] Jilin Univ, Coll Pharm, Dept New Drug Res Off, Changchun 130000, Peoples R China		Zhang, K (通讯作者)，Second Hosp Jilin Univ, Dept Gen Surg, 218 Ziqiang St, Changchun 130000, Peoples R China.	zhang_kai@jlu.edu.cn	li, jn/ABH-3120-2021	Li, Jiannan/0000-0001-9744-7666				Akbari A, 2019, INT J CANCER MANAG, V12, DOI 10.5812/ijcm.94145; Amrutkar M, 2017, CANCERS, V9, DOI 10.3390/cancers9110157; [Anonymous], 2008, CHIN J INTEGR MED, V14, P33, DOI [10.1007/s11655-007-9002, 10.1007/s11655-007-9002-6]; Aziz F, 2016, TOXICOL IN VITRO, V31, P158, DOI 10.1016/j.tiv.2015.09.025; Bae PJ, 2014, STEREOSELECTIVE INHI, P304; Bessler H, 2017, NUTR CANCER, V69, P14, DOI 10.1080/0…	132	5	5	14	31	SPRINGER	DORDRECHT	VAN GODEWIJCKSTRAAT 30, 3311 GZ DORDRECHT, NETHERLANDS	0301-4851	1573-4978		MOL BIOL REP	Mol. Biol. Rep.	MAR	2021	48	3
J	Kamceva, T; Radisavljevic, M; Vukicevic, I; Arnhold, J; Petkovic, M				Kamceva, Tina; Radisavljevic, Maja; Vukicevic, Iva; Arnhold, Juergen; Petkovic, Marijana			Interactions of Platinum and Ruthenium Coordination Complexes with Pancreatic Phospholipase A(2) and Phospholipids Investigated by MALDI TOF Mass Spectrometry	CHEMISTRY & BIODIVERSITY			English	Article						Platinum complexes; Ruthenium complexes; Inhibitors; Phospholipids; Mass spectrometry; Phospholipase A	MODULATES ACTIVITIES; INTERFACIAL BINDING; BREAST-CANCER; INHIBITORS; LIPOPROTEIN; EXPRESSION; DISCOVERY; HISTIDINE; AGENTS; MODE	Phospholipase A(2) is involved in propagation of inflammatory processes and carcinogenesis through its role in phospholipid metabolism, and release of arachidonic acid and lysophospholipids. Recent findings on correlation between elevated PLA(2) activity and metastatic cancer render this enzyme an attractive target for cancer therapy. On the other hand, due to a broad range of oxidation states un…	[Kamceva, Tina; Radisavljevic, Maja; Vukicevic, Iva; Petkovic, Marijana] Univ Belgrade, Dept Phys Chem, Vinca Inst Nucl Sci, RS-11001 Belgrade, Serbia; [Kamceva, Tina] Haukeland Hosp, Lab Clin Biochem, Clin Pharmacol Sect, NO-5020 Bergen, Norway; [Arnhold, Juergen] Univ Leipzig, Fac Med, Inst Med Phys & Biophys, D-04109 Leipzig, Germany		Kamceva, T (通讯作者)，Univ Belgrade, Dept Phys Chem, Vinca Inst Nucl Sci, Mike Petrovica Alasa 12-14, RS-11001 Belgrade, Serbia.	tina@vinca.rs; maki@vinca.rs; ivavukicevic@vinca.rs; juergen.arnhold@medizin.uni-leipzig.de; marijanapetkovic@vinca.rs	Petkovic, Marijana/C-5257-2008; Petkovic, Marijana/AAD-5772-2019; Nešić, Maja/J-6403-2015	Petkovic, Marijana/0000-0002-8354-995X; Popovic, Iva/0000-0003-1120-8985	Ministry of Sciences and Technological Development of the Republic of Serbia [127011]; German Academic Exchange Service	Ministry of Sciences and Technological Development of the Republic of Serbia(Ministry of Education, Science & Technological Development, Serbia); German Academic Exchange Service(Deutscher Akademischer Austausch Dienst (DAAD))	The authors are grateful to the Ministry of Sciences and Technological Development of the Republic of Serbia (Grant No. 127011) and the German Academic Exchange Service for the support of bilateral cooperation between the INN 'Vinca' and the Institute for Medical Physics and Biophysics of the University of Leipzig. Special thanks are due Prof. Dr. Zivadin Bugarcic and his co-workers from the Depa…	Aoki J, 2004, SEMIN CELL DEV BIOL, V15, P477, DOI 10.1016/j.semcdb.2004.05.001; Atanasov V, 2009, ANAL LETT, V42, P1341, DOI 10.1080/00032710902954425; Balsinde J, 1999, ANNU REV PHARMACOL, V39, P175, DOI 10.1146/annurev.pharmtox.39.1.175; Chiou YL, 2012, J BIOSCIENCES, V37, P277, DOI 10.1007/s12038-012-9198-2; Chiou YL, 2011, CHEM PHYS LIPIDS, V164, P378, DOI 10.1016/j.chemphyslip.2011.04.012; C…	41	3	4	0	10	WILEY-V C H VERLAG GMBH	WEINHEIM	BOSCHSTRASSE 12, D-69469 WEINHEIM, GERMANY	1612-1872	1612-1880		CHEM BIODIVERS	Chem. Biodivers.	NOV	2013	10	11
J	Li, XZ; Yang, AM; Wen, PH; Yuan, Y; Xiao, ZH; Shi, HW; Wang, R				Li, Xianzhe; Yang, Aimin; Wen, Penghao; Yuan, Yan; Xiao, Zhenghong; Shi, Hengwei; Wang, Ren			Nuclear receptor subfamily 3 group c member 2 (NR3C2) is downregulated due to hypermethylation and plays a tumor-suppressive role in colon cancer	MOLECULAR AND CELLULAR BIOCHEMISTRY			English	Article; Early Access						Diagnosis; Prognosis; Immune cell infiltration; Promoter hypermethylation; Colon cancer	COLORECTAL-CANCER; PANCREATIC-CANCER; GENE-EXPRESSION; STATISTICS; CELLS; PROGNOSIS; WORLDWIDE	Nuclear receptor subfamily 3 group c member 2 (NR3C2) has been reported to function as a tumor suppressor in several tumors. However, the clinical significance and potential action mechanisms of NR3C2 in colon cancer (COAD) remain unclear. NR3C2 expression and its correlation with clinicopathological features in COAD were analyzed based on the Cancer Genome Atlas (TCGA) and Gene Expression Omnibu…	[Li, Xianzhe; Shi, Hengwei] Nanshi Hosp Nanyang, Dept Gen Surg, Nanyang 473000, Peoples R China; [Yang, Aimin] Xuzhou Med Univ, Huaian Peoples Hosp 2, Dept Radiotherapy, Affiliated Huaian Hosp, Huaian 223002, Peoples R China; [Wen, Penghao; Xiao, Zhenghong] Nanshi Hosp Nanyang, Dept Med Oncol, Nanyang 473000, Peoples R China; [Yuan, Yan] Nanshi Hosp Nanyang, Dept Radiotherapy, Nanyang 473000, Peo…		Wang, R (通讯作者)，Huaian Women & Childrens Hosp, Dept Pediat Surg, 104 Renmin South Rd, Huaian 223001, Peoples R China.	wangren0817@163.com						Cao W, 2021, CHINESE MED J-PEKING, V134, P783, DOI 10.1097/CM9.0000000000001474; Chandrashekar DS, 2017, NEOPLASIA, V19, P649, DOI 10.1016/j.neo.2017.05.002; Clough E, 2016, METHODS MOL BIOL, V1418, P93, DOI 10.1007/978-1-4939-3578-9_5; Ferlay J, 2015, INT J CANCER, V136, pE359, DOI 10.1002/ijc.29210; Fernandez R, 2020, MOL BIOL EVOL, V37, P2601, DOI 10.1093/molbev/msaa110; Figueredo A, 2008, COC…	33	0	0	0	0	SPRINGER	DORDRECHT	VAN GODEWIJCKSTRAAT 30, 3311 GZ DORDRECHT, NETHERLANDS	0300-8177	1573-4919		MOL CELL BIOCHEM	Mol. Cell. Biochem.
J	Schab, M; Skoczen, S				Schab, Magdalena; Skoczen, Szymon			The Role of Nutritional Status, Gastrointestinal Peptides, and Endocannabinoids in the Prognosis and Treatment of Children with Cancer	INTERNATIONAL JOURNAL OF MOLECULAR SCIENCES			English	Review						cancer; children; nutritional status; endocannabinoid system; gastrointestinal peptides	BODY-MASS INDEX; ACUTE LYMPHOBLASTIC-LEUKEMIA; BONE-MINERAL DENSITY; LONG-TERM SURVIVORS; NEWLY-DIAGNOSED CHILDREN; CANNABINOID RECEPTOR 1; PEDIATRIC CANCER; VERTEBRAL FRACTURES; INDUCTION THERAPY; EWING SARCOMA	Neoplastic diseases in children are the second most frequent cause of death among the young. It is estimated that 400,000 children worldwide will be diagnosed with cancer each year. The nutritional status at diagnosis is a prognostic indicator and influences the treatment tolerance. Both malnutrition and obesity increase the risk of mortality and complications during treatment. It is necessary to…	[Schab, Magdalena; Skoczen, Szymon] Univ Childrens Hosp Krakow, Dept Pediat Oncol & Hematol, PL-30663 Krakow, Poland; [Skoczen, Szymon] Jagiellonian Univ Med Coll, Fac Med, Dept Pediat Oncol & Hematol, PL-30663 Krakow, Poland		Skoczen, S (通讯作者)，Univ Childrens Hosp Krakow, Dept Pediat Oncol & Hematol, PL-30663 Krakow, Poland.; Skoczen, S (通讯作者)，Jagiellonian Univ Med Coll, Fac Med, Dept Pediat Oncol & Hematol, PL-30663 Krakow, Poland.	magdalenaschab@interia.pl; szymon.skoczen@uj.edu.pl		Skoczen, Szymon/0000-0001-6867-2717				Aarnivala H, 2020, EUR J PEDIATR, V179, P91, DOI 10.1007/s00431-019-03482-w; Abdalla M M I, 2017, Endocr Regul, V51, P52, DOI 10.1515/enr-2017-0006; Ahn Ju Hyun, 2015, Ann Pediatr Endocrinol Metab, V20, P150, DOI 10.6065/apem.2015.20.3.150; Aldhafiri FK, 2014, J PEDIAT HEMATOL ONC, V36, P234, DOI 10.1097/MPH.0000000000000056; Alos N, 2012, J CLIN ONCOL, V30, P2760, DOI 10.1200/JCO.2011.40.4830; A…	130	0	0	1	1	MDPI	BASEL	ST ALBAN-ANLAGE 66, CH-4052 BASEL, SWITZERLAND		1422-0067		INT J MOL SCI	Int. J. Mol. Sci.	MAY	2022	23	9
J	Sattler, B; Kranz, M; Wenzel, B; Jain, NT; Moldovan, RP; Toussaint, M; Deuther-Conrad, W; Ludwig, FA; Teodoro, R; Sattler, T; Sadeghzadeh, M; Sabri, O; Brust, P				Sattler, Bernhard; Kranz, Mathias; Wenzel, Barbara; Jain, Nalin T.; Moldovan, Rares-Petru; Toussaint, Magali; Deuther-Conrad, Winnie; Ludwig, Friedrich-Alexander; Teodoro, Rodrigo; Sattler, Tatjana; Sadeghzadeh, Masoud; Sabri, Osama; Brust, Peter			Preclinical Incorporation Dosimetry of [F-18]FACH-A Novel F-18-Labeled MCT1/MCT4 Lactate Transporter Inhibitor for Imaging Cancer Metabolism with PET	MOLECULES			English	Article						preclinical radiopharmaceutical dosimetry; image-based internal dosimetry; OLINDA; MCT1; MCT4 lactate transporter inhibitor; [F-18]FACH; radiation safety	MONOCARBOXYLATE TRANSPORTER; SMALL-INTESTINE; MCT1; EXPRESSION; FAMILY; TARGET; KIDNEY; SLC16	Overexpression of monocarboxylate transporters (MCTs) has been shown for a variety of human cancers (e.g., colon, brain, breast, and kidney) and inhibition resulted in intracellular lactate accumulation, acidosis, and cell death. Thus, MCTs are promising targets to investigate tumor cancer metabolism with positron emission tomography (PET). Here, the organ doses (ODs) and the effective dose (ED) …	[Sattler, Bernhard; Sabri, Osama] Univ Hosp Leipzig, Dept Nucl Med, D-04103 Leipzig, Germany; [Kranz, Mathias; Wenzel, Barbara; Jain, Nalin T.; Moldovan, Rares-Petru; Toussaint, Magali; Deuther-Conrad, Winnie; Ludwig, Friedrich-Alexander; Teodoro, Rodrigo; Sadeghzadeh, Masoud; Brust, Peter] Helmholtz Zentrum Dresden Rossendorf, Dept Neuroradiopharmaceut, Inst Radiopharmaceut Canc Res, D-04318 Lei…		Sattler, B (通讯作者)，Univ Hosp Leipzig, Dept Nucl Med, D-04103 Leipzig, Germany.	bernhard.sattler@medizin.uni-leipzig.de; mathias.kranz@unn.no; b.wenzel@hzdr.de; nalintjain@gmail.com; r.moldovan@hzdr.de; m.toussaint@hzdr.de; w.deuther-conrad@hzdr.de; f.ludwig@hzdr.de; r.teodoro@hzdr.de; tasat@vetmed.uni-leipzig.de; m.sadeghzadeh@hzdr.de; osama.sabri@medizin.uni-leipzig.de; p.brust@hzdr.de		Sabri, Osama/0000-0002-6425-3504; Sattler, Bernhard/0000-0003-3862-2609; Moldovan, Rares-Petru/0000-0003-3119-7945; Ludwig, Friedrich-Alexander/0000-0002-4358-5171; Wenzel, Barbara/0000-0001-7390-3575	ALEXANDER VON HUMBOLDT FOUNDATION [7211172142]; STRAHLENSCHUTZSEMINAR IN THuRINGEN E.V. [F2015_06]	ALEXANDER VON HUMBOLDT FOUNDATION(Alexander von Humboldt Foundation); STRAHLENSCHUTZSEMINAR IN THuRINGEN E.V.	This research was funded by ALEXANDER VON HUMBOLDT FOUNDATION, grant number 7211172142 and the APC was funded by STRAHLENSCHUTZSEMINAR IN THuRINGEN E.V., grant number F2015_06.	Becker HM, 2010, AM J PHYSIOL-RENAL, V299, pF141, DOI 10.1152/ajprenal.00488.2009; de Araujo GG, 2015, PHYSIOL RES, V64, P513, DOI 10.33549/physiolres.932695; DEUTICKE B, 1982, J MEMBRANE BIOL, V70, P89, DOI 10.1007/BF01870219; Endo Keigo, 2006, Int J Clin Oncol, V11, P286, DOI 10.1007/s10147-006-0595-0; Fang J, 2006, MOL PHARMACOL, V70, P2108, DOI 10.1124/mol.106.026245; Gurrapu S, 2015, ACS MED…	37	1	1	0	3	MDPI	BASEL	ST ALBAN-ANLAGE 66, CH-4052 BASEL, SWITZERLAND		1420-3049		MOLECULES	Molecules	MAY	2020	25	9
J	Rozanov, D; Cheltsov, A; Nilsen, A; Boniface, C; Forquer, I; Korkola, J; Gray, J; Tyner, J; Tognon, CE; Mills, GB; Spellman, P				Rozanov, Dmitri; Cheltsov, Anton; Nilsen, Aaron; Boniface, Christopher; Forquer, Isaac; Korkola, James; Gray, Joe; Tyner, Jeffrey; Tognon, Cristina E.; Mills, Gordon B.; Spellman, Paul			Targeting mitochondria in cancer therapy could provide a basis for the selective anticancer activity	PLOS ONE			English	Article							OXIDATIVE STRESS; THIOREDOXIN REDUCTASE; GLUTATHIONE-REDUCTASE; DRUG-RESISTANCE; CELL-GROWTH; IN-VITRO; APOPTOSIS; 1,4-NAPHTHOQUINONE; METABOLISM; PHENFORMIN	To determine the target of the recently identified lead compound NSC130362 that is responsible for its selective anti-cancer efficacy and safety in normal cells, structure-activity relationship (SAR) studies were conducted. First, NSC13062 was validated as a starting compound for the described SAR studies in a variety of cell-based viability assays. Then, a small library of 1,4-naphthoquinines (1…	[Rozanov, Dmitri; Boniface, Christopher; Spellman, Paul] Oregon Hlth & Sci Univ, Knight Canc Inst, Dept Mol & Med Genet, Portland, OR 97201 USA; [Cheltsov, Anton] Q MOL LLC, San Diego, CA USA; [Nilsen, Aaron] Oregon Hlth & Sci Univ, Med Chem Core, Portland, OR 97201 USA; [Forquer, Isaac] Portland State Univ, Dept Chem, Portland, OR 97207 USA; [Korkola, James; Gray, Joe] Oregon Hlth & Sci Univ, De…		Rozanov, D (通讯作者)，Oregon Hlth & Sci Univ, Knight Canc Inst, Dept Mol & Med Genet, Portland, OR 97201 USA.	rozanov@ohsu.edu	Gray, Joe/AAX-9549-2020; Nilsen, Aaron/U-6094-2019	Mills, Gordon/0000-0002-0144-9614	Q-MOL LLC	Q-MOL LLC	The authors received no specific funding for this work. The funder Q-MOL LLC provided support in the form of salaries for authors [AC], and has an additional role in the study in data collection and analysis and preparation of the manuscript. The specific roles of these authors are articulated in the 'author contributions' section.	Barbini L, 2007, MOL CELL BIOCHEM, V300, P19, DOI 10.1007/s11010-006-9341-1; Bender RP, 2007, BIOCHEMISTRY-US, V46, P2856, DOI 10.1021/bi062017l; Benites J, 2010, EUR J MED CHEM, V45, P6052, DOI 10.1016/j.ejmech.2010.10.006; Bhasin D, 2013, BIOORG MED CHEM LETT, V23, P6864, DOI 10.1016/j.bmcl.2013.09.098; Bin Hafeez B, 2013, MOL ONCOL, V7, P428, DOI 10.1016/j.molonc.2012.12.001; BUFFINTON GD, 198…	65	17	18	0	2	PUBLIC LIBRARY SCIENCE	SAN FRANCISCO	1160 BATTERY STREET, STE 100, SAN FRANCISCO, CA 94111 USA	1932-6203			PLOS ONE	PLoS One	MAR 25	2019	14	3
J	Cheng, XL; Kim, JY; Ghafoory, S; Duvaci, T; Rafiee, R; Theobald, J; Alborzinia, H; Holenya, P; Fredebohm, J; Merz, KH; Mehrabi, A; Hafezi, M; Saffari, A; Eisenbrand, G; Hoheisel, JD; Wolfl, S				Cheng, Xinlai; Kim, Jee Young; Ghafoory, Shahrouz; Duvaci, Tijen; Rafiee, Roya; Theobald, Jannick; Alborzinia, Harried; Holenya, Pavlo; Fredebohm, Johannes; Merz, Karl-Heinz; Mehrabi, Arianeb; Hafezi, Mohammadreza; Saffari, Arash; Eisenbrand, Gerhard; Hoheisel, Joerg D.; Woelfl, Stefan			Methylisoindigo preferentially kills cancer stem cells by interfering cell metabolism via inhibition of LKB1 and activation of AMPK in PDACs	MOLECULAR ONCOLOGY			English	Article						Indirubin; Meisoindigo; Pancreatic cancer stem cell; CSC drug; LKB1 inactivation; AMPK activation; PDAC; CD133	EPITHELIAL-MESENCHYMAL TRANSITION; ACUTE MYELOID-LEUKEMIA; IN-VITRO; DERIVATIVES; INDIRUBIN; GROWTH; IDENTIFICATION; APOPTOSIS; KINASE; MEISOINDIGO	Pancreatic ductal adenocarcinoma (PDAC) clinically has a very poor prognosis. No small molecule is available to reliably achieve cures. Meisoindigo is chemically related to the natural product indirubin and showed substantial efficiency in clinical chemotherapy for CML in China. However, its effect on PDAC is still unknown. Our results showed strong anti proliferation effect of meisoindigo on gem…	[Cheng, Xinlai; Kim, Jee Young; Ghafoory, Shahrouz; Duvaci, Tijen; Rafiee, Roya; Theobald, Jannick; Alborzinia, Harried; Holenya, Pavlo; Woelfl, Stefan] Heidelberg Univ, Inst Pharm & Mol Biotechnol, Pharmaceut Biol, Neuenheimer Feld 364, D-69120 Heidelberg, Germany; [Fredebohm, Johannes; Hoheisel, Joerg D.] Deutsch Krebsforschungszentrum DKFZ, Funct Genome Anal, Neuenheimer Feld 280, D-69120 Heid…		Cheng, XL; Wolfl, S (通讯作者)，Heidelberg Univ, Inst Pharm & Mol Biotechnol, Pharmaceut Biol, Neuenheimer Feld 364, D-69120 Heidelberg, Germany.	x.cheng@uni-heidelberg.de; J.Kim@uni-heidelberg.de; shahrouzghafoory@yahoo.com; ti-jenduvaci@gmail.com; roya.rafie@gmail.com; jannick.theobald@gmail.com; Hamed.alborzinia@uni-heidelberg.de; Holenya@stud.uni-heidelberg.de; J.Fredelbohm@dkfz.de; khmerz@rhrk.uni-kl.de; aria-neb.mehrabi@med.uni-heidelberg.de; mohammadreza.hafezi@med.uni-heidelberg.de; arash.saffari@med.uni-heidel-berg.de; eisenbra@rh…	Cheng, Xinlai/L-6134-2015; Eisenbrand, Gerhard/AEQ-0284-2022; Cheng, Xinlai/AAG-7168-2019	Cheng, Xinlai/0000-0001-6441-3742; Eisenbrand, Gerhard/0000-0003-4079-2463; Cheng, Xinlai/0000-0001-6441-3742	DFG [FOR630]; BMBF [031A202E, 0315398B]; BfR	DFG(German Research Foundation (DFG)European Commission); BMBF(Federal Ministry of Education & Research (BMBF)); BfR	We thank Elke Lederer, Marie-Sofie Karipidis and Holger Treiber for technical assistance. This work was supported by DFG FOR630, the BMBF grant programs SysToxChip 031A202E and 0315398B (Drugs-iPS), and PaCaNet as well as BfR.	Akakura N, 2001, CANCER RES, V61, P6548; Al-Hajj M, 2003, P NATL ACAD SCI USA, V100, P3983, DOI 10.1073/pnas.0530291100; Alborzinia H, 2011, PLOS ONE, V6, DOI 10.1371/journal.pone.0019714; Alessi DR, 2006, ANNU REV BIOCHEM, V75, P137, DOI 10.1146/annurev.biochem.75.103004.142702; Bardeesy N, 2002, NATURE, V419, P162, DOI 10.1038/nature01045; Bonnet D, 1997, NAT MED, V3, P730, DOI 10.1038/nm0797-7…	75	26	30	0	19	WILEY	HOBOKEN	111 RIVER ST, HOBOKEN 07030-5774, NJ USA	1574-7891	1878-0261		MOL ONCOL	Mol. Oncol.	JUN	2016	10	6
J	van Norren, K; Kegler, D; Argiles, JM; Luiking, Y; Gorselink, M; Laviano, A; Arts, K; Faber, J; Jansen, H; van der Beek, EM; van Helvoort, A				van Norren, K.; Kegler, D.; Argiles, J. M.; Luiking, Y.; Gorselink, M.; Laviano, A.; Arts, K.; Faber, J.; Jansen, H.; van der Beek, E. M.; van Helvoort, A.			Dietary supplementation with a specific combination of high protein, leucine, and fish oil improves muscle function and daily activity in tumour-bearing cachectic mice	BRITISH JOURNAL OF CANCER			English	Article						muscle; wasting; nutrition; cachexia; leucine; fish oil	CHAIN AMINO-ACIDS; POLYUNSATURATED FATTY-ACIDS; LEUKEMIA GROUP-B; CANCER CACHEXIA; SKELETAL-MUSCLE; PANCREATIC-CANCER; HEPATOCELLULAR-CARCINOMA; RANDOMIZED-TRIAL; DOUBLE-BLIND; WEIGHT-LOSS	Cancer cachexia is characterised by metabolic alterations leading to loss of adipose tissue and lean body mass and directly compromises physical performance and the quality of life of cancer patients. In a murine cancer cachectic model, the effects of dietary supplementation with a specific combination of high protein, leucine and fish oil on weight loss, muscle function and physical activity wer…	[van Norren, K.; Kegler, D.; Luiking, Y.; Faber, J.; Jansen, H.; van der Beek, E. M.; van Helvoort, A.] Wageningen Univ, Nutr & Pharmacol Grp, Div Human Nutr, Wageningen, Netherlands; [Argiles, J. M.] Univ Barcelona, Canc Res Grp, Dept Bioquim & Biol Mol, Fac Biol, E-08007 Barcelona, Spain; [Gorselink, M.] Ctr Innovat Consumer Studies, Wageningen Ur, Netherlands; [Laviano, A.] Univ Roma La Sapien…		van Norren, K (通讯作者)，Wageningen Univ, Nutr & Pharmacol Grp, Div Human Nutr, Wageningen, Netherlands.	Klaske.vanNorren@Danone.com	van Helvoort, Ardy/U-7549-2019; van Norren, Klaske/ABH-8842-2020; Argiles, Josep M/L-5741-2014	van Helvoort, Ardy/0000-0002-3585-0676; van Norren, Klaske/0000-0002-6281-9455; Argiles, Josep M./0000-0003-4683-5428				Andreyev HJN, 1998, EUR J CANCER, V34, P503, DOI 10.1016/S0959-8049(97)10090-9; Anthony JC, 2002, DIABETES, V51, P928, DOI 10.2337/diabetes.51.4.928; Anthony JC, 2002, AM J PHYSIOL-ENDOC M, V282, pE1092, DOI 10.1152/ajpendo.00208.2001; Argiles J M, 2005, Eur J Oncol Nurs, V9 Suppl 2, pS39, DOI 10.1016/j.ejon.2005.09.006; Baracos VE, 2006, J NUTR, V136, p237S, DOI 10.1093/jn/136.1.237S; Barber MD,…	57	83	84	0	7	NATURE PUBLISHING GROUP	LONDON	MACMILLAN BUILDING, 4 CRINAN ST, LONDON N1 9XW, ENGLAND	0007-0920			BRIT J CANCER	Br. J. Cancer	MAR 3	2009	100	5
J	Lee, JW; Lee, SM; Chung, YA				Lee, J. W.; Lee, S. M.; Chung, Y. A.			Prognostic value of CT attenuation and FDG uptake of adipose tissue in patients with pancreatic adenocarcinoma	CLINICAL RADIOLOGY			English	Article							PREDICTING MORTALITY; VISCERAL ADIPOSITY; F-18-FDG PET/CT; CANCER; SURVIVAL; OBESITY; FAT; MUSCLE; PANCREATICODUODENECTOMY; HETEROGENEITY	AIM: To investigate the prognostic significance of computed tomography (CT) attenuation and 2[F-18]-fluoro-2-deoxy-n-glucose (FDG) uptake in subcutaneous adipose tissue (SAT) and visceral adipose tissue (VAT) for predicting overall survival (OS) in patients with pancreatic adenocarcinoma. MATERIALS AND METHODS: Data were collected retrospectively from 66 patients with pancreatic adenocarcinoma wh…	[Lee, J. W.] Catholic Kwandong Univ, Coll Med, Int St Marys Hosp, Dept Nucl Med, Simgokro 100 Gil 25, Incheon 22711, South Korea; [Lee, J. W.] Catholic Univ Korea, Grad Sch, Dept Radiol, 222 Banpo Daero, Seoul 06591, South Korea; [Lee, S. M.] Soonchunhyang Univ, Cheonan Hosp, Dept Nucl Med, 23-20 Byeongmyeong Dong, Cheonan 31151, Chungcheongnam, South Korea; [Chung, Y. A.] Catholic Univ Korea, Co…		Chung, YA (通讯作者)，Incheon St Marys Hosp, 59 Dongsu Ro, Incheon 21431, South Korea.	nucmedkr@gmail.com	Lee, Jeong Won/AAC-4169-2022		Global Frontier R&D Program on "Human-centered Interaction for Coexistence" - National Research Foundation of Korea - Korean Government (MSIP) [2012M3A6A3055707]	Global Frontier R&D Program on "Human-centered Interaction for Coexistence" - National Research Foundation of Korea - Korean Government (MSIP)	This work was supported by the Global Frontier R&D Program on "Human-centered Interaction for Coexistence" funded by the National Research Foundation of Korea grant funded by the Korean Government (MSIP; grant no. 2012M3A6A3055707].	Aziz MH, 2019, ANN SURG, V270, P139, DOI 10.1097/SLA.0000000000002660; Barba C, 2004, LANCET, V363, P157, DOI 10.1016/S0140-6736(03)15268-3; Deng T, 2016, ANNU REV PATHOL-MECH, V11, P421, DOI 10.1146/annurev-pathol-012615-044359; Di Sebastiano KM, 2013, BRIT J NUTR, V109, P302, DOI 10.1017/S0007114512001067; Dirat B, 2011, CANCER RES, V71, P2455, DOI 10.1158/0008-5472.CAN-10-3323; Gaujoux S, 2012…	32	16	16	0	6	W B SAUNDERS CO LTD	LONDON	32 JAMESTOWN RD, LONDON NW1 7BY, ENGLAND	0009-9260	1365-229X		CLIN RADIOL	Clin. Radiol.	DEC	2018	73	12
J	Botticelli, A; Onesti, CE; Strigari, L; Occhipinti, M; Di Pietro, FR; Cerbelli, B; Petremolo, A; Anselmi, E; Macrini, S; Roberto, M; Falcone, R; Lionetto, L; Borro, M; Milano, A; Gentile, G; Simmaco, M; Marchetti, P; Mazzuca, F				Botticelli, Andrea; Onesti, Concetta E.; Strigari, Lidia; Occhipinti, Mario; Di Pietro, Francesca R.; Cerbelli, Bruna; Petremolo, Antonella; Anselmi, Elisabetta; Macrini, Serena; Roberto, Michela; Falcone, Rosa; Lionetto, Luana; Borro, Marina; Milano, Annalisa; Gentile, Giovanna; Simmaco, Maurizio; Marchetti, Paolo; Mazzuca, Federica			A nomogram to predict 5-fluorouracil toxicity: when pharmacogenomics meets the patient	ANTI-CANCER DRUGS			English	Article						5-fluorouracil degradation rate; gastrointestinal cancer; nomogram; toxicity	COLORECTAL-CANCER PATIENTS; FLUOROPYRIMIDINE-BASED CHEMOTHERAPY; REDUCTASE GENE POLYMORPHISMS; ADJUVANT CHEMOTHERAPY; DEGRADATION RATE; COLON-CANCER; THYMIDYLATE SYNTHASE; FLUOROURACIL; SURVIVAL; THERAPY	Fluoropyrimidines combined with other agents are commonly used for gastrointestinal cancer treatment. Considering that severe toxicities occur in 30% of patients, we aimed to structure a nomogram to predict toxicity, based on metabolic parameter and patients' characteristics. We retrospectively enrolled patients affected by gastrointestinal tract cancers. Pretreatment 5-fluorouracil (5-FU) degrad…	[Botticelli, Andrea; Onesti, Concetta E.; Occhipinti, Mario; Di Pietro, Francesca R.; Petremolo, Antonella; Anselmi, Elisabetta; Macrini, Serena; Roberto, Michela; Falcone, Rosa; Marchetti, Paolo; Mazzuca, Federica] Sapienza Univ Rome, Dept Clin & Mol Med, Rome, Italy; [Cerbelli, Bruna] Sapienza Univ Rome, Dept Radiol Oncol & Pathol Sci, Rome, Italy; [Borro, Marina; Gentile, Giovanna; Simmaco, Ma…		Onesti, CE (通讯作者)，St Andrea Hosp, Dept Med Oncol, Via Grottarossa 1035, I-00189 Rome, Italy.	elisaonesti@gmail.com	Simmaco, Maurizio/AAC-2870-2019; Marchetti, Paolo/J-9890-2018; Onesti, Concetta Elisa/N-1027-2019; Botticelli, Andrea/J-9926-2018; Strigari, Lidia/B-9352-2017; Di Pietro, Francesca Romana/AAB-8300-2022; Roberto, Michela/AAC-2552-2022	Simmaco, Maurizio/0000-0003-4164-1472; Marchetti, Paolo/0000-0002-9064-8761; Onesti, Concetta Elisa/0000-0002-8360-5026; Botticelli, Andrea/0000-0002-6425-9893; Strigari, Lidia/0000-0003-4293-2298; Occhipinti, Mario/0000-0002-7169-5343; Onesti, Emanuela/0000-0003-4041-2248; Di Pietro, Francesca Romana/0000-0002-6779-8753				Ahmed S, 2010, DIS COLON RECTUM, V53, P1432, DOI 10.1007/DCR.0b013e3181e78815; Amstutz U, 2015, CLIN CANCER RES, V21, P2038, DOI 10.1158/1078-0432.CCR-14-2817; Aspinall SL, 2015, BMC CANCER, V15, DOI 10.1186/s12885-015-1038-y; Borro M, 2016, ONCOTARGET, DOI 10.18632/oncotarget.12571; Botticelli A, 2016, PLOS ONE, V11, DOI 10.1371/journal.pone.0163105; Deenen MJ, 2016, J CLIN ONCOL, V34, P227, DOI…	32	7	8	0	6	LIPPINCOTT WILLIAMS & WILKINS	PHILADELPHIA	TWO COMMERCE SQ, 2001 MARKET ST, PHILADELPHIA, PA 19103 USA	0959-4973	1473-5741		ANTI-CANCER DRUG	Anti-Cancer Drugs	JUN	2017	28	5
J	Ludwig, B; Ziegler, CG; Schally, AV; Richter, C; Steffen, A; Jabs, N; Funk, RH; Brendel, MD; Block, NL; Ehrhart-Bornstein, M; Bornstein, SR				Ludwig, Barbara; Ziegler, Christian G.; Schally, Andrew V.; Richter, Claudius; Steffen, Anja; Jabs, Normund; Funk, Richard H.; Brendel, Mathias D.; Block, Norman L.; Ehrhart-Bornstein, Monika; Bornstein, Stefan R.			Agonist of growth hormone-releasing hormone as a potential effector for survival and proliferation of pancreatic islets	PROCEEDINGS OF THE NATIONAL ACADEMY OF SCIENCES OF THE UNITED STATES OF AMERICA			English	Article						diabetes; islet proliferation; regenerative therapies	BETA-CELL PROLIFERATION; PROMOTES SURVIVAL; INSULIN-SECRETION; SPLICE VARIANTS; IN-VITRO; EXPRESSION; RECEPTORS; TRANSPLANTATION; CANCERS	Therapeutic strategies for transplantation of pancreatic islet cells are urgently needed to expand beta-cell mass by stimulating islet cell proliferation and/or prolonging islet cell survival. Control of the islets by different growth factors provides a potential venue for augmenting beta-cell mass. In the present study, we show the expression of the biologically active splice variant-1 (SV-1) of…	[Schally, Andrew V.; Block, Norman L.] Univ Miami, Miller Sch Med, Vet Adm Med Ctr, Dept Pathol,Div Endocrinol, Miami, FL 33136 USA; [Schally, Andrew V.; Block, Norman L.] Univ Miami, Miller Sch Med, Vet Adm Med Ctr, Dept Med,Div Endocrinol, Miami, FL 33136 USA; [Schally, Andrew V.; Block, Norman L.] Univ Miami, Miller Sch Med, Vet Adm Med Ctr, Dept Med,Div Hematol Oncol, Miami, FL 33136 USA; [Sc…		Schally, AV (通讯作者)，Univ Miami, Miller Sch Med, Vet Adm Med Ctr, Dept Pathol,Div Endocrinol, Miami, FL 33136 USA.	andrew.schally@va.gov	Funk, Richard HW/I-1780-2013	Schally, Andrew/0000-0003-1273-6747; Wiesner, Normund/0000-0001-6814-4260	Deutsche Forschungsgemeinschaft [SFB 655]; Dresden Tumor Centre of Excellence; Centre for Regenerative Therapies Dresden; Paul Langerhans Institute Dresden; Veterans Affairs Department and University of Miami Miller School of Medicine Departments of Pathology and Medicine, Division of Hematology/Oncology; Austin Weeks Family Endowment for Urologic Research	Deutsche Forschungsgemeinschaft(German Research Foundation (DFG)); Dresden Tumor Centre of Excellence; Centre for Regenerative Therapies Dresden; Paul Langerhans Institute Dresden; Veterans Affairs Department and University of Miami Miller School of Medicine Departments of Pathology and Medicine, Division of Hematology/Oncology; Austin Weeks Family Endowment for Urologic Research	We thank Linda Gebauer for technical help, Silke Langer for her assistance with immunohistochemistry, and Doreen Streichert for help with electron microscopy. We thank Kathleen Eisenhofer and Martina Haberland for help in the preparation of the manuscript. This work was supported by the Deutsche Forschungsgemeinschaft Grant SFB 655 "From Cells to Tissues" (to M.E.B. and S.R.B.), the Dresden Tumor…	Armann B, 2007, AM J TRANSPLANT, V7, P38, DOI 10.1111/j.1600-6143.2006.01577.x; Bonner-Weir S, 2000, P NATL ACAD SCI USA, V97, P7999, DOI 10.1073/pnas.97.14.7999; Dor Y, 2004, NATURE, V429, P41, DOI 10.1038/nature02520; Fiaschi-Taesch NM, 2008, DIABETES, V57, P2745, DOI 10.2337/db08-1085; Granata R, 2008, DIABETES, V57, P967, DOI 10.2337/db07-1104; Granata R, 2009, CARDIOVASC RES, V83, P303, DOI …	34	48	50	0	7	NATL ACAD SCIENCES	WASHINGTON	2101 CONSTITUTION AVE NW, WASHINGTON, DC 20418 USA	0027-8424			P NATL ACAD SCI USA	Proc. Natl. Acad. Sci. U. S. A.	JUL 13	2010	107	28
J	Morad, SAF; Levin, JC; Tan, SF; Fox, TE; Feith, DB; Cabot, MC				Morad, Samy A. F.; Levin, Jonathan C.; Tan, Su-Fern; Fox, Todd E.; Feith, David B.; Cabot, Myles C.			Novel off-target effect of tamoxifen - Inhibition of acid ceramidase activity in cancer cells	BIOCHIMICA ET BIOPHYSICA ACTA-MOLECULAR AND CELL BIOLOGY OF LIPIDS			English	Article						Acid ceramidase; Tamoxifen; Ceramide; Antiestrogen; Lysosomal protease	REVERSE MULTIDRUG-RESISTANCE; HIGH-DOSE TOREMIFENE; PROSTATE-CANCER; BREAST-CANCER; UP-REGULATION; GLYCOSPHINGOLIPID METABOLISM; CONFERS RESISTANCE; COLON-CANCER; PHASE-II; IN-VIVO	Acid ceramidase (AC), EC 3.5.1.23, a lysosomal enzyme, catalyzes the hydrolysis of ceramide to constituent sphingoid base, sphingosine, and fatty acid. Because AC regulates the levels of pro-apoptotic ceramide and mitogenic sphingosine-l-phosphate, it is considered an apt target in cancer therapy. The present study reveals, for the first time, that the prominent antiestrogen, tamoxifen, is a pan-…	[Morad, Samy A. F.; Levin, Jonathan C.; Cabot, Myles C.] St Johns Hlth Ctr, John Wayne Canc Inst, Dept Expt Therapeut, Santa Monica, CA 90404 USA; [Tan, Su-Fern; Feith, David B.] Penn State Univ, Penn State Hershey Canc Inst, Coll Med, Hershey, PA USA; [Fox, Todd E.] Penn State Univ, Dept Pharmacol, Coll Med, Hershey, PA USA		Cabot, MC (通讯作者)，St Johns Hlth Ctr, John Wayne Canc Inst, Dept Expt Therapeut, 2200 Santa Monica Blvd, Santa Monica, CA 90404 USA.	cabot@jwci.org	Morad, Samy A.F./L-2739-2015; Morad, Samy A. F./I-4034-2019	Morad, Samy A.F./0000-0002-0563-3144; Morad, Samy A. F./0000-0002-6932-9440	Associates for Breast and Prostate Cancer Studies (ABC's, Los Angeles); Fashion Footwear Association of New York Charitable Foundation (FANNY Shoes on Sale, New York); Buehrle Family Foundation (St. Louis)	Associates for Breast and Prostate Cancer Studies (ABC's, Los Angeles); Fashion Footwear Association of New York Charitable Foundation (FANNY Shoes on Sale, New York); Buehrle Family Foundation (St. Louis)	This work was supported by the Associates for Breast and Prostate Cancer Studies (ABC's, Los Angeles), the Fashion Footwear Association of New York Charitable Foundation (FANNY Shoes on Sale, New York), and the Buehrle Family Foundation (St. Louis).	Akao Y, 2006, BIOCHEM BIOPH RES CO, V342, P1284, DOI 10.1016/j.bbrc.2006.02.070; Barth Brian M., 2013, Critical Reviews in Oncogenesis, V18, P221; Beckham TH, 2012, INT J CANCER, V131, P2034, DOI 10.1002/ijc.27480; Bedia C, 2007, CHEMBIOCHEM, V8, P642, DOI 10.1002/cbic.200600533; Bedia C, 2011, J BIOL CHEM, V286, P28200, DOI 10.1074/jbc.M110.216382; Bedia C, 2008, CHEM PHYS LIPIDS, V156, P33, DOI…	54	42	44	0	25	ELSEVIER SCIENCE BV	AMSTERDAM	PO BOX 211, 1000 AE AMSTERDAM, NETHERLANDS	1388-1981	0006-3002		BBA-MOL CELL BIOL L	Biochim. Biophys. Acta Mol. Cell Biol. Lipids	DEC	2013	1831	12
J	Taiyoh, H; Kubota, T; Fujiwara, H; Matsumura, A; Murayama, Y; Okamoto, K; Ichikawa, D; Ochiai, T; Nakamura, T; Matsumoto, K; Nakamura, T; Otsuji, E				Taiyoh, Hiroaki; Kubota, Takeshi; Fujiwara, Hitoshi; Matsumura, Atsushi; Murayama, Yasutoshi; Okamoto, Kazuma; Ichikawa, Daisuke; Ochiai, Toshiya; Nakamura, Takahiro; Matsumoto, Kunio; Nakamura, Toshikazu; Otsuji, Eigo			NK4 Gene Expression Enhances 5-Fluorouracil-induced Apoptosis of Murine Colon Cancer Cells	ANTICANCER RESEARCH			English	Article						HGF; c-Met; NK4; CT26; 5-fluorouracil; Akt; Erk1/2; thymidylate synthase	HEPATOCYTE GROWTH-FACTOR; PANCREATIC-CANCER; COLORECTAL-CANCER; PERITONEAL IMPLANTATION; 4-KRINGLE ANTAGONIST; MOLECULAR-CLONING; GASTRIC-CANCER; SECRETE NK4; C-MET; METASTASIS	Background: The hepatocyte growth factor (HGF)-Met pathway plays a role in progression to malignant characteristics in tumors, including that of resistance to anticancer drugs. The purpose of this study was to elucidate the possibility of the combination therapy of NK4, a competitive antagonist for HGF. Materials and Methods: We established a genetically modified murine colon cancer cell, CT26, t…	[Taiyoh, Hiroaki; Kubota, Takeshi; Fujiwara, Hitoshi; Matsumura, Atsushi; Murayama, Yasutoshi; Okamoto, Kazuma; Ichikawa, Daisuke; Ochiai, Toshiya; Otsuji, Eigo] Kyoto Prefectural Univ Med, Dept Digest Surg, Kamigyo Ku, Kyoto 6028566, Japan; [Nakamura, Takahiro; Matsumoto, Kunio] Kanazawa Univ, Canc Res Inst, Div Tumor Dynam & Regulat, Kanazawa, Ishikawa 920, Japan; [Nakamura, Toshikazu] Osaka Un…		Taiyoh, H (通讯作者)，Kyoto Prefectural Univ Med, Dept Digest Surg, Kamigyo Ku, 465 Kajii Cho, Kyoto 6028566, Japan.	taiyoh@koto.kpu-m.ac.jp	Matsumoto, Kunio/D-8441-2015; Ochiai, Toshiya/AFO-6491-2022	Matsumoto, Kunio/0000-0002-6532-4482;	Ministry of Education, Culture, Sports, Science and Technology of Japan	Ministry of Education, Culture, Sports, Science and Technology of Japan(Ministry of Education, Culture, Sports, Science and Technology, Japan (MEXT))	This study was supported by a Grant-in-Aid for Young Scientists and a Grant-in-Aid for Scientific Research from the Ministry of Education, Culture, Sports, Science and Technology of Japan.	Akao Y, 2011, CANCER LETT, V300, P197, DOI 10.1016/j.canlet.2010.10.006; Birchmeier C, 2003, NAT REV MOL CELL BIO, V4, P915, DOI 10.1038/nrm1261; Bowers DC, 2000, CANCER RES, V60, P4277; Caraglia M, 2005, CANCER BIOL THER, V4, P1159, DOI 10.4161/cbt.4.10.2206; CARBONARI M, 1995, CYTOMETRY, V22, P161, DOI 10.1002/cyto.990220302; Date K, 1997, FEBS LETT, V420, P1, DOI 10.1016/S0014-5793(97)01475-0;…	34	6	9	0	4	INT INST ANTICANCER RESEARCH	ATHENS	EDITORIAL OFFICE 1ST KM KAPANDRITIOU-KALAMOU RD KAPANDRITI, PO BOX 22, ATHENS 19014, GREECE	0250-7005			ANTICANCER RES	Anticancer Res.	JUN	2011	31	6
J	Wu, SJ; Ai, Y; Huang, HM; Wu, GY; Zhou, SP; Hong, WL; Akuetteh, PDP; Jin, GH; Zhao, XL; Zhang, YH; Zhang, XL; Lan, LH				Wu, Shijia; Ai, Yong; Huang, Huimin; Wu, Guangyu; Zhou, Shipeng; Hong, Weilong; Akuetteh, Percy David Papa; Jin, Guihua; Zhao, Xingling; Zhang, Yihua; Zhang, Xiaolong; Lan, Linhua			A synthesized olean-28,13 beta-lactam targets YTHDF1-GLS1 axis to induce ROS-dependent metabolic crisis and cell death in pancreatic adenocarcinoma	CANCER CELL INTERNATIONAL			English	Article						Oleanolic acid; Metabolic crisis; Glutaminolysis; YTHDF1; Redox homeostasis	C-MYC; BARDOXOLONE METHYL; CANCER; TRITERPENOIDS; EPIDEMIOLOGY; PREVENTION; CDDO	Background Pancreatic adenocarcinoma (PAAD) is a severe malignant with a 5-year survival rate of approximately 9%. Oleanolic acid is a well-known natural triterpenoid which exhibits pharmacological activities. We previously synthesized a series of oleanolic acid derivatives and evaluated the tumor-suppressive activity of olean-28,13 beta-lactam (B28) in prostate cancer. However, the detailed mech…	[Wu, Shijia; Zhou, Shipeng; Hong, Weilong; Akuetteh, Percy David Papa; Jin, Guihua; Zhao, Xingling; Lan, Linhua] Wenzhou Med Univ, Key Lab Diag & Treatment Severe Hepatopancreat Di, Affiliated Hosp 1, Wenzhou 325000, Peoples R China; [Ai, Yong] Univ Maryland, Dept Pharmacol, Baltimore, MD 21201 USA; [Ai, Yong; Zhang, Yihua] China Pharmaceut Univ, State Key Lab Nat Med, Nanjing 210009, Peoples R C…		Lan, LH (通讯作者)，Wenzhou Med Univ, Key Lab Diag & Treatment Severe Hepatopancreat Di, Affiliated Hosp 1, Wenzhou 325000, Peoples R China.; Zhang, YH (通讯作者)，China Pharmaceut Univ, State Key Lab Nat Med, Nanjing 210009, Peoples R China.; Zhang, YH (通讯作者)，China Pharmaceut Univ, Jiangsu Key Lab Drug Discovery Metab Dis, Nanjing 210009, Peoples R China.; Zhang, XL (通讯作者)，WenZhou Med Univ, Affiliated Hos…	zyhtgd@163.com; zxl307@126.com; paullee90@wmu.edu.cn			National Natural Science Foundation Youth Fund Project [81902803]; Natural Science Foundation of Zhejiang Province [LY21H160057, LQ21H160043]; Wenzhou Municipal SciTech Bureau [Y20190069, 2021Y1012]	National Natural Science Foundation Youth Fund Project; Natural Science Foundation of Zhejiang Province(Natural Science Foundation of Zhejiang Province); Wenzhou Municipal SciTech Bureau	This study was supported by the National Natural Science Foundation Youth Fund Project (No. 81902803), Natural Science Foundation of Zhejiang Province (LY21H160057, LQ21H160043), and grants from the Wenzhou Municipal SciTech Bureau (Y20190069, 2021Y1012).	Ai Y, 2015, J MED CHEM, V58, P4506, DOI 10.1021/jm5020023; Casadio M, 2021, NAT CELL BIOL, V23, P1051, DOI 10.1038/s41556-021-00771-1; Chen KY, 2021, FRONT PHARMACOL, V12, DOI 10.3389/fphar.2021.617714; Chen P, 2021, MOL THER-ONCOLYTICS, V20, P228, DOI 10.1016/j.omto.2021.01.001; Deplanque G, 2017, LANCET, V389, P985, DOI 10.1016/S0140-6736(17)30126-5; Guo XL, 2021, ADV MATER, V33, DOI 10.1002/ad…	39	0	0	6	6	BMC	LONDON	CAMPUS, 4 CRINAN ST, LONDON N1 9XW, ENGLAND		1475-2867		CANCER CELL INT	Cancer Cell Int.	APR 2	2022	22	1
J	Biernacka, KM; Persad, RA; Bahl, A; Gillatt, D; Holly, JMP; Perks, CM				Biernacka, K. M.; Persad, R. A.; Bahl, A.; Gillatt, D.; Holly, J. M. P.; Perks, C. M.			Hyperglycaemia-induced resistance to Docetaxel is negated by metformin: a role for IGFBP-2	ENDOCRINE-RELATED CANCER			English	Article						hyperglycaemia; metformin; chemotherapy; prostate cancer; Docetaxel	PROSTATE-CANCER CELLS; ACTIVATED PROTEIN-KINASE; FACTOR-BINDING PROTEIN-2; FATTY-ACID SYNTHASE; DIABETES-MELLITUS; BREAST-CANCER; PANCREATIC-CANCER; INCIDENT CANCER; DOWN-REGULATION; IN-VIVO	The incidence of many common cancers varies between different populations and appears to be affected by a Western lifestyle. Highly proliferative malignant cells require sufficient levels of nutrients for their anabolic activity. Therefore, targeting genes and pathways involved in metabolic pathways could yield future therapeutics. A common pathway implicated in energetic and nutritional requirem…	[Biernacka, K. M.; Holly, J. M. P.; Perks, C. M.] Southmead Hosp, IGFs & Metab Endocrinol Grp, Sch Clin Sci, Learning & Res Bldg, Bristol, Avon, England; [Persad, R. A.; Gillatt, D.] Southmead Hosp, Dept Urol, Bristol, Avon, England; [Bahl, A.] Univ Hosp Bristol, Bristol Haematol & Oncol Ctr, Dept Clin Oncol, Bristol, Avon, England		Biernacka, KM (通讯作者)，Southmead Hosp, IGFs & Metab Endocrinol Grp, Sch Clin Sci, Learning & Res Bldg, Bristol, Avon, England.	mdxkz@bristol.ac.uk		Perks, Claire/0000-0003-1562-891X	European Foundation for the Study of Diabetes (EFSD); Bristol Urological Institute (BUI); Cancer Research UK Programme Grant (Integrative Cancer Epidemiology Programme) [C18281/A19169]; National Institute for Health Research (NIHR) Bristol Nutritional Biomedical Research Unit at University Hospitals Bristol NHS Foundation Trust; University of Bristol; Cancer Research UK [19169] Funding Source: re…	European Foundation for the Study of Diabetes (EFSD); Bristol Urological Institute (BUI); Cancer Research UK Programme Grant (Integrative Cancer Epidemiology Programme); National Institute for Health Research (NIHR) Bristol Nutritional Biomedical Research Unit at University Hospitals Bristol NHS Foundation Trust; University of Bristol; Cancer Research UK(Cancer Research UK)	The authors thank the European Foundation for the Study of Diabetes (EFSD) and Bristol Urological Institute (BUI) for supporting the work. In addition, J M P H is supported by Cancer Research UK (C18281/A19169) Programme Grant (the Integrative Cancer Epidemiology Programme) and by the National Institute for Health Research (NIHR) Bristol Nutritional Biomedical Research Unit based at University Ho…	Algire C, 2011, ONCOGENE, V30, P1174, DOI 10.1038/onc.2010.483; Algire C, 2010, ENDOCR-RELAT CANCER, V17, P351, DOI 10.1677/ERC-09-0252; Bailey CJ, 1996, NEW ENGL J MED, V334, P574, DOI 10.1056/NEJM199602293340906; Ben Sahra I, 2008, ONCOGENE, V27, P3576, DOI 10.1038/sj.onc.1211024; Biernacka KM, 2013, ENDOCR-RELAT CANCER, V20, P741, DOI 10.1530/ERC-13-0077; Bonovas S, 2004, DIABETOLOGIA, V47, P1…	52	13	15	0	8	BIOSCIENTIFICA LTD	BRISTOL	EURO HOUSE, 22 APEX COURT WOODLANDS, BRADLEY STOKE, BRISTOL BS32 4JT, ENGLAND	1351-0088	1479-6821		ENDOCR-RELAT CANCER	Endocr.-Relat. Cancer	JAN	2017	24	1
J	Rouse, M; Younes, A; Egan, JM				Rouse, Michael; Younes, Antoine; Egan, Josephine M.			Resveratrol and curcumin enhance pancreatic beta-cell function by inhibiting phosphodiesterase activity	JOURNAL OF ENDOCRINOLOGY			English	Article						type 2 diabetes; resveratrol; curcumin; phosphodiesterase; beta-cell	INSULIN-RESISTANCE; GLUCOSE-INTOLERANCE; METABOLIC SYNDROME; OXIDATIVE STRESS; MICE; CAMP; DIET; SUPPLEMENTATION; DYSFUNCTION; ANTIOXIDANT	Resveratrol (RES) and curcumin (CUR) are polyphenols that are found in fruits and turmeric, and possess medicinal properties that are beneficial in various diseases, such as heart disease, cancer, and type 2 diabetes mellitus (T2DM). Results from recent studies have indicated that their therapeutic properties can be attributed to their anti-inflammatory effects. Owing to reports stating that they…	[Rouse, Michael; Egan, Josephine M.] NIA, Clin Invest Lab, Intramural Res Program, NIH, Baltimore, MD 21224 USA; [Younes, Antoine] NIA, Lab Cardiovasc Sci, Intramural Res Program, NIH, Baltimore, MD 21224 USA		Egan, JM (通讯作者)，NIA, Clin Invest Lab, Intramural Res Program, NIH, 251 Bayview Blvd, Baltimore, MD 21224 USA.	eganj@grc.nia.nih.gov			Intramural Research Program of the National Institute on Aging; NATIONAL INSTITUTE ON AGING [ZIAAG000214] Funding Source: NIH RePORTER	Intramural Research Program of the National Institute on Aging(United States Department of Health & Human ServicesNational Institutes of Health (NIH) - USANIH National Institute on Aging (NIA)); NATIONAL INSTITUTE ON AGING(United States Department of Health & Human ServicesNational Institutes of Health (NIH) - USANIH National Institute on Aging (NIA))	This work was supported by the Intramural Research Program of the National Institute on Aging.	Abusnina A, 2011, MOL NUTR FOOD RES, V55, P1677, DOI 10.1002/mnfr.201100307; Aggarwal BB, 2003, ANTICANCER RES, V23, P363; Arun N, 2002, PLANT FOOD HUM NUTR, V57, P41, DOI 10.1023/A:1013106527829; Balamurugan AN, 2009, PANCREAS, V38, P454, DOI 10.1097/MPA.0b013e318196c3e7; Baur JA, 2006, NATURE, V444, P337, DOI 10.1038/nature05354; Beaudeux JL, 2010, CURR OPIN CLIN NUTR, V13, P729, DOI 10.1097/MC…	54	71	72	0	27	BIOSCIENTIFICA LTD	BRISTOL	EURO HOUSE, 22 APEX COURT WOODLANDS, BRADLEY STOKE, BRISTOL BS32 4JT, ENGLAND	0022-0795	1479-6805		J ENDOCRINOL	J. Endocrinol.	NOV	2014	223	2
J	Takagi, A; Hawke, P; Tokuda, S; Toda, T; Higashizono, K; Nagai, E; Watanabe, M; Nakatani, E; Kanemoto, H; Oba, N				Takagi, Akihiko; Hawke, Philip; Tokuda, Satoshi; Toda, Takeo; Higashizono, Kazuya; Nagai, Erina; Watanabe, Masaya; Nakatani, Eiji; Kanemoto, Hideyuki; Oba, Noriyuki			Serum carnitine as a biomarker of sarcopenia and nutritional status in preoperative gastrointestinal cancer patients	JOURNAL OF CACHEXIA SARCOPENIA AND MUSCLE			English	Article						Carnitine; Sarcopenia; Metabolism; Prognostic nutritional index; Postoperative complication	POSTOPERATIVE COMPLICATIONS; TERM OUTCOMES; MUSCLE MASS; SUPPLEMENTATION; GUIDELINES; FATIGUE; SURGERY; MARKER	Background Sarcopenia is an important factor in the postoperative outcome of gastrointestinal cancer patients. However, little research has been carried out on potential biomarkers of sarcopenia. Carnitine is an amino acid derivative that is stored in skeletal muscle and is essential for muscle energy metabolism. The primary purpose of this study was to investigate whether serum carnitine level i…	[Takagi, Akihiko; Tokuda, Satoshi; Toda, Takeo; Higashizono, Kazuya; Nagai, Erina; Watanabe, Masaya; Kanemoto, Hideyuki; Oba, Noriyuki] Shizuoka Prefectural Gen Hosp, Dept Surg Gastroenterol, Shizuoka, Japan; [Hawke, Philip] Univ Shizuoka, Sch Pharmaceut Sci, Shizuoka, Japan; [Nakatani, Eiji] Shizuoka Prefectural Gen Hosp, Div Stat Anal, Res Support Ctr, Shizuoka, Japan		Takagi, A (通讯作者)，Shizuoka Prefectural Gen Hosp, Dept Surg Gastroenterol, Aoi Ku, 4-27-1 Kita-ando,Shizuoka shi, Shizuoka 4208527, Japan.	akihiko-takagi@i.shizuoka-pho.jp	Nakatani, Eiji/O-2782-2013	Nakatani, Eiji/0000-0002-4876-446X; Takagi, Akihiko/0000-0002-1357-7437	Shizuoka Prefectural Hospital Organization	Shizuoka Prefectural Hospital Organization	This work was supported in part by a Grant-in-Aid for Medical Research from the Shizuoka Prefectural Hospital Organization.	Bailon-Cuadrado M, 2019, CIR ESPAN, V97, P71, DOI 10.1016/j.ciresp.2018.08.015; Bian XJ, 2018, MEDICINE, V97, DOI 10.1097/MD.0000000000010988; Boshier PR, 2018, DIS ESOPHAGUS, V31, DOI 10.1093/dote/dox134; Bundred JR, 2020, PANCREATOLOGY, V20, P1243, DOI 10.1016/j.pan.2020.07.411; Caso G, 2000, J NUTR, V130, P528, DOI 10.1093/jn/130.3.528; Cruciani RA, 2012, J CLIN ONCOL, V30, P3864, DOI 10.1200/…	40	0	0	3	4	WILEY	HOBOKEN	111 RIVER ST, HOBOKEN 07030-5774, NJ USA	2190-5991	2190-6009		J CACHEXIA SARCOPENI	J. Cachexia Sarcopenia Muscle	FEB	2022	13	1
J	Tanaka, Y; Takahashi, K; Kato, J; Sawazaki, A; Akasaka, T; Fujita, N; Kumamaru, T; Saito, Y; Shirouchi, B; Sato, M				Tanaka, Yasutake; Takahashi, Kiyomi; Kato, Jun-ichi; Sawazaki, Ai; Akasaka, Taiki; Fujita, Naoko; Kumamaru, Toshihide; Saito, Yuhi; Shirouchi, Bungo; Sato, Masao			Starch synthase IIIa and starch branching enzyme IIb-deficient mutant rice line ameliorates pancreatic insulin secretion in rats: screening and evaluating mutant rice lines with antidiabetic functionalities	BRITISH JOURNAL OF NUTRITION			English	Article						Mutant rice lines; Antidiabetic rice; Insulin secretion; C-peptide	LOW-CARBOHYDRATE DIET; RESISTANT STARCH; NUTRITION EDUCATION; GLUCOSE; JAPANESE; AMYLOSE; CELL; SPECTROMETRY; CONSUMPTION; ENDOSPERM	Diabetes mellitus is a metabolic disease spreading worldwide that has been reported to worsen the development and progression of other diseases (cancer, vascular diseases and dementia). To establish functional rice lines with anti-postprandial hyperglycaemic effects, we developed mutant rice lines, which lack one or two gene(s) related to starch synthesis, and evaluated their effects. Powder of m…	[Tanaka, Yasutake; Takahashi, Kiyomi; Kato, Jun-ichi; Sawazaki, Ai; Shirouchi, Bungo; Sato, Masao] Kyushu Univ, Grad Sch, Fac Agr, Dept Biosci & Biotechnol,Lab Nutr Chem,Higashi Ku, 6-10-1 Hakozaki, Fukuoka 8128581, Japan; [Akasaka, Taiki] Kyushu Univ, Fac Agr, Ctr Adv Instrumental & Educ Supports, Higashi Ku, 6-10-1 Hakozaki, Fukuoka 8128581, Japan; [Fujita, Naoko] Akita Prefectural Univ, Fac Bi…		Sato, M (通讯作者)，Kyushu Univ, Grad Sch, Fac Agr, Dept Biosci & Biotechnol,Lab Nutr Chem,Higashi Ku, 6-10-1 Hakozaki, Fukuoka 8128581, Japan.	masaos@agr.kyushu-u.ac.jp	Tanaka, Yasutake/L-5573-2019; Shirouchi, Bungo/J-4849-2019	Shirouchi, Bungo/0000-0003-4237-5081; Tanaka, Yasutake/0000-0001-7938-7380	Ministry of Agriculture, Forestry and Fisheries, MAFF, Tokyo, Japan [25033AB]	Ministry of Agriculture, Forestry and Fisheries, MAFF, Tokyo, Japan	This study was supported by the Ministry of Agriculture, Forestry and Fisheries, MAFF, Tokyo, Japan (grant no. 25033AB).	Abe N, 2014, BMC PLANT BIOL, V14, DOI 10.1186/1471-2229-14-80; Adachi M, 2008, ASIA PAC J CLIN NUTR, V17, P180; Ando R., 2013, B APPL GLYCOSCIENCE, V3, P213; Asai H, 2014, J EXP BOT, V65, P5497, DOI 10.1093/jxb/eru310; Bonora E, 2001, DIABETOLOGIA, V44, P2107, DOI 10.1007/s001250100020; Brites CM, 2011, NUTR RES, V31, P302, DOI 10.1016/j.nutres.2011.02.001; Ceriello A, 2008, DIABETES RES CLIN PR,…	51	4	4	1	10	CAMBRIDGE UNIV PRESS	CAMBRIDGE	EDINBURGH BLDG, SHAFTESBURY RD, CB2 8RU CAMBRIDGE, ENGLAND	0007-1145	1475-2662		BRIT J NUTR	Br. J. Nutr.	MAY 14	2018	119	9
J	Lindner, I; Helwig, U; Rubin, D; Li, Y; Fisher, E; Boeing, H; Mohlig, M; Spranger, J; Pfeiffer, A; Hampe, J; Schreiber, S; Doring, F; Schrezenmeir, J				Lindner, I; Helwig, U; Rubin, D; Li, Y; Fisher, E; Boeing, H; Mohlig, M; Spranger, J; Pfeiffer, A; Hampe, J; Schreiber, S; Doring, F; Schrezenmeir, J			Putative association between a new polymorphism in exon 3 (Arg109Cys) of the pancreatic colipase gene and type 2 diabetes mellitus in two independent Caucasian study populations	MOLECULAR NUTRITION & FOOD RESEARCH			English	Article						pancreatic colipase; polymorphism; type 2 diabetes mellitus	OBESE-PATIENTS; RECEPTOR GENE; LIPASE; SUSCEPTIBILITY; METAANALYSIS; VARIANTS; ORLISTAT; CLONING; CDNA; DIET	The protein encoded by the pancreatic colipase (CLPS) gene is an essential cofactor needed by pancreatic triglyceride lipase (PNLIP) for efficient dietary lipid hydrolysis. Since the inhibition of lipase activity was shown to reduce the incidence of type 2 diabetes mellitus, we tested the hypothesis that genetic variations in the CLPS and PNLIP genes are associated with type 2 diabetes; 47 unrela…	Fed Res Ctr Nutr & Food, Inst Physiol & Biochem Nutr, D-24103 Kiel, Germany; Univ Kiel, Res Grp Mol Nutr, Kiel, Germany; German Inst Human Nutr Potsdam Rehbrucke, Dept Epidemiol, Nuthetal, Germany; German Inst Human Nutr Potsdam Rehbrucke, Dept Clin Nutr, Nuthetal, Germany; Univ Kiel, Inst Clin Mol Biol, Kiel, Germany		Schrezenmeir, J (通讯作者)，Fed Res Ctr Nutr & Food, Inst Physiol & Biochem Nutr, Hermann Weigmann Str 1, D-24103 Kiel, Germany.	Schrezenmeir@bafm.de	Döring, Frank/E-9483-2010; Hampe, Jochen/A-2555-2010; Pfeiffer, Andreas F.H./AAJ-2311-2020	Hampe, Jochen/0000-0002-2421-6127; Pfeiffer, Andreas F.H./0000-0002-6887-0016				Alberti KGMM, 1998, DIABETIC MED, V15, P539, DOI 10.1002/(SICI)1096-9136(199807)15:7<539::AID-DIA668>3.0.CO;2-S; Boeing H, 1999, ANN NUTR METAB, V43, P205, DOI 10.1159/000012787; Cao HN, 2003, J HUM GENET, V48, P443, DOI 10.1007/s10038-003-0051-1; Chakravarti A, 1999, NAT GENET, V21, P56, DOI 10.1038/4482; Fujisawa T, 1998, J CLIN ENDOCR METAB, V83, P2441, DOI 10.1210/jc.83.7.2441; Geller F, 2004…	22	13	15	0	3	WILEY-BLACKWELL	HOBOKEN	111 RIVER ST, HOBOKEN 07030-5774, NJ USA	1613-4125	1613-4133		MOL NUTR FOOD RES	Mol. Nutr. Food Res.	OCT	2005	49	10
J	Park, E; Kim, HK; Jee, J; Hahn, S; Jeong, S; Yoo, J				Park, Enoch; Kim, Han Kyung; Jee, JooHyun; Hahn, Soojung; Jeong, Sukin; Yoo, Jongman			Development of organoid-based drug metabolism model	TOXICOLOGY AND APPLIED PHARMACOLOGY			English	Article						Organoid; CYP; Drug metabolism; Toxicological model	IN-VITRO; CYTOCHROME-P450 ENZYMES; SPECIES-DIFFERENCES; HUMAN HEPATOCYTES; STEM-CELLS; INDUCTION; LIVER; MOUSE; EXPRESSION; GENE	Cytochrome P450 (CYP) gene superfamily catalyzes oxidative metabolism of a wide variety of drugs, carcinogens, and endogenous biomolecules in the liver and intestinal organs. In vitro assay platforms such as primary hepatocyte and immortalized liver-derived cell lines have been developed to evaluate drug effects. However, several limitations have been suggested regarding discrepancies between in …	[Park, Enoch; Kim, Han Kyung; Jee, JooHyun; Hahn, Soojung; Jeong, Sukin; Yoo, Jongman] CHA Univ, Sch Med, Dept Microbiol, 719 CHA Bio Complex,335 Pangyo Ro, Seongnam Si 463400, Gyeonggi Do, South Korea; [Park, Enoch; Kim, Han Kyung; Jee, JooHyun; Hahn, Soojung; Jeong, Sukin; Yoo, Jongman] CHA Univ, Sch Med, CHA Organoid Res Ctr, 719 CHA Bio Complex,335 Pangyo Ro, Seongnam Si 463400, Gyeonggi Do, …		Yoo, J (通讯作者)，CHA Univ, Sch Med, Dept Microbiol, 719 CHA Bio Complex,335 Pangyo Ro, Seongnam Si 463400, Gyeonggi Do, South Korea.; Yoo, J (通讯作者)，CHA Univ, Sch Med, CHA Organoid Res Ctr, 719 CHA Bio Complex,335 Pangyo Ro, Seongnam Si 463400, Gyeonggi Do, South Korea.	jongmanyoo@cha.ac.kr			Basic Science Research Program through the National Research Foundation of Korea - Ministry of Science, ICT AMP; future Planning, Republic of Korea [NRF-2018R1D1A102050030]; Bio AMP; Medical Technology Development Program - Ministry of Science, ICT and Future Planning, Republic of Korea [NRF-2017M3A9E4047243]; Korea Health Technology RAMP;D Project through the Korea Health Industry Development In…	Basic Science Research Program through the National Research Foundation of Korea - Ministry of Science, ICT AMP; future Planning, Republic of Korea; Bio AMP; Medical Technology Development Program - Ministry of Science, ICT and Future Planning, Republic of Korea; Korea Health Technology RAMP;D Project through the Korea Health Industry Development Institute - Ministry of Health AMP; Welfare, Repub…	This work was supported by the Basic Science Research Program through the National Research Foundation of Korea funded by the Ministry of Science, ICT & future Planning, Republic of Korea (NRF-2018R1D1A102050030), by the Bio & Medical Technology Development Program (NRF-2017M3A9E4047243) funded by the Ministry of Science, ICT and Future Planning, Republic of Korea, and by a grant of the Korea Hea…	Antherieu S, 2010, DRUG METAB DISPOS, V38, P516, DOI 10.1124/dmd.109.030197; Bale SS, 2016, TISSUE ENG PART B-RE, V22, P383, DOI 10.1089/ten.teb.2016.0031; Berchem GJ, 1999, ANTICANCER RES, V19, P535; Chang SY, 2017, TOXICOL IN VITRO, V40, P170, DOI 10.1016/j.tiv.2017.01.007; Chen Y, 2017, PLOS ONE, V12, DOI 10.1371/journal.pone.0187880; Cooper BW, 2008, TOXICOL SCI, V103, P268, DOI 10.1093/toxsc…	42	9	10	7	36	ACADEMIC PRESS INC ELSEVIER SCIENCE	SAN DIEGO	525 B ST, STE 1900, SAN DIEGO, CA 92101-4495 USA	0041-008X	1096-0333		TOXICOL APPL PHARM	Toxicol. Appl. Pharmacol.	DEC 15	2019	385
J	Feng, XC; Li, Y; Oppong, MB; Qiu, F				Feng, Xinchi; Li, Yang; Oppong, Mahmood Brobbey; Qiu, Feng			Insights into the intestinal bacterial metabolism of flavonoids and the bioactivities of their microbe-derived ring cleavage metabolites	DRUG METABOLISM REVIEWS			English	Review						Flavonoids; intestinal bacterial metabolism; microbe-derived metabolites; phenolic acids; antioxidant; anti-inflammatory	PANCREATIC BETA-CELLS; HOPS HUMULUS-LUPULUS; FORMATION IN-VIVO; DIETARY POLYPHENOLS; ANAEROBIC DEGRADATION; COLONIC METABOLISM; S-EQUOL; 3,4-DIHYDROXYPHENYLACETIC ACID; ANTIOXIDANT ACTIVITY; PROTOCATECHUIC ACID	Flavonoids are a group of phytochemicals widely distributed in plants, fruits, and vegetables that possess numerous bioactivities. After oral administration, flavonoids can be metabolized by the intestinal bacteria into a wide range of low-molecular-weight phenolic acids. In this review, the intestinal bacterial metabolic pathways of different flavonoids (flavones, isoflavones, flavonols, flavano…	[Feng, Xinchi; Li, Yang; Oppong, Mahmood Brobbey; Qiu, Feng] Tianjin Univ Tradit Chinese Med, Sch Tradit Chinese Med, 312 Anshanxi Rd, Tianjin 300193, Peoples R China; [Li, Yang; Oppong, Mahmood Brobbey; Qiu, Feng] Tianjin Univ Tradit Chinese Med, Tianjin State Key Lab Modern Chinese Med, Tianjin, Peoples R China		Qiu, F (通讯作者)，Tianjin Univ Tradit Chinese Med, Sch Tradit Chinese Med, 312 Anshanxi Rd, Tianjin 300193, Peoples R China.	fengqiu20070118@163.com			National Natural Science Foundation of China [81503337, 81430095]; program of 131 Talents of Tianjin [ZX170416]	National Natural Science Foundation of China(National Natural Science Foundation of China (NSFC)); program of 131 Talents of Tianjin	This study was supported by National Natural Science Foundation of China under Grant 81503337 and 81430095; and the program of 131 Talents of Tianjin under Grant ZX170416.	An LJ, 2006, FOOD CHEM TOXICOL, V44, P436, DOI 10.1016/j.fct.2005.08.017; Aura AM, 2005, EUR J NUTR, V44, P133, DOI 10.1007/s00394-004-0502-2; Beekmann K, 2012, FOOD FUNCT, V3, P1008, DOI 10.1039/c2fo30065f; Blair RM, 2003, J NUTR, V133, P2262, DOI 10.1093/jn/133.7.2262; BOOTH AN, 1956, J BIOL CHEM, V223, P251; BOOTH AN, 1958, J BIOL CHEM, V230, P661; Braune A, 2005, J AGR FOOD CHEM, V53, P1782, …	97	23	24	8	58	TAYLOR & FRANCIS LTD	ABINGDON	2-4 PARK SQUARE, MILTON PARK, ABINGDON OR14 4RN, OXON, ENGLAND	0360-2532	1097-9883		DRUG METAB REV	Drug Metab. Rev.		2018	50	3
J	Li, Y; Jing, CW; Tang, XY; Chen, YY; Han, X; Zhu, YX				Li, Yating; Jing, Changwen; Tang, Xinyi; Chen, Yuanyuan; Han, Xiao; Zhu, Yunxia			LXR activation causes G1/S arrest through inhibiting SKP2 expression in MIN6 pancreatic beta cells	ENDOCRINE			English	Article						Pancreatic beta cell; Cell cycle arrest; Liver X receptors; SKP2; Type 2 diabetes	LIVER-X-RECEPTORS; UBIQUITIN-MEDIATED DEGRADATION; PROSTATE-CANCER CELLS; BOX PROTEIN SKP2; GENE-TRANSCRIPTION; INSULIN-SECRETION; LIPID-METABOLISM; ADIPOSE-TISSUE; CYCLE ARREST; PROLIFERATION	Liver X receptors (LXRs) are nuclear hormone receptors with central roles in lipid homeostasis. We previously showed that LXR activation induced aberrant lipid metabolism and G1 cell cycle arrest in pancreatic beta cells. In this study, we aimed to identify the molecular target of LXR causing G1 arrest. LXR activation was induced by its agonist, T0901317. A series of luciferase reporters of trunc…	[Li, Yating; Jing, Changwen; Tang, Xinyi; Chen, Yuanyuan; Han, Xiao; Zhu, Yunxia] Nanjing Med Univ, Dept Biochem & Mol Biol, Key Lab Human Funct Genom Jiangsu Prov, 140 Hanzhong Rd, Nanjing 210029, Jiangsu, Peoples R China		Zhu, YX (通讯作者)，Nanjing Med Univ, Dept Biochem & Mol Biol, Key Lab Human Funct Genom Jiangsu Prov, 140 Hanzhong Rd, Nanjing 210029, Jiangsu, Peoples R China.	zhuyx@njmu.edu.cn	Zhu, Yunxia/G-6273-2014		National Key Basic Research Program of China (973 program) [2012CB524901]; National Natural Science Foundation of China [81200559, 31101011]	National Key Basic Research Program of China (973 program)(National Basic Research Program of China); National Natural Science Foundation of China(National Natural Science Foundation of China (NSFC))	This work was supported by grants from the National Key Basic Research Program of China (973 program), (No. 2012CB524901) to X. Han, and the National Natural Science Foundation of China (Nos. 81200559 and 31101011).	Ackermann AM, 2007, J MOL ENDOCRINOL, V38, P193, DOI 10.1677/JME-06-0053; Blaschke F, 2004, CIRC RES, V95, pE110, DOI 10.1161/01.RES.0000150368.56660.4f; Bouwens L, 2005, PHYSIOL REV, V85, P1255, DOI 10.1152/physrev.00025.2004; Carrano AC, 1999, NAT CELL BIOL, V1, P193, DOI 10.1038/12013; Chuu CP, 2007, BIOCHEM BIOPH RES CO, V357, P341, DOI 10.1016/j.bbrc.2007.03.116; Efanov AM, 2004, DIABETES, V…	49	2	2	0	12	SPRINGER	NEW YORK	233 SPRING ST, NEW YORK, NY 10013 USA	1355-008X	1559-0100		ENDOCRINE	Endocrine	SEP	2016	53	3
J	Ghandadi, M; Valadan, R; Mohammadi, H; Akhtari, J; Khodashenas, S; Ashari, S				Ghandadi, Morteza; Valadan, Reza; Mohammadi, Hamidreza; Akhtari, Javad; Khodashenas, Shabanali; Ashari, Sorour			Wnt-beta-catenin Signaling Pathway, the Achilles' Heels of Cancer Multidrug Resistance	CURRENT PHARMACEUTICAL DESIGN			English	Review						Wnt-beta-catenin; cancer; multidrug resistance; cancer stem cell; miRNA; embryogenesis; chemotherapeutic	STEM-LIKE CELLS; TRANSPORTER-MEDIATED MULTIDRUG; WNT/BETA-CATENIN; DRUG-RESISTANCE; BREAST-CANCER; P-GLYCOPROTEIN; PANCREATIC-CANCER; COLORECTAL-CANCER; TARGETING WNT; SELF-RENEWAL	Background: Most of the anticancer chemotherapies are hampered via the development of multidrug resistance (MDR), which is the resistance of tumor cells against cytotoxic effects of multiple chemotherapeutic agents. Overexpression and/or over-activation of ATP-dependent drug efflux transporters is a key mechanism underlying MDR development. Moreover, enhancement of drug metabolism, changes in dru…	[Ghandadi, Morteza; Mohammadi, Hamidreza; Ashari, Sorour] Mazandaran Univ Med Sci, Pharmaceut Sci Res Ctr, Sari, Iran; [Ghandadi, Morteza] Mazandaran Univ Med Sci, Fac Pharm, Dept Pharmacognosy & Pharmaceut Biotechnol, Sari, Iran; [Valadan, Reza; Akhtari, Javad] Mazandaran Univ Med Sci, Fac Med, MCBRC, Sari 4815733971, Iran; [Valadan, Reza] Mazandaran Univ Med Sci, Fac Med, Dept Immunol, Sari 481…		Ghandadi, M (通讯作者)，Mazandaran Univ Med Sci, Fac Pharm, Dept Pharmacognosy & Pharmaceut Biotechnol, Sari, Iran.	Ghandadi@yahoo.com	Akhtari, Javad/AAC-3116-2020; ashari, sorour/AAM-3396-2020		Mazandaran University of Medical Sciences [2988]	Mazandaran University of Medical Sciences	The study is financially supported by the Research Vice Chancellor, Mazandaran University of Medical Sciences (Grant No. 2988).	An T, 2017, BIOCHEM PHARMACOL, V131, P29, DOI 10.1016/j.bcp.2017.02.011; Anastas JN, 2014, J CLIN INVEST, V124, P2877, DOI 10.1172/JCI70156; Angelini A, 2010, J BIOL REG HOMEOS AG, V24, P197; Arend RC, 2016, ONCOTARGET, V7, P86803, DOI 10.18632/oncotarget.13466; Arques O, 2016, CLIN CANCER RES, V22, P644, DOI 10.1158/1078-0432.CCR-14-3081; Bachmann IM, 2005, CLIN CANCER RES, V11, P8606, DOI 10.11…	145	6	6	1	6	BENTHAM SCIENCE PUBL LTD	SHARJAH	EXECUTIVE STE Y-2, PO BOX 7917, SAIF ZONE, 1200 BR SHARJAH, U ARAB EMIRATES	1381-6128	1873-4286		CURR PHARM DESIGN	Curr. Pharm. Design		2019	25	39
J	von Guggenberg, E; Dietrich, H; Skvortsova, I; Gabriel, M; Virgolini, IJ; Decristoforo, C				von Guggenberg, E.; Dietrich, H.; Skvortsova, I.; Gabriel, M.; Virgolini, I. J.; Decristoforo, C.			Tc-99-labelled HYNIC-minigastrin with reduced kidney uptake for targeting of CCK-2 receptor-positive tumours	EUROPEAN JOURNAL OF NUCLEAR MEDICINE AND MOLECULAR IMAGING			English	Article; Proceedings Paper	7th International Symposium on Technetium in Chemistry and Nuclear Medicine	SEP, 2006	Bressanone, ITALY			technetium-99m; minigastrin; CCK-2 receptors; medullary thyroid carcinoma; peptide	INITIAL CLINICAL-EVALUATION; RADIOMETAL-LABELED MINIGASTRIN; MEDULLARY-THYROID CANCER; EXPRESSING MALIGNANCIES; IN-VIVO; PEPTIDES; THERAPY; GASTRIN	Purpose Different attempts have been made to develop a suitable radioligand for targeting CCK- 2 receptors in vivo, for staging of medullary thyroid carcinoma ( MTC) and other receptor- expressing tumours. After initial successful clinical studies with [ DTPA(0), DGlu(1)] minigastrin ( DTPAMG0) radiolabelled with In-111 and Y-90, our group developed a Tc-99m- labelled radioligand, based on HYNIC-…	Innsbruck Med Univ, Clin Dept Nucl Med, A-6020 Innsbruck, Austria; Innsbruck Med Univ, Cent Lab Anim Facil, Innsbruck, Austria; Innsbruck Med Univ, Clin Dept Radiotherapy & Radiooncol, Innsbruck, Austria		von Guggenberg, E (通讯作者)，Innsbruck Med Univ, Clin Dept Nucl Med, Anichstr 35, A-6020 Innsbruck, Austria.	elisabeth.vonguggenberg@uki.at	Decristoforo, Clemens/AAR-4868-2020; Skvortsova, Ira-Ida/H-3595-2017; von Guggenberg, Elisabeth/L-8088-2019	Decristoforo, Clemens/0000-0003-0566-4036; Skvortsova, Ira-Ida/0000-0001-8993-611X; von Guggenberg, Elisabeth/0000-0003-4944-4705				Aloj L, 2002, BIOPOLYMERS, V66, P370, DOI 10.1002/bip.10347; Behe M, 2005, EUR J NUCL MED MOL I, V32, pS78; Behe M, 2005, J NUCL MED, V46, P1012; Behe M, 2002, BIOPOLYMERS, V66, P399, DOI 10.1002/bip.10356; Behe M, 2003, EUR J NUCL MED MOL I, V30, P1140, DOI 10.1007/s00259-003-1178-1; BEHE M, 2003, EUR J NUCL MED MOL I, V30, pS199; Behr TM, 1999, J NUCL MED, V40, P1029; Behr TM, 2002, SEMIN NUCL …	23	32	32	0	3	SPRINGER	NEW YORK	233 SPRING STREET, NEW YORK, NY 10013 USA	1619-7070			EUR J NUCL MED MOL I	Eur. J. Nucl. Med. Mol. Imaging	AUG	2007	34	8
J	Liolios, CC; Xanthopoulos, S; Loudos, G; Varvarigou, AD; Sivolapenko, GB				Liolios, Christos C.; Xanthopoulos, Stavros; Loudos, George; Varvarigou, Alexandra D.; Sivolapenko, Gregory B.			Co-administration of succinylated gelatine with a Tc-99m-bombesin analogue, effects on pharmacokinetics and tumor uptake	NUCLEAR MEDICINE AND BIOLOGY			English	Article						Bombesin; Tc-99m; Prostate cancer imaging; Succinylated gelatin; Kidney clearance	RADIOLABELED SOMATOSTATIN ANALOGS; RENAL UPTAKE; PROSTATE-CANCER; DISEASE STATES; KIDNEY UPTAKE; IN-VIVO; BOMBESIN; PEPTIDES; THERAPY; BIODISTRIBUTION	The bombesin analogue, [Tc-99m-GGC]-(Ornithine)(3)-BN(2-14), Tc-99m-BN-O, targeting gastrin releasing peptide receptors (GRPrs) on the surface of tumors, was pre-clinically investigated as potential imaging agent for single photon emission computed tomography (SPECT). In addition, the improvement of its pharmacokinetic profile (PK) was investigated through the co-administration of a succinylated …	[Liolios, Christos C.; Xanthopoulos, Stavros; Varvarigou, Alexandra D.] NCSR Demokritos, Inst Nucl & Radiol Sci & Technol Energy & Safety, Athens 15310, Greece; [Liolios, Christos C.; Sivolapenko, Gregory B.] Univ Patras, Dept Pharm, Pharmacokinet Lab, Patras 26504, Greece; [Loudos, George] Inst Educ Technol, Dept Med Instruments Technol, Athens 12210, Greece; [Liolios, Christos C.] German Canc R…		Liolios, CC (通讯作者)，Dept Radiopharmaceut Chem, Neuenheimer Feld 280, D-69120 Heidelberg, Germany.	c.liolios@dkfz-heidelberg.de		Sivolapenko, Gregory/0000-0003-2388-362X				Akizawa H, 2001, NUCL MED BIOL, V28, P761, DOI 10.1016/S0969-8051(01)00241-4; Akizawa H, 2008, ADV DRUG DELIVER REV, V60, P1319, DOI 10.1016/j.addr.2008.04.005; Ambrosini V, 2011, J NUCL MED, V52, p42S, DOI 10.2967/jnumed.110.085753; Ananias HJK, 2011, MOL PHARMACEUT, V8, P1165, DOI 10.1021/mp200014h; Ansquer C, 2009, CURR PHARM DESIGN, V15, P2453, DOI 10.2174/138161209788682262; Barone R, 2004, …	52	2	2	0	8	ELSEVIER SCIENCE INC	NEW YORK	360 PARK AVE SOUTH, NEW YORK, NY 10010-1710 USA	0969-8051	1872-9614		NUCL MED BIOL	Nucl. Med. Biol.	OCT	2016	43	10
J	Li, HN; Yang, AL; Chung, YT; Zhang, WY; Liao, J; Yang, GY				Li, Haonan; Yang, Allison L.; Chung, Yeon Tae; Zhang, Wanying; Liao, Jie; Yang, Guang-Yu			Sulindac inhibits pancreatic carcinogenesis in LSL-Kras(G12D)-LSL-Trp53(R172H)-Pdx-1-Cre mice via suppressing aldo-keto reductase family 1B10 (AKR1B10)	CARCINOGENESIS			English	Article							NONSTEROIDAL ANTIINFLAMMATORY DRUGS; K-RAS; COLORECTAL-CANCER; MOUSE MODELS; EXPRESSION; COLON; GENE; CHEMOPREVENTION; IDENTIFICATION; PROTEIN	Sulindac has been identified as a competitive inhibitor of aldoketo reductase 1B10 (AKR1B10), an enzyme that plays a key role in carcinogenesis. AKR1B10 is overexpressed in pancreatic ductal adenocarcinoma (PDAC) and exhibits lipid substrate specificity, especially for farnesyl and geranylgeranyl. There have been no studies though showing that the inhibition of PDAC by sulindac is via inhibition …	[Li, Haonan; Yang, Allison L.; Chung, Yeon Tae; Zhang, Wanying; Liao, Jie; Yang, Guang-Yu] Northwestern Univ, Feinberg Sch Med, Dept Pathol, Chicago, IL 60611 USA		Yang, GY (通讯作者)，Northwestern Univ, Feinberg Sch Med, Dept Pathol, 303 East Chicago Ave,Ward 6-118, Chicago, IL 60611 USA.	g-yang@northwestern.edu			National Institutes of Health R01 grant [CA164041]; NATIONAL CANCER INSTITUTE [P30CA060553, R01CA164041] Funding Source: NIH RePORTER	National Institutes of Health R01 grant(United States Department of Health & Human ServicesNational Institutes of Health (NIH) - USA); NATIONAL CANCER INSTITUTE(United States Department of Health & Human ServicesNational Institutes of Health (NIH) - USANIH National Cancer Institute (NCI))	National Institutes of Health R01 grant (CA164041).	Bai H, 2011, CARCINOGENESIS, V32, P1689, DOI 10.1093/carcin/bgr191; Cao DF, 2004, CANCER BIOL THER, V3, P1081, DOI 10.4161/cbt.3.11.1175; Cao DL, 1998, J BIOL CHEM, V273, P11429, DOI 10.1074/jbc.273.19.11429; Chung YT, 2012, MODERN PATHOL, V25, P758, DOI 10.1038/modpathol.2011.191; Ciolino HP, 2008, INT J CANCER, V122, P990, DOI 10.1002/ijc.23218; Crosas B, 2003, BIOCHEM J, V373, P973, DOI 10.104…	38	26	27	0	7	OXFORD UNIV PRESS	OXFORD	GREAT CLARENDON ST, OXFORD OX2 6DP, ENGLAND	0143-3334	1460-2180		CARCINOGENESIS	Carcinogenesis	SEP	2013	34	9
J	Bae, EJ				Bae, Eun Ju			Sirtuin 6, a possible therapeutic target for type 2 diabetes	ARCHIVES OF PHARMACAL RESEARCH			English	Review						Sirtuins; Deacetylase; Type 2 diabetes mellitus; Glucose homeostasis; SIRT6 activator; SIRT6 inhibitor	PANCREATIC BETA-CELLS; STIMULATED INSULIN-SECRETION; HISTONE DEACETYLASE SIRT6; DIET-INDUCED OBESITY; LIFE-SPAN; CARDIOVASCULAR-DISEASE; NUTRIENT AVAILABILITY; GENE-EXPRESSION; ADIPOSE-TISSUE; STEM-CELLS	Sirtuin 6 (SIRT6), one of the seven members of mammalian sirtuin family, localizes in the nucleus and primarily regulates chromatin signaling and genomic integrity. Recent studies established the critical role of SIRT6 in the pathophysiology of metabolic disease, as well as its roles in longevity and cancer. These roles that were determined by genetic studies include promoting pancreatic insulin …	[Bae, Eun Ju] Woosuk Univ, Coll Pharm, 443 Samnye Ro, Wonju 55338, Jeonbuk, South Korea		Bae, EJ (通讯作者)，Woosuk Univ, Coll Pharm, 443 Samnye Ro, Wonju 55338, Jeonbuk, South Korea.	ejbae@woosuk.ac.kr						Anderson JG, 2015, MOL METAB, V4, P846, DOI 10.1016/j.molmet.2015.09.003; Anstee QM, 2013, NAT REV GASTRO HEPAT, V10, P330, DOI 10.1038/nrgastro.2013.41; Bae JC, 2011, DIABETES CARE, V34, P727, DOI 10.2337/dc10-1991; Benner C, 2014, BMC GENOMICS, V15, DOI 10.1186/1471-2164-15-620; Burnett C, 2011, NATURE, V477, P482, DOI 10.1038/nature10296; Canto C, 2009, TRENDS ENDOCRIN MET, V20, P325, DOI 10.1…	65	23	24	0	11	PHARMACEUTICAL SOC KOREA	SEOUL	1489-3 SUHCHO-DONG, SUHCHO-KU, SEOUL 137-071, SOUTH KOREA	0253-6269	1976-3786		ARCH PHARM RES	Arch. Pharm. Res.	DEC	2017	40	12
J	Sato, J; Kimura, T; Saito, T; Anazawa, T; Kenjo, A; Sato, Y; Tsuchiya, T; Gotoh, M				Sato, Jun; Kimura, Takashi; Saito, Takuro; Anazawa, Takayuki; Kenjo, Akira; Sato, Yoshihiro; Tsuchiya, Takao; Gotoh, Mitsukazu			Gene expression analysis for predicting gemcitabine resistance in human cholangiocarcinoma	JOURNAL OF HEPATO-BILIARY-PANCREATIC SCIENCES			English	Article						Cholangiocarcinoma; Gemcitabine; Resistance; Ribonucleotide reductase; p53R2	CANCER-CELL-LINES; RIBONUCLEOTIDE REDUCTASE; DEOXYCYTIDINE KINASE; NUCLEOSIDE ANALOGS; PANCREATIC-CANCER; BILIARY-TRACT; LUNG-CANCER; OVEREXPRESSION; CHEMOTHERAPY; METABOLISM	Background Gemcitabine is a promising drug for cholangiocarcinoma treatment. However, the kinetics and metabolism of this drug in cholangiocarcinoma treatment are not well defined. We aimed to investigate the potential clinical role of gemcitabine metabolism-related genes in the gemcitabine sensitivity of cholangiocarcinoma and identify and characterize novel gemcitabine resistance-related genes.…	[Sato, Jun; Kimura, Takashi; Saito, Takuro; Anazawa, Takayuki; Kenjo, Akira; Sato, Yoshihiro; Tsuchiya, Takao; Gotoh, Mitsukazu] Fukushima Med Univ, Dept Organ Regenerat Surg, Fukushima 9601295, Japan		Kimura, T (通讯作者)，Fukushima Med Univ, Dept Organ Regenerat Surg, 1 Hikarigaoka, Fukushima 9601295, Japan.	tkimura@fmu.ac.jp	Saito, Takuro/AAN-9682-2021					Achiwa H, 2004, CANCER SCI, V95, P753, DOI 10.1111/j.1349-7006.2004.tb03257.x; Anderson CD, 2004, ONCOLOGIST, V9, P43, DOI 10.1634/theoncologist.9-1-43; Davidson JD, 2004, CANCER RES, V64, P3761, DOI 10.1158/0008-5472.CAN-03-3363; Duxbury MS, 2004, ONCOGENE, V23, P1539, DOI 10.1038/sj.onc.1207272; Eckel F, 2007, BRIT J CANCER, V96, P896, DOI 10.1038/sj.bjc.6603648; Galmarini CM, 2002, LANCET ONCO…	24	30	30	2	13	SPRINGER TOKYO	TOKYO	1-11-11 KUDAN-KITA, CHIYODA-KU, TOKYO, 102-0073, JAPAN	1868-6974			J HEPATO-BIL-PAN SCI	J. Hepato-Biliary-Pancreat. Sci.	SEP	2011	18	5
J	Hawkins, LJ; Al-attar, R; Storey, KB				Hawkins, Liam J.; Al-attar, Rasha; Storey, Kenneth B.			Transcriptional regulation of metabolism in disease: From transcription factors to epigenetics	PEERJ			English	Article						Epigenetics; Cancer; Diabetes; Metabolism; Metabolic syndrome; Transcriptional control; Transcription factors	GESTATIONAL DIABETES-MELLITUS; PULMONARY ARTERIAL-HYPERTENSION; STIMULATED INSULIN-SECRETION; PANCREATIC BETA-CELLS; DIET-INDUCED OBESITY; THRIFTY PHENOTYPE HYPOTHESIS; RECEPTOR-GAMMA COACTIVATOR-1; GENOME-WIDE ASSOCIATION; FED METHYL-DEFICIENT; TOLERANT WOOD FROG	Every cell in an individual has largely the same genomic sequence and yet cells in different tissues can present widely different phenotypes. This variation arises because each cell expresses a specific subset of genomic instructions. Control over which instructions, or genes, are expressed is largely controlled by transcriptional regulatory pathways. Each cell must assimilate a huge amount of en…	[Hawkins, Liam J.; Al-attar, Rasha; Storey, Kenneth B.] Carleton Univ, Inst Biochem, Dept Biol, Ottawa, ON, Canada		Storey, KB (通讯作者)，Carleton Univ, Inst Biochem, Dept Biol, Ottawa, ON, Canada.	Kenneth_Storey@carleton.ca		Storey, Kenneth/0000-0002-7363-1853; Hawkins, Liam/0000-0001-7052-7287; Al-attar, Rasha/0000-0002-5663-047X	Natural Sciences and Engineering Research Council (NSERC) of Canada [6793]	Natural Sciences and Engineering Research Council (NSERC) of Canada(Natural Sciences and Engineering Research Council of Canada (NSERC))	This work was supported by a Discovery grant (Grant # 6793) from the Natural Sciences and Engineering Research Council (NSERC) of Canada. Kenneth B. Storey holds the Canada Research Chair in Molecular Physiology. The funders had no role in study design, data collection and analysis, decision to publish, or preparation of the manuscript.	Aguilar M, 2015, JAMA-J AM MED ASSOC, V313, P1973, DOI 10.1001/jama.2015.4260; Akbari ME, 2018, NUTR CANCER, V70, P30, DOI 10.1080/01635581.2018.1397709; Alberti KGMM, 2009, CIRCULATION, V120, P1640, DOI 10.1161/CIRCULATIONAHA.109.192644; Allard C, 2015, EPIGENETICS-US, V10, P342, DOI 10.1080/15592294.2015.1029700; Alvarado S, 2015, J EXP BIOL, V218, P1787, DOI 10.1242/jeb.116046; Amed S, 2016, C…	274	4	4	0	5	PEERJ INC	LONDON	341-345 OLD ST, THIRD FLR, LONDON, EC1V 9LL, ENGLAND	2167-8359			PEERJ	PeerJ	JUN 15	2018	6
J	Bass, LA; Lanahan, MV; Duncan, JR; Erion, JL; Srinivasan, A; Schmidt, MA; Anderson, CJ				Bass, LA; Lanahan, MV; Duncan, JR; Erion, JL; Srinivasan, A; Schmidt, MA; Anderson, CJ			Identification of the soluble in vivo metabolites of indium-111-diethylenetriaminepentaacetic acid-D-Phe-octreotide	BIOCONJUGATE CHEMISTRY			English	Article							SOMATOSTATIN RECEPTOR SCINTIGRAPHY; MONOCLONAL-ANTIBODY; POSITIVE TUMORS; BIOPSY SAMPLES; BREAST-CANCER; EGF-RECEPTORS; IN-VITRO; TISSUE; ANALOG; RADIOTHERAPY	Indium-111-diethylenetriaminepentaacetic Acid-D-phenylalanine(1)-octreotide (In-111-DTPA-octreotide) is a cyclic eight amino acid somatostatin analogue which is approved for gamma scintigraphy of neuroendocrine tumors. To address the factors that contribute to liver and kidney retention of this radiopharmaceutical, its metabolism was evaluated in normal and tumor-bearing rats. The soluble fractio…	Washington Univ, Sch Med, Div Radiol Sci, St Louis, MO 63110 USA; Mallinckrodt Inc, St Louis, MO 63134 USA		Anderson, CJ (通讯作者)，Washington Univ, Sch Med, Div Radiol Sci, 510 S Kingshighway,Box 8225, St Louis, MO 63110 USA.	andersoncj@mirlink.wustl.edu	Duncan, James/A-7504-2009	Anderson, Carolyn/0000-0002-5663-282X; Duncan, James/0000-0002-0337-8805	NATIONAL CANCER INSTITUTE [F32CA068699, R29CA064475, R01CA064475] Funding Source: NIH RePORTER; NCI NIH HHS [R01 CA064475, CA68699, CA64475] Funding Source: Medline	NATIONAL CANCER INSTITUTE(United States Department of Health & Human ServicesNational Institutes of Health (NIH) - USANIH National Cancer Institute (NCI)); NCI NIH HHS(United States Department of Health & Human ServicesNational Institutes of Health (NIH) - USANIH National Cancer Institute (NCI))		AHLMAN H, 1994, BRIT J SURG, V81, P1144, DOI 10.1002/bjs.1800810820; ANDERSON CJ, 1995, J NUCL MED, V36, P2315; Andersson P, 1996, J NUCL MED, V37, P2002; ARANO Y, 1994, J NUCL MED, V35, P890; ATHERTON E, 1989, FLUORENEMETHOXYCARBO; BAKKER WH, 1991, LIFE SCI, V49, P1583, DOI 10.1016/0024-3205(91)90052-D; BAUER W, 1982, LIFE SCI, V31, P1133, DOI 10.1016/0024-3205(82)90087-X; BREEMAN WAP, 1995, J N…	41	39	39	1	5	AMER CHEMICAL SOC	WASHINGTON	1155 16TH ST, NW, WASHINGTON, DC 20036 USA	1043-1802			BIOCONJUGATE CHEM	Bioconjugate Chem.	MAR-APR	1998	9	2
J	He, H; An, FP; Huang, Q; Kong, YT; He, D; Chen, L; Song, HB				He, Hong; An, Fengping; Huang, Qun; Kong, Yuting; He, Dan; Chen, Lei; Song, Hongbo			Metabolic effect of AOS-iron in rats with iron deficiency anemia using LC-MS/MS based metabolomics	FOOD RESEARCH INTERNATIONAL			English	Article						Iron deficiency anemia; AOS-iron; LC-MS/MS; Metabolomics; Serum; Liver	GLYCOCHOLIC ACID; LIVER; GROWTH	Iron deficiency anemia (IDA) is a worldwide nutritional problem. The metabolic mechanism of IDA is still unclear. So, the underlying metabolic mechanism of iron supplementation has not been reported even if various iron supplements to treat IDA have been studied. The present study aimed to investigate the metabolic mechanisms of IDA and agar oligosaccharide-iron complex (AOS-iron) supplementation…	[He, Hong; An, Fengping; Huang, Qun; Kong, Yuting; He, Dan; Chen, Lei; Song, Hongbo] Fujian Agr & Forestry Univ, Coll Food Sci, Fuzhou, Fujian, Peoples R China; [An, Fengping; Huang, Qun; Chen, Lei; Song, Hongbo] Fujian Prov Key Lab Qual Sci & Proc Technol Speci, Fuzhou, Fujian, Peoples R China; [Chen, Lei] Changsha Univ Sci & Technol, Sch Chem & Food Engn, Changsha, Hunan, Peoples R China		Chen, L; Song, HB (通讯作者)，Fujian Agr & Forestry Univ, Coll Food Sci, Fuzhou, Fujian, Peoples R China.	huangqunlaoshi@126.com; chenlei841114@hotmail.com; sghgbode@163.com			National Natural Science Foundation of China [31271913]; Fujian Regional Development Project [2016N3004]; Scientific and Technological Innovation Fund of Fujian Agriculture and Forestry University [CXZX2018059]	National Natural Science Foundation of China(National Natural Science Foundation of China (NSFC)); Fujian Regional Development Project; Scientific and Technological Innovation Fund of Fujian Agriculture and Forestry University	This research has been co-financed by the General Program of the National Natural Science Foundation of China (No. 31271913), Fujian Regional Development Project (2016N3004), Scientific and Technological Innovation Fund of Fujian Agriculture and Forestry University (No. CXZX2018059). We thank the Shanghai luming biological technology co., LTD (Shanghai, China) for providing metabolomics services.	Aktas M, 2016, J OLEO SCI, V65, P225, DOI 10.5650/jos.ess15211; [Anonymous], [No title captured]; [Anonymous], 2016, J ANHUI TRADIT CHIN; [Anonymous], 2017, EVID BASED COMPLEMEN; [Anonymous], [No title captured]; [Anonymous], [No title captured]; [Anonymous], [No title captured]; [Anonymous], [No title captured]; [Anonymous], [No title captured]; Babu GN, 2018, CLIN CHIM ACTA, V480, P214, DOI 10.…	57	7	8	17	48	ELSEVIER	AMSTERDAM	RADARWEG 29a, 1043 NX AMSTERDAM, NETHERLANDS	0963-9969	1873-7145		FOOD RES INT	Food Res. Int.	APR	2020	130
J	Chaturvedi, P; George, V; Shrestha, N; Wang, M; Dee, MJ; Zhu, XY; Liu, B; Egan, J; D'Eramo, F; Spanoudis, C; Gallo, V; Echeverri, C; You, LJ; Kong, L; Fang, B; Jeng, EK; Rhode, PR; Wong, HC				Chaturvedi, Pallavi; George, Varghese; Shrestha, Niraj; Wang, Meng; Dee, Michael J.; Zhu, Xiaoyun; Liu, Bai; Egan, Jack; D'Eramo, Francesca; Spanoudis, Catherine; Gallo, Victor; Echeverri, Christian; You, Lijing; Kong, Lin; Fang, Byron; Jeng, Emily K.; Rhode, Peter R.; Wong, Hing C.			Immunotherapeutic HCW9218 augments anti-tumor activity of chemotherapy via NK cell-mediated reduction of therapy-induced senescent cells	MOLECULAR THERAPY			English	Article							TGF-BETA; CANCER; DAMAGE; IL-15	Therapy induced senescence (TIS) in tumors and TIS cancer cells secrete proinflammatory senescence-associated secretory phenotype (SASP) factors. SASP factors promote TIS cancer cells to re-enter the growth cycle with stemness characteristics, resulting in chemo-resistance and disease relapse. Herein, we show that the immunotherapeutic HCW9218, comprising transforming growth factor-beta (TGF-beta…	[Chaturvedi, Pallavi; George, Varghese; Shrestha, Niraj; Wang, Meng; Zhu, Xiaoyun; Liu, Bai; Egan, Jack; D'Eramo, Francesca; Spanoudis, Catherine; Gallo, Victor; Echeverri, Christian; You, Lijing; Kong, Lin; Fang, Byron; Jeng, Emily K.; Rhode, Peter R.; Wong, Hing C.] HCW Biol Inc, 2929 N Commerce Pkwy, Miramar, FL 33025 USA		Wong, HC (通讯作者)，HCW Biol Inc, 2929 N Commerce Pkwy, Miramar, FL 33025 USA.	hingwong@hcwbiologics.com			HCW Biologics Inc.	HCW Biologics Inc.	We gratefully acknowledge Dr. Mark P. Rubinstein (MUSC, currently Ohio State University) for providing the melanoma tumor cell line (B16F10) and TA99 hybridoma. We also acknowledge Dr. Norman Altman (Director of the Division of Comparative Pathology at the University of Miami School of Medicine) for reviewing histopathology slides. We are also thankful to Liying (Lynn) Li (HCW Biologics Inc.) for…	Acosta JC, 2012, TRENDS CELL BIOL, V22, P211, DOI 10.1016/j.tcb.2011.11.006; Alspach Elise, 2013, Critical Reviews in Oncogenesis, V18, P549; Becker-Hapak MK, 2021, CANCER IMMUNOL RES, V9, P1071, DOI 10.1158/2326-6066.CIR-20-1002; Bhakta N, 2017, LANCET, V390, P2569, DOI 10.1016/S0140-6736(17)31610-0; Bonaventura P, 2019, FRONT IMMUNOL, V10, DOI 10.3389/fimmu.2019.00168; Borodkina AV, 2018, ACTA …	55	0	0	4	4	CELL PRESS	CAMBRIDGE	50 HAMPSHIRE ST, FLOOR 5, CAMBRIDGE, MA 02139 USA	1525-0016	1525-0024		MOL THER	Mol. Ther.	MAR 2	2022	30	3
J	Denley, A; Wallace, JC; Cosgrove, LJ; Forbes, BE				Denley, A; Wallace, JC; Cosgrove, LJ; Forbes, BE			The insulin receptor isoform exon 11-(IR-A) in cancer and other diseases: A review	HORMONE AND METABOLIC RESEARCH			English	Review						insulin receptor; isoform; cancer; type 2 diabetes; exon 11+; exon 11; hyperinsulinemia	GROWTH-FACTOR-I; ALANINE-SCANNING MUTAGENESIS; DIABETES-MELLITUS SUBJECTS; PANCREATIC BETA-CELLS; LIGAND-BINDING; MESSENGER-RNA; HYBRID RECEPTORS; ALPHA-SUBUNIT; IGF-II; TYROSINE KINASE	The insulin receptor plays a vital role in mediating the actions of insulin. These include metabolic and mitogenic effects. This review will focus on the role of the insulin receptor isoforms in normal development and the pathogenesis of certain cancers and type 2 diabetes. There are two insulin receptor isoforms arising from the alternative splicing of exon 11 resulting in either the exon 11+ (I…	Univ Adelaide, Sch Mol & Biomed Sci, Adelaide, SA 5005, Australia; CSIRO, Div Hlth Sci & Nutr, Adelaide, SA 5000, Australia		Denley, A (通讯作者)，Univ Adelaide, Sch Mol & Biomed Sci, Adelaide, SA 5005, Australia.	adam.denley@adelaide.edu.au	Cosgrove, Leah J/A-7764-2010; , John/AAP-5150-2020; Forbes, Briony/R-1838-2019	Cosgrove, Leah J/0000-0002-8340-4291; Forbes, Briony/0000-0003-4360-9927				Adams TE, 2000, CELL MOL LIFE SCI, V57, P1050, DOI 10.1007/PL00000744; ANDERSEN AS, 1990, BIOCHEMISTRY-US, V29, P7363, DOI 10.1021/bi00484a002; ANDERSON CM, 1993, J CLIN ENDOCR METAB, V76, P1380, DOI 10.1210/jc.76.5.1380; Belfiore A, 1999, BIOCHIMIE, V81, P403, DOI 10.1016/S0300-9084(99)80088-1; BENECKE H, 1992, J CLIN INVEST, V89, P2066, DOI 10.1172/JCI115819; BONISCHNETZLER M, 1987, J BIOL CHEM…	99	109	116	0	9	GEORG THIEME VERLAG KG	STUTTGART	RUDIGERSTR 14, D-70469 STUTTGART, GERMANY	0018-5043	1439-4286		HORM METAB RES	Horm. Metab. Res.	NOV-DEC	2003	35	11-12
J	Pizzo, G; Guiglia, R; Lo Russo, L; Campisi, G				Pizzo, Giuseppe; Guiglia, Rosario; Lo Russo, Lucio; Campisi, Giuseppina			Dentistry and internal medicine: from the focal infection theory to the periodontal medicine concept	EUROPEAN JOURNAL OF INTERNAL MEDICINE			English	Review						Dental focal infection; Chronic periodontitis; Periodontics; Dentistry; Internal medicine; Inflammation	HELICOBACTER-PYLORI INFECTION; RHEUMATOID-ARTHRITIS; ALZHEIMERS-DISEASE; PANCREATIC-CANCER; METABOLIC SYNDROME; TRANSPLANT RECIPIENTS; SYSTEMIC-DISEASES; RISK-FACTORS; ORAL-HEALTH; ASSOCIATION	During past decades the relationship between dentistry and internal medicine and especially the concept of the so-called focal infection theory have long been a matter of debate. The pathogenesis of focal diseases has been classically attributed to dental pulp pathologies and periapical infections. Nonetheless, in recent years, their role is being dismissed while increasing interest is being devo…	[Lo Russo, Lucio] Univ Foggia, Dept Surg Sci, I-71100 Foggia, Italy; [Campisi, Giuseppina] Univ Palermo, Sect Oral Sci, Unit Oral Med V Margiotta, I-90127 Palermo, Italy		Campisi, G (通讯作者)，Univ Palermo, Sez Sci Stomatol, Via Vespro 129, I-90127 Palermo, Italy.	campisi@odonto.unipa.it	Pizzo, Giuseppe/I-8354-2012; Russo, Lucio Lo/B-5610-2015	Pizzo, Giuseppe/0000-0001-8119-4924; Russo, Lucio Lo/0000-0001-6127-6105; campisi, giuseppina/0000-0002-9443-0495				Abnet CC, 2005, SCAND J GASTROENTERO, V40, P681, DOI 10.1080/00365520510015430; Akiyama H, 2000, NEUROBIOL AGING, V21, P383, DOI 10.1016/S0197-4580(00)00124-X; American Association of Endodontists, 2000, OR DIS SYST HLTH WHA; [Anonymous], 1998, J PERIODONTOL, V69, P841; Armitage G C, 1999, Ann Periodontol, V4, P1, DOI 10.1902/annals.1999.4.1.1; Balin BJ, 1998, MED MICROBIOL IMMUN, V187, P23, DOI …	81	137	147	2	42	ELSEVIER	AMSTERDAM	RADARWEG 29, 1043 NX AMSTERDAM, NETHERLANDS	0953-6205	1879-0828		EUR J INTERN MED	Eur. J. Intern. Med.	DEC	2010	21	6
J	Foti, RS; Tyndale, RF; Garcia, KLP; Sweet, DH; Nagar, S; Sharan, S; Rock, DA				Foti, Robert S.; Tyndale, Rachel F.; Garcia, Kristine L. P.; Sweet, Douglas H.; Nagar, Swati; Sharan, Satish; Rock, Dan A.			Target-Site Drug Metabolism and Transport	DRUG METABOLISM AND DISPOSITION			English	Article							ORGANIC CATION TRANSPORTERS; CANCER RESISTANCE PROTEIN; UDP-GLUCURONOSYLTRANSFERASES UGTS; MECHANISM-BASED INACTIVATION; BLOOD-BRAIN-BARRIER; P-GLYCOPROTEIN; IN-VITRO; HUMAN LIVER; RAT-BRAIN; MULTIDRUG-RESISTANCE	The recent symposium on "Target-Site" Drug Metabolism and Transport that was sponsored by the American Society for Pharmacology and Experimental Therapeutics at the 2014 Experimental Biology meeting in San Diego is summarized in this report. Emerging evidence has demonstrated that drug-metabolizing enzyme and transporter activity at the site of therapeutic action can affect the efficacy, safety, …	[Foti, Robert S.; Rock, Dan A.] Amgen Pharmacokinet & Drug Metab, Seattle, WA USA; [Tyndale, Rachel F.; Garcia, Kristine L. P.] Univ Toronto, Ctr Addict & Mental Hlth, Campbell Family Mental Hlth Res Inst, Dept Pharmacol & Toxicol, Toronto, ON, Canada; [Tyndale, Rachel F.; Garcia, Kristine L. P.] Univ Toronto, Ctr Addict & Mental Hlth, Campbell Family Mental Hlth Res Inst, Dept Psychiat, Toronto,…		Foti, RS (通讯作者)，Amgen Inc, Pharmacokinet & Drug Metab, 360 Binney St,Mail Stop AMA1-4-H-14, Cambridge, MA 02142 USA.	rfoti@amgen.com	Sweet, Douglas H/H-7914-2013; , Swati/AAB-2585-2019; , Swati/AAC-3195-2020	Sweet, Douglas H/0000-0002-8911-9184; , Swati/0000-0003-2667-7063; Tyndale, Rachel/0000-0003-1297-2053	NATIONAL INSTITUTE ON DRUG ABUSE [R21DA029160] Funding Source: NIH RePORTER; NIDA NIH HHS [R21 DA029160] Funding Source: Medline	NATIONAL INSTITUTE ON DRUG ABUSE(United States Department of Health & Human ServicesNational Institutes of Health (NIH) - USANIH National Institute on Drug Abuse (NIDA)European Commission); NIDA NIH HHS(United States Department of Health & Human ServicesNational Institutes of Health (NIH) - USANIH National Institute on Drug Abuse (NIDA))		Acharya P, 2006, BIOCHEMISTRY-US, V45, P15505, DOI 10.1021/bi060593b; ADLER TK, 1955, J PHARMACOL EXP THER, V114, P251; Alley SC, 2010, CURR OPIN CHEM BIOL, V14, P529, DOI 10.1016/j.cbpa.2010.06.170; Alley SC, 2009, J PHARMACOL EXP THER, V330, P932, DOI 10.1124/jpet.109.155549; Anttila S, 2011, AM J RESP CELL MOL, V44, P583, DOI 10.1165/rcmb.2010-0189RT; AWASTHI S, 1994, J CLIN INVEST, V93, P958,…	155	10	10	0	27	AMER SOC PHARMACOLOGY EXPERIMENTAL THERAPEUTICS	BETHESDA	9650 ROCKVILLE PIKE, BETHESDA, MD 20814-3995 USA	0090-9556	1521-009X		DRUG METAB DISPOS	Drug Metab. Dispos.	AUG	2015	43	8
J	Sukari, A; Muqbil, I; Mohammad, RM; Philip, PA; Azmi, AS				Sukari, Ammar; Muqbil, Irfana; Mohammad, Ramzi M.; Philip, Philip A.; Azmi, Asfar S.			F-BOX proteins in cancer cachexia and muscle wasting: Emerging regulators and therapeutic opportunities	SEMINARS IN CANCER BIOLOGY			English	Review						Cancer cachexia; Muscle wasting; Atrogin-1; F-BOX; CRM1	UBIQUITIN-PROTEASOME PATHWAY; NECROSIS-FACTOR-ALPHA; SARCOMERIC M-LINE; SKELETAL-MUSCLE; PANCREATIC-CANCER; NUCLEAR EXPORT; C/EBP-BETA; IN-VIVO; MOLECULAR-MECHANISMS; TREATMENT OPTIONS	Cancer cachexia is a debilitating metabolic syndrome accounting for fatigue, an impairment of normal activities, loss of muscle mass associated with body weight loss eventually leading to death in majority of patients with advanced disease. Cachexia patients undergoing skeletal muscle atrophy show consistent activation of the SCF ubiquitin ligase (F-BOX) family member Atrogin-1 (also known as MAF…	[Sukari, Ammar; Muqbil, Irfana; Mohammad, Ramzi M.; Philip, Philip A.; Azmi, Asfar S.] Wayne State Univ, Sch Med, Karmanos Canc Inst, Dept Oncol, 4100 John R,HWCRC 732, Detroit, MI 48201 USA; [Mohammad, Ramzi M.] ITRI Hamad Med Corp, Doha, Qatar		Azmi, AS (通讯作者)，Wayne State Univ, Sch Med, Karmanos Canc Inst, Dept Oncol, 4100 John R,HWCRC 732, Detroit, MI 48201 USA.	azmia@karmanos.org		Muqbil, Irfana/0000-0001-6889-7035	NIH [1R21CA188818-01A1]; SKY Foundation; James H. Thie Foundation; QNRF; Perri Foundation; NATIONAL CANCER INSTITUTE [R21CA188818] Funding Source: NIH RePORTER	NIH(United States Department of Health & Human ServicesNational Institutes of Health (NIH) - USA); SKY Foundation; James H. Thie Foundation; QNRF(National Research Foundation of Korea); Perri Foundation; NATIONAL CANCER INSTITUTE(United States Department of Health & Human ServicesNational Institutes of Health (NIH) - USANIH National Cancer Institute (NCI))	Work in the lab of ASA and RMM is supported by NIH R21 grant 1R21CA188818-01A1, SKY Foundation, James H. Thie Foundation, QNRF and Perri Foundation.	Adams V, 2007, CARDIOVASC RES, V73, P120, DOI 10.1016/j.cardiores.2006.10.026; Altun M, 2010, J BIOL CHEM, V285, P39597, DOI 10.1074/jbc.M110.129718; Attaix D, 2005, INT J BIOCHEM CELL B, V37, P1962, DOI 10.1016/j.biocel.2005.04.009; Attaix Didier, 2008, Curr Opin Support Palliat Care, V2, P262, DOI 10.1097/SPC.0b013e3283196ac2; Azmi AS, 2015, SCI REP-UK, V5, DOI 10.1038/srep16077; Azmi AS, 2014,…	113	22	23	0	16	ACADEMIC PRESS LTD- ELSEVIER SCIENCE LTD	LONDON	24-28 OVAL RD, LONDON NW1 7DX, ENGLAND	1044-579X	1096-3650		SEMIN CANCER BIOL	Semin. Cancer Biol.	FEB	2016	36
J	Cruz-Requena, M; Aguilar-Gonzalez, CN; Prado-Barragan, LA; Carneiro-da Cunha, MD; Correia, MTD; Contreras-Esquivel, JC; Rodriguez-Herrera, R				Cruz-Requena, Marisol; Noe Aguilar-Gonzalez, Cristobal; Arely Prado-Barragan, Lilia; Carneiro-da Cunha, Maria das Gracas; dos Santos Correia, Maria Tereza; Carlos Contreras-Esquivel, Juan; Rodriguez-Herrera, Raul			Dietary fiber: An ingredient against obesity	EMIRATES JOURNAL OF FOOD AND AGRICULTURE			English	Review						Body weight regulation; Cancer; Diabetes; Ghrelin; Glucagon like peptide-1	BODY-MASS INDEX; WEIGHT-LOSS; INSULIN-RESISTANCE; PANCREATIC-CANCER; ABDOMINAL OBESITY; FOOD-CONSUMPTION; LIVER-CANCER; COLON-CANCER; RISK; METAANALYSIS	Nowdays, obesity is considered a health problem worldwide which predisposes to development of various metabolic diseases such as type 2 diabetes, cardiovascular disease and cancer among others, as well as, psychological disorders as depression. This condition has been increased through the time because of changes in lifestyle and modification in feeding type. This review provides an update of rec…	[Cruz-Requena, Marisol; Noe Aguilar-Gonzalez, Cristobal; Carlos Contreras-Esquivel, Juan; Rodriguez-Herrera, Raul] Univ Autonoma Coahuila, Sch Chem, Dept Food Res, Saltillo, Coahuila, Mexico; [Arely Prado-Barragan, Lilia] Univ Autonoma Metropolitana, Dept Biotechnol, Mexico City, DF, Mexico; [Carneiro-da Cunha, Maria das Gracas; dos Santos Correia, Maria Tereza] Univ Fed Pernambuco UFPE, Dept Bio…		Rodriguez-Herrera, R (通讯作者)，Univ Autonoma Coahuila, Sch Chem, Dept Food Res, Saltillo, Coahuila, Mexico.	rrh961@hotmail.com	Aguilar, Cristobal Noé/F-2725-2013; Cruz-Requena, Marisol/T-9669-2018	Aguilar, Cristobal Noé/0000-0001-5867-8672; Cruz-Requena, Marisol/0000-0002-6146-6010; Prado Barraan, Lilia Arely/0000-0002-8302-2461	Mexican Council of Science and Technology (CONACYT); Universidad Autonoma de Coahuila	Mexican Council of Science and Technology (CONACYT)(Consejo Nacional de Ciencia y Tecnologia (CONACyT)); Universidad Autonoma de Coahuila	We want to thanks to the Mexican Council of Science and Technology (CONACYT) and the Universidad Autonoma de Coahuila for the support to this project.	Cordero MJA, 2012, NUTR HOSP, V27, P1643, DOI 10.3305/nh.2012.27.5.5998; Alinia S, 2009, OBES REV, V10, P639, DOI 10.1111/j.1467-789X.2009.00582.x; Anderson B, 2011, PREV CHRONIC DIS, V8; [Anonymous], 2001, CEREAL FOOD WORLD, V46, P112; Arnold M, 2016, CANCER EPIDEMIOL, V41, P8, DOI 10.1016/j.canep.2016.01.003; Askari J, 2013, PROCD SOC BEHV, V84, P796, DOI 10.1016/j.sbspro.2013.06.649; Bell A., …	97	8	8	4	42	UNITED ARAB EMIRATES UNIV	AL AIN	P. O. BOX 17551, AL AIN, U ARAB EMIRATES	2079-052X	2079-0538		EMIR J FOOD AGR	Emir. J. Food Agric.		2016	28	8
J	Huang, YH; Peng, WD; Furuuchi, N; DuHadaway, JB; Jimbo, M; Pirritano, A; Dunton, CJ; Daum, GS; Leiby, BE; Brody, JR; Sawicki, JA				Huang, Yu-Hung; Peng, Weidan; Furuuchi, Narumi; DuHadaway, James B.; Jimbo, Masaya; Pirritano, Andrea; Dunton, Charles J.; Daum, Gary S.; Leiby, Benjamin E.; Brody, Jonathan R.; Sawicki, Janet A.			Insights from HuR biology point to potential improvement for second-line ovarian cancer therapy	ONCOTARGET			English	Article						HuR; ovarian cancer; gemcitabine; carboplatin; WEE1	RNA-BINDING PROTEIN; PANCREATIC-CANCER; MESSENGER-RNA; NUCLEOSIDE TRANSPORTERS; DEOXYCYTIDINE KINASE; NUCLEAR EXPORT; DNA-DAMAGE; GEMCITABINE; EXPRESSION; INHIBITION	This retrospective study aimed to investigate the role that an RNA-binding protein, HuR, plays in the response of high-grade serous ovarian tumors to chemotherapeutics. We immunohistochemically stained sections of 31 surgically-debulked chemo-naive ovarian tumors for HuR and scored the degree of HuR cytoplasmic staining. We found no correlation between HuR intracellular localization in tumor sect…	[Huang, Yu-Hung; Peng, Weidan; Furuuchi, Narumi; DuHadaway, James B.; Dunton, Charles J.; Sawicki, Janet A.] Lankenau Inst Med Res, Wynnewood, PA 19086 USA; [Huang, Yu-Hung] Drexel Univ, Coll Med, Dept Biochem & Mol Biol, Philadelphia, PA 19129 USA; [Pirritano, Andrea; Dunton, Charles J.] Lankenau Med Ctr, Main Line Gynecol Oncol, Wynnewood, PA 19096 USA; [Daum, Gary S.] Lankenau Med Ctr, Main Li…		Sawicki, JA (通讯作者)，Lankenau Inst Med Res, Wynnewood, PA 19086 USA.; Sawicki, JA (通讯作者)，Thomas Jefferson Univ, Sidney Kimmel Canc Ctr, Philadelphia, PA 19107 USA.	sawickij@mlhs.org			Sharpe-Strumia Research Foundation of Bryn Mawr Hospital; Sarah Parvin Foundation (Quakertown, PA); Sidney Kimmel Cancer Center NCI core grant [P30 CA056036]; NATIONAL CANCER INSTITUTE [P30CA056036] Funding Source: NIH RePORTER	Sharpe-Strumia Research Foundation of Bryn Mawr Hospital; Sarah Parvin Foundation (Quakertown, PA); Sidney Kimmel Cancer Center NCI core grant; NATIONAL CANCER INSTITUTE(United States Department of Health & Human ServicesNational Institutes of Health (NIH) - USANIH National Cancer Institute (NCI))	This work had the financial support of the Sharpe-Strumia Research Foundation of Bryn Mawr Hospital (JAS), the Sarah Parvin Foundation (Quakertown, PA) (JRB), and the Sidney Kimmel Cancer Center NCI core grant, P30 CA056036.	Aarts M, 2012, CANCER DISCOV, V2, P524, DOI 10.1158/2159-8290.CD-11-0320; Abdelmohsen K, 2007, MOL CELL, V25, P543, DOI 10.1016/j.molcel.2007.01.011; Al-Ahmadi W, 2009, NUCLEIC ACIDS RES, V37, P3612, DOI 10.1093/nar/gkp223; Costantino CL, 2009, CANCER RES, V69, P4567, DOI 10.1158/0008-5472.CAN-09-0371; Cozzitorto JA, 2015, METHODS MOL BIOL, V1262, P239, DOI 10.1007/978-1-4939-2253-6_14; de Silane…	34	7	7	0	4	IMPACT JOURNALS LLC	ORCHARD PARK	6666 E QUAKER ST, STE 1, ORCHARD PARK, NY 14127 USA		1949-2553		ONCOTARGET	Oncotarget	APR 19	2016	7	16
J	Li, DM; Zhang, W; Chen, XL; Ling, HS; Xie, P; Chen, ZH; Adili, A; Chen, ZX; Yang, FQ; Zhang, CY; Jiang, XH; Li, J; Zhang, YJ				Li, Dameng; Zhang, Wen; Chen, Xiulan; Ling, Hushuo; Xie, Ping; Chen, Zihao; Adili, Amila; Chen, Zixuan; Yang, Fuquan; Zhang, Chen-Yu; Jiang, Xiaohong; Li, Jing; Zhang, Yujing			Proteomic profiling of MIN6 cell-derived exosomes	JOURNAL OF PROTEOMICS			English	Article						MIN6; Exosome; Islets; Proteomics; Metabolism	MEVALONATE PATHWAY; CANCER; PROTEIN; GENE; RATS	Exosomes have been widely used in research on the early clinical diagnosis, prognosis and treatment of various cancers due to their features of small size (30-120 nm), non-immunogenicity and ability to cross biological barriers. However, few studies have investigated exosomes involved in metabolic diseases. Early studies have found that adipose tissue can be a source of exosomes regulating metabo…	[Li, Dameng; Zhang, Wen; Ling, Hushuo; Xie, Ping; Adili, Amila; Chen, Zixuan; Zhang, Chen-Yu; Jiang, Xiaohong; Li, Jing; Zhang, Yujing] Nanjing Univ, Jiangsu Engn Res Ctr MicroRNA Biol & Biotechnol, Collaborat Innovat Ctr Chem Life Sci,NJU Adv Inst, State Key Lab Pharmaceut Biotechnol,Sch Life Sci, 163 Xianlin Rd, Nanjing 210023, Jiangsu, Peoples R China; [Zhang, Wen] Int Mongolian Hosp Inner Mon…		Jiang, XH; Li, J; Zhang, YJ (通讯作者)，Nanjing Univ, Jiangsu Engn Res Ctr MicroRNA Biol & Biotechnol, Collaborat Innovat Ctr Chem Life Sci,NJU Adv Inst, State Key Lab Pharmaceut Biotechnol,Sch Life Sci, 163 Xianlin Rd, Nanjing 210023, Jiangsu, Peoples R China.	xiaohongjiang@nju.edu.cn; jingli220@nju.edu.cn; yjzhang@nju.edu.cn			National Natural Science Foundation of China [31771666, 31741066]; Fundamental Research Funds for the Central Universities [020814380094, 020514380137]; "Prairie Talents" engineering project-Research and development, Industrialization of Mongolian Medicine innovation talent team	National Natural Science Foundation of China(National Natural Science Foundation of China (NSFC)); Fundamental Research Funds for the Central Universities(Fundamental Research Funds for the Central Universities); "Prairie Talents" engineering project-Research and development, Industrialization of Mongolian Medicine innovation talent team	We thank Hushuo Ling and Ping Xie for collecting MIN6 cell-derived exosomes and performing Western blot assays. We are grateful to Wang Jifeng from the Laboratory of Proteomics, Institute of Biophysics, Chinese Academy of Sciences for their help with mass spectrometry data acquisition. This work was supported by grants from the National Natural Science Foundation of China (No. 31771666, 31741066)…	Chen XL, 2014, THERANOSTICS, V4, P1164, DOI 10.7150/thno.8502; Cianciaruso C, 2017, DIABETES, V66, P460, DOI 10.2337/db16-0671; Costa-Silva B, 2015, NAT CELL BIOL, V17, P816, DOI 10.1038/ncb3169; Deng SZ, 2020, CANCER GENE THER, V27, P203, DOI 10.1038/s41417-019-0079-9; Dong HY, 2018, INT J ONCOL, V53, P1013, DOI 10.3892/ijo.2018.4467; Guay C, 2017, DIABETES OBES METAB, V19, P137, DOI 10.1111/dom…	37	2	2	7	26	ELSEVIER	AMSTERDAM	RADARWEG 29, 1043 NX AMSTERDAM, NETHERLANDS	1874-3919	1876-7737		J PROTEOMICS	J. Proteomics	JUL 30	2020	224
J	Berkson, BM; Riera, FC				Berkson, Burton M.; Calvo Riera, Francisco			The Long-Term Survival of a Patient With Stage IV Renal Cell Carcinoma Following an Integrative Treatment Approach Including the Intravenous -Lipoic Acid/Low-Dose Naltrexone Protocol	INTEGRATIVE CANCER THERAPIES			English	Article						stage IV renal cell carcinoma; metastases to lung; -lipoic acid; low-dose naltrexone; metabolic control of cancer; hydroxycitrate; vitamin C; integrative medicine	PYRUVATE-DEHYDROGENASE COMPLEX; HISTONE ACETYLATION; PANCREATIC-CANCER; THIOCTIC ACID; COLON-CANCER; GROWTH; PROLIFERATION; TUMOR; COMBINATION; INHIBITION	In this case report, we describe the treatment of a 64-year-old male patient diagnosed with metastatic renal cell carcinoma (RCC) in June of 2008. In spite of a left nephrectomy and the standard oncological protocols, the patient developed a solitary left lung metastasis that continued to grow. He was informed that given his diagnosis and poor response to conventional therapy, any further treatme…	[Berkson, Burton M.] Oklahoma State Univ, Stillwater, OK 74078 USA; [Berkson, Burton M.] Integrat Med Ctr New Mexico, 1155 Commerce Dr, Las Cruces, NM 88011 USA; [Calvo Riera, Francisco] Clin Autoimmune & Chron Dis, Leon, Spain		Berkson, BM (通讯作者)，Integrat Med Ctr New Mexico, 1155 Commerce Dr, Las Cruces, NM 88011 USA.	berkson@nmsu.edu						BERKSON BM, 1979, NEW ENGL J MED, V300, P371; Berkson BM, 1999, MED KLIN, V94, P84, DOI 10.1007/BF03042201; Berkson BM, 2007, INTEGR CANCER THER, V6, P293, DOI 10.1177/1534735407306358; Berkson BM, 2006, INTEGR CANCER THER, V5, P83, DOI 10.1177/1534735405285901; Berkson BM, 2009, INTEGR CANCER THER, V8, P416, DOI 10.1177/1534735409352082; Bihari B, 2013, ALTERN THER HEALTH M, V19, P56; Chen JS, 2…	34	6	7	0	6	SAGE PUBLICATIONS INC	THOUSAND OAKS	2455 TELLER RD, THOUSAND OAKS, CA 91320 USA	1534-7354	1552-695X		INTEGR CANCER THER	Integr. Cancer Ther.	SEP	2018	17	3
J	Vassilaki, N; Frakolaki, E				Vassilaki, Niki; Frakolaki, Efseveia			Virus-host interactions under hypoxia	MICROBES AND INFECTION			English	Article						Viruses; Hypoxia; Hypoxia inducible factor; Metabolism; Bioenergetics	SARCOMA-ASSOCIATED HERPESVIRUS; ENDOTHELIAL GROWTH-FACTOR; PROTEIN-COUPLED RECEPTOR; INDUCIBLE FACTOR 1-ALPHA; EPSTEIN-BARR-VIRUS; VESICULAR STOMATITIS-VIRUS; HEMATOPOIETIC STEM-CELLS; PANCREATIC-CANCER CELLS; VON-HIPPEL-LINDAU; KAPOSIS-SARCOMA	Oxygen tension can exert a significant effect on viral propagation in vitro and possibly in vivo. In general, hypoxia restricts the replication of viruses that naturally infect tissues exposed to ambient oxygen and induces the growth of viruses that naturally target tissues exposed to low oxygen. Some viruses can reprogram cell bioenergetics towards lowering cellular respiration and therefore oxy…	[Vassilaki, Niki; Frakolaki, Efseveia] Hellenic Pasteur Inst, Mol Virol Lab, 127 Vas Sofias Av, Athens 11521, Greece		Vassilaki, N (通讯作者)，Hellenic Pasteur Inst, Mol Virol Lab, 127 Vas Sofias Av, Athens 11521, Greece.	nikiv@pasteur.gr						Aghi MK, 2009, MOL THER, V17, P51, DOI 10.1038/mt.2008.232; Birner P, 2000, CANCER RES, V60, P4693; Bracken CP, 2006, J BIOL CHEM, V281, P22575, DOI 10.1074/jbc.M600288200; Cai QL, 2006, PLOS PATHOG, V2, P1002, DOI 10.1371/journal.ppat.0020116; Cai Q, 2007, J VIROL, V81, P10413, DOI 10.1128/JVI.00611-07; Cai QI, 2006, J VIROL, V80, P7965, DOI 10.1128/JVI.00689-06; Carreau A, 2011, J CELL MOL MED,…	95	16	16	0	12	ELSEVIER SCIENCE BV	AMSTERDAM	PO BOX 211, 1000 AE AMSTERDAM, NETHERLANDS	1286-4579	1769-714X		MICROBES INFECT	Microbes Infect.	MAR	2017	19	3
J	Li, S; Liu, Y; Bai, YF; Chen, M; Cheng, DH; Wu, MW; Xia, JL				Li, Shi; Liu, Yu; Bai, Yifeng; Chen, Min; Cheng, Donghui; Wu, Mengwan; Xia, Jianling			Ras Homolog Family Member F, Filopodia Associated Promotes Hepatocellular Carcinoma Metastasis by Altering the Metabolic Status of Cancer Cells Through RAB3D	HEPATOLOGY			English	Article							PANCREATIC-CANCER; GLYCOLYSIS; PROGRESSION; AXIS; ANGIOGENESIS; GEMCITABINE; SUPPRESSES; INVASION; LACTATE; RHO	Background and Aims The mechanism by which tumor cells resist metabolic stress remains unclear, but many oncogenes are known to regulate this process. Accordingly, metabolic stress is closely associated with tumor metastasis. In this study, gene chip technology showed that Ras homolog family member F, filopodia associated (RHOF), a member of the Rho guanosine triphosphatase family, is an oncogene…	[Li, Shi; Liu, Yu; Bai, Yifeng; Wu, Mengwan; Xia, Jianling] Univ Elect Sci & Technol China, Sichuan Prov Peoples Hosp, Canc Ctr, Chengdu, Peoples R China; [Li, Shi] Wenzhou Med Univ, Affiliated Hosp 1, Dept Urol, Wenzhou, Peoples R China; [Chen, Min] Univ Elect Sci & Technol China, Sichuan Prov Peoples Hosp, Dept Pharmacol, Chengdu, Peoples R China; [Cheng, Donghui] Univ Elect Sci & Technol China…		Xia, JL (通讯作者)，Univ Elect Sci & Technol China, Sichuan Prov Peoples Hosp, Canc Ctr, Chengdu, Peoples R China.	xiajianling@med.uestc.edu.cn						Ali FA., 2019, PHARM RES, V150, P104511; Baltazar F, 2020, FRONT ONCOL, V10, DOI 10.3389/fonc.2020.00231; Cai HS, 2019, FRONT ONCOL, V9, DOI 10.3389/fonc.2019.01446; Cannon AC, 2020, TRENDS CANCER, V6, P478, DOI 10.1016/j.trecan.2020.02.021; Chen JA, 2019, MOL CANCER, V18, DOI 10.1186/s12943-019-0947-9; de la Cruz-Lopez KG, 2019, FRONT ONCOL, V9, DOI 10.3389/fonc.2019.01143; Deng FL, 2019, THERAN…	48	9	9	2	16	WILEY	HOBOKEN	111 RIVER ST, HOBOKEN 07030-5774, NJ USA	0270-9139	1527-3350		HEPATOLOGY	Hepatology	JUN	2021	73	6
J	Prutki, M; Poljak-Blazi, M; Mihaljevic, B; Orescanin, V; Zarkovic, N				Prutki, Maja; Poljak-Blazi, Marija; Mihaljevic, Branka; Orescanin, Visnja; Zarkovic, Neven			Uptake of anti-anemic substance ferric-sorbitol-citrate by normal and malignant cells and its effects on expression of transferrin receptor 1 and ferritin	CANCER BIOTHERAPY AND RADIOPHARMACEUTICALS			English	Article						ferric-sorbitol-citrate; iron metabolism; transferrin receptor 1; ferritin; lipid peroxidation; carcinoma cells	LIPID-PEROXIDATION; TISSUE DISTRIBUTION; IRON-METABOLISM; FREE-RADICALS; COLON-CANCER; PROLIFERATION; GROWTH; DEFEROXAMINE; STIMULATION; KINETICS	Iron-containing antianemic drug ferric-sorbitol-citrate (FSC) inhibits the proliferation of various cancer cell lines in vitro and causes a regression of experimental murine tumors in vivo but does not affect the proliferation of nonmalignant cells. Growth modification caused by FSC iron involves a diminished expression of Bcl-2 and an overexpression of p53 proto-oncogene, accompanied by an incre…	Rudjer Boskovic Inst, Lab Oxidat Stress, Div Mol Med, Zagreb 10000, Croatia; Univ Zagreb, Sch Med, Zagreb 41001, Croatia; Rudjer Boskovic Inst, Lab Oxidat Stress, Div Mol Med, Zagreb, Croatia; Rudjer Boskovic Inst, Div Mat Chem, Zagreb, Croatia		Zarkovic, N (通讯作者)，Rudjer Boskovic Inst, Lab Oxidat Stress, Div Mol Med, Bijenicka 54, Zagreb 10000, Croatia.	zarkovic@irb.hr	Oreščanin, Višnja/AAV-6085-2020; Zarkovic, Neven/AAG-5836-2019	Oreščanin, Višnja/0000-0001-7382-472X; Zarkovic, Neven/0000-0001-5032-0369				BALLA G, 1992, J BIOL CHEM, V267, P18148; Biasi F, 2002, GUT, V50, P361, DOI 10.1136/gut.50.3.361; Biasi F, 2006, FREE RADICAL BIO MED, V41, P443, DOI 10.1016/j.freeradbiomed.2006.04.005; BLATT J, 1989, CANCER RES, V49, P2925; CAZZOLA M, 1990, BLOOD, V75, P1903; CRAVEN CM, 1987, P NATL ACAD SCI USA, V84, P3457, DOI 10.1073/pnas.84.10.3457; FLAJSIG I, 1990, ONCOLOGY-BASEL, V47, P443; Gackowski D, …	32	4	4	0	5	MARY ANN LIEBERT, INC	NEW ROCHELLE	140 HUGUENOT STREET, 3RD FL, NEW ROCHELLE, NY 10801 USA	1084-9785	1557-8852		CANCER BIOTHER RADIO	Cancer Biother. Radiopharm.	DEC	2006	21	6
J	Adachi, Y; Kimura, R; Hirade, K; Ebi, H				Adachi, Yuta; Kimura, Ryo; Hirade, Kentaro; Ebi, Hiromichi			Escaping KRAS: Gaining Autonomy and Resistance to KRAS Inhibition in KRAS Mutant Cancers	CANCERS			English	Review						KRAS; dependency; autonomy; EMT; metabolic reprogramming; YAP1; RSK	TO-MESENCHYMAL TRANSITION; ONCOGENIC KRAS; PANCREATIC-CANCER; MEK INHIBITION; LUNG-CANCER; RAS; RECEPTOR; KINASE; METABOLISM; ACTIVATION	Simple Summary: While KRAS is a driver oncogene, tumor cells can acquire mutant KRAS independency by activating pathways that functionally substitute for mutant KRAS. These KRAS-independent tumor cells exhibit a mesenchymal phenotype, readily primed for potential metastasis. The activation of YAP and/or RSK-mTOR pathways and mutations in LKB1, KEAP1, and/or NRF2 are associated with mutant KRAS au…	[Adachi, Yuta; Kimura, Ryo; Hirade, Kentaro; Ebi, Hiromichi] Aichi Canc Ctr, Res Inst, Div Mol Therapeut, Nagoya, Aichi 4648681, Japan; [Ebi, Hiromichi] Nagoya Univ, Grad Sch Med, Div Adv Canc Therapeut, Nagoya, Aichi 4668650, Japan		Ebi, H (通讯作者)，Aichi Canc Ctr, Res Inst, Div Mol Therapeut, Nagoya, Aichi 4648681, Japan.; Ebi, H (通讯作者)，Nagoya Univ, Grad Sch Med, Div Adv Canc Therapeut, Nagoya, Aichi 4668650, Japan.			Ebi, Hiromichi/0000-0003-3155-7576; Adachi, Yuta/0000-0003-1745-5039	JSPS [15KK0303]; AMED [21cm0106513h0006]; Princess Takamatsu Cancer Research Fund; Takeda Science Foundation	JSPS(Ministry of Education, Culture, Sports, Science and Technology, Japan (MEXT)Japan Society for the Promotion of Science); AMED; Princess Takamatsu Cancer Research Fund; Takeda Science Foundation(Takeda Science Foundation (TSF))	This study is supported by the Fund for the Promotion of Joint International Research from JSPS (15KK0303), P-CREATE from the AMED under grant number 21cm0106513h0006, Princess Takamatsu Cancer Research Fund, and Takeda Science Foundation (to H.E.).	Adachi Y, 2020, CLIN CANCER RES, V26, P5962, DOI 10.1158/1078-0432.CCR-20-2077; Awad MM, 2021, NEW ENGL J MED, V384, P2382, DOI 10.1056/NEJMoa2105281; Baines AT, 2011, FUTURE MED CHEM, V3, P1787, DOI [10.4155/fmc.11.121, 10.4155/FMC.11.121]; Buhrman G, 2010, P NATL ACAD SCI USA, V107, P4931, DOI 10.1073/pnas.0912226107; Cairns RA, 2011, NAT REV CANCER, V11, P85, DOI 10.1038/nrc2981; Canon J, 2019…	71	2	2	11	14	MDPI	BASEL	ST ALBAN-ANLAGE 66, CH-4052 BASEL, SWITZERLAND		2072-6694		CANCERS	Cancers	OCT	2021	13	20
J	Bakthavatchalu, V; Muthupalani, S; Marini, RP; Fox, JG				Bakthavatchalu, V.; Muthupalani, S.; Marini, R. P.; Fox, J. G.			Endocrinopathy and Aging in Ferrets	VETERINARY PATHOLOGY			English	Review						adrenal-associated endocrinopathy; adrenocortical neoplasm; aging; cysts; diabetes mellitus; endocrinopathies; endocrine tumors; estrogen-induced anemia; ferret; gonadectomy; insulinoma; islet cell tumor; multiple endocrine neoplasia; neuroblastoma; ovary; pancreatic polypeptidoma; parathyroid; pheochromocytoma; pituitary; review; teratoma; testis; and thyroid	MUSTELA-PUTORIUS-FURO; ISLET-CELL TUMOR; INDUCED ADRENOCORTICAL NEOPLASIA; DOMESTIC FERRET; ADRENAL-GLAND; LUTEINIZING-HORMONE; DIABETES-MELLITUS; STIMULATING HORMONE; HYPERADRENOCORTICISM; DISEASES	Ferrets have become more popular as household pets and as animal models in biomedical research in the past 2 decades. The average life span of ferrets is about 5-11 years with onset of geriatric diseases between 3-4 years including endocrinopathies, neoplasia, gastrointestinal diseases, cardiomyopathy, splenomegaly, renal diseases, dental diseases, and cataract. Endocrinopathies are the most comm…	[Bakthavatchalu, V.; Muthupalani, S.; Marini, R. P.; Fox, J. G.] MIT, Div Comparat Med, 77 Massachusetts Ave, Cambridge, MA 02139 USA		Fox, JG (通讯作者)，MIT, Div Comparat Med, 77 Massachusetts Ave, Cambridge, MA 02139 USA.	jgfox@mit.edu	Muthupalani, Sureshkumar/C-7244-2015		NIH [P30-ES002109, T32-OD010978-26]; NATIONAL INSTITUTE OF ENVIRONMENTAL HEALTH SCIENCES [P30ES002109] Funding Source: NIH RePORTER; OFFICE OF THE DIRECTOR, NATIONAL INSTITUTES OF HEALTH [T32OD010978] Funding Source: NIH RePORTER	NIH(United States Department of Health & Human ServicesNational Institutes of Health (NIH) - USA); NATIONAL INSTITUTE OF ENVIRONMENTAL HEALTH SCIENCES(United States Department of Health & Human ServicesNational Institutes of Health (NIH) - USANIH National Institute of Environmental Health Sciences (NIEHS)); OFFICE OF THE DIRECTOR, NATIONAL INSTITUTES OF HEALTH(United States Department of Health &…	This work was supported by NIH grants P30-ES002109 (JGF) and T32-OD010978-26 (JGF).	Allanson M, 1932, P R SOC LOND B-CONTA, V110, P295, DOI 10.1098/rspb.1932.0026; Andrews GA, 1997, VET PATHOL, V34, P387, DOI 10.1177/030098589703400502; Antinoff N., 2012, FERRETS RABBIS RODEN, V3e, P103; Antinoff Natalie, 2004, Vet Clin North Am Exot Anim Pract, V7, P579, DOI 10.1016/j.cvex.2004.05.001; Ball RS, 2006, ILAR J, V47, P348, DOI 10.1093/ilar.47.4.348; Bartlett LW, 2002, SEMIN AVIAN E…	122	13	13	1	33	SAGE PUBLICATIONS INC	THOUSAND OAKS	2455 TELLER RD, THOUSAND OAKS, CA 91320 USA	0300-9858	1544-2217		VET PATHOL	Vet. Pathol.	MAR	2016	53	2
J	Linder, KE; Metcalfe, E; Arunachalam, T; Chen, JQ; Eaton, SM; Feng, WW; Fan, H; Raju, N; Cagnolini, A; Lantry, LE; Nunn, AD; Swenson, RE				Linder, Karen E.; Metcalfe, Edmund; Arunachalam, Thangavel; Chen, Jianqing; Eaton, Stephen M.; Feng, Weiwei; Fan, Hong; Raju, Natarajan; Cagnolini, Aldo; Lantry, Laura E.; Nunn, Adrian D.; Swenson, Rolf E.			In Vitro and in Vivo Metabolism of Lu-AMBA, a GRP-Receptor Binding Compound, and the Synthesis and Characterization of Its Metabolites	BIOCONJUGATE CHEMISTRY			English	Article							PEPTIDE RECEPTORS; POSITIVE TUMORS; BOMBESIN; ANALOGS; CANCER; LU-177-AMBA; PROSTATE	The metabolism of Lu-177-AMBA (AMBA = DO3A-CH3CO-G-(4-aminobenzoyl)-QWAVGHLM-NH2), a radio-therapeutic compound in clinical development that binds to GRP and NMB receptors, was studied in vitro (mouse, rat and human plasma, mouse kidney homogenate) and in vivo (by analysis of mouse and rat plasma and urine following IV injection of Lu-177-AMBA). The primary metabolites were Lu-DO3A-CH2CO-G-Abz4-R…	[Linder, Karen E.; Metcalfe, Edmund; Arunachalam, Thangavel; Chen, Jianqing; Eaton, Stephen M.; Feng, Weiwei; Fan, Hong; Raju, Natarajan; Cagnolini, Aldo; Lantry, Laura E.; Nunn, Adrian D.; Swenson, Rolf E.] Bracco Res USA Inc, Princeton, NJ 08540 USA		Linder, KE (通讯作者)，Bracco Res USA Inc, 305 Coll Rd E, Princeton, NJ 08540 USA.	karen.linder@bru.bracco.com						Bard Y., 1974, NONLINEAR PARAMETER; Barret AJ, 2004, HDB PROTEOLYTIC ENZY, P231; Bodei L, 2007, ANN C EUR ASS NUCL M; Breeman WAP, 2002, J NUCL MED, V43, P1650; Chen JQ, 2008, APPL RADIAT ISOTOPES, V66, P497, DOI 10.1016/j.apradiso.2007.11.007; ERSPAMER V, 1988, ANN NY ACAD SCI, V547, P3, DOI 10.1111/j.1749-6632.1988.tb23870.x; Garayoa EG, 2007, Q J NUCL MED MOL IM, V51, P42; Gugger M, 1999, AM J…	23	49	49	0	8	AMER CHEMICAL SOC	WASHINGTON	1155 16TH ST, NW, WASHINGTON, DC 20036 USA	1043-1802			BIOCONJUGATE CHEM	Bioconjugate Chem.	JUN	2009	20	6
J	Turk, J; White, TD; Nelson, AJ; Lei, XY; Ramanadham, S				Turk, John; White, Tayleur D.; Nelson, Alexander J.; Lei, Xiaoyong; Ramanadham, Sasanka			iPLA(2)beta( )and its role in male fertility, neurological disorders, metabolic disorders, and inflammation	BIOCHIMICA ET BIOPHYSICA ACTA-MOLECULAR AND CELL BIOLOGY OF LIPIDS			English	Review						iPLA(2)beta-derived lipids; Signaling; Membrane remodeling; Immune responses; Diabetes	INDEPENDENT PHOSPHOLIPASE A(2)BETA; INFANTILE NEUROAXONAL DYSTROPHY; DOCOSAHEXAENOIC ACID METABOLISM; MECHANISM-BASED DISCRIMINATION; INSULIN SECRETORY RESPONSES; PLATELET-ACTIVATING-FACTOR; PANCREATIC-ISLETS EXPRESS; HUMAN MONOCYTE CHEMOTAXIS; ASSEMBLED NADPH OXIDASE; SMOOTH-MUSCLE-CELLS	The Ca2+-independent phospholipases, designated as group VI iPLA(2)s, also referred to as PNPLAs due to their shared homology with patatin, include the beta, gamma, delta, epsilon, xi, and eta forms of the enzyme. The iPLA(2)s are ubiquitously expressed, share a consensus GXSXG catalytic motif, and exhibit organelle/cell-specific localization. Among the iPLA(2)s, iPLA(2)beta has received wide att…	[Turk, John] Washington Univ, Sch Med, Dept Med, St Louis, MO 63110 USA; [White, Tayleur D.; Nelson, Alexander J.; Lei, Xiaoyong; Ramanadham, Sasanka] Univ Alabama Birmingham, Dept Cell Dev & Integrat Biol, Birmingham, AL USA; [White, Tayleur D.; Nelson, Alexander J.; Lei, Xiaoyong; Ramanadham, Sasanka] Univ Alabama Birmingham, Comprehens Diabet Ctr, Birmingham, AL USA		Ramanadham, S (通讯作者)，Univ Alabama Birmingham, 1825 Univ Blvd, Birmingham, AL 35294 USA.	sramvem@uab.edu			United States Public Health Service [R01DK110292, P41GM103422, P30DK020579, P30DK056341, R37DK34388]; Washington University Dean's Fund; NATIONAL INSTITUTE OF DIABETES AND DIGESTIVE AND KIDNEY DISEASES [R01DK110292, R01DK069455, R37DK034388, P30DK020579, P30DK056341] Funding Source: NIH RePORTER; NATIONAL INSTITUTE OF GENERAL MEDICAL SCIENCES [P41GM103422] Funding Source: NIH RePORTER	United States Public Health Service(United States Department of Health & Human ServicesUnited States Public Health Service); Washington University Dean's Fund; NATIONAL INSTITUTE OF DIABETES AND DIGESTIVE AND KIDNEY DISEASES(United States Department of Health & Human ServicesNational Institutes of Health (NIH) - USANIH National Institute of Diabetes & Digestive & Kidney Diseases (NIDDK)); NATIONA…	This work was supported in part by grants from R01DK110292 (SR) and P41GM103422, P30DK020579, P30DK056341, and R37DK34388 (JT) from the United States Public Health Service and by a bridge grant from the Washington University Dean's Fund.	ACKERMANN EJ, 1995, J BIOL CHEM, V270, P445, DOI 10.1074/jbc.270.1.445; ACKERMANN EJ, 1994, J BIOL CHEM, V269, P9227; Ali T, 2013, PLOS ONE, V8, DOI 10.1371/journal.pone.0071748; ANDREWS DL, 1988, BIOCHEM J, V252, P199, DOI 10.1042/bj2520199; Ashley JW, 2016, J BIOL CHEM, V291, P23268, DOI 10.1074/jbc.M116.754945; Ayilavarapu S, 2010, J IMMUNOL, V184, P1507, DOI 10.4049/jimmunol.0901219; Balboa M…	155	18	18	0	5	ELSEVIER SCIENCE BV	AMSTERDAM	PO BOX 211, 1000 AE AMSTERDAM, NETHERLANDS	1388-1981	1879-2618		BBA-MOL CELL BIOL L	Biochim. Biophys. Acta Mol. Cell Biol. Lipids	JUN	2019	1864	6
J	Ge, JC; Li, L; Ma, ZL; Jiang, B; Yuan, CH; Wang, HY; Peng, Y; Xiu, DR				Ge, Jiachen; Li, Lei; Ma, Zhaolai; Jiang, Bin; Yuan, Chunhui; Wang, Hangyan; Peng, Ying; Xiu, Dianrong			A nomogram of preoperative predictors for occult metastasis in patients with PDAC during laparoscopic exploration	GLAND SURGERY			English	Article						Pancreatic ductal adenocarcinoma (PDAC); occult metastasis; nomogram; laparoscopic exploration; risk factors	METABOLIC TUMOR BURDEN; PANCREATIC-CANCER; STAGING LAPAROSCOPY; ADENOCARCINOMA; SURVIVAL; CA125	Background: Surgical resection is the only potentially curative treatment for pancreatic ductal adenocarcinoma (PDAC). However, most of patients lose the chance of surgery due to the unresectable disease at the time of diagnosis. Despite the improvement of radiological imaging, a portion of patients intended for radical resection were proven to be unresectable at surgical exploration due to occul…	[Ge, Jiachen; Li, Lei; Ma, Zhaolai; Jiang, Bin; Yuan, Chunhui; Wang, Hangyan; Peng, Ying; Xiu, Dianrong] Peking Univ, Dept Gen Surg, Hosp 3, Beijing, Peoples R China		Xiu, DR (通讯作者)，Peking Univ, Hosp 3, 49 North Garden Rd, Beijing, Peoples R China.	xiudianrong@foxmail.com			Capital Medical Development Research Foundation Project [2018-1-4021]	Capital Medical Development Research Foundation Project	This study was supported by a grant from the Capital Medical Development Research Foundation Project (No. 2018-1-4021).	Ashfaq A, 2014, J GASTROINTEST SURG, V18, P1929, DOI 10.1007/s11605-014-2566-5; Chen T, 2015, MEDICINE, V94, DOI 10.1097/MD.0000000000000751; Clayton CE, 2016, NAT COMMUN, V7, DOI 10.1038/ncomms12483; Diamandis EP, 2013, CLIN CHEM, V59, P22, DOI 10.1373/clinchem.2012.187047; Eastham James A, 2002, Semin Urol Oncol, V20, P108, DOI 10.1053/suro.2002.32936; Enestvedt CK, 2008, J GASTROINTEST SURG, V…	40	1	1	1	4	AME PUBL CO	SHATIN	FLAT-RM C 16F, KINGS WING PLAZA 1, NO 3 KWAN ST, SHATIN, HONG KONG 00000, PEOPLES R CHINA	2227-684X	2227-8575		GLAND SURG	Gland Surg.	JAN	2021	10	1
J	Ruiz-Ramirez, A; Lopez-Acosta, O; Barrios-Maya, M; El-Hafidi, M				Ruiz-Ramirez, A.; Lopez-Acosta, O.; Barrios-Maya, M.; El-Hafidi, M.			Uncoupling Protein Overexpression in Metabolic Disease and the Risk of Uncontrolled Cell Proliferation and Tumorigenesis	CURRENT MOLECULAR MEDICINE			English	Review						Apoptosis; cyt c release; oxidative stress; uncoupling proteins; obesity; cancer	OXYGEN SPECIES PRODUCTION; ION-TRANSPORT ACTIVITY; PANCREATIC BETA-CELLS; FATTY-ACID OXIDATION; INDUCED APOPTOSIS; MITOCHONDRIAL DYSFUNCTION; CANCER-CELLS; DOWN-REGULATION; PROTON LEAK; RAT-LIVER	In metabolic diseases such as obesity, metabolic syndrome and type II diabetes, the over-expression of uncoupling proteins (UCPs) in a response to increased reactive oxygen species (ROS) generation by mitochondrial respiratory complexes, and to the excess of free fatty acid (FFA) supply from adipose tissue, may protect cells from oxidative stress, lipotoxicity and in turn from death. UCPs by redu…	[Ruiz-Ramirez, A.; Lopez-Acosta, O.; Barrios-Maya, M.; El-Hafidi, M.] Inst Nacl Cardiol Ignacio Chavez, Dept Biomed Cardiovasc, Juan Badiano 1,Colonia Secc 16, Ciudad De Mexico 14080, Mexico		El-Hafidi, M (通讯作者)，Inst Nacl Cardiol Ignacio Chavez, Dept Biomed Cardiovasc, Juan Badiano 1,Colonia Secc 16, Mexico City 14080, DF, Mexico.	medelhafidi@yahoo.com	El-Hafidi, Mohammed/AAN-4083-2021		CONACyT [106845]; Instituto de Ciencia y Tecnologia del Distrito Federal, Mexico City (ICyTDF) [PICDS08-67]	CONACyT(Consejo Nacional de Ciencia y Tecnologia (CONACyT)); Instituto de Ciencia y Tecnologia del Distrito Federal, Mexico City (ICyTDF)	This work was supported in part by CONACyT: Grant No. 106845 and by Instituto de Ciencia y Tecnologia del Distrito Federal, Mexico City (ICyTDF): Grant No. PICDS08-67.	Andrews ZB, 2005, NAT REV NEUROSCI, V6, P829, DOI 10.1038/nrn1767; Arciuch VGA, 2012, ANTIOXID REDOX SIGN, V16, P1150, DOI 10.1089/ars.2011.4085; Berardi MJ, 2011, NATURE, V476, P109, DOI 10.1038/nature10257; Bhansali S, 2017, DIABETOL METAB SYNDR, V9, DOI 10.1186/s13098-017-0298-x; Brand MD, 2002, BIOCHEM J, V368, P597, DOI 10.1042/BJ20021077; Brandi J, 2016, FREE RADICAL BIO MED, V101, P305, DO…	117	5	5	1	13	BENTHAM SCIENCE PUBL LTD	SHARJAH	EXECUTIVE STE Y-2, PO BOX 7917, SAIF ZONE, 1200 BR SHARJAH, U ARAB EMIRATES	1566-5240	1875-5666		CURR MOL MED	Curr. Mol. Med.		2017	17	9
J	Gribsholt, SB; Cronin-Fenton, D; Veres, K; Thomsen, RW; Ording, AG; Richelsen, B; Sorensen, HT				Gribsholt, S. B.; Cronin-Fenton, D.; Veres, K.; Thomsen, R. W.; Ording, A. G.; Richelsen, B.; Sorensen, H. T.			Hospital-diagnosed overweight and obesity related to cancer risk: a 40-year Danish cohort study	JOURNAL OF INTERNAL MEDICINE			English	Article						cancer; epidemiology; obesity; overweight	BODY-MASS INDEX; MALIGNANT-MELANOMA; NATIONAL REGISTRY; ICD-10 DIAGNOSES; DATA QUALITY; METAANALYSIS	Background Obesity is associated with metabolic abnormalities that predispose patients to increased cancer risk. Contemporary data on the long-term risk of specific cancers are sparse among patients with hospital-diagnosed overweight and obesity. Objectives To examine the overall cancer incidence and specific site-related cancer incidences among patients with overweight and obesity, compared to t…	[Gribsholt, S. B.; Cronin-Fenton, D.; Veres, K.; Thomsen, R. W.; Ording, A. G.; Sorensen, H. T.] Aarhus Univ Hosp, Dept Clin Epidemiol, Olof Palmes Alle 43-45, DK-8200 Aarhus N, Denmark; [Gribsholt, S. B.] Aarhus Univ Hosp, Dept Endocrinol & Internal Med, Aarhus N, Denmark; [Richelsen, B.] Aarhus Univ Hosp, Steno Diabet Ctr Aarhus, Aarhus N, Denmark		Gribsholt, SB (通讯作者)，Aarhus Univ Hosp, Dept Clin Epidemiol, Olof Palmes Alle 43-45, DK-8200 Aarhus N, Denmark.	siggri@rm.dk; dc@clin.au.dk		Thomsen, Reimar/0000-0001-9135-3474; Toft Sorensen, Henrik/0000-0003-4299-7040; Cronin Fenton, Deirdre/0000-0001-9738-2284; Gribsholt, Sigrid Bjerge/0000-0002-8681-6822; Richelsen, Bjoern/0000-0001-8886-9736				Arnold M, 2015, LANCET ONCOL, V16, P36, DOI 10.1016/S1470-2045(14)71123-4; Bhaskaran K, 2018, LANCET DIABETES ENDO, V6, P944, DOI [10.1016/S2213-8587(18)30288-2, 10.1016/s2213-8587(18)30288-2]; Boffetta P, 2006, LANCET ONCOL, V7, P149, DOI 10.1016/S1470-2045(06)70577-0; Boyle P, 1997, LUNG CANCER, V17, P1, DOI 10.1016/S0169-5002(97)00648-X; Breslow N E, 1987, IARC Sci Publ, P1; Carreras-Torres R,…	33	5	6	1	7	WILEY	HOBOKEN	111 RIVER ST, HOBOKEN 07030-5774, NJ USA	0954-6820	1365-2796		J INTERN MED	J. Intern. Med.	APR	2020	287	4
J	Yano, S; Takehara, K; Zhao, M; Tan, YY; Han, QH; Li, SK; Bouvet, M; Fujiwara, T; Hoffman, RM				Yano, Shuya; Takehara, Kiyoto; Zhao, Ming; Tan, Yuying; Han, Qinghong; Li, Shukuan; Bouvet, Michael; Fujiwara, Toshiyoshi; Hoffman, Robert M.			Tumor-specific cell-cycle decoy by Salmonella typhimurium A1-R combined with tumor-selective cell-cycle trap by methioninase overcome tumor intrinsic chemoresistance as visualized by FUCCI imaging	CELL CYCLE			English	Article						cancer; cell-cycle; cisplatinum; decoy; FUCCI; methioninase; nude mice; paclitaxel; Salmonella typhimurium A1-R; stomach cancer; trap	ORTHOTOPIC XENOGRAFT PDOX; HUMAN OVARIAN-CANCER; VIRUS 40-TRANSFORMED HUMAN; HUMAN PANCREATIC-CANCER; SOFT-TISSUE SARCOMA; NUDE-MICE; MITOTIC CATASTROPHE; HUMAN-FIBROBLASTS; METABOLIC DEFECT; MALIGNANT RAT	We previously reported real-time monitoring of cell cycle dynamics of cancer cells throughout a live tumor intravitally using a fluorescence ubiquitination cell cycle indicator (FUCCI). Approximately 90% of cancer cells in the center and 80% of total cells of an established tumor are in G(0)/G(1) phase. Longitudinal real-time FUCCI imaging demonstrated that cytotoxic agents killed only proliferat…	[Yano, Shuya; Takehara, Kiyoto; Zhao, Ming; Tan, Yuying; Han, Qinghong; Li, Shukuan; Hoffman, Robert M.] AntiCancer Inc, 7917 Ostrow St, San Diego, CA 92111 USA; [Yano, Shuya; Takehara, Kiyoto; Bouvet, Michael; Hoffman, Robert M.] Univ Calif San Diego, Dept Surg, San Diego, CA 92103 USA; [Yano, Shuya; Takehara, Kiyoto; Fujiwara, Toshiyoshi] Okayama Univ, Dept Surg Gastroenterol, Grad Sch Med Dent…		Hoffman, RM (通讯作者)，AntiCancer Inc, 7917 Ostrow St, San Diego, CA 92111 USA.; Fujiwara, T (通讯作者)，Okayama Univ, Dept Surg Gastroenterol, Grad Sch Med Dent & Pharmaceut Sci, Kita Ku, 2-5-1 Shikata Cho, Okayama 7008558, Japan.	toshi_f@md.okayama-u.ac.jp; all@anticancer.com	Yano, Shuya/AAL-8028-2020		National Cancer Institute [CA13297, CA142669]; Ministry of Health, Labour, and Welfare, Japan [10103827, 13801426, 14525167]; Ministry of Education, Culture, Sports, Science and Technology, Japan [25293283]	National Cancer Institute(United States Department of Health & Human ServicesNational Institutes of Health (NIH) - USANIH National Cancer Institute (NCI)); Ministry of Health, Labour, and Welfare, Japan(Ministry of Health, Labour and Welfare, Japan); Ministry of Education, Culture, Sports, Science and Technology, Japan(Ministry of Education, Culture, Sports, Science and Technology, Japan (MEXT))	This study was supported in part by the National Cancer Institute grants CA13297 and CA142669. This study was also supported by grants from the Ministry of Health, Labour, and Welfare, Japan (to T. Fujiwara; No. 10103827, No. 13801426, No. 14525167) and grants from the Ministry of Education, Culture, Sports, Science and Technology, Japan (to T. Fujiwara; No. 25293283).	Amon A, 2002, METHOD ENZYMOL, V351, P457; Apontes P, 2011, ONCOTARGET, V2, P222, DOI 10.18632/oncotarget.248; Blagosklonny MV, 2008, CELL CYCLE, V7, P1307, DOI 10.4161/cc.7.10.6250; Blagosklonny MV, 2007, CANCER BIOL THER, V6, P1684, DOI 10.4161/cbt.6.11.5167; Blagosklonny MV, 2007, CANCER BIOL THER, V6, P1013, DOI 10.4161/cbt.6.7.4340; Blagosklonny MV, 2011, ONCOTARGET, V2, P1352; Blagosklonny M…	80	49	49	0	4	TAYLOR & FRANCIS INC	PHILADELPHIA	530 WALNUT STREET, STE 850, PHILADELPHIA, PA 19106 USA	1538-4101	1551-4005		CELL CYCLE	Cell Cycle		2016	15	13
J	Munir, H; Jones, JO; Janowitz, T; Hoffmann, M; Euler, M; Martins, CP; Welsh, SJ; Shields, JD				Munir, Hafsa; Jones, James O.; Janowitz, Tobias; Hoffmann, Markus; Euler, Maximilien; Martins, Carla P.; Welsh, Sarah J.; Shields, Jacqueline D.			Stromal-driven and Amyloid beta-dependent induction of neutrophil extracellular traps modulates tumor growth	NATURE COMMUNICATIONS			English	Article							LYMPHOCYTE RATIO; DNA TRAPS; CANCER; CELLS; INHIBITION; RELEASE; MOUSE; CHEMOTHERAPY; MACROPHAGES; METABOLISM	Tumors consist of cancer cells and a network of non-cancerous stroma. Cancer-associated fibroblasts (CAF) are known to support tumorigenesis, and are emerging as immune modulators. Neutrophils release histone-bound nuclear DNA and cytotoxic granules as extracellular traps (NET). Here we show that CAFs induce NET formation within the tumor and systemically in the blood and bone marrow. These tumor…	[Munir, Hafsa; Jones, James O.; Martins, Carla P.; Shields, Jacqueline D.] Univ Cambridge, Hutchison MRC Res Ctr, MRC Canc Unit, Box 197 Cambridge Biomed Campus, Cambridge CB2 0XZ, England; [Jones, James O.; Welsh, Sarah J.] Cambridge Univ Hosp NHS Fdn Trust, Dept Oncol, Cambridge Biomed Campus,Hills Rd, Cambridge CB2 0QQ, England; [Janowitz, Tobias] Cold Spring Harbor Lab, New York, NY 11724 USA…		Shields, JD (通讯作者)，Univ Cambridge, Hutchison MRC Res Ctr, MRC Canc Unit, Box 197 Cambridge Biomed Campus, Cambridge CB2 0XZ, England.	js970@mrc-cu.cam.ac.uk		Hoffmann, Markus/0000-0001-9698-9922; Shields, Jacqueline/0000-0003-2153-9710	Medical Research Council; Cancer Research UK [C42738, A24868]; Cold Spring Harbor Laboratory (CSHL); Pershing Square Foundation; US National Institute of Health [5P30CA045508-31]; German Research Foundation (DFG) [CRC1181-C03]; MRC Clinical Academic Research partnership grant [G101982]; Northwell Health	Medical Research Council(UK Research & Innovation (UKRI)Medical Research Council UK (MRC)European Commission); Cancer Research UK(Cancer Research UK); Cold Spring Harbor Laboratory (CSHL); Pershing Square Foundation; US National Institute of Health(United States Department of Health & Human ServicesNational Institutes of Health (NIH) - USA); German Research Foundation (DFG)(German Research Founda…	The authors would like to thank the staff at the ARES and CRUK Cambridge Institute animal facility for assistance with in vivo experiments, members of the CIMR flow cytometry core for assistance with flow cytometry applications, the Munos-Espin lab at the Hutchison/MRC Research Centre, the University of Cambridge for kindly providing the murine lung tumor sections, and Professor David Tuveson (Co…	Acerbi I, 2015, INTEGR BIOL-UK, V7, P1120, DOI 10.1039/c5ib00040h; Albrengues J, 2018, SCIENCE, V361, P1353, DOI 10.1126/science.aao4227; Arelaki S, 2016, PLOS ONE, V11, DOI 10.1371/journal.pone.0154484; Azevedo EPC, 2012, J BIOL CHEM, V287, P37206, DOI 10.1074/jbc.M112.369942; Baik SH, 2014, NEUROBIOL AGING, V35, P1286, DOI 10.1016/j.neurobiolaging.2014.01.003; Bamberger ME, 2003, J NEUROSCI, V2…	75	22	22	1	8	NATURE PORTFOLIO	BERLIN	HEIDELBERGER PLATZ 3, BERLIN, 14197, GERMANY	2041-1723			NAT COMMUN	Nat. Commun.	JAN 29	2021	12	1
J	Wang, X; Niu, J; Li, J; Shen, XM; Shen, SC; Straubinger, RM; Qu, J				Wang, Xue; Niu, Jin; Li, Jun; Shen, Xiaomeng; Shen, Shichen; Straubinger, Robert M.; Qu, Jun			Temporal Effects of Combined Birinapant and Paclitaxel on Pancreatic Cancer Cells Investigated via Large-Scale, Ion-Current-Based Quantitative Proteomics (IonStar)	MOLECULAR & CELLULAR PROTEOMICS			English	Article							MESSENGER-RNA; CYCLE ARREST; NF-KB; PROTEIN; APOPTOSIS; METABOLISM; EXPRESSION; PATHWAY; MITOCHONDRIA; ADENOCARCINOMA	Despite decades of effort, pancreatic adenocarcinoma (PDAC) remains an intractable clinical challenge. An insufficient understanding of mechanisms underlying tumor cell responses to chemotherapy contributes significantly to the lack of effective treatment regimens. Here, paclitaxel, a first-line chemotherapeutic agent, was observed to interact synergistically with birinapant, a second mitochondri…	[Wang, Xue; Straubinger, Robert M.; Qu, Jun] Roswell Pk Canc Inst, Dept Cell Stress Biol, Buffalo, NY 14263 USA; [Wang, Xue; Li, Jun; Shen, Xiaomeng; Shen, Shichen; Straubinger, Robert M.; Qu, Jun] New York State Ctr Excellence Bioinformat & Life, New York, NY 14203 USA; [Niu, Jin; Straubinger, Robert M.; Qu, Jun] SUNY Buffalo, Dept Pharmaceut Sci, 318 Kapoor Hall, Buffalo, NY 14214 USA; [Shen, X…		Qu, J (通讯作者)，SUNY Buffalo, Dept Pharmaceut Sci, 318 Kapoor Hall, Buffalo, NY 14214 USA.	junqu@buffalo.edu	wang, xue/AAA-5490-2020	wang, xue/0000-0002-5267-6083; Niu, Jin/0000-0003-4960-1598	NIH [AI129518, GM121174, AI125746, CA168454, CA198096, HD071594, P30CA016056]; Center of Protein Therapeutics Industrial Award; NIH CTSA award [UL1TR001412]; EUNICE KENNEDY SHRIVER NATIONAL INSTITUTE OF CHILD HEALTH & HUMAN DEVELOPMENT [U54HD071594] Funding Source: NIH RePORTER; NATIONAL CANCER INSTITUTE [R01CA198096, P30CA016056, R21CA168454] Funding Source: NIH RePORTER; NATIONAL CENTER FOR ADV…	NIH(United States Department of Health & Human ServicesNational Institutes of Health (NIH) - USA); Center of Protein Therapeutics Industrial Award; NIH CTSA award(United States Department of Health & Human ServicesNational Institutes of Health (NIH) - USA); EUNICE KENNEDY SHRIVER NATIONAL INSTITUTE OF CHILD HEALTH & HUMAN DEVELOPMENT(United States Department of Health & Human ServicesNational Ins…	This work is supported, in part, by NIH grants AI129518 (JQ), GM121174 (JQ), AI125746(JQ), CA168454 (RMS), CA198096 (RMS), and HD071594 (JQ), a Center of Protein Therapeutics Industrial Award (JQ), and by an NIH CTSA award UL1TR001412 (RMS, JQ).; This work utilized shared core resources supported by NIH grant P30CA016056 to Roswell Park Comprehensive Cancer Center.	An B, 2015, ANAL CHEM, V87, P4023, DOI 10.1021/acs.analchem.5b00350; ARIENS EJ, 1957, PHARMACOL REV, V9, P218; Arora R, 2015, ONCOTARGET, V6, P662, DOI 10.18632/oncotarget.2689; Au JLS, 1999, AAPS PHARMSCI, V1; Benetatos CA, 2014, MOL CANCER THER, V13, P867, DOI 10.1158/1535-7163.MCT-13-0798; Carracedo A, 2013, NAT REV CANCER, V13, P227, DOI 10.1038/nrc3483; Castedo M, 2002, CELL DEATH DIFFER, V9…	73	12	13	1	8	AMER SOC BIOCHEMISTRY MOLECULAR BIOLOGY INC	BETHESDA	9650 ROCKVILLE PIKE, BETHESDA, MD 20814-3996 USA	1535-9476	1535-9484		MOL CELL PROTEOMICS	Mol. Cell. Proteomics	APR	2018	17	4
J	Jiang, ZH; Wang, XH; Li, J; Yang, HM; Lin, X				Jiang, Zhonghua; Wang, Xiaohong; Li, Jing; Yang, Hongmei; Lin, Xin			Aldolase A as a prognostic factor and mediator of progression via inducing epithelial-mesenchymal transition in gastric cancer	JOURNAL OF CELLULAR AND MOLECULAR MEDICINE			English	Article						ALDOA; epithelial-mesenchymal transition; gastric cancer; survival analysis	PANCREATIC-CANCER; GLUCOSE-METABOLISM; COLORECTAL-CANCER; POOR-PROGNOSIS; HYPOXIA; TUMORS; FACTOR-1-ALPHA; METASTASIS; PROMOTES; CELLS	Glycolysis is regarded as the hallmark of cancer development and progression, which involves a multistep enzymatic reaction. This study aimed to explore the clinicopathological significance and potential role of glycolytic enzyme aldolase A (ALDOA) in the carcinogenesis and progression of gastric cancer (GC). ALDOA was screened from three paired liver metastasis tissues and primary GC tissues and…	[Jiang, Zhonghua; Yang, Hongmei] First Peoples Hosp Yancheng, Dept Gastroenterol, Yancheng, Peoples R China; [Wang, Xiaohong] Xuzhou Med Univ, Affiliated Hosp 2, Dept Gastroenterol, Xuzhou, Jiangsu, Peoples R China; [Li, Jing] Fudan Univ, Huashan Hosp, Dept Cyberknife, Shanghai, Peoples R China; [Lin, Xin] First Peoples Hosp Wujiang Dist, Dept Digest Endoscopy, Suzhou, Peoples R China		Jiang, ZH; Yang, HM (通讯作者)，First Peoples Hosp Yancheng, Dept Gastroenterol, Yancheng, Peoples R China.	jiangzhonghua1982@163.com; 196206yhm@163.com						Cui JJ, 2014, CLIN CANCER RES, V20, P2595, DOI 10.1158/1078-0432.CCR-13-2407; DeBerardinis RJ, 2008, CELL METAB, V7, P11, DOI 10.1016/j.cmet.2007.10.002; Denko NC, 2008, NAT REV CANCER, V8, P705, DOI 10.1038/nrc2468; Dong CF, 2013, CANCER CELL, V23, P316, DOI 10.1016/j.ccr.2013.01.022; Galizia G, 2017, PLOS ONE, V12, DOI 10.1371/journal.pone.0173619; Garber K, 2006, SCIENCE, V312, P1158, DOI 10.1…	28	13	14	0	2	WILEY	HOBOKEN	111 RIVER ST, HOBOKEN 07030-5774, NJ USA		1582-4934		J CELL MOL MED	J. Cell. Mol. Med.	SEP	2018	22	9
J	Tauler, J; Mulshine, JL				Tauler, Jordi; Mulshine, James L.			Combination Therapy of PPAR gamma Ligands and Inhibitors of Arachidonic Acid in Lung Cancer	PPAR RESEARCH			English	Review							ACTIVATED-RECEPTOR-GAMMA; CELL-CYCLE ARREST; ANTIINFLAMMATORY DRUGS; ANTITUMOR-ACTIVITY; PANCREATIC-CANCER; CYCLOOXYGENASE-2 INHIBITOR; DUAL INHIBITION; GENE-EXPRESSION; RETINOIC ACID; GROWTH ARREST	Lung cancer is the leading cause of cancer death in the United States and five-year survival remains low. Numerous studies have shown that chronic inflammation may lead to progression of carcinogenesis. As a result of inflammatory stimulation, arachidonic acid ( AA) metabolism produces proliferation mediators through complex and dynamic interactions of the products of the LOX/COX enzymes. One imp…	[Tauler, Jordi; Mulshine, James L.] Rush Univ, Med Ctr, Dept Internal Med, Sect Med Oncol, Chicago, IL 60612 USA		Tauler, J (通讯作者)，Rush Univ, Med Ctr, Dept Internal Med, Sect Med Oncol, Chicago, IL 60612 USA.	jordi_tauler@rush.edu						Achiwa H, 1999, CLIN CANCER RES, V5, P1001; Albrecht W, 2008, DRUG METAB DISPOS, V36, P894, DOI 10.1124/dmd.108.020347; Avis I, 2001, FASEB J, V15, P2007, DOI 10.1096/fj.00-0866fje; Avis I, 2005, CANCER RES, V65, P4181, DOI 10.1158/0008-5472.CAN-04-3441; Avis IM, 1996, J CLIN INVEST, V97, P806, DOI 10.1172/JCI118480; Baetz T, 2007, INVEST NEW DRUG, V25, P217, DOI 10.1007/s10637-006-9021-8; Ballaz…	91	4	4	0	3	HINDAWI LTD	LONDON	ADAM HOUSE, 3RD FLR, 1 FITZROY SQ, LONDON, W1T 5HF, ENGLAND	1687-4757	1687-4765		PPAR RES	PPAR Res.		2008	2008
J	Smolarz, K; Krause, BJ; Graner, FP; Wagner, FM; Hultsch, C; Bacher-Stier, C; Sparks, RB; Ramsay, S; Fels, LM; Dinkelborg, LM; Schwaiger, M				Smolarz, Kamilla; Krause, Bernd Joachim; Graner, Frank-Philipp; Wagner, Franziska Martina; Hultsch, Christina; Bacher-Stier, Claudia; Sparks, Richard B.; Ramsay, Susan; Fels, Lueder M.; Dinkelborg, Ludger M.; Schwaiger, Markus			(S)-4-(3-F-18-Fluoropropyl)-L-Glutamic Acid: An F-18-Labeled Tumor-Specific Probe for PET/CT Imaging-Dosimetry	JOURNAL OF NUCLEAR MEDICINE			English	Article						PET; radiation dosimetry; FSPG; oncology	GLUTAMINE-METABOLISM; RADIATION-DOSIMETRY	The glutamic acid derivative (S)-4-(3-F-18-Fluoropropyl)-L-glutamic acid (F-18-FSPG, alias BAY 94-9392), a new PET tracer for the detection of malignant diseases, displayed promising results in non-small cell lung cancer patients. The aim of this study was to provide dosimetry estimates for F-18-FSPG based on human whole-body PET/CT measurements. Methods: F-18-FSPG was prepared by a fully automat…	[Smolarz, Kamilla; Krause, Bernd Joachim; Graner, Frank-Philipp; Wagner, Franziska Martina; Schwaiger, Markus] Tech Univ Munich, Klinikum Rechts Isar, Nukl Med Klin & Poliklin, D-81675 Munich, Germany; [Hultsch, Christina; Bacher-Stier, Claudia; Fels, Lueder M.; Dinkelborg, Ludger M.] Bayer Healthcare, Berlin, Germany; [Sparks, Richard B.; Ramsay, Susan] CDE Dosimetry Serv Inc, Knoxville, TN USA;…		Smolarz, K (通讯作者)，Tech Univ Munich, Klinikum Rechts Isar, Nukl Med Klin & Poliklin, Ismaninger Str 22, D-81675 Munich, Germany.	kamilla.smolarz@tum.de		schwaiger, markus/0000-0002-2305-7144	Bayer HealthCare	Bayer HealthCare(Bayer AGBayer Healthcare Pharmaceuticals)	The costs of publication of this article were defrayed in part by the payment of page charges. Therefore, and solely to indicate this fact, this article is hereby marked "advertisement" in accordance with 18 USC section 1734. The study was sponsored by Bayer HealthCare. No other potential conflict of interest relevant to this article was reported.	Baek S, 2012, CLIN CANCER RES, V18, P5427, DOI 10.1158/1078-0432.CCR-12-0214; BANNAI S, 1980, J BIOL CHEM, V255, P2372; BERGSTROM J, 1974, J APPL PHYSIOL, V36, P693, DOI 10.1152/jappl.1974.36.6.693; Berndt M, 2010, Patent No. [WO 2011/060887, 2011060887]; DeBerardinis RJ, 2007, P NATL ACAD SCI USA, V104, P19345, DOI 10.1073/pnas.0709747104; DeGrado TR, 2002, J NUCL MED, V43, P92; *ICRP, 1998, ICR…	20	25	25	0	9	SOC NUCLEAR MEDICINE INC	RESTON	1850 SAMUEL MORSE DR, RESTON, VA 20190-5316 USA	0161-5505	1535-5667		J NUCL MED	J. Nucl. Med.	JUN 1	2013	54	6
J	Nalbantoglu, S; Karadag, A				Nalbantoglu, Sinem; Karadag, Abdullah			Metabolomics bridging proteomics along metabolites/oncometabolites and protein modifications: Paving the way toward integrative multiomics	JOURNAL OF PHARMACEUTICAL AND BIOMEDICAL ANALYSIS			English	Review						PTMs; Metabolite; Oncometabolite; Systems biology; Proteomics; Metabolomics; Integrative multiomics; Reprogramming cancer metabolism	PANCREATIC DUCTAL ADENOCARCINOMA; RNA INTERFERENCE THERAPY; POSTTRANSLATIONAL MODIFICATIONS; MASS-SPECTROMETRY; LYSINE SUCCINYLATION; DIMETHYL FUMARATE; PERIPHERAL-BLOOD; ANALYSIS REVEALS; PHYLOGENETIC ANALYSIS; SOMATIC MUTATIONS	Systems biology adopted functional and integrative multiomics approaches enable to discover the whole set of interacting regulatory components such as genes, transcripts, proteins, metabolites, and metabolite dependent protein modifications. This interactome build up the midpoint of protein-protein/PTM, protein-DNA/RNA, and protein-metabolite network in a cell. As the key drivers in cellular meta…	[Nalbantoglu, Sinem; Karadag, Abdullah] TUBITAK Marmara Res Ctr, Gene Engn & Biotechnol Inst, Mol, Oncol Lab, Kocaeli, Turkey		Nalbantoglu, S (通讯作者)，TUBITAK Marmara Res Ctr, Gene Engn & Biotechnol Inst, Mol, Oncol Lab, Kocaeli, Turkey.	nalbantoglusinem@gmail.com			TUBITAK ARDEB [115S113/ARDEB1003]	TUBITAK ARDEB(Turkiye Bilimsel ve Teknolojik Arastirma Kurumu (TUBITAK))	The authors would like to thank TUBITAK ARDEB for funding the ongoing Project; 115S113/ARDEB1003.	Abu-Asab M, 2006, J PROTEOME RES, V5, P2236, DOI 10.1021/pr0504485; Achyuthan KE, 2017, METABOLITES, V7, DOI 10.3390/metabo7030039; Adamski J, 2013, CURR OPIN BIOTECH, V24, P39, DOI 10.1016/j.copbio.2012.10.003; Ahmadi-Beni R, 2019, IRAN J NEUROL, V18, P127; Ali I, 2018, CHEM REV, V118, P340, DOI 10.1021/acs.chemrev.7b00181; All Us Res Program Investigators, 2019, NEW ENGL J MED, V381, P668, DOI …	296	1	1	4	17	ELSEVIER	AMSTERDAM	RADARWEG 29, 1043 NX AMSTERDAM, NETHERLANDS	0731-7085	1873-264X		J PHARMACEUT BIOMED	J. Pharm. Biomed. Anal.	MAY 30	2021	199
J	Kamalapuram, SK; Kanwar, RK; Kanwar, JR				Kamalapuram, Sishir K.; Kanwar, Rupinder K.; Kanwar, Jagat R.			Nanotheranostic Based Iron Oxide (Fe3O4) Saturated Lactoferrin Nanocapsules for Colonic Adenocarcinoma	JOURNAL OF BIOMEDICAL NANOTECHNOLOGY			English	Article						Multimodal Nanomedicine; Iron Oxide; Lactoferrin; Adenocarcinoma; Nanotheranostic; Imaging; Nanocapsules	DRUG-DELIVERY; IN-VIVO; MAGNETIC NANOPARTICLES; LIPOPROTEIN RECEPTOR; PANCREATIC-CANCER; TARGETED DELIVERY; ORAL DELIVERY; BREAST-CANCER; CELLS; NANOCARRIERS	Efficient early detection of cancer and its simultaneous therapy can improve the survival of cancer patients significantly. Recently there is great interest for the development of nanotheranostic systems with multimodal live real-time imaging ability. Novel multimodal multifunctional iron oxide (Fe3O4) saturated lactoferrin (FebLf) nanocapsules/nanocarriers (FebLf NCs) nanoformulation was fabrica…	[Kamalapuram, Sishir K.; Kanwar, Rupinder K.; Kanwar, Jagat R.] Deakin Univ, Fac Hlth, Ctr Mol & Med Res C MMR, Strateg Res Ctr,Sch Med SoM,Nanomed Lab Immunol &, Waurn Ponds, Vic 3217, Australia		Kanwar, JR (通讯作者)，Deakin Univ, Fac Hlth, Ctr Mol & Med Res C MMR, Strateg Res Ctr,Sch Med SoM,Nanomed Lab Immunol &, Waurn Ponds, Vic 3217, Australia.	jagat.kanwar@deakin.edu.au		Kumar Ph.D, Dr.Sishir/0000-0002-3481-6417	Australia-India Strategic Research Fund (AISRF) [BF030016, BF060042]; National Health and Medical Research Council (NHMRC) [APP1050286]	Australia-India Strategic Research Fund (AISRF)(Australian GovernmentDepartment of Industry, Innovation and Science); National Health and Medical Research Council (NHMRC)(National Health and Medical Research Council (NHMRC) of Australia)	The authors would like to thank the Australia-India Strategic Research Fund (AISRF, BF030016 and BF060042) and National Health and Medical Research Council (NHMRC, APP1050286) for providing the funding for this project.	Garcia-Montoya IA, 2012, BBA-GEN SUBJECTS, V1820, P226, DOI 10.1016/j.bbagen.2011.06.018; Ahmad N, 2012, FEBS J, V279, P4361, DOI 10.1111/febs.12026; Ahmed N, 2012, DRUG DISCOV TODAY, V17, P928, DOI 10.1016/j.drudis.2012.03.010; Ashokan A, 2013, BIOMATERIALS, V34, P7143, DOI 10.1016/j.biomaterials.2013.05.077; Camp ER, 2013, CANCER GENE THER, V20, P222, DOI 10.1038/cgt.2013.9; Cengelli F, 2010, N…	62	8	8	2	25	AMER SCIENTIFIC PUBLISHERS	VALENCIA	26650 THE OLD RD, STE 208, VALENCIA, CA 91381-0751 USA	1550-7033	1550-7041		J BIOMED NANOTECHNOL	J. Biomed. Nanotechnol.	SEP	2016	12	9
J	Cha, JH; Jeong, Y; Oh, AR; Lee, SB; Hong, SS; Kim, K				Cha, Jong-Ho; Jeong, Yelin; Oh, Ah-Reum; Lee, Sang Bae; Hong, Soon-Sun; Kim, KyeongJin			Emerging roles of PHLPP phosphatases in metabolism	BMB REPORTS			English	Review						Metabolic diseases; PHLPP1; PHLPP2; Substrates	P70 S6 KINASE; INSULIN-RESISTANCE; TUMOR-SUPPRESSOR; CELL MOTILITY; AKT ACTIVITY; FATTY LIVER; PROTEIN; DOMAIN; MTOR; DEGRADATION	Over the last decades, research has focused on the role of pleck-strin homology (PH) domain leucine-rich repeat protein phosphatases (PHLPPs) in regulating cellular signaling via PI3K/Akt inhibition. The PKB/Alct signaling imbalances are associated with a variety of illnesses, including various types of cancer, inflammatory response, insulin resistance, and diabetes, demonstrating the relevance o…	[Cha, Jong-Ho; Jeong, Yelin; Oh, Ah-Reum; Hong, Soon-Sun; Kim, KyeongJin] Inha Univ, Coll Med, Dept Biomed Sci, Incheon 22212, South Korea; [Cha, Jong-Ho; Jeong, Yelin; Oh, Ah-Reum; Hong, Soon-Sun; Kim, KyeongJin] Inha Univ, Program Biomed Sci & Engn, Incheon 22212, South Korea; [Jeong, Yelin; Oh, Ah-Reum; Hong, Soon-Sun; Kim, KyeongJin] Inha Univ, Coll Med, Res Ctr Controlling Intercellular Comm…		Kim, K (通讯作者)，Inha Univ, Coll Med, Dept Biomed Sci, Incheon 22212, South Korea.; Kim, K (通讯作者)，Inha Univ, Program Biomed Sci & Engn, Incheon 22212, South Korea.; Kim, K (通讯作者)，Inha Univ, Coll Med, Res Ctr Controlling Intercellular Commun RCIC, Incheon 22212, South Korea.	kimkj@inha.ac.kr		LEE, SANG BAE/0000-0002-4031-8051	National Research Foundation (NRF) - Korea government (MSIT) [2020R1C1C1005631, 2020R1C1C1014281, 2021R1A5A8029876, 2020R1C1C1004015, 2021R1A5A2031612]; INHA UNIVERSITY Research Grant	National Research Foundation (NRF) - Korea government (MSIT); INHA UNIVERSITY Research Grant	This work was supported by the National Research Foundation (NRF) grant funded by the Korea government (MSIT) (No. 2020R1C1C1005631 to JHC, 2020R1C1C1014281 to SBL, 2021R1A5A8029876 to SBL, 2020R1C1C1004015 to KK and 2021R1A5A2031612 to SSH and KK) and INHA UNIVERSITY Research Grant (JHC and KK).	Andreozzi F, 2011, DIABETOLOGIA, V54, P1879, DOI 10.1007/s00125-011-2116-6; Araujo AR, 2018, LIVER INT, V38, P47, DOI 10.1111/liv.13643; Aviv Y, 2010, CIRC RES, V107, P448, DOI 10.1161/CIRCRESAHA.110.225896; Baffi TR, 2021, ANNU REV PHARMACOL, V61, P723, DOI 10.1146/annurev-pharmtox-031820-122108; Baffi TR, 2019, MOL CELL, V74, P378, DOI 10.1016/j.molcel.2019.02.018; Behera S, 2018, BBA-MOL BASIS…	67	0	0	1	1	KOREAN SOCIETY BIOCHEMISTRY & MOLECULAR BIOLOGY	SEOUL	KOREA SCIENCE & TECHNOLOGY CENTER, # 801, 635-4 , YEOKSAM-DONG, KANGNAM-KU, SEOUL, 135-703, SOUTH KOREA	1976-6696	1976-670X		BMB REP	BMB Rep.	SEP 30	2021	54	9
J	Arnelo, U; Permert, J; Larsson, J; Reidelberger, RD; Arnelo, C; Adrian, TE				Arnelo, U; Permert, J; Larsson, J; Reidelberger, RD; Arnelo, C; Adrian, TE			Chronic low dose islet amyloid polypeptide infusion reduces food intake, but does not influence glucose metabolism, in unrestrained conscious rats: Studies using a novel aortic catheterization technique	ENDOCRINOLOGY			English	Article							GENE-RELATED PEPTIDE; INSULIN RESISTANCE INVIVO; SKELETAL-MUSCLE; PANCREATIC-CANCER; AMYLIN; PLASMA; GLUCAGON; HYPOCALCEMIA; INJECTIONS; INDUCTION	Islet amyloid polypeptide (IAPP) is a 37-amino acid polypeptide coproduced with insulin in the beta-cells of the pancreatic islets. The physiological effects of IAPP have not been established. Although effects on glucose metabolism are seen only at pharmacological doses both in. vitro and in vivo, effects on food intake have been shown at near-physiological concentrations. The aim of the present …	HUDDINGE UNIV HOSP,KAROLINSKA INST,DEPT SURG,ARVID WRETLIND LAB METAB RES,S-14186 HUDDINGE,SWEDEN; CREIGHTON UNIV,SCH MED,DEPT BIOMED SCI,OMAHA,NE 68178; DEPT VET AFFAIRS MED CTR,RES SERV 151,OMAHA,NE 68105				Adrian, Thomas E/D-8484-2012		NATIONAL CANCER INSTITUTE [R01CA044799] Funding Source: NIH RePORTER; NCI NIH HHS [R01-CA-44799] Funding Source: Medline	NATIONAL CANCER INSTITUTE(United States Department of Health & Human ServicesNational Institutes of Health (NIH) - USANIH National Cancer Institute (NCI)); NCI NIH HHS(United States Department of Health & Human ServicesNational Institutes of Health (NIH) - USANIH National Cancer Institute (NCI))		Arnelo U, 1996, SCAND J GASTROENTERO, V31, P83, DOI 10.3109/00365529609031632; ARNELO U, AM J PHYSIOL, V271, pR1654; BOUALI SM, 1995, REGUL PEPTIDES, V56, P167, DOI 10.1016/0167-0115(95)00009-Z; BRETHERTONWATT D, 1992, J CLIN ENDOCR METAB, V74, P1032, DOI 10.1210/jc.74.5.1032; BUTLER PC, 1990, DIABETES, V39, P752, DOI 10.2337/diabetes.39.6.752; CHANCE WT, 1991, BRAIN RES, V539, P352, DOI 10.1016/…	37	18	18	0	1	ENDOCRINE SOC	BETHESDA	4350 EAST WEST HIGHWAY SUITE 500, BETHESDA, MD 20814-4110	0013-7227			ENDOCRINOLOGY	Endocrinology	OCT	1997	138	10
J	Choi, S; Kim, S; Park, J; Lee, SE; Kim, C; Kang, D				Choi, Soohee; Kim, Suree; Park, Jiyoung; Lee, Seung Eun; Kim, Chaewon; Kang, Dongmin			Diclofenac: A Nonsteroidal Anti-Inflammatory Drug Inducing Cancer Cell Death by Inhibiting Microtubule Polymerization and Autophagy Flux	ANTIOXIDANTS			English	Article						diclofenac; autophagy; microtubule depolymerization; cell death; combination cancer therapy	GOLGI FRAGMENTATION; TAXOL; DEGRADATION; MECHANISMS; DYNAMICS; PATTERNS; SYSTEM; AGENTS; NSAIDS; GROWTH	Diclofenac, a nonsteroidal anti-inflammatory drug (NSAID) used to treat inflammatory diseases induces cellular toxicity by increasing the production of reactive oxygen species (ROS) and impairing autophagic flux. In this study, we investigated whether diclofenac induces cancer cell death and the mechanism by which diclofenac causes cell death. We observed that diclofenac induces mitotic arrest wi…	[Choi, Soohee; Kim, Suree; Park, Jiyoung; Lee, Seung Eun; Kim, Chaewon; Kang, Dongmin] Ewha Womans Univ, Fluorescence Core Imaging Ctr, Dept Life Sci, Seoul 03760, South Korea		Kang, D (通讯作者)，Ewha Womans Univ, Fluorescence Core Imaging Ctr, Dept Life Sci, Seoul 03760, South Korea.	mhoiing@naver.com; kimsuree@hanmail.net; jypark89@ewhain.net; sky960425@naver.com; kcw4269@naver.com; dkang@ewha.ac.kr		Kang, Dongmin/0000-0001-5997-625X; park, jiyoung/0000-0003-1846-2652; Kim, Suree/0000-0003-1800-4969	National Research Foundation of Korea [2021R1A6A1A10039823]; Korea Basic Science Institute (National Research Facilities and Equipment Center) - Ministry of Education [2019R1A6C1010020, 2021R1A6C103A408]	National Research Foundation of Korea(National Research Foundation of Korea); Korea Basic Science Institute (National Research Facilities and Equipment Center) - Ministry of Education	This research was funded by grants from the National Research Foundation of Korea (2021R1A6A1A10039823) and from the Korea Basic Science Institute (National Research Facilities and Equipment Center) funded by the Ministry of Education (2019R1A6C1010020 and 2021R1A6C103A408).	Amaravadi RK, 2007, J CLIN INVEST, V117, P326, DOI 10.1172/JCI28833; APLIN A, 1992, J CELL PHYSIOL, V152, P458, DOI 10.1002/jcp.1041520304; Ariosa AR, 2016, J MOL MED, V94, P1217, DOI 10.1007/s00109-016-1461-9; ARNAL I, 1995, CURR BIOL, V5, P900, DOI 10.1016/S0960-9822(95)00180-1; Arnoult D, 2007, TRENDS CELL BIOL, V17, P6, DOI 10.1016/j.tcb.2006.11.001; Axe EL, 2008, J CELL BIOL, V182, P685, DOI…	78	0	0	2	2	MDPI	BASEL	ST ALBAN-ANLAGE 66, CH-4052 BASEL, SWITZERLAND		2076-3921		ANTIOXIDANTS-BASEL	Antioxidants	MAY	2022	11	5
J	Peng, B; Liu, XM; Tseng, HR; Li, LL; Wang, H				Peng, Bo; Liu, Xiu-Mei; Tseng, Hsian-Rong; Li, Li-Li; Wang, Hao			A ratiometric photoacoustic imaging approach for semi-quantitative determination of aggregation efficiency in vivo	NANOSCALE			English	Article							CIRCULAR-DICHROISM; CELLS	In vivo self-assembly not only endows dynamic supramolecules with various biological functions, but also realizes metabolic differences, and improves the level of diagnosis and treatment. However, the method of measuring aggregation efficiency in vivo is still challenging. In this work, we first proposed a ratiometric photoacoustic imaging method to measure the aggregation efficiency of molecules…	[Peng, Bo; Liu, Xiu-Mei; Li, Li-Li; Wang, Hao] Natl Ctr Nanosci & Technol NCNST, CAS Ctr Excellence Nanosci, Lab Biomed Effects Nanomat & Nanosafety, 11 Beiyitiao, Beijing 100190, Peoples R China; [Tseng, Hsian-Rong] Univ Calif Los Angeles, Dept Mol & Med Pharmacol, Calif NanoSyst Inst, Crump Inst Mol Imaging, Los Angeles, CA 90095 USA		Li, LL (通讯作者)，Natl Ctr Nanosci & Technol NCNST, CAS Ctr Excellence Nanosci, Lab Biomed Effects Nanomat & Nanosafety, 11 Beiyitiao, Beijing 100190, Peoples R China.	lill@nanoctr.cn	Li, Li-Li/AFC-5708-2022	Li, Li-Li/0000-0002-9793-3995; Tseng, Hsian-Rong/0000-0003-0942-5905	National Natural Science Foundation of China [31671028, 51873045]; Youth Innovation Promotion CAS [2017053]; International Partnership Program of Chinese Academy of Sciences [GJHZ1541]	National Natural Science Foundation of China(National Natural Science Foundation of China (NSFC)); Youth Innovation Promotion CAS; International Partnership Program of Chinese Academy of Sciences	This work was supported by the National Natural Science Foundation of China (31671028 and 51873045), Youth Innovation Promotion CAS (2017053) and International Partnership Program of Chinese Academy of Sciences (GJHZ1541).	An HW, 2019, NAT COMMUN, V10, DOI 10.1038/s41467-019-12848-5; Avvakumova S, 2014, BIOCONJUGATE CHEM, V25, P1381, DOI 10.1021/bc500202b; Barman T. E., 1974, ENZYME HDB; Bunce SJ, 2019, SCI ADV, V5, DOI 10.1126/sciadv.aav8216; Chen C, 2019, ADV MATER, V31, DOI 10.1002/adma.201904914; Chen C, 2020, ADV MATER, V32, DOI 10.1002/adma.201806331; Chen Q, 2015, ADV MATER, V27, P6820, DOI 10.1002/adma.2015…	37	3	3	0	24	ROYAL SOC CHEMISTRY	CAMBRIDGE	THOMAS GRAHAM HOUSE, SCIENCE PARK, MILTON RD, CAMBRIDGE CB4 0WF, CAMBS, ENGLAND	2040-3364	2040-3372		NANOSCALE	Nanoscale	SEP 28	2020	12	36
J	Galvez-Peralta, M; Shi, ZQ; Chen, J; Miller, ML; Nebert, DW				Galvez-Peralta, Marina; Shi, Zhanquan; Chen, Jing; Miller, Marian L.; Nebert, Daniel W.			Oral benzo[a]pyrene in Cyp1a1/1b1(/) double-knockout mice: Microarray analysis during squamous cell carcinoma formation in preputial gland duct	INTERNATIONAL JOURNAL OF CANCER			English	Article						oral benzo[a]pyrene; CYP1 enzymes; Cyp1a1 gene; Cyp1b1 gene; squamous cell carcinoma; preputial gland duct; knockout mouse lines; mouse CYP3A59 enzyme; RAS-related oncogenes	POLYCYCLIC AROMATIC-HYDROCARBONS; TRANSCRIPTIONAL SIGNATURE; CYTOCHROME-P450 ENZYMES; SIGNALING PATHWAYS; PANCREATIC-CANCER; METABOLISM; MOUSE; RECEPTOR; ACTIVATION; PROTEIN	Benzo[a]pyrene (BaP) is a prototypical polycyclic aromatic hydrocarbon (PAH) found in combustion processes. Cytochrome P450 1A1 and 1B1 enzymes (CYP1A1, CYP1B1) and other enzymes can activate PAHs to reactive oxygenated intermediates involved in mutagenesis and tumor initiation; also, CYP1 enzymes can detoxify PAHs. Cyp1(+/+) wild-type (WT) and Cyp1b1(/) knockout mice receiving oral BaP (12.5 mg/…	[Nebert, Daniel W.] Univ Cincinnati, Dept Environm Hlth, Med Ctr, Cincinnati, OH 45267 USA; Univ Cincinnati, Ctr Environm Genet, Med Ctr, Cincinnati, OH 45267 USA		Nebert, DW (通讯作者)，Univ Cincinnati, Dept Environm Hlth, Med Ctr, POB 670056, Cincinnati, OH 45267 USA.	dan.nebert@uc.edu			NIH [R01 ES008147, R01 ES014403, T32 ES016646, P30 ES006096]; NATIONAL INSTITUTE OF ENVIRONMENTAL HEALTH SCIENCES [R01ES008147, R01ES014403, P30ES006096, T32ES016646] Funding Source: NIH RePORTER	NIH(United States Department of Health & Human ServicesNational Institutes of Health (NIH) - USA); NATIONAL INSTITUTE OF ENVIRONMENTAL HEALTH SCIENCES(United States Department of Health & Human ServicesNational Institutes of Health (NIH) - USANIH National Institute of Environmental Health Sciences (NIEHS))	Grant sponsor: NIH; Grant numbers: R01 ES008147, R01 ES014403, T32 ES016646, P30 ES006096	Alguacil J, 2003, INT J CANCER, V107, P635, DOI 10.1002/ijc.11431; Anderson KE, 2012, MOL CARCINOGEN, V51, P128, DOI 10.1002/mc.20794; BAUER E, 1995, CHEM RES TOXICOL, V8, P136, DOI 10.1021/tx00043a018; Bock KW, 2006, BIOCHEM PHARMACOL, V72, P393, DOI 10.1016/j.bcp.2006.01.017; Chakravarti D, 2008, MUTAT RES-GEN TOX EN, V649, P161, DOI 10.1016/j.mrgentox.2007.08.007; CONNEY AH, 1994, DRUG METAB R…	53	8	12	2	36	WILEY	HOBOKEN	111 RIVER ST, HOBOKEN 07030-5774, NJ USA	0020-7136	1097-0215		INT J CANCER	Int. J. Cancer	MAY 1	2013	132	9
J	Williams, MD; Mitchell, GM				Williams, Michael D.; Mitchell, Geraldine M.			MicroRNAs in Insulin Resistance and Obesity	EXPERIMENTAL DIABETES RESEARCH			English	Review							BETA-CELLS; SIGNALING PATHWAYS; LIPID-METABOLISM; EXPRESSION; GLUCOSE; ADIPOGENESIS; REVEALS; CANCER; GENE; OVEREXPRESSION	MicroRNAs (miRNAs) are a class of short, single-stranded non-protein coding gene products which can regulate the gene expression through post-transcriptional inhibition of messenger RNA (mRNA) translation. They are known to be involved in many essential biological processes including development, insulin secretion, and adipocyte differentiation. miRNAs are involved in complex metabolic processes,…	[Williams, Michael D.; Mitchell, Geraldine M.] OBrien Inst, Melbourne, Vic 3065, Australia; [Williams, Michael D.; Mitchell, Geraldine M.] Univ Melbourne, Dept Surg, St Vincents Hosp, Melbourne, Vic 3065, Australia; [Mitchell, Geraldine M.] Australian Catholic Univ, Fac Hlth Sci, Melbourne, Vic 3065, Australia		Williams, MD (通讯作者)，OBrien Inst, Melbourne, Vic 3065, Australia.	mwilliams.student@gmail.com			Australian Postgraduate Award; Research Governance Unit at St Vincent's Hospital, Melbourne	Australian Postgraduate Award(Australian Government); Research Governance Unit at St Vincent's Hospital, Melbourne	Michael Williams is a Ph.D. student and recipient of an Australian Postgraduate Award. This publication was funded by a Research Endowment Fund provided by the Research Governance Unit at St Vincent's Hospital, Melbourne. The O'Brien Institute acknowledges the Victorian State Government's Department of Innovation, Industry and Regional Development's Operational Infrastructure Support Program.	Akinci E, 2012, BIOCHEM J, V442, P539, DOI 10.1042/BJ20111678; Baroukh N, 2007, J BIOL CHEM, V282, P19575, DOI 10.1074/jbc.M611841200; Bartel DP, 2004, CELL, V116, P281, DOI 10.1016/S0092-8674(04)00045-5; BONNERWEIR S, 1988, DIABETES, V37, P616, DOI 10.2337/diabetes.37.5.616; Chen R, 2012, CELL, V148, P1293, DOI 10.1016/j.cell.2012.02.009; Chen X, 2008, CELL RES, V18, P997, DOI 10.1038/cr.2008.28…	67	106	110	0	2	HINDAWI LTD	LONDON	ADAM HOUSE, 3RD FLR, 1 FITZROY SQ, LONDON, W1T 5HF, ENGLAND	1687-5214	1687-5303		EXP DIABETES RES	Exp. Diabetes Res.		2012
J	Liu, K; Huang, J; Liu, J; Li, CF; Kroemer, G; Tang, DL; Kang, R				Liu, Ke; Huang, Jun; Liu, Jiao; Li, Changfeng; Kroemer, Guido; Tang, Daolin; Kang, Rui			HSP90 Mediates IFN gamma-Induced Adaptive Resistance to Anti-PD-1 Immunotherapy	CANCER RESEARCH			English	Article							CANCER-IMMUNOTHERAPY; ACQUIRED-RESISTANCE; INHIBITION; BLOCKADE; EXPRESSION; PROTEIN; PD-L1; METABOLISM; TARGET; CELLS	Constitutive or acquired resistance is a major problem limiting the clinical success of anticancer immunotherapies targeting the PD-1/PD-L1 interaction. Here, we report that the molecular chap-erone HSP90 is a key mediator of IFN gamma-induced adaptive immune resistance. An unbiased screen of 17 cancer cell lines or primary cancer cells identified novel metabolic agents, especially HSP90 inhibito…	[Liu, Ke] Cent South Univ, Xiangya Hosp 2, Dept Ophthalmol, Changsha, Peoples R China; [Huang, Jun] Cent South Univ, Xiangya Hosp 2, Dept Orthopaed, Changsha, Peoples R China; [Liu, Jiao] Guangzhou Med Univ, Affiliated Hosp 3, Guangzhou, Peoples R China; [Li, Changfeng] Jilin Univ, Dept Endoscopy Ctr, China Japan Union Hosp, Changchun, Jilin, Peoples R China; [Kroemer, Guido] Univ Paris, Sorbonne…		Liu, K (通讯作者)，Cent South Univ, Xiangya Hosp 2, Dept Ophthalmol, Changsha, Peoples R China.; Tang, DL; Kang, R (通讯作者)，UTSW, Dept Surg, Dallas, TX 75390 USA.	liukelc@csu.edu.cn; daolin.tang@utsouthwestern.edu; rui.kang@utsouthwestern.edu			National Natural Science Foundation of China [81872323, 82073299, 81772508, 81830048]	National Natural Science Foundation of China(National Natural Science Foundation of China (NSFC))	The authors thank Dave Primm (Department of Surgery, University of Texas Southwestern Medical Center) for his critical reading of the manuscript. They also thank the publicly available project of TCGA (http://portal.gdc.cancer.gov/), TIMER (http://timer.cistrome.org/), HPA (http://www.proteinatlas.org/), and GEPIA (http://gepia.cancer-pku.cn/index.html).C.Li and J. Liu are supported by a grant fr…	Amano S, 2020, BMC CANCER, V20, DOI 10.1186/s12885-020-07167-8; Andrejeva J, 2002, J VIROL, V76, P11379, DOI 10.1128/JVI.76.22.11379-11386.2002; Bekki S, 2020, PLOS ONE, V15, DOI 10.1371/journal.pone.0241002; Bian J, 2021, TRANSL GASTROENT HEP, V6, DOI 10.21037/tgh.2020.04.03; Blair AB, 2019, J CLIN INVEST, V129, P1742, DOI 10.1172/JCI124077; Casey SC, 2016, SCIENCE, V352, P227, DOI 10.1126/scien…	65	2	2	3	3	AMER ASSOC CANCER RESEARCH	PHILADELPHIA	615 CHESTNUT ST, 17TH FLOOR, PHILADELPHIA, PA 19106-4404 USA	0008-5472	1538-7445		CANCER RES	Cancer Res.	MAY 15	2022	82	10
J	Agrawal, S; Kandimalla, ER; Yu, D; Hollister, BA; Chen, SF; Dexter, DL; Alford, TL; Hill, B; Bailey, KS; Bono, CP; Knoerzer, DL; Morton, PA				Agrawal, S; Kandimalla, ER; Yu, D; Hollister, BA; Chen, SF; Dexter, DL; Alford, TL; Hill, B; Bailey, KS; Bono, CP; Knoerzer, DL; Morton, PA			Potentiation of antitumor activity of irinotecan by chemically modified oligonucleotides	INTERNATIONAL JOURNAL OF ONCOLOGY			English	Article						anticancer; combination therapy; oligonucleotides; prodrug; tumor xenografts	PROTEIN-KINASE-A; CANCER CELL-GROWTH; ANTISENSE OLIGODEOXYNUCLEOTIDES; COLORECTAL-CANCER; INHIBITION; EXPRESSION; THERAPEUTICS; CYTOTOXICITY; CPT-11	Go-administration of synthetic chemically modified oligonucleotides with irinotecan, a selective topoisomerase I inhibitor, provided a significant enhancement in the antitumor activity of irinotecan. The enhancement of antitumor activity of irinotecan with co-administration of chemically modified oligonucleotides was observed in several tumor models pancreatic cancer (Panc-1), colon cancer (HCT-1…	Hybridon Inc, Cambridge, MA 02139 USA; Piedmont Res Ctr, Morrisville, NC 27560 USA; Pharmacia Corp, Discovery Oncol Pharmacol, St Louis, MO 63198 USA		Agrawal, S (通讯作者)，Hybridon Inc, 345 Vassar St, Cambridge, MA 02139 USA.			Agrawal, Sudhir/0000-0003-4275-2510				Agrawal S, 2000, MOL MED TODAY, V6, P72, DOI 10.1016/S1357-4310(99)01638-X; Agrawal S, 1999, BBA-GENE STRUCT EXPR, V1489, P53, DOI 10.1016/S0167-4781(99)00141-4; Cersosimo RJ, 1998, ANN PHARMACOTHER, V32, P1324, DOI 10.1345/aph.17462; Chen LH, 1998, P NATL ACAD SCI USA, V95, P195, DOI 10.1073/pnas.95.1.195; Ferguson PJ, 1999, BRIT J PHARMACOL, V127, P1777, DOI 10.1038/sj.bjp.0702728; Gewirtz AM, …	21	12	15	0	4	PROFESSOR D A SPANDIDOS	ATHENS	1, S MERKOURI ST, EDITORIAL OFFICE,, ATHENS 116 35, GREECE	1019-6439			INT J ONCOL	Int. J. Oncol.	MAY	2001	18	5
J	Chen, ZX; Liu, MD; Guo, DK; Zou, MZ; Wang, SB; Cheng, H; Zhong, ZL; Zhang, XZ				Chen, Zhao-Xia; Liu, Miao-Deng; Guo, Deng-Ke; Zou, Mei-Zhen; Wang, Shi-Bo; Cheng, Han; Zhong, Zhenlin; Zhang, Xian-Zheng			A MSN-based tumor-targeted nanoplatform to interfere with lactate metabolism to induce tumor cell acidosis for tumor suppression and anti-metastasis	NANOSCALE			English	Article							PANCREATIC-CANCER; TRANSPORTER MCT4; LACTIC-ACIDOSIS; METFORMIN; GROWTH; REQUIREMENTS; EXPRESSION; HYPOXIA; EXPORT	Lactate, the main contributor to the acidic tumor microenvironment, not only promotes the proliferation of tumor cells, but also closely relates to tumor invasion and metastasis. Here, a tumor targeting nanoplatform, designated as Me&Flu@MSN@MnO2-FA, was fabricated for effective tumor suppression and anti-metastasis by interfering with lactate metabolism of tumor cells. Metformin (Me) and fluvast…	[Chen, Zhao-Xia; Liu, Miao-Deng; Guo, Deng-Ke; Zou, Mei-Zhen; Wang, Shi-Bo; Cheng, Han; Zhong, Zhenlin; Zhang, Xian-Zheng] Wuhan Univ, Key Lab Biomed Polymers, Minist Educ, Wuhan 430072, Peoples R China; Wuhan Univ, Dept Chem, Wuhan 430072, Peoples R China		Cheng, H; Zhang, XZ (通讯作者)，Wuhan Univ, Key Lab Biomed Polymers, Minist Educ, Wuhan 430072, Peoples R China.	chm128256@163.com; xz-zhang@whu.edu.cn			National Natural Science Foundation of China [51833007, 51573142, 51690152]	National Natural Science Foundation of China(National Natural Science Foundation of China (NSFC))	This work was supported by the National Natural Science Foundation of China (51833007, 51573142 and 51690152). All animal studies were approved by the Institutional Animal Care and Use Committee (IACUC) of the Animal Experiment Center of Wuhan University (Wuhan, China). All mouse experimental procedures were performed in accordance with the Regulations for the Administration of Affairs Concerning…	Abumanhal-Masarweh H, 2019, J CONTROL RELEASE, V296, P1, DOI 10.1016/j.jconrel.2019.01.004; Andersen AP, 2018, INT J CANCER, V142, P2529, DOI 10.1002/ijc.31276; Baek G, 2014, CELL REP, V9, P2233, DOI 10.1016/j.celrep.2014.11.025; Bisetto S, 2018, FRONT ONCOL, V8, DOI 10.3389/fonc.2018.00324; Chai XQ, 2015, SCI REP-UK, V5, DOI 10.1038/srep14404; DeFronzo R, 2016, METABOLISM, V65, P20, DOI 10.1016/…	42	17	16	29	145	ROYAL SOC CHEMISTRY	CAMBRIDGE	THOMAS GRAHAM HOUSE, SCIENCE PARK, MILTON RD, CAMBRIDGE CB4 0WF, CAMBS, ENGLAND	2040-3364	2040-3372		NANOSCALE	Nanoscale	FEB 7	2020	12	5
J	Tan, Q; Huang, Q; Ma, YL; Mao, KM; Yang, GH; Luo, P; Ma, GZ; Mei, PY; Jin, Y				Tan, Qi; Huang, Qi; Ma, Yan Ling; Mao, KaiMin; Yang, GuangHai; Luo, Ping; Ma, GuanZhou; Mei, PeiYuan; Jin, Yang			Potential roles of IL-1 subfamily members in glycolysis in disease	CYTOKINE & GROWTH FACTOR REVIEWS			English	Review						IL-1 alpha; IL-1 beta; IL-1Ra; IL-33; Glycolysis; Metabolism	INCREASES GLUCOSE-UPTAKE; NECROSIS-FACTOR-ALPHA; LACTATE-DEHYDROGENASE; GROWTH-FACTOR; FRUCTOSE 2,6-BISPHOSPHATE; CELL-PROLIFERATION; PANCREATIC-ISLETS; INTERFERON-GAMMA; GENE-EXPRESSION; FACTOR-BETA	The interleukin-(IL)-1 subfamily consists of IL-1 alpha, IL-1 beta, IL-1 receptor antagonist IL-1Ra and IL-33. These cytokines are the main members of the IL-1 family and have been widely recognized as having significant roles in pro-inflammatory and immunomodulatory actions. Mounting evidence has revealed that these cytokines also play key roles in the regulation of glycolysis, which is an impor…	[Tan, Qi; Huang, Qi; Ma, Yan Ling; Mao, KaiMin; Ma, GuanZhou; Jin, Yang] Huazhong Univ Sci & Technol, NHC Key Lab Pulm Dis, Dept Resp & Crit Care Med, Union Hosp,Tongji Med Coll, Wuhan 430022, Hubei, Peoples R China; [Yang, GuangHai; Mei, PeiYuan] Huazhong Univ Sci & Technol, Union Hosp, Dept Thorac Surg, Tongji Med Coll, Wuhan 430022, Hubei, Peoples R China; [Luo, Ping] Huazhong Univ Sci & Techn…		Jin, Y (通讯作者)，Huazhong Univ Sci & Technol, NHC Key Lab Pulm Dis, Dept Resp & Crit Care Med, Union Hosp,Tongji Med Coll, Wuhan 430022, Hubei, Peoples R China.	m201775412@hust.edu.cn; huangqi66@126.com; mayanling811@hust.edu.cn; 444931158@qq.com; 2004XH0838@hust.edu.cn; 985066021@qq.com; 837324889@qq.com; M13260630812@163.com; whuhjy@126.com	Jin, Yang/AAX-2586-2021		National Natural Science Foundation of China [81572942, 81770096]; Hubei province natural science foundation of China [2017CFB260]	National Natural Science Foundation of China(National Natural Science Foundation of China (NSFC)); Hubei province natural science foundation of China(Natural Science Foundation of Hubei Province)	This work was greatly supported by the National Natural Science Foundation of China (Nos. 81572942 and No. 81770096), and the Hubei province natural science foundation of China (No. 2017CFB260).	Akash MSH, 2012, J PHARM SCI-US, V101, P1647, DOI 10.1002/jps.23057; Arend WP, 2008, IMMUNOL REV, V223, P20, DOI 10.1111/j.1600-065X.2008.00624.x; AURON PE, 1984, P NATL ACAD SCI-BIOL, V81, P7907, DOI 10.1073/pnas.81.24.7907; Bartrons R, 2007, J BIOENERG BIOMEMBR, V39, P223, DOI [10.1007/s10863-007-9080-3, 10.1007/S10863-007-9080-3]; BEGGS M, 1990, FEBS LETT, V267, P217, DOI 10.1016/0014-5793(90)…	81	12	12	2	4	ELSEVIER SCI LTD	OXFORD	THE BOULEVARD, LANGFORD LANE, KIDLINGTON, OXFORD OX5 1GB, OXON, ENGLAND	1359-6101	1879-0305		CYTOKINE GROWTH F R	Cytokine Growth Factor Rev.	DEC	2018	44
J	Myers, SA				Myers, Stephen A.			Zinc Transporters and Zinc Signaling: New Insights into Their Role in Type 2 Diabetes	INTERNATIONAL JOURNAL OF ENDOCRINOLOGY			English	Review							PANCREATIC BETA-CELLS; GENOME-WIDE ASSOCIATION; MAMMALIAN ZINC; FUNCTIONAL-CHARACTERIZATION; INSULINOMIMETIC ACTIVITY; SELF-MANAGEMENT; GENE-EXPRESSION; DOWN-REGULATION; BREAST-CANCER; GLUCOSE	Zinc is an essential trace element that plays a vital role in many biological processes including growth and development, immunity, and metabolism. Recent studies have highlighted zinc's dynamic role as a "cellular second messenger" in the control of insulin signaling and glucose homeostasis. Accordingly, mechanisms that contribute to dysfunctional zinc signaling are suggested to be associated wi…	Univ Tasmania, Sch Hlth Sci, Launceston, Tas 7250, Australia		Myers, SA (通讯作者)，Univ Tasmania, Sch Hlth Sci, Newnham Campus, Launceston, Tas 7250, Australia.	stephen.myers@utas.edu.au		Myers, Stephen/0000-0003-4793-3820				Adachi Y, 2006, BIOCHEM BIOPH RES CO, V351, P165, DOI 10.1016/j.bbrc.2006.10.014; Bagnasco A, 2014, J ADV NURS, V70, P187, DOI 10.1111/jan.12178; Bellomo EA, 2011, J BIOL CHEM, V286, P25778, DOI 10.1074/jbc.M111.246082; Bi YY, 2004, BIOCHEM J, V380, P695, DOI 10.1042/BJ20031677; Bozym RA, 2006, ACS CHEM BIOL, V1, P103, DOI 10.1021/cb500043a; Brand IA, 1996, J BIOL CHEM, V271, P1941, DOI 10.1074/j…	88	33	37	3	24	HINDAWI LTD	LONDON	ADAM HOUSE, 3RD FLR, 1 FITZROY SQ, LONDON, W1T 5HF, ENGLAND	1687-8337	1687-8345		INT J ENDOCRINOL	Int. J. Endocrinol.		2015	2015
J	Abdel-Rehim, WM; El-Tahan, RA; El-Tarawy, MA; Shehata, RR; Kamel, MA				Abdel-Rehim, Wafaa M.; El-Tahan, Rasha A.; El-Tarawy, Mennatullah A.; Shehata, Rowaida R.; Kamel, Maher A.			The possible antidiabetic effects of vitamin D receptors agonist in rat model of type 2 diabetes	MOLECULAR AND CELLULAR BIOCHEMISTRY			English	Article						Alfacalcidol; Diabetes; SREBP-1c; Vitamin D receptors	METABOLISM; MANAGEMENT; MECHANISM; METFORMIN; DISEASE; SREBP; CELL; D-3	Vitamin D-3 deficiency was found to be tightly linked to many health problems including metabolic syndrome, cancer, cardiovascular diseases, and type 2 diabetes mellitus. In our study, we tested the possible antidiabetic effects of one of vitamin D-3 analogs, alfacalcidol, solely or in a combination with metformin on type 2 diabetic rats. Type 2 diabetic model rats were induced by feeding high-fa…	[Abdel-Rehim, Wafaa M.; El-Tahan, Rasha A.; Kamel, Maher A.] Alexandria Univ, Dept Biochem, Med Res Inst, 165 El Horreya St, Alexandria, Egypt; [El-Tarawy, Mennatullah A.] Pharos Univ, Dept Pharmacol & Therapeut, Alexandria, Egypt; [Shehata, Rowaida R.] Alexandria Univ, Med Res Inst, Dept Pharmacol, Alexandria, Egypt		Abdel-Rehim, WM (通讯作者)，Alexandria Univ, Dept Biochem, Med Res Inst, 165 El Horreya St, Alexandria, Egypt.	wafaarhim@yahoo.com	Kamel, Maher/S-2397-2019	Kamel, Maher/0000-0002-6791-9850; El-Tahan, Rasha/0000-0001-9944-2658; El-Tarawy, Mennatullah/0000-0001-9615-6867				Altaf QA, 2015, DIABETES OBES METAB, V17, P319, DOI 10.1111/dom.12400; Alvarez JA, 2010, INT J ENDOCRINOL, V2010, DOI 10.1155/2010/351385; Asano L, 2017, CELL CHEM BIOL, V24, P207, DOI 10.1016/j.chembiol.2016.12.017; Bikle DD, 2014, CHEM BIOL, V21, P319, DOI 10.1016/j.chembiol.2013.12.016; Bird Y, 2015, INT J EQUITY HEALTH, V14, DOI 10.1186/s12939-015-0237-0; Caprio M, 2017, EAT WEIGHT DISORD-ST,…	40	7	7	0	11	SPRINGER	DORDRECHT	VAN GODEWIJCKSTRAAT 30, 3311 GZ DORDRECHT, NETHERLANDS	0300-8177	1573-4919		MOL CELL BIOCHEM	Mol. Cell. Biochem.	JAN	2019	450	1-2
J	Bjorner, S; Fitzpatrick, PA; Li, YY; Allred, C; Howell, A; Ringberg, A; Olsson, H; Miller, CJ; Axelson, H; Landberg, G				Bjorner, Sofie; Fitzpatrick, Paul A.; Li, Yaoyong; Allred, Craig; Howell, Anthony; Ringberg, Anita; Olsson, Hakan; Miller, Crispin J.; Axelson, Hakan; Landberg, Goran			Epithelial and Stromal MicroRNA Signatures of Columnar Cell Hyperplasia Linking Let-7c to Precancerous and Cancerous Breast Cancer Cell Proliferation	PLOS ONE			English	Article							PANCREATIC-CANCER; TARGET PREDICTION; EXPRESSION; LESIONS; FIBROBLASTS; GROWTH; CONTRIBUTES; PRECURSORS; MECHANISM; MIR-132	Columnar cell hyperplasia (CCH) is the earliest histologically identifiable breast lesion linked to cancer progression and is characterized by increased proliferation, decreased apoptosis and elevated oestrogen receptor alpha (ER alpha) expression. The mechanisms underlying the initiation of these lesions have not been clarified but might involve early and fundamental changes in cancer progressio…	[Bjorner, Sofie; Landberg, Goran] Lund Univ, Skane Univ Hosp, Ctr Mol Pathol, Dept Lab Med Malmo, Malmo, Sweden; [Bjorner, Sofie; Howell, Anthony; Landberg, Goran] Univ Manchester, Christie Natl Hlth Serv Fdn Trust, Manchester Acad Hlth Sci Ctr, Paterson Inst Canc Res,Inst Canc Sci,Breakthrough, Manchester, Lancs, England; [Bjorner, Sofie; Fitzpatrick, Paul A.; Landberg, Goran] Univ Gothenburg, S…		Landberg, G (通讯作者)，Lund Univ, Skane Univ Hosp, Ctr Mol Pathol, Dept Lab Med Malmo, Malmo, Sweden.	goran.landberg@gu.se		Olsson, Hakan/0000-0002-8794-9635; Fitzpatrick, Paul/0000-0002-7590-1546; Howell, Anthony/0000-0002-6233-719X; Miller, Crispin/0000-0003-4341-1283	Swedish Cancer Society; Breakthrough Breast Cancer; Cancer Research UK [15675] Funding Source: researchfish	Swedish Cancer Society(Swedish Cancer Society); Breakthrough Breast Cancer; Cancer Research UK(Cancer Research UK)	This study was supported by grants from the Swedish Cancer Society and Breakthrough Breast Cancer. The funders had no role in study design, data collection and analysis, decision to publish, or preparation of the manuscript.	Ali S, 2012, BRIT J CANCER, V107, P1354, DOI 10.1038/bjc.2012.383; Bartel DP, 2004, CELL, V116, P281, DOI 10.1016/S0092-8674(04)00045-5; Berglund P, 2005, CANCER RES, V65, P9727, DOI 10.1158/0008-5472.CAN-04-3984; Calin GA, 2006, ONCOGENE, V25, P6202, DOI 10.1038/sj.onc.1209910; Dabbs DJ, 2006, MODERN PATHOL, V19, P344, DOI 10.1038/modpathol.3800538; Drabsch Y, 2007, P NATL ACAD SCI USA, V104, P1…	39	17	20	0	7	PUBLIC LIBRARY SCIENCE	SAN FRANCISCO	1160 BATTERY STREET, STE 100, SAN FRANCISCO, CA 94111 USA	1932-6203			PLOS ONE	PLoS One	AUG 14	2014	9	8
J	Csibi, A; Lee, G; Yoon, SO; Tong, HX; Iiter, D; Elia, I; Fendt, SM; Roberts, TM; Blenis, J				Csibi, Alfredo; Lee, Gina; Yoon, Sang-Oh; Tong, Haoxuan; Iiter, Didem; Elia, Ilaria; Fendt, Sarah-Maria; Roberts, Thomas M.; Blenis, John			The mTORC1/S6K1 Pathway Regulates Glutamine Metabolism through the elF4B-Dependent Control of c-Myc Translation	CURRENT BIOLOGY			English	Article							NOVO PYRIMIDINE SYNTHESIS; SIGNALING PATHWAY; MAMMALIAN TARGET; CELL-GROWTH; MTOR; PROLIFERATION; EXPRESSION; CANCER; S6K1; IDENTIFICATION	Growth-promoting signaling molecules, including the mammalian target of rapamycin complex 1 (mTORC1), drive the metabolic reprogramming of cancer cells required to support their biosynthetic needs for rapid growth and proliferation [1]. Glutamine is catabolyzed to c-ketoglutarate (alpha KG), a tricarboxylic acid (TCA) cycle intermediate, through two deamination reactions, the first requiring glut…	[Csibi, Alfredo; Lee, Gina; Yoon, Sang-Oh; Iiter, Didem; Blenis, John] Harvard Univ, Sch Med, Dept Cell Biol, Boston, MA 02115 USA; [Tong, Haoxuan; Roberts, Thomas M.] Dana Farber Canc Inst, Dept Canc Biol, Boston, MA 02115 USA; [Tong, Haoxuan; Roberts, Thomas M.] Harvard Univ, Sch Med, Boston, MA 02115 USA; [Iiter, Didem; Blenis, John] Weill Cornell Med Coll, Meyer Canc Ctr, Dept Pharmacol, New …		Blenis, J (通讯作者)，Harvard Univ, Sch Med, Dept Cell Biol, 240 Longwood Ave, Boston, MA 02115 USA.	job2064@med.cornell.edu		Ilter, Didem/0000-0001-7506-8198; Fendt, Sarah-Maria/0000-0001-6018-9296; Elia, Ilaria/0000-0003-0922-9429	National Research Foundation of Korea [2012R1A6A3A03039825]; NIH [GM51405, CA46595]; NATIONAL CANCER INSTITUTE [R37CA046595, R01CA046595] Funding Source: NIH RePORTER; NATIONAL HEART, LUNG, AND BLOOD INSTITUTE [R01HL121266] Funding Source: NIH RePORTER; NATIONAL INSTITUTE OF GENERAL MEDICAL SCIENCES [R01GM051405] Funding Source: NIH RePORTER	National Research Foundation of Korea(National Research Foundation of Korea); NIH(United States Department of Health & Human ServicesNational Institutes of Health (NIH) - USA); NATIONAL CANCER INSTITUTE(United States Department of Health & Human ServicesNational Institutes of Health (NIH) - USANIH National Cancer Institute (NCI)); NATIONAL HEART, LUNG, AND BLOOD INSTITUTE(United States Department…	We thank Greg Hoffman, Sarah Mahoney, Gwen Buel, Sang Gyun Kim, Jeannie Li, Emrah Er, and other members of the J.B. laboratory for critical discussions and technical assistance. We also thank Chi V. Dang and Takashi Tsukamoto (John Hopkins) for providing reagents. We thank Alexandra R. Grassian and Jonathan Coloff (Brugge laboratory-HMS) for assistance with glutamine measurements. We thank Jonath…	Aledo JC, 2000, MAMM GENOME, V11, P1107, DOI 10.1007/s003350010190; Asano T, 2004, ONCOGENE, V23, P8571, DOI 10.1038/sj.onc.1207902; Ben-Sahra I, 2013, SCIENCE, V339, P1323, DOI 10.1126/science.1228792; Csibi A, 2013, CELL, V153, P840, DOI 10.1016/j.cell.2013.04.023; DeBerardinis RJ, 2008, CELL METAB, V7, P11, DOI 10.1016/j.cmet.2007.10.002; Dorrello NV, 2006, SCIENCE, V314, P467, DOI 10.1126/sci…	28	162	168	2	31	CELL PRESS	CAMBRIDGE	600 TECHNOLOGY SQUARE, 5TH FLOOR, CAMBRIDGE, MA 02139 USA	0960-9822	1879-0445		CURR BIOL	Curr. Biol.	OCT 6	2014	24	19
J	Glinsky, GV; Godugu, K; Sudha, T; Rajabi, M; Chittur, SV; Hercbergs, AA; Mousa, SA; Davis, PJ				Glinsky, Gennadi, V; Godugu, Kavitha; Sudha, Thangirala; Rajabi, Mehdi; Chittur, Sridar, V; Hercbergs, Aleck A.; Mousa, Shaker A.; Davis, Paul J.			Effects of Anticancer Agent P-bi-TAT on Gene Expression Link the Integrin Thyroid Hormone Receptor to Expression of Stemness and Energy Metabolism Genes in Cancer Cells	METABOLITES			English	Article						ATP synthase; cancer cells; mitochondria; glioblastoma; integrin alpha v beta 3; NADH dehydrogenase; tetrac; thyroid hormones	TETRAIODOTHYROACETIC ACID; TRANSPOSABLE ELEMENTS; DISTAL ENHANCERS; GLIOBLASTOMA; TETRAC; GROWTH; ACTIVATION; APOPTOSIS; THERAPY; NANOPARTICLES	Chemically modified forms of tetraiodothyroacetic acid (tetrac), an L-thyroxine derivative, have been shown to exert their anticancer activity at plasma membrane integrin alpha v beta 3 of tumor cells. Via a specific hormone receptor on the integrin, tetrac-based therapeutic agents modulate expression of genes relevant to cancer cell proliferation, survival and energy metabolism. P-bi-TAT, a nove…	[Glinsky, Gennadi, V] Univ Calif San Diego, Inst Engn Med, San Diego, CA 92037 USA; [Godugu, Kavitha; Sudha, Thangirala; Rajabi, Mehdi; Mousa, Shaker A.; Davis, Paul J.] Albany Coll Pharm & Hlth Sci, Pharmaceut Res Inst, One Discovery Dr, Rensselaer, NY 12144 USA; [Chittur, Sridar, V] Univ Albany, Ctr Funct Genom, Rensselaer, NY 12144 USA; [Hercbergs, Aleck A.] Cleveland Clin, Cleveland, OH 44195…		Glinsky, GV (通讯作者)，Univ Calif San Diego, Inst Engn Med, San Diego, CA 92037 USA.; Davis, PJ (通讯作者)，Albany Coll Pharm & Hlth Sci, Pharmaceut Res Inst, One Discovery Dr, Rensselaer, NY 12144 USA.; Davis, PJ (通讯作者)，Albany Med Coll, Dept Med, Albany, NY 12208 USA.	genlighttech@gmail.com; kavitha.godugu@acphs.edu; sudha.thangirala@acphs.edu; m.rajabi.s@gmail.com; schittur@albany.edu; hercbergs@gmail.com; shaker.mousa@acphs.edu; pdavis.ordwayst@gmail.com	; Mousa, Shaker/A-7151-2017	Davis, Paul/0000-0002-6794-4917; Mousa, Shaker/0000-0002-9294-015X; Glinsky, Gennadi/0000-0002-2523-8264				Addeo R, 2014, EXPERT OPIN INV DRUG, V23, P1027, DOI 10.1517/13543784.2014.918950; Agarwal S, 2018, INT J PHARMACEUT, V551, P339, DOI 10.1016/j.ijpharm.2018.09.033; Ahluwalia MS, 2014, J NEURO-ONCOL, V119, P503, DOI 10.1007/s11060-014-1495-1; BENJAMINI Y, 1995, J R STAT SOC B, V57, P289, DOI 10.1111/j.2517-6161.1995.tb02031.x; Bharali DJ, 2013, NANOMEDICINE-UK, V8, P1943, DOI 10.2217/nnm.12.200; …	67	0	0	1	1	MDPI	BASEL	ST ALBAN-ANLAGE 66, CH-4052 BASEL, SWITZERLAND		2218-1989		METABOLITES	Metabolites	APR	2022	12	4
J	Rana, S; Nissen, F; Marr, A; Markert, A; Altmann, A; Mier, W; Debus, J; Haberkorn, U; Askoxylakis, V				Rana, Shoaib; Nissen, Felix; Marr, Annabell; Markert, Annette; Altmann, Annette; Mier, Walter; Debus, Juergen; Haberkorn, Uwe; Askoxylakis, Vasileios			Optimization of a Novel Peptide Ligand Targeting Human Carbonic Anhydrase IX	PLOS ONE			English	Article							RENAL-CELL CARCINOMA; CANCER-THERAPY; EXPRESSION; HYPOXIA; MARKER; ANTIGEN; MATU	Background: Carbonic anhydrase IX (CA IX) is a hypoxia-regulated transmembrane protein over-expressed in various types of human cancer. Recently, a new peptide with affinity for human carbonic anhydrase IX (CaIX-P1) was identified using the phage display technology. Aim of the present study is to characterize the binding site in the sequence of CaIX-P1, in order to optimize the binding and metabo…	[Rana, Shoaib; Debus, Juergen; Askoxylakis, Vasileios] Univ Heidelberg, Dept Radiat Oncol, Heidelberg, Germany; [Rana, Shoaib; Marr, Annabell; Markert, Annette; Altmann, Annette; Haberkorn, Uwe; Askoxylakis, Vasileios] German Canc Res Ctr, Clin Cooperat Unit Nucl Med, D-6900 Heidelberg, Germany; [Nissen, Felix; Marr, Annabell; Markert, Annette; Altmann, Annette; Mier, Walter; Haberkorn, Uwe] Univ…		Rana, S (通讯作者)，Univ Heidelberg, Dept Radiat Oncol, Heidelberg, Germany.	v.askoxylakis@dkfz.de			Tumorzentrum Heidelberg/Mannheim; Postdoc Program of the Medical Faculty of the University of Heidelberg	Tumorzentrum Heidelberg/Mannheim; Postdoc Program of the Medical Faculty of the University of Heidelberg	This project has been financially supported by the Tumorzentrum Heidelberg/Mannheim. VA received financial support from the Postdoc Program of the Medical Faculty of the University of Heidelberg. The funders had no role in study design, data collection and analysis, decision to publish, or preparation of the manuscript.	[Anonymous], [No title captured]; Askoxylakis V, 2010, PLOS ONE, V5, DOI 10.1371/journal.pone.0015962; Boy RG, 2010, MOL IMAGING BIOL, V12, P377, DOI 10.1007/s11307-009-0287-z; Choschzick M, 2011, VIRCHOWS ARCH, V459, P193, DOI 10.1007/s00428-011-1105-y; Chrastina A, 2003, INT J CANCER, V105, P873, DOI 10.1002/ijc.11142; Fischer PM, 2003, CURR PROTEIN PEPT SC, V4, P339, DOI 10.2174/13892030334870…	25	13	13	0	13	PUBLIC LIBRARY SCIENCE	SAN FRANCISCO	1160 BATTERY STREET, STE 100, SAN FRANCISCO, CA 94111 USA	1932-6203			PLOS ONE	PLoS One	MAY 31	2012	7	5
J	Miyatake, Y; Kuribayashi-Shigetomi, K; Ohta, Y; Ikeshita, S; Subagyo, A; Sueoka, K; Kakugo, A; Amano, M; Takahashi, T; Okajima, T; Kasahara, M				Miyatake, Yukiko; Kuribayashi-Shigetomi, Kaori; Ohta, Yusuke; Ikeshita, Shunji; Subagyo, Agus; Sueoka, Kazuhisa; Kakugo, Akira; Amano, Maho; Takahashi, Toshiyuki; Okajima, Takaharu; Kasahara, Masanori			Visualising the dynamics of live pancreatic microtumours self-organised through cell-in-cell invasion	SCIENTIFIC REPORTS			English	Article							MESENCHYMAL TRANSITION; CANCER CELLS; TUMOR-CELLS; PHOSPHATIDYLSERINE; CULTURE; ENTOSIS; ADENOCARCINOMA; METASTASIS; METABOLISM; EXPRESSION	Pancreatic ductal adenocarcinoma (PDAC) reportedly progresses very rapidly through the initial carcinogenesis stages including DNA damage and disordered cell death. However, such oncogenic mechanisms are largely studied through observational diagnostic methods, partly because of a lack of live in vitro tumour imaging techniques. Here we demonstrate a simple live-tumour in vitro imaging technique …	[Miyatake, Yukiko; Ohta, Yusuke; Ikeshita, Shunji; Kasahara, Masanori] Hokkaido Univ, Fac Med, Dept Pathol, Sapporo, Hokkaido, Japan; [Miyatake, Yukiko; Ohta, Yusuke; Ikeshita, Shunji; Kasahara, Masanori] Hokkaido Univ, Grad Sch Med, Sapporo, Hokkaido, Japan; [Kuribayashi-Shigetomi, Kaori] Hokkaido Univ, Inst Adv Higher Educ, Sapporo, Hokkaido, Japan; [Kuribayashi-Shigetomi, Kaori; Subagyo, Agus;…		Miyatake, Y (通讯作者)，Hokkaido Univ, Fac Med, Dept Pathol, Sapporo, Hokkaido, Japan.; Miyatake, Y (通讯作者)，Hokkaido Univ, Grad Sch Med, Sapporo, Hokkaido, Japan.; Kuribayashi-Shigetomi, K (通讯作者)，Hokkaido Univ, Inst Adv Higher Educ, Sapporo, Hokkaido, Japan.; Kuribayashi-Shigetomi, K (通讯作者)，Hokkaido Univ, Grad Sch Informat Sci & Technol, Sapporo, Hokkaido, Japan.	yukimiya@med.hokudai.ac.jp; kaorik@ist.hokudai.ac.jp	Kasahara, Masanori/G-7651-2011; Subagyo, Agus/AAA-2079-2021; Sueoka, Kazuhisa/H-3196-2011; Kakugo, Akira/G-9260-2014	Kakugo, Akira/0000-0002-1591-867X; Okajima, Takaharu/0000-0003-4230-1568; Miyatake, Yukiko/0000-0001-9591-0151; Subagyo, Agus/0000-0002-3968-9533	JSPS KAKENHI [26460464, JP16H06280]; Nanotechnology Platform of MEXT, Japan [NPS15058]	JSPS KAKENHI(Ministry of Education, Culture, Sports, Science and Technology, Japan (MEXT)Japan Society for the Promotion of ScienceGrants-in-Aid for Scientific Research (KAKENHI)); Nanotechnology Platform of MEXT, Japan	We thank K. Nakahata, Y. Higashi, T. Emoto, K. Ito, M. Susa, M. Sato, Y. Onodera, M. Kino and A. Honma for help in the development of the micro/nanoplate; T. Nemoto and K. Kobayashi for help with analysis of bioimaging at Nikon Imaging Center at Hokkaido University in ABiS, MEXT, Japan. This work was supported by JSPS KAKENHI Grant Number 26460464, JP16H06280, and NPJ Grant Number NPS15058 by Nan…	Acloque H, 2009, J CLIN INVEST, V119, P1438, DOI 10.1172/JCI38019; Aiello NM, 2017, NATURE, V547, pE7, DOI 10.1038/nature22963; Arumugam T, 2009, CANCER RES, V69, P5820, DOI 10.1158/0008-5472.CAN-08-2819; Balasubramanian K, 2007, J BIOL CHEM, V282, P18357, DOI 10.1074/jbc.M700202200; Birge RB, 2016, CELL DEATH DIFFER, V23, P962, DOI 10.1038/cdd.2016.11; Caliari SR, 2016, NAT METHODS, V13, P405, D…	39	4	4	0	6	NATURE PUBLISHING GROUP	LONDON	MACMILLAN BUILDING, 4 CRINAN ST, LONDON N1 9XW, ENGLAND	2045-2322			SCI REP-UK	Sci Rep	SEP 19	2018	8
J	Masaki, S; Kii, I; Sumida, Y; Kato-Sumida, T; Ogawa, Y; Ito, N; Nakamura, M; Sonamoto, R; Kataoka, N; Hosoya, T; Hagiwara, M				Masaki, So; Kii, Isao; Sumida, Yuto; Kato-Sumida, Tomoe; Ogawa, Yasushi; Ito, Nobutoshi; Nakamura, Mitsuhiro; Sonamoto, Rie; Kataoka, Naoyuki; Hosoya, Takamitsu; Hagiwara, Masatoshi			Design and synthesis of a potent inhibitor of class 1 DYRK kinases as a suppressor of adipogenesis	BIOORGANIC & MEDICINAL CHEMISTRY			English	Article						DYRK1; Kinase inhibitor; Structural modification; Docking model; Dibenzofuran; Adipogenesis	PANCREATIC-CANCER CELLS; PROTEIN-KINASE; MIRK/DYRK1B KINASE; OVARIAN-CANCER; GAMMA EXPRESSION; DOWNS-SYNDROME; MURINE MODEL; PPAR-GAMMA; SURVIVAL; PHOSPHORYLATION	Dysregulation of dual-specificity tyrosine-phosphorylation-regulated kinase 1A (DYRK1A) has been demonstrated in several pathological conditions, including Alzheimer's disease and cancer progression. It has been recently reported that a gain of function-mutation in the human DYRK1B gene exacerbates metabolic syndrome by enhancing obesity. In the previous study, we developed an inhibitor of DYRK f…	[Masaki, So; Kataoka, Naoyuki] Kyoto Univ, Grad Sch Med, Med Innovat Ctr, Lab Malignancy Control Res,Sakyo Ku, Kyoto 6068507, Japan; [Kii, Isao; Sonamoto, Rie; Kataoka, Naoyuki; Hagiwara, Masatoshi] Kyoto Univ, Grad Sch Med, Dept Anat & Dev Biol, Sakyo Ku, Kyoto 6068501, Japan; [Sumida, Yuto; Kato-Sumida, Tomoe; Hosoya, Takamitsu] Tokyo Med & Dent Univ, Inst Biomat & Bioengn, Lab Chem Biosci, Chi…		Hagiwara, M (通讯作者)，Kyoto Univ, Grad Sch Med, Dept Anat & Dev Biol, Sakyo Ku, Yoshida Konoe Cho, Kyoto 6068501, Japan.	hagiwara.masatoshi.8c@kyoto-u.ac.jp	Sumida, Yuto/C-2174-2016; KII, Isao/C-4117-2017; Ogawa, Yasushi/M-8900-2014; Nakamura, Mitsuhiro/I-1969-2014; Hosoya, Takamitsu/N-7762-2015; Kataoka, Naoyuki/H-6298-2019; Sumida, Yuto/AAI-7542-2021; Sonamoto, Rie/C-4774-2017	Sumida, Yuto/0000-0002-6524-5952; KII, Isao/0000-0002-6153-6250; Ogawa, Yasushi/0000-0003-3553-9607; Nakamura, Mitsuhiro/0000-0002-8679-2381; Hosoya, Takamitsu/0000-0002-7270-351X; Kataoka, Naoyuki/0000-0002-4498-7420; Sonamoto, Rie/0000-0002-3338-8748	Japan Science and Technology Agency (J-AMP) [10103930]; Ministry of Education, Culture, Sports, Science, and Technology (MEXT) of Japan (KAKENHI) [24241076]; Platform for Drug Discovery, Informatics, and Structural Life Science of MEXT, Japan	Japan Science and Technology Agency (J-AMP); Ministry of Education, Culture, Sports, Science, and Technology (MEXT) of Japan (KAKENHI)(Ministry of Education, Culture, Sports, Science and Technology, Japan (MEXT)Japan Society for the Promotion of ScienceGrants-in-Aid for Scientific Research (KAKENHI)); Platform for Drug Discovery, Informatics, and Structural Life Science of MEXT, Japan	We thank Ayako Hosoya (Tokyo Medical and Dental University, Tokyo, Japan) for HRMS analyses, and Yuka Koike (Kyoto University, Kyoto, Japan) for technical assistance. Illustration was reproduced courtesy of Cell Signaling Technology, Inc. (www.cellsignal.com). This work was supported by Grants-in-Aid from the Japan Science and Technology Agency (J-AMP Grant number 10103930, M.H.), Ministry of Edu…	Altafaj X, 2001, HUM MOL GENET, V10, P1915, DOI 10.1093/hmg/10.18.1915; Anderson K, 2013, BIOORG MED CHEM LETT, V23, P6610, DOI 10.1016/j.bmcl.2013.10.055; Aranda S, 2011, FASEB J, V25, P449, DOI 10.1096/fj.10-165837; Bain J, 2007, BIOCHEM J, V408, P297, DOI 10.1042/BJ20070797; Chartier M, 2013, PEERJ, V1, DOI 10.7717/peerj.126; Coombs TC, 2013, BIOORG MED CHEM LETT, V23, P3654, DOI 10.1016/j.bmc…	56	18	18	0	20	PERGAMON-ELSEVIER SCIENCE LTD	OXFORD	THE BOULEVARD, LANGFORD LANE, KIDLINGTON, OXFORD OX5 1GB, ENGLAND	0968-0896	1464-3391		BIOORGAN MED CHEM	Bioorg. Med. Chem.	AUG 1	2015	23	15
J	Ramachandran, S; Pan, CQ; Zimmermann, SC; Duvall, B; Tsukamoto, T; Low, BC; Sivaraman, J				Ramachandran, Sarath; Pan, Catherine Qiurong; Zimmermann, Sarah C.; Duvall, Bridget; Tsukamoto, Takashi; Low, Boon Chuan; Sivaraman, J.			Structural basis for exploring the allosteric inhibition of human kidney type glutaminase	ONCOTARGET			English	Article						glutaminase; cancer target; BPTES; CB-839; allosteric inhibitors	PANCREATIC-CANCER; METABOLISM; EXPRESSION; GROWTH; MECHANISM; ANALOGS; BIOLOGY; DESIGN; DON	Cancer cells employ glutaminolysis to provide a source of intermediates for their upregulated biosynthetic needs. Glutaminase, which catalyzes the conversion of glutamine to glutamate, is gaining increasing attention as a potential drug target. Small-molecule inhibitors such as BPTES and CB-839, which target the allosteric site of glutaminase with high specificity, demonstrate immense promise as …	[Ramachandran, Sarath; Low, Boon Chuan; Sivaraman, J.] Natl Univ Singapore, Dept Biol Sci, Singapore 117543, Singapore; [Pan, Catherine Qiurong; Low, Boon Chuan] Natl Univ Singapore, Mechanobiol Inst Singapore, Singapore 117411, Singapore; [Zimmermann, Sarah C.; Duvall, Bridget; Tsukamoto, Takashi] Johns Hopkins Univ, Dept Neurol, Baltimore, MD 21205 USA; [Zimmermann, Sarah C.; Duvall, Bridget; T…		Sivaraman, J (通讯作者)，Natl Univ Singapore, Dept Biol Sci, Singapore 117543, Singapore.	dbsjayar@nus.edu.sg	Low, Boon Chuan/AAU-7685-2021; Low, Boon Chuan/H-8049-2012	Low, Boon Chuan/0000-0003-0756-096X; Low, Boon Chuan/0000-0003-0756-096X; J, Sivaraman/0000-0001-9781-5326; Ramachandran, Sarath/0000-0002-0922-9448	Ministry of Education (MoE) Singapore [R154-000-625-112]; National University of Singapore (NUS); NATIONAL CANCER INSTITUTE [F32CA200278, R01CA193895] Funding Source: NIH RePORTER	Ministry of Education (MoE) Singapore(Ministry of Education, Singapore); National University of Singapore (NUS)(National University of Singapore); NATIONAL CANCER INSTITUTE(United States Department of Health & Human ServicesNational Institutes of Health (NIH) - USANIH National Cancer Institute (NCI))	This work was supported by Ministry of Education (MoE) Singapore Tier-2 grant R154-000-625-112. SCZ is an NIH postdoctoral fellow (F32CA200278). SR is a graduate scholar in receipt of a research scholarship from the National University of Singapore (NUS).	Afonine PV, 2012, ACTA CRYSTALLOGR D, V68, P352, DOI 10.1107/S0907444912001308; Aledo JC, 2000, MAMM GENOME, V11, P1107, DOI 10.1007/s003350010190; CATANE R, 1979, CANCER TREAT REP, V63, P1033; Chakrabarti G, 2015, CANCER METAB, V3, DOI 10.1186/s40170-015-0137-1; Chen L. J., 2013, Heterocyclic Inhibitors of Glutaminase., Patent No. [US 8604016B2, 8604016]; Christofk HR, 2008, NATURE, V452, P230, …	50	26	28	5	12	IMPACT JOURNALS LLC	ORCHARD PARK	6666 E QUAKER ST, STE 1, ORCHARD PARK, NY 14127 USA		1949-2553		ONCOTARGET	Oncotarget	SEP 6	2016	7	36
J	Fragogeorgi, EA; Zikos, C; Gourni, E; Bouziotis, P; Paravatou-Petsotas, M; Loudos, G; Mitsokapas, N; Xanthopoulos, S; Mavri-Vavayanni, M; Livaniou, E; Varvarigou, AD; Archimandritis, SC				Fragogeorgi, Eirini A.; Zikos, Christos; Gourni, Eleni; Bouziotis, Penelope; Paravatou-Petsotas, Maria; Loudos, George; Mitsokapas, Nikolaos; Xanthopoulos, Stavros; Mavri-Vavayanni, Mary; Livaniou, Evangelia; Varvarigou, Alexandra D.; Archimandritis, Spyridon C.			Spacer Site Modifications for the Improvement of the in Vitro and in Vivo Binding Properties of Tc-99m-N3S-X-Bombesin[2-14] Derivatives	BIOCONJUGATE CHEMISTRY			English	Article							GASTRIN-RELEASING-PEPTIDE; RADIOLABELED BOMBESIN ANALOGS; RECEPTOR-POSITIVE TUMORS; PROSTATE-CANCER; RADIOCHEMICAL INVESTIGATIONS; TARGETING VECTOR; RENAL UPTAKE; RADIOPHARMACEUTICALS; THERAPY; ACID	It has been shown that gastrin releasing peptide receptors (GRPRs) are overexpressed in various types of cancer cells. Bombesin is an analogue of the mammalian GRP that binds with high specificity and affinity to GRPRs. Significant research efforts have been lately devoted to the design of radiolabeled 8 or 14 aminoacid bombesin (BN) peptides for the detection (either with gamma or positron emitt…	[Fragogeorgi, Eirini A.; Zikos, Christos; Gourni, Eleni; Bouziotis, Penelope; Paravatou-Petsotas, Maria; Mitsokapas, Nikolaos; Xanthopoulos, Stavros; Livaniou, Evangelia; Varvarigou, Alexandra D.; Archimandritis, Spyridon C.] Natl Ctr Sci Res Demokritos, Inst Radioisotopes Radiodiagnost Prod, Athens 15310, Greece; [Zikos, Christos] Biomed Life Sci SA, Athens 15231, Greece; [Loudos, George] Techno…		Archimandritis, SC (通讯作者)，Natl Ctr Sci Res Demokritos, Inst Radioisotopes Radiodiagnost Prod, Athens 15310, Greece.	sarxim@rrp.demokritos.gr	Gourni, Eleni/ABA-8305-2020		General Secretariat for Research and Technology	General Secretariat for Research and Technology(Greek Ministry of Development-GSRT)	We thank Dr. Leondios Leondiadis for ESI-MS analyses performed at the Mass Spectrometry and Dioxin Analysis Lab, NCSR "Demokritos". The present work has been financially supported by the General Secretariat for Research and Technology.	Abd-Elgaliel WR, 2008, BIOCONJUGATE CHEM, V19, P2040, DOI 10.1021/bc800290c; Akizawa H, 2001, NUCL MED BIOL, V28, P761, DOI 10.1016/S0969-8051(01)00241-4; Akizawa H, 2008, ADV DRUG DELIVER REV, V60, P1319, DOI 10.1016/j.addr.2008.04.005; Alves S, 2005, BIOCONJUGATE CHEM, V16, P438, DOI 10.1021/bc0497968; Alves S, 2006, NUCL MED BIOL, V33, P625, DOI 10.1016/j.nucmedbio.2006.03.007; ANASTASI A, 197…	56	25	25	0	8	AMER CHEMICAL SOC	WASHINGTON	1155 16TH ST, NW, WASHINGTON, DC 20036 USA	1043-1802			BIOCONJUGATE CHEM	Bioconjugate Chem.	MAY	2009	20	5
J	Galitovsky, V; Chowdhury, P; Zharov, VP				Galitovsky, V; Chowdhury, P; Zharov, VP			Photothermal detection of nicotine-induced apoptotic effects in pancreatic cancer cells	LIFE SCIENCES			English	Article						photothermal assay; nicotine; pancreatic tumor cells (AR42J); apoptosis; necrosis; toxicity	BLOOD-CELLS; ABSORPTION; ACTIVATION; STATE	The objective of this study was to evaluate the capability of a photothermal (PT) assay in determining the effects of graded doses of nicotine in a pancreatic acinar cell line (AR42J). The cellular response to nicotine was detected through the monitoring of PT signals from light-absorbing endogenous cellular structures that have been used as natural indicators for nicotine's action. It was demons…	Univ Arkansas Med Sci, Philips Class Laser Biomed Lab, Little Rock, AR 72205 USA; Univ Arkansas Med Sci, Dept Physiol & Biophys, Little Rock, AR 72205 USA		Zharov, VP (通讯作者)，Univ Arkansas Med Sci, Philips Class Laser Biomed Lab, 4301 W Markham St,Slot 543, Little Rock, AR 72205 USA.	ZharovVladimirP@uams.edu	Zharov, Vladimir/J-9728-2013	Zharov, Vladimir/0000-0003-4773-0548	NATIONAL CANCER INSTITUTE [R21CA097422] Funding Source: NIH RePORTER; NCI NIH HHS [R21-CA097422] Funding Source: Medline	NATIONAL CANCER INSTITUTE(United States Department of Health & Human ServicesNational Institutes of Health (NIH) - USANIH National Cancer Institute (NCI)); NCI NIH HHS(United States Department of Health & Human ServicesNational Institutes of Health (NIH) - USANIH National Cancer Institute (NCI))		BABIN AA, 1994, P SOC PHOTO-OPT INS, V2205, P454, DOI 10.1117/12.166260; Boustany NN, 2002, BIOPHYS J, V83, P1691, DOI 10.1016/S0006-3495(02)73937-4; Chowdhury P, 2002, EXP BIOL MED, V227, P445, DOI 10.1177/153537020222700708; Chowdhury P, 2000, EUR J GASTROEN HEPAT, V12, P869, DOI 10.1097/00042737-200012080-00006; Garrido R, 2001, J NEUROCHEM, V76, P1395, DOI 10.1046/j.1471-4159.2001.00135.x; Ka…	31	17	18	0	2	PERGAMON-ELSEVIER SCIENCE LTD	OXFORD	THE BOULEVARD, LANGFORD LANE, KIDLINGTON, OXFORD OX5 1GB, ENGLAND	0024-3205	1879-0631		LIFE SCI	Life Sci.	OCT 15	2004	75	22
J	Liu, AQ; Carmichael, KA; Schallom, ME; Klinkenberg, WD				Liu, Aiqun; Carmichael, Kim A.; Schallom, Marilyn E.; Klinkenberg, W. Dean			Retrospective review of postoperative glycemic control in patients after distal pancreatectomy	INTERNATIONAL JOURNAL OF SURGERY			English	Article						Blood glucose; Distal pancreatectomy; Insulin dosage; Postoperative glycemic control	DIABETES-MELLITUS; HOSPITALIZED-PATIENTS; GLUCOSE-METABOLISM; RESECTION; CANCER; PANCREAS; INSULIN; IMPACT	Background: Distal pancreatectomy (DP) is carried out for resection of lesions in the body and tail of the pancreas. DP may lead to both insulin and glucagon deficiency, which may worsen diabetes mellitus and render patients more vulnerable to severe hypoglycemia. Maintaining glycemic control can be challenging after DP, and no guidelines have been established for clinicians. The objective of thi…	[Liu, Aiqun] Barnes Jewish Hosp, Diabet Educ Serv, St Louis, MO 63110 USA; [Carmichael, Kim A.] Washington Univ, Sch Med, Div Endocrinol Metab & Lipid Res, St Louis, MO USA; [Schallom, Marilyn E.; Klinkenberg, W. Dean] Barnes Jewish Hosp, Dept Res Patient Care Serv, St Louis, MO 63110 USA		Liu, AQ (通讯作者)，Mailstop 90-23-407,One Barnes Jewish Hosp Plaza, St Louis, MO 63110 USA.	Aiqun.Liu@bjc.org	Carmichael, Kim/ABD-5148-2020	Carmichael, Kim/0000-0002-0913-3868; Schallom, Marilyn/0000-0002-8418-5123				[Anonymous], 2017, DIABETES CARE, V40, pS1, DOI 10.2337/dc17-S001; BALLARD RB, 1995, AM SURGEON, V61, P686; Burkhart RA, 2015, J GASTROINTEST SURG, V19, P217, DOI 10.1007/s11605-014-2669-z; De Bruijn KMJ, 2015, ANN SURG, V261, P854, DOI 10.1097/SLA.0000000000000819; Hutchins RR, 2002, ANN SURG, V236, P612, DOI 10.1097/00000658-200211000-00011; Kang MJ, 2016, PANCREATOLOGY, V16, P272, DOI 10.1016/…	19	3	3	0	5	ELSEVIER SCIENCE BV	AMSTERDAM	PO BOX 211, 1000 AE AMSTERDAM, NETHERLANDS	1743-9191	1743-9159		INT J SURG	Int. J. Surg.	MAY	2017	41
J	Michelhaugh, SK; Muzik, O; Guastella, AR; Klinger, NV; Polin, LA; Cai, HC; Xin, YC; Mangner, TJ; Zhang, SH; Juhasz, C; Mittal, S				Michelhaugh, Sharon K.; Muzik, Otto; Guastella, Anthony R.; Klinger, Neil V.; Polin, Lisa A.; Cai, Hancheng; Xin, Yangchun; Mangner, Thomas J.; Zhang, Shaohui; Juhasz, Csaba; Mittal, Sandeep			Assessment of Tryptophan Uptake and Kinetics Using 1-(2-F-18-Fluoroethyl)-L-Tryptophan and alpha-C-11-Methyl-L-Tryptophan PET Imaging in Mice Implanted with Patient-Derived Brain Tumor Xenografts	JOURNAL OF NUCLEAR MEDICINE			English	Article						glioblastoma; brain metastasis; indoleamine 2,3-dioxygenase	PERSONAL-COMPUTER SOFTWARE; INTERNAL DOSE ASSESSMENT; METHYL-L-TRYPTOPHAN; KYNURENINE PATHWAY; BIOLOGICAL EVALUATION; PROGNOSTIC VALUE; T-CELL; RADIOSYNTHESIS; METABOLISM; DIFFERENTIATION	Abnormal tryptophan metabolism via the kynurenine pathway is involved in the pathophysiology of a variety of human diseases including cancers. alpha-C-11-methyl-L-tryptophan (C-11-AMT) PET imaging demonstrated increased tryptophan uptake and trapping in epileptic foci and brain tumors, but the short half-life of C-11 limits its widespread clinical application. Recent in vitro studies suggested th…	[Michelhaugh, Sharon K.; Guastella, Anthony R.; Klinger, Neil V.; Mittal, Sandeep] Wayne State Univ, Dept Neurosurg, 4160 John R St,Ste 930, Detroit, MI 48201 USA; [Muzik, Otto; Juhasz, Csaba] Wayne State Univ, Dept Pediat, Detroit, MI 48202 USA; [Muzik, Otto; Mangner, Thomas J.] Wayne State Univ, Dept Radiol, Detroit, MI USA; [Muzik, Otto; Mangner, Thomas J.; Zhang, Shaohui; Juhasz, Csaba] Child…		Mittal, S (通讯作者)，Wayne State Univ, Dept Neurosurg, 4160 John R St,Ste 930, Detroit, MI 48201 USA.	smittal@med.wayne.edu	Juhasz, Csaba/P-3665-2019; Cai, Hancheng/B-4299-2012; xin, yangchun/G-1838-2017	Guastella, Anthony/0000-0002-5112-9416; Klinger, Neil/0000-0003-1219-1601; xin, yangchun/0000-0002-2270-133X	National Cancer Institute [R01CA123451]; Fund for Medical Research and Education, Wayne State University School of Medicine; Strategic Research Initiative Grant from Karmanos Cancer Institute; Initiative to Maximize Student Development Fellowship (Wayne State University); NIH [P30CA022453]; NATIONAL CANCER INSTITUTE [P30CA022453, R01CA123451] Funding Source: NIH RePORTER	National Cancer Institute(United States Department of Health & Human ServicesNational Institutes of Health (NIH) - USANIH National Cancer Institute (NCI)); Fund for Medical Research and Education, Wayne State University School of Medicine; Strategic Research Initiative Grant from Karmanos Cancer Institute; Initiative to Maximize Student Development Fellowship (Wayne State University); NIH(United …	The study was supported by grant R01CA123451 (Csaba Juhasz and Sandeep Mittal) from the National Cancer Institute; by the Fund for Medical Research and Education, Wayne State University School of Medicine (Sandeep Mittal); and a Strategic Research Initiative Grant from Karmanos Cancer Institute (Sandeep Mittal and Csaba Juhasz). Anthony R. Guastella is supported by the Initiative to Maximize Stud…	Adams S, 2014, PLOS ONE, V9, DOI 10.1371/journal.pone.0112945; Alkonyi B, 2012, J NUCL MED, V53, P1058, DOI 10.2967/jnumed.111.097881; Alkonyi B, 2012, J NEURO-ONCOL, V107, P365, DOI 10.1007/s11060-011-0750-y; Astigiano S, 2005, NEOPLASIA, V7, P390, DOI 10.1593/neo.04658; Badawy AA, 2015, NEUROPHARMACOLOGY; Batista CEA, 2009, MOL IMAGING BIOL, V11, P460, DOI 10.1007/s11307-009-0225-0; Bosnyak E, …	50	19	20	0	13	SOC NUCLEAR MEDICINE INC	RESTON	1850 SAMUEL MORSE DR, RESTON, VA 20190-5316 USA	0161-5505	1535-5667		J NUCL MED	J. Nucl. Med.	FEB	2017	58	2
J	Adam, C; Bray, TL; Perez-Lopez, AM; Tan, EH; Rubio-Ruiz, B; Baillache, DJ; Houston, DR; Salji, MJ; Leung, HY; Unciti-Broceta, A				Adam, Catherine; Bray, Thomas L.; Perez-Lopez, Ana M.; Tan, Ee Hong; Rubio-Ruiz, Belen; Baillache, Daniel J.; Houston, Douglas R.; Salji, Mark J.; Leung, Hing Y.; Unciti-Broceta, Asier			A 5-FU Precursor Designed to Evade Anabolic and Catabolic Drug Pathways and Activated by Pd Chemistry In Vitro and In Vivo	JOURNAL OF MEDICINAL CHEMISTRY			English	Article							BIOORTHOGONAL CATALYSIS; INHIBITION; PRODRUGS; RELEASE	5-Fluorouracil (5-FU) is an antineoplastic antimetabolite that is widely administered to cancer patients by bolus injection, especially to those suffering from colorectal and pancreatic cancer. Because of its suboptimal route of administration and dose-limiting toxicities, diverse 5-FU prodrugs have been developed to confer oral bioavailability and increase the safety profile of 5-FU chemotherapy…	[Adam, Catherine; Bray, Thomas L.; Perez-Lopez, Ana M.; Rubio-Ruiz, Belen; Baillache, Daniel J.; Unciti-Broceta, Asier] Univ Edinburgh, Canc Res UK Edinburgh Ctr, Inst Genet & Canc, Edinburgh EH4 2XU, Midlothian, Scotland; [Bray, Thomas L.] Oxford Nanopore Technol, Gosling Bldg,Edmund Halley Rd,Oxford Sci Pk, Oxford OX4 4DQ, England; [Perez-Lopez, Ana M.] Tech Univ Berlin, Inst Biotechnol, Aufgan…		Unciti-Broceta, A (通讯作者)，Univ Edinburgh, Canc Res UK Edinburgh Ctr, Inst Genet & Canc, Edinburgh EH4 2XU, Midlothian, Scotland.	Asier.Unciti-Bioeta@igmm.ed.ac.uk	Unciti-Broceta, Asier/A-1703-2008	Unciti-Broceta, Asier/0000-0003-1029-2855; Salji, Mark/0000-0003-4261-3086; Rubio-Ruiz, Belen/0000-0003-4720-6578; Baillache, Daniel/0000-0003-0859-829X	EPSRC [EP/N021134/1]; CMVM of the University of Edinburgh; EC [H2020-MSCA-IF-2014-658833]; Medical Research Scotland [PHD-1046-2016]; MRC Confidence in Concept scheme [MRC/CIC6/52]; EPSRC Impact Acceleration Account [PIII024]	EPSRC(UK Research & Innovation (UKRI)Engineering & Physical Sciences Research Council (EPSRC)); CMVM of the University of Edinburgh; EC(European CommissionEuropean Commission Joint Research Centre); Medical Research Scotland; MRC Confidence in Concept scheme(UK Research & Innovation (UKRI)Medical Research Council UK (MRC)); EPSRC Impact Acceleration Account(UK Research & Innovation (UKRI)Engineer…	We are grateful to the EPSRC (EP/N021134/1) for funding. T.L.B. thanks the CMVM of the University of Edinburgh (Principal's scholarship), and B.R.-R. thanks the EC (H2020-MSCA-IF-2014-658833, ChemoBOOM) for financial support. A.U.-B. and D.J.B. thank Medical Research Scotland (PHD-1046-2016) for funding. We acknowledge support from the MRC Confidence in Concept scheme (MRC/CIC6/52) and EPSRC Impa…	Adam C, 2018, CHEM-EUR J, V24, P16783, DOI 10.1002/chem.201803725; BACCANARI DP, 1993, P NATL ACAD SCI USA, V90, P11064, DOI 10.1073/pnas.90.23.11064; Blaschke M., 2012, J CANC THER, V03, P28; Bray TL, 2018, CHEM SCI, V9, P7354, DOI 10.1039/c8sc02291g; Chen ZW, 2021, NAT NANOTECHNOL, V16, P933, DOI 10.1038/s41565-021-00910-7; Clavadetscher J, 2016, ANGEW CHEM INT EDIT, V55, P15662, DOI 10.1002/an…	46	1	1	22	22	AMER CHEMICAL SOC	WASHINGTON	1155 16TH ST, NW, WASHINGTON, DC 20036 USA	0022-2623	1520-4804		J MED CHEM	J. Med. Chem.	JAN 13	2022	65	1
J	Murdocca, M; De Masi, C; Pucci, S; Mango, R; Novelli, G; Di Natale, C; Sangiuolo, F				Murdocca, M.; De Masi, C.; Pucci, S.; Mango, R.; Novelli, G.; Di Natale, C.; Sangiuolo, F.			LOX-1 and cancer: an indissoluble liaison	CANCER GENE THERAPY			English	Review							LOW-DENSITY-LIPOPROTEIN; EPITHELIAL-MESENCHYMAL TRANSITION; VOLATILE ORGANIC-COMPOUNDS; OX-LDL RECEPTOR-1; BREAST-CANCER; ENDOTHELIAL-CELLS; UP-REGULATION; LUNG-CANCER; KAPPA-B; PROMOTES	Recently, a strong correlation between metabolic disorders, tumor onset, and progression has been demonstrated, directing new therapeutic strategies on metabolic targets. OLR1 gene encodes the LOX-1 receptor protein, responsible for the recognition, binding, and internalization of ox-LDL. In the past, several studied, aimed to clarify the role of LOX-1 receptor in atherosclerosis, shed light on i…	[Murdocca, M.; De Masi, C.; Pucci, S.; Novelli, G.; Sangiuolo, F.] Tor Vergata Univ, Dept Biomed & Prevent, Rome, Italy; [Mango, R.] Tor Vergata Hosp, Dept Emergency & Crit Care, Cardiol Unit, Rome, Italy; [Di Natale, C.] Tor Vergata Univ, Dept Elect Engn, Rome, Italy		Murdocca, M (通讯作者)，Tor Vergata Univ, Dept Biomed & Prevent, Rome, Italy.	miky.murdi@hotmail.it	Novelli, Giuseppe/T-8822-2019; sangiuolo, federica/I-4392-2019	Novelli, Giuseppe/0000-0002-7781-602X; sangiuolo, federica/0000-0002-6227-4248	VOLACOL project (Regione Lazio); PROPRIOCOLLOX (Beyond Borders Project) Universita Tor Vergata	VOLACOL project (Regione Lazio); PROPRIOCOLLOX (Beyond Borders Project) Universita Tor Vergata	Work supported by VOLACOL project (Regione Lazio) and PROPRIOCOLLOX (Beyond Borders Project) Universita Tor Vergata.	Amann A, 2014, J BREATH RES, V8, DOI 10.1088/1752-7155/8/3/034001; Amor RE, 2019, EUR RESPIR REV, V28, DOI 10.1183/16000617.0002-2019; Aoyama T, 1999, BIOCHEM J, V339, P177, DOI 10.1042/0264-6021:3390177; Balzan S, 2018, LIFE SCI, V198, P79, DOI 10.1016/j.lfs.2018.02.024; Barash O, 2009, SMALL, V5, P2618, DOI 10.1002/smll.200900937; Batash R, 2017, CURR MED CHEM, V24, P3002, DOI 10.2174/092986732…	74	15	17	2	4	SPRINGERNATURE	LONDON	CAMPUS, 4 CRINAN ST, LONDON, N1 9XW, ENGLAND	0929-1903	1476-5500		CANCER GENE THER	Cancer Gene Ther.	NOV	2021	28	10-11
J	Burgermeister, E; Seger, R				Burgermeister, Elke; Seger, Rony			PPAR gamma and MEK Interactions in Cancer	PPAR RESEARCH			English	Review							PROLIFERATOR-ACTIVATED-RECEPTOR; RETRACTED ARTICLE. SEE; PANCREATIC BETA-CELLS; FREE FATTY-ACIDS; BREAST-CANCER; ESTROGEN-RECEPTOR; PROMOTES ADIPOGENESIS; COLON TUMORS; THERAPEUTIC TARGET; SIGNALING PATHWAY	Peroxisome proliferator-activated receptor-gamma (PPAR gamma) exerts multiple functions in determination of cell fate, tissue metabolism, and host immunity. Two synthetic PPAR gamma ligands (rosiglitazone and pioglitazone) were approved for the therapy of type-2 diabetes mellitus and are expected to serve as novel cures for inflammatory diseases and cancer. However, PPAR gamma and its ligands exh…	[Burgermeister, Elke] Tech Univ Munich, Klinikum Rechts Isar, Dept Med 2, D-81675 Munich, Germany; [Seger, Rony] Weizmann Inst Sci, Dept Regulat Biol, IL-76100 Rehovot, Israel		Burgermeister, E (通讯作者)，Tech Univ Munich, Klinikum Rechts Isar, Dept Med 2, D-81675 Munich, Germany.	elke.burgermeister@lrz.tum.de						Abella A, 2005, CELL METAB, V2, P239, DOI 10.1016/j.cmet.2005.09.003; Akaike M, 2004, MOL CELL BIOL, V24, P8691, DOI 10.1128/MCB.24.19.8691-8704.2004; Alvarado Y, 2007, EXPERT OPIN EMERG DR, V12, P271, DOI 10.1517/14728214.12.2.271; Amazit L, 2007, MOL CELL BIOL, V27, P6913, DOI 10.1128/MCB.01695-06; Baetz T, 2007, INVEST NEW DRUG, V25, P217, DOI 10.1007/s10637-006-9021-8; Balakumar P, 2007, PHAR…	157	43	44	1	5	HINDAWI LTD	LONDON	ADAM HOUSE, 3RD FLR, 1 FITZROY SQ, LONDON, W1T 5HF, ENGLAND	1687-4757	1687-4765		PPAR RES	PPAR Res.		2008	2008
J	Chu, CK; Mazo, AE; Goodman, M; Egnatashvili, V; Sarmiento, JM; Staley, CA; Galloway, JR; Adsay, NV; Jacobs, S; Kooby, DA				Chu, Carrie K.; Mazo, Ashley E.; Goodman, Michael; Egnatashvili, Vasili; Sarmiento, Juan M.; Staley, Charles A.; Galloway, John R.; Adsay, N. Volkan; Jacobs, Sol; Kooby, David A.			Preoperative Diabetes Mellitus and Long-Term Survival After Resection of Pancreatic Adenocarcinoma	ANNALS OF SURGICAL ONCOLOGY			English	Article							INSULIN-RESISTANCE; GLUCOSE-METABOLISM; CANCER MORTALITY; RISK-FACTORS; GROWTH; PREVALENCE; CARCINOMA; EXPRESSION; SECRETION; DIAGNOSIS	Purpose. To assess clinicopathologic features and postresection survival of diabetes mellitus (DM)-associated pancreatic ductal adenocarcinoma (PDAC). Methods. Records of resected PDAC patients from 2000 to 2007 were reviewed. DM was classified as new-onset (<24 months before PDAC) or longstanding (>= 24 months). Clinicopathologic features were compared by univariate and multivariate analyses. Su…	[Chu, Carrie K.; Mazo, Ashley E.; Egnatashvili, Vasili; Sarmiento, Juan M.; Staley, Charles A.; Galloway, John R.; Kooby, David A.] Emory Univ, Sch Med, Dept Surg, Atlanta, GA 30322 USA; [Goodman, Michael] Emory Univ, Rollins Sch Publ Hlth, Dept Epidemiol, Atlanta, GA 30322 USA; [Adsay, N. Volkan] Emory Univ, Sch Med, Dept Pathol, Atlanta, GA 30322 USA; [Jacobs, Sol] Emory Univ, Sch Med, Div Endo…		Chu, CK (通讯作者)，Emory Univ, Sch Med, Dept Surg, Atlanta, GA 30322 USA.	dkooby@emory.edu	Adsay, Volkan/N-7130-2017	Adsay, Volkan/0000-0002-1308-3701				*AM CANC SOC, CANC FACTS FIG 2008; Amer Diabet Assoc, 2012, DIABETES CARE, V35, pS64, DOI [10.2337/dc11-S011, 10.2337/dc09-S062, 10.2337/dc12-S064]; Ansary-Moghaddam A, 2006, CANCER EPIDEM BIOMAR, V15, P2435, DOI 10.1158/1055-9965.EPI-06-0368; Barone BB, 2008, JAMA-J AM MED ASSOC, V300, P2754, DOI 10.1001/jama.2008.824; Basso D, 2005, CLIN CHIM ACTA, V357, P184, DOI 10.1016/j.cccn.2005.03.025; Ba…	56	81	86	0	3	SPRINGER	NEW YORK	ONE NEW YORK PLAZA, SUITE 4600, NEW YORK, NY, UNITED STATES	1068-9265	1534-4681		ANN SURG ONCOL	Ann. Surg. Oncol.	FEB	2010	17	2
J	Bansal, MG; Punia, RS; Sachdev, A				Bansal, Meenakshi Garg; Punia, Rajpal S.; Sachdev, Atul			Clinical and Needle Autopsy Correlation Evaluation in a Tertiary Care Teaching Hospital A Prospective Study of 50 Cases From the Emergency Department	AMERICAN JOURNAL OF FORENSIC MEDICINE AND PATHOLOGY			English	Article						autopsy; needle autopsy; emergency department	DIAGNOSES; NECROPSY; DEATH	With gradual fall in autopsy all over the world in recent years, the present study aimed to assess the accuracy of clinical diagnosis and efficacy of needle autopsy from the emergency department. Fifty deceased patients, who died in the emergency department during a period of 1 year, were subjected to needle autopsy of the major viscera, using spring-loaded automated biopsy gun, and the findings …	[Punia, Rajpal S.] Govt Med Coll & Hosp, Dept Pathol, Sect 32, Chandigarh 160030, India; [Sachdev, Atul] Govt Med Coll & Hosp, Dept Gen Med, Chandigarh 160030, India		Punia, RS (通讯作者)，Govt Med Coll & Hosp, Dept Pathol, Sect 32, Chandigarh 160030, India.	drpunia@gmail.com	Sachdev, Atul/AAE-4831-2020	Punia, Rajpal/0000-0003-0791-4131				Andrews-Joseph A, 2009, J LA STATE MED SOC, V161, P97; Baumgart KW, 1990, MED J AUSTRALIA, V152, P612; Chariot P, 2000, ARCH PATHOL LAB MED, V124, P739; Diebold J, 2007, Praxis (Bern 1994), V96, P1667; Durning S, 2000, ARCH INTERN MED, V160, P997, DOI 10.1001/archinte.160.7.997; Ermenc B, 2000, FORENSIC SCI INT, V114, P117, DOI 10.1016/S0379-0738(00)00329-7; Ferguson RP, 2004, SOUTH MED J, V97, P…	22	5	5	3	7	LIPPINCOTT WILLIAMS & WILKINS	PHILADELPHIA	530 WALNUT ST, PHILADELPHIA, PA 19106-3621 USA	0195-7910			AM J FOREN MED PATH	Am. J. Forensic Med. Pathol.	SEP	2012	33	3
J	Roy, M; Finley, SD				Roy, Mahua; Finley, Stacey D.			Metabolic reprogramming dynamics in tumor spheroids: Insights from a multicellular, multiscale model	PLOS COMPUTATIONAL BIOLOGY			English	Article							MATHEMATICAL-MODEL; CELLULAR SENESCENCE; SOLID STRESS; CANCER; HETEROGENEITY; GROWTH; DRIVEN; INTRATUMOR; SIMULATION; INVASION	Mathematical modeling provides the predictive ability to understand the metabolic reprogramming and complex pathways that mediate cancer cells' proliferation. We present a mathematical model using a multiscale, multicellular approach to simulate avascular tumor growth, applied to pancreatic cancer. The model spans three distinct spatial and temporal scales. At the extracellular level, reaction di…	[Roy, Mahua; Finley, Stacey D.] Univ Southern Calif, Dept Biomed Engn, Los Angeles, CA 90007 USA; [Finley, Stacey D.] Univ Southern Calif, Mork Family Dept Chem Engn & Mat Sci, Los Angeles, CA 90007 USA; [Finley, Stacey D.] Univ Southern Calif, Dept Biol Sci, Los Angeles, CA 90007 USA		Finley, SD (通讯作者)，Univ Southern Calif, Dept Biomed Engn, Los Angeles, CA 90007 USA.; Finley, SD (通讯作者)，Univ Southern Calif, Mork Family Dept Chem Engn & Mat Sci, Los Angeles, CA 90007 USA.; Finley, SD (通讯作者)，Univ Southern Calif, Dept Biol Sci, Los Angeles, CA 90007 USA.	sfinley@usc.edu		Finley, Stacey/0000-0001-6901-3692	Rose Hills Foundation; USC Provost's Office	Rose Hills Foundation; USC Provost's Office	SDF acknowledges the support of The Rose Hills Foundation http://www.rosehillsfoundation.org/and the USC Provost's Office http://www.provost.usc.edu/.The funders had no role in study design, data collection and analysis, decision to publish, or preparation of the manuscript.	Ampatzoglou P, 2013, BIOINF BIOENG BIBE 2, P1; Andasari V, 2012, PLOS ONE, V7, DOI 10.1371/journal.pone.0033726; Anderson ARA, 2006, CELL, V127, P905, DOI 10.1016/j.cell.2006.09.042; Anguiano M, 2017, PLOS ONE, V12, DOI 10.1371/journal.pone.0171417; [Anonymous], 2007, SINGLE CELL BASED MO; Bailey KM, 2012, ADV PHARMACOL, V65, P63, DOI 10.1016/B978-0-12-397927-8.00004-X; Biancur DE, 2017, NAT COMM…	74	9	9	0	4	PUBLIC LIBRARY SCIENCE	SAN FRANCISCO	1160 BATTERY STREET, STE 100, SAN FRANCISCO, CA 94111 USA	1553-734X	1553-7358		PLOS COMPUT BIOL	PLoS Comput. Biol.	JUN	2019	15	6
J	Kawaguchi, K; Igarashi, K; Li, SK; Han, QH; Tan, YY; Kiyuna, T; Miyake, K; Murakami, T; Chmielowski, B; Nelson, SD; Russell, TA; Dry, SM; Li, YF; Unno, M; Eilber, FC; Hoffman, RM				Kawaguchi, Kei; Igarashi, Kentaro; Li, Shukuan; Han, Qinghong; Tan, Yuying; Kiyuna, Tasuku; Miyake, Kentaro; Murakami, Takashi; Chmielowski, Bartosz; Nelson, Scott D.; Russell, Tara A.; Dry, Sarah M.; Li, Yunfeng; Unno, Michiaki; Eilber, Fritz C.; Hoffman, Robert M.			Combination treatment with recombinant methioninase enables temozolomide to arrest a BRAF V600E melanoma in a patient-derived orthotopic xenograft (PDOX) mouse model	ONCOTARGET			English	Article						recombinant methioninase; methionine dependence; metabolic targeting; temozolomide; melanoma	GAMMA-MERCAPTOMETHANE-LYASE; SALMONELLA-TYPHIMURIUM A1-R; HUMAN PANCREATIC-CANCER; SOFT-TISSUE SARCOMA; HUMAN COLON-CANCER; ANTI-CEA ANTIBODY; TUMOR CELL-LINES; PSEUDOMONAS-PUTIDA; HUMAN-FIBROBLASTS; SERUM METHIONINE	An excessive requirement for methionine termed methionine dependence, appears to be a general metabolic defect in cancer. We have previously shown that cancer-cell growth can be selectively arrested by methionine deprivation such as with recombinant methioninase (rMETase). The present study used a previously-established patient-derived orthotopic xenograft (PDOX) nude mouse model of BRAF V600E-mu…	[Kawaguchi, Kei; Igarashi, Kentaro; Li, Shukuan; Han, Qinghong; Tan, Yuying; Kiyuna, Tasuku; Miyake, Kentaro; Murakami, Takashi; Hoffman, Robert M.] AntiCancer Inc, San Diego, CA 92111 USA; [Kawaguchi, Kei; Igarashi, Kentaro; Kiyuna, Tasuku; Miyake, Kentaro; Murakami, Takashi; Hoffman, Robert M.] Univ Calif San Diego, Dept Surg, San Diego, CA 92103 USA; [Kawaguchi, Kei; Unno, Michiaki] Tohoku Uni…		Hoffman, RM (通讯作者)，AntiCancer Inc, San Diego, CA 92111 USA.; Hoffman, RM (通讯作者)，Univ Calif San Diego, Dept Surg, San Diego, CA 92103 USA.; Eilber, FC (通讯作者)，Univ Calif Los Angeles, Div Surg Oncol, Los Angeles, CA 90095 USA.	fceilber@mednet.ucla.edu; all@anticancer.com	Unno, Michiaki/AAX-5246-2020; Miyake, Kentaro/AAE-3060-2019; Miyake, Kentaro/A-2996-2019; Unno, Michiaki/A-8633-2010	Unno, Michiaki/0000-0002-2145-6416; Miyake, Kentaro/0000-0002-4680-4317; Miyake, Kentaro/0000-0002-4680-4317; Unno, Michiaki/0000-0002-2145-6416; Igarashi, Kentaro/0000-0003-2278-1736; Murakami, Takashi/0000-0002-9429-5705	National Cancer Institute grant [CA213649]; NATIONAL CANCER INSTITUTE [R43CA213649] Funding Source: NIH RePORTER	National Cancer Institute grant(United States Department of Health & Human ServicesNational Institutes of Health (NIH) - USANIH National Cancer Institute (NCI)); NATIONAL CANCER INSTITUTE(United States Department of Health & Human ServicesNational Institutes of Health (NIH) - USANIH National Cancer Institute (NCI))	This study was supported in part by National Cancer Institute grant CA213649.	Apontes P, 2011, ONCOTARGET, V2, P222, DOI 10.18632/oncotarget.248; Blagosklonny MV, 2006, LEUKEMIA, V20, P385, DOI 10.1038/sj.leu.2404075; Blagosklonny MV, 2005, CELL CYCLE, V4, P1518, DOI 10.4161/cc.4.11.2208; Blagosklonny MV, 2003, DRUG DISCOV TODAY, V8, P1104, DOI 10.1016/S1359-6446(03)02806-X; Blagosklonny MV, 2003, BRIT J CANCER, V89, P1147, DOI 10.1038/sj.bjc.6601256; Blagosklonny MV, 2001…	64	56	56	0	2	IMPACT JOURNALS LLC	ORCHARD PARK	6666 E QUAKER ST, STE 1, ORCHARD PARK, NY 14127 USA		1949-2553		ONCOTARGET	Oncotarget	OCT 17	2017	8	49
J	Palimeri, S; Palioura, E; Diamanti-Kandarakis, E				Palimeri, Sotiria; Palioura, Eleni; Diamanti-Kandarakis, Evanthia			Current perspectives on the health risks associated with the consumption of advanced glycation end products: recommendations for dietary management	DIABETES METABOLIC SYNDROME AND OBESITY-TARGETS AND THERAPY			English	Review						AGEs; dietary glycotoxins; dietary restriction; PCOS; MSR-1; RAGE	PANCREATIC-CANCER RISK; CHRONIC KIDNEY-DISEASE; OXIDATIVE STRESS; INSULIN-RESISTANCE; SOLUBLE RECEPTOR; SERUM-LEVELS; ENDOTHELIAL DYSFUNCTION; ADVANCED GLYCOXIDATION; DIABETES-MELLITUS; ELEVATED LEVELS	Advanced glycation end products (AGEs) constitute a complex group of compounds produced endogenously during the aging process and under conditions of hyperglycemia and oxidative stress. AGEs also have an emerging exogenous origin. Cigarette smoke and diet are the two main exogenous sources of AGEs (glycotoxins). Modern Western diets are rich in AGEs which have been implicated in the pathogenesis …	[Palimeri, Sotiria; Palioura, Eleni; Diamanti-Kandarakis, Evanthia] Univ Athens, Med Sch, Endocrine Unit, Athens, Greece		Diamanti-Kandarakis, E (通讯作者)，Univ Athens, Med Sch, Internal Med, Endocrine Unit, Athens 11527, Greece.	e.diamanti.kandarakis@gmail.com						Ahmed N, 2005, DIABETES RES CLIN PR, V67, P3, DOI 10.1016/j.diabres.2004.09.004; Aldini G, 2013, FREE RADICAL RES, V47, P93, DOI 10.3109/10715762.2013.792926; Barile GR, 2005, INVEST OPHTH VIS SCI, V46, P2916, DOI 10.1167/iovs.04-1409; Bierhaus A, 2006, CURR OPIN INVEST DR, V7, P985; Birlouez-Aragon I, 2010, AM J CLIN NUTR, V91, P1220, DOI 10.3945/ajcn.2009.28737; Boutzios G, 2013, FERTIL STERIL,…	108	50	50	0	10	DOVE MEDICAL PRESS LTD	ALBANY	PO BOX 300-008, ALBANY, AUCKLAND 0752, NEW ZEALAND	1178-7007			DIABETES METAB SYNDR	Diabetes Metab. Syndr. Obes.		2015	8
J	Jiang, JX; Yu, C; Li, ZP; Xiao, J; Zhang, H; Chen, MY; Sun, CY				Jiang, Jian Xin; Yu, Chao; Li, Zhi Peng; Xiao, Jie; Zhang, Hao; Chen, Mei Yuan; Sun, Cheng Yi			Insights into significant pathways and gene interaction networks in peripheral blood mononuclear cells for early diagnosis of hepatocellular carcinoma	JOURNAL OF CANCER RESEARCH AND THERAPEUTICS			English	Article						CUL4A; early diagnosis; hepatocellular cancer; interaction networks; IL-8; peripheral blood mononuclear cells; pathways and gene; STAT3	EXPRESSION PROFILES; COLORECTAL-CANCER; PANCREATIC-CANCER; UBIQUITIN LIGASES; INTERLEUKIN-8; APOPTOSIS; CHOLANGIOCARCINOMA; SUPPRESSOR; MUTATIONS; SIGNATURE	Background: Early diagnosis of hepatocellular cancer (HCC) significantly helps improve patient survival. However, high specific and sensitive tests for screening patients with early stage of HCC are not yet available. Novel HCC biomarkers based on gene expression profiles of peripheral blood mononuclear cells (PBMCs) might change the situation. Recently, a three gene-based signature for the non-i…	[Jiang, Jian Xin; Yu, Chao; Li, Zhi Peng; Xiao, Jie; Zhang, Hao; Chen, Mei Yuan; Sun, Cheng Yi] Guiyang Med Coll, Affiliated Hosp, Dept Biliary Hepat Surg, Guiyang, Guizhou, Peoples R China		Sun, CY (通讯作者)，Guiyi Rd, Guiyang 550001, Guizhou, Peoples R China.	sunchyigzh@163.com			National Natural Science Foundation of China [81160311]; Science and Education Foundation for Young Talent of Guizhou Province [[2012] 177]	National Natural Science Foundation of China(National Natural Science Foundation of China (NSFC)); Science and Education Foundation for Young Talent of Guizhou Province	This work was supported by the National Natural Science Foundation of China (Grant No. 81160311); the work was also supported by Science and Education Foundation for Young Talent of Guizhou Province (Grant No. [2012] 177). The authors are grateful to all study participants.	AKIRA S, 1994, CELL, V77, P63, DOI 10.1016/0092-8674(94)90235-6; Alvarez JV, 2006, CANCER RES, V66, P3162, DOI 10.1158/0008-5472.CAN-05-3757; BAGGIOLINI M, 1992, FEBS LETT, V307, P97, DOI 10.1016/0014-5793(92)80909-Z; Baine MJ, 2011, PLOS ONE, V6, DOI 10.1371/journal.pone.0017014; Bismuth H, 1999, SEMIN LIVER DIS, V19, P311, DOI 10.1055/s-2007-1007120; Brat DJ, 2005, NEURO-ONCOLOGY, V7, P122, DOI…	42	7	7	0	5	MEDKNOW PUBLICATIONS & MEDIA PVT LTD	MUMBAI	B-9, KANARA BUSINESS CENTRE, OFF LINK RD, GHAKTOPAR-E, MUMBAI, 400075, INDIA	0973-1482	1998-4138		J CANCER RES THER	J. Canc. Res. Ther.	APR-JUN	2016	12	2
J	Siddiqui, A; Vazakidou, ME; Schwab, A; Napoli, F; Fernandez-Molina, C; Rapa, I; Stemmler, MP; Volante, M; Brabletz, T; Ceppi, P				Siddiqui, Aarif; Vazakidou, Maria Eleni; Schwab, Annemarie; Napoli, Francesca; Fernandez-Molina, Cristina; Rapa, Ida; Stemmler, Marc P.; Volante, Marco; Brabletz, Thomas; Ceppi, Paolo			Thymidylate synthase is functionally associated with ZEB1 and contributes to the epithelial-to-mesenchymal transition of cancer cells	JOURNAL OF PATHOLOGY			English	Article						thymidylate synthase; epithelial-to-mesenchymal transition; ZEB1; micro-RNAs; solid tumours	STEM-CELLS; SELF-RENEWAL; EXPRESSION; 5-FLUOROURACIL; MECHANISMS; RESISTANCE; EMT; OVEREXPRESSION; INHIBITION; PHENOTYPE	Thymidylate synthase (TS) is a fundamental enzyme of nucleotide metabolism and one of the oldest anti-cancer targets. Beginning from the analysis of gene array data from the NCI-60 panel of cancer cell lines, we identified a significant correlation at both gene and protein level between TS and the markers of epithelial-to-mesenchymal transition (EMT), a developmental process that allows cancer ce…	[Siddiqui, Aarif; Vazakidou, Maria Eleni; Schwab, Annemarie; Napoli, Francesca; Fernandez-Molina, Cristina; Ceppi, Paolo] Friedrich Alexander Univ Erlangen Nurnberg FAU, Interdisciplinary Ctr Clin Res, Jr Res Grp 1, Erlangen, Germany; [Rapa, Ida; Volante, Marco] Univ Turin, San Luigi Hosp, Pathol Unit, Turin, Italy; [Stemmler, Marc P.; Brabletz, Thomas] Friedrich Alexander Univ Erlangen Nurnberg …		Ceppi, P (通讯作者)，Friedrich Alexander Univ Erlangen Nurnberg FAU, Interdisciplinary Ctr Clin Res, Jr Res Grp 1, Nikolaus Fiebiger Zentrum, Room 0-032,Gluckstr 6, D-91054 Erlangen, Germany.	paolo.ceppi@uk-erlangen.de		VOLANTE, Marco/0000-0003-0719-105X; Schwab, Annemarie/0000-0002-6351-5920; Siddiqui, Mohammad Aarif/0000-0003-4308-3398; Ceppi, Paolo/0000-0002-3632-8476	Interdisciplinary Center for Clinical Research (IZKF) at the University Hospital of the University of Erlangen-Nuremberg	Interdisciplinary Center for Clinical Research (IZKF) at the University Hospital of the University of Erlangen-Nuremberg	This work was supported by the Interdisciplinary Center for Clinical Research (IZKF) at the University Hospital of the University of Erlangen-Nuremberg.	Allen TC, 2013, ARCH PATHOL LAB MED, V137, P747, DOI 10.5858/arpa.2012-0738-ED; Bageritz J, 2014, CELL DEATH DIFFER, V21, P929, DOI 10.1038/cdd.2014.12; Boni V, 2010, MOL CANCER THER, V9, P2265, DOI 10.1158/1535-7163.MCT-10-0061; Burk U, 2008, EMBO REP, V9, P582, DOI 10.1038/embor.2008.74; Ceppi P, 2014, ONCOGENE, V33, P269, DOI 10.1038/onc.2013.55; Ceppi P, 2010, INT J CLIN PHARM TH, V48, P481; …	49	20	21	0	5	WILEY	HOBOKEN	111 RIVER ST, HOBOKEN 07030-5774, NJ USA	0022-3417	1096-9896		J PATHOL	J. Pathol.	JUN	2017	242	2
J	Zhao, Y; Alakhova, DY; Kabanov, AV				Zhao, Yi; Alakhova, Daria Y.; Kabanov, Alexander V.			Can nanomedicines kill cancer stem cells?	ADVANCED DRUG DELIVERY REVIEWS			English	Review						Drug delivery; Cancer; Cancer stem cells; Nanomedicine; Polymer therapeutics	PLURONIC BLOCK-COPOLYMERS; TUMOR-INITIATING CELLS; PEGYLATED LIPOSOMAL DOXORUBICIN; ALDEHYDE DEHYDROGENASE 1; WNT SIGNALING PATHWAY; BREAST-CANCER; SIDE POPULATION; DRUG-RESISTANCE; MULTIDRUG-RESISTANCE; PANCREATIC-CANCER	Most tumors are heterogeneous and many cancers contain small population of highly tumorigenic and intrinsically drug resistant cancer stem cells (CSCs). Like normal stem cell, CSCs have the ability to self-renew and differentiate to other tumor cell types. They are believed to be a source for drug resistance, tumor recurrence and metastasis. CSCs often overexpress drug efflux transporters, spend …	[Zhao, Yi; Alakhova, Daria Y.; Kabanov, Alexander V.] Univ N Carolina, Ctr Nanotechnol Drug Delivery, Chapel Hill, NC 27599 USA; [Zhao, Yi; Alakhova, Daria Y.; Kabanov, Alexander V.] Univ N Carolina, Div Mol Pharmaceut, UNC Eshelman Sch Pharm, Chapel Hill, NC 27599 USA; [Kabanov, Alexander V.] Moscow MV Lomonosov State Univ, Fac Chem, Lab Chem Design Bionanomat, Moscow 119899, Russia		Kabanov, AV (通讯作者)，Univ N Carolina, Ctr Nanotechnol Drug Delivery, Genet Med Bldg,Campus Box 7362, Chapel Hill, NC 27599 USA.	kabanov@email.unc.edu	Kabanov, Alexander/AAY-5751-2020; Zhao, Yi/O-9117-2015; Kabanov, Alexander V/N-3356-2013	Kabanov, Alexander/0000-0002-3665-946X; Zhao, Yi/0000-0003-1975-7786; Kabanov, Alexander V/0000-0002-3665-946X	National Institutes of Health [2RO1 CA89225, UO1 CA151806]; National Institute of General Medical Sciences of the National Institutes of Health [P20GM103480]; China Scholarship Council; UNC Eshelman School of Pharmacy; University Cancer Research Fund through the Lineberger Comprehensive Cancer Center; NATIONAL CANCER INSTITUTE [U01CA151806, R01CA089225] Funding Source: NIH RePORTER; NATIONAL CENT…	National Institutes of Health(United States Department of Health & Human ServicesNational Institutes of Health (NIH) - USA); National Institute of General Medical Sciences of the National Institutes of Health(United States Department of Health & Human ServicesNational Institutes of Health (NIH) - USANIH National Institute of General Medical Sciences (NIGMS)); China Scholarship Council(China Schol…	This work was supported in part by the grants from the National Institutes of Health 2RO1 CA89225, UO1 CA151806, an Institutional Development Award (IDeA) from the National Institute of General Medical Sciences of the National Institutes of Health under grant P20GM103480, the China Scholarship Council PhD Scholarship (to YZ) as well as The Carolina Partnership, a strategic partnership between the…	Alakhova DY, 2013, PLOS ONE, V8, DOI 10.1371/journal.pone.0072238; Alakhova DY, 2010, J CONTROL RELEASE, V142, P89, DOI 10.1016/j.jconrel.2009.09.026; Anand P, 2007, MOL PHARMACEUT, V4, P807, DOI 10.1021/mp700113r; Andrew R.N.S., 2012, J MOL BIOMARK DIAG S, VS8; Angelastro JM, 2010, MOL CANCER RES, V8, P1105, DOI 10.1158/1541-7786.MCR-09-0383; Arai F, 2005, TRENDS CARDIOVAS MED, V15, P75, DOI 10.…	271	92	95	2	123	ELSEVIER SCIENCE BV	AMSTERDAM	PO BOX 211, 1000 AE AMSTERDAM, NETHERLANDS	0169-409X	1872-8294		ADV DRUG DELIVER REV	Adv. Drug Deliv. Rev.	NOV 30	2013	65	13-14
J	Oba, T; Sato, N; Adachi, Y; Amaike, T; Kudo, Y; Koga, A; Kohi, S; Hirata, K				Oba, Takuya; Sato, Norihiro; Adachi, Yasuhiro; Amaike, Takao; Kudo, Yuzan; Koga, Atsuhiro; Kohi, Shiro; Hirata, Keiji			Hypoxia increases KIAA1199/CEMIP expression and enhances cell migration in pancreatic cancer	SCIENTIFIC REPORTS			English	Article							TUMOR-CELLS; HYALURONAN; BIOLOGY; PROTEIN; IMPACT	Pancreatic ductal adenocarcinoma (PDAC) is characterised by dense desmoplasia and hypoxic microenvironment. Our previous reports demonstrated that hyaluronan (HA), especially low-molecular-weight HA, provides a favourable microenvironment for PDAC progression. However, the effect of hypoxia on HA metabolism remains unknown. Using quantitative real-time RT-PCR and western blot analysis, we analyse…	[Oba, Takuya; Sato, Norihiro; Adachi, Yasuhiro; Amaike, Takao; Kudo, Yuzan; Kohi, Shiro; Hirata, Keiji] Univ Occupat & Environm Hlth, Sch Med, Dept Surg 1, Kitakyushu, Fukuoka 8078555, Japan; [Koga, Atsuhiro] Kyushu Rosai Hosp, Dept Surg, Kitakyushu, Fukuoka, Japan		Oba, T (通讯作者)，Univ Occupat & Environm Hlth, Sch Med, Dept Surg 1, Kitakyushu, Fukuoka 8078555, Japan.	t.oba0205@gmail.com						Birkenkamp-Demtroder K, 2011, BRIT J CANCER, V105, P552, DOI 10.1038/bjc.2011.268; Brahimi-Horn MC, 2007, J MOL MED-JMM, V85, P1301, DOI 10.1007/s00109-007-0281-3; Cheng XB, 2016, ONCOTARGET, V7, P4829, DOI 10.18632/oncotarget.6617; Evensen NA, 2015, ONCOTARGET, V6, P20723, DOI 10.18632/oncotarget.3978; Evensen NA, 2013, JNCI-J NATL CANCER I, V105, P1402, DOI 10.1093/jnci/djt224; Fink SP, 2015, O…	34	0	0	0	1	NATURE PORTFOLIO	BERLIN	HEIDELBERGER PLATZ 3, BERLIN, 14197, GERMANY	2045-2322			SCI REP-UK	Sci Rep	SEP 14	2021	11	1
J	Wang, J; John, EM; Ingles, SA				Wang, Jun; John, Esther M.; Ingles, Sue Ann			5-lipoxygenase and 5-lipoxygenase-activating protein gene polymorphisms, dietary linoleic acid, and risk for breast cancer	CANCER EPIDEMIOLOGY BIOMARKERS & PREVENTION			English	Article							MULTIETHNIC POPULATION; ACTIVATING PROTEIN; PANCREATIC-CANCER; ARACHIDONIC-ACID; CELL-GROWTH; EXPRESSION; PROMOTER; LIPOXYGENASE; INHIBITION; CARCINOGENESIS	The n-6 polyunsaturated fatty acid 5-lipoxygenase pathway has been shown to play a role in the carcinogenesis of breast cancer. We conducted a population-based case-control study among Latina, African-American, and White women from the San Francisco Bay area to examine the association of the 5-lipoxygenase gene (ALOX5) and 5-lipoxygenase-activating protein gene (ALOX5AP) with breast cancer risk. …	[Wang, Jun] Tufts Univ, Sch Med, Tufts Med Ctr, Boston, MA 02111 USA; [John, Esther M.] No Calif Canc Ctr, Fremont, CA USA; [John, Esther M.] Stanford Univ, Sch Med, Dept Hlth Res & Policy, Stanford, CA 94305 USA; [John, Esther M.] Stanford Canc Ctr, Stanford, CA USA; [Ingles, Sue Ann] Univ So Calif, Dept Prevent Med, Los Angeles, CA 90089 USA		Wang, J (通讯作者)，Tufts Univ, Sch Med, Tufts Med Ctr, 750 Washington St,Box 406, Boston, MA 02111 USA.	jwang1@tuftsmedicalcenter.org			California Breast Cancer Research Program [7WB-0110, 7PB-0068]; San Francisco Bay Area Breast Cancer Study [DAMD17-96-6071]; Department of Defense Breast Cancer; NATIONAL CANCER INSTITUTE [R01CA063446, R01CA077305] Funding Source: NIH RePORTER	California Breast Cancer Research Program; San Francisco Bay Area Breast Cancer Study; Department of Defense Breast Cancer(United States Department of Defense); NATIONAL CANCER INSTITUTE(United States Department of Health & Human ServicesNational Institutes of Health (NIH) - USANIH National Cancer Institute (NCI))	Grant support: 7WB-0110 from the California Breast Cancer Research Program (S.A. Ingles), grants R01 CA63446 and R01 CA77305 from the National Cancer Institute for data and biospecimen collection for the San Francisco Bay Area Breast Cancer Study DAMD17-96-6071 from the Department of Defense Breast Cancer Research Program: and 7PB-0068 from the California Breast Cancer Research Program (E.M. John…	Avis I, 2001, FASEB J, V15, P2007, DOI 10.1096/fj.00-0866fje; Avis IM, 1996, J CLIN INVEST, V97, P806, DOI 10.1172/JCI118480; BLOCK G, 1986, AM J EPIDEMIOL, V124, P453, DOI 10.1093/oxfordjournals.aje.a114416; Boyd NF, 2003, BRIT J CANCER, V89, P1672, DOI 10.1038/sj.bjc.6601314; Chen XX, 2004, CLIN CANCER RES, V10, P6703, DOI 10.1158/1078-0432.CCR-04-0838; Ding XZ, 2001, PANCREATOLOGY, V1, P291, D…	39	24	26	1	5	AMER ASSOC CANCER RESEARCH	PHILADELPHIA	615 CHESTNUT ST, 17TH FLOOR, PHILADELPHIA, PA 19106-4404 USA	1055-9965	1538-7755		CANCER EPIDEM BIOMAR	Cancer Epidemiol. Biomarkers Prev.	OCT	2008	17	10
J	Cao, YY; Zhao, R; Guo, K; Ren, S; Zhang, YP; Lu, ZP; Tian, L; Li, T; Chen, X; Wang, ZQ				Cao, Yingying; Zhao, Rui; Guo, Kai; Ren, Shuai; Zhang, Yaping; Lu, Zipeng; Tian, Lei; Li, Tao; Chen, Xiao; Wang, Zhongqiu			Potential Metabolite Biomarkers for Early Detection of Stage-I Pancreatic Ductal Adenocarcinoma	FRONTIERS IN ONCOLOGY			English	Article						biomarker; serum; early diagnosis; pancreatic cancer; metabolomics	CANCER; METABOLOMICS	Background & ObjectivesPancreatic ductal adenocarcinoma remains an extremely malignant tumor having a poor prognosis. The 5-year survival rate of PDAC is related to its stage (about 80% for stage I vs 20% for other stages). However, detection of PDAC in an early stage is difficult due to the lack of effective screening methods. In this study, we aimed to construct a novel metabolic model for stag…	[Cao, Yingying; Zhao, Rui; Guo, Kai; Ren, Shuai; Zhang, Yaping; Chen, Xiao; Wang, Zhongqiu] Nanjing Univ Chinese Med, Affiliated Hosp, Dept Radiol, Nanjing, Peoples R China; [Lu, Zipeng; Tian, Lei] Nanjing Med Univ, Pancreas Ctr, Affiliated Hosp 1, Nanjing, Peoples R China; [Li, Tao] Nanjing Med Univ, Dept Pathol, Affiliated Hosp 1, Nanjing, Peoples R China		Chen, X; Wang, ZQ (通讯作者)，Nanjing Univ Chinese Med, Affiliated Hosp, Dept Radiol, Nanjing, Peoples R China.	chxwin@163.com; zhq2001us@163.com			National Natural Sciences Foundation of China [81771899, 82171925]; Postgraduate Research amp; Practice Innovation Program of Jiangsu Province [KYCX21_1702]	National Natural Sciences Foundation of China(National Natural Science Foundation of China (NSFC)); Postgraduate Research amp; Practice Innovation Program of Jiangsu Province	This work was supported by the National Natural Sciences Foundation of China Grant (grant number 81771899, 82171925) and Postgraduate Research & Practice Innovation Program of Jiangsu Province (grant number HKYCX21_1702).	Bathe OF, 2011, CANCER EPIDEM BIOMAR, V20, P140, DOI 10.1158/1055-9965.EPI-10-0712; Blackford AL, 2020, JNCI-J NATL CANCER I, V112, P1162, DOI 10.1093/jnci/djaa004; Brook OR, 2015, RADIOLOGY, V274, P464, DOI 10.1148/radiol.14140206; Burke L, 2020, CELL DEATH DISCOV, V6, DOI 10.1038/s41420-020-00341-8; Duan XY, 2021, FRONT ONCOL, V11, DOI 10.3389/fonc.2021.730038; Habrook CJ, 2017, CANCER CELL, V3…	38	1	1	8	8	FRONTIERS MEDIA SA	LAUSANNE	AVENUE DU TRIBUNAL FEDERAL 34, LAUSANNE, CH-1015, SWITZERLAND	2234-943X			FRONT ONCOL	Front. Oncol.	JAN 19	2022	11
J	Tang, D; Chen, KL; Huang, LQ; Li, J				Tang, Ding; Chen, Keli; Huang, Luqi; Li, Juan			Pharmacokinetic properties and drug interactions of apigenin, a natural flavone	EXPERT OPINION ON DRUG METABOLISM & TOXICOLOGY			English	Review						Apigenin; pharmacokinetic; ADME; interaction	ENHANCES ANTICANCER ACTIVITY; CELL-CULTURE MODEL; CANCER A2780 CELLS; HEP G2 CELLS; IN-VITRO; RAT PLASMA; INTESTINAL-ABSORPTION; DIETARY FLAVONOIDS; PANCREATIC-CANCER; OXIDATIVE STRESS	Introduction: Apigenin, a natural flavone, is widely distributed in plants such as celery, parsley and chamomile. It is present principally as glycosylated in nature. Higher intake of apigenin could reduce the risk of chronic diseases. It has gained particular interest in recent years as a beneficial, health-promoting agent with low intrinsic toxicity.Areas covered: This review summarizes and the…	[Tang, Ding; Chen, Keli; Huang, Luqi; Li, Juan] Hubei Univ Chinese Med, Educ Minist Tradit Chinese Med Resource & Compoun, Key Lab, Wuhan, Hubei, Peoples R China; [Huang, Luqi; Li, Juan] China Acad Chinese Med Sci, Natl Resource Ctr Chinese Mat Med, State Key Lab Dao Di Herbs, Beijing, Peoples R China		Huang, LQ; Li, J (通讯作者)，Hubei Univ Chinese Med, Educ Minist Tradit Chinese Med Resource & Compoun, Key Lab, Wuhan, Hubei, Peoples R China.; Huang, LQ; Li, J (通讯作者)，China Acad Chinese Med Sci, Natl Resource Ctr Chinese Mat Med, State Key Lab Dao Di Herbs, Beijing, Peoples R China.	huangluqi01@126.com; lz198207@126.com		Li, Juan/0000-0002-9838-0990	Natural Science Foundation project [30470193]; Scientific Research Foundation Project of the Education Department of Hubei Province [Q20142007]; Young Plan Project of Hubei University of Chinese Medicine [XJ2014KJ008]	Natural Science Foundation project(National Natural Science Foundation of China (NSFC)); Scientific Research Foundation Project of the Education Department of Hubei Province; Young Plan Project of Hubei University of Chinese Medicine	This work was supported by the Natural Science Foundation project [30470193], the Scientific Research Foundation Project of the Education Department of Hubei Province [Q20142007], and the Young Plan Project of Hubei University of Chinese Medicine [XJ2014KJ008].	ADLERCREUTZ H, 1990, SCAND J CLIN LAB INV, V50, P3, DOI 10.3109/00365519009085798; Ali F, 2014, MUTAT RES-GEN TOX EN, V767, P13, DOI 10.1016/j.mrgentox.2014.04.006; An F, 2015, PHARMAZIE, V70, P724, DOI 10.1691/ph.2015.5665; Barlas N, 2014, TOXICOL LETT, V226, P35, DOI 10.1016/j.toxlet.2014.01.030; Basios N., 2015, J INVESTIG SURG, V2, P1; Block, 2000, CHEMCYCOLPEDIA, P106; Cai H, 2007, CANCER CH…	106	74	77	9	62	TAYLOR & FRANCIS LTD	ABINGDON	2-4 PARK SQUARE, MILTON PARK, ABINGDON OR14 4RN, OXON, ENGLAND	1742-5255	1744-7607		EXPERT OPIN DRUG MET	Expert Opin. Drug Metab. Toxicol.		2017	13	3
J	Fan, TWM; El-Amouri, SS; Macedo, JKA; Wang, QJ; Song, H; Cassel, T; Lane, AN				Fan, Teresa W-M; El-Amouri, Salim S.; Macedo, Jessica K. A.; Wang, Qing Jun; Song, Huan; Cassel, Teresa; Lane, Andrew N.			Stable Isotope-Resolved Metabolomics Shows Metabolic Resistance to Anti-Cancer Selenite in 3D Spheroids versus 2D Cell Cultures	METABOLITES			English	Article						selenite; cancer metabolism; A549; PANC1; C-13(6) -glucose tracer; 2D cell cultures; 3D spheroids	PROSTATE-CANCER CELLS; COCULTURE MODEL; LUNG-CANCER; PROTEIN-DEGRADATION; SODIUM SELENITE; APOPTOSIS; GLUTATHIONE; GLYCOLYSIS; INDUCTION; ASSAY	Conventional two-dimensional (2D) cell cultures are grown on rigid plastic substrates with unrealistic concentration gradients of O-2 , nutrients, and treatment agents. More importantly, 2D cultures lack cell-cell and cell-extracellular matrix (ECM) interactions, which are critical for regulating cell behavior and functions. There are several three-dimensional (3D) cell culture systems such as Ma…	[Fan, Teresa W-M; El-Amouri, Salim S.; Macedo, Jessica K. A.; Song, Huan; Cassel, Teresa; Lane, Andrew N.] Univ Kentucky, Markey Canc Ctr, Ctr Environm & Syst Biochem, Lexington, KY 40506 USA; [Fan, Teresa W-M; El-Amouri, Salim S.; Macedo, Jessica K. A.; Song, Huan; Cassel, Teresa; Lane, Andrew N.] Univ Kentucky, Depart Toxicol & Canc Biol, Lexington, KY 40506 USA; [Wang, Qing Jun] Univ Kentucky,…		Fan, TWM (通讯作者)，Univ Kentucky, Markey Canc Ctr, Ctr Environm & Syst Biochem, Lexington, KY 40506 USA.; Fan, TWM (通讯作者)，Univ Kentucky, Depart Toxicol & Canc Biol, Lexington, KY 40506 USA.	twmfan@gmail.com; sselam0@uky.edu; jkar224@uky.edu; qingjun.wang@uky.edu; huan.song@uky.edu; terricassel@gmail.com; andrew.lane@uky.edu		Wang, Qingjun/0000-0002-1959-4107; Lane, Andrew/0000-0003-1121-5106; Song, Huan/0000-0002-2196-3610; Macedo, Jessica/0000-0003-1234-7071	NIH [1P01CA163223-01A1, 1U24DK097215-01A1]; Redox Metabolism Shared Resource(s) of the University of Kentucky Markey Cancer Center [P30CA177558]; NATIONAL CANCER INSTITUTE [P30CA177558] Funding Source: NIH RePORTER	NIH(United States Department of Health & Human ServicesNational Institutes of Health (NIH) - USA); Redox Metabolism Shared Resource(s) of the University of Kentucky Markey Cancer Center; NATIONAL CANCER INSTITUTE(United States Department of Health & Human ServicesNational Institutes of Health (NIH) - USANIH National Cancer Institute (NCI))	This work was supported in part by NIH grants 1P01CA163223-01A1 (to ANL and TWMF), 1U24DK097215-01A1 (to RMH, TWMF, and ANL), and Redox Metabolism Shared Resource(s) of the University of Kentucky Markey Cancer Center (P30CA177558).	ABDULLAEV FI, 1994, J INORG BIOCHEM, V55, P113, DOI 10.1016/0162-0134(94)85033-X; Bissell MJ, 2003, CURR OPIN CELL BIOL, V15, P753, DOI 10.1016/j.ceb.2003.10.016; Bruntz RC, 2017, J BIOL CHEM, V292, P11601, DOI 10.1074/jbc.R117.776054; Cherukuri DP, 2008, CANCER BIOL THER, V7, P697, DOI 10.4161/cbt.7.5.6088; Cho SD, 2004, MOL CANCER THER, V3, P605; Combs GF, 1998, PHARMACOL THERAPEUT, V79, P179, …	63	22	22	2	14	MDPI	BASEL	ST ALBAN-ANLAGE 66, CH-4052 BASEL, SWITZERLAND	2218-1989			METABOLITES	Metabolites	SEP	2018	8	3
J	Rahmim, A; Schmidtlein, CR; Jackson, A; Sheikhbahaei, S; Marcus, C; Ashrafinia, S; Soltani, M; Subramaniam, RM				Rahmim, Arman; Schmidtlein, C. Ross; Jackson, Andrew; Sheikhbahaei, Sara; Marcus, Charles; Ashrafinia, Saeed; Soltani, Madjid; Subramaniam, Rathan M.			A novel metric for quantification of homogeneous and heterogeneous tumors in PET for enhanced clinical outcome prediction	PHYSICS IN MEDICINE AND BIOLOGY			English	Article						PET; quantification; prediction; metric; survival analysis; heterogeneity; texture	TOTAL LESION GLYCOLYSIS; PROGNOSTIC VALUE; F-18-FDG PET; QUANTITATIVE ASSESSMENT; EMISSION-TOMOGRAPHY; FDG PET/CT; VOLUME; CANCER; PARAMETERS; RADIOMICS	Oncologic PET images provide valuable information that can enable enhanced prognosis of disease. Nonetheless, such information is simplified significantly in routine clinical assessment to meet workflow constraints. Examples of typical FDG PET metrics include: (i) SUVmax, (2) total lesion glycolysis (TLG), and (3) metabolic tumor volume (MTV). We have derived and implemented a novel metric for tu…	[Rahmim, Arman; Sheikhbahaei, Sara; Marcus, Charles; Ashrafinia, Saeed; Soltani, Madjid; Subramaniam, Rathan M.] Johns Hopkins Univ, Dept Radiol & Radiol Sci, Baltimore, MD 21287 USA; [Rahmim, Arman; Ashrafinia, Saeed] Johns Hopkins Univ, Dept Elect & Comp Engn, Baltimore, MD 21218 USA; [Schmidtlein, C. Ross; Jackson, Andrew] Mem Sloan Kettering Canc Ctr, Dept Med Phys, New York, NY 10065 USA; [S…		Rahmim, A (通讯作者)，Johns Hopkins Univ, Dept Radiol & Radiol Sci, Baltimore, MD 21287 USA.; Rahmim, A (通讯作者)，Johns Hopkins Univ, Dept Elect & Comp Engn, Baltimore, MD 21218 USA.	arahmim1@jhmi.edu	Rahmim, Arman/ACS-4963-2022; Schmidtlein, Charles/AGW-1825-2022; Subramaniam, Rathan M/AAX-2678-2021	Rahmim, Arman/0000-0002-9980-2403; Subramaniam, Rathan M./0000-0003-3973-4610; Schmidtlein, Charles/0000-0003-0485-3601	NIH [R01CA129182]; NIH/NCI Cancer center support grant [P30CA008748]; NATIONAL CANCER INSTITUTE [R01CA129182, P30CA008748] Funding Source: NIH RePORTER	NIH(United States Department of Health & Human ServicesNational Institutes of Health (NIH) - USA); NIH/NCI Cancer center support grant; NATIONAL CANCER INSTITUTE(United States Department of Health & Human ServicesNational Institutes of Health (NIH) - USANIH National Cancer Institute (NCI))	This work was in part supported in part by NIH grant R01CA129182 and NIH/NCI Cancer center support grant P30CA008748. The authors wish to especially thank Jason Harper, Dennis Nelson and Aaron Nelson (MIM software Inc.) for valuable support.	Abd El-Hafez YG, 2013, ORAL ONCOL, V49, P261, DOI 10.1016/j.oraloncology.2012.09.005; Abdoli M, 2013, MED PHYS, V40, DOI 10.1118/1.4816296; Aerts HJWL, 2014, NAT COMMUN, V5, DOI 10.1038/ncomms5006; Asselin MC, 2012, EUR J CANCER, V48, P447, DOI 10.1016/j.ejca.2011.12.025; Baldock AL, 2013, FRONT ONCOL, V3, DOI 10.3389/fonc.2013.00062; Basu S, 2007, SEMIN NUCL MED, V37, P223, DOI 10.1053/j.semnucl…	64	17	19	0	12	IOP PUBLISHING LTD	BRISTOL	TEMPLE CIRCUS, TEMPLE WAY, BRISTOL BS1 6BE, ENGLAND	0031-9155	1361-6560		PHYS MED BIOL	Phys. Med. Biol.	JAN 7	2016	61	1
J	James, AD; Richardson, DA; Oh, IW; Sritangos, P; Attard, T; Barrett, L; Bruce, JIE				James, Andrew D.; Richardson, Daniel A.; Oh, In-Whan; Sritangos, Pishyaporn; Attard, Thomas; Barrett, Lisa; Bruce, Jason I. E.			Cutting off the fuel supply to calcium pumps in pancreatic cancer cells: role of pyruvate kinase-M2 (PKM2)	BRITISH JOURNAL OF CANCER			English	Article							M2 ISOFORM; DUCTAL ADENOCARCINOMA; CA2+ UPTAKE; SHIKONIN; METABOLISM; ATP; PROLIFERATION; GLYCOLYSIS; EXPRESSION; APOPTOSIS	Background Pancreatic ductal adenocarcinoma (PDAC) has poor survival and treatment options. PDAC cells shift their metabolism towards glycolysis, which fuels the plasma membrane calcium pump (PMCA), thereby preventing Ca2+-dependent cell death. The ATP-generating pyruvate kinase-M2 (PKM2) is oncogenic and overexpressed in PDAC. This study investigated the PKM2-derived ATP supply to the PMCA as a …	[James, Andrew D.; Richardson, Daniel A.; Oh, In-Whan; Sritangos, Pishyaporn; Attard, Thomas; Barrett, Lisa; Bruce, Jason I. E.] Univ Manchester, Fac Biol Med & Hlth Sci, Div Canc Sci, Michael Smith Bldg, Manchester M13 9PT, Lancs, England; [James, Andrew D.] Univ York, Dept Biol, Div Canc Sci, York YO10 5DD, N Yorkshire, England		Bruce, JIE (通讯作者)，Univ Manchester, Fac Biol Med & Hlth Sci, Div Canc Sci, Michael Smith Bldg, Manchester M13 9PT, Lancs, England.	jason.bruce@manchester.ac.uk		Bruce, Jason/0000-0002-4503-1981; James, Andrew/0000-0002-2432-5948; Sritangos, Pishyaporn/0000-0002-1257-4808	Pancreatic Cancer Research Fund (PCRF) grant; Medical Research Grant (MRC) [MR/P00251X/1]; Royal Thai Government PhD scholarship; University of Manchester; MRC [MR/P00251X/1] Funding Source: UKRI	Pancreatic Cancer Research Fund (PCRF) grant; Medical Research Grant (MRC); Royal Thai Government PhD scholarship; University of Manchester; MRC(UK Research & Innovation (UKRI)Medical Research Council UK (MRC))	This work was supported by a Pancreatic Cancer Research Fund (PCRF) grant and Medical Research Grant (MRC) (MR/P00251X/1). P.S. was funded by a Royal Thai Government PhD scholarship and D.A.R. was funded by a University of Manchester Alumni Association Research Impact Fund and Doctoral Academy PhD scholarship.	ALHABORI M, 1995, INT J BIOCHEM CELL B, V27, P123, DOI 10.1016/1357-2725(94)00079-Q; Anastasiou D, 2011, SCIENCE, V334, P1278, DOI 10.1126/science.1211485; Andujar I, 2013, PLANTA MED, V79, P1685, DOI 10.1055/s-0033-1350934; Badea L, 2008, HEPATO-GASTROENTEROL, V55, P2016; Barros LF, 2007, BIOPHYS J, V92, P3878, DOI 10.1529/biophysj.106.100925; Bruce JIE, 2018, CELL CALCIUM, V69, P28, DOI 10.1016…	65	25	25	0	11	NATURE PUBLISHING GROUP	LONDON	MACMILLAN BUILDING, 4 CRINAN ST, LONDON N1 9XW, ENGLAND	0007-0920	1532-1827		BRIT J CANCER	Br. J. Cancer	JAN	2020	122	2
J	Abuid, NJ; Gattas-Asfura, KM; Schofield, EA; Stabler, CL				Abuid, Nicholas J.; Gattas-Asfura, Kerim M.; Schofield, Emily A.; Stabler, Cherie L.			Layer-by-Layer Cerium Oxide Nanoparticle Coating for Antioxidant Protection of Encapsulated Beta Cells	ADVANCED HEALTHCARE MATERIALS			English	Article						alginate; diabetes; inflammation; reactive oxygen species	ISLET TRANSPLANTATION; HYDROGEN-PEROXIDE; INDUCED DAMAGE; SURVIVAL; PANCREAS; CANCER; MODEL; IMMUNOSUPPRESSION; INFLAMMATION; MULTILAYER	In type 1 diabetes, the replacement of the destroyed beta cells could restore physiological glucose regulation and eliminate the need for exogenous insulin. Immunoisolation of these foreign cellular transplants via biomaterial encapsulation is widely used to prevent graft rejection. While highly effective in blocking direct cell-to-cell contact, nonspecific inflammatory reactions to the implant l…	[Abuid, Nicholas J.; Gattas-Asfura, Kerim M.; Schofield, Emily A.] Univ Florida, Dept Biomed Engn, 1275 Ctr Dr, Gainesville, FL 32610 USA; [Stabler, Cherie L.] Univ Florida, UF Diabet Inst, Dept Biomed Engn, Gainesville, FL 32610 USA		Stabler, CL (通讯作者)，Univ Florida, UF Diabet Inst, Dept Biomed Engn, Gainesville, FL 32610 USA.	cstabler@bme.ufl.edu	Nanozymes, Nanozymes/D-8197-2019; Stabler, Cherie/I-8280-2018; Gattas Asfura, Kerim/E-6549-2019	Stabler, Cherie/0000-0003-0573-0646; Gattas Asfura, Kerim/0000-0003-1119-4448	NIH [DK100654]; T32 Interdisciplinary Graduate Program in Type 1 Diabetes and Biomedical Engineering Predoctoral Training Grant [DK108736-02]; NATIONAL INSTITUTE OF DIABETES AND DIGESTIVE AND KIDNEY DISEASES [R01DK100654, T32DK108736] Funding Source: NIH RePORTER	NIH(United States Department of Health & Human ServicesNational Institutes of Health (NIH) - USA); T32 Interdisciplinary Graduate Program in Type 1 Diabetes and Biomedical Engineering Predoctoral Training Grant; NATIONAL INSTITUTE OF DIABETES AND DIGESTIVE AND KIDNEY DISEASES(United States Department of Health & Human ServicesNational Institutes of Health (NIH) - USANIH National Institute of Diab…	This work was supported by the NIH grant DK100654. N.J.A. was supported by a T32 Interdisciplinary Graduate Program in Type 1 Diabetes and Biomedical Engineering Predoctoral Training Grant (DK108736-02).	Alford A, 2018, CHEM MATER, V30, P344, DOI 10.1021/acs.chemmater.7b03502; Alili L, 2013, ANTIOXID REDOX SIGN, V19, P765, DOI 10.1089/ars.2012.4831; Anderson JM, 2008, SEMIN IMMUNOL, V20, P86, DOI 10.1016/j.smim.2007.11.004; Arya A, 2014, FREE RADICAL RES, V48, P784, DOI 10.3109/10715762.2014.906593; Asati A, 2009, ANGEW CHEM INT EDIT, V48, P2308, DOI 10.1002/anie.200805279; Belscak-Cvitanovic A, …	86	12	12	5	33	WILEY	HOBOKEN	111 RIVER ST, HOBOKEN 07030-5774, NJ USA	2192-2640	2192-2659		ADV HEALTHC MATER	Adv. Healthc. Mater.	JUN	2019	8	12
J	Vu, JP; Wang, HS; Germano, PM; Pisegna, JR				Vu, John P.; Wang, Hank S.; Germano, Patrizia M.; Pisegna, Joseph R.			Ghrelin in neuroendocrine tumors	PEPTIDES			English	Review						Ghrelin; Metastatic neuroendocrine tumors; Endogenous; Orexigenic; Cancer cachexia	GROWTH-HORMONE SECRETAGOGUE; DES-ACYL GHRELIN; AGOUTI-RELATED PROTEIN; CARCINOID-TUMORS; MESSENGER-RNA; GASTROINTESTINAL-TRACT; ENDOCRINE TUMORS; CHROMOGRANIN-A; SOMATOSTATIN ANALOGS; HELICOBACTER-PYLORI	Ghrelin is a 28 amino acid peptide, primarily produced by the oxyntic mucosa X/A like neuroendocrine cells in the stomach. It is also found in the small intestine, hypothalamus, pituitary gland, pancreas, heart, adipose tissue, and immune system. In gastrointestinal neuroendocrine tumors (NETs) ghrelin release has been well documented. Ghrelin is a brain-gut circuit peptide with an important role…	[Vu, John P.; Wang, Hank S.; Germano, Patrizia M.; Pisegna, Joseph R.] Vet Adm GIAHS, Dept Gastroenterol & Hepatol, Los Angeles, CA 90073 USA; [Vu, John P.; Wang, Hank S.; Germano, Patrizia M.; Pisegna, Joseph R.] Univ Calif Los Angeles, David Geffen Sch Med, Dept Med, Los Angeles, CA 90095 USA		Pisegna, JR (通讯作者)，Univ Calif Los Angeles, David Geffen Sch Med, Div Gastroenterol & Hepatol, VA Greater Los Angeles Healthcare Syst, 11301 Wilshire Blvd, Los Angeles, CA 90073 USA.	jpisegna@ucla.edu			NIDDK NIH HHS [P30 DK041301] Funding Source: Medline; BLRD VA [I01 BX004560] Funding Source: Medline	NIDDK NIH HHS(United States Department of Health & Human ServicesNational Institutes of Health (NIH) - USANIH National Institute of Diabetes & Digestive & Kidney Diseases (NIDDK)); BLRD VA		Abizaid A, 2006, J CLIN INVEST, V116, P3229, DOI 10.1172/JCI29867; Abou-Saif A, 2003, CANCER, V98, P249, DOI 10.1002/cncr.11473; Akamizu T, 2004, EUR J ENDOCRINOL, V150, P447, DOI 10.1530/eje.0.1500447; Alonso N, 2007, EUR J ENDOCRINOL, V157, P763, DOI 10.1530/EJE-07-0300; Aparicio T, 2001, EUR J CANCER, V37, P1014, DOI 10.1016/S0959-8049(01)00073-9; Arvat E, 2000, J ENDOCRINOL INVEST, V23, P493,…	73	11	11	0	10	ELSEVIER SCIENCE INC	NEW YORK	360 PARK AVE SOUTH, NEW YORK, NY 10010-1710 USA	0196-9781			PEPTIDES	Peptides	NOV	2011	32	11
J	James, AD; Patel, W; Butt, Z; Adiamah, M; Dakhel, R; Latif, A; Uggenti, C; Swanton, E; Imamura, H; Siriwardena, AK; Bruce, JIE				James, Andrew D.; Patel, Waseema; Butt, Zohra; Adiamah, Magretta; Dakhel, Raga; Latif, Ayse; Uggenti, Carolina; Swanton, Eileithyia; Imamura, Hiromi; Siriwardena, Ajith K.; Bruce, Jason I. E.			The Plasma Membrane Calcium Pump in Pancreatic Cancer Cells Exhibiting the Warburg Effect Relies on Glycolytic ATP	JOURNAL OF BIOLOGICAL CHEMISTRY			English	Article							HIGH AEROBIC GLYCOLYSIS; HEPATOMA-CELLS; OXIDATIVE-PHOSPHORYLATION; ENERGY-METABOLISM; TUMOR-CELLS; MITOCHONDRIA; 3-BROMOPYRUVATE; GLUTAMINE; PHOSPHATIDYLSERINE; CA2+-ATPASE	Evidence suggests that the plasma membrane Ca2+-ATPase (PMCA), which is critical for maintaining a low intracellular Ca2+ concentration ([Ca2+](i)), utilizes glycolytically derived ATP in pancreatic ductal adenocarcinoma (PDAC) and that inhibition of glycolysis in PDAC cell lines results in ATP depletion, PMCAinhibition, and an irreversible [Ca2+](i) overload. We explored whether this is a specif…	[James, Andrew D.; Patel, Waseema; Butt, Zohra; Adiamah, Magretta; Dakhel, Raga; Swanton, Eileithyia; Bruce, Jason I. E.] Univ Manchester, Fac Life Sci, Manchester M13 9PT, Lancs, England; [Latif, Ayse] Univ Manchester, Manchester Pharm Sch, Manchester M13 9PT, Lancs, England; [Uggenti, Carolina] Univ Manchester, Fac Med & Human Sci, Manchester M13 9PT, Lancs, England; [Imamura, Hiromi] Kyoto Uni…		Bruce, JIE (通讯作者)，Univ Manchester, Fac Life Sci, Michael Smith Bldg,Oxford Rd, Manchester M13 9NT, Lancs, England.	jason.bruce@manchester.ac.uk	Latif, A/U-4241-2019; Uggenti, Carolina/G-9145-2017; Imamura, Hiromi/AAD-5109-2019	Latif, A/0000-0002-7245-8729; Uggenti, Carolina/0000-0003-2673-5120; Imamura, Hiromi/0000-0002-1896-0443; James, Andrew/0000-0002-2432-5948; Swanton, Eileithyia/0000-0002-3299-4228	Pancreatic Cancer Research Fund; Central Manchester Foundation Trust/National Institutes of Health Research Manchester Biological Research Centre pump priming fund; Biotechnology and Biological Sciences Research Council; AstraZeneca plc; Central Manchester Healthcare Trust Strategic Investment Fund project; RP Fighting Blindness Ph.D studentship; Grants-in-Aid for Scientific Research [26291027] F…	Pancreatic Cancer Research Fund; Central Manchester Foundation Trust/National Institutes of Health Research Manchester Biological Research Centre pump priming fund; Biotechnology and Biological Sciences Research Council(UK Research & Innovation (UKRI)Biotechnology and Biological Sciences Research Council (BBSRC)); AstraZeneca plc(AstraZeneca); Central Manchester Healthcare Trust Strategic Investm…	This work was supported in part by a Pancreatic Cancer Research Fund research grant (to J. I. E. B.) and a Central Manchester Foundation Trust/National Institutes of Health Research Manchester Biological Research Centre pump priming fund (to A. K. S. and J. I. E. B.). The authors declare that they have no conflicts of interest with the contents of this article.; Supported by a Biotechnology and B…	Amin Z, 2006, CLIN RADIOL, V61, P996, DOI 10.1016/j.crad.2006.07.005; Baggaley EM, 2008, AM J PHYSIOL-CELL PH, V295, pC1247, DOI 10.1152/ajpcell.00083.2008; Bellance N, 2009, INT J BIOCHEM CELL B, V41, P2566, DOI 10.1016/j.biocel.2009.08.012; Brini M, 2009, PHYSIOL REV, V89, P1341, DOI 10.1152/physrev.00032.2008; Busk M, 2008, INT J CANCER, V122, P2726, DOI 10.1002/ijc.23449; BUSTAMANTE E, 1977, …	42	25	25	0	33	AMER SOC BIOCHEMISTRY MOLECULAR BIOLOGY INC	BETHESDA	9650 ROCKVILLE PIKE, BETHESDA, MD 20814-3996 USA		1083-351X		J BIOL CHEM	J. Biol. Chem.	OCT 9	2015	290	41
J	Hwang, HK; Park, J; Choi, SH; Kang, CM; Lee, WJ				Hwang, Ho Kyoung; Park, Jiae; Choi, Sung Hoon; Kang, Chang Moo; Lee, Woo Jung			Predicting new-onset diabetes after minimally invasive subtotal distal pancreatectomy in benign and borderline malignant lesions of the pancreas	MEDICINE			English	Article						diabetes mellitus; distal pancreatectomy; subtotal distal pancreatectomy	INTERNATIONAL STUDY-GROUP; RESECTION; CANCER; DEFINITION; OUTCOMES; SURGERY	The purpose of this study was to evaluate the time-dependent probability and risk factors of pancreatogenic diabetes mellitus (PDM) in patients who underwent minimally invasive subtotal distal pancreatectomy.Changes in glucose metabolic consequence of 34 patients (laparoscopic: 31, robotic: 3) who underwent surgery from December 2005 to December 2014 were estimated by assessing impaired fasting g…	[Hwang, Ho Kyoung; Park, Jiae; Kang, Chang Moo; Lee, Woo Jung] Yonsei Univ, Coll Med, Dept Hepatobiliary & Pancreat Surg, Seoul, South Korea; [Hwang, Ho Kyoung; Park, Jiae; Kang, Chang Moo; Lee, Woo Jung] Severance Hosp, Yonsei Canc Ctr, Pancreaticobiliary Canc Clin, Seoul, South Korea; [Choi, Sung Hoon] CHA Univ, CHA Bundang Med Ctr, Dept Surg, Div Hepatobiliary & Pancreat Surg, Seongnam, South …		Kang, CM (通讯作者)，Yonsei Univ, Coll Med, Dept Surg, 50 Yonsei Ro, Seoul 120752, South Korea.	cmkang@yuhs.ac		Lee, Woo jung/0000-0001-9273-261X; Hwang, Ho Kyoung/0000-0003-4064-7776; Kang, Chang Moo/0000-0002-5382-4658				[Anonymous], [No title captured]; Bassi C, 2005, SURGERY, V138, P8, DOI 10.1016/j.surg.2005.05.001; Belyaev O, 2013, LANGENBECK ARCH SURG, V398, P547, DOI 10.1007/s00423-013-1076-3; Choi SH, 2013, SURG ENDOSC, V27, P1412, DOI 10.1007/s00464-012-2605-9; De Bruijn KMJ, 2015, ANN SURG, V261, P854, DOI 10.1097/SLA.0000000000000819; Falconi M, 2008, BRIT J SURG, V95, P85, DOI 10.1002/bjs.5652; Hirono …	23	10	11	0	0	LIPPINCOTT WILLIAMS & WILKINS	PHILADELPHIA	TWO COMMERCE SQ, 2001 MARKET ST, PHILADELPHIA, PA 19103 USA	0025-7974	1536-5964		MEDICINE	Medicine (Baltimore)	DEC	2017	96	51
J	Mondal, D; Mathur, A; Chandra, PK				Mondal, Debasis; Mathur, Aditi; Chandra, Partha K.			Tripping on TRIB3 at the junction of health, metabolic dysfunction and cancer	BIOCHIMIE			English	Review						TRIB3; Metabolic syndrome; Cancer; ER-stress; PI3K/AKT/mTOR; Autophagy	ENDOPLASMIC-RETICULUM STRESS; UNFOLDED PROTEIN RESPONSE; NF-KAPPA-B; TRIBBLES HOMOLOG 3; FUNCTIONAL Q84R POLYMORPHISM; REDUCED AKT PHOSPHORYLATION; TO-MESENCHYMAL TRANSITION; TRANSCRIPTION FACTOR XBP1; NITRIC-OXIDE PRODUCTION; PANCREATIC BETA-CELLS	Metabolic diseases like obesity, atherosclerosis and diabetes are frequently associated with increased risk of aggressive cancers. Although metabolic dysfunctions in normal cells are manifested due to defective signaling networks that control cellular homeostasis, malignant cells utilize these signaling networks for their increased survival, growth and metastasis. Despite decades of research, a c…	[Mondal, Debasis; Mathur, Aditi; Chandra, Partha K.] Tulane Univ, Sch Med, Dept Pharmacol, 1430 Tulane Ave, New Orleans, LA 70112 USA		Mondal, D (通讯作者)，Tulane Univ, Sch Med, Dept Pharmacol, 1430 Tulane Ave, New Orleans, LA 70112 USA.	dmondal@tulane.edu			Department of Defense [PC080811]; Louisiana Cancer Research Consortium (LCRC)	Department of Defense(United States Department of Defense); Louisiana Cancer Research Consortium (LCRC)	This work was supported by grants from the Department of Defense (#PC080811) and funds from the Louisiana Cancer Research Consortium (LCRC) to DM.	Ando S, 2014, FRONT ONCOL, V4, DOI 10.3389/fonc.2014.00340; Andreozzi F, 2008, ARTERIOSCL THROM VAS, V28, P1355, DOI 10.1161/ATVBAHA.108.162883; Araki E, 2003, EXP BIOL MED, V228, P1213, DOI 10.1177/153537020322801018; Avivar-Valderas A, 2013, ONCOGENE, V32, P4932, DOI 10.1038/onc.2012.512; Aydin B, 2016, J CLIN RES PEDIATR E, V8, P1, DOI 10.4274/jcrpe.2764; Aynaud MM, 2012, J BIOL CHEM, V287, P3…	261	33	37	1	21	ELSEVIER FRANCE-EDITIONS SCIENTIFIQUES MEDICALES ELSEVIER	ISSY-LES-MOULINEAUX	65 RUE CAMILLE DESMOULINS, CS50083, 92442 ISSY-LES-MOULINEAUX, FRANCE	0300-9084	1638-6183		BIOCHIMIE	Biochimie	MAY	2016	124
J	Centeno, V; de Barboza, GD; Marchionatti, A; Rodriguez, V; de Talamoni, NT				Centeno, Viviana; Diaz de Barboza, Gabriela; Marchionatti, Ana; Rodriguez, Valeria; Tolosa de Talamoni, Nori			Molecular mechanisms triggered by low-calcium diets	NUTRITION RESEARCH REVIEWS			English	Review						Low-Ca2+ diet; Intestine; Kidney; Bone; Hypertension; Lipids; Cancer	VITAMIN-D INTAKE; PARATHYROID CELL-PROLIFERATION; BRUSH-BORDER MEMBRANE; BONE-MINERAL DENSITY; D-RECEPTOR GENE; COLORECTAL-CANCER; DAIRY-PRODUCTS; PANCREATIC-CANCER; OVARIAN-CANCER; SECONDARY HYPERPARATHYROIDISM	Ca is not only essential for bone mineralisation, but also for regulation of extracellular and intracellular processes. When the Ca2+ intake is low, the efficiency of intestinal Ca2+ absorption and renal Ca2+ reabsorption is increased. This adaptive mechanism involves calcitriol enhancement via parathyroid hormone stimulation. Bone is also highly affected. Low Ca2+ intake is considered a risk fac…	[Centeno, Viviana; Diaz de Barboza, Gabriela; Marchionatti, Ana; Rodriguez, Valeria; Tolosa de Talamoni, Nori] Univ Nacl Cordoba, Fac Ciencias Med, Catedra Bioquim & Biol Mol, Lab Metab Fosfocalc & Vitamina D Dr F Canas, RA-5000 Cordoba, Argentina		de Talamoni, NT (通讯作者)，Univ Nacl Cordoba, Fac Ciencias Med, Catedra Bioquim & Biol Mol, Lab Metab Fosfocalc & Vitamina D Dr F Canas, RA-5000 Cordoba, Argentina.	ntolosa@biomed.uncor.edu		Centeno, Viviana/0000-0002-2759-115X	Fondo para la Investigacion Cientifica y Tecnologica (FONCyT), Argentina [PICT 2005-32464]; CONICET, Argentina [PIP 2005-6]; SECYT-UNC, Argentina	Fondo para la Investigacion Cientifica y Tecnologica (FONCyT), Argentina(FONCyT); CONICET, Argentina(Consejo Nacional de Investigaciones Cientificas y Tecnicas (CONICET)); SECYT-UNC, Argentina(Secretaria de Ciencia y Tecnologia (SECYT))	The present study was supported by Fondo para la Investigacion Cientifica y Tecnologica (FONCyT; PICT 2005-32464), CONICET (PIP 2005-6) and SECYT-UNC, all in Argentina.	Addison WLT, 1925, CAN MED ASSOC J, V15, P913; Alonso A, 2005, AM J CLIN NUTR, V82, P972, DOI 10.1093/ajcn/82.5.972; Anderson PH, 2003, J MOL ENDOCRINOL, V31, P123, DOI 10.1677/jme.0.0310123; Appel LJ, 1997, NEW ENGL J MED, V336, P1117, DOI 10.1056/NEJM199704173361601; Bajwa A, 2005, ARCH BIOCHEM BIOPHYS, V438, P182, DOI 10.1016/j.abb.2005.04.016; Baron JA, 2005, CANCER EPIDEM BIOMAR, V14, P586, …	135	43	44	0	12	CAMBRIDGE UNIV PRESS	CAMBRIDGE	EDINBURGH BLDG, SHAFTESBURY RD, CB2 8RU CAMBRIDGE, ENGLAND	0954-4224	1475-2700		NUTR RES REV	Nutr. Res. Rev.	DEC	2009	22	2
J	Huang, YX; Jin, QN; Su, M; Ji, FH; Wang, NA; Zhong, CL; Jiang, YL; Liu, YF; Zhang, ZQ; Yang, JH; Wei, L; Chen, TM; Li, B				Huang, Yunxiu; Jin, Qianni; Su, Min; Ji, Feihu; Wang, Nian; Zhong, Changli; Jiang, Yulin; Liu, Yifeng; Zhang, Zhiqian; Yang, Junhong; Wei, Lan; Chen, Tingmei; Li, Bing			Leptin promotes the migration and invasion of breast cancer cells by upregulating ACAT2	CELLULAR ONCOLOGY			English	Article						Leptin; Breast cancer; ACAT2; Proliferation; Migration; Invasion	RECEPTOR EXPRESSION; PANCREATIC-CANCER; TUMOR-GROWTH; RISK-FACTOR; OBESITY; METABOLISM; BIOSYNTHESIS; METASTASIS; INHIBITION; ACTIVATION	Previously, it has been shown that obesity may be considered as a risk factor for breast cancer in postmenopausal women. Leptin, a hormone whose level is elevated in obesity, has been suggested to be involved in the development of breast cancer, and univariate survival analyses have shown that over-expression of ACAT2, an enzyme that is involved in the production of cholesteryl esters, may be ass…	[Huang, Yunxiu; Jin, Qianni; Su, Min; Ji, Feihu; Wang, Nian; Zhong, Changli; Jiang, Yulin; Liu, Yifeng; Zhang, Zhiqian; Yang, Junhong; Wei, Lan; Chen, Tingmei] Chongqing Med Univ, Key Lab Diagnost Med Designated, Minist Educ, Chongqing 400016, Peoples R China; [Li, Bing] Chongqing Med Univ, Dept Otolarynol, Chongqing 400016, Peoples R China		Li, B (通讯作者)，Chongqing Med Univ, Dept Otolarynol, Chongqing 400016, Peoples R China.	huangyunxiucy@163.com; qiannijincqmu@sina.com; sumin0506@126.com; jifeihu0512@sina.com; wangnian1991@hotmail.com; zclcqmu@163.com; 13594164527@163.com; liuyifeng199109@sina.cn; 13340212493@163.com; yangjunhong2013@163.com; weilanpostbox@sina.com; tingmeichen@cqmu.edu.cn; libingcy2016@163.com		Chen, Tingmei/0000-0003-4250-674X	National Natural Science Foundation of China [81272544]; Natural Science Foundation of Chongqing [cstc2012jjA10011]	National Natural Science Foundation of China(National Natural Science Foundation of China (NSFC)); Natural Science Foundation of Chongqing(Natural Science Foundation of Chongqing)	This work is supported by a grant from National Natural Science Foundation of China (No. 81272544), and by a grant from the Natural Science Foundation of Chongqing (No. cstc2012jjA10011).	Ahima RS, 2004, PHYSIOL BEHAV, V81, P223, DOI 10.1016/j.physbeh.2004.02.014; Anderson RA, 1998, J BIOL CHEM, V273, P26747, DOI 10.1074/jbc.273.41.26747; Ando S, 2014, FRONT ONCOL, V4, DOI 10.3389/fonc.2014.00340; Flores-Lopez LA, 2016, CELL ONCOL, V39, P365, DOI 10.1007/s13402-016-0282-8; Bandera EV, 2015, ADV NUTR, V6, P803, DOI 10.3945/an.115.009647; Battle M, 2014, INT J CANCER, V134, P1605, D…	41	35	36	5	14	SPRINGER	DORDRECHT	VAN GODEWIJCKSTRAAT 30, 3311 GZ DORDRECHT, NETHERLANDS	2211-3428	2211-3436		CELL ONCOL	Cell. Oncol.	DEC	2017	40	6
J	Romero-Garcia, S; Prado-Garcia, H; Lopez-Gonzalez, JS				Romero-Garcia, Susana; Prado-Garcia, Heriberto; Sullivan Lopez-Gonzalez, Jose			Transcriptional analysis of hnRNPA0, A1, A2, B1, and A3 in lung cancer cell lines in response to acidosis, hypoxia, and serum deprivation conditions	EXPERIMENTAL LUNG RESEARCH			English	Article						alternative splicing; qRT-PCR; ribonucleoprotein; tumor microenvironment	NUCLEAR RIBONUCLEOPROTEIN A2/B1; MESSENGER-RNA; EXPRESSION; PROTEINS; BINDING; LOCALIZATION; CARCINOMA; BIOMARKER	The ribonucleoproteins (hnRNPs) have important roles in multiple aspects of nucleic acid metabolism and in the regulation of different cellular processes. Abnormal expression of hnRNPs has been reported in several types of cancer including lung, pancreatic, and gastric carcinomas. Heterogenous tumor cell populations generate a tumor microenvironment that can present normoxic, hypoxic, or acidic r…	[Romero-Garcia, Susana; Prado-Garcia, Heriberto; Sullivan Lopez-Gonzalez, Jose] Natl Inst Resp Dis Ismael Cosio Villegas, Dept Chron Degenerat Dis, Mexico City 14080, DF, Mexico		Prado-Garcia, H (通讯作者)，Natl Inst Resp Dis Ismael Cosio Villegas, Dept Chron Degenerat Dis, Tlalpan 4502,Col Secc 16, Mexico City 14080, DF, Mexico.	sugar_cia@yahoo.com	Prado-Garcia, Heriberto/I-3733-2019	Prado-Garcia, Heriberto/0000-0002-4932-3244; Romero-Garcia, Susana/0000-0003-4539-0578; Lopez-Gonzalez, Jose Sullivan/0000-0003-0746-2286	Mexican Council of Science and Technology (CONACyT) [167623]	Mexican Council of Science and Technology (CONACyT)(Consejo Nacional de Ciencia y Tecnologia (CONACyT))	This study was supported by the Mexican Council of Science and Technology (CONACyT) Grant: 167623.	Boukakis G, 2010, BMC CANCER, V10, DOI 10.1186/1471-2407-10-434; Choi HS, 2013, STEM CELLS, V31, P2647, DOI 10.1002/stem.1366; Choi YH, 2012, NUCLEIC ACIDS RES, V40, P8499, DOI 10.1093/nar/gks634; Clower CV, 2010, P NATL ACAD SCI USA, V107, P1894, DOI 10.1073/pnas.0914845107; Cui HQ, 2010, BMC CANCER, V10, DOI 10.1186/1471-2407-10-356; David CJ, 2010, GENE DEV, V24, P2343, DOI 10.1101/gad.1973010…	35	7	8	0	11	TAYLOR & FRANCIS INC	PHILADELPHIA	530 WALNUT STREET, STE 850, PHILADELPHIA, PA 19106 USA	0190-2148	1521-0499		EXP LUNG RES	Exp. Lung Res.	FEB	2014	40	1
J	Deligkaris, C; Millam, E				Deligkaris, Christos; Millam, Evan			Physical binding of the tobacco smoke carcinogen NNK diazonium ion to the human tumor suppressor gene TP53 Exon 5	TOXICOLOGY RESEARCH			English	Article							DNA-ADDUCTS; B-DNA; 4-(METHYLNITROSAMINO)-1-(3-PYRIDYL)-1-BUTANONE; P53; SEQUENCE; SYSTEM; DAMAGE; VISUALIZATION; FLEXIBILITY; ALKYLATION	The tobacco smoke N-nitrosamine, NNK, is an important carcinogen. It has been shown to induce lung, liver, and pancreatic cancer in animals. Its metabolites are associated with lung cancer in tobacco smokers. Our work focuses upon the physical interaction of NNK diazonium ion with DNA. This species is implicated in the formation of pyridyloxobutyl adducts, reacting with DNA bases and phosphate gr…	[Deligkaris, Christos] Univ Southern Indiana, Dept Geol & Phys, Evansville, IN 47712 USA; [Millam, Evan] Univ Southern Indiana, Dept Chem, Evansville, IN 47712 USA		Deligkaris, C (通讯作者)，Univ Southern Indiana, Dept Geol & Phys, Evansville, IN 47712 USA.	Dr.Deligkaris@usi.edu		Millam, Evan/0000-0003-2852-3164; Deligkaris, Christos/0000-0003-0706-8289	University of Southern Indiana	University of Southern Indiana	The authors thank the Pott College of Science, Engineering and Education of the University of Southern Indiana for providing computational resources. Christos Deligkaris also thanks the University of Southern Indiana for providing funds through a USI Summer Research Award for Junior Faculty.	Abegglen LM, 2015, JAMA-J AM MED ASSOC, V314, P1850, DOI 10.1001/jama.2015.13134; Adams PD, 2010, ACTA CRYSTALLOGR D, V66, P213, DOI 10.1107/S0907444909052925; [Anonymous], 2012, IARC MONOGRAPHS EV E, V100E; [Anonymous], 2016, OECHEM TOOLK; Arnott S., 1999, OXFORD HDB NUCL ACID, P1; Aylon Y, 2007, CELL, V130, P597, DOI 10.1016/j.cell.2007.08.005; BECKE AD, 1988, J CHEM PHYS, V88, P2547, DOI 10.10…	54	1	1	0	6	ROYAL SOC CHEMISTRY	CAMBRIDGE	THOMAS GRAHAM HOUSE, SCIENCE PARK, MILTON RD, CAMBRIDGE CB4 0WF, CAMBS, ENGLAND	2045-452X	2045-4538		TOXICOL RES-UK	Toxicol. Res.	JUL 1	2019	8	4
J	Yoshimatsu, G; Takita, M; Kanak, MA; Haque, WZ; Chang, C; Saravanan, PB; Lawrence, MC; Levy, MF; Naziruddin, B				Yoshimatsu, Gumpei; Takita, Morihito; Kanak, Mazhar A.; Haque, Waqas Z.; Chang, Charles; Saravanan, Prathab Balaji; Lawrence, Michael C.; Levy, Marlon F.; Naziruddin, Bashoo			MiR-375 and miR-200c as predictive biomarkers of islet isolation and transplantation in total pancreatectomy with islet autotransplantation	JOURNAL OF HEPATO-BILIARY-PANCREATIC SCIENCES			English	Article						Biomarker; Islet; MicroRNA; Pancreas; Transplantation	LONG-TERM-OUTCOMES; BETA-CELL MASS; CHRONIC-PANCREATITIS; ABDOMINAL-PAIN; MICRORNA; CANCER; EXPRESSION; MACHINERY; MIRNA; MICE	BackgroundTotal pancreatectomy with islet autotransplantation (TPIAT) is a promising treatment for refractory chronic pancreatitis. Predictable biomarkers for the endocrine function after transplantation would be helpful in selecting patients for TPIAT. This study aims to identify novel biomarkers for predicting the outcome of islet isolation and transplantation in TPIAT patients. MethodsThis pap…	[Yoshimatsu, Gumpei; Takita, Morihito; Haque, Waqas Z.; Saravanan, Prathab Balaji; Lawrence, Michael C.] Baylor Res Inst, Islet Cell Lab, Dallas, TX USA; [Kanak, Mazhar A.; Levy, Marlon F.] Virginia Commonwealth Univ, Med Ctr, Dept Surg, Transplant Div, Richmond, VA USA; [Chang, Charles] Baylor Univ, Inst Biomed Studies, Waco, TX 76798 USA; [Naziruddin, Bashoo] Baylor Univ, Med Ctr, Annette C & H…		Naziruddin, B (通讯作者)，Baylor Simmons Transplant Inst, Islet Cell Lab, 3410 Worth St,Suite 950, Dallas, TX 75246 USA.	bashoo.naziruddin@bswhealth.org	Takita, Morihito/AFM-2423-2022; Saravanan, Prathab balaji/I-5869-2019; Takita, Morihito/P-6376-2014	Takita, Morihito/0000-0003-2855-4155; Saravanan, Prathab balaji/0000-0001-5361-6472; Takita, Morihito/0000-0003-2855-4155; Chang, Charles/0000-0003-0710-3080				Balamurugan AN, 2014, AM J TRANSPLANT, V14, P2595, DOI 10.1111/ajt.12872; Bartel DP, 2009, CELL, V136, P215, DOI 10.1016/j.cell.2009.01.002; Bauer AS, 2012, PLOS ONE, V7, DOI 10.1371/journal.pone.0034151; Bellin MD, 2014, PANCREAS, V43, P1163, DOI 10.1097/MPA.0000000000000236; Bellin MD, 2013, PANCREAS, V42, P317, DOI 10.1097/MPA.0b013e3182681182; Bravo-Egana V, 2008, BIOCHEM BIOPH RES CO, V366, …	43	15	15	0	4	WILEY	HOBOKEN	111 RIVER ST, HOBOKEN 07030-5774, NJ USA	1868-6974	1868-6982		J HEPATO-BIL-PAN SCI	J. Hepato-Biliary-Pancreat. Sci.	SEP	2016	23	9
J	Panico, P; Velasco, M; Salazar, AM; Picones, A; Ortiz-Huidobro, RI; Guerrero-Palomo, G; Salgado-Bernabe, ME; Ostrosky-Wegman, P; Hiriart, M				Panico, Pablo; Velasco, Myrian; Salazar, Ana Maria; Picones, Arturo; Ortiz-Huidobro, Rosa Isela; Guerrero-Palomo, Gabriela; Salgado-Bernabe, Manuel Eduardo; Ostrosky-Wegman, Patricia; Hiriart, Marcia			Is Arsenic Exposure a Risk Factor for Metabolic Syndrome? A Review of the Potential Mechanisms	FRONTIERS IN ENDOCRINOLOGY			English	Review						metabolic syndrome; arsenic; beta-cell; insulin resistance; obesity; cardiovascular diseases	STIMULATED INSULIN-SECRETION; INTIMA-MEDIA THICKNESS; PANCREATIC BETA-CELLS; HIGH-FAT DIET; OXIDATIVE STRESS; GENE-EXPRESSION; DRINKING-WATER; GLUCOSE-UPTAKE; ENDOTHELIAL-CELLS; LOW-LEVEL	Exposure to arsenic in drinking water is a worldwide health problem. This pollutant is associated with increased risk of developing chronic diseases, including metabolic diseases. Metabolic syndrome (MS) is a complex pathology that results from the interaction between environmental and genetic factors. This condition increases the risk of developing type 2 diabetes, cardiovascular diseases, and c…	[Panico, Pablo; Velasco, Myrian; Picones, Arturo; Ortiz-Huidobro, Rosa Isela; Salgado-Bernabe, Manuel Eduardo; Hiriart, Marcia] Univ Nacl Autonoma Mex, Dept Cognit Neurosci, Inst Fisiol Celular, Mexico City, Mexico; [Salazar, Ana Maria; Guerrero-Palomo, Gabriela; Ostrosky-Wegman, Patricia] Univ Nacl Autonoma Mexico, Dept Genom Med & Environm Toxicol, Inst Invest Biomed, Mexico City, Mexico		Hiriart, M (通讯作者)，Univ Nacl Autonoma Mex, Dept Cognit Neurosci, Inst Fisiol Celular, Mexico City, Mexico.				CONACYT-Fronteras [568492]; PAPIIT-UNAM [IN208720]	CONACYT-Fronteras; PAPIIT-UNAM(Programa de Apoyo a Proyectos de Investigacion e Innovacion Tecnologica (PAPIIT)Universidad Nacional Autonoma de Mexico)	This work was supported by CONACYT-Fronteras grant #568492 and PAPIIT-UNAM grant IN208720.	Abd El-Kader SM, 2011, J ADV RES, V2, P179, DOI 10.1016/j.jare.2010.09.003; Adeyemi OS, 2017, GEN PHYSIOL BIOPHYS, V36, P219, DOI 10.4149/gpb_2016041; Afolabi OK, 2015, BMC PHARMACOL TOXICO, V16, DOI 10.1186/s40360-015-0015-z; Ahangarpour A, 2018, IRAN J PHARM RES, V17, P164; Ahangarpour A, 2018, RES PHARM SCI, V13, P47, DOI 10.4103/1735-5362.220967; Ahmed S, 2012, TOXICOL SCI, V129, P305, DOI 10…	241	0	0	2	2	FRONTIERS MEDIA SA	LAUSANNE	AVENUE DU TRIBUNAL FEDERAL 34, LAUSANNE, CH-1015, SWITZERLAND	1664-2392			FRONT ENDOCRINOL	Front. Endocrinol.	MAY 16	2022	13
J	Luu, M; Riester, Z; Baldrich, A; Reichardt, N; Yuille, S; Busetti, A; Klein, M; Wempe, A; Leister, H; Raifer, H; Picard, F; Muhammad, K; Ohl, K; Romero, R; Fischer, F; Bauer, CA; Huber, M; Gress, TM; Lauth, M; Danhof, S; Bopp, T; Nerreter, T; Mulder, IE; Steinhoff, U; Hudecek, M; Visekruna, A				Luu, Maik; Riester, Zeno; Baldrich, Adrian; Reichardt, Nicole; Yuille, Samantha; Busetti, Alessandro; Klein, Matthias; Wempe, Anne; Leister, Hanna; Raifer, Hartmann; Picard, Felix; Muhammad, Khalid; Ohl, Kim; Romero, Rossana; Fischer, Florence; Bauer, Christian A.; Huber, Magdalena; Gress, Thomas M.; Lauth, Matthias; Danhof, Sophia; Bopp, Tobias; Nerreter, Thomas; Mulder, Imke E.; Steinhoff, Ulri…			Microbial short-chain fatty acids modulate CD8(+) T cell responses and improve adoptive immunotherapy for cancer	NATURE COMMUNICATIONS			English	Article							EFFECTOR FUNCTION; DIETARY FIBER; METABOLITES; DIFFERENTIATION; EXPRESSION; T-HELPER-1; RECEPTORS; INDUCE; DOMAIN; GPR43	The activity of immune cells can be regulated by the microbiome. Here, the authors show that the fatty acids pentanoate and butyrate-normally released by the microbiome-increase the anti-tumour activity of cytotoxic T lymphocytes and chimeric antigen receptor T cells through metabolic and epigenetic reprogramming. Emerging data demonstrate that the activity of immune cells can be modulated by mic…	[Luu, Maik; Wempe, Anne; Leister, Hanna; Picard, Felix; Romero, Rossana; Fischer, Florence; Huber, Magdalena; Steinhoff, Ulrich; Visekruna, Alexander] Philipps Univ Marburg, Inst Med Microbiol & Hyg, Marburg, Germany; [Luu, Maik; Riester, Zeno; Baldrich, Adrian; Danhof, Sophia; Nerreter, Thomas; Hudecek, Michael] Univ Klinikum Wurzburg, Med Klin & Poliklin 2, Wurzburg, Germany; [Reichardt, Nicole…		Visekruna, A (通讯作者)，Philipps Univ Marburg, Inst Med Microbiol & Hyg, Marburg, Germany.; Hudecek, M (通讯作者)，Univ Klinikum Wurzburg, Med Klin & Poliklin 2, Wurzburg, Germany.	Hudecek_M@ukw.de; alexander.visekruna@staff.uni-marburg.de	Nerreter, Thomas/ABE-6933-2020; Huber, Magdalena/ABD-1810-2020	Nerreter, Thomas/0000-0002-0493-1369; Huber, Magdalena/0000-0002-2963-0693; Muhammad, Khalid/0000-0001-6488-1722	Von Behring-Rontgen-Stiftung; Stiftung PE Kempkes; German Cancer Aid [70110313]; FAZITStiftung; German Research Foundation [DFG-KFO325]; DFG [SFB1292 TP01, SFB/TRR 221, 324392634]	Von Behring-Rontgen-Stiftung; Stiftung PE Kempkes; German Cancer Aid(Deutsche Krebshilfe); FAZITStiftung; German Research Foundation(German Research Foundation (DFG)); DFG(German Research Foundation (DFG)European Commission)	We would like to thank Anne Hellhund for excellent technical support and research group A. Beilhack for providing us with OT-I mice. The technical expertise in breeding and maintaining of SPF and GF animals by staff of animal facility, Biomedical Research Center, Philipps-University of Marburg, is gratefully acknowledged. We also thank Suchita Panda, Christoph Mortelmaier, and Iain Robertson from…	Arpaia N, 2013, NATURE, V504, P451, DOI 10.1038/nature12726; Bachem A, 2019, IMMUNITY, V51, P285, DOI 10.1016/j.immuni.2019.06.002; Balmer ML, 2016, IMMUNITY, V44, P1312, DOI 10.1016/j.immuni.2016.03.016; Brown AJ, 2003, J BIOL CHEM, V278, P11312, DOI 10.1074/jbc.M211609200; Cham CM, 2005, J IMMUNOL, V174, P4670, DOI 10.4049/jimmunol.174.8.4670; Chang CH, 2013, CELL, V153, P1239, DOI 10.1016/j.ce…	46	23	23	14	24	NATURE PORTFOLIO	BERLIN	HEIDELBERGER PLATZ 3, BERLIN, 14197, GERMANY		2041-1723		NAT COMMUN	Nat. Commun.	JUL 1	2021	12	1
J	Eychenne, R; Bouvry, C; Bourgeois, M; Loyer, P; Benoist, E; Lepareur, N				Eychenne, Romain; Bouvry, Christelle; Bourgeois, Mickael; Loyer, Pascal; Benoist, Eric; Lepareur, Nicolas			Overview of Radiolabeled Somatostatin Analogs for Cancer Imaging and Therapy	MOLECULES			English	Review						somatostatin analogs; radiolabeling; radiopharmaceuticals; radionuclide therapy; imaging	RECEPTOR RADIONUCLIDE THERAPY; LONG-ACTING OCTREOTIDE; NEUROENDOCRINE TUMORS; HEPATOCELLULAR-CARCINOMA; PRECLINICAL EVALUATION; POSITIVE TUMORS; BIOLOGICAL EVALUATION; LUNG-CANCER; IN-VITRO; PEPTIDE RECEPTORS	Identified in 1973, somatostatin (SST) is a cyclic hormone peptide with a short biological half-life. Somatostatin receptors (SSTRs) are widely expressed in the whole body, with five subtypes described. The interaction between SST and its receptors leads to the internalization of the ligand-receptor complex and triggers different cellular signaling pathways. Interestingly, the expression of SSTRs…	[Eychenne, Romain; Benoist, Eric] Univ Toulouse, UPS, CNRS, SPCMIB Lab Synth & Physicochim Mol Interet Biol U, F-31062 Toulouse, France; [Eychenne, Romain; Bourgeois, Mickael] Grp Interet Publ ARRONAX, 1 Rue Aronnax, F-44817 St Herblain, France; [Eychenne, Romain; Bourgeois, Mickael] Univ Nantes, CNRS, CRCINA Ctr Rech Cancerol & Immunol Nantes Angers, UMR 1232,ERL 6001,INSERM, F-44000 Nantes, Fra…		Lepareur, N (通讯作者)，Comprehens Canc Ctr Eugene Marquis, F-35000 Rennes, France.; Lepareur, N (通讯作者)，Univ Rennes, INSERM, INRAE, Inst NUMECAN Nutr Metab & Canc,UMR A 1341,UMR S 1, F-35000 Rennes, France.	eychenne@arronax-nantes.fr; c.bouvry@rennes.unicancer.fr; mickael.bourgeois@univ-nantes.fr; pascal.loyer@univ-rennes1.fr; benoist@chimie.ups-tlse.fr; n.lepareur@rennes.unicancer.fr	Bourgeois, Mickaël/G-6759-2011; Eychenne, Romain/AAX-6299-2020	Bourgeois, Mickaël/0000-0002-5463-8187; Lepareur, Nicolas/0000-0001-9860-5451; LOYER, PASCAL/0000-0002-5656-2673; Eychenne, Romain/0000-0002-7354-2455	Ligue Contre le Cancer; Ligue 22 Contre le Cancer; Labex IRON [ANR-11-LABX-0018]	Ligue Contre le Cancer(Ligue nationale contre le cancer); Ligue 22 Contre le Cancer; Labex IRON	This work was partly supported with a funding from Ligue Contre le Cancer (R.E.), a grant from Ligue 22 Contre le Cancer, and Labex IRON (grant no. ANR-11-LABX-0018).	Abdel-Rahman O, 2014, ENDOCR-RELAT CANCER, V21, pR485, DOI 10.1530/ERC-14-0389; Abiraj K, 2018, EJNMMI RES, V8, DOI 10.1186/s13550-018-0428-y; ABRAMS MJ, 1990, J NUCL MED, V31, P2022; Adant S, 2020, EUR J NUCL MED MOL I, V47, P907, DOI 10.1007/s00259-019-04499-x; Allott L, 2020, CANCERS, V12, DOI 10.3390/cancers12040865; Andersen TL, 2020, J NUCL MED, V61, P228, DOI 10.2967/jnumed.119.233015; And…	240	34	34	4	23	MDPI	BASEL	ST ALBAN-ANLAGE 66, CH-4052 BASEL, SWITZERLAND		1420-3049		MOLECULES	Molecules	SEP	2020	25	17
J	Li, XM; Delaunay, F; Dulong, S; Claustrat, B; Zampera, S; Fujii, Y; Teboul, M; Beau, J; Levi, F				Li, Xiao-Mei; Delaunay, Franck; Dulong, Sandrine; Claustrat, Bruno; Zampera, Sinisa; Fujii, Yoshiro; Teboul, Michele; Beau, Jacques; Levi, Francis			Cancer Inhibition through Circadian Reprogramming of Tumor Transcriptome with Meal Timing	CANCER RESEARCH			English	Article							QUALITY-OF-LIFE; SHIFT-WORK; CONSTANT LIGHT; CLOCK; EXPRESSION; RHYTHMS; RISK; RESTRICTION; METABOLISM; SUPPRESSOR	Circadian disruption accelerates cancer progression, whereas circadian reinforcement could halt it. Mice with P03 pancreatic adenocarcinoma (n = 77) were synchronized and fed ad libitum (AL) or with meal timing (MT) from Zeitgeber time (ZT) 2 to ZT6 with normal or fat diet. Tumor gene expression profiling was determined with DNA microarrays at endogenous circadian time (CT) 4 and CT16. Circadian …	[Li, Xiao-Mei; Dulong, Sandrine; Fujii, Yoshiro; Beau, Jacques; Levi, Francis] INSERM, Hop Paul Brousse, U776, F-94807 Villejuif, France; [Levi, Francis] Hop Paul Brousse, AP HP, Dept Med Oncol, Unite Chronotherapie, Villejuif, France; [Li, Xiao-Mei; Dulong, Sandrine; Fujii, Yoshiro; Beau, Jacques; Levi, Francis] Univ Paris 11, SO776, Orsay, France; [Delaunay, Franck; Teboul, Michele] Univ Nice S…		Levi, F (通讯作者)，INSERM, Hop Paul Brousse, U776, 14 Ave Paul Vaillant Couturier, F-94807 Villejuif, France.	francis.levi@inserm.fr		Delaunay, Franck/0000-0003-4927-1701; Teboul, Michele/0000-0002-3418-4384	European Union [LSHB-CT-2004-005137, LSHC-CT-2006-037543]; Association pour la Recherche sur le Temps Biologique et la Chronotherapie (ARTBC International), Hospital Paul Brousse, Villejuif (France); ARC [3729]; European Commission [LSHM-CT-2005-018652]; University of Nice-Sophia-Antipolis; Centre National de la Recherche Scientifique; Ministere de la Recherche	European Union(European Commission); Association pour la Recherche sur le Temps Biologique et la Chronotherapie (ARTBC International), Hospital Paul Brousse, Villejuif (France); ARC(Australian Research Council); European Commission(European CommissionEuropean Commission Joint Research Centre); University of Nice-Sophia-Antipolis; Centre National de la Recherche Scientifique(Centre National de la …	European Union through the Network of Excellence BioSim (LSHB-CT-2004-005137) and the Specific Targeted Research Project TEMPO (LSHC-CT-2006-037543); the Association pour la Recherche sur le Temps Biologique et la Chronotherapie (ARTBC International), Hospital Paul Brousse, Villejuif (France); the University of Nice-Sophia-Antipolis, Centre National de la Recherche Scientifique, Ministere de la R…	Antoch MP, 2008, CELL CYCLE, V7, P1197, DOI 10.4161/cc.7.9.5886; BINGHAM C, 1982, CHRONOBIOLOGIA, V9, P397; CHOMCZYNSKI P, 1987, ANAL BIOCHEM, V162, P156, DOI 10.1016/0003-2697(87)90021-2; Claustrat B, 2008, HORM METAB RES, V40, P398, DOI 10.1055/s-2008-1065330; Conlon M, 2007, EPIDEMIOLOGY, V18, P182, DOI 10.1097/01.ede.0000249519.33978.31; Damiola F, 2000, GENE DEV, V14, P2950, DOI 10.1101/gad.…	41	74	79	0	10	AMER ASSOC CANCER RESEARCH	PHILADELPHIA	615 CHESTNUT ST, 17TH FLOOR, PHILADELPHIA, PA 19106-4404 USA	0008-5472	1538-7445		CANCER RES	Cancer Res.	APR 15	2010	70	8
J	Elgadi, KM; Meguid, RA; Qian, M; Souba, WW; Abcouwer, SF				Elgadi, KM; Meguid, RA; Qian, M; Souba, WW; Abcouwer, SF			Cloning and analysis of unique human glutaminase isoforms generated by tissue-specific alternative splicing	PHYSIOLOGICAL GENOMICS			English	Article						glutamine metabolism; mitochondrial proteins; gene expression; mRNA processing; CAG repeat polymorphisms; brain; kidney; muscle; mammary adenocarcinoma	MEMBRANE-BOUND FORMS; MITOCHONDRIAL GLUTAMINASE; RAT-KIDNEY; METABOLIC-ACIDOSIS; RENAL GLUTAMINASE; MESSENGER-RNA; AMINO-ACIDS; EXPRESSION; IDENTITY; DECREASE	Three human glutaminase (hGA) isoforms were identified, two of which represent isoforms previously unidentified in any species. One isoform contains an open reading frame with high homology with the rat kidney-type glutaminase, suggesting that this isoform represents the human kidney-type glutaminase, hKGA. A second isoform, termed hGAC, contains an open reading frame that matches hKGA except for…	Massachusetts Gen Hosp, Surg Oncol Res Labs, Boston, MA 02114 USA; Harvard Univ, Sch Med, Dept Surg, Boston, MA 02114 USA		Abcouwer, SF (通讯作者)，Univ New Mexico, Sch Med, Hlth Sci Ctr, Dept Biochem & Mol Biol, Basic Med Sci Bldg 249, Albuquerque, NM 87131 USA.			Meguid, Robert/0000-0003-2646-4252; Abcouwer, Steven F/0000-0003-2580-1288	NCI NIH HHS [R29-CA-72772] Funding Source: Medline; NIDDK NIH HHS [P30-DK-40561] Funding Source: Medline; NATIONAL CANCER INSTITUTE [R29CA072772] Funding Source: NIH RePORTER; NATIONAL INSTITUTE OF DIABETES AND DIGESTIVE AND KIDNEY DISEASES [P30DK040561] Funding Source: NIH RePORTER	NCI NIH HHS(United States Department of Health & Human ServicesNational Institutes of Health (NIH) - USANIH National Cancer Institute (NCI)); NIDDK NIH HHS(United States Department of Health & Human ServicesNational Institutes of Health (NIH) - USANIH National Institute of Diabetes & Digestive & Kidney Diseases (NIDDK)); NATIONAL CANCER INSTITUTE(United States Department of Health & Human Service…		ABCOUWER SF, 1995, SURGERY, V118, P325, DOI 10.1016/S0039-6060(05)80341-1; Collins CL, 1998, J CELL PHYSIOL, V176, P166, DOI 10.1002/(SICI)1097-4652(199807)176:1<166::AID-JCP18>3.0.CO;2-5; CURTHOYS NP, 1995, ANNU REV NUTR, V15, P133, DOI 10.1146/annurev.nu.15.070195.001025; CURTHOYS NP, 1975, J BIOL CHEM, V250, P2099; CURTHOYS NP, 1976, ARCH BIOCHEM BIOPHYS, V172, P162, DOI 10.1016/0003-9861(76)9…	34	144	148	6	11	AMER PHYSIOLOGICAL SOC	BETHESDA	9650 ROCKVILLE PIKE, BETHESDA, MD 20814 USA	1094-8341			PHYSIOL GENOMICS	Physiol. Genomics	AUG 31	1999	1	2
J	Chakraborty, C; Sharma, AR; Sharma, G; Lee, SS				Chakraborty, Chiranjib; Sharma, Ashish Ranjan; Sharma, Garima; Lee, Sang-Soo			Therapeutic advances of miRNAs: A preclinical and clinical update	JOURNAL OF ADVANCED RESEARCH			English	Article						miRNA; Next-generation medicine; Biopharmaceuticals	SYSTEMIC ENERGY HOMEOSTASIS; MICRORNA DELIVERY; DEGRADABLE DENDRIMERS; INSULIN-RESISTANCE; PANCREATIC-CANCER; DRUG-METABOLISM; EMERGING ROLE; HEPATITIS-C; SMALL RNAS; MIR-34A	Background: miRNAs, a class of small endogenous RNAs, are one of the essential biopharmaceuticals which are in commercial spans as next-generation medicine in recent times. Aim of the Review: A snapshot of the current scenario regarding the miRNAs as biopharmaceuticals have been discussed. Key Scientific Concepts of Review: In this work, biopharmaceutical companies working with miRNAs and the cur…	[Chakraborty, Chiranjib] Adamas Univ, Sch Life Sci & Biotechnol, Dept Biotechnol, Barasat Barrackpore Rd, Kolkata 700126, W Bengal, India; [Chakraborty, Chiranjib; Sharma, Ashish Ranjan; Lee, Sang-Soo] Hallym Univ, Chuncheon Sacred Heart Hosp, Inst Skeletal Aging & Orthoped Surg, Chunchon 24252, Gangwon Do, South Korea; [Sharma, Garima] Kangwon Natl Univ, Coll Pharm, Neuropsychopharmacol & Toxico…		Chakraborty, C (通讯作者)，Adamas Univ, Sch Life Sci & Biotechnol, Dept Biotechnol, Barasat Barrackpore Rd, Kolkata 700126, W Bengal, India.; Lee, SS (通讯作者)，Hallym Univ Hosp, Coll Med, Inst Skeletal Aging & Orthoped Surg, Chuncheon Si 200704, Gangwon Do, South Korea.	drchiranjib@yahoo.com; 123sslee@gmail.com	Sharma, Ashish Ranjan/W-4816-2019; Chakraborty, Chiranjib/J-4847-2013; Sharma, Garima/AGG-3566-2022	Sharma, Ashish Ranjan/0000-0003-3973-6755; Chakraborty, Chiranjib/0000-0002-3958-239X;	Hallym University Research Fund; Basic Science Research Program through the National Research Foundation of Korea (NRF) - Ministry of Education [NRF2020R1C1C1008694]	Hallym University Research Fund; Basic Science Research Program through the National Research Foundation of Korea (NRF) - Ministry of Education(National Research Foundation of Korea)	This research was supported by Hallym University Research Fund and by Basic Science Research Program through the National Research Foundation of Korea (NRF) funded by the Ministry of Education (NRF2020R1C1C1008694) .	Agrawal S, AM J DRUG DISC DEVEL, V2, DOI [10.3923/ajdd.2012.143.183, DOI 10.3923/AJDD.2012.143.183]; Bartel DP, 2004, CELL, V116, P281, DOI 10.1016/S0092-8674(04)00045-5; Bedewy AML, 2017, TURK J HEMATOL, V34, P207, DOI 10.4274/tjh.2016.0286; Beg MS, 2017, INVEST NEW DRUG, V35, P180, DOI 10.1007/s10637-016-0407-y; Bhattacharya M, 2017, PROTOPLASMA, V254, P17, DOI 10.1007/s00709-015-0931-1; Bonate…	110	82	84	22	43	ELSEVIER	AMSTERDAM	RADARWEG 29, 1043 NX AMSTERDAM, NETHERLANDS	2090-1232	2090-1224		J ADV RES	J. Adv. Res.	FEB	2021	28
J	Kutschat, AP; Hamdan, FH; Wang, X; Wixom, AQ; Najafova, Z; Gibhardt, CS; Kopp, W; Gaedcke, J; Strobel, P; Ellenrieder, V; Bogeski, I; Hessmann, E; Johnsen, SA				Kutschat, Ana P.; Hamdan, Feda H.; Wang, Xin; Wixom, Alexander Q.; Najafova, Zeynab; Gibhardt, Christine S.; Kopp, Waltraut; Gaedcke, Jochen; Strobel, Philipp; Ellenrieder, Volker; Bogeski, Ivan; Hessmann, Elisabeth; Johnsen, Steven A.			STIM1 Mediates Calcium-Dependent Epigenetic Reprogramming in Pancreatic Cancer	CANCER RESEARCH			English	Article							GENE-EXPRESSION; GEMCITABINE TRANSPORT; BREAST-CANCER; C-MYC; STRESS; TRANSCRIPTION; ACTIVATION; METABOLISM; RESISTANCE; INDUCTION	Pancreatic ductal adenocarcinoma (PDAC) displays a dismal prognosis due to late diagnosis and high chemoresistance incidence. For advanced disease stages or patients with comorbidities, treatment options are limited to gemcitabine alone or in combination with other drugs. While gemcitabine resistance has been widely attributed to the levels of one of its targets, RRM1, the molecular consequences …	[Kutschat, Ana P.; Wang, Xin; Najafova, Zeynab; Gaedcke, Jochen] Univ Med Ctr Gottingen, Clin Gen Visceral & Pediat Surg, Gottingen, Germany; [Hamdan, Feda H.; Wixom, Alexander Q.; Johnsen, Steven A.] Mayo Clin, Gene Regulatory Mech & Mol Epigenet Lab, Div Gastroenterol & Hepatol, Rochester, MN 55905 USA; [Gibhardt, Christine S.; Bogeski, Ivan] Georg August Univ, Univ Med Ctr Gottingen, Inst Card…		Johnsen, SA (通讯作者)，Mayo Clin, Div Gastroenterol & Hepatol, Rochester, MN 55905 USA.	johnsen.steven@mayo.edu	Bogeski, Ivan/ABA-2141-2021; Wixom, Alexander/AAN-1135-2021; Johnsen, Steven/AAX-2322-2020	Bogeski, Ivan/0000-0001-9879-7174; Wixom, Alexander/0000-0003-2982-7303; Johnsen, Steven/0000-0003-1198-5805; Kutschat, Ana Patricia/0000-0002-6360-873X; Wang, Xin/0000-0001-7440-1075; Hamdan, Feda/0000-0003-2455-2435	Deutsche Krebshilfe (PIPAC consortium) [70112505]; National Institute of Diabetes and Digestive and Kidney Diseases [T32 DK07198]; NCI [CA 102701]; Deutsche Forschungsgemeinschaft [SFB1190, SFB1027]	Deutsche Krebshilfe (PIPAC consortium); National Institute of Diabetes and Digestive and Kidney Diseases(United States Department of Health & Human ServicesNational Institutes of Health (NIH) - USANIH National Institute of Diabetes & Digestive & Kidney Diseases (NIDDK)); NCI(United States Department of Health & Human ServicesNational Institutes of Health (NIH) - USANIH National Cancer Institute (…	The authors thank M. Dobbelstein, J. Choo, F. Wegwitz, E. Prokakis, and J. Henck for fruitful discussions. They also thank F. Wegwitz and E. Prokakis for assistance in microscopy. This project was funded by grants from the Deutsche Krebshilfe (70112505; PIPAC consortium) to S.A. Johnsen, Z. Najafova, J. Gaedcke, V. Ellenrieder, and E. Hessmann, the Deutsche Forschungsgemeinschaft (SFB1190 and SFB…	Akita H, 2009, ONCOGENE, V28, P2903, DOI 10.1038/onc.2009.158; Ashida R, 2009, J EXP CLIN CANC RES, V28, DOI 10.1186/1756-9966-28-83; Baumgart S, 2016, MOL CANCER THER, V15, P491, DOI 10.1158/1535-7163.MCT-15-0309; Baumgart S, 2014, CANCER DISCOV, V4, P688, DOI 10.1158/2159-8290.CD-13-0593; Baumgart S, 2012, GASTROENTEROLOGY, V142, P388, DOI 10.1053/j.gastro.2011.11.001; Bergman AM, 2005, CANCER …	58	4	4	0	12	AMER ASSOC CANCER RESEARCH	PHILADELPHIA	615 CHESTNUT ST, 17TH FLOOR, PHILADELPHIA, PA 19106-4404 USA	0008-5472	1538-7445		CANCER RES	Cancer Res.	JUN 1	2021	81	11
J	Boudreau, A; Burke, SJ; Collier, JJ; Richard, AJ; Ribnicky, DM; Stephens, JM				Boudreau, Anik; Burke, Susan J.; Collier, J. Jason; Richard, Allison J.; Ribnicky, David M.; Stephens, Jacqueline M.			Mechanisms ofArtemisia scoparia's Anti-Inflammatory Activity in Cultured Adipocytes, Macrophages, and Pancreatic beta-Cells	OBESITY			English	Article							NF-KAPPA-B; ACID-BINDING PROTEIN; ARTEMISIA-SCOPARIA; ADIPOSE-TISSUE; PPAR-GAMMA; IN-VIVO; INSULIN; OBESITY; ACCUMULATION; LIPOLYSIS	Objective An ethanolic extract ofArtemisia scoparia(SCO) improves adipose tissue function and reduces negative metabolic consequences of high-fat feeding.A. scopariahas a long history of medicinal use across Asia and has anti-inflammatory effects in various cell types and disease models. The objective of the current study was to investigate SCO's effects on inflammation in cells relevant to metab…	[Boudreau, Anik; Burke, Susan J.; Collier, J. Jason; Richard, Allison J.; Stephens, Jacqueline M.] Pennington Biomed Res Ctr, 6400 Perkins Rd, Baton Rouge, LA 70808 USA; [Stephens, Jacqueline M.] Louisiana State Univ, Dept Biol Sci, Baton Rouge, LA 70803 USA; [Ribnicky, David M.] Rutgers State Univ, Dept Plant Biol & Pathol, New Brunswick, NJ USA		Stephens, JM (通讯作者)，Pennington Biomed Res Ctr, 6400 Perkins Rd, Baton Rouge, LA 70808 USA.; Stephens, JM (通讯作者)，Louisiana State Univ, Dept Biol Sci, Baton Rouge, LA 70803 USA.	jsteph1@lsu.edu		Boudreau, Anik/0000-0002-5988-4694; Stephens, Jacqueline/0000-0002-3796-9531	National Center for Complementary and Integrative Health; Office of Dietary Supplements of the National Institutes of Health (NIH) [P50AT002776]; Center of Biomedical Research Excellence (COBRE) grant [NIH 8P20GM103528]; Nutrition Obesity Research Center (NORC) grant [NIH 2P30DK072476]	National Center for Complementary and Integrative Health; Office of Dietary Supplements of the National Institutes of Health (NIH)(United States Department of Health & Human ServicesNational Institutes of Health (NIH) - USA); Center of Biomedical Research Excellence (COBRE) grant; Nutrition Obesity Research Center (NORC) grant	This work was supported by the National Center for Complementary and Integrative Health and the Office of Dietary Supplements of the National Institutes of Health (NIH) award number P50AT002776, which funds the Botanical Dietary Supplements Research Center of the Pennington Biomedical Research Center (PBRC) and the Department of Plant Biology and Pathology in the School of Environmental and Biolo…	Able AA, 2018, J MOL ENDOCRINOL, V61, P195, DOI 10.1530/JME-18-0154; Ahmed AU, 2015, BIOMOLECULES, V5, P3087, DOI 10.3390/biom5043087; Baker RG, 2011, CELL METAB, V13, P11, DOI 10.1016/j.cmet.2010.12.008; Boudreau A, 2019, FRONT NUTR, V6, DOI 10.3389/fnut.2019.00018; Boudreau A, 2018, AM J PHYSIOL-ENDOC M, V315, pE1053, DOI 10.1152/ajpendo.00177.2018; Burke SJ, 2016, BIOFACTORS, V42, P703, DOI 10…	50	5	5	0	0	WILEY	HOBOKEN	111 RIVER ST, HOBOKEN 07030-5774, NJ USA	1930-7381	1930-739X		OBESITY	Obesity	SEP	2020	28	9
J	Peduzzi, G; Gentiluomo, M; Tavano, F; Arcidiacono, PG; Ermini, S; Vodicka, P; Boggi, U; Cavestro, GM; Capurso, G; Morelli, L; Milanetto, AC; Pezzilli, R; Lawlor, RT; Carrara, S; Lovecek, M; Souc, P; Guo, F; Hackert, T; Uzunoglu, FG; Gazouli, M; Parniczky, A; Kupcinskas, J; Bijlsma, MF; Bueno-De-Mesquita, B; Vermeulen, R; van Eijck, CHJ; Jamroziak, K; Talar-Wojnarowska, R; Greenhalf, W; Gioffreda,…				Peduzzi, Giulia; Gentiluomo, Manuel; Tavano, Francesca; Arcidiacono, Paolo Giorgio; Ermini, Stefano; Vodicka, Pavel; Boggi, Ugo; Cavestro, Giulia Martina; Capurso, Gabriele; Morelli, Luca; Milanetto, Anna Caterina; Pezzilli, Raffaele; Lawlor, Rita T.; Carrara, Silvia; Lovecek, Martin; Souc, Pavel; Guo, Feng; Hackert, Thilo; Uzunoglu, Faik G.; Gazouli, Maria; Parniczky, Andrea; Kupcinskas, Juozas;…			Genetic Polymorphisms Involved in Mitochondrial Metabolism and Pancreatic Cancer Risk	CANCER EPIDEMIOLOGY BIOMARKERS & PREVENTION			English	Article							GENOME-WIDE ASSOCIATION; SUSCEPTIBILITY	Background: The mitochondrial metabolism has been associated with pancreatic ductal adenocarcinoma (PDAC) risk. Recent evidence also suggests the involvement of the genetic variability of the mitochondrial function in several traits involved in PDAC etiology. However, a systematic investigation of the genetic variability of mitochondrial genome (mtSNP) and of all the nuclear genes involved in its…	[Peduzzi, Giulia; Gentiluomo, Manuel; Landi, Stefano; Campa, Daniele] Univ Pisa, Dept Biol, Via Luca Ghini, I-1356126 Pisa, Italy; [Gioffreda, Domenica; Perri, Francesco] Fdn IRCCS Casa Sollievo Sofferenza Hosp, Div Gastroenterol & Res Lab, San Giovanni Rotondo, Italy; [Arcidiacono, Paolo Giorgio; Capurso, Gabriele; Petrone, Maria C.; Archibugi, Livia; Testoni, Sabrina Gloria Giulia; Vanella, Giu…		Campa, D (通讯作者)，Univ Pisa, Dept Biol, Via Luca Ghini, I-1356126 Pisa, Italy.	daniele.campa@unipi.it	Carrara, Silvia/AAC-5298-2022; Brenner, Hermann/ABE-6383-2020; Perri, Francesco/AAF-4659-2020; Brenner, Hermann/B-4627-2017; Gentiluomo, Manuel/B-2441-2018; Tavano, Francesca/K-2203-2016; Bunduc, Stefania/AAB-5879-2022; Capurso, Gabriele/AAB-1389-2019; MORELLI, LUCA/U-7017-2019; Basso, Daniela/J-7855-2016	Brenner, Hermann/0000-0002-6129-1572; Perri, Francesco/0000-0001-8314-8016; Brenner, Hermann/0000-0002-6129-1572; Gentiluomo, Manuel/0000-0002-0366-9653; Tavano, Francesca/0000-0002-8831-7349; Bunduc, Stefania/0000-0001-6978-4526; Capurso, Gabriele/0000-0002-0019-8753; MORELLI, LUCA/0000-0002-7742-9556; Georgiou, Konstantinos/0000-0003-3615-2500; Basso, Daniela/0000-0001-8745-6171	DKFZ; Fondazione Tizzi; Fondazione Arpa; Ministry of Health of Czech Republic [NV 19-03-00097, NV 19-09-00088]; Italian Ministry of Health; Fondazione "Casa Sollievo della Sofferenza" IRCCS Hospital, San Giovanni Rotondo (FG), Italy; Ministry of Health of the Czech Republic [NV19-08-00113]; North West Cancer Research [CR1142]; Fondazione Italiana Malattie Pancreas -Ministero Salute [FIMPCUP_J38D1…	DKFZ(Helmholtz Association); Fondazione Tizzi(Fondazione CarifeFondazione Caritro); Fondazione Arpa; Ministry of Health of Czech Republic(Ministry of Health, Czech Republic); Italian Ministry of Health(Ministry of Health, Italy); Fondazione "Casa Sollievo della Sofferenza" IRCCS Hospital, San Giovanni Rotondo (FG), Italy; Ministry of Health of the Czech Republic(Ministry of Health, Czech Republic…	We thank the funders for their contribution to this study. This work was supported by intramural funding of DKFZ (F. Canzian), by Fondazione Tizzi (www.fondazionetizzi.it), and by Fondazione Arpa (www.fondazionearpa.it; D. Campa), by Ministry of Health of Czech Republic, NV 19-03-00097, and NV 19-09-00088 (B. Mohelnikova-Duchonova), by Italian Ministry of Health grants to the Division of Gastroen…	Amundadottir L, 2009, NAT GENET, V41, P986, DOI 10.1038/ng.429; Campa D, 2013, DIGEST LIVER DIS, V45, P95, DOI 10.1016/j.dld.2012.09.014; Childs EJ, 2015, NAT GENET, V47, P911, DOI 10.1038/ng.3341; de Leeuw CA, 2015, PLOS COMPUT BIOL, V11, DOI 10.1371/journal.pcbi.1004219; Gentiluomo M, 2022, SEMIN CANCER BIOL, V79, P105, DOI 10.1016/j.semcancer.2020.08.003; Kraja AT, 2019, AM J HUM GENET, V104, …	10	1	1	7	13	AMER ASSOC CANCER RESEARCH	PHILADELPHIA	615 CHESTNUT ST, 17TH FLOOR, PHILADELPHIA, PA 19106-4404 USA	1055-9965	1538-7755		CANCER EPIDEM BIOMAR	Cancer Epidemiol. Biomarkers Prev.	DEC	2021	30	12
J	Cholewa, BD; Pellitteri-Hahn, MC; Scarlett, CO; Ahmad, N				Cholewa, Brian D.; Pellitteri-Hahn, Molly C.; Scarlett, Cameron O.; Ahmad, Nihal			Large-Scale Label-Free Comparative Proteomics Analysis of Polo-Like Kinase 1 Inhibition via the Small-Molecule Inhibitor BI 6727 (Volasertib) in BRAF(V600E) Mutant Melanoma Cells	JOURNAL OF PROTEOME RESEARCH			English	Article						polo-like kinase 1; Plk1; proteomics; hnRNPC; p53; LDHA; proteasome; glycolysis; melanoma; BI 6727	PTEN TUMOR-SUPPRESSOR; ADVANCED SOLID TUMORS; PHASE-I; PROGNOSTIC-SIGNIFICANCE; ANTITUMOR-ACTIVITY; PANCREATIC-CANCER; MASS-SPECTROMETER; PROSTATE-CANCER; DOSE-ESCALATION; PLK EXPRESSION	Polo-like kinase 1 (Plk1) is a serine/threonine kinase that plays a key role during the cell cycle by regulating mitotic entry, progression, and exit. Plk1 is overexpressed in a variety of human cancers and is essential to sustained oncogenic proliferation, thus making Plk1 an attractive therapeutic target. However, the clinical efficacy of Plk1 inhibition has not emulated the preclinical success…	[Cholewa, Brian D.; Ahmad, Nihal] Univ Wisconsin, Dept Dermatol, Madison, WI 53706 USA; [Cholewa, Brian D.; Ahmad, Nihal] Univ Wisconsin, Mol & Environm Toxicol Ctr, Madison, WI 53706 USA; [Pellitteri-Hahn, Molly C.; Scarlett, Cameron O.] Univ Wisconsin, Sch Pharm, Madison, WI 53706 USA; [Ahmad, Nihal] William S Middleton Mem VA Hosp, Madison, WI 53705 USA		Ahmad, N (通讯作者)，Univ Wisconsin, Dept Dermatol, 1300 Univ Ave, Madison, WI 53706 USA.	nahmad@wisc.edu	Ahmad, Nihal/AAR-4249-2021	Ahmad, Nihal/0000-0002-4239-9887	NIH [T32 ES007015-35, R01AR059130, R01CA176748, 1S10RR029531-01]; Department of Veterans Affairs (VA) [1I01BX001008]; NATIONAL CANCER INSTITUTE [R01CA176748] Funding Source: NIH RePORTER; NATIONAL CENTER FOR RESEARCH RESOURCES [S10RR029531, S10RR002953] Funding Source: NIH RePORTER; NATIONAL INSTITUTE OF ARTHRITIS AND MUSCULOSKELETAL AND SKIN DISEASES [R01AR059130] Funding Source: NIH RePORTER; N…	NIH(United States Department of Health & Human ServicesNational Institutes of Health (NIH) - USA); Department of Veterans Affairs (VA)(US Department of Veterans Affairs); NATIONAL CANCER INSTITUTE(United States Department of Health & Human ServicesNational Institutes of Health (NIH) - USANIH National Cancer Institute (NCI)); NATIONAL CENTER FOR RESEARCH RESOURCES(United States Department of Healt…	This work was partially supported by funding from the NIH (T32 ES007015-35 to B.D.C.; R01AR059130, R01CA176748 to N.A.) and the Department of Veterans Affairs (VA Merit Review Award 1I01BX001008 to N.A.). We also acknowledge support from the NIH in form of the High-end, Shared Instrumentation grant (1S10RR029531-01) to the Analytical Instrumentation Center. Additionally, we acknowledge Brooke Hat…	Ando K, 2004, J BIOL CHEM, V279, P25549, DOI 10.1074/jbc.M314182200; Bhat UG, 2009, PLOS ONE, V4, DOI 10.1371/journal.pone.0006593; BURD CG, 1989, P NATL ACAD SCI USA, V86, P9788, DOI 10.1073/pnas.86.24.9788; Cholewa BD, 2013, CANCER RES, V73, P6848, DOI 10.1158/0008-5472.CAN-13-2197; Christian KJ, 2008, MOL PHARMACOL, V73, P1558, DOI 10.1124/mol.107.042507; Davies H, 2002, NATURE, V417, P949, DO…	61	22	22	0	14	AMER CHEMICAL SOC	WASHINGTON	1155 16TH ST, NW, WASHINGTON, DC 20036 USA	1535-3893	1535-3907		J PROTEOME RES	J. Proteome Res.	NOV	2014	13	11
J	Yeh, MM; Bosch, DE; Daoud, SS				Yeh, Matthew M.; Bosch, Dustin E.; Daoud, Sayed S.			Role of hepatocyte nuclear factor 4-alpha in gastrointestinal and liver diseases	WORLD JOURNAL OF GASTROENTEROLOGY			English	Review						Hepatocyte nuclear factor 4-alpha; Liver cirrhosis; Hepatocellular carcinoma; Viral hepatitis; Gastrointestinal tract; Colorectal carcinoma; Transcription factor	HEPATITIS-B-VIRUS; FACTOR 4 ALPHA; INTESTINAL EPITHELIAL-CELLS; MESENCHYMAL STEM-CELLS; GENE-EXPRESSION; HEPATOCELLULAR-CARCINOMA; TRANSCRIPTION FACTORS; DOWN-REGULATION; METASTATIC BREAST; LIPID-METABOLISM	Hepatocyte nuclear factor 4-alpha (HNF4 alpha) is a highly conserved member of nuclear receptor superfamily of ligand-dependent transcription factors that is expressed in liver and gastrointestinal organs (pancreas, stomach, and intestine). In liver, HNF4 alpha is best known for its role as a master regulator of liver-specific gene expression and essential for adult and fetal liver function. Dysr…	[Yeh, Matthew M.] Univ Washington, Sch Med, Dept Pathol, Seattle, WA 98195 USA; [Bosch, Dustin E.] Univ Washington, Sch Med, Dept Med, Seattle, WA 98195 USA; [Daoud, Sayed S.] Washington State Univ Hlth Sci, Dept Pharmaceut Sci, 412 Spokane Falls Rlvd, Spokane, WA 99210 USA		Daoud, SS (通讯作者)，Washington State Univ Hlth Sci, Dept Pharmaceut Sci, 412 Spokane Falls Rlvd, Spokane, WA 99210 USA.	daoud@wsu.edu		Bosch, Dustin/0000-0002-7430-2939				Ahn SH, 2008, INFLAMM BOWEL DIS, V14, P908, DOI 10.1002/ibd.20413; Archer A, 2005, MOL ENDOCRINOL, V19, P2320, DOI 10.1210/me.2004-0462; Babeu JP, 2014, WORLD J GASTROENTERO, V20, P22, DOI 10.3748/wjg.v20.i1.22; Babeu JP, 2009, AM J PHYSIOL-GASTR L, V297, pG124, DOI 10.1152/ajpgi.90690.2008; Baciu C, 2017, PLOS ONE, V12, DOI 10.1371/journal.pone.0189223; Bacon S, 2016, ACTA DIABETOL, V53, P965, D…	114	18	18	3	9	BAISHIDENG PUBLISHING GROUP INC	PLEASANTON	8226 REGENCY DR, PLEASANTON, CA 94588 USA	1007-9327	2219-2840		WORLD J GASTROENTERO	World J. Gastroenterol.	AUG 14	2019	25	30
J	Nishiyama, T; Ogura, K; Ohnuma, T; Hiratsuka, A				Nishiyama, Takahito; Ogura, Kenichiro; Ohnuma, Tomokazu; Hiratsuka, Akira			Tissue distributions of 4-(hydroxymethylnitrosamino)-1-(3-pyridyl)-1-butanone glucuronide, a stable form of reactive intermediate produced from 4-(methylnitrosamino)-1-(3-pyridyl)-1-butanone, in the rat	JOURNAL OF TOXICOLOGICAL SCIENCES			English	Article						UDP-glucuronosyltransferase; NNK; Reactive intermediate; Metabolite; Glucuronide; Target organs	N-NITROSAMINES; CYTOCHROME-P450 ENZYMES; TOBACCO; METABOLISM; URINE; LUNG; CARCINOGENICITY; INDUCTION; SMOKERS; MICE	The tobacco-specific nitrosamine, 4-(methylnitrosamino)-1-(3-pyridyl)-1-butanone (NNK), induces lung tumors in rodents and has been suggested as a causative factor in human lung cancer. NNK is activated by alpha-hydroxylation at either the methyl or methylene carbon adjacent to the N-nitroso group to yield unstable intermediates that spontaneously decompose to produce alkylating agents. 4-(Hydrox…	[Nishiyama, Takahito; Ogura, Kenichiro; Ohnuma, Tomokazu; Hiratsuka, Akira] Tokyo Univ Pharm & Life Sci, Sch Pharm, Dept Drug Metab & Mol Toxicol, Hachioji, Tokyo 1920392, Japan		Hiratsuka, A (通讯作者)，Tokyo Univ Pharm & Life Sci, Sch Pharm, Dept Drug Metab & Mol Toxicol, 1432-1 Horinouchi, Hachioji, Tokyo 1920392, Japan.	hiratuka@ps.toyaku.ac.jp						CARMELLA SG, 1993, CANCER RES, V53, P721; CASTONGUAY A, 1983, CANCER RES, V43, P1223; GUO ZY, 1992, ARCH BIOCHEM BIOPHYS, V298, P279, DOI 10.1016/0003-9861(92)90124-F; Hecht SS, 1999, MUTAT RES-FUND MOL M, V424, P127, DOI 10.1016/S0027-5107(99)00014-7; Hecht SS, 1998, CHEM RES TOXICOL, V11, P559, DOI 10.1021/tx980005y; Hecht SS, 2003, NAT REV CANCER, V3, P733, DOI 10.1038/nrc1190; Hoffmann D, 199…	15	2	2	0	5	JAPANESE SOC TOXICOLOGICAL SCIENCES	TOKYO	INTERNATIONAL MEDICAL INFORMATION CENTER, SHINANOMACHI RENGAKAN, 35 SHINANO-MACHI, SHINJUKU-KU, TOKYO, 160-0016, JAPAN	0388-1350	1880-3989		J TOXICOL SCI	J. Toxicol. Sci.	APR	2014	39	2
J	Wang, NR; Wang, MM; Zhou, L; Liu, ZL; Chen, NP; Hu, JP; Deng, YJ; Qi, XQ; Huang, XF; Su, Y; Zhang, SY; Tong, F; Zhang, Y; Lu, Q; Zhu, ZY; Deng, H				Wang, Nong-Rong; Wang, Meng-Meng; Zhou, Lv; Liu, Ze-Lin; Chen, Nan-Ping; Hu, Jin-Ping; Deng, Yan-Juan; Qi, Xiao-Qing; Huang, Xiao-Feng; Su, Yue; Zhang, Si-Yao; Tong, Fei; Zhang, Yu; Lu, Qi; Zhu, Zi-Yu; Deng, Huan			Cutaneous clear cell/signet-ring cell squamous cell carcinoma arising in the right thigh of a patient with type 2 diabetes: combined morphologic, immunohistochemical, and etiologic analysis	DIAGNOSTIC PATHOLOGY			English	Article						Clear cell; Signet-ring cell; HPV; Diabetes mellitus; Squamous cell carcinoma	TUMOR-SUPPRESSOR ACTIVITY; SKIN-CANCER; STRATIFIED EPITHELIA; PANCREATIC-CANCER; FOOT ULCER; RISK; P63; THERAPIES; VARIANT; HEAD	Background: The clear cell/signet-ring cell variant of cutaneous squamous cell carcinoma (cSCC) is extremely rare. Its carcinogenesis has consistently been linked to ultraviolet radiation and HPV in the literature. However, there is little definite information about the contribution of diabetes mellitus (DM) to cSCC. Case presentation: A 78-year-old Chinese woman with type 2 DM presented with a m…	[Wang, Nong-Rong; Wang, Meng-Meng; Liu, Ze-Lin; Chen, Nan-Ping; Deng, Huan] Nanchang Univ, Affiliated Hosp 4, Mol Med & Genet Ctr, Nanchang 330003, Peoples R China; [Zhou, Lv; Hu, Jin-Ping; Deng, Yan-Juan; Qi, Xiao-Qing; Huang, Xiao-Feng; Deng, Huan] Nanchang Univ, Affiliated Hosp 4, Dept Pathol, 133 South Guangchang Rd, Nanchang 330003, Peoples R China; [Liu, Ze-Lin] Nanchang Univ, Affiliated Ho…		Deng, H (通讯作者)，Nanchang Univ, Affiliated Hosp 4, Mol Med & Genet Ctr, Nanchang 330003, Peoples R China.; Deng, H (通讯作者)，Nanchang Univ, Affiliated Hosp 4, Dept Pathol, 133 South Guangchang Rd, Nanchang 330003, Peoples R China.; Deng, H (通讯作者)，Renmin Inst Forens Med, Nanchang, Peoples R China.	beandeng@hotmail.com	Deng, Huan/P-1734-2019	Deng, Huan/0000-0002-1596-2013	National Natural Science Foundation of China [81300347]; Natural Science Foundation of Jiangxi Province, China [20132BAB205037, 20151BAB215008, 20151BBG70200]; Foundation of Jiangxi Educational Committee [GJJ14192]; Foundation of Health and Family Planning Commission of Jiangxi Province [20155592, 20155103, 20161086, 20161093]	National Natural Science Foundation of China(National Natural Science Foundation of China (NSFC)); Natural Science Foundation of Jiangxi Province, China(Natural Science Foundation of Jiangxi Province); Foundation of Jiangxi Educational Committee; Foundation of Health and Family Planning Commission of Jiangxi Province	This study was supported by grants from the National Natural Science Foundation of China (No. 81300347), the Natural Science Foundation of Jiangxi Province, China (No. 20132BAB205037, 20151BAB215008, 20151BBG70200), and Foundation of Jiangxi Educational Committee (No. GJJ14192), Foundation of Health and Family Planning Commission of Jiangxi Province (No. 20155592, 20155103, 20161086, 20161093).	Accardi R, 2014, PRESSE MED, V43, pE435, DOI 10.1016/j.lpm.2014.08.008; Bastian BC, 1999, J AM ACAD DERMATOL, V41, P606, DOI 10.1016/S0190-9622(99)70306-3; Botti E, 2011, P NATL ACAD SCI USA, V108, P13710, DOI 10.1073/pnas.1110931108; Caputo V, 2011, AM J DERMATOPATH, V33, P317, DOI 10.1097/DAD.0b013e3181ddc969; Chiao HY, 2014, DIABETES RES CLIN PR, V104, pE54, DOI 10.1016/j.diabres.2013.12.027; …	36	6	7	0	6	BMC	LONDON	CAMPUS, 4 CRINAN ST, LONDON N1 9XW, ENGLAND	1746-1596			DIAGN PATHOL	Diagn. Pathol.	APR 11	2016	11
J	Weiss, T; Bernhardt, G; Buschauer, A; Jauch, KW; Zirngibl, H				Weiss, T; Bernhardt, G; Buschauer, A; Jauch, KW; Zirngibl, H			High-resolution reversed-phase high-performance liquid chromatography analysis of polyamines and their monoacetyl conjugates by fluorescence detection after derivatization with N-hydroxysuccinimidyl 6-quinolinyl carbamate	ANALYTICAL BIOCHEMISTRY			English	Article							IMPROVED SEPARATION SYSTEMS; 6-AMINOQUINOLYL-N-HYDROXYSUCCINIMIDYL CARBAMATE; AMINO-ACIDS; DERIVATIVES; METABOLISM; URINE; TISSUE; GROWTH; N-1,N-8-DIACETYLSPERMIDINE; N-1,N-12-DIACETYLSPERMINE	A highly sensitive, accurate, and reproducible HPLC method for the determination of all natural polyamines and their monoacetyl conjugates is described. The presented method is based on precolumn derivatization with N-hydroxysuccinimidyl 6-quinolinyl carbamate (HSQC) followed by C-18-HPLC separation using a ternary gradient and fluorescence detection (lambda(Ex) = 248 nm, lambda(Em) = 398 nm). Th…	UNIV REGENSBURG, INST PHARM, D-93040 REGENSBURG, GERMANY		Weiss, T (通讯作者)，UNIV REGENSBURG, DEPT SURG, FRANZ JOSEF STRAUSS ALLEE 11, D-93042 REGENSBURG, GERMANY.		Buschauer, Armin/D-2861-2009; Weiss, Thomas S./G-3989-2012	Weiss, Thomas S./0000-0003-0336-0581				BASU HS, 1993, ANTICANCER RES, V13, P1525; BEY P, 1985, J MED CHEM, V28, P1, DOI 10.1021/jm00379a001; Bridges J. W., 1981, STANDARDS FLUORESCEN, P68; CASERO RA, 1993, FASEB J, V7, P653, DOI 10.1096/fasebj.7.8.8500690; CHEN SS, 1994, J LIQ CHROMATOGR, V17, P483, DOI 10.1080/10826079408013155; Cohen S.A., 1993, TECHNIQUES PROTEIN C, P289; COHEN SA, 1993, ANAL BIOCHEM, V211, P279, DOI 10.1006/abio.1…	46	45	46	1	18	ACADEMIC PRESS INC ELSEVIER SCIENCE	SAN DIEGO	525 B ST, STE 1900, SAN DIEGO, CA 92101-4495 USA	0003-2697			ANAL BIOCHEM	Anal. Biochem.	MAY 1	1997	247	2
J	MIRVISH, SS; HUANG, Q; CHEN, SC; BIRT, DF; CLARK, GWB; HINDER, RA; SMYRK, TC; DEMEESTER, TR				MIRVISH, SS; HUANG, Q; CHEN, SC; BIRT, DF; CLARK, GWB; HINDER, RA; SMYRK, TC; DEMEESTER, TR			METABOLISM OF CARCINOGENIC NITROSAMINES IN THE RAT AND HUMAN ESOPHAGUS AND INDUCTION OF ESOPHAGEAL ADENOCARCINOMA IN RATS	ENDOSCOPY			English	Article; Proceedings Paper	International Congress on Cancer of the Esophagus	JUN, 1992	GENOA, ITALY	GRP OPERAT STUDIO PRECANCEROSI ESOFAGO			METHYL-NORMAL-AMYLNITROSAMINE; AMYL-N-METHYLNITROSAMINE; CANCER; SPECIFICITY; MICROSOMES; INJECTION; AMYLAMINE; NITRITE; TUMORS; CHINA	The mechanism is discussed by which certain nitrosamines induce esophageal papillomas and squamous cancer in rats, and some evidence is presented for the view that nitrosamines also induce the same cancer in humans, especially in China and South Africa. Studies on the metabolism of nitrosamines by cytochrome P450 isozymes in rat and human esophagus, including the activation reactions of formaldeh…	UNIV NEBRASKA,MED CTR,COLL MED,DEPT BIOCHEM,OMAHA,NE 68198; UNIV NEBRASKA,MED CTR,COLL PHARM,DEPT PHARMACEUT SCI,OMAHA,NE; UNIV SO CALIF,MED CTR,DEPT SURG,LOS ANGELES,CA; CREIGHTON UNIV,SCH MED,DEPT SURG,OMAHA,NE 68178; CLARKSON HOSP,DEPT PATHOL,OMAHA,NE		MIRVISH, SS (通讯作者)，UNIV NEBRASKA,MED CTR,EPPLEY INST RES CANC & ALLIED DIS,OMAHA,NE 68198, USA.		DeMeester, Tom R/A-4333-2009		NATIONAL CANCER INSTITUTE [R01CA035628, P30CA036727] Funding Source: NIH RePORTER; NATIONAL INSTITUTE OF DIABETES AND DIGESTIVE AND KIDNEY DISEASES [R01DK040381] Funding Source: NIH RePORTER; NCI NIH HHS [CA-36727, R01-CA-35628] Funding Source: Medline; NIDDK NIH HHS [R01-DK-40381] Funding Source: Medline	NATIONAL CANCER INSTITUTE(United States Department of Health & Human ServicesNational Institutes of Health (NIH) - USANIH National Cancer Institute (NCI)); NATIONAL INSTITUTE OF DIABETES AND DIGESTIVE AND KIDNEY DISEASES(United States Department of Health & Human ServicesNational Institutes of Health (NIH) - USANIH National Institute of Diabetes & Digestive & Kidney Diseases (NIDDK)); NCI NIH HHS…		ATTWOOD SEA, 1992, SURGERY, V11, P503; BLOT WJ, 1991, JAMA-J AM MED ASSOC, V265, P1287, DOI 10.1001/jama.265.10.1287; BULAY O, 1979, CANCER RES, V39, P3644; CLARK GWB, 1993, IN PRESS P SOC SURGI; CRADDOCK VM, 1991, EUR J CANCER PREV, V1, P89; GROENEWALD G, 1981, S AFR MED J, V60, P964; HECHT SS, 1989, CANCER SURV, V8, P273; HUANG Q, 1992, CANCER RES, V52, P3547; JI C, 1986, CARCINOGENESIS, V7, P3…	27	30	30	0	7	GEORG THIEME VERLAG	STUTTGART	P O BOX 30 11 20, D-70451 STUTTGART, GERMANY	0013-726X			ENDOSCOPY	Endoscopy	NOV	1993	25	9
J	Pazienza, V; Tavano, F; Benegiamo, G; Vinciguerra, M; Burbaci, FP; Copetti, M; di Mola, FF; Andriulli, A; di Sebastiano, P				Pazienza, Valerio; Tavano, Francesca; Benegiamo, Giorgia; Vinciguerra, Manlio; Burbaci, Francesca Paola; Copetti, Massimiliano; di Mola, Fabio Francesco; Andriulli, Angelo; di Sebastiano, Pierluigi			Correlations among PPAR gamma, DNMT1, and DNMT3B Expression Levels and Pancreatic Cancer	PPAR RESEARCH			English	Article							PROLIFERATOR-ACTIVATED-RECEPTOR; PEROXISOME-PROLIFERATOR; INVASION; CELLS; STATISTICS; METABOLISM; PROTEIN; GROWTH; GENES; ALPHA	Emerging evidence indicates that peroxisome proliferator-activated receptor gamma (PPAR gamma) and DNA methyltransferases (DNMTs) play a role in carcinogenesis. In this study we aimed to evaluate the expression of PPAR gamma, DNMT1, and DNMT3B and their correlation with clinical-pathological features in patients with pancreatic cancer (PC), and to define the effect of PPAR gamma activation on DNM…	[Pazienza, Valerio; Benegiamo, Giorgia; Andriulli, Angelo] Casa Sollievo Sofferenza IRCCS Hosp, Div & Lab Gastroenterol Unit, I-71013 San Giovanni Rotondo, Italy; [Tavano, Francesca; Burbaci, Francesca Paola; di Mola, Fabio Francesco; di Sebastiano, Pierluigi] Casa Sollievo Sofferenza IRCCS Hosp, Div Abdominal Surg, I-71013 San Giovanni Rotondo, Italy; [Vinciguerra, Manlio] Inst Hepatol, Fdn Live…		Pazienza, V (通讯作者)，Casa Sollievo Sofferenza IRCCS Hosp, Div & Lab Gastroenterol Unit, Viale dei Cappuccini 1, I-71013 San Giovanni Rotondo, Italy.	v.pazienza@operapadrepio.it	di sebastiano, pierluigi/I-9851-2018; Vinciguerra, Manlio/N-1309-2015; Pazienza, Valerio/K-5073-2012; COPETTI, MASSIMILIANO/AAG-1473-2021; Tavano, Francesca/K-2203-2016; di Mola, Fabio Francesco/J-3082-2018; Copetti, Massimiliano/K-3186-2016; Andriulli, Angelo/B-5027-2017	Vinciguerra, Manlio/0000-0002-1768-3894; Pazienza, Valerio/0000-0002-3492-1153; COPETTI, MASSIMILIANO/0000-0002-7960-5947; Tavano, Francesca/0000-0002-8831-7349; di Mola, Fabio Francesco/0000-0001-9877-2946; Copetti, Massimiliano/0000-0002-7960-5947; Andriulli, Angelo/0000-0001-8862-7083; Benegiamo, Giorgia/0000-0001-7164-6771	Ministry of Italian Health through the Research Laboratory of Gastroenterology Unit [RC1203GA58]; Division of Internal Medicine and Chronobiology Unit [RC1203ME46]; Department of Surgery [RC1203CH50]; IRCCS Scientific Institute and Regional General Hospital "Casa Sollievo della Sofferenza; Opera di Padre Pio da Pietrelcina; San Giovanni Rotondo, Italy	Ministry of Italian Health through the Research Laboratory of Gastroenterology Unit; Division of Internal Medicine and Chronobiology Unit; Department of Surgery; IRCCS Scientific Institute and Regional General Hospital "Casa Sollievo della Sofferenza; Opera di Padre Pio da Pietrelcina; San Giovanni Rotondo, Italy	The authors thank Professor Aldo Scarpa for providing the cell lines. This work was supported by "Ministry of Italian Health" Grant through the Research Laboratory of Gastroenterology Unit (RC1203GA58), Division of Internal Medicine and Chronobiology Unit (RC1203ME46) and from Department of Surgery (RC1203CH50) IRCCS Scientific Institute and Regional General Hospital "Casa Sollievo della Sofferen…	Benegiamo G, 2012, DIGEST DIS SCI, V57, P1598, DOI 10.1007/s10620-012-2160-1; CHENG XD, 1995, CURR OPIN STRUC BIOL, V5, P4, DOI 10.1016/0959-440X(95)80003-J; Deer EL, 2010, PANCREAS, V39, P425, DOI 10.1097/MPA.0b013e3181c15963; Edge S. B., 2010, AJCCC CANC STAGING M, V7, P241, DOI DOI 10.1007/978-1-4614-2080-4; Farrow B, 2003, SURGERY, V134, P206, DOI 10.1067/msy.2003.221; Ferre P, 2004, DIABETES…	25	9	10	0	14	HINDAWI LTD	LONDON	ADAM HOUSE, 3RD FLR, 1 FITZROY SQ, LONDON, W1T 5HF, ENGLAND	1687-4757	1687-4765		PPAR RES	PPAR Res.		2012	2012
J	Urizzi, P; Souchard, JP; Palevody, C; Ratovo, G; Hollande, E; Nepveu, F				Urizzi, P; Souchard, JP; Palevody, C; Ratovo, G; Hollande, E; Nepveu, F			Internalization of indium-labeled LDL through a lipid chelating anchor in human pancreatic-cancer cells as a potential radiopharmaceutical for tumor localization	INTERNATIONAL JOURNAL OF CANCER			English	Article							LOW-DENSITY-LIPOPROTEIN; RECEPTOR ACTIVITY; MICE; METABOLISM; BINDING	Low-density lipoproteins (LDL) labeled with indium via a lipid-chelating agent, the bis(stearylamide) of diethylenetriaminepentaacetic acid (L), were evaluated as a potential radiopharmaceutical (In-111-L-LDL) for tumor localization by studying their internalization in human pancreatic cancer cells (Capan-1). Using Dil-LDL (1,1'-dioctadecyl-3,3,3',3'-tetramethylindodicarbocyanine perchlorate-LDL)…	UNIV TOULOUSE 3,LAB SYNTHESE PHYSICOCHIM & RADIOBIOL,F-31062 TOULOUSE,FRANCE; UNIV TOULOUSE 3,LAB CYTOPHYSIOL CELLULES EUCARYOTES,TOULOUSE,FRANCE									BROWN MS, 1986, ANGEW CHEM INT EDIT, V25, P583, DOI 10.1002/anie.198605833; FOGH J, 1977, JNCI-J NATL CANCER I, V59, P221, DOI 10.1093/jnci/59.1.221; FRENS G, 1973, NATURE-PHYS SCI, V241, P20, DOI 10.1038/physci241020a0; GAL D, 1982, J CELL BIOL, V92, P597, DOI 10.1083/jcb.92.3.597; GUEDDARI N, 1993, BIOCHIMIE, V75, P811, DOI 10.1016/0300-9084(93)90132-C; HANTLEY DA, 1981, P NATL ACAD SCI USA, V7…	20	17	17	0	6	WILEY-LISS	NEW YORK	DIV JOHN WILEY & SONS INC, 605 THIRD AVE, NEW YORK, NY 10158-0012	0020-7136			INT J CANCER	Int. J. Cancer	JAN 27	1997	70	3
J	Tsume, Y; Incecayir, T; Song, XQ; Hilfinger, JM; Amidon, GL				Tsume, Yasuhiro; Incecayir, Tuba; Song, Xueqin; Hilfinger, John M.; Amidon, Gordon L.			The development of orally administrable gemcitabine prodrugs with D-enantiomer amino acids: Enhanced membrane permeability and enzymatic stability	EUROPEAN JOURNAL OF PHARMACEUTICS AND BIOPHARMACEUTICS			English	Article						Monoester gemcitabine prodrugs; Mouse in situ perfusion; Unnatural form; Amino acid; Stability; Permeability	INTESTINAL PEPTIDE TRANSPORTER; DIPEPTIDE ESTER PRODRUGS; OLIGOPEPTIDE TRANSPORTER; CACO-2 CELLS; TRANSEPITHELIAL TRANSPORT; SUBSTRATE-SPECIFICITY; METABOLIC STABILITY; HPEPT1 TRANSPORTERS; MONOESTER PRODRUGS; GROWTH-INHIBITION	Gemcitabine prodrugs with D- and L-configuration amino acids were synthesized and their chemical stability in buffers, resistance to glycosidic bond metabolism, enzymatic activation, permeability in Caco-2 cells and mouse intestinal membrane, anti-proliferation activity in cancer cell were determined and compared to that of parent drug, gemcitabine. Prodrugs containing D-configuration amino acids…	[Tsume, Yasuhiro; Amidon, Gordon L.] Univ Michigan, Dept Pharmaceut Sci, Ann Arbor, MI 48109 USA; [Incecayir, Tuba] Gazi Univ, Dept Pharmaceut Technol, Etiler Ankara, Turkey; [Song, Xueqin] Hospira Inc, Lake Forest, IL USA; [Hilfinger, John M.] TSRL Inc, Ann Arbor, MI USA		Amidon, GL (通讯作者)，Univ Michigan, Coll Pharm, 428 Church St, Ann Arbor, MI 48109 USA.	glamidon@umich.edu	Incecayir, Tuba/AAG-5609-2019	Incecayir, Tuba/0000-0002-7106-7929	[NIGMD-2R01GM037188]; NATIONAL INSTITUTE OF GENERAL MEDICAL SCIENCES [R01GM037188] Funding Source: NIH RePORTER	; NATIONAL INSTITUTE OF GENERAL MEDICAL SCIENCES(United States Department of Health & Human ServicesNational Institutes of Health (NIH) - USANIH National Institute of General Medical Sciences (NIGMS))	This work was supported by Grants NIGMD-2R01GM037188.	Anand BS, 2004, J PHARMACOL EXP THER, V311, P659, DOI 10.1124/jpet.104.069997; Anand BS, 2003, J PHARMACOL EXP THER, V304, P781, DOI 10.1124/jpet.102.044313; Anand BS, 2002, EXPERT OPIN BIOL TH, V2, P607, DOI 10.1517/14712598.2.6.607; BIRNIE GD, 1963, BIOCHEMISTRY-US, V2, P566, DOI 10.1021/bi00903a031; Bonastre J, 2012, BREAST, V21, P384, DOI 10.1016/j.breast.2012.03.012; Cao F, 2012, ASIAN J PHA…	54	28	28	0	23	ELSEVIER SCIENCE BV	AMSTERDAM	PO BOX 211, 1000 AE AMSTERDAM, NETHERLANDS	0939-6411	1873-3441		EUR J PHARM BIOPHARM	Eur. J. Pharm. Biopharm.	APR	2014	86	3
J	de Man, FM; Goey, AKL; van Schaik, RHN; Mathijssen, RHJ; Bins, S				de Man, Femke M.; Goey, Andrew K. L.; van Schaik, Ron H. N.; Mathijssen, Ron H. J.; Bins, Sander			Individualization of Irinotecan Treatment: A Review of Pharmacokinetics, Pharmacodynamics, and Pharmacogenetics	CLINICAL PHARMACOKINETICS			English	Review							METASTATIC COLORECTAL-CANCER; CELL LUNG-CANCER; PHASE-II TRIAL; ADVANCED SOLID TUMORS; EVERY 3 WEEKS; CAMPTOTHECIN DERIVATIVE IRINOTECAN; ACTIVE METABOLITE SN-38; DRUG-ELUTING BEADS; INTRAOPERATIVE INTRAPERITONEAL OXALIPLATIN; UDP-GLUCURONOSYLTRANSFERASE ISOFORMS	Since its clinical introduction in 1998, the topoisomerase I inhibitor irinotecan has been widely used in the treatment of solid tumors, including colorectal, pancreatic, and lung cancer. Irinotecan therapy is characterized by several dose-limiting toxicities and large interindividual pharmacokinetic variability. Irinotecan has a highly complex metabolism, including hydrolyzation by carboxylester…	[de Man, Femke M.; Mathijssen, Ron H. J.; Bins, Sander] Erasmus MC Canc Inst, Dept Med Oncol, S Gravendijkwal 230, NL-3015 Rotterdam, Netherlands; [Goey, Andrew K. L.] Erasmus MC, Dept Hosp Pharm, Rotterdam, Netherlands; [van Schaik, Ron H. N.] Erasmus MC, Dept Clin Chem, Rotterdam, Netherlands		Bins, S (通讯作者)，Erasmus MC Canc Inst, Dept Med Oncol, S Gravendijkwal 230, NL-3015 Rotterdam, Netherlands.	s.bins@erasmusmc.nl	van Schaik, Ron H.N./G-6816-2013	Goey, Andrew/0000-0002-3824-3417; de Man, Femke/0000-0001-7396-7050				ABIGERGES D, 1995, J CLIN ONCOL, V13, P210, DOI 10.1200/JCO.1995.13.1.210; Adjei AA, 2000, J CLIN ONCOL, V18, P1116, DOI 10.1200/JCO.2000.18.5.1116; Ahn BJ, 2010, EUR J CLIN PHARMACOL, V66, P1235, DOI 10.1007/s00228-010-0885-3; Akaba K, 1998, BIOCHEM MOL BIOL INT, V46, P21; Akinwande O, 2017, SURG ONCOL, V26, P268, DOI 10.1016/j.suronc.2017.05.003; Allegrini G, 2006, CANCER CHEMOTH PHARM, V58, P5…	287	118	120	12	41	ADIS INT LTD	NORTHCOTE	5 THE WAREHOUSE WAY, NORTHCOTE 0627, AUCKLAND, NEW ZEALAND	0312-5963	1179-1926		CLIN PHARMACOKINET	Clin. Pharmacokinet.	OCT	2018	57	10
J	Gill, BS; Kumar, S; Navgeet				Gill, Balraj Singh; Kumar, Sanjeev; Navgeet			Ganoderic Acid A Targeting beta-Catenin in Wnt Signaling Pathway: In Silico and In Vitro Study	INTERDISCIPLINARY SCIENCES-COMPUTATIONAL LIFE SCIENCES			English	Article						Wnt signaling; beta-catenin; Ganoderic acid; Diabetes II; Molecular docking	PROSTATE-CANCER; DOCKING; INHIBITION; PREDICTION; LUCIDUM; MEMBERS; GLIDE; CELLS	Wnt signaling pathways are the group of signaling transduction controlling the embryonic development, cell proliferation, cell migration, cell fate specification, and body axis pattern. Nuclear accumulation of beta-catenin in Wnt signaling is a widely recognized marker of poor cancer prognosis which regulates fat and glucose metabolism. Ganoderic acid is a triterpene isolated from fungus Ganoderm…	[Gill, Balraj Singh; Kumar, Sanjeev] Cent Univ Punjab, Ctr Biosci, Bathinda 151001, India; [Navgeet] HMV Coll, Dept Biotechnol, Jalandhar, India		Navgeet (通讯作者)，HMV Coll, Dept Biotechnol, Jalandhar, India.	geet20capricorn@gmail.com	Navgeet, Navgeet/AAF-9567-2020					Anand SS, 2015, PHARMATUTOR, V3, P16; Chocarro-Calvo A, 2013, MOL CELL, V49, P474, DOI 10.1016/j.molcel.2012.11.022; Friesner RA, 2004, J MED CHEM, V47, P1739, DOI 10.1021/jm0306430; Friesner RA, 2006, J MED CHEM, V49, P6177, DOI 10.1021/jm051256o; Gill BS, 2016, MOL BIOL REP, V43, P881, DOI 10.1007/s11033-016-4032-9; Gill BS, 2016, TUMOR BIOL, V37, P5683, DOI 10.1007/s13277-016-4900-x; Gill BS, …	29	11	11	1	17	SPRINGER HEIDELBERG	HEIDELBERG	TIERGARTENSTRASSE 17, D-69121 HEIDELBERG, GERMANY	1913-2751	1867-1462		INTERDISCIP SCI	Interdiscip. Sci.	JUN	2018	10	2
J	Cusack, JC				Cusack, JC			Rationale for the treatment of solid tumors with the proteasome inhibitor bortezomib	CANCER TREATMENT REVIEWS			English	Article; Proceedings Paper	Symposium on Proteasome Inhibition - A New Pathway in Cancer Therapy	DEC 06, 2002	PHILADELPHIA, PA			bortezomib; resistance; NF-kappa B; multidrug resistance; combination chemotherapy; solid tumors; proteasome	NF-KAPPA-B; HUMAN PANCREATIC-CARCINOMA; MULTIPLE-MYELOMA CELLS; TRANSCRIPTION FACTOR; CANCER-CELLS; DRUG-RESISTANCE; CONSTITUTIVE ACTIVATION; DEPENDENT DEGRADATION; MEDIATED DEGRADATION; INDUCED APOPTOSIS	Given its role in cellular metabolism, the proteasome could prove to be a critical target that can be exploited in treating cancer. In preclinical studies, several mechanisms for bortezomib's activity in multiple myeloma cells have been identified (e.g., NF-kappaB inhibition); antitumor activity with bortezomib has been seen in myeloma patients, thereby supporting the validity of the preclinical …	Harvard Univ, Massachusetts Gen Hosp, Sch Med, Boston, MA 02114 USA		Cusack, JC (通讯作者)，Harvard Univ, Massachusetts Gen Hosp, Sch Med, Boston, MA 02114 USA.	jcusack@partners.org						Adams J, 1999, CANCER RES, V59, P2615; Adams J, 2000, INVEST NEW DRUG, V18, P109, DOI 10.1023/A:1006321828515; ALKALAY I, 1995, P NATL ACAD SCI USA, V92, P10599, DOI 10.1073/pnas.92.23.10599; An B, 1998, CELL DEATH DIFFER, V5, P1062, DOI 10.1038/sj.cdd.4400436; Arlt A, 2002, CANCER RES, V62, P910; Arlt A, 2001, ONCOGENE, V20, P859, DOI 10.1038/sj.onc.1204168; Baldwin AS, 2001, J CLIN INVEST, V107…	82	110	115	0	3	ELSEVIER SCI LTD	OXFORD	THE BOULEVARD, LANGFORD LANE, KIDLINGTON, OXFORD OX5 1GB, OXON, ENGLAND	0305-7372	1532-1967		CANCER TREAT REV	Cancer Treat. Rev.	MAY	2003	29
J	Kasabri, V; Afifi, FU; Abu-Dahab, R; Mhaidat, N; Bustanji, YK; Abaza, IM; Mashallah, S				Kasabri, Violet; Afifi, Fatma U.; Abu-Dahab, Rana; Mhaidat, Nizar; Bustanji, Yasser K.; Abaza, Ismail M.; Mashallah, Sundus			IN VITRO MODULATION OF METABOLIC SYNDROME ENZYMES AND PROLIFERATION OF OBESITY RELATED-COLORECTAL CANCER CELL LINE PANEL BY SALVIA SPECIES FROM JORDAN	REVUE ROUMAINE DE CHIMIE			English	Article						Salvia species (Lamiaceae); pancreatic lipase; alpha-amylase and alpha-glucosidase; colorectal cancer; Jordan	INTESTINAL ALPHA-GLUCOSIDASE; VOLATILE OIL COMPOSITION; ANTIPROLIFERATIVE ACTIVITY; MEDICINAL-PLANTS; INHIBITORY-ACTIVITIES; PALAESTINA BENTH.; LAURUS-NOBILIS; GROWING WILD; AERIAL PARTS; EXTRACTS	Pancreatic triacylglycerol lipase (PL), alpha-amylase and alpha-glucosidase are appealing pharmacological targets for the management of dyslipidemia, atherosclerosis, obesity and diabetes. Presently, in vitro screening for considerable inhibition of these digestive hydrolases by crude aqueous extracts (AEs) of eleven Salvia spp. grown and sold in Jordan (Lamiaceae) was undertaken. Similar to orli…	[Kasabri, Violet; Afifi, Fatma U.; Abu-Dahab, Rana; Bustanji, Yasser K.; Abaza, Ismail M.; Mashallah, Sundus] Univ Jordan, Fac Pharm, Amman 11942, Jordan; [Mhaidat, Nizar] Jordan Univ Sci & Technol, Fac Pharm, Irbid 22110, Jordan		Afifi, FU (通讯作者)，Univ Jordan, Fac Pharm, Queen Rania St, Amman 11942, Jordan.	fatueafi@ju.edu.jo	Abu-Dahab, Rana/F-2996-2015; Kasabri, Violet/AAI-4099-2020; Kasabri, Violet/C-3596-2015; Bustanji, Yasser/C-2626-2015	Abu-Dahab, Rana/0000-0003-0857-7616; Kasabri, Violet/0000-0003-1927-0193; Kasabri, Violet/0000-0003-1927-0193; Bustanji, Yasser/0000-0003-1315-0609	Deanship of Academic Research-The University of Jordan [29/2010-2011 (1347)]	Deanship of Academic Research-The University of Jordan	We are grateful for Deanship of Academic Research-The University of Jordan for funding this work [Grant 29/2010-2011 (1347)] and Mrs. Haneen Ramadan's technical assistance.	Abdallah M, 2013, JORDON J PHARM SCI, V6, P40; Abu-Dahab R, 2014, REC NAT PROD, V8, P136; Abu-Dahab R, 2012, PHARMACOGN MAG, V8, P319, DOI 10.4103/0973-1296.103664; Abu-Darwish MS, 2013, BIOMED RES INT, V2013, DOI 10.1155/2013/538940; Adisakwattana S, 2012, BMC COMPLEM ALTERN M, V12, DOI 10.1186/1472-6882-12-110; Adisakwattana S, 2011, PLANT FOOD HUM NUTR, V66, P143, DOI 10.1007/s11130-011-0226-4…	78	26	26	0	12	EDITURA ACAD ROMANE	BUCURESTI	CALEA 13 SEPTEMBRIE NR 13, SECTOR 5, BUCURESTI 050711, ROMANIA	0035-3930			REV ROUM CHIM	Rev. Roum. Chim.	AUG	2014	59	8
J	Grudzinski, JJ; Hernandez, R; Marsh, I; Patel, RB; Aluicio-Sarduy, E; Engle, J; Morris, Z; Bednarz, B; Weichert, J				Grudzinski, Joseph J.; Hernandez, Reinier; Marsh, Ian; Patel, Ravi B.; Aluicio-Sarduy, Eduardo; Engle, Jon; Morris, Zachary; Bednarz, Bryan; Weichert, Jamey			Preclinical Characterization of Y-86/90-NM600 in a Variety of Murine and Human Cancer Tumor Models	JOURNAL OF NUCLEAR MEDICINE			English	Article						NM600; targeted radionuclide therapy; immunomodulation; theranostics	INTERNAL DOSIMETRY; CELL; MECHANISM; RADIATION; APOPTOSIS; RAFTS	We characterize the in vivo biodistribution and tumor selectivity of Y-86-NM600, a theranostic alkylphosphocholine radiometal chelate with broad tumor selectivity, in a variety of preclinical cancer models. Methods: Mice bearing flank tumors (representative of lung, pancreatic, prostate, liver, skin, and lymphoid cancers) were injected intravenously with 9.25 MBq of Y-86-NM600 and imaged longitud…	[Grudzinski, Joseph J.; Marsh, Ian; Aluicio-Sarduy, Eduardo; Engle, Jon; Bednarz, Bryan; Weichert, Jamey] Univ Wisconsin, Dept Med Phys, 1530 Med Sci Ctr, Madison, WI 53706 USA; [Hernandez, Reinier; Engle, Jon; Bednarz, Bryan; Weichert, Jamey] Univ Wisconsin, Dept Radiol, Madison, WI 53706 USA; [Patel, Ravi B.; Morris, Zachary; Bednarz, Bryan] Univ Wisconsin, Dept Human Oncol, Madison, WI USA; [W…		Grudzinski, JJ (通讯作者)，Wisconsin Inst Med Res, 1111 Highland Ave,Room 1005, Madison, WI 53705 USA.	grudzinski@wisc.edu		Patel, Ravi/0000-0002-8328-746X; Engle, Jonathan W/0000-0002-3399-7228; Marsh, Ian/0000-0002-0031-9746	University of Wisconsin Carbone Cancer Center [P30 CA014520]; University of Wisconsin; Beau Biden Cancer Moonshot Initiative [U01CA233102]; NATIONAL CANCER INSTITUTE [U01CA233102] Funding Source: NIH RePORTER	University of Wisconsin Carbone Cancer Center; University of Wisconsin; Beau Biden Cancer Moonshot Initiative; NATIONAL CANCER INSTITUTE(United States Department of Health & Human ServicesNational Institutes of Health (NIH) - USANIH National Cancer Institute (NCI))	Support was provided by the University of Wisconsin Carbone Cancer Center (grant P30 CA014520), the University of Wisconsin (20/20 grant), and the Beau Biden Cancer Moonshot Initiative (U01CA233102). Jamey Weichert is the cofounder of Archeus Technologies, which owns the rights to the alkylphosphocholine chelates discussed herein. Joseph Grudzinski and Reinier Hernandez are consultants for Archeu…	Aluicio-Sarduy E, 2018, APPL RADIAT ISOTOPES, V142, P28, DOI 10.1016/j.apradiso.2018.09.016; Bednarz Bryan, 2013, Transactions of the American Nuclear Society, V108, P43; Bednarz B, 2018, HEALTH PHYS, V114, P450, DOI 10.1097/HP.0000000000000789; Besemer AE, 2018, CANCER BIOTHER RADIO, V33, P155, DOI 10.1089/cbr.2018.2451; Carrasco MP, 2010, BRIT J PHARMACOL, V160, P355, DOI 10.1111/j.1476-5381.20…	25	10	10	0	6	SOC NUCLEAR MEDICINE INC	RESTON	1850 SAMUEL MORSE DR, RESTON, VA 20190-5316 USA	0161-5505	1535-5667		J NUCL MED	J. Nucl. Med.	NOV 1	2019	60	11
J	Chen, HD; Guo, N; Song, SS; Chen, CHZ; Miao, ZH; He, JX				Chen, Hua-Dong; Guo, Ne; Song, Shan-Shan; Chen, Chuan-Huizi; Miao, Ze-Hong; He, Jin-Xue			Novel mutations in BRCA2 intron 11 and overexpression of COX-2 and BIRC3 mediate cellular resistance to PARP inhibitors	AMERICAN JOURNAL OF CANCER RESEARCH			English	Article						PARP inhibitors resistance; BRCA2; COX-2; BIRC3; apoptotic resistance	ACQUIRED-RESISTANCE; INDUCED APOPTOSIS; ANTICANCER ACTIVITY; MYELOID-LEUKEMIA; DNA-DAMAGE; CELLS; THERAPY; MECHANISM; RUCAPARIB; PATHWAYS	Several poly(ADP ribose) polymerase (PARP) inhibitors (PARPi) have been approved for cancer therapy; however, intrinsic and acquired resistance has limited their efficacy in the clinic. In fact, cancer cells have developed multiple mechanisms to overcome PARPi cytotoxicity in even a single cancer cell. In this study, we generated three PARPi-resistant BRCA2-deficient pancreatic Capan-1 variant ce…	[Chen, Hua-Dong; Guo, Ne; Song, Shan-Shan; Chen, Chuan-Huizi; Miao, Ze-Hong; He, Jin-Xue] Chinese Acad Sci, Shanghai Inst Mat Med, Div Antitumor Pharmacol, State Key Lab Drug Res, Shanghai 201203, Peoples R China; [Chen, Hua-Dong; Guo, Ne; Song, Shan-Shan; Chen, Chuan-Huizi; Miao, Ze-Hong; He, Jin-Xue] Univ Chinese Acad Sci, 19A Yuquan Rd, Beijing 100049, Peoples R China; [Miao, Ze-Hong] Pilot Na…		Miao, ZH; He, JX (通讯作者)，Chinese Acad Sci, Shanghai Inst Mat Med, Div Antitumor Pharmacol, State Key Lab Drug Res, Shanghai 201203, Peoples R China.	zhmiao@simm.ac.cn; jinxue_he@simm.ac.cn			National Natural Science Foundation of China [81573450, 81603160, 81773764]; Chinese Academy of Sciences [29201731121100101, XDA12010306, XDA-12020104, XDA12020109, CASIMM0120185003]; Science and Technology Commission of Shanghai Municipality [19QA1410900, 16JC1406300]; State Key Laboratory of Drug Research; Open Studio for Drugability Research of Marine Natural Products in the Qingdao Pilot Nati…	National Natural Science Foundation of China(National Natural Science Foundation of China (NSFC)); Chinese Academy of Sciences(Chinese Academy of Sciences); Science and Technology Commission of Shanghai Municipality(Science & Technology Commission of Shanghai Municipality (STCSM)); State Key Laboratory of Drug Research; Open Studio for Drugability Research of Marine Natural Products in the Qingda…	This work was supported by grants from the National Natural Science Foundation of China (81573450 to Z.H. Miao and 81603160 and 81773764 to J.X. He), the Chinese Academy of Sciences (29201731121100101 and XDA12010306 to J.X. He and XDA-12020104, XDA12020109 and CASIMM0120185003 to Z.H. Miao), the Science and Technology Commission of Shanghai Municipality (19QA1410900 to J.X. He and 16JC1406300 to…	Chaudhuri AR, 2016, NATURE, V535, P382, DOI 10.1038/nature18325; Chen HD, 2019, INT J CANCER, V145, P714, DOI 10.1002/ijc.32131; Chen WH, 2017, ACTA PHARMACOL SIN, V38, P1521, DOI 10.1038/aps.2017.104; Chen WH, 2017, EUR J MED CHEM, V138, P514, DOI 10.1016/j.ejmech.2017.06.053; Cortes-Gutierrez EI, 2017, METHODS MOL BIOL, V1560, P285, DOI 10.1007/978-1-4939-6788-9_22; Drean A, 2017, MOL CANCER TH…	57	6	6	2	6	E-CENTURY PUBLISHING CORP	MADISON	40 WHITE OAKS LN, MADISON, WI 53711 USA	2156-6976			AM J CANCER RES	Am. J. Cancer Res.		2020	10	9
J	Banim, PJR; Luben, R; Khaw, KT; Hart, AR				Banim, Paul J. R.; Luben, Robert; Khaw, Kay-Tee; Hart, Andrew R.			Dietary oleic acid is inversely associated with pancreatic cancer - Data from food diaries in a cohort study	PANCREATOLOGY			English	Article						Pancreatic cancer; Oleic acid; Glycosylated haemoglobin; Food diaries	BODY-MASS INDEX; DOSE-RESPONSE METAANALYSIS; INSULIN-RESISTANCE; OXIDATIVE STRESS; RISK; INFLAMMATION; SENSITIVITY; METABOLISM; NUTRITION; CELLS	Background: Dietary oleic acid may prevent pancreatic ductal adenocarcinoma (PDA) by reducing hyperinsulinaemia which can otherwise promote DNA damage and tumour growth. Results from previous epidemiological studies investigating oleic acid are inconsistent. This study aims to clarify the relationship between dietary oleic acid intake and the risk of developing PDA using nutritional information f…	[Banim, Paul J. R.] James Paget Univ Hosp, Lowestoft Rd, Great Yarmouth NR31 6LA, Norfolk, England; [Luben, Robert; Khaw, Kay-Tee] Univ Cambridge, Inst Publ Hlth, Cambridge, England; [Hart, Andrew R.] Univ East Anglia, Norwich Med Sch, Norwich, Norfolk, England		Banim, PJR (通讯作者)，James Paget Univ Hosp, Lowestoft Rd, Great Yarmouth NR31 6LA, Norfolk, England.	paul.banim@jpaget.nhs.uk	Luben, Robert N/H-5519-2015; Khaw, Kay-Tee/AAZ-3209-2021	Luben, Robert N/0000-0002-5088-6343; Hart, Andrew/0000-0002-4093-4399	Big-C cancer charity [08-10R]; MRC [MR/N003284/1] Funding Source: UKRI	Big-C cancer charity; MRC(UK Research & Innovation (UKRI)Medical Research Council UK (MRC))	(v) Financial support for this study was received from the Big-C cancer charity via grant 08-10R.	American Joint Committee on Cancer (AJCC), 2013, TNM STAG SYST; Arslan AA, 2010, ARCH INTERN MED, V170, P791, DOI 10.1001/archinternmed.2010.63; Aune D, 2012, ANN ONCOL, V23, P843, DOI 10.1093/annonc/mdr398; Bingham SA, 1997, INT J EPIDEMIOL, V26, pS137, DOI 10.1093/ije/26.suppl_1.S137; Butler AE, 2010, DIABETOLOGIA, V53, P21, DOI 10.1007/s00125-009-1556-8; Carpelan-Holmstrom M, 2005, GUT, V54, P…	38	11	12	2	3	ELSEVIER SCIENCE BV	AMSTERDAM	PO BOX 211, 1000 AE AMSTERDAM, NETHERLANDS	1424-3903	1424-3911		PANCREATOLOGY	Pancreatology	SEP	2018	18	6
J	Giaginis, C; Tsantili-Kakoulidou, A; Theocharis, S				Giaginis, Costas; Tsantili-Kakoulidou, Anna; Theocharis, Stamatios			Peroxisome Proliferator-Activated Receptor-gamma Ligands: Potential Pharmacological Agents for Targeting the Angiogenesis Signaling Cascade in Cancer	PPAR RESEARCH			English	Review							ENDOTHELIAL GROWTH-FACTOR; PPAR-GAMMA; 15-DEOXY-DELTA(12,14)-PROSTAGLANDIN J(2); PANCREATIC-CANCER; TUMOR-GROWTH; ANTIANGIOGENIC THERAPY; ANTI-ANGIOGENESIS; FACTOR EXPRESSION; INCREASES NUMBER; GENE-EXPRESSION	Peroxisome proliferator-activated receptor-gamma (PPAR-gamma) has currently been considered as molecular target for the treatment of human metabolic disorders. Experimental data from in vitro cultures, animal models, and clinical trials have shown that PPAR-gamma ligand activation regulates differentiation and induces cell growth arrest and apoptosis in a variety of cancer types. Tumor angiogenes…	[Giaginis, Costas; Theocharis, Stamatios] Univ Athens, Sch Med, Dept Forens Med & Toxicol, Athens 11527, Greece; [Giaginis, Costas; Tsantili-Kakoulidou, Anna] Univ Athens, Sch Pharm, Dept Pharmaceut Chem, Athens 15771, Greece		Theocharis, S (通讯作者)，Univ Athens, Sch Med, Dept Forens Med & Toxicol, Athens 11527, Greece.	theocharis@ath.forthnet.gr		Giaginis, Constantinos/0000-0003-2878-4831				Artwohl M, 2005, DIABETOLOGIA, V48, P586, DOI 10.1007/s00125-005-1672-z; Baker PRS, 2005, J BIOL CHEM, V280, P42464, DOI 10.1074/jbc.M504212200; Barak Y, 1999, MOL CELL, V4, P585, DOI 10.1016/S1097-2765(00)80209-9; Berger J, 2002, ANNU REV MED, V53, P409, DOI 10.1146/annurev.med.53.082901.104018; Bergers G, 2003, NAT REV CANCER, V3, P401, DOI 10.1038/nrc1093; Bikfalvi A, 2002, TRENDS PHARMACOL SC…	107	21	23	0	2	HINDAWI LTD	LONDON	ADAM HOUSE, 3RD FLR, 1 FITZROY SQ, LONDON, W1T 5HF, ENGLAND	1687-4757	1687-4765		PPAR RES	PPAR Res.		2008	2008
J	Zhu, Y; Hart, GW				Zhu, Yi; Hart, Gerald W.			Targeting O-GlcNAcylation to develop novel therapeutics	MOLECULAR ASPECTS OF MEDICINE			English	Review						O-GlcNAc; Post-translational modification; Protein function; Cancer; Diabetes; Neurodegenerative disease	LINKED-N-ACETYLGLUCOSAMINE; GLCNAC-MODIFIED PROTEINS; ALPHA-SYNUCLEIN; C-MYC; CYTOSOLIC PROTEINS; INSULIN-RESISTANCE; PANCREATIC-CANCER; GLYCOSYLATION/O-PHOSPHORYLATION; POSTTRANSLATIONAL MODIFICATION; NUCLEAR-LOCALIZATION	O-linked beta-D-N-acetylglucosamine (O-GlcNAc) is an abundant post-translational modification (PTM) that modifies the serine or threonine residues of thousands of proteins in the nucleus, cytoplasm and mitochondria. Being a major "nutrient sensor" in cells, the O-GlcNAc pathway is sensitive to cellular metabolic states. Extensive crosstalk is observed between O-GlcNAcylation and protein phosphory…	[Zhu, Yi] Johns Hopkins Univ, Dept Biol Chem, Sch Med, Baltimore, MD 21205 USA; [Zhu, Yi; Hart, Gerald W.] Univ Georgia, Complex Carbohydrate Res Ctr, Athens, GA 30602 USA; [Hart, Gerald W.] Univ Georgia, Dept Biochem & Mol Biol, Athens, GA 30602 USA		Zhu, Y (通讯作者)，Johns Hopkins Univ, Dept Biol Chem, Sch Med, Baltimore, MD 21205 USA.	yzhu@uga.edu; gerald.hart@uga.edu		Hart, Gerald/0000-0001-7812-4351; Zhu, Yi/0000-0001-6951-338X	National Institute of Health [P01HL107153, R01GM116891]; Georgia Research Alliance; Univ. Of Georgia	National Institute of Health(United States Department of Health & Human ServicesNational Institutes of Health (NIH) - USA); Georgia Research Alliance; Univ. Of Georgia	Authors are supported by National Institute of Health [P01HL107153] & [R01GM116891], the Georgia Research Alliance and the Univ. Of Georgia. Dr. Hart receives a share of royalty received by the university on sales of the CTD 110.6 antibody, which are managed by JHU.	Akella NM, 2020, MOL CANCER RES, V18, P585, DOI 10.1158/1541-7786.MCR-19-0732; Akimoto Y, 2000, DIABETOLOGIA, V43, P1239, DOI 10.1007/s001250051519; Akimoto Y, 2003, INVEST OPHTH VIS SCI, V44, P3802, DOI 10.1167/iovs.03-0227; Akimoto Y, 2007, GLYCOBIOLOGY, V17, P127, DOI 10.1093/glycob/cwl067; Akimoto Yoshihiro, 2011, Clin Proteomics, V8, P15, DOI 10.1186/1559-0275-8-15; Alonso J, 2014, J BIOL CH…	161	20	20	9	24	ELSEVIER	AMSTERDAM	RADARWEG 29, 1043 NX AMSTERDAM, NETHERLANDS	0098-2997	1872-9452		MOL ASPECTS MED	Mol. Asp. Med.	JUN	2021	79
J	Jung, HS; Choi, SH; Noh, JH; Ohi, SH; Ahn, YR; Lee, MK; Kim, KW				Jung, H. S.; Choi, S.-H.; Noh, J.-H.; Ohi, S.-H.; Ahn, Y.-R.; Lee, M.-K.; Kim, K.-W.			Healthy twin birth after autologous islet transplantation in a pancreatectomized patient due to a benign tumor	TRANSPLANTATION PROCEEDINGS			English	Article							REGENERATING RAT PANCREAS; PREGNANCY; RESECTION; PROLIFERATION; CELLS	Objective. Autologous islet transplantation has been reported to show favorable outcomes on glucose metabolism. The objective of this study was to describe successful delivery of twins in an islet recipient who had undergone distal pancreatectomy. Patient. A 35-year-old woman who underwent distal pancreatectomy owing to a solid pseudopapillary neoplasm received an autologous islet transplantation…	Sungkyunkwan Univ, Sch Med, Samsung Med Ctr, Dept Med, Seoul, South Korea		Kim, KW (通讯作者)，Sungkyunkwan Univ, Sch Med, Samsung Med Ctr, Dept Med, 50 Ilwon Dong, Seoul, South Korea.		Noh, Junghyun/AAU-8113-2020; Noh, Junghyun/ABD-9067-2021	Noh, Junghyun/0000-0002-7964-0515				Berney T, 2004, TRANSPL P, V36, P1123, DOI 10.1016/j.transproceed.2004.04.026; BONNERWEIR S, 1997, PARTIAL PANCREATECTO, P143; Butte NF, 2000, AM J CLIN NUTR, V71, p1256S, DOI 10.1093/ajcn/71.5.1256s; CATALANO PM, 1993, AM J PHYSIOL, V264, P60; Ganepola GAP, 1999, AM SURGEON, V65, P105; Hamamoto Y, 2001, BIOCHEM BIOPH RES CO, V287, P104, DOI 10.1006/bbrc.2001.5563; Hayashi K, 1999, ARCH HISTOL CY…	18	5	5	0	4	ELSEVIER SCIENCE INC	NEW YORK	360 PARK AVE SOUTH, NEW YORK, NY 10010-1710 USA	0041-1345			TRANSPL P	Transplant. Proc.	JUN	2007	39	5
J	Jurgens, M; Schrader, M				Jurgens, M; Schrader, M			Peptidomic approaches in proteomic research	CURRENT OPINION IN MOLECULAR THERAPEUTICS			English	Article						antimicrobial; biomarker; cancer; diabetes; liquid chromatography; mass spectrometry; peptidomics	FLIGHT MASS-SPECTROMETRY; PROTEIN IDENTIFICATION; ANTIMICROBIAL PEPTIDES; LIQUID-CHROMATOGRAPHY; PANCREATIC-CANCER; QUANTIFICATION; DISEASE; COMPLEX; PATTERN; VENOMS	Peptides play a central role in many physiological processes. In order to comprehensively analyze all peptides and small proteins of a whole organism or a subsystem (peptidome), technologies other than 2-D gel electrophoresis are required. Although systematic efforts directed at peptides; and peptidomes, comparable to the numerous proteomics projects, are largely lacking to date, a number that em…	BioVis AG, D-30625 Hannover, Germany		Jurgens, M (通讯作者)，BioVis AG, Feodor Lynen Str 5, D-30625 Hannover, Germany.			Schrader, Michael/0000-0003-3845-1483				Andreasen N, 2001, ARCH NEUROL-CHICAGO, V58, P373, DOI 10.1001/archneur.58.3.373; Basso D, 2002, PANCREAS, V24, P8, DOI 10.1097/00006676-200201000-00002; BEAVIS RC, 2000, PROTEOMICS TRENDS GU, P22; Bergquist J, 2001, Arch Physiol Biochem, V109, P369, DOI 10.1076/apab.109.3.369.9345; BLACKSTOCK W, 2000, PROTEOMICS TRENDS GU, P12; Bruhn T, 2001, TOXICON, V39, P693, DOI 10.1016/S0041-0101(00)00199-9…	44	25	25	0	10	CURRENT DRUGS LTD	LONDON	MIDDLESEX HOUSE, 34-42 CLEVELAND ST, LONDON W1P 6LB, ENGLAND	1464-8431			CURR OPIN MOL THER	Curr. Opin. Mol. Ther.	JUN	2002	4	3
J	Skarbek, C; Delahousse, J; Pioche-Durieu, C; Baconnais, S; Deroussent, A; Renevret, P; Rivard, M; Desmaele, D; Martens, T; Le Cam, E; Couvreur, P; Paci, A				Skarbek, Charles; Delahousse, Julia; Pioche-Durieu, Catherine; Baconnais, Sonia; Deroussent, Alain; Renevret, Patrice; Rivard, Michael; Desmaele, Didier; Martens, Thierry; Le Cam, Eric; Couvreur, Patrick; Paci, Angelo			Poly-isoprenylated ifosfamide analogs: Preactivated antitumor agents as free formulation or nanoassemblies	INTERNATIONAL JOURNAL OF PHARMACEUTICS			English	Article						Cancer drug delivery; Ifosfamide; Nanoassemblies Prodrug	CANCER-THERAPY; PANCREATIC ADENOCARCINOMA; DELIVERY; 4-HYDROXYIFOSFAMIDE; GEMCITABINE; NANOPARTICLES; CHILDREN; CHLOROACETALDEHYDE; OXAZAPHOSPHORINES; PHARMACOKINETICS	Oxazaphosphorines including cyclophosphamide, trofosfamide and ifosfamide (IFO) belong to the alkylating agent class and are indicated in the treatment of numerous cancers. However, IFO is subject to limiting side-effects in high-dose protocols. To circumvent IFO drawbacks in clinical practices, preactivated IFO analogs were designed to by-pass the toxic metabolic pathway. Among these IFO analogs…	[Skarbek, Charles; Delahousse, Julia; Deroussent, Alain; Paci, Angelo] Univ Paris Saclay, Univ Paris Sud, CNRS,Gustave Roussy, Vectorol Anticancereux & Acides Nucl,UMR 8203, F-94805 Villejuif, France; [Pioche-Durieu, Catherine; Baconnais, Sonia; Le Cam, Eric] Univ Paris Sud, Univ Paris Saclay, CNRS,Gustave Roussy, Signalisat Noyaux & Innovat Cancerol,UMR 8126, F-94805 Villejuif, France; [Renevret…		Paci, A (通讯作者)，Univ Paris Saclay, Univ Paris Sud, CNRS,Gustave Roussy, Vectorol Anticancereux & Acides Nucl,UMR 8203, F-94805 Villejuif, France.	angelo.paci@gustaveroussy.fr	Desmaële, Didier/X-9435-2019; Paci, Angelo/ABE-9396-2020; COUVREUR, Patrick/AAY-7568-2020; Patrick, COUVREUR/G-4844-2011	Rivard, Michael/0000-0002-5487-1595; Skarbek, Charles/0000-0003-0054-2064; Le cam, Eric/0000-0002-6832-6117; PACI, Angelo/0000-0002-4849-0825; Patrick, COUVREUR/0000-0001-7961-5443; Durieu, Catherine/0000-0003-0988-1169	National Research Agency for NanoSqualOnc project: Program P2N [NANO 00301]; Ministry of Higher Education and Research [425]; APHP (Assistance Publique des Hopitaux de Paris)	National Research Agency for NanoSqualOnc project: Program P2N; Ministry of Higher Education and Research(Ministry of Higher Education & Scientific Research (MHESR)); APHP (Assistance Publique des Hopitaux de Paris)	The research leading to these results has received funding from the National Research Agency for NanoSqualOnc project: Program P2N, Grant No NANO 00301.; A three-year PhD scholarship has been granted by the Ministry of Higher Education and Research through Doctoral school 425 (Therapeutic innovation: from the fundamental to the applied, University of Paris Sud). Part of this study was granted by …	Alphandery E, 2015, EXPERT REV ANTICANC, V15, P1233, DOI 10.1586/14737140.2015.1086647; Barenholz Y, 2012, J CONTROL RELEASE, V160, P117, DOI 10.1016/j.jconrel.2012.03.020; Bildstein L, 2011, ADV DRUG DELIVER REV, V63, P3, DOI 10.1016/j.addr.2010.12.005; Bildstein L, 2010, J CONTROL RELEASE, V147, P163, DOI 10.1016/j.jconrel.2010.07.120; BODDY AV, 1993, CANCER RES, V53, P3758; Brigger I, 2002, AD…	42	1	1	0	11	ELSEVIER SCIENCE BV	AMSTERDAM	PO BOX 211, 1000 AE AMSTERDAM, NETHERLANDS	0378-5173	1873-3476		INT J PHARMACEUT	Int. J. Pharm.	NOV 5	2017	532	2
[truncated: 346 more rows]
[truncated: 21 more columns]
