# Supplementary material for: Emerging current trends and research focus related to pancreatic cancer metabolism: A bibliometric and visualized analysis
Source: Front Oncol. 2022 Nov 25;12:1009700. doi: 10.3389/fonc.2022.1009700 (PMC9732726; doi:10.3389/fonc.2022.1009700)
Supplement: Supplementary file 2 [file DataSheet_2.zip › The tab-delimited format/Vdownload_4501-5000.txt]

PT	AU	BA	BE	GP	AF	BF	CA	TI	SO	SE	BS	LA	DT	CT	CY	CL	SP	HO	DE	ID	AB	C1	C3	RP	EM	RI	OI	FU	FP	FX	CR	NR	TC	Z9	U1	U2	PU	PI	PA	SN	EI	BN	J9	JI	PD	PY	VL	IS	PN
J	Veluthakal, R; Arora, DK; Goalstone, ML; Kowluru, RA; Kowluru, A				Veluthakal, Rajakrishnan; Arora, Daleep K.; Goalstone, Marc L.; Kowluru, Renu A.; Kowluru, Anjaneyulu			Metabolic Stress Induces Caspase-3 Mediated Degradation and Inactivation of Farnesyl and Geranylgeranyl Transferase Activities in Pancreatic beta-Cells	CELLULAR PHYSIOLOGY AND BIOCHEMISTRY			English	Article						Metabolic stress; Islet beta-cell; Farnesylation; Geranylgeranylation; G-proteins	INDUCED INSULIN-SECRETION; GTP-BINDING PROTEINS; NADPH OXIDASE NOX2; ALPHA-SUBUNIT; HUMAN ISLETS; ACTIVATION; FARNESYLTRANSFERASE; PRENYLATION; RAC1; RAT	Background/Aims: At least 300 prenylated proteins are identified in the human genome; the majority of which partake in a variety of cellular processes including growth, differentiation, cytoskeletal organization/dynamics and vesicle trafficking. Aberrant prenylation of proteins is implicated in human pathologies including cancer; neurodegenerative diseases, retinitis pigmentosa, and premature age…	[Veluthakal, Rajakrishnan] City Hope BRI, Diabet & Metab Res Inst, Dept Mol & Cellular Endocrinol, Duarte, CA USA; [Arora, Daleep K.] Univ Oklahoma, Hlth Sci Ctr, Dept Microbiol & Immunol, Oklahoma City, OK 73190 USA; [Goalstone, Marc L.] VA Med Ctr, Res Serv, Denver, CO USA; [Goalstone, Marc L.] Univ Colorado, Sch Med, Div Endocrinol Metab & Diabet, Denver, CO USA; [Kowluru, Renu A.] Wayne State…		Kowluru, A (通讯作者)，John D Dingell VA Med Ctr, Res Serv B 4237, 4646 John R, Detroit, MI 48201 USA.	akowluru@med.wayne.edu		Kowluru, Anjaneyulu/0000-0003-1700-0077	Department of Veterans Affairs [1I01BX002801, 13S-RCS-006]; National Institutes of Health [EY014370, EY017313, EY022230, DK74921]; Juvenile Diabetes Research Foundation [5-2012-313, 5-2012-257]; Research to Prevent Blindness; Department of VA [1 I01 BX002019-01A2]; NATIONAL EYE INSTITUTE [R01EY022230, R01EY017313, R01EY014370] Funding Source: NIH RePORTER; Veterans Affairs [I01BX002801] Funding S…	Department of Veterans Affairs(US Department of Veterans Affairs); National Institutes of Health(United States Department of Health & Human ServicesNational Institutes of Health (NIH) - USA); Juvenile Diabetes Research Foundation(Juvenile Diabetes Research Foundation); Research to Prevent Blindness(Research to Prevent Blindness (RPB)); Department of VA; NATIONAL EYE INSTITUTE(United States Depart…	This study was supported in part by grants from the Department of Veterans Affairs (1I01BX002801 to AK), the National Institutes of Health (EY014370, EY017313 and EY022230 to RAK; DK74921 and EY022230 to AK), the Juvenile Diabetes Research Foundation (5-2012-313 to RAK; and 5-2012-257 to AK), and an unrestricted grant to the Ophthalmology Department from Research to Prevent Blindness. AK is the r…	Arora DK, 2013, APOPTOSIS, V18, P1, DOI 10.1007/s10495-012-0763-9; Arora DK, 2012, ISLETS, V4, P354, DOI 10.4161/isl.22538; Blum R, 2005, DRUG RESIST UPDATE, V8, P369, DOI 10.1016/j.drup.2005.11.002; Dunford JE, 2006, J BONE MINER RES, V21, P684, DOI 10.1359/JBMR.060118; Gehrmann W, 2015, CELL PHYSIOL BIOCHEM, V36, P852, DOI 10.1159/000430261; Ishikawa M, 2006, J ATHEROSCLER THROMB, V13, P329, DO…	33	22	23	0	6	KARGER	BASEL	ALLSCHWILERSTRASSE 10, CH-4009 BASEL, SWITZERLAND	1015-8987	1421-9778		CELL PHYSIOL BIOCHEM	Cell. Physiol. Biochem.		2016	39	6
J	Makkar, R; Behl, T; Arora, S				Makkar, Rashita; Behl, Tapan; Arora, Sandeep			Role of HDAC inhibitors in diabetes mellitus	CURRENT RESEARCH IN TRANSLATIONAL MEDICINE			English	Review						Histone deacetylases; Insulin resistance; Acetylation; Transcription; beta-cell destruction; Gene expression	HISTONE DEACETYLASE 3; BETA-CELL PROLIFERATION; EPIGENETIC MODIFICATIONS; GLUCOSE-HOMEOSTASIS; ACETYLATION; EPIDEMIOLOGY; APOPTOSIS; ETIOLOGY	Objective: The role of histone deacetylases has come out as an emerging remedy in control and treatment of various metabolic disorders and cancers. This review highlights their intricate role in diabetes mellitus as well as its associated complications. Key findings: Through recent studies and reports the role of various epigenetic markers in treatment of diabetes mellitus has been revealed. HDAC…	[Makkar, Rashita; Behl, Tapan] Chitkara Univ, Chitkara Coll Pharm, Dept Pharmacol, Rajpura 140401, Punjab, India; [Arora, Sandeep] Chitkara Univ, Chitkara Coll Pharm, Dept Pharm, Rajpura 140401, Punjab, India		Behl, T (通讯作者)，Chitkara Univ, Chitkara Coll Pharm, Dept Pharmacol, Rajpura 140401, Punjab, India.	tapanbehl31@gmail.com		Behl, Tapan/0000-0003-0993-7708				Abe T, 2008, CURR OPIN PHARMACOL, V8, P57, DOI 10.1016/j.coph.2007.12.002; Adeghate E, 2006, ANN NY ACAD SCI, V1084, P1, DOI 10.1196/annals.1372.029; Allis CD, 2016, NAT REV GENET, V17, P487, DOI 10.1038/nrg.2016.59; Alonso-Magdalena P, 2011, NAT REV ENDOCRINOL, V7, P346, DOI 10.1038/nrendo.2011.56; [Anonymous], [No title captured]; [Anonymous], [No title captured]; [Anonymous], [No title capture…	41	12	12	2	8	ELSEVIER FRANCE-EDITIONS SCIENTIFIQUES MEDICALES ELSEVIER	ISSY-LES-MOULINEAUX	65 RUE CAMILLE DESMOULINS, CS50083, 92442 ISSY-LES-MOULINEAUX, FRANCE	2452-3186			CURR RES TRANSL MED	Curr. Res. Transl. Med.	APR	2020	68	2
J	Teicher, BA				Teicher, Beverly A.			Acute and chronic in vivo therapeutic resistance	BIOCHEMICAL PHARMACOLOGY			English	Review						Microenvironment; Transforming growth factor-beta; Drug resistance; Immune privilege; Angiogenesis; Hypoxia-inducible factor	GROWTH-FACTOR-BETA; EPITHELIAL-MESENCHYMAL TRANSITION; REGULATORY T-CELLS; TUMOR-MICROENVIRONMENT; DRUG-RESISTANCE; TGF-BETA; PANCREATIC-CANCER; GENE-EXPRESSION; HEMATOLOGIC MALIGNANCIES; POTENTIAL ROLE	The response and engagement of host normal tissues in malignant disease are major factors in therapeutic resistance. Physically, solid tumors have regions of hypoxia and acidosis. These physical stresses can lead to a more aggressive malignant phenotype through activation of HIF, GLUT-1, carbonic anhydrase IX, and subsequent alterations in cellular metabolism and secretion of pro-angiogenic facto…	Genzyme Corp, Framingham, MA 01701 USA		Teicher, BA (通讯作者)，Genzyme Corp, 49 New York Ave, Framingham, MA 01701 USA.	beverty.teicher@genzyme.com						Al Murri AM, 2008, BRIT J CANCER, V99, P1013, DOI 10.1038/sj.bjc.6604667; Appelbaum FR, 2008, J CLIN ONCOL, V26, P2927, DOI 10.1200/JCO.2007.15.7479; Avraamides CJ, 2008, NAT REV CANCER, V8, P604, DOI 10.1038/nrc2353; Baldwin RL, 2003, CANCER RES, V63, P1413; Bergers G, 2008, NAT REV CANCER, V8, P592, DOI 10.1038/nrc2442; Bierie B, 2006, NAT REV CANCER, V6, P506, DOI 10.1038/nrc1926; Blansfield J…	102	32	32	0	10	PERGAMON-ELSEVIER SCIENCE LTD	OXFORD	THE BOULEVARD, LANGFORD LANE, KIDLINGTON, OXFORD OX5 1GB, ENGLAND	0006-2952	1873-2968		BIOCHEM PHARMACOL	Biochem. Pharmacol.	JUN 1	2009	77	11
J	O'Leary, BR; Houwen, FK; Johnson, CL; Allen, BG; Mezhir, JJ; Berg, DJ; Cullen, JJ; Spitz, DR				O'Leary, Brianne R.; Houwen, Frederick K.; Johnson, Chase L.; Allen, Bryan G.; Mezhir, James J.; Berg, Daniel J.; Cullen, Joseph J.; Spitz, Douglas R.			Pharmacological Ascorbate as an Adjuvant for Enhancing Radiation-Chemotherapy Responses in Gastric Adenocarcinoma	RADIATION RESEARCH			English	Article							DOSE VITAMIN-C; PANCREATIC-CANCER; HYDROGEN-PEROXIDE; INDUCED CYTOTOXICITY; TUMOR-CELLS; LABILE IRON; METABOLISM; GEMCITABINE; CHELATION; ESOPHAGUS	Gastric adenocarcinoma most often presents at an advanced stage and overall five-year survival of; similar to 30%. Pharmacological ascorbate (high-dose IV ascorbate) has been proposed as a promising nontoxic adjuvant to standard radio-chemotherapies in several cancer types. In the current study, pharmacological ascorbate (0.5-2 mM) caused a dose-dependent decrease (70-85% at 2 mM) in clonogenic s…	[O'Leary, Brianne R.; Houwen, Frederick K.; Johnson, Chase L.; Mezhir, James J.; Cullen, Joseph J.] Univ Iowa, Coll Med, Holden Comprehens Canc Ctr, Dept Surg,Free Radical & Radiat Biol Program, Iowa City, IA 52242 USA; [Allen, Bryan G.; Mezhir, James J.; Cullen, Joseph J.; Spitz, Douglas R.] Univ Iowa, Coll Med, Holden Comprehens Canc Ctr, Dept Radiat Oncol,Free Radical & Radiat Biol, Iowa City,…		Spitz, DR (通讯作者)，Univ Iowa, Radiat Oncol, B180 ML,100 Newton Rd, Iowa City, IA 52242 USA.	douglas-spitz@uiowa.edu		Cullen, Joseph/0000-0002-2222-1328; O'Leary, Brianne/0000-0001-7431-1141; Spitz, Douglas/0000-0002-1254-8765; Berg, Daniel/0000-0002-9181-8902; Allen, Bryan/0000-0002-4893-7105	National Institutes of Health [R01 CA184051, R01 CA182804, 5T32 CA148062-06, P30 CA086862]; NATIONAL CANCER INSTITUTE [P01CA217797, T32CA148062, R01CA184051, R01CA182804, P30CA086862] Funding Source: NIH RePORTER; NATIONAL HEART, LUNG, AND BLOOD INSTITUTE [T35HL007485] Funding Source: NIH RePORTER; NATIONAL INSTITUTE OF ENVIRONMENTAL HEALTH SCIENCES [P30ES005605] Funding Source: NIH RePORTER; Vet…	National Institutes of Health(United States Department of Health & Human ServicesNational Institutes of Health (NIH) - USA); NATIONAL CANCER INSTITUTE(United States Department of Health & Human ServicesNational Institutes of Health (NIH) - USANIH National Cancer Institute (NCI)); NATIONAL HEART, LUNG, AND BLOOD INSTITUTE(United States Department of Health & Human ServicesNational Institutes of He…	We acknowledge the hard work and dedication put forth in this publication by Dr. James J. Mezhir, who consistently provided guidance and encouragement throughout its creation. His contributions to both the medical and scientific fields were meaningful and immense in his short time as a physician scientist. He will be greatly missed. We acknowledge the staff at the University of Iowa College of Me…	[Anonymous], 2014, SEER CANC STAT REV; BLOT WJ, 1991, JAMA-J AM MED ASSOC, V265, P1287, DOI 10.1001/jama.265.10.1287; BUETTNER GR, 1993, ARCH BIOCHEM BIOPHYS, V300, P535, DOI 10.1006/abbi.1993.1074; CAMERON E, 1976, P NATL ACAD SCI USA, V73, P3685, DOI 10.1073/pnas.73.10.3685; Castro ML, 2014, FREE RADICAL BIO MED, V74, P200, DOI 10.1016/j.freeradbiomed.2014.06.022; Cervantes A, 2013, CANCER TREA…	42	18	18	0	6	RADIATION RESEARCH SOC	LAWRENCE	810 E TENTH STREET, LAWRENCE, KS 66044 USA	0033-7587	1938-5404		RADIAT RES	Radiat. Res.	MAY	2018	189	5
J	Ye, HL; Zhou, QB; Zheng, SY; Li, GL; Lin, Q; Ye, LT; Wang, YX; Wei, LS; Zhao, XH; Li, WZ; Fu, ZQ; Liu, YM; Li, ZH; Chen, RF				Ye, Huilin; Zhou, Quanbo; Zheng, Shangyou; Li, Guolin; Lin, Qing; Ye, Liangtao; Wang, Yingxue; Wei, Lusheng; Zhao, Xiaohui; Li, Wenzhu; Fu, Zhiqiang; Liu, Yimin; Li, Zhihua; Chen, Rufu			FEZF1-AS1/miR-107/ZNF312B axis facilitates progression and Warburg effect in pancreatic ductal adenocarcinoma	CELL DEATH & DISEASE			English	Article							LONG NONCODING RNAS; CANCER; EXPRESSION; PROMOTES; PROLIFERATION; METABOLISM	Long non-coding RNAs (lncRNAs) play a pivotal role in pathological processes. However, little information has been published regarding the underlying functions and mechanisms of lncRNAs in pancreatic ductal adenocarcinoma (PDAC). A novel lncRNA FEZF1-AS1 and its sense-cognate gene ZNF312B were found to be highly expressed in human PDAC tissues and cell lines, which is associated with disease prog…	[Ye, Huilin; Zhou, Quanbo; Zheng, Shangyou; Li, Guolin; Lin, Qing; Ye, Liangtao; Wang, Yingxue; Wei, Lusheng; Fu, Zhiqiang; Chen, Rufu] Sun Yat Sen Univ, Sun Yat Sen Mem Hosp, Dept Hepatopancreatobiliary Surg, Guangzhou, Guangdong, Peoples R China; [Ye, Huilin; Zhou, Quanbo; Zheng, Shangyou; Li, Guolin; Lin, Qing; Ye, Liangtao; Wang, Yingxue; Wei, Lusheng; Zhao, Xiaohui; Li, Wenzhu; Fu, Zhiqiang;…		Chen, RF (通讯作者)，Sun Yat Sen Univ, Sun Yat Sen Mem Hosp, Dept Hepatopancreatobiliary Surg, Guangzhou, Guangdong, Peoples R China.; Li, ZH; Chen, RF (通讯作者)，Sun Yat Sen Univ, Sun Yat Sen Mem Hosp, Guangdong Prov Key Lab Malignant Tumor Epigenet &, Guangzhou, Guangdong, Peoples R China.	zhihuali_sysu@163.com; Chenrufu63@163.com			National Natural Science Foundation of China [81370059, 81672807, 81402213]; National Natural Science Foundation of Guangdong Province [2014A030311047]; Sun Yatsen University Clinical Research 5010 Program [2012007]; Guangdong Science and Technology Department [2015B050501004]; Key Laboratory of Malignant Tumor Molecular Mechanism and Translational Medicine of Guangzhou Bureau of Science and Info…	National Natural Science Foundation of China(National Natural Science Foundation of China (NSFC)); National Natural Science Foundation of Guangdong Province(National Natural Science Foundation of Guangdong Province); Sun Yatsen University Clinical Research 5010 Program; Guangdong Science and Technology Department; Key Laboratory of Malignant Tumor Molecular Mechanism and Translational Medicine of…	This study was supported by grants from the National Natural Science Foundation of China (grant number 81370059, 81672807, and 81402213, www.nsfc.gov.cn), the National Natural Science Foundation of Guangdong Province (grant number 2014A030311047, http://pro.gdstc.gov.cn), the Sun Yatsen University Clinical Research 5010 Program (grant number 2012007). Grant from Guangdong Science and Technology D…	Batista PJ, 2013, CELL, V152, P1298, DOI 10.1016/j.cell.2013.02.012; Chen N, 2016, ONCOTARGET, V7, P11271, DOI 10.18632/oncotarget.7168; DeBerardinis RJ, 2012, CELL, V148, P1132, DOI 10.1016/j.cell.2012.02.032; Gagnon KT, 2014, CELL REP, V6, P211, DOI 10.1016/j.celrep.2013.12.013; Gibb EA, 2011, MOL CANCER, V10, DOI 10.1186/1476-4598-10-38; Glover AR, 2015, ENDOCR-RELAT CANCER, V22, P99, DOI 10.1…	29	38	39	4	6	NATURE PUBLISHING GROUP	LONDON	MACMILLAN BUILDING, 4 CRINAN ST, LONDON N1 9XW, ENGLAND	2041-4889			CELL DEATH DIS	Cell Death Dis.	JAN 18	2018	9
J	Arshad, A; Chung, WY; Isherwood, J; Mann, CD; Al-Leswas, D; Steward, WP; Metcalfe, MS; Dennison, AR				Arshad, A.; Chung, W. Y.; Isherwood, J.; Mann, C. D.; Al-Leswas, D.; Steward, W. P.; Metcalfe, M. S.; Dennison, A. R.			Cellular and plasma uptake of parenteral omega-3 rich lipid emulsion fatty acids in patients with advanced pancreatic cancer	CLINICAL NUTRITION			English	Article						n-3FA; Cancer; Parenteral; Uptake	FISH-OIL; HEALTHY-VOLUNTEERS; N-3; SUPPLEMENTATION; FRACTIONS; PROTEIN; CELLS; MEN	Background & aims: Omega-3 rich fatty acids (n-3FA) have powerful anti-inflammatory and antineoplastic properties. Previous studies have investigated plasma and cellular uptake of oral and parenteral n-3FA regimens. These have shown that n-3FA undergo rapid uptake into cells which is sustained for the length of the treatment course. The aim of this study was to investigate long-term uptake of pro…	[Arshad, A.; Chung, W. Y.; Isherwood, J.; Mann, C. D.; Al-Leswas, D.; Metcalfe, M. S.; Dennison, A. R.] Leicester Gen Hosp, Dept Hepatobiliary & Pancreat Surg, Leicester LE5 4PW, Leics, England; [Steward, W. P.] Univ Hosp Leicester, Dept Med Oncol, Leicester, Leics, England		Arshad, A (通讯作者)，Leicester Gen Hosp, Dept Hepatobiliary & Pancreat Surg, Gwendolen Rd, Leicester LE5 4PW, Leics, England.	ali.arshad@doctors.org.uk		Chung, Wen Yuan/0000-0003-0970-0639; Dennison, Ashley/0000-0003-0090-503X				Arshad A, 2011, BRIT J NUTR, V106, P795, DOI 10.1017/S0007114511003060; Bonatto SJR, 2012, LIPIDS, V47, P383, DOI 10.1007/s11745-011-3643-0; Faber J, 2011, J NUTR, V141, P964, DOI 10.3945/jn.110.132985; Fearon KCH, 2003, GUT, V52, P1479, DOI 10.1136/gut.52.10.1479; GIBNEY MJ, 1994, EUR J CLIN NUTR, V48, P866; GIBNEY MJ, 1993, EUR J CLIN NUTR, V47, P255; GRIMM H, 1994, JPEN-PARENTER ENTER, V18, P4…	14	13	14	0	11	CHURCHILL LIVINGSTONE	EDINBURGH	JOURNAL PRODUCTION DEPT, ROBERT STEVENSON HOUSE, 1-3 BAXTERS PLACE, LEITH WALK, EDINBURGH EH1 3AF, MIDLOTHIAN, SCOTLAND	0261-5614	1532-1983		CLIN NUTR	Clin. Nutr.	OCT	2014	33	5
J	Kniess, T; Bergmann, R; Kuchar, M; Steinbach, J; Wuest, F				Kniess, Torsten; Bergmann, Ralf; Kuchar, Manuela; Steinbach, Joerg; Wuest, Frank			Synthesis and radiopharmacological investigation of 3-[4 '-[F-18]fluorobenzylidene]indolin-2-one as possible tyrosine kinase inhibitor	BIOORGANIC & MEDICINAL CHEMISTRY			English	Article						Positron emission tomography (PET); 4-[F-18]fluorobenzaldehyde; Tyrosine kinase inhibitor; Knoevenagel condensation; SU5416	POSITRON-EMISSION-TOMOGRAPHY; GROWTH-FACTOR RECEPTOR; CANCER-THERAPY; ANGIOGENESIS; SU5416; EGFR; DERIVATIVES; AGENT	The radiosynthesis and radiopharmacological evaluation of 3-[4'-[F-18] fluorobenzylidene]indolin-2-one, a derivative of tyrosine kinase inhibitor SU5416, is described. The radiosynthesis was accomplished by Knoevenagel condensation of 4-[F-18]fluorobenzaldehyde with oxindole in a remotely controlled synthesis module. The reaction conditions were optimized through screening the influence of differ…	[Kniess, Torsten; Bergmann, Ralf; Kuchar, Manuela; Steinbach, Joerg] Forschungszentrum Dresden Rossendorf eV, Inst Radiopharm, D-01314 Dresden, Germany; [Wuest, Frank] Univ Alberta, Cross Canc Inst, Dept Oncol Imaging, Edmonton, AB T6G 1Z2, Canada		Kniess, T (通讯作者)，Forschungszentrum Dresden Rossendorf eV, Inst Radiopharm, POB 510119, D-01314 Dresden, Germany.	t.kniess@fzd.de	Steinbach, Joerg/B-5940-2015	Steinbach, Joerg/0000-0002-1708-6440; Kniess, Torsten/0000-0002-4107-3455				Antonian L, 2000, DRUG METAB DISPOS, V28, P1505; Arora A, 2005, J PHARMACOL EXP THER, V315, P971, DOI 10.1124/jpet.105.084145; Ben-David I, 2003, APPL RADIAT ISOTOPES, V58, P209, DOI 10.1016/S0969-8043(02)00301-9; Choe YS, 2007, CURR PHARM DESIGN, V13, P17; Coenen HH, 2007, E SCHERING RES FDN W, V62, P15; DeJesus O. T., 2003, Journal of Labelled Compounds and Radiopharmaceuticals, V46, pS1; Disso…	29	17	18	0	14	PERGAMON-ELSEVIER SCIENCE LTD	OXFORD	THE BOULEVARD, LANGFORD LANE, KIDLINGTON, OXFORD OX5 1GB, ENGLAND	0968-0896			BIOORGAN MED CHEM	Bioorg. Med. Chem.	NOV 15	2009	17	22
J	Jiang, T; Zhou, ML; Fan, J				Jiang, Tao; Zhou, Min-Li; Fan, Jun			Inhibition of GLUT-I expression and the PI3K/Akt pathway to enhance the chemosensitivity of laryngeal carcinoma cells in vitro	ONCOTARGETS AND THERAPY			English	Article						laryngeal carcinoma; RNA interference; glucose transporter-1; PI3K/Akt pathway; cisplatin; chemosensitivity	CANCER-CELLS; SIGNALING PATHWAY; ANTISENSE OLIGODEOXYNUCLEOTIDES; PROMOTES RADIORESISTANCE; THERAPEUTIC TARGET; GLUCOSE-METABOLISM; PANCREATIC-CANCER; HEXOKINASE 2; GLUCOSE-TRANSPORTER-1; CISPLATIN	Background: The mechanism of chemoresistance remains unknown. Here, we investigated if glucose transporter-1 (GLUT-1) and PI3K/Akt pathways are associated with the sensitivity to cisplatin in Hep-2 laryngeal carcinoma cells and whether the inhibition of GLUT-1 and the PI3K/Akt pathways enhances the chemosensitivity of Hep-2 cells. Method: The effects of inhibiting GLUT-1 by a GLUT-1 siRNA, and PI…	[Jiang, Tao] Yinzhou Peoples Hosp Ningbo City, Dept Otolaryngol, 251 Baizhang East Rd, Ningbo 315040, Zhejiang, Peoples R China; [Zhou, Min-Li] Zhejiang Univ, Dept Otolaryngol, Hangzhou, Zhejiang, Peoples R China; [Fan, Jun] Zhejiang Univ, State Key Lab Diag & Treatment Infect Dis, Affiliated Hosp 1, Coll Med, Hangzhou, Zhejiang, Peoples R China		Jiang, T (通讯作者)，Yinzhou Peoples Hosp Ningbo City, Dept Otolaryngol, 251 Baizhang East Rd, Ningbo 315040, Zhejiang, Peoples R China.	jiangtaoningbo@163.com			Technology Department of Yinzhou, Ningbo City, Zhejiang Province, China [2014-99]	Technology Department of Yinzhou, Ningbo City, Zhejiang Province, China	This study was funded by Technology Department of Yinzhou, Ningbo City, Zhejiang Province, China (grant no 2014-99).	Pereira KMA, 2013, ONCOL LETT, V6, P311, DOI 10.3892/ol.2013.1371; Ao QL, 2015, SCI REP-UK, V5, DOI 10.1038/srep16396; Bao YY, 2015, ONCOL REP, V34, P1805, DOI 10.3892/or.2015.4158; Chang L, 2015, CRIT REV ONCOL HEMAT, V96, P507, DOI 10.1016/j.critrevonc.2015.07.005; Chen B, 2017, ONCOL LETT, V13, P423, DOI 10.3892/ol.2016.5430; Chen X, 2017, ONCOTARGET, V8, P13206, DOI 10.18632/oncotarget.14570;…	32	13	15	0	3	DOVE MEDICAL PRESS LTD	ALBANY	PO BOX 300-008, ALBANY, AUCKLAND 0752, NEW ZEALAND	1178-6930			ONCOTARGETS THER	OncoTargets Ther.		2018	11
J	Peng, M; Darko, KO; Tao, T; Huang, YJ; Su, QL; He, CM; Yin, T; Liu, ZQ; Yang, XP				Peng, Mei; Darko, Kwame Oteng; Tao, Ting; Huang, Yanjun; Su, Qiongli; He, Caimei; Yin, Tao; Liu, Zhaoqian; Yang, Xiaoping			Combination of metformin with chemotherapeutic drugs via different molecular mechanisms	CANCER TREATMENT REVIEWS			English	Review						Combination; Mechanisms; Metformin; Chemotherapeutic drugs	DOXORUBICIN-INDUCED CARDIOTOXICITY; ACTIVATED PROTEIN-KINASE; BREAST-CANCER CELLS; PANCREATIC-CANCER; DOUBLE-BLIND; ACQUIRED-RESISTANCE; BLADDER-CANCER; STEM-CELLS; DNA-REPAIR; THERAPY	Metformin, a widely prescribed drug for treating type II diabetes, is one of the most extensively recognized metabolic modulators which has shown an important anti-cancer property. However, fairly amount of clinical trials on its single administration have not demonstrated a convincing efficiency yet. Thus, recent studies tend to combine metformin with clinical commonly used chemotherapeutic drug…	[Peng, Mei; Yin, Tao; Liu, Zhaoqian] Cent S Univ, Xiangya Hosp, Dept Pharm, Changsha 410008, Hunan, Peoples R China; [Peng, Mei; Darko, Kwame Oteng; Tao, Ting; Huang, Yanjun; Su, Qiongli; He, Caimei; Yang, Xiaoping] Hunan Normal Univ, Sch Med, Dept Pharm, Changsha 410013, Hunan, Peoples R China; [Peng, Mei; Darko, Kwame Oteng; Tao, Ting; Huang, Yanjun; Su, Qiongli; He, Caimei; Yang, Xiaoping] Hun…		Peng, M (通讯作者)，Cent S Univ, Xiangya Hosp, Dept Pharm, Changsha 410008, Hunan, Peoples R China.; Yang, XP (通讯作者)，Hunan Normal Univ, Sch Med, Dept Pharm, Changsha 410013, Hunan, Peoples R China.	pmaichixj@163.com; Xiaoping.Yang@hunnu.edu.cn		Liu, Zhaoqian/0000-0003-0428-3928	Key Project of Hunan Province [2016JC2036]; Advanced Fund of Hunan Provincial Education Department [15A117]; Xiaoxiang Endowed University Professor Fund of Hunan Normal University [840140-008]; Institutional Fund of Xiangya Hospital Central South University [2016Q02]	Key Project of Hunan Province; Advanced Fund of Hunan Provincial Education Department; Xiaoxiang Endowed University Professor Fund of Hunan Normal University; Institutional Fund of Xiangya Hospital Central South University	This work is in part supported by Key Project of Hunan Province 2016 (2016JC2036), Advanced Fund of Hunan Provincial Education Department (No. 15A117), Xiaoxiang Endowed University Professor Fund of Hunan Normal University (No. 840140-008) to X.Y. and Institutional Fund of Xiangya Hospital Central South University (No. 2016Q02) to M.P.	Amable L, 2016, PHARMACOL RES, V106, P27, DOI 10.1016/j.phrs.2016.01.001; Asensio-Lopez MC, 2013, FREE RADICAL BIO MED, V57, P188, DOI 10.1016/j.freeradbiomed.2012.09.009; Asensio-Lopez MC, 2011, FREE RADICAL BIO MED, V51, P1861, DOI 10.1016/j.freeradbiomed.2011.08.015; Ashour AE, 2012, OXID MED CELL LONGEV, V2012, DOI 10.1155/2012/434195; Babcook MA, 2014, MOL CANCER THER, V13, P2288, DOI 10.115…	96	65	66	3	75	ELSEVIER SCI LTD	OXFORD	THE BOULEVARD, LANGFORD LANE, KIDLINGTON, OXFORD OX5 1GB, OXON, ENGLAND	0305-7372	1532-1967		CANCER TREAT REV	Cancer Treat. Rev.	MAR	2017	54
J	Katz, SC; Moody, AE; Guha, P; Hardaway, JC; Prince, E; LaPorte, J; Stancu, M; Slansky, JE; Jordan, KR; Schulick, RD; Knight, R; Saied, A; Armenio, V; Junghans, RP				Katz, Steven C.; Moody, Ashley E.; Guha, Prajna; Hardaway, John C.; Prince, Ethan; LaPorte, Jason; Stancu, Mirela; Slansky, Jill E.; Jordan, Kimberly R.; Schulick, Richard D.; Knight, Robert; Saied, Abdul; Armenio, Vincent; Junghans, Richard P.			HITM-SURE: Hepatic immunotherapy for metastases phase Ib anti-CEA CAR-T study utilizing pressure enabled drug delivery	JOURNAL FOR IMMUNOTHERAPY OF CANCER			English	Article						cytokines; immunotherapy; myeloid-derived suppressor cells; receptors; chimeric antigen; tumor microenvironment		In recent years, cell therapy technologies have resulted in impressive results in hematologic malignancies. Treatment of solid tumors with chimeric antigen receptor T-cells (CAR-T) has been less successful. Solid tumors present challenges not encountered with hematologic cancers, including high intra-tumoral pressure and ineffective CAR-T trafficking to the site of disease. Novel delivery methods…	[Katz, Steven C.; Moody, Ashley E.; Guha, Prajna; Hardaway, John C.; LaPorte, Jason; Saied, Abdul] Roger Williams Med Ctr, Surg, Providence, RI 02908 USA; [Katz, Steven C.; Armenio, Vincent] Roger Williams Med Ctr, Med, Providence, RI 02908 USA; [Katz, Steven C.] Boston Univ, Sch Med, Surg, Boston, MA 02118 USA; [Prince, Ethan] Roger Williams Med Ctr, Radiol, Providence, RI USA; [Stancu, Mirela] …		Katz, SC (通讯作者)，Roger Williams Med Ctr, Surg, Providence, RI 02908 USA.; Katz, SC (通讯作者)，Roger Williams Med Ctr, Med, Providence, RI 02908 USA.; Katz, SC (通讯作者)，Boston Univ, Sch Med, Surg, Boston, MA 02118 USA.	skatz@chartercare.org			TriSalus; Sorrento/TNK therapeutics; State of Colorado Office of Economic Development; Clinigen Group PLC	TriSalus; Sorrento/TNK therapeutics; State of Colorado Office of Economic Development; Clinigen Group PLC	TriSalus, Sorrento/TNK therapeutics, The State of Colorado Office of Economic Development and Clinigen Group PLC.	Ali AI, 2019, FRONT ONCOL, V9, DOI 10.3389/fonc.2019.00056; Guha P, 2019, ONCOGENE, V38, P533, DOI 10.1038/s41388-018-0449-z; Hardaway JC, 2018, J VASC INTERV RADIOL, V29, P1017, DOI 10.1016/j.jvir.2018.03.001; Katz SC GP, 2018, HITM SURE PHASE IB C; Katz SC, 2020, CANCER GENE THER, V27, P341, DOI 10.1038/s41417-019-0104-z; Katz SC, 2015, CLIN CANCER RES, V21, P3149, DOI 10.1158/1078-0432.CCR-14-…	8	10	11	2	5	BMJ PUBLISHING GROUP	LONDON	BRITISH MED ASSOC HOUSE, TAVISTOCK SQUARE, LONDON WC1H 9JR, ENGLAND		2051-1426		J IMMUNOTHER CANCER	J. Immunother. Cancer		2020	8	2
J	Sheil, AGR				Sheil, AGR			The new age of liver transplantation	AUSTRALIAN AND NEW ZEALAND JOURNAL OF SURGERY			English	Article						Australia; costs; donors; indications; liver transplantation; malignancy; outcomes; results	FULMINANT HEPATIC-FAILURE; VANISHING-BILEDUCT SYNDROME; KIDNEY-TRANSPLANTATION; ISLET TRANSPLANTATION; LIFESAVING PROCEDURE; TOTAL HEPATECTOMY; CROSS-MATCHES; DONOR; PATIENT; HEART	The advent of cyclosporin A for immunosuppression (IS) in liver transplantation (LTx) in the early 1980s heralded a new age for LTx, resulting in widespread application, rapidly expanding indications, relaxation of restrictions in donor selection and advances in the preservation of liver grafts and management of LTx operations. Liver transplantation, together with the transplantation of other org…	UNIV SYDNEY, ROYAL ALEXANDRA HOSP CHILDREN, ROYAL PRINCE ALFRED HOSP, SYDNEY, NSW 2006, AUSTRALIA									ALESSIANI M, 1995, J AM COLL SURGEONS, V180, P1; ALEXANDER JW, 1991, TRANSPLANTATION, V51, P135, DOI 10.1097/00007890-199101000-00021; BERNUAU J, 1986, SEMIN LIVER DIS, V6, P97, DOI 10.1055/s-2008-1040593; BOUDJEMA K, 1995, TRANSPLANTATION, V59, P218, DOI 10.1097/00007890-199501270-00011; BROELSCH CE, 1990, ANN SURG, V212, P368, DOI 10.1097/00000658-199009000-00015; CALNE RY, 1969, NATURE, V223, …	65	2	2	0	1	BLACKWELL PUBLISHING ASIA	CARLTON	54 UNIVERSITY ST, P O BOX 378, CARLTON, VICTORIA 3053, AUSTRALIA	0004-8682			AUST NZ J SURG	Aust. N. Z. J. Surg.	OCT	1996	66	10
J	Belfiore, A; Frasca, F; Pandini, G; Sciacca, L; Vigneri, R				Belfiore, Antonino; Frasca, Francesco; Pandini, Giusepe; Sciacca, Laura; Vigneri, Riccardo			Insulin Receptor Isoforms and Insulin Receptor/Insulin-Like Growth Factor Receptor Hybrids in Physiology and Disease	ENDOCRINE REVIEWS			English	Review							FACTOR-I-RECEPTOR; DEPENDENT DIABETES-MELLITUS; HUMAN BREAST-CANCER; CENTRAL-NERVOUS-SYSTEM; HAMSTER OVARY CELLS; HOMOZYGOUS NONSENSE MUTATION; PANCREATIC BETA-CELLS; TYROSINE AUTOPHOSPHORYLATION SITES; ANTAGONISTIC SPLICING FACTORS; DIFFERENTIAL GENE-EXPRESSION	In mammals, the insulin receptor (IR) gene has acquired an additional exon, exon 11. This exon may be skipped in a developmental and tissue-specific manner. The IR, therefore, occurs in two isoforms (exon 11 minus IR-A and exon 11 plus IR-B). The most relevant functional difference between these two isoforms is the high affinity of IR-A for IGF-II. IR-A is predominantly expressed during prenatal …	[Belfiore, Antonino] Univ Catanzaro, Dept Clin & Expt Med, I-88100 Catanzaro, Italy; [Frasca, Francesco; Pandini, Giusepe; Sciacca, Laura; Vigneri, Riccardo] Univ Catania, Osped Garibaldi Nesima, Dept Internal Med, I-95122 Catania, Italy		Belfiore, A (通讯作者)，Univ Catanzaro, Dept Clin & Expt Med, Campus Univ,Viale Europa, I-88100 Catanzaro, Italy.	belfiore@unicz.it	Frasca, Francesco/J-1332-2018; SCIACCA, Laura/AAS-2896-2020; Belfiore, Antonino/B-4652-2011; Sciacca, Laura/B-9368-2014; Vigneri, Riccardo/M-3968-2017	Frasca, Francesco/0000-0002-5556-3201; SCIACCA, Laura/0000-0002-3258-7200; Belfiore, Antonino/0000-0002-6181-4193; Sciacca, Laura/0000-0002-3258-7200; Vigneri, Riccardo/0000-0002-4401-3140	Associazione Italiana per la Ricerca sul Cancro; PRIN-MIUR	Associazione Italiana per la Ricerca sul Cancro(Fondazione AIRC per la ricerca sul cancro); PRIN-MIUR(Ministry of Education, Universities and Research (MIUR)Research Projects of National Relevance (PRIN))	This work was supported by grants from the Associazione Italiana per la Ricerca sul Cancro (to A. B. and R.V.) and PRIN-MIUR 2005 (Ministero Italiano Universita e Ricerca; to A.B.).	ACCILI D, 1991, P NATL ACAD SCI USA, V88, P4708, DOI 10.1073/pnas.88.11.4708; Altieri A, 2003, LANCET ONCOL, V4, P670, DOI 10.1016/S1470-2045(03)01245-2; ANDERSON CM, 1993, J CLIN ENDOCR METAB, V76, P1380, DOI 10.1210/jc.76.5.1380; ANDO A, 1992, J BIOL CHEM, V267, P12788; ARAKI E, 1991, J BIOL CHEM, V266, P3944; Arcaro A, 2007, BIOCHEM J, V406, P57, DOI 10.1042/BJ20070309; Avnet S, 2009, CANCER R…	335	690	713	1	59	ENDOCRINE SOC	WASHINGTON	2055 L ST NW, SUITE 600, WASHINGTON, DC 20036 USA	0163-769X	1945-7189		ENDOCR REV	Endocr. Rev.	OCT	2009	30	6
J	Nakamura, M; Suetsugu, A; Hasegawa, K; Matsumoto, T; Aoki, H; Kunisada, T; Shimizu, M; Saji, S; Moriwaki, H; Hoffman, RM				Nakamura, Miki; Suetsugu, Atsushi; Hasegawa, Kosuke; Matsumoto, Takuro; Aoki, Hitomi; Kunisada, Takahiro; Shimizu, Masahito; Saji, Shigetoyo; Moriwaki, Hisataka; Hoffman, Robert M.			Choline-Deficient-Diet-Induced Fatty Liver Is a Metastasis-Resistant Microenvironment	ANTICANCER RESEARCH			English	Article							VIRUS 40-TRANSFORMED HUMAN; PANCREATIC-CANCER SPECIMENS; TUMOR CELL-LINES; FLUORESCENT PROTEINS; HUMAN-FIBROBLASTS; METABOLIC DEFECT; IN-VIVO; METHIONINE DEPENDENCE; COLORECTAL-CANCER; STROMAL CELLS	Background/Aim: Fatty liver disease is increasing in the developed and developing world. Liver metastasis from malignant lymphoma in the fatty liver is poorly understood. In a previous report, we developed color-coded imaging of the tumor microenvironment (TME) of the murine EL4-RFP malignant lymphoma during metastasis, including the lung. In the present report, we investigated the potential and …	[Nakamura, Miki; Suetsugu, Atsushi; Hasegawa, Kosuke; Matsumoto, Takuro; Aoki, Hitomi; Kunisada, Takahiro; Shimizu, Masahito; Saji, Shigetoyo; Moriwaki, Hisataka] Gifu Univ, Grad Sch Med, Gifu, Japan; [Suetsugu, Atsushi; Hoffman, Robert M.] AntiCancer Inc, 7917 Ostrow St, San Diego, CA 92111 USA; [Suetsugu, Atsushi; Hoffman, Robert M.] Univ Calif San Diego, Dept Surg, San Diego, CA 92103 USA		Hoffman, RM (通讯作者)，AntiCancer Inc, 7917 Ostrow St, San Diego, CA 92111 USA.; Suetsugu, A (通讯作者)，Gifu Univ, Dept Gastroenterol, Grad Sch Med, 1-1 Yanagido, Gifu 5011194, Japan.	asue@gifu-u.ac.jp; all@anticancer.com						Amoh Y, 2005, CANCER RES, V65, P5352, DOI 10.1158/0008-5472.CAN-05-0821; Angulo P, 2007, ALIMENT PHARM THER, V25, P883, DOI 10.1111/j.1365-2036.2007.03246.x; Bae JC, 2010, AM J GASTROENTEROL, V105, P2389, DOI 10.1038/ajg.2010.275; Bouvet M, 2006, CANCER RES, V66, P11293, DOI 10.1158/0008-5472.CAN-06-2662; Chen ZW, 2008, J ZHEJIANG UNIV-SC B, V9, P616, DOI 10.1631/jzus.B0720016; COALSON DW, 1982, …	46	7	7	0	1	INT INST ANTICANCER RESEARCH	ATHENS	EDITORIAL OFFICE 1ST KM KAPANDRITIOU-KALAMOU RD KAPANDRITI, PO BOX 22, ATHENS 19014, GREECE	0250-7005	1791-7530		ANTICANCER RES	Anticancer Res.	JUL	2017	37	7
J	Igarashi, K; Kawaguchi, K; Li, SK; Han, QH; Tan, YY; Murakami, T; Kiyuna, T; Miyake, K; Miyake, M; Singh, AS; Eckardt, MA; Nelson, SD; Russell, TA; Dry, SM; Li, YF; Yamamoto, N; Hayashi, K; Kimura, H; Miwa, S; Tsuchiya, H; Singh, SR; Eilber, FC; Hoffman, RM				Igarashi, Kentaro; Kawaguchi, Kei; Li, Shukuan; Han, Qinghong; Tan, Yuying; Murakami, Takashi; Kiyuna, Tasuku; Miyake, Kentaro; Miyake, Masuyo; Singh, Arun S.; Eckardt, Mark A.; Nelson, Scott D.; Russell, Tara A.; Dry, Sarah M.; Li, Yunfeng; Yamamoto, Norio; Hayashi, Katsuhiro; Kimura, Hiroaki; Miwa, Shinji; Tsuchiya, Hiroyuki; Singh, Shree Ram; Eilber, Fritz C.; Hoffman, Robert M.			Recombinant methioninase in combination with doxorubicin (DOX) overcomes first-line DOX resistance in a patient-derived orthotopic xenograft nude-mouse model of undifferentiated spindle-cell sarcoma	CANCER LETTERS			English	Article						Spindle-cell sarcoma; PDOX; Nude mice; Recombinant methioninase; Doxorubicin; Precision medicine	SOFT-TISSUE SARCOMA; SALMONELLA-TYPHIMURIUM A1-R; HUMAN PANCREATIC-CANCER; HUMAN COLON-CANCER; ANTI-CEA ANTIBODY; HUMAN-FIBROBLASTS; METABOLIC DEFECT; EWINGS-SARCOMA; PDOX; MICE	We have previously established a patient-derived orthotopic xenograft (PDOX) model of undifferentiated spindle cell sarcoma (USCS). Recombinant methioninase (rMETase) has previously demonstrated efficacy in PDOX mouse models of human cancers. In the present study, we determined if rMETase in combination with doxorubicin (DOX) can overcome first-line DOX resistance in a PDOX models of USCS. The US…	[Igarashi, Kentaro; Kawaguchi, Kei; Li, Shukuan; Han, Qinghong; Tan, Yuying; Murakami, Takashi; Kiyuna, Tasuku; Miyake, Kentaro; Miyake, Masuyo; Hoffman, Robert M.] AntiCancer Inc, 7917 Ostrow St, San Diego, CA 92111 USA; [Igarashi, Kentaro; Kawaguchi, Kei; Murakami, Takashi; Kiyuna, Tasuku; Miyake, Kentaro; Miyake, Masuyo; Hoffman, Robert M.] Univ Calif San Diego, Dept Surg, San Diego, CA 92103 …		Hoffman, RM (通讯作者)，AntiCancer Inc, 7917 Ostrow St, San Diego, CA 92111 USA.; Eilber, FC (通讯作者)，Univ Calif Los Angeles, Div Surg Oncol, Los Angeles, CA 90095 USA.; Singh, SR (通讯作者)，NCI, Basic Res Lab, Frederick, MD 21701 USA.	singhshr@mail.nih.gov; fceilber@mednet.ucla.edu; all@anticancer.com	Miwa, Shinji/AAI-9309-2020; Miyake, Kentaro/AAE-3060-2019; Hayashi, K/C-4685-2015; Miyake, Kentaro/A-2996-2019; Singh/B-7614-2008	Miwa, Shinji/0000-0002-5962-8287; Miyake, Kentaro/0000-0002-4680-4317; Hayashi, K/0000-0001-8665-2154; Miyake, Kentaro/0000-0002-4680-4317; Singh/0000-0001-6545-583X; Murakami, Takashi/0000-0002-9429-5705; Igarashi, Kentaro/0000-0003-2278-1736				COALSON DW, 1982, P NATL ACAD SCI-BIOL, V79, P4248, DOI 10.1073/pnas.79.14.4248; FU XY, 1993, ANTICANCER RES, V13, P901; FU XY, 1992, P NATL ACAD SCI USA, V89, P5645, DOI 10.1073/pnas.89.12.5645; FU XY, 1993, ANTICANCER RES, V13, P283; FU XY, 1991, P NATL ACAD SCI USA, V88, P9345, DOI 10.1073/pnas.88.20.9345; FURUKAWA T, 1993, INT J CANCER, V53, P608, DOI 10.1002/ijc.2910530414; Gulia A, 2015, IN…	50	46	46	0	10	ELSEVIER IRELAND LTD	CLARE	ELSEVIER HOUSE, BROOKVALE PLAZA, EAST PARK SHANNON, CO, CLARE, 00000, IRELAND	0304-3835	1872-7980		CANCER LETT	Cancer Lett.	MAR 28	2018	417
J	Kawaguchi, K; Higuchi, T; Li, SK; Han, QH; Tan, YY; Igarashi, K; Zhao, M; Miyake, K; Kiyuna, T; Miyake, M; Ohshiro, H; Sugisawa, N; Zhang, ZY; Razmjooei, S; Wangsiricharoen, S; Chmielowski, B; Nelson, SD; Russell, TA; Dry, SM; Li, YF; Eckardt, MA; Singh, AS; Singh, SR; Eilber, FC; Unno, M; Hoffman, RM				Kawaguchi, Kei; Higuchi, Takashi; Li, Shukuan; Han, Qinghong; Tan, Yuying; Igarashi, Kentaro; Zhao, Ming; Miyake, Kentaro; Kiyuna, Tasuku; Miyake, Masuyo; Ohshiro, Hiromichi; Sugisawa, Norihiko; Zhang, Zhiying; Razmjooei, Sahar; Wangsiricharoen, Sintawat; Chmielowski, Bartosz; Nelson, Scott D.; Russell, Tara A.; Dry, Sarah M.; Li, Yunfeng; Eckardt, Mark A.; Singh, Arun S.; Singh, Shree Ram; Eilbe…			Combination therapy of tumor-targeting Salmonella typhimurium A1-R and oral recombinant methioninase regresses a BRAF-V600E-negative melanoma	BIOCHEMICAL AND BIOPHYSICAL RESEARCH COMMUNICATIONS			English	Article						Salmonella typhimurium A1-R; Recombinant methioninase; Methionine dependence; BRAF-V600E-negative melanoma; PDOX; Nude mice; Precision therapy	ORTHOTOPIC XENOGRAFT PDOX; NUDE-MOUSE MODEL; HUMAN COLON-CANCER; ANTI-CEA ANTIBODY; PANCREATIC-CANCER; GAMMA-LYASE; METABOLIC DEFECT; POLYETHYLENE-GLYCOL; SELECTIVE EFFICACY; CELL-LINES	Melanoma is a recalcitrant cancer. To improve and individualize treatment for this disease, we previously developed a patient-derived orthotopic xenograft (PDOX) model for melanoma. We previously reported the individual efficacy of tumor-targeting Salmonella typhimurium A1-R (S. typhimurium A1-R) and recombinant methioninase (rMETase) for melanoma in the PDOX models of this disease. In the presen…	[Kawaguchi, Kei; Higuchi, Takashi; Li, Shukuan; Han, Qinghong; Tan, Yuying; Igarashi, Kentaro; Zhao, Ming; Miyake, Kentaro; Kiyuna, Tasuku; Miyake, Masuyo; Ohshiro, Hiromichi; Sugisawa, Norihiko; Zhang, Zhiying; Razmjooei, Sahar; Wangsiricharoen, Sintawat; Hoffman, Robert M.] AntiCancer Inc, San Diego, CA 92111 USA; [Kawaguchi, Kei; Higuchi, Takashi; Igarashi, Kentaro; Miyake, Kentaro; Kiyuna, Ta…		Hoffman, RM (通讯作者)，AntiCancer Inc, San Diego, CA 92111 USA.; Singh, SR (通讯作者)，NCI, Frederick, MD 21701 USA.; Unno, M (通讯作者)，Tohoku Univ, Sendai, Miyagi, Japan.; Eilber, FC (通讯作者)，Univ Calif Los Angeles, Los Angeles, CA USA.	singhshr@mail.nih.gov; fceilber@mednet.ucla.edu; m_unno@surgl.med.tohoku.ac.jp; all@anticancer.com	Miyake, Kentaro/A-2996-2019; Miyake, Kentaro/AAE-3060-2019; Singh/B-7614-2008; Unno, Michiaki/AAX-5246-2020	Miyake, Kentaro/0000-0002-4680-4317; Miyake, Kentaro/0000-0002-4680-4317; Singh/0000-0001-6545-583X; Unno, Michiaki/0000-0002-2145-6416; Igarashi, Kentaro/0000-0003-2278-1736				Akbani R, 2015, CELL, V161, P1681, DOI 10.1016/j.cell.2015.05.044; Bollag G, 2010, NATURE, V467, P596, DOI 10.1038/nature09454; Brozyna AA, 2016, ONCOTARGET, V7, P17844, DOI 10.18632/oncotarget.7528; Chapman PB, 2011, NEW ENGL J MED, V364, P2507, DOI 10.1056/NEJMoa1103782; Chong Lisa D, 2017, Science, V355, P1036, DOI 10.1126/science.355.6329.1036-b; COALSON DW, 1982, P NATL ACAD SCI-BIOL, V79, P…	63	22	22	0	3	ACADEMIC PRESS INC ELSEVIER SCIENCE	SAN DIEGO	525 B ST, STE 1900, SAN DIEGO, CA 92101-4495 USA	0006-291X	1090-2104		BIOCHEM BIOPH RES CO	Biochem. Biophys. Res. Commun.	SEP 18	2018	503	4
J	Mirzaee, S; Eriksson, S; Albertioni, F				Mirzaee, Saeedeh; Eriksson, Staffan; Albertioni, Freidoun			Differences in cytosolic and mitochondrial 5 '-nucleotidase and deoxynucleoside kinase activities in Sprague-Dawley rat and CD-1 mouse tissues: Implication for the toxicity of nucleoside analogs in animal models	TOXICOLOGY			English	Article						Deoxy nucleoside kinase; 5 '-Nucleotidases; Nucleoside analogs; Toxicity; Metabolism	REVERSE-TRANSCRIPTASE INHIBITORS; THYMIDINE KINASE; ANTIRETROVIRAL-THERAPY; DEOXYCYTIDINE KINASE; DNA DEPLETION; DEOXYRIBONUCLEOSIDE KINASES; NUCLEOTIDE-METABOLISM; RESISTANCE; MYOPATHY; CLADRIBINE	Cytosolic and mitochondrial deoxynucleoside kinases (dNKs), as well as 5'deoxynucleotidases (5'-dNTs), control intracellular and intramitochondrial phosphorylation of natural nucleotides and nucleoside analogs used in antiviral and cancer chemotherapy. The balance in the activities of these two groups of enzymes to a large extent determines both the efficacy and side effects of these drugs. Becau…	[Mirzaee, Saeedeh; Albertioni, Freidoun] Karolinska Univ Hosp, Canc Ctr Karolinska, Dept Pathol & Oncol, SE-17176 Stockholm, Sweden; [Eriksson, Staffan] Swedish Univ Agr Sci, Dept Anat Physiol & Biochem, BMC, SE-75123 Uppsala, Sweden		Albertioni, F (通讯作者)，Karolinska Univ Hosp, Canc Ctr Karolinska, Dept Pathol & Oncol, SE-17176 Stockholm, Sweden.	freidoun.albertioni@ki.se			Bristol-Myers Squibb Inc.; The Children Cancer Foundation; The Cancer and Allergy Foundation; The Cancer Society in Stockholm; The King Gustaf V jubilee Fund; Swedish Medical Society; Swedish Cancer foundation; Karolinska Institute Foundations; Swedish Research Council	Bristol-Myers Squibb Inc.(Bristol-Myers Squibb); The Children Cancer Foundation; The Cancer and Allergy Foundation; The Cancer Society in Stockholm; The King Gustaf V jubilee Fund; Swedish Medical Society; Swedish Cancer foundation; Karolinska Institute Foundations(Karolinska Institutet); Swedish Research Council(Swedish Research CouncilEuropean Commission)	This work was supported by Bristol-Myers Squibb Inc., by grants to FA from The Children Cancer Foundation, The Cancer and Allergy Foundation, The Cancer Society in Stockholm, The King Gustaf V jubilee Fund, Swedish Medical Society, Swedish Cancer foundation and the Karolinska Institute Foundations, and to SE from the Swedish Research Council.	Anderson PL, 2004, CLIN INFECT DIS, V38, P743, DOI 10.1086/381678; ARNAUDO E, 1991, LANCET, V337, P508, DOI 10.1016/0140-6736(91)91294-5; ARNER ESJ, 1995, PHARMACOL THERAPEUT, V67, P155, DOI 10.1016/0163-7258(95)00015-9; Beutler E, 1996, P NATL ACAD SCI USA, V93, P1716, DOI 10.1073/pnas.93.4.1716; BRADFORD MM, 1976, ANAL BIOCHEM, V72, P248, DOI 10.1016/0003-2697(76)90527-3; Brinkman K, 1999, LANC…	43	8	8	0	0	ELSEVIER IRELAND LTD	CLARE	ELSEVIER HOUSE, BROOKVALE PLAZA, EAST PARK SHANNON, CO, CLARE, 00000, IRELAND	0300-483X			TOXICOLOGY	Toxicology	JAN 12	2010	267	1-3
J	Zhai, LJ; Spranger, S; Binder, DC; Gritsina, G; Lauing, KL; Giles, FJ; Wainwright, DA				Zhai, Lijie; Spranger, Stefani; Binder, David C.; Gritsina, Galina; Lauing, Kristen L.; Giles, Francis J.; Wainwright, Derek A.			Molecular Pathways: Targeting IDO1 and Other Tryptophan Dioxygenases for Cancer Immunotherapy	CLINICAL CANCER RESEARCH			English	Article							REGULATORY T-CELLS; TUMORAL IMMUNE RESISTANCE; HUMAN DENDRITIC CELLS; INDOLEAMINE 2,3 DIOXYGENASE; ARYL-HYDROCARBON RECEPTOR; INFILTRATING LYMPHOCYTES; CRYSTAL-STRUCTURE; B7-H1 EXPRESSION; INTERFERON-GAMMA; GENE-EXPRESSION	Indoleamine 2, 3-dioxygenase 1 (IDO1), IDO2, and tryptophan 2, 3-dioxygenase (TDO) comprise a family of enzymes that catalyze the first-and rate-limiting step associated with the catabolic conversion of tryptophan (Trp) into kynurenine (Kyn). Through subsequent enzymatic and spontaneous reactions, Kyn is further converted into the energetic substrates, NAD and ATP, to fuel cellular metabolic func…	[Zhai, Lijie; Gritsina, Galina; Lauing, Kristen L.; Wainwright, Derek A.] Northwestern Univ, Dept Neurol Surg, Feinberg Sch Med, Chicago, IL 60611 USA; [Spranger, Stefani; Binder, David C.] Univ Chicago, Dept Pathol, Chicago, IL 60637 USA; [Binder, David C.] Univ Chicago, Comm Canc Biol, Chicago, IL 60637 USA; [Giles, Francis J.] Northwestern Univ, Northwestern Med Dev Therapeut Inst, Chicago, IL…		Wainwright, DA (通讯作者)，300 E Super St Tarry Bldg 2-703, Chicago, IL 60611 USA.	derekwainwright@northwestern.edu		Wainwright, Derek/0000-0001-7232-4264	Cancer Research Institute Postdoctoral Fellowship; PHS grant - NINDS [R00NS082381]; U.S. Department of Health and Human Services; Northwestern Brain Tumor Institute; NATIONAL CANCER INSTITUTE [P30CA060553] Funding Source: NIH RePORTER; NATIONAL INSTITUTE OF NEUROLOGICAL DISORDERS AND STROKE [F32NS073366, K99NS082381, R00NS082381] Funding Source: NIH RePORTER	Cancer Research Institute Postdoctoral Fellowship; PHS grant - NINDS; U.S. Department of Health and Human Services; Northwestern Brain Tumor Institute; NATIONAL CANCER INSTITUTE(United States Department of Health & Human ServicesNational Institutes of Health (NIH) - USANIH National Cancer Institute (NCI)); NATIONAL INSTITUTE OF NEUROLOGICAL DISORDERS AND STROKE(United States Department of Health …	S. Spranger is supported by a Cancer Research Institute Postdoctoral Fellowship. D.A. Wainwright is supported by PHS grant number R00NS082381, awarded by the NINDS, U.S. Department of Health and Human Services; a Robert H. Lurie Comprehensive Cancer Center-Zell Scholar Program of the Zell Family Foundation Gift; and the Northwestern Brain Tumor Institute.	Annunziato F, 2002, J EXP MED, V196, P379, DOI 10.1084/jem.20020110; Balachandran VP, 2011, NAT MED, V17, P1094, DOI 10.1038/nm.2438; Ball HJ, 2007, GENE, V396, P203, DOI 10.1016/j.gene.2007.04.010; Beischlag TV, 2008, CRIT REV EUKAR GENE, V18, P207, DOI 10.1615/CritRevEukarGeneExpr.v18.i3.20; Bloch O, 2013, CLIN CANCER RES, V19, P3165, DOI 10.1158/1078-0432.CCR-12-3314; Bluestone JA, 2003, NAT R…	76	186	190	3	73	AMER ASSOC CANCER RESEARCH	PHILADELPHIA	615 CHESTNUT ST, 17TH FLOOR, PHILADELPHIA, PA 19106-4404 USA	1078-0432	1557-3265		CLIN CANCER RES	Clin. Cancer Res.	DEC 15	2015	21	24
S	Aggarwal, BB		Cousins, RJ		Aggarwal, Bharat B.			Targeting Inflammation-Induced Obesity and Metabolic Diseases by Curcumin and Other Nutraceuticals	ANNUAL REVIEW OF NUTRITION, VOL 30	Annual Review of Nutrition		English	Review; Book Chapter						inflammation; obesity; diabetes; insulin; cancer; NF-kappa B; curcumin; nutraceuticals	TUMOR-NECROSIS-FACTOR; FACTOR-KAPPA-B; LOW-DENSITY-LIPOPROTEIN; MONOCYTE CHEMOATTRACTANT PROTEIN-1; INDUCED INSULIN-RESISTANCE; EXTRACELLULAR-MATRIX GENES; HEPATIC STELLATE CELLS; RETRACTED ARTICLE. SEE; ADIPOSE-TISSUE; HIGH-FAT	Extensive research within the past two decades has revealed that obesity, a major risk factor for type 2 diabetes, atherosclerosis, cancer, and other chronic diseases, is a proinflammatory disease. Several spices have been shown to exhibit activity against obesity through antioxidant and anti-inflammatory mechanisms. Among them, curcumin, a yellow pigment derived from the spice turmeric (an essen…	Univ Texas MD Anderson Canc Ctr, Cytokine Res Lab, Dept Expt Therapeut, Houston, TX 77030 USA		Aggarwal, BB (通讯作者)，Univ Texas MD Anderson Canc Ctr, Cytokine Res Lab, Dept Expt Therapeut, Houston, TX 77030 USA.	aggarwal@mdanderson.org	Aggarwal, Bharat B/G-3388-2013		NATIONAL CANCER INSTITUTE [P30CA016672, P01CA124787] Funding Source: NIH RePORTER; NCI NIH HHS [CA-124787-01A2, P01 CA124787, P01 CA124787-01A2, CA-16 672] Funding Source: Medline	NATIONAL CANCER INSTITUTE(United States Department of Health & Human ServicesNational Institutes of Health (NIH) - USANIH National Cancer Institute (NCI)); NCI NIH HHS(United States Department of Health & Human ServicesNational Institutes of Health (NIH) - USANIH National Cancer Institute (NCI))		Agbor GA, 2005, J AGR FOOD CHEM, V53, P6819, DOI 10.1021/jf050445c; Aggarwal BB, 2006, BIOCHEM PHARMACOL, V71, P1397, DOI 10.1016/j.bcp.2006.02.009; Aggarwal BB, 2003, NAT REV IMMUNOL, V3, P745, DOI 10.1038/nri1184; AGGARWAL BB, 2009, BIOL MED MAYWOOD, V234, P825; Aggarwal BB, 2006, BIOCHEM PHARMACOL, V72, P1605, DOI 10.1016/j.bcp.2006.06.029; Ahn J, 2010, AM J PHYSIOL-CELL PH, V298, pC1510, DOI …	214	295	307	1	108	ANNUAL REVIEWS	PALO ALTO	4139 EL CAMINO WAY, PO BOX 10139, PALO ALTO, CA 94303-0897 USA	0199-9885	1545-4312	978-0-8243-2830-6	ANNU REV NUTR	Annu. Rev. Nutr.		2010	30
J	Brito, WAS; Freund, E; do Nascimento, TDH; Pasqual-Melo, G; Sanches, LJ; Dionisio, JHR; Fumegali, WC; Miebach, L; Cecchini, AL; Bekeschus, S				Silva Brito, Walison Augusto; Freund, Eric; Henrique do Nascimento, Thiago Daniel; Pasqual-Melo, Gabriella; Sanches, Larissa Juliani; Ribeiro Dionisio, Joyce Hellen; Fumegali, William Capellari; Miebach, Lea; Cecchini, Alessandra Lourenco; Bekeschus, Sander			The Anticancer Efficacy of Plasma-Oxidized Saline (POS) in the Ehrlich Ascites Carcinoma Model In Vitro and In Vivo	BIOMEDICINES			English	Article						cold physical plasma; EAC; kINPen; oncology; plasma medicine; ROS	PERITONEAL CARCINOMATOSIS; OXIDATIVE STRESS; GASTRIC-CANCER; A549 CELLS; TRIAL	Cold physical plasma, a partially ionized gas rich in reactive oxygen species (ROS), is receiving increasing interest as a novel anticancer agent via two modes. The first involves its application to cells and tissues directly, while the second uses physical plasma-derived ROS to oxidize liquids. Saline is a clinically accepted liquid, and here we explored the suitability of plasma-oxidized saline…	[Silva Brito, Walison Augusto; Freund, Eric; Pasqual-Melo, Gabriella; Miebach, Lea; Bekeschus, Sander] Leibniz Inst Plasma Sci & Technol INP, ZIK Plasmat, Felix Hausdorff Str 2, D-17489 Greifswald, Germany; [Silva Brito, Walison Augusto; Henrique do Nascimento, Thiago Daniel; Sanches, Larissa Juliani; Ribeiro Dionisio, Joyce Hellen; Fumegali, William Capellari; Cecchini, Alessandra Lourenco] Univ…		Bekeschus, S (通讯作者)，Leibniz Inst Plasma Sci & Technol INP, ZIK Plasmat, Felix Hausdorff Str 2, D-17489 Greifswald, Germany.	walison.brito@inp-greifswald.de; ericireund@inp-greifswald.de; thiagohenrique_d_n@hotmail.com; gabriella.pasqual-melo@inp-greifswald.de; larisanches_89@hotmail.com; joyce.ribeirod@gmail.com; william.capellari@hotmail.com; lea.miebach@inp-greifswald.de; alcecchini@uel.br; sander.bekeschus@inp-greifswald.de		Bekeschus, Sander/0000-0002-8773-8862; Freund, Eric/0000-0003-2950-0984	German Federal Ministry of Education and Research [03Z22DN11, 03Z22Di1, 03Z22D511]	German Federal Ministry of Education and Research(Federal Ministry of Education & Research (BMBF))	Funding was received by the German Federal Ministry of Education and Research (grant numbers 03Z22DN11, 03Z22Di1, and 03Z22D511).	Adachi T, 2016, ARCH BIOCHEM BIOPHYS, V606, P120, DOI 10.1016/j.abb.2016.07.019; Adachi T, 2015, FREE RADICAL BIO MED, V79, P28, DOI 10.1016/j.freeradbiomed.2014.11.014; Attri P, 2018, ANTI-CANCER AGENT ME, V18, P805, DOI 10.2174/1871520618666180406121734; Bauer G, 2019, SCI REP-UK, V9, DOI 10.1038/s41598-019-50291-0; Bauer G, 2019, REDOX BIOL, V26, DOI 10.1016/j.redox.2019.101301; Bauer G, 2018,…	60	1	1	0	3	MDPI	BASEL	ST ALBAN-ANLAGE 66, CH-4052 BASEL, SWITZERLAND		2227-9059		BIOMEDICINES	Biomedicines	AUG	2021	9	8
J	El-Sayed, A; Aleya, L; Kamel, M				El-Sayed, Amr; Aleya, Lotfi; Kamel, Mohamed			The link among microbiota, epigenetics, and disease development	ENVIRONMENTAL SCIENCE AND POLLUTION RESEARCH			English	Review						Cancer; Cardiovascular diseases; DNA methylation; Epigenetic; Histone acetylation; Microbiota; Epigenetic drugs	CHAIN FATTY-ACIDS; HISTONE DEACETYLASE INHIBITORS; NITRIC-OXIDE SYNTHASE; INDUCED DNA HYPERMETHYLATION; TUMOR-SUPPRESSOR GENES; PANCREATIC-CANCER RISK; GUT MICROBIOTA; FECAL MICROBIOTA; COLON-CANCER; INTESTINAL MICROBIOTA	The microbiome is a community of various microorganisms that inhabit or live on the skin of humans/animals, sharing the body space with their hosts. It is a sort of complex ecosystem of trillions of commensals, symbiotic, and pathogenic microorganisms, including trillions of bacteria, archaea, protozoa, fungi, and viruses. The microbiota plays a role in the health and disease status of the host. …	[El-Sayed, Amr; Kamel, Mohamed] Cairo Univ, Fac Vet Med, Dept Med & Infect Dis, Giza, Egypt; [Aleya, Lotfi] Bourgogne Franche Comte Univ, Chronoenvironm Lab, UMR CNRS 6249, F-25030 Besancon, France		Kamel, M (通讯作者)，Cairo Univ, Fac Vet Med, Dept Med & Infect Dis, Giza, Egypt.	m_salah@staff.cu.edu.eg						Abdelli LS, 2019, SCI REP-UK, V9, DOI 10.1038/s41598-019-45348-z; Ai R, 2016, NAT COMMUN, V7, DOI 10.1038/ncomms11849; Ajslev TA, 2011, INT J OBESITY, V35, P522, DOI 10.1038/ijo.2011.27; Alang N, 2015, OPEN FORUM INFECT DI, V2, DOI 10.1093/ofid/ofv004; Alenghat T, 2014, TRENDS IMMUNOL, V35, P518, DOI 10.1016/j.it.2014.09.007; Alkanani AK, 2015, DIABETES, V64, P3510, DOI 10.2337/db14-1847; Allaven…	482	7	7	3	9	SPRINGER HEIDELBERG	HEIDELBERG	TIERGARTENSTRASSE 17, D-69121 HEIDELBERG, GERMANY	0944-1344	1614-7499		ENVIRON SCI POLLUT R	Environ. Sci. Pollut. Res.	JUN	2021	28	23
J	Yamaguchi, M				Yamaguchi, Masayoshi			The botanical molecule p-hydroxycinnamic acid as a new osteogenic agent: insight into the treatment of cancer bone metastases	MOLECULAR AND CELLULAR BIOCHEMISTRY			English	Article						p-Hydroxycinnamic acid; Osteoblastic bone formation; Osteoclastic bone resorption; Osteoporosis; Diabetes; Bone metastasis	NF-KAPPA-B; MESENCHYMAL STEM-CELLS; IN-VITRO; OSTEOCLAST DIFFERENTIATION; MINERAL HOMEOSTASIS; PANCREATIC-CANCER; FEMORAL TISSUES; GROWTH; ACTIVATION; RESORPTION	Bone homeostasis is maintained through a balance between osteoblastic bone formation and osteoclastic bone resorption. Bone loss with aging is induced by decreasing in osteoblastic bone formation and increasing in osteoclastic bone resorption, thereby leading to osteoporosis. Osteoporosis with its accompanying decrease in bone mass is widely recognized as a major public heath problem. Pharmacolog…	[Yamaguchi, Masayoshi] Emory Univ, Sch Med, Dept Hematol & Med Oncol, 1365 C Clifton Rd, Atlanta, GA 30322 USA		Yamaguchi, M (通讯作者)，Emory Univ, Sch Med, Dept Hematol & Med Oncol, 1365 C Clifton Rd, Atlanta, GA 30322 USA.	yamamasa1155@yahoo.co.jp			Sato Memorial Foundation (Japan); Mishima Kaiun Memorial Foundation (Japan); Senji Miyata Foundation (Japan)	Sato Memorial Foundation (Japan); Mishima Kaiun Memorial Foundation (Japan); Senji Miyata Foundation (Japan)	This study of author was partly supported by Awards of the Sato Memorial Foundation (Japan), the Mishima Kaiun Memorial Foundation (Japan), and the Senji Miyata Foundation (Japan).	Ables GP, 2012, PLOS ONE, V7, DOI 10.1371/journal.pone.0051357; Akhtari M, 2008, CANCER BIOL THER, V7, P3, DOI 10.4161/cbt.7.1.5163; Boyce BF, 1999, ENDOCR-RELAT CANCER, V6, P333, DOI 10.1677/erc.0.0060333; Boyce BF, 1999, BONE, V25, P137, DOI 10.1016/S8756-3282(99)00105-2; CANALIS E, 1988, J CLIN INVEST, V81, P277, DOI 10.1172/JCI113318; CENTRELLA M, 1990, ENDOCRINOLOGY, V126, P39, DOI 10.1210/e…	60	6	6	1	13	SPRINGER	DORDRECHT	VAN GODEWIJCKSTRAAT 30, 3311 GZ DORDRECHT, NETHERLANDS	0300-8177	1573-4919		MOL CELL BIOCHEM	Mol. Cell. Biochem.	OCT	2016	421	1-2
J	Kubota, K; Watanabe, H; Murata, Y; Yukihiro, M; Ito, K; Morooka, M; Minamimoto, R; Hori, A; Shibuya, H				Kubota, Kazuo; Watanabe, Hiroshige; Murata, Yuji; Yukihiro, Masashi; Ito, Kimiteru; Morooka, Miyako; Minamimoto, Ryogo; Hori, Ai; Shibuya, Hitoshi			Effects of blood glucose level on FDG uptake by liver: a FDG-PET/CT study	NUCLEAR MEDICINE AND BIOLOGY			English	Article						FDG-PET; Dual-point imaging; Liver; Glucose metabolism; Hyperglycemia	STANDARDIZED UPTAKE VALUES; F-18-FDG PET; NORMAL-TISSUES; METABOLISM; CANCER; INDEX; TIME	In FDG-PET for abdominal malignancy, the liver may be assumed as an internal standard for grading abnormal FDG uptake both in early images and in delayed images. However, physiological variables of FDG uptake by the liver, especially the effects of blood glucose level, have not yet been elucidated. Methods: FDG-PET studies of 70 patients examined at 50 to 70 min after injection (60 +/- 10 min: ea…	[Kubota, Kazuo; Yukihiro, Masashi; Ito, Kimiteru; Morooka, Miyako; Minamimoto, Ryogo] Natl Ctr Global Hlth & Med, Dept Radiol, Div Nucl Med, Tokyo 1628655, Japan; [Hori, Ai] Natl Ctr Global Hlth & Med, Res Inst, Dept Epidemiol & Int Hlth, Tokyo 1628655, Japan; [Watanabe, Hiroshige; Murata, Yuji; Shibuya, Hitoshi] Tokyo Med & Dent Univ, Fac Med, Dept Radiol, Tokyo 1138519, Japan		Kubota, K (通讯作者)，Natl Ctr Global Hlth & Med, Dept Radiol, Div Nucl Med, Tokyo 1628655, Japan.	kkubota@cpost.plala.or.jp	Hori, Ai/G-5277-2019	Hori, Ai/0000-0002-0191-5996	Ministry of Health, Labor and Welfare [21A126]	Ministry of Health, Labor and Welfare(Ministry of Health, Labour and Welfare, Japan)	A part of this study was supported by Grant for International Health Research (21A126) from the Ministry of Health, Labor and Welfare.	Arena V, 2008, RADIOL MED, V113, P875, DOI 10.1007/s11547-008-0287-0; Boellaard R, 2010, EUR J NUCL MED MOL I, V37, P181, DOI 10.1007/s00259-009-1297-4; Chin B, 2009, MOL IMAGING BIOL, V11, P118, DOI 10.1007/s11307-008-0177-9; CHOI Y, 1994, J NUCL MED, V35, P818; Diederichs CG, 1998, J NUCL MED, V39, P1030; Dirisamer A, 2008, MOL IMAGING BIOL, V10, P335, DOI 10.1007/s11307-008-0159-y; Fletcher JW…	20	52	55	0	5	ELSEVIER SCIENCE INC	NEW YORK	360 PARK AVE SOUTH, NEW YORK, NY 10010-1710 USA	0969-8051			NUCL MED BIOL	Nucl. Med. Biol.	APR	2011	38	3
J	Balzano, G; Nano, R; Maffi, P; Mercalli, A; Melzi, R; Aleotti, F; Gavazzi, F; Berra, C; De Cobelli, F; Venturini, M; Magistretti, P; Scavini, M; Capretti, G; Del Maschio, A; Secchi, A; Zerbi, A; Falconi, M; Piemonti, L				Balzano, Gianpaolo; Nano, Rita; Maffi, Paola; Mercalli, Alessia; Melzi, Raffaelli; Aleotti, Francesca; Gavazzi, Francesca; Berra, Cesare; De Cobelli, Francesco; Venturini, Massimo; Magistretti, Paola; Scavini, Marina; Capretti, Giovanni; Del Maschio, Alessandro; Secchi, Antonio; Zerbi, Alessandro; Falconi, Massimo; Piemonti, Lorenzo			Salvage Islet Auto Transplantation After Relaparatomy	TRANSPLANTATION			English	Article							POSTOPERATIVE PANCREATIC FISTULA; INTERNATIONAL STUDY-GROUP; DISTAL PANCREATECTOMY; DIABETIC CONTROL; AUTOTRANSPLANTATION; PANCREATICODUODENECTOMY; RESECTION; OUTCOMES; MANAGEMENT; CANCER	Background. To assess feasibility, safety, and metabolic outcome of islet auto transplantation (IAT) in patients undergoing completion pancreatectomy because of sepsis or bleeding after pancreatic surgery. Methods. From November 2008 to October 2016, approximately 22 patients were candidates to salvage IAT during emergency relaparotomy because of postpancreatectomy sepsis (n = 11) or bleeding (n …	[Balzano, Gianpaolo; Aleotti, Francesca; Falconi, Massimo] IRCCS San Raffaele Sci Inst, Pancreat Surg Unit, Pancreas Translat & Clin Res Ctr, Milan, Italy; [Nano, Rita; Maffi, Paola; Mercalli, Alessia; Melzi, Raffaelli; Magistretti, Paola; Scavini, Marina; Piemonti, Lorenzo] IRCCS San Raffaele Sci Inst, Diabet Res Inst, Via Olgettina 60, I-20132 Milan, Italy; [Maffi, Paola; Secchi, Antonio] IRCCS…		Piemonti, L (通讯作者)，IRCCS San Raffaele Sci Inst, Diabet Res Inst, Via Olgettina 60, I-20132 Milan, Italy.	piemonti.lorenzo@hsr.it	Capretti, Giovanni L/K-2162-2018; Magistretti, Paola/AAN-4932-2020; Piemonti, Lorenzo/P-7605-2017; DE COBELLI, Francesco/AAC-6488-2022; Melzi, Raffaella/AAN-3825-2020; Nano, Rita/AAC-1934-2019; Balzano, Gianpaolo/ABG-9920-2020; Scavini, Marina/AAN-1892-2020; Falconi, Massimo/K-2194-2016; Mercalli, Alessia/AAN-3811-2020	Capretti, Giovanni L/0000-0001-9429-3008; Piemonti, Lorenzo/0000-0002-2172-2198; DE COBELLI, Francesco/0000-0003-4014-3711; Nano, Rita/0000-0003-4520-8481; Balzano, Gianpaolo/0000-0003-4636-4566; Falconi, Massimo/0000-0001-9654-7243; MAGISTRETTI, PAOLA/0000-0002-9880-7691; zerbi, alessandro/0000-0002-9176-0448; Scavini, Marina/0000-0002-7983-6905; Aleotti, Francesca/0000-0001-7474-0325; Gavazzi, …	Italian Ministry of Health [RF-2009-1483387]; Ministry of Education, University and Research (PRIN) [2008AFA7LC]; Associazione Italiana per la Ricerca sul Cancro (AIRC) [5 x 1,000 N_12182, Progetto IGN_11783]	Italian Ministry of Health(Ministry of Health, Italy); Ministry of Education, University and Research (PRIN)(Ministry of Education, Universities and Research (MIUR)); Associazione Italiana per la Ricerca sul Cancro (AIRC)(Fondazione AIRC per la ricerca sul cancro)	This study was supported by the Italian Ministry of Health (Ricerca Finalizzata RF-2009-1483387), Ministry of Education, University and Research (PRIN 2008, prot. 2008AFA7LC), and Associazione Italiana per la Ricerca sul Cancro (AIRC, bando 5 x 1,000 N_12182 and Progetto IGN_11783).	Adam U, 2004, AM J SURG, V187, P201, DOI 10.1016/j.amjsurg.2003.11.004; Balzano G, 2016, AM J TRANSPLANT, V16, P1812, DOI 10.1111/ajt.13656; Balzano G, 2014, CURR DIABETES REP, V14, DOI 10.1007/s11892-014-0512-2; Balzano G, 2014, HPB, V16, P40, DOI 10.1111/hpb.12062; Balzano G, 2013, ANN SURG, V258, P210, DOI 10.1097/SLA.0b013e31829c790d; Bassi C, 2005, SURGERY, V138, P8, DOI 10.1016/j.surg.2005.…	41	2	2	0	6	LIPPINCOTT WILLIAMS & WILKINS	PHILADELPHIA	TWO COMMERCE SQ, 2001 MARKET ST, PHILADELPHIA, PA 19103 USA	0041-1337	1534-6080		TRANSPLANTATION	Transplantation	OCT	2017	101	10
J	Kane, MA; Bright, FV; Napoli, JL				Kane, Maureen A.; Bright, Frank V.; Napoli, Joseph L.			Binding affinities of CRBPI and CRBPII for 9-cis-retinoids	BIOCHIMICA ET BIOPHYSICA ACTA-GENERAL SUBJECTS			English	Article						Cellular retinol binding-protein; Retinol; Retinal; Retinoic acid; Vitamin A; Retinoid binding affinities	SHORT-CHAIN DEHYDROGENASES/REDUCTASES; LIGAND-BINDING; RETINOIC ACID; ESCHERICHIA-COLI; PROTEINS; RECEPTORS; METABOLISM; SPECIFICITY; SUBSTRATE	Background: Cellular retinol binding-protein I (CRBPI) and cellular retinol binding-protein II (CRBPII) serve as intracellular retinoid chaperones that bind retinol and retinal with high affinity and facilitate substrate delivery to select enzymes that catalyze retinoic acid (RA) and retinyl ester biosynthesis. Recently, 9-cis-RA has been identified in vivo in the pancreas, where it contributes t…	[Kane, Maureen A.; Napoli, Joseph L.] Univ Calif Berkeley, Dept Nutr Sci & Toxicol, Berkeley, CA 94720 USA; [Bright, Frank V.] SUNY Buffalo, Dept Chem, Buffalo, NY 14620 USA		Napoli, JL (通讯作者)，Univ Calif Berkeley, Dept Nutr Sci & Toxicol, Berkeley, CA 94720 USA.	jna@berkeley.edu		Bright, Frank/0000-0002-1500-5969	NIH [DK36870, DK46839, AG13566, F32 DK066924]; NATIONAL INSTITUTE OF DIABETES AND DIGESTIVE AND KIDNEY DISEASES [R01DK090522, R01DK047839, F32DK066924, R01DK036870] Funding Source: NIH RePORTER; NATIONAL INSTITUTE ON AGING [R01AG013566] Funding Source: NIH RePORTER	NIH(United States Department of Health & Human ServicesNational Institutes of Health (NIH) - USA); NATIONAL INSTITUTE OF DIABETES AND DIGESTIVE AND KIDNEY DISEASES(United States Department of Health & Human ServicesNational Institutes of Health (NIH) - USANIH National Institute of Diabetes & Digestive & Kidney Diseases (NIDDK)); NATIONAL INSTITUTE ON AGING(United States Department of Health & Hum…	This work was supported by NIH Grants DK36870, DK46839, AG13566 (JLN) and an NIH Kirschstein Individual Fellowship F32 DK066924 (MAK). Thanks to Charles Krois and James Chithalen for assistance with the CRBPI/II preparation. We also thank Marc Levin for sharing the vectors pMONCRBP and pMONCRBPII.	Ahuja HS, 2001, MOL PHARMACOL, V59, P765, DOI 10.1124/mol.59.4.765; Altucci L, 2007, NAT REV DRUG DISCOV, V6, P793, DOI 10.1038/nrd2397; Belyaeva OV, 2006, GENOMICS, V88, P820, DOI 10.1016/j.ygeno.2006.06.004; COGAN U, 1976, EUR J BIOCHEM, V65, P71, DOI 10.1111/j.1432-1033.1976.tb10390.x; Germain P, 2006, PHARMACOL REV, V58, P760, DOI 10.1124/pr.58.4.7; Ghyselinck NB, 1999, EMBO J, V18, P4903, DO…	30	22	22	0	12	ELSEVIER SCIENCE BV	AMSTERDAM	PO BOX 211, 1000 AE AMSTERDAM, NETHERLANDS	0304-4165	1872-8006		BBA-GEN SUBJECTS	Biochim. Biophys. Acta-Gen. Subj.	MAY	2011	1810	5
J	Lenzo, FL; Kato, S; Pabla, S; DePietro, P; Nesline, MK; Conroy, JM; Burgher, B; Glenn, ST; Kuvshinoff, B; Kurzrock, R; Morrison, C				Lenzo, Felicia L.; Kato, Shumei; Pabla, Sarabjot; DePietro, Paul; Nesline, Mary K.; Conroy, Jeffrey M.; Burgher, Blake; Glenn, Sean T.; Kuvshinoff, Boris; Kurzrock, Razelle; Morrison, Carl			Immune profiling and immunotherapeutic targets in pancreatic cancer	ANNALS OF TRANSLATIONAL MEDICINE			English	Article						Precision immunotherapy; PD-L1; immune suppression; immune activation; checkpoint inhibitors	TUMOR; EXPRESSION; RESPONSES; SUBTYPES; ADENOCARCINOMA; GEMCITABINE; FOLFIRINOX; BIOMARKER; ANTIBODY; CELLS	Background: Immunotherapeutic approaches for pancreatic ductal adenocarcinoma (PDAC) are less successful as compared to many other tumor types. In this study, comprehensive immune profiling was performed in order to identify novel, potentially actionable targets for immunotherapy. Methods: Formalin-fixed paraffin embedded (FFPE) specimens from 68 patients were evaluated for expression of 395 immu…	[Lenzo, Felicia L.; Pabla, Sarabjot; DePietro, Paul; Nesline, Mary K.; Conroy, Jeffrey M.; Burgher, Blake; Glenn, Sean T.; Morrison, Carl] OmniSeq Inc, Buffalo, NY USA; [Kato, Shumei; Kurzrock, Razelle] Moores Canc Ctr, Ctr Personalized Canc Therapy, La Jolla, CA USA; [Conroy, Jeffrey M.; Glenn, Sean T.; Morrison, Carl] Roswell Park Comprehens Canc Ctr, Ctr Personalized Med, Buffalo, NY 14263 USA…		Morrison, C (通讯作者)，Roswell Park Comprehens Canc Ctr, Elm & Carlton St, Buffalo, NY 14263 USA.	carl.morrison@omniseq.com			OmniSeq, Inc. (Buffalo, NY)	OmniSeq, Inc. (Buffalo, NY)	The research was funded by OmniSeq, Inc. (Buffalo, NY).	Aguirre AJ, 2017, CANCER CELL, V32, P185, DOI 10.1016/j.ccell.2017.07.007; Akhmetzyanova I, 2016, J IMMUNOL, V196, P484, DOI 10.4049/jimmunol.1403039; [Anonymous], 2016, PD L1 IHC 28 8 PHARM; Antonioli L, 2013, TRENDS MOL MED, V19, P355, DOI 10.1016/j.molmed.2013.03.005; Ascierto PA, 2017, ANN ONCOL, V28, P611; Bailey P, 2016, NATURE, V531, P47, DOI 10.1038/nature16965; Bantug GR, 2018, NAT REV I…	51	3	3	1	4	AME PUBL CO	SHATIN	FLAT-RM C 16F, KINGS WING PLAZA 1, NO 3 KWAN ST, SHATIN, HONG KONG 00000, PEOPLES R CHINA	2305-5839	2305-5847		ANN TRANSL MED	ANN. TRANSL. MED.	JAN	2021	9	2
J	Colquhoun, A; Schumacher, RI				Colquhoun, A; Schumacher, RI			Modifications in mitochondrial metabolism and ultrastructure and their relationship to tumour growth inhibition by gamma-linolenic acid	MOLECULAR AND CELLULAR BIOCHEMISTRY			English	Article						gamma-linolenic acid; mitochondrial ultrastructure; apoptosis; acyl CoA synthetase; tumour	POLYUNSATURATED FATTY-ACIDS; CARNITINE PALMITOYLTRANSFERASE-I; HUMAN CANCER-CELLS; DIETARY FISH-OIL; LIPID-PEROXIDATION; LITHIUM GAMMALINOLENATE; PANCREATIC-CANCER; BREAST-CANCER; EXPRESSION; CARCINOMA	Walker 256 tumour-bearing rats were fed pelleted chow containing low-gamma-linolenic acid (GLA) (2.98%) or high-GLA (5.55%) during the twelve-day period after subcutaneous implantation of the tumour. The presence of n-6, polyunsaturated GLA in the diet caused a concentration-dependent decrease in tumour growth, reaching an almost 50% reduction in final tumour weight in the high-GLA group. The eic…	Univ Sao Paulo, Inst Ciencias Biomed, Dept Histol & Embriol, BR-05508900 Sao Paulo, Brazil; Univ Sao Paulo, Inst Quim, Dept Bioquim, BR-05508900 Sao Paulo, Brazil		Colquhoun, A (通讯作者)，Univ Sao Paulo, Inst Ciencias Biomed, Dept Histol & Embriol, BR-05508900 Sao Paulo, Brazil.		Colquhoun, Alison/C-4031-2012	Colquhoun, Alison/0000-0002-0691-2364				BEGIN ME, 1986, JNCI-J NATL CANCER I, V77, P1053; BEGIN ME, 1988, J NATL CANCER I, V80, P188, DOI 10.1093/jnci/80.3.188; BORGESON CE, 1989, LIPIDS, V24, P290, DOI 10.1007/BF02535165; COHEN LA, 1993, LIPIDS, V28, P449, DOI 10.1007/BF02535944; Colquhoun A, 1998, BIOCHEM MOL BIOL INT, V45, P331; Colquhoun A, 1998, BIOCHEM MOL BIOL INT, V44, P143; Colquhoun A, 1998, BIOCHEM MOL BIOL INT, V44, P151; C…	34	15	16	0	1	KLUWER ACADEMIC PUBL	DORDRECHT	SPUIBOULEVARD 50, PO BOX 17, 3300 AA DORDRECHT, NETHERLANDS	0300-8177			MOL CELL BIOCHEM	Mol. Cell. Biochem.	FEB	2001	218	1-2
J	Bresciani, E; Squillace, N; Orsini, V; Piolini, R; Rizzi, L; Molteni, L; Meanti, R; Soria, A; Lapadula, G; Bandera, A; Gori, A; Bonfanti, P; Omeljaniuk, RJ; Locatelli, V; Torsello, A				Bresciani, Elena; Squillace, Nicola; Orsini, Valentina; Piolini, Roberta; Rizzi, Laura; Molteni, Laura; Meanti, Ramona; Soria, Alessandro; Lapadula, Giuseppe; Bandera, Alessandra; Gori, Andrea; Bonfanti, Paolo; Omeljaniuk, Robert John; Locatelli, Vittorio; Torsello, Antonio			miRNA Expression Profiling in Subcutaneous Adipose Tissue of Monozygotic Twins Discordant for HIV Infection: Validation of Differentially Expressed miRNA and Bioinformatic Analysis	INTERNATIONAL JOURNAL OF MOLECULAR SCIENCES			English	Article						combined highly antiretroviral therapy (cART); HALS (HIV-associate lypodistrophy syndrome); miRNA; metabolic disorders	SINGLE NUCLEOTIDE POLYMORPHISMS; MICRORNA EXPRESSION; ANTIRETROVIRAL THERAPY; GENE-EXPRESSION; DYSLIPIDEMIA; BIOMARKERS; IMPACT; RISK; FAT	Combined AntiRetroviral Treatments (cARTs) used for HIV infection may result in varied metabolic complications, which in some cases, may be related to patient genetic factors, particularly microRNAs. The use of monozygotic twins, differing only for HIV infection, presents a unique and powerful model for the controlled analysis of potential alterations of miRNAs regulation consequent to cART treat…	[Bresciani, Elena; Rizzi, Laura; Molteni, Laura; Meanti, Ramona; Lapadula, Giuseppe; Bonfanti, Paolo; Locatelli, Vittorio; Torsello, Antonio] Univ Milano Bicocca, Sch Med & Surg, I-20900 Monza, Italy; [Squillace, Nicola; Orsini, Valentina; Soria, Alessandro; Lapadula, Giuseppe; Bonfanti, Paolo] San Gerardo Hosp, Infect Dis Unit, Azienda Socio Sanitaria Territoriale Monza, I-20900 Monza, Italy; [P…		Bresciani, E (通讯作者)，Univ Milano Bicocca, Sch Med & Surg, I-20900 Monza, Italy.	elena.bresciani@unimib.it; n.squillace@asst-monza.it; valentina.orsini@asst-monza.it; roberta.piolini@unimi.it; laura.rizzi@unimib.it; laura.molteni@unimib.it; ramona.meanti@unimib.it; alessandro.soria@asst-monza.it; giuseppelapadula@unimib.it; alessandra.bandera@unimi.it; andrea.gori@unimi.it; paolo.bonfanti@unimib.it; romeljan@lakeheadu.ca; vittoriolocatelli@unimib.it; antonio.torsello@unimib.it	; rizzi, laura/F-3831-2019; Bresciani, Elena/AAG-3149-2020	BANDERA, ALESSANDRA/0000-0001-9440-4601; rizzi, laura/0000-0002-3709-6574; Bresciani, Elena/0000-0002-8247-276X; Meanti, Ramona/0000-0002-9734-1025	University of Milano-Bicocca [2016-ATESP-0594]; ASST-Monza	University of Milano-Bicocca; ASST-Monza	This research was funded by the 2016-ATESP-0594 (Antonio Torsello, University of Milano-Bicocca) and the ASST-Monza (3% Research Corporate Found).	Alteri C, 2019, J CLIN VIROL, V117, P61, DOI 10.1016/j.jcv.2019.06.004; Anawalt B., 2000, ENDOTEXT; Arnedo M, 2007, PHARMACOGENET GENOM, V17, P755, DOI 10.1097/FPC.0b013e32814db8b7; Beheshti A, 2019, SCI REP-UK, V9, DOI 10.1038/s41598-019-52985-x; Biswas S, 2019, EBIOMEDICINE, V43, P307, DOI 10.1016/j.ebiom.2019.04.023; Bolmeson C, 2011, BIOCHEM BIOPH RES CO, V404, P16, DOI 10.1016/j.bbrc.2010.11…	56	0	0	0	0	MDPI	BASEL	ST ALBAN-ANLAGE 66, CH-4052 BASEL, SWITZERLAND		1422-0067		INT J MOL SCI	Int. J. Mol. Sci.	APR	2022	23	7
J	Chiang, KC; Yeh, CN; Huang, CC; Yeh, TS; Pang, JHS; Hsu, JT; Chen, LW; Kuo, SF; Kittaka, A; Chen, TC; Juang, HH				Chiang, Kun-Chun; Yeh, Chun-Nan; Huang, Cheng-Cheng; Yeh, Ta-Sen; Pang, Jong-Hwei S.; Hsu, Jun-Te; Chen, Li-Wei; Kuo, Sheng-Fong; Kittaka, Atsushi; Chen, Tai C.; Juang, Horng-Heng			25(OH) D Is Effective to Repress Human Cholangiocarcinoma Cell Growth through the Conversion of 25(OH) D to 1 alpha,25(OH)(2)D-3	INTERNATIONAL JOURNAL OF MOLECULAR SCIENCES			English	Article						cholangiocarcinoma; 25(OH)D; CYP27B1; 1 alpha-OHase; vitamin D	MALIGNANT BREAST-TISSUE; VITAMIN-D; PROSTATE-CANCER; LIPOCALIN NGAL; 25-HYDROXYVITAMIN D-3-1-ALPHA-HYDROXYLASE; PANCREATIC-CANCER; EXPRESSION; D-1-ALPHA-HYDROXYLASE; METABOLISM; MECHANISMS	Cholangiocarcinoma (CCA) is a devastating disease without effective treatments. 1 alpha,25(OH)(2)D-3, the active form of Vitamin D, has emerged as a new anti-cancer regimen. However, the side effect of hypercalcemia impedes its systemic administration. 25(OH)D is biologically inert and needs hydroxylation by CYP27B1 to form 1 alpha,25(OH) 2D3, which is originally believed to only take place in ki…	[Chiang, Kun-Chun] Chang Gung Univ, Dept Gen Surg, Keelung 204, Taiwan; [Chiang, Kun-Chun] Chang Gung Univ, Chang Gung Mem Hosp, Zebrafish Ctr, Keelung 204, Taiwan; [Yeh, Chun-Nan; Yeh, Ta-Sen; Hsu, Jun-Te] Chang Gung Univ, Chang Gung Mem Hosp, Dept Gen Surg, Taoyuan 244, Taiwan; [Huang, Cheng-Cheng] Chang Gung Univ, Chang Gung Mem Hosp, Dept Pathol, Keelung 204, Taiwan; [Pang, Jong-Hwei S.] Chan…		Chiang, KC (通讯作者)，Chang Gung Univ, Dept Gen Surg, Keelung 204, Taiwan.; Chiang, KC (通讯作者)，Chang Gung Univ, Chang Gung Mem Hosp, Zebrafish Ctr, Keelung 204, Taiwan.; Juang, HH (通讯作者)，Chang Gung Univ, Coll Med, Dept Anat, Taoyuan 244, Taiwan.	robertviolet6292@yahoo.com.tw; yehchunnan@gmail.com; rrooyyaall@yahoo.com; tsy471027@adm.cgmh.org.tw; jonghwei@mail.cgu.edu.tw; hsujt2813@adm.cgmh.org.tw; leiwei@adm.cgmh.org.tw; shengfoung@gmail.com; akittaka@pharm.teikyo-u.ac.jp; taichen@bu.edu; hhj143@mail.cgu.edu.tw	Juang, Horng-Heng/AAG-7683-2020; Juang, Horng-Heng/G-2313-2012; Chen, Li-Wei/ABA-5139-2021	Juang, Horng-Heng/0000-0002-8524-8253;	ministry of science and technology [103-2314-B-182A-085, 104-2314-B-182A-017, 105-2320-B-182-020-MY3]; Chang Gung memorial hospital [CMRPG2D0191, CMRPG2D0192, CMRPG2D0193]; Chang Gung memorial hospital	ministry of science and technology(Ministry of Education, Culture, Sports, Science and Technology, Japan (MEXT)); Chang Gung memorial hospital(Chang Gung Memorial Hospital); Chang Gung memorial hospital(Chang Gung Memorial Hospital)	This work is supported by 103-2314-B-182A-085- and 104-2314-B-182A-017-(belong to ministry of science and technology) CMRPG2D0191, 0192, and 0193 (belong to Chang Gung memorial hospital) to Kun-Chun Chiang. This work is also supported by 105-2320-B-182-020-MY3-(belong to ministry of science and technology) and CMRPD1F0041 (belong to Chang Gung memorial hospital) to Horng-Heng Juang.	BIKLE DD, 1986, BIOCHEMISTRY-US, V25, P1545, DOI 10.1021/bi00355a013; Bolignano D, 2010, CANCER LETT, V288, P10, DOI 10.1016/j.canlet.2009.05.027; Brozyna AA, 2015, ONCOL REP, V33, P599, DOI 10.3892/or.2014.3666; Candido S, 2014, ONCOTARGET, V5, P1576, DOI 10.18632/oncotarget.1738; Carlberg C, 2013, STEROIDS, V78, P127, DOI 10.1016/j.steroids.2012.10.019; Chakraborty S, 2012, BBA-REV CANCER, V182…	31	3	3	0	3	MDPI AG	BASEL	ST ALBAN-ANLAGE 66, CH-4052 BASEL, SWITZERLAND	1422-0067			INT J MOL SCI	Int. J. Mol. Sci.	AUG	2016	17	8
J	Hanson, EH; Imperatore, G; Burke, W				Hanson, EH; Imperatore, G; Burke, W			HFE gene and hereditary hemochromatosis: A HuGE review	AMERICAN JOURNAL OF EPIDEMIOLOGY			English	Review						epidemiology; genetics; hemochromatosis; hereditary diseases; HFE gene; HLA-H gene; iron overload	PRIMARY-CARE PATIENTS; LONG-TERM SURVIVAL; TRANSFERRIN RECEPTOR; COST-EFFECTIVENESS; IRON OVERLOAD; HLA-H; H63D POLYMORPHISMS; ITALIAN PATIENTS; C282Y MUTATION; POPULATION	Hereditary hemochromatosis (HHC) is an autosomal recessive disorder of iron metabolism characterized by increased iron absorption and deposition in the liver, pancreas, heart, joints, and pituitary gland. Without treatment, death may occur from cirrhosis, primary liver cancer, diabetes, or cardiomyopathy. In 1996, HFE, the gene for HHC, was mapped on the short arm of chromosome 6 (6p21.3). Two of…	Ctr Dis Control & Prevent, Div Diabet Translat, Atlanta, GA USA; Univ Washington, Dept Med Hist & Eth, Seattle, WA 98195 USA; Univ Washington, Dept Med, Seattle, WA 98195 USA; USAF, Sch Aerosp Med, San Antonio, TX USA		Hanson, EH (通讯作者)，51st AMDS,PSC 3,Box 2541, APO, AP 96266 USA.	erichansonmdmph@yahoo.com						Adams P, 2000, J HEPATOL, V33, P487, DOI 10.1016/S0168-8278(01)80874-6; Adams PC, 1998, CLIN GENET, V53, P176; ADAMS PC, 1995, GASTROENTEROLOGY, V109, P177, DOI 10.1016/0016-5085(95)90283-X; Adams PC, 1996, SEMIN LIVER DIS, V16, P47, DOI 10.1055/s-2007-1007218; Adams PC, 1998, GASTROENTEROLOGY, V114, P319, DOI 10.1016/S0016-5085(98)70483-4; ADAMS PC, 1991, GASTROENTEROLOGY, V101, P368, DOI 10.101…	103	306	325	1	24	OXFORD UNIV PRESS INC	CARY	JOURNALS DEPT, 2001 EVANS RD, CARY, NC 27513 USA	0002-9262	1476-6256		AM J EPIDEMIOL	Am. J. Epidemiol.	AUG 1	2001	154	3
J	Jauniaux, E; Burton, GJ				Jauniaux, Eric; Burton, Graham J.			Morphological and biological effects of maternal exposure to tobacco smoke on the feto-placental unit	EARLY HUMAN DEVELOPMENT			English	Article						placenta; fetus; maternal smoking; anatomy; biology; tobacco	UMBILICAL-CORD BLOOD; CIGARETTE-SMOKING; HUMAN PLACENTA; BIRTH-WEIGHT; RISK-FACTORS; SPONTANEOUS-ABORTION; INTRAUTERINE GROWTH; AMINO-ACID; CADMIUM CONCENTRATION; PREGNANCY OUTCOMES	Active and passive maternal smoking has a damaging effect in every trimester of human pregnancy. Cigarette smoke contains scores of toxins which exert a direct effect on the placental and fetal cell proliferation and differentiation and can explain the increased risk of miscarriage, fetal growth restriction (FGR) stillbirth, preterm birth and placental abruption reported by epidemiological studie…	Royal Free & UCL, Sch Med, Acad Dept Obstet & Gynaecol, London, England; Univ Cambridge, Dept Physiol Dev & Neurosci, Cambridge CB2 1TN, England		Jauniaux, E (通讯作者)，UCL, Sch Med, Dept Obstet & Gynaecol, 86-96 Chenies Mews, London WC1E 6HX, England.	e.jauniaux@ucl.ac.uk						Albuquerque CA, 2004, EARLY HUM DEV, V80, P31, DOI 10.1016/j.earlhumdev.2004.05.004; Ananth CV, 2003, AM J OBSTET GYNECOL, V188, P275, DOI 10.1067/mob.2003.10; ANDERSON HR, 1992, EFFECTS SMOKING FETU, pP89; Arguelles S, 2006, FREE RADICAL RES, V40, P565, DOI 10.1080/10715760500519834; ARMSTRONG BG, 1992, AM J PUBLIC HEALTH, V82, P85, DOI 10.2105/AJPH.82.1.85; Arnould JP, 1997, HUM EXP TOXICOL, V1…	84	210	217	0	21	ELSEVIER IRELAND LTD	CLARE	ELSEVIER HOUSE, BROOKVALE PLAZA, EAST PARK SHANNON, CO, CLARE, 00000, IRELAND	0378-3782	1872-6232		EARLY HUM DEV	Early Hum. Dev.	NOV	2007	83	11
J	Yang, Q; Sun, J; Chen, YQ				Yang, Qin; Sun, Jia; Chen, Yong Q.			Multi-dimensional, comprehensive sample extraction combined with LC-GC/MS analysis for complex biological samples: application in the metabolomics study of acute pancreatitis	RSC ADVANCES			English	Article							TERT-BUTYL ETHER; MASS-SPECTROMETRY; PROFILING PROCEDURES; GAS-CHROMATOGRAPHY; HIGH-THROUGHPUT; SERUM; METABOLISM; PLASMA; CANCER; METABONOMICS	An analytical strategy employing multi-dimensional sample extraction together with optimal analytical platforms was established. The proposed workflow was based on the fact that most biological samples are complex in terms of molecular species as well as their properties, e.g. hydrophobicity. A few new methods based on methyl tert-butyl ether (MTBE) extraction, which was developed for lipid extra…	[Yang, Qin; Sun, Jia; Chen, Yong Q.] Jiangnan Univ, State Key Lab Food Sci & Technol, Sch Food Sci & Technol, Wuxi 214122, Jiangsu, Peoples R China; [Yang, Qin; Chen, Yong Q.] Synerget Innovat Ctr Food Safety & Nutr, Wuxi 214122, Jiangsu, Peoples R China; [Chen, Yong Q.] Wake Forest Sch Med, Dept Canc Biol, Winston Salem, NC 27157 USA		Chen, YQ (通讯作者)，Jiangnan Univ, State Key Lab Food Sci & Technol, Sch Food Sci & Technol, Wuxi 214122, Jiangsu, Peoples R China.; Chen, YQ (通讯作者)，Synerget Innovat Ctr Food Safety & Nutr, Wuxi 214122, Jiangsu, Peoples R China.; Chen, YQ (通讯作者)，Wake Forest Sch Med, Dept Canc Biol, Winston Salem, NC 27157 USA.	yqchen@jiangnan.edu.cn	Chen, Yong Q/AAI-9864-2021	Chen, Yong Q/0000-0003-4747-4708	National Natural Science Foundation of China [31471128, 21505054]; Natural Science Foundation of Jiangsu Province [BK20150132]	National Natural Science Foundation of China(National Natural Science Foundation of China (NSFC)); Natural Science Foundation of Jiangsu Province(Natural Science Foundation of Jiangsu Province)	Financial support was provided by the National Natural Science Foundation of China (No. 31471128, 21505054) and Natural Science Foundation of Jiangsu Province (No. BK20150132).	Banks PA, 2013, GUT, V62, P102, DOI 10.1136/gutjnl-2012-302779; Bijlsma S, 2006, ANAL CHEM, V78, P567, DOI 10.1021/ac051495j; Chan ECY, 2011, NAT PROTOC, V6, P1483, DOI 10.1038/nprot.2011.375; Chen J, 2009, ANAL CHIM ACTA, V650, P3, DOI 10.1016/j.aca.2009.03.039; Chen SL, 2013, J CHROMATOGR A, V1298, P9, DOI 10.1016/j.chroma.2013.05.019; Chuang HL, 2012, J NUTR BIOCHEM, V23, P752, DOI 10.1016/j.j…	49	15	15	5	54	ROYAL SOC CHEMISTRY	CAMBRIDGE	THOMAS GRAHAM HOUSE, SCIENCE PARK, MILTON RD, CAMBRIDGE CB4 0WF, CAMBS, ENGLAND		2046-2069		RSC ADV	RSC Adv.		2016	6	31
J	Quintela-Fandino, M; Morales, S; Cortes-Salgado, A; Manso, L; Apala, JV; Munoz, M; Cudos, AG; Fortuny, JS; Gion, M; Lopez-Alonso, A; Cortes, J; Guerra, J; Malon, D; Caleiras, E; Mulero, F; Mouron, S				Quintela-Fandino, Miguel; Morales, Serafin; Cortes-Salgado, Alfonso; Manso, Luis; Apala, Juan V.; Munoz, Manuel; Gasol Cudos, Ariadna; Salla Fortuny, Joel; Gion, Maria; Lopez-Alonso, Antonio; Cortes, Javier; Guerra, Juan; Malon, Diego; Caleiras, Eduardo; Mulero, Francisca; Mouron, Silvana			Randomized Phase O/I Trial of the Mitochondrial Inhibitor ME-344 or Placebo Added to Bevacizumab in Early HER2-Negative Breast Cancer	CLINICAL CANCER RESEARCH			English	Article							ALL-CAUSE MORTALITY; PANCREATIC-CANCER; METABOLIC REQUIREMENTS; DOSE-ESCALATION; OPEN-LABEL; METFORMIN; NORMALIZATION; CHEMOTHERAPY; METAANALYSIS; ANASTROZOLE	Purpose: We previously demonstrated that mitochondrial inhibitors' efficacy was restricted to a metabolic context in which mitochondrial respiration was the predominant energy source, a situation achievable by inducing vascular normalization/hypoxia correction with antiangiogenics. Vascular normalization can be tracked with 2[18F]fluoro-2-deoxy-D-glucose (FDG)-PET. We tested the efficacy of the m…	[Quintela-Fandino, Miguel; Apala, Juan V.; Munoz, Manuel; Lopez-Alonso, Antonio; Mouron, Silvana] Spanish Natl Canc Res Ctr, Clin Res Program, Breast Canc Clin Res Unit, CNIO, Madrid, Spain; [Quintela-Fandino, Miguel; Apala, Juan V.; Guerra, Juan; Malon, Diego] Hosp Univ Fuenlabrada, Med Oncol, Fuenlabrada, Spain; [Quintela-Fandino, Miguel] Hosp Univ Quiron, Med Oncol, Pozuelo De Alarcon, Spain; …		Quintela-Fandino, M (通讯作者)，Spanish Natl Canc Res Ctr, Calle Melchor Fernandez Almagro 3, Madrid 28029, Spain.	mquintela@cnio.es	manso, luis/AGZ-6467-2022; MORALES, SERAFIN/L-7216-2019; Mouron, Silvana/L-7174-2014	manso, luis/0000-0002-1683-550X; MORALES, SERAFIN/0000-0001-7445-4193; Munoz Cerda, Manuel/0000-0003-2441-7479; Caleiras, Eduardo/0000-0001-8768-3630; Mouron, Silvana/0000-0001-6287-8001; quintela-fandino, miguel/0000-0003-1648-1964	ISCIII [AES - PI16/00354]; European Regional Development Fund (ERDF); Madrid Region-Madrid Regional Government-ERDF funds [B2017/BMD3733]; MEI Pharma	ISCIII(Instituto de Salud Carlos III); European Regional Development Fund (ERDF)(European Commission); Madrid Region-Madrid Regional Government-ERDF funds; MEI Pharma	M. Quintela-Fandino is a recipient of the following grants: AES - PI16/00354 funded by the ISCIII and cofunded by the European Regional Development Fund (ERDF) and B2017/BMD3733-Call for Coordinated Research Groups from Madrid Region-Madrid Regional Government-ERDF funds. This study was partially funded by MEI Pharma. CRIS Contra el Cancer Foundation contributed with a generous donation to this s…	Alistar A, 2017, LANCET ONCOL, V18, P770, DOI 10.1016/S1470-2045(17)30314-5; Baselga J, 2009, J CLIN ONCOL, V27, P2630, DOI 10.1200/JCO.2008.18.8391; Bendell JC, 2015, CANCER-AM CANCER SOC, V121, P1056, DOI 10.1002/cncr.29155; Campbell JM, 2017, AGEING RES REV, V40, P31, DOI 10.1016/j.arr.2017.08.003; Col NF, 2012, BREAST CANCER RES TR, V135, P639, DOI 10.1007/s10549-012-2170-x; DeCensi A, 2010, …	41	12	13	2	7	AMER ASSOC CANCER RESEARCH	PHILADELPHIA	615 CHESTNUT ST, 17TH FLOOR, PHILADELPHIA, PA 19106-4404 USA	1078-0432	1557-3265		CLIN CANCER RES	Clin. Cancer Res.	JAN 1	2020	26	1
J	Wang, S; Zhang, RH; Zhang, H; Wang, YC; Yang, D; Zhao, YL; Yan, GY; Xu, GB; Guan, HY; Zhou, YH; Cui, DB; Liu, T; Li, YJ; Liao, SG; Zhou, M				Wang, Shan; Zhang, Rong-Hong; Zhang, Hong; Wang, Yu-Chan; Yang, Dan; Zhao, Yong-Long; Yan, Guo-Yi; Xu, Guo-Bo; Guan, Huan-Yu; Zhou, Yan-Hua; Cui, Dong-Bing; Liu, Ting; Li, Yong-Jun; Liao, Shang-Gao; Zhou, Meng			Design, synthesis, and biological evaluation of 2,4-diamino pyrimidine derivatives as potent FAK inhibitors with anti-cancer and anti-angiogenesis activities	EUROPEAN JOURNAL OF MEDICINAL CHEMISTRY			English	Article						FAK inhibitor; DAPY; Antitumor; Anti-angiogenesis; Structure-activity relationship	FOCAL ADHESION KINASE; VEIN ENDOTHELIAL-CELLS; CANCER CELLS; DISCOVERY; APOPTOSIS; ASSOCIATION; METASTASIS; METABOLISM; ACTIVATION; VS-6063	A series of 2,4-diamino pyrimidine (DAPY) derivatives were designed, synthesized, and evaluated as inhibitors of focal adhesion kinase (FAK) with antitumor and anti-angiogenesis activities. Most compounds effectively suppressed the enzymatic activities of FAK, and the IC(50)s of 11b and 12f were 2.75 and 1.87 nM, respectively. 11b and 12f exhibited strong antiproliferative effects against seven h…	[Wang, Shan; Zhang, Rong-Hong; Liu, Ting; Li, Yong-Jun; Zhou, Meng] Guizhou Med Univ, Engn Res Ctr Dev & Applicat Ethn Med & TCM, State Key Lab Funct & Applicat Med Plants, Minist Educ, Guiyang 550004, Peoples R China; [Zhang, Rong-Hong; Zhou, Yan-Hua; Cui, Dong-Bing] Guizhou Med Univ, Ctr Tissue Engn & Stem Cell Res, Key Lab Regenerat Med Guizhou Prov, Guiyang 550004, Peoples R China; [Wang, Sha…		Zhou, M (通讯作者)，Guizhou Med Univ, Engn Res Ctr Dev & Applicat Ethn Med & TCM, State Key Lab Funct & Applicat Med Plants, Minist Educ, Guiyang 550004, Peoples R China.; Liao, SG (通讯作者)，Guizhou Med Univ, Sch Pharm, Guiyang, Guizhou, Peoples R China.	lshangg@163.com; gmu_mengzhou@163.com			National Natural Science Foundation of China [81660570, U1812403]; Guizhou Medical University 2018 Academic New Seedling Training and Innovation Exploration Project [[2017]5718, [2018]5779-13, [2018]5779-75]; Key Research Project of Science and Technology Department of Guizhou Province [[2020]1Z008, [2020]1Z068]; Special Foundation of the Central Government [[2019]4008]; Guizhou Science and Techn…	National Natural Science Foundation of China(National Natural Science Foundation of China (NSFC)); Guizhou Medical University 2018 Academic New Seedling Training and Innovation Exploration Project; Key Research Project of Science and Technology Department of Guizhou Province; Special Foundation of the Central Government; Guizhou Science and Technology Department	This work was supported by the National Natural Science Foundation of China (81660570, U1812403), Guizhou Medical University 2018 Academic New Seedling Training and Innovation Exploration Project ([2017]5718, [2018]5779-13, [2018]5779-75), Key Research Project of Science and Technology Department of Guizhou Province (Qiankehejichu [2020]1Z008, [2020]1Z068), Special Foundation of the Central Gover…	Ai M, 2020, BIOORG CHEM, V94, DOI 10.1016/j.bioorg.2019.103408; Berger BT, 2021, CELL CHEM BIOL, V28, P686, DOI 10.1016/j.chembiol.2021.01.003; Choi YJ, 2014, ANTICANCER RES, V34, P1829; Dao P, 2017, BIOORG MED CHEM LETT, V27, P1727, DOI 10.1016/j.bmcl.2017.02.072; Fan HR, 2019, EUR J MED CHEM, V175, P349, DOI 10.1016/j.ejmech.2019.04.015; Golubovskaya VM, 2008, MOL CARCINOGEN, V47, P222, DOI 10.…	40	2	2	5	17	ELSEVIER FRANCE-EDITIONS SCIENTIFIQUES MEDICALES ELSEVIER	ISSY-LES-MOULINEAUX	65 RUE CAMILLE DESMOULINS, CS50083, 92442 ISSY-LES-MOULINEAUX, FRANCE	0223-5234	1768-3254		EUR J MED CHEM	Eur. J. Med. Chem.	OCT 15	2021	222
J	Campbell, FC; Xu, HB; El-Tanani, M; Crowe, P; Bingham, V				Campbell, F. C.; Xu, Haibo; El-Tanani, M.; Crowe, P.; Bingham, V.			The Yin and Yang of vitamin D receptor (VDR) signaling in neoplastic progression: Operational networks and tissue-specific growth control	BIOCHEMICAL PHARMACOLOGY			English	Review						1 alpha,25-(OH)(2) D(3); Vitamin D receptor; Signaling; Cancer	PROSTATE-CANCER RISK; NON-HODGKINS-LYMPHOMA; METASTASIS-INDUCING DNA; NESTED CASE-CONTROL; CONFORMATIONAL ENSEMBLE MODEL; ESOPHAGEAL SQUAMOUS DYSPLASIA; SERUM 25-HYDROXYVITAMIN D; OSTEOBLAST-LIKE CELLS; E-CADHERIN EXPRESSION; D-BINDING PROTEIN	Substantive evidence implicates vitamin D receptor (VDR) or its natural ligand 1 alpha,25-(CH)(2) D(3) in modulation of tumor growth However, both human and animal studies indicate tissue-specificity of effect. Epidemiological studies show both inverse and direct relationships between serum 25(OH)D levels and common solid cancers VDR ablation affects carcinogen-induced tumorigenesis in a tissue-s…	[Campbell, F. C.; Xu, Haibo; El-Tanani, M.; Crowe, P.; Bingham, V.] Queens Univ Belfast, Ctr Canc Res & Cell Biol, Belfast BT9 7BL, Antrim, North Ireland		Campbell, FC (通讯作者)，Queens Univ Belfast, Ctr Canc Res & Cell Biol, Lisburn Rd, Belfast BT9 7BL, Antrim, North Ireland.			Campbell, Frederick/0000-0002-0363-9964; El-Tanani, Mohamed/0000-0002-4735-5445	Wellcome Trust [GR069313A1A]	Wellcome Trust(Wellcome TrustEuropean Commission)	The authors gratefully acknowledge the financial Support of the Wellcome Trust (Grant No GR069313A1A) for grant funding and are greatly obliged to Dr GH Posner Johns Hopkins University Baltimore for Fig 1, Boston University, MA for permission to reproduce Fig. 2b and to Dr CS Johnston, Roswell Park Cancer Institute, New York. for permission to reproduce Fig. 3 [126].	Abnet CC, 2007, CANCER EPIDEM BIOMAR, V16, P1889, DOI 10.1158/1055-9965.EPI-07-0461; Ahn J, 2008, JNCI-J NATL CANCER I, V100, P796, DOI 10.1093/jnci/djn152; Ahonen MH, 2000, CANCER CAUSE CONTROL, V11, P847, DOI 10.1023/A:1008923802001; Anderson PH, 2008, MOL CELL ENDOCRINOL, V285, P1, DOI 10.1016/j.mce.2007.12.018; ARNAUD J, 1993, HUM GENET, V92, P183; Banerjee P, 2003, MOL CELL BIOCHEM, V253, P2…	126	76	83	0	2	PERGAMON-ELSEVIER SCIENCE LTD	OXFORD	THE BOULEVARD, LANGFORD LANE, KIDLINGTON, OXFORD OX5 1GB, ENGLAND	0006-2952			BIOCHEM PHARMACOL	Biochem. Pharmacol.	JAN 1	2010	79	1
J	Cho, HM; Jun, DY; Bae, MA; Ahn, JD; Kim, YH				Cho, HM; Jun, DY; Bae, MA; Ahn, JD; Kim, YH			Nucleotide sequence and differential expression of the human 3-phosphoglycerate dehydrogenase gene	GENE			English	Article						cDNA sequence; human 3-phosphoglycerate dehydrogenase gene; mRNA expression; tissue specificity; tumor cells	SERINE BIOSYNTHESIS; ENZYMIC IMBALANCE; METABOLISM; DEFICIENCY; CLONING; CELLS	The nucleotide sequence of Hs 3-PGDH gene, encoding human 3-phosphoglycerate dehydrogenase that catalyzes the initiating step in the phosphorylated pathway of serine biosynthesis, has been determined, The 3-PGDH gene has a predicted 533 amino acid open reading frame, encoding a 56.8 kDa protein that shares 94.0% similarity with rat-liver 3-PGDH, Two different transcripts corresponding to 3-PGDH m…	Kyungpook Natl Univ, Coll Nat Sci, Dept Microbiol, Taegu 702701, South Korea		Kim, YH (通讯作者)，Kyungpook Natl Univ, Coll Nat Sci, Dept Microbiol, Taegu 702701, South Korea.							Achouri Y, 1997, BIOCHEM J, V323, P365, DOI 10.1042/bj3230365; FEINBERG AP, 1984, ANAL BIOCHEM, V137, P266; FELL DA, 1988, BIOCHEM J, V256, P97, DOI 10.1042/bj2560097; FLEISCHMANN RD, 1995, SCIENCE, V269, P496, DOI 10.1126/science.7542800; HASS R, 1990, EUR J CELL BIOL, V51, P265; HORIGUCHIYAMADA J, 1993, MOL CELL BIOCHEM, V119, P29, DOI 10.1007/BF00926850; Jaeken J, 1996, ARCH DIS CHILD, V74, P5…	24	41	45	1	3	ELSEVIER SCIENCE BV	AMSTERDAM	PO BOX 211, 1000 AE AMSTERDAM, NETHERLANDS	0378-1119			GENE	Gene	MAR 7	2000	245	1
J	Mansi, R; Abiraj, K; Wang, XJ; Tamma, ML; Gourni, E; Cescato, R; Bemdt, S; Reubi, JC; Maecke, HR				Mansi, Rosalba; Abiraj, Keelara; Wang, Xuejuan; Tamma, Maria Luisa; Gourni, Eleni; Cescato, Renzo; Bemdt, Sandra; Reubi, Jean Claude; Maecke, Helmut R.			Evaluation of Three Different Families of Bombesin Receptor Radioantagonists for Targeted Imaging and Therapy of Gastrin Releasing Peptide Receptor (GRP-R) Positive Tumors	JOURNAL OF MEDICINAL CHEMISTRY			English	Article							POSITRON-EMISSION-TOMOGRAPHY; PROSTATE-CANCER; ANTAGONIST; POTENT; AGONISTS; ANALOG; METABOLISM; DIAGNOSIS; SUBTYPES; GROWTH	Two new classes of radiolabeled GRP receptor antagonists are studied and compared with the well-established statine-based receptor antagonist DOTA-4-amino-1-carboxymethylpiperidine-d-Phe-Gln-Trp-Ala-Val-Gly-His-Sta-Leu-NH2 (RM2, <bold>1</bold>; DOTA:1,4,7,10-tetraazacyclododecane-1,4,7,10-tetraacetic acid; Sta:(3S,4S)-4-amino-3-hydroxy-6-methylheptanoic acid). The bombesin-based pseudopeptide DOT…	[Mansi, Rosalba; Abiraj, Keelara; Wang, Xuejuan; Tamma, Maria Luisa; Maecke, Helmut R.] Univ Basel Hosp, Div Radiol Chem, CH-4031 Basel, Switzerland; [Mansi, Rosalba; Gourni, Eleni; Maecke, Helmut R.] Univ Hosp Freiburg, Dept Nucl Med, D-79106 Freiburg, Germany; [Cescato, Renzo; Reubi, Jean Claude] Univ Bern, Inst Pathol, Div Cell Biol & Expt Canc Res, CH-3010 Bern, Switzerland; [Bemdt, Sandra] B…		Maecke, HR (通讯作者)，Univ Basel Hosp, Div Radiol Chem, Petersgraben 4, CH-4031 Basel, Switzerland.	helmut.maecke@uniklinik-freiburg.de	Gourni, Eleni/ABA-8305-2020		Bayer Schering Pharma	Bayer Schering Pharma(Bayer AG)	We thank Novartis Pharma for analytic assistance, Sibylle Tschumi, Yvonne Kiefer, and Roswitha Toennesmann for their expert technical assistance, Bayer Schering Pharma for financial support, and the COST action BM0607.	Abd-Elgaliel WR, 2008, BIOCONJUGATE CHEM, V19, P2040, DOI 10.1021/bc800290c; Abiraj K, 2011, J NUCL MED, V52, P1970, DOI 10.2967/jnumed.111.094375; American Cancer Society, 2013, CANC FACTS FIG 2013; Ananias HJK, 2008, CURR PHARM DESIGN, V14, P3033, DOI 10.2174/138161208786404335; Atherton E., 1989, FLUORENYLMETHOXYCARB; Azay J, 1996, REGUL PEPTIDES, V65, P91, DOI 10.1016/0167-0115(96)00077-8; CA…	43	20	20	0	26	AMER CHEMICAL SOC	WASHINGTON	1155 16TH ST, NW, WASHINGTON, DC 20036 USA	0022-2623	1520-4804		J MED CHEM	J. Med. Chem.	JAN 22	2015	58	2
J	Wei, RY; Wei, ZW; Sun, LN; Zhang, JZ; Liu, JL; Ge, XQ; Shi, LY				Wei, Ruoyan; Wei, Zuwu; Sun, Lining; Zhang, Jin Z.; Liu, Jinliang; Ge, Xiaoqian; Shi, Liyi			Nile Red Derivative-Modified Nanostructure for Upconversion Luminescence Sensing and Intracellular Detection of Fe3+ and MR Imaging	ACS APPLIED MATERIALS & INTERFACES			English	Article						Nile red derivative (NRD); Upconversion luminescence nanostructure; Fe3+ sensing; Bioimaging; MR imaging	HIGHLY SELECTIVE DETECTION; IN-VIVO; FLUORESCENT-PROBE; ENERGY-TRANSFER; METAL-IONS; AQUEOUS-SOLUTION; CYANIDE ANIONS; DRUG-DELIVERY; LIVING CELLS; NANOPARTICLES	Iron ion (Fe3+) which is the physiologically most abundant and versatile transition metal in biological systems, has been closely related to many certain cancers, metabolism, and dysfunction of organs, such as the liver, heart, and pancreas. In this Research Article, a novel Nile red derivative (NRD) fluorescent probe was synthesized and, in conjunction with polymer-modified core-shell upconversi…	[Wei, Ruoyan; Wei, Zuwu; Sun, Lining; Liu, Jinliang; Ge, Xiaoqian; Shi, Liyi] Shanghai Univ, Res Ctr Nano Sci & Technol, Shanghai 200444, Peoples R China; [Wei, Ruoyan; Wei, Zuwu; Sun, Lining; Liu, Jinliang; Ge, Xiaoqian; Shi, Liyi] Shanghai Univ, Sch Mat Sci & Engn, Shanghai 200444, Peoples R China; [Zhang, Jin Z.] Univ Calif Santa Cruz, Dept Chem & Biochem, Santa Cruz, CA 95064 USA		Sun, LN; Shi, LY (通讯作者)，Shanghai Univ, Res Ctr Nano Sci & Technol, Shanghai 200444, Peoples R China.; Sun, LN; Shi, LY (通讯作者)，Shanghai Univ, Sch Mat Sci & Engn, Shanghai 200444, Peoples R China.	lnsun@shu.edu.cn; shiliyi@shu.edu.cn	Shi, Liyi/AAV-1235-2021		National Natural Science Foundation of China [21231004, 21571125]; Innovation Program of Shanghai Municipal Education Commission [13ZZ073]; Science and Technology Commission of Shanghai Municipality [13NM1401100, 13NM1401101, 14520722200]; Shanghai Rising-Star Program [14QA1401800]; US NSF [ECCS-0823921]; BES Division of the US DOE [DE-FG02-ER46232]	National Natural Science Foundation of China(National Natural Science Foundation of China (NSFC)); Innovation Program of Shanghai Municipal Education Commission(Innovation Program of Shanghai Municipal Education Commission); Science and Technology Commission of Shanghai Municipality(Science & Technology Commission of Shanghai Municipality (STCSM)); Shanghai Rising-Star Program; US NSF(National Sc…	We are grateful for the financial support from the National Natural Science Foundation of China (Grant No.s 21231004, 21571125), Innovation Program of Shanghai Municipal Education Commission (13ZZ073), the Science and Technology Commission of Shanghai Municipality (13NM1401100, 13NM1401101, 14520722200), and Shanghai Rising-Star Program (14QA1401800). Prof. Jin Z. Zhang is grateful to the US NSF …	Achatz DE, 2011, ANGEW CHEM INT EDIT, V50, P260, DOI 10.1002/anie.201004902; Barba-Bon A, 2014, CHEM-EUR J, V20, P6339, DOI 10.1002/chem.201304475; Bogdan N, 2011, NANO LETT, V11, P835, DOI 10.1021/nl1041929; Bonda DJ, 2011, METALLOMICS, V3, P267, DOI 10.1039/c0mt00074d; Brousmiche DW, 2003, J AM CHEM SOC, V125, P1448, DOI 10.1021/ja0288688; Chen GY, 2014, CHEM REV, V114, P5161, DOI 10.1021/cr400…	64	103	108	12	382	AMER CHEMICAL SOC	WASHINGTON	1155 16TH ST, NW, WASHINGTON, DC 20036 USA	1944-8244			ACS APPL MATER INTER	ACS Appl. Mater. Interfaces	JAN 13	2016	8	1
J	Xie, XC; Dong, J; Lu, GT; Gao, K; Li, XY; Mao, WJ; Chen, FX; Tong, ZH; Li, BQ; Li, WQ				Xie, Xiaochun; Dong, Jie; Lu, Guotao; Gao, Kun; Li, Xiaoyao; Mao, Wenjian; Chen, Faxi; Tong, Zhihui; Li, Baiqiang; Li, Weiqin			Increased circulating total bile acid levels were associated with organ failure in patients with acute pancreatitis	BMC GASTROENTEROLOGY			English	Article						Total bile acid; Acute pancreatitis; Organ failure; Retrospective study; Pancreatic necrosis	ENDOPLASMIC-RETICULUM STRESS; UNITED-STATES; SERUM; SEVERITY; DISEASE; CLASSIFICATION; PERMEABILITY; INFLAMMATION; SURGERY; CANCER	Background Recent studies have shown that bile acids (BAs) are closely related to metabolic and inflammatory diseases. Our study aimed to investigate whether circulating total bile acid (TBA) levels were associated with the severity of acute pancreatitis (AP). Methods We retrospectively collected data on patients diagnosed with AP in a tertiary center from 01 January 2014 to 31 December 2016. The…	[Xie, Xiaochun; Dong, Jie; Gao, Kun; Li, Weiqin] Nanjing Med Univ, Jinling Hosp, Dept Gen Surg, Surg Intens Care Unit SICU, Nanjing 210002, Peoples R China; [Lu, Guotao] Yangzhou Univ, Affiliated Hosp, Pancreat Ctr, Dept Gastroenterol, Yangzhou 225000, Jiangsu, Peoples R China; [Li, Xiaoyao; Chen, Faxi; Tong, Zhihui; Li, Baiqiang; Li, Weiqin] Nanjing Univ, Jinling Hosp, Dept Gen Surg, Surg Intens…		Li, WQ (通讯作者)，Nanjing Med Univ, Jinling Hosp, Dept Gen Surg, Surg Intens Care Unit SICU, Nanjing 210002, Peoples R China.; Tong, ZH; Li, BQ; Li, WQ (通讯作者)，Nanjing Univ, Jinling Hosp, Dept Gen Surg, Surg Intens Care Unit SICU,Med Sch, Nanjing 210002, Peoples R China.; Li, WQ (通讯作者)，South Med Univ, Jinling Hosp, Dept Gen Surg, Surg Intens Care Unit SICU, Nanjing 210002, Peoples R China.	njzyantol@hotmail.com; li_baiqiang@aliyun.com; njzy_pancrea@163.com	Lu, Guotao/AAM-6969-2021		National Natural Science Foundation of China [81801970, 81570584, 81870441, 81670588]; Social development project of Jiangsu Province [BE2015685, BE2016749]	National Natural Science Foundation of China(National Natural Science Foundation of China (NSFC)); Social development project of Jiangsu Province	This study was supported by National Natural Science Foundation of China [No. 81801970, No.81570584, No.81870441, No.81670588], Social development project of Jiangsu Province [BE2015685, BE2016749].	Babu RY, 2013, ANN SURG, V257, P737, DOI 10.1097/SLA.0b013e318269d25d; Banks PA, 2006, AM J GASTROENTEROL, V101, P2379, DOI 10.1111/j.1572-0241.2006.00856.x; Banks PA, 2013, GUT, V62, P102, DOI 10.1136/gutjnl-2012-302779; BAYERDORFFER E, 1995, GUT, V36, P268, DOI 10.1136/gut.36.2.268; Besselink M, 2013, PANCREATOLOGY, V13, pE1, DOI 10.1016/j.pan.2013.07.063; BOUCHIER IAD, 1978, GUT, V19, P492, DO…	43	1	1	1	5	BMC	LONDON	CAMPUS, 4 CRINAN ST, LONDON N1 9XW, ENGLAND		1471-230X		BMC GASTROENTEROL	BMC Gastroenterol.	JUL 13	2020	20	1
J	Castro, ML; Carson, GM; McConnell, MJ; Herst, PM				Castro, Maria Leticia; Carson, Georgia M.; McConnell, Melanie J.; Herst, Patries M.			High Dose Ascorbate Causes Both Genotoxic and Metabolic Stress in Glioma Cells	ANTIOXIDANTS			English	Article						high dose ascorbate; H2O2; radiation; oxidative stress; genotoxic stress; metabolic stress; DNA synthesis arrest	DOUBLE-STRAND BREAKS; PHARMACOLOGICAL ASCORBATE; DNA-DAMAGE; PANCREATIC-CANCER; OXIDATIVE STRESS; NEUROBLASTOMA-CELLS; ACID; CYTOTOXICITY; GLIOBLASTOMA; REPLICATION	We have previously shown that exposure to high dose ascorbate causes double stranded breaks (DSBs) and a build-up in S-phase in glioblastoma (GBM) cell lines. Here we investigated whether or not this was due to genotoxic stress as well as metabolic stress generated by exposure to high dose ascorbate, radiation, ascorbate plus radiation and H2O2 in established and primary GBM cell lines. Genotoxic…	[Castro, Maria Leticia; Carson, Georgia M.; McConnell, Melanie J.] Victoria Univ, Sch Biol Sci, POB 600, Wellington 6140, New Zealand; [McConnell, Melanie J.; Herst, Patries M.] Malaghan Inst Med Res, POB 7060, Wellington 6242, New Zealand; [Herst, Patries M.] Univ Otago, Dept Radiat Therapy, POB 7343, Wellington 6242, New Zealand		Herst, PM (通讯作者)，Malaghan Inst Med Res, POB 7060, Wellington 6242, New Zealand.; Herst, PM (通讯作者)，Univ Otago, Dept Radiat Therapy, POB 7343, Wellington 6242, New Zealand.	leticia.castro@vuw.ac.nz; georgia.carson@hotmail.co.nz; Melanie.McConnell@vuw.ac.nz; patries.herst@otago.ac.nz			Genesis Oncology Trust; Neurological Foundation of New Zealand	Genesis Oncology Trust; Neurological Foundation of New Zealand	This research was supported by Genesis Oncology Trust and the Neurological Foundation of New Zealand.	BAADER SL, 1994, J CANCER RES CLIN, V120, P415, DOI 10.1007/BF01240141; Bartkova J, 2010, ONCOGENE, V29, P5095, DOI 10.1038/onc.2010.249; Berniak K, 2013, CYTOM PART A, V83, P913, DOI 10.1002/cyto.a.22327; Berridge MV, 2005, BIOTECHNOL ANN REV, V11, P127, DOI 10.1016/S1387-2656(05)11004-7; Bonuccelli G, 2017, ONCOTARGET, V8, P20667, DOI 10.18632/oncotarget.15400; Broadley KWR, 2011, STEM CELLS, V…	34	14	14	1	8	MDPI	BASEL	ST ALBAN-ANLAGE 66, CH-4052 BASEL, SWITZERLAND	2076-3921			ANTIOXIDANTS-BASEL	Antioxidants	SEP	2017	6	3
J	Goodarzi, MO; Nagpal, T; Greer, P; Cui, JR; Chen, YDI; Guo, XQ; Pankow, JS; Rotter, JI; Alkaade, S; Amann, ST; Baillie, J; Banks, PA; Brand, RE; Conwell, DL; Cote, GA; Forsmark, CE; Gardner, TB; Gelrud, A; Guda, N; LaRusch, J; Lewis, MD; Money, ME; Muniraj, T; Papachristou, GI; Romagnuolo, J; Sandhu, BS; Sherman, S; Singh, VK; Wilcox, CM; Pandol, SJ; Park, WG; Andersen, DK; Bellin, MD; Hart, PA; …				Goodarzi, Mark O.; Nagpal, Tanvi; Greer, Phil; Cui, Jinrui; Chen, Yii-Der, I; Guo, Xiuqing; Pankow, James S.; Rotter, Jerome, I; Alkaade, Samer; Amann, Stephen T.; Baillie, John; Banks, Peter A.; Brand, Randall E.; Conwell, Darwin L.; Cote, Gregory A.; Forsmark, Christopher E.; Gardner, Tmothy B.; Gelrud, Andres; Guda, Nalini; LaRusch, Jessica; Lewis, Michele D.; Money, Mary E.; Muniraj, Thiruven…		Consortium Study Chronic Pancreati	Genetic Risk Score in Diabetes Associated With Chronic Pancreatitis Versus Type 2 Diabetes Mellitus	CLINICAL AND TRANSLATIONAL GASTROENTEROLOGY			English	Article							INSULIN-RESISTANCE; SECONDARY; DISEASE; CANCER; 3C; ATHEROSCLEROSIS; METAANALYSIS; INDIVIDUALS; METABOLISM; CONSORTIUM	INTRODUCTION: Diabetes mellitus (DM) is a complication of chronic pancreatitis (CP). Whether pancreatogenic diabetes associated with CP-DM represents a discrete pathophysiologic entity from type 2 DM (T2DM) remains uncertain. Addressing this question is needed for development of specific measures to manage CP-DM. We approached this question froma unique standpoint, hypothesizing that if CP-DM and…	[Goodarzi, Mark O.; Cui, Jinrui] Cedars Sinai Med Ctr, Dept Med, Div Endocrinol Diabet & Metab, Los Angeles, CA 90048 USA; [Nagpal, Tanvi; Greer, Phil; Brand, Randall E.; Papachristou, Georgios, I; Yadav, Dhiraj; Whitcomb, David C.] Univ Pittsburgh, Dept Med, Div Gastroenterol Hepatol & Nutr, Pittsburgh, PA USA; [Nagpal, Tanvi; Greer, Phil; Brand, Randall E.; Papachristou, Georgios, I; Yadav, Dhi…		Goodarzi, MO (通讯作者)，Cedars Sinai Med Ctr, Dept Med, Div Endocrinol Diabet & Metab, Los Angeles, CA 90048 USA.	mark.goodarzi@cshs.org	Rotter, Jerome/AAY-6598-2021; Papachristou, Georgios/AAN-7619-2021; Goodarzi, Mark/AAH-7106-2021; Hart, Phil/A-9842-2016	Goodarzi, Mark/0000-0001-6364-5103; Hart, Phil/0000-0003-4346-6196; Romagnuolo, Joseph/0000-0002-5630-3022; Pankow, James/0000-0001-7076-483X; Amann, Stephen/0000-0002-1487-6965; Lewis, Michele/0000-0001-5465-5211; Park, Walter/0000-0001-8187-4188; Greer, Phil/0000-0003-2266-4265	NIH [R01 DK061451, R01 DK077906, U01 DK108314, U01 DK108327, U01 DK108320, U01 DK108306, U01 DK108323, P30 DK063491]; Eris M. Field Chair in Diabetes Research; National Center for Research Resources (NCRR), a component of the National Institutes of Health (NIH) [UL1 RR024153, UL1TR000005]; NIH Roadmap for Medical Research (University of Pittsburgh); National Heart, Lung, and Blood Institute (NHLB…	NIH(United States Department of Health & Human ServicesNational Institutes of Health (NIH) - USA); Eris M. Field Chair in Diabetes Research; National Center for Research Resources (NCRR), a component of the National Institutes of Health (NIH)(United States Department of Health & Human ServicesNational Institutes of Health (NIH) - USANIH National Center for Research Resources (NCRR)); NIH Roadmap …	This research was partly supported by NIH grants R01 DK061451 (D.C.W.), R01 DK077906 (D.Y.), U01 DK108314 (M.O.G.), U01 DK108327 (D.L.C., P.A.H.), U01 DK108320 (C.E.F.), U01 DK108306 (D.C.W., D.Y.), U01 DK108323 (S.S.), and P30 DK063491 (M.O.G., J.I.R.) and the Eris M. Field Chair in Diabetes Research (M.O.G.). This publication was made possible in part by Grant Numbers UL1 RR024153 and UL1TR0000…	Andersen DK, 2013, PANCREAS, V42, P1227, DOI 10.1097/MPA.0b013e3182a9ad9d; Anik A, 2015, J PEDIATR ENDOCR MET, V28, P251, DOI 10.1515/jpem-2014-0384; Bellin MD, 2017, AM J GASTROENTEROL, V112, P1457, DOI 10.1038/ajg.2017.181; Bild DE, 2002, AM J EPIDEMIOL, V156, P871, DOI 10.1093/aje/kwf113; Brunicardi FC, 1996, J CLIN ENDOCR METAB, V81, P3566, DOI 10.1210/jc.81.10.3566; CERSOSIMO E, 1991, CANCER…	47	22	23	0	1	LIPPINCOTT WILLIAMS & WILKINS	PHILADELPHIA	TWO COMMERCE SQ, 2001 MARKET ST, PHILADELPHIA, PA 19103 USA	2155-384X			CLIN TRANSL GASTROEN	Clin. Transl. Gastroenterol.	JUN 20	2019	10
J	Matsumoto, S; Kishimoto, S; Saito, K; Takakusagi, Y; Munasinghe, JP; Devasahayam, N; Hart, CP; Gillies, RJ; Mitchell, JB; Krishna, MC				Matsumoto, Shingo; Kishimoto, Shun; Saito, Keita; Takakusagi, Yoichi; Munasinghe, Jeeva P.; Devasahayam, Nallathamby; Hart, Charles P.; Gillies, Robert J.; Mitchell, James B.; Krishna, Murali C.			Metabolic and Physiologic Imaging Biomarkers of the Tumor Microenvironment Predict Treatment Outcome with Radiation or a Hypoxia-Activated Prodrug in Mice	CANCER RESEARCH			English	Article							PANCREATIC-CANCER; RADIOTHERAPY; CHEMORESISTANCE; COMBINATION; TH-302	Pancreatic ductal adenocarcinoma (PDAC) is characterized by hypoxic niches that lead to treatment resistance. Therefore, studies of tumor oxygenation and metabolic profiling should contribute to improved treatment strategies. Here, we define two imaging biomarkers that predict differences in tumor response to therapy: (i) partial oxygen pressure (pO(2)), measured by EPR imaging; and (ii) [1-C-13]…	[Matsumoto, Shingo; Kishimoto, Shun; Saito, Keita; Takakusagi, Yoichi; Devasahayam, Nallathamby; Mitchell, James B.; Krishna, Murali C.] NCI, Radiat Biol Branch, Ctr Canc Res, NIH, Bethesda, MD 20892 USA; [Matsumoto, Shingo] Hokkaido Univ, Grad Sch Informat Sci & Technol, Div Bioengn & Bioinformat, Sapporo, Hokkaido, Japan; [Matsumoto, Shingo] JST, PREST, Saitama, Japan; [Takakusagi, Yoichi] Natl…		Krishna, MC (通讯作者)，NCI, Bethesda, MD 20892 USA.	murali@helix.nih.gov	Takakusagi, Yoichi/AAA-1998-2021	Takakusagi, Yoichi/0000-0002-6786-0748; Gillies, Robert/0000-0002-8888-7747; Matsumoto, Shingo/0000-0003-2698-0839	intramural research program of the NCI/NIH; JST PREST; Toyota Physical and Chemical Research Institute; Takeda Science Foundation; NATIONAL CANCER INSTITUTE [ZIABC010476] Funding Source: NIH RePORTER	intramural research program of the NCI/NIH; JST PREST; Toyota Physical and Chemical Research Institute(Toyota Physical and Chemical Research Institute); Takeda Science Foundation(Takeda Science Foundation (TSF)); NATIONAL CANCER INSTITUTE(United States Department of Health & Human ServicesNational Institutes of Health (NIH) - USANIH National Cancer Institute (NCI))	This study was mainly supported by the intramural research program of the NCI/NIH (S. Matsumoto, S. Kishimoto, K. Saito, Y. Takakusagi, N. Devasahayam, J.B. Mitchell, and M.C. Krishna). This study was partially supported by JST PREST (S. Matsumoto), the Toyota Physical and Chemical Research Institute (S. Matsumoto), and the Takeda Science Foundation (S. Matsumoto). We thank Melissa Stauffer for e…	Bluff JE, 2015, RADIOTHER ONCOL, V116, P392, DOI 10.1016/j.radonc.2015.03.011; Borad MJ, 2015, J CLIN ONCOL, V33, P1475, DOI 10.1200/JCO.2014.55.7504; Brown SL, 2015, RADIAT RES, V183, P713, DOI 10.1667/RR13458.1; Chan N, 2008, CANCER RES, V68, P605, DOI 10.1158/0008-5472.CAN-07-5472; Doyle TH, 2001, CLIN CANCER RES, V7, P226; Erkan M, 2012, NAT REV GASTRO HEPAT, V9, P454, DOI 10.1038/nrgastro.20…	25	25	25	2	33	AMER ASSOC CANCER RESEARCH	PHILADELPHIA	615 CHESTNUT ST, 17TH FLOOR, PHILADELPHIA, PA 19106-4404 USA	0008-5472	1538-7445		CANCER RES	Cancer Res.	JUL 15	2018	78	14
J	Bernard, BF; Krenning, EP; Breeman, WAP; Rolleman, EJ; Bakker, WH; Visser, TJ; Macke, H; de Jong, M				Bernard, BF; Krenning, EP; Breeman, WAP; Rolleman, EJ; Bakker, WH; Visser, TJ; Macke, H; de Jong, M			D-lysine reduction of indium-111 octreotide and yttrium-90 octreotide renal uptake	JOURNAL OF NUCLEAR MEDICINE			English	Article						indium-111-octreotide; yttrium-90-octreotide; renal tubular reuptake; D-lysine; L-lysine; peptide-receptor radiotherapy	SOMATOSTATIN RECEPTOR SCINTIGRAPHY; MONOCLONAL-ANTIBODY FRAGMENTS; AMINO-ACID INFUSION; REABSORPTION; RADIOTHERAPY; METABOLISM; ANALOG; CANCER	Indium-111-DTPA-octreotide ((111)In-DTPAOC) is used successfully for imaging somatostatin receptor-positive lesions. A new and promising application is its use in peptide-receptor radionuclide therapy (PRRT). For the latter purpose, [DOTA(0),D-Phe(1),Tyr(3)]octreotide (DOTATOC), which is suitable for stable radiolabeling with (90)Y, is probably even more promising. Significant renal uptake of the…	Acad Hosp Rotterdam Dijkzigt, Dept Nucl Med, NL-3015 GD Rotterdam, Netherlands; Erasmus Sch Univ, Dept Nucl Med, Rotterdam, Netherlands; Erasmus Sch Univ, Dept Internal Med 3, Rotterdam, Netherlands; Kantonsspital Basel, Dept Nucl Med, Basel, Switzerland		de Jong, M (通讯作者)，Acad Hosp Rotterdam Dijkzigt, Dept Nucl Med, NL-3015 GD Rotterdam, Netherlands.		Visser, Theo J/C-8059-2013; Krenning, Eric P/L-1064-2013	Visser, Theo J/0000-0002-6997-284X;				BAKKER WH, 1991, LIFE SCI, V49, P1583, DOI 10.1016/0024-3205(91)90052-D; BEHR TM, 1995, CANCER RES, V55, P3825; Behr TM, 1996, J NUCL MED, V37, P829; DEJONG M, 1995, EUR J NUCL MED, V22, P608, DOI 10.1007/BF01254561; deJong M, 1997, EUR J NUCL MED, V24, P368, DOI 10.1007/s002590050064; DEJONG M, 1996, J NUCL MED, V23, P1361; DUNCAN JR, 1993, J NUCL MED, V34, P1728; FRIEDMAN M, 1991, ADV EXP MED B…	19	127	129	0	3	SOC NUCLEAR MEDICINE INC	RESTON	1850 SAMUEL MORSE DR, RESTON, VA 20190-5316 USA	0161-5505			J NUCL MED	J. Nucl. Med.	DEC	1997	38	12
J	Horn, H; Bohme, B; Dietrich, L; Koch, M				Horn, Henrike; Boehme, Beatrice; Dietrich, Laura; Koch, Marco			Endocannabinoids in Body Weight Control	PHARMACEUTICALS			English	Review						body weight; obesity; anorexia; cancer cachexia; endocannabinoids; cannabinoid type 1 receptor; CB1; allosteric CB1 ligands	CANNABINOID CB1 RECEPTOR; GLUCAGON-LIKE PEPTIDE-1; MELANIN-CONCENTRATING HORMONE; ANOREXIA-CACHEXIA SYNDROME; PROTEIN-COUPLED RECEPTORS; CONTROLLED CLINICAL-TRIAL; LONG-TERM POTENTIATION; PITUITARY-ADRENAL AXIS; BROWN ADIPOSE-TISSUE; CONTROLS FOOD-INTAKE	Maintenance of body weight is fundamental to maintain one's health and to promote longevity. Nevertheless, it appears that the global obesity epidemic is still constantly increasing. Endocannabinoids (eCBs) are lipid messengers that are involved in overall body weight control by interfering with manifold central and peripheral regulatory circuits that orchestrate energy homeostasis. Initially, bl…	[Horn, Henrike; Boehme, Beatrice; Dietrich, Laura; Koch, Marco] Univ Leipzig, Fac Med, Inst Anat, D-04103 Leipzig, Germany		Koch, M (通讯作者)，Univ Leipzig, Fac Med, Inst Anat, D-04103 Leipzig, Germany.	Henrike.Horn@medizin.uni-leipzig.de; Beatrice.Schuetzelt@medizin.uni-leipzig.de; lauri.dietrich@yahoo.de; marco.koch@medizin.uni-leipzig.de			Deutsche Forschungsgemeinschaft CRC obesity mechanisms [1052/A7]	Deutsche Forschungsgemeinschaft CRC obesity mechanisms	This work was supported by the Deutsche Forschungsgemeinschaft CRC obesity mechanisms (1052/A7).	ABEL EL, 1971, NATURE, V231, P260, DOI 10.1038/231260b0; Abraham MA, 2018, J BIOL CHEM, V293, P4159, DOI 10.1074/jbc.RA117.000838; Adair LS, 2013, LANCET, V382, P525, DOI 10.1016/S0140-6736(13)60103-8; Aguirre CA, 2015, NUTR DIABETES, V5, DOI 10.1038/nutd.2015.17; Aguirre C, 2017, J NUTR METAB, V2017, P1, DOI 10.1155/2017/2945010; Aguirre CA, 2012, DIABETOL METAB SYNDR, V4, DOI 10.1186/1758-5996-…	426	25	25	8	14	MDPI	BASEL	ST ALBAN-ANLAGE 66, CH-4052 BASEL, SWITZERLAND		1424-8247		PHARMACEUTICALS-BASE	Pharmaceuticals	JUN	2018	11	2
J	Baldini, N; Avnet, S				Baldini, Nicola; Avnet, Sofia			The Effects of Systemic and Local Acidosis on Insulin Resistance and Signaling	INTERNATIONAL JOURNAL OF MOLECULAR SCIENCES			English	Review						insulin receptor; acidosis; glucose metabolism; ion; proton transporters; acid-sensing ion channels	MESENCHYMAL STEM-CELLS; METABOLIC-ACIDOSIS; IN-VIVO; MONOCARBOXYLATE TRANSPORTERS; INTRATUMORAL ACIDOSIS; LACTATE METABOLISM; NA+/H+ EXCHANGE; GLUCOSE-UPTAKE; PH; RECEPTOR	Most pathological conditions that cause local or systemic acidosis by overcoming the buffering activities of body fluids overlap with those diseases that are characterized by glucose metabolic disorders, including diabetes mellitus, inflammation, and cancer. This simple observation suggests the existence of a strong relationship between acidosis and insulin metabolism or insulin receptor signalin…	[Baldini, Nicola; Avnet, Sofia] IRCCS, Ist Ortoped Rizzoli, Orthopaed Pathophysiol & Regenerat Med Unit, I-40136 Bologna, Italy; [Baldini, Nicola] Univ Bologna, Dept Biomed & Neuromotor Sci, I-401223 Bologna, Italy		Avnet, S (通讯作者)，IRCCS, Ist Ortoped Rizzoli, Orthopaed Pathophysiol & Regenerat Med Unit, I-40136 Bologna, Italy.	nicola.baldini@ior.it; sofia.avnet@ior.it	Baldini, Nicola/J-4806-2016; Avnet, Sofia/B-3220-2018	Baldini, Nicola/0000-0003-2228-3833; Avnet, Sofia/0000-0002-7843-0591	Italian Association for Cancer Research [15608]	Italian Association for Cancer Research(Fondazione AIRC per la ricerca sul cancro)	This research was funded by the Italian Association for Cancer Research [grant n. 15608 to N.B.], and the financial support for Scientific Research "5 per mille 2015" (to N.B.).	Adeva-Andany M, 2014, MITOCHONDRION, V17, P76, DOI 10.1016/j.mito.2014.05.007; Arnett T, 2003, P NUTR SOC, V62, P511, DOI 10.1079/PNS2003268; Avnet S, 2017, INT J CANCER, V140, P1331, DOI 10.1002/ijc.30540; Avnet S, 2016, ONCOTARGET, V7, P63408, DOI 10.18632/oncotarget.11503; Bertacca A, 2007, DIABETES RES CLIN PR, V78, P316, DOI 10.1016/j.diabres.2007.06.001; BEST L, 1988, J MOL ENDOCRINOL, V1, …	89	20	19	0	3	MDPI	BASEL	ST ALBAN-ANLAGE 66, CH-4052 BASEL, SWITZERLAND	1422-0067			INT J MOL SCI	Int. J. Mol. Sci.	JAN 1	2019	20	1
J	Hu, LP; Zhang, XX; Jiang, SH; Tao, LY; Li, Q; Zhu, LL; Yang, MW; Huo, YM; Jiang, YS; Tian, GA; Cao, XY; Zhang, YL; Yang, Q; Yang, XM; Wang, YH; Li, J; Xiao, GG; Sun, YW; Zhang, ZG				Hu, Li-Peng; Zhang, Xiao-Xin; Jiang, Shu-Heng; Tao, Ling-Ye; Li, Qing; Zhu, Li-Li; Yang, Ming-Wei; Huo, Yan-Miao; Jiang, Yong-Sheng; Tian, Guang-Ang; Cao, Xiao-Yan; Zhang, Yan-Li; Yang, Qin; Yang, Xiao-Mei; Wang, Ya-Hui; Li, Jun; Xiao, Gary Guishan; Sun, Yong-Wei; Zhang, Zhi-Gang			Targeting Purinergic Receptor P2Y2 Prevents the Growth of Pancreatic Ductal Adenocarcinoma by Inhibiting Cancer Cell Glycolysis	CLINICAL CANCER RESEARCH			English	Article							PROTEIN-COUPLED RECEPTORS; EXTRACELLULAR ATP; TUMOR MICROENVIRONMENT; P2Y(2); MIGRATION; KINASE; SRC; EFFECTOR; BETA	Purpose: Extensive research has reported that the tumor microenvironment components play crucial roles in tumor progression. Thus, blocking the supports of tumor microenvironment is a promising approach to prevent cancer progression. We aimed to determine whether blocking extracellular ATP-P2RY2 axis could be a potential therapeutic approach for PDAC treatment. Experimental Design: Expression of …	[Hu, Li-Peng; Zhu, Li-Li; Zhang, Zhi-Gang] Shanghai Jiao Tong Univ, Sch Biomed Engn, Ren Ji Hosp, State Key Lab Oncogenes & Related Genes, Shanghai, Peoples R China; [Zhang, Xiao-Xin; Jiang, Shu-Heng; Li, Qing; Tian, Guang-Ang; Cao, Xiao-Yan; Zhang, Yan-Li; Yang, Qin; Yang, Xiao-Mei; Wang, Ya-Hui; Li, Jun; Zhang, Zhi-Gang] Shanghai Jiao Tong Univ, Shanghai Canc Inst, Sch Med, Ren Ji Hosp, 800 Don…		Zhang, ZG (通讯作者)，Shanghai Jiao Tong Univ, Shanghai Canc Inst, Sch Med, Ren Ji Hosp, 800 Dongchuan Rd, Shanghai 200240, Peoples R China.; Sun, YW (通讯作者)，Shanghai Jiao Tong Univ, Sch Med, Ren Ji Hosp, Dept Biliary Pancreat Surg, Shanghai, Peoples R China.; Xiao, GG (通讯作者)，Dalian Univ Technol, Sch Pharmaceut Sci & Technol, Dalian, Peoples R China.	gxiao@dlut.edu.cn; syw0616@126.com; zzhang@shsci.org		Sun, Yongwei/0000-0002-5937-634X; Zhang, Yan-Li/0000-0002-8942-5325; Zhang, Zhi-gang/0000-0001-8965-223X; Yang, Minwei/0000-0002-9902-2183; Hu, Lipeng/0000-0002-5941-3825	National Natural Science Foundation of China [81672358, 81871923, 81872242]; Shanghai Municipal Education Commission-Gaofeng Clinical Medicine Grant Support [20181708]; Natural Science Foundation of Shanghai [17ZR1428300]; Shanghai Municipal Health Bureau [2018BR32]	National Natural Science Foundation of China(National Natural Science Foundation of China (NSFC)); Shanghai Municipal Education Commission-Gaofeng Clinical Medicine Grant Support; Natural Science Foundation of Shanghai(Natural Science Foundation of Shanghai); Shanghai Municipal Health Bureau	This study was supported by the National Natural Science Foundation of China (81672358, to Z.-G. Zhang; 81871923, to J. Li; 81872242, to Y.-L. Zhang), the Shanghai Municipal Education Commission-Gaofeng Clinical Medicine Grant Support (20181708, to Z.-G. Zhang), the Natural Science Foundation of Shanghai (17ZR1428300, to J. Li), and Shanghai Municipal Health Bureau (2018BR32, to Z.-G. Zhang). We …	Amoroso F, 2012, CELL DEATH DIS, V3, DOI 10.1038/cddis.2012.105; BERGMANN U, 1995, CANCER RES, V55, P2007; Burnstock G, 2014, PURINERG SIGNAL, V10, P103, DOI 10.1007/s11302-013-9395-y; Di Virgilio F, 2017, ONCOGENE, V36, P293, DOI 10.1038/onc.2016.206; Di Virgilio F, 2012, CANCER RES, V72, P5441, DOI 10.1158/0008-5472.CAN-12-1600; Dorsam RT, 2007, NAT REV CANCER, V7, P79, DOI 10.1038/nrc2069; Eil…	48	51	51	3	34	AMER ASSOC CANCER RESEARCH	PHILADELPHIA	615 CHESTNUT ST, 17TH FLOOR, PHILADELPHIA, PA 19106-4404 USA	1078-0432	1557-3265		CLIN CANCER RES	Clin. Cancer Res.	FEB 15	2019	25	4
J	Zhang, YP; Qiu, L; Wang, YM; Qin, XZ; Li, ZL				Zhang, Yaping; Qiu, Ling; Wang, Yanmin; Qin, Xuzhen; Li, Zhili			High-throughput and high-sensitivity quantitative analysis of serum unsaturated fatty acids by chip-based nanoelectrospray ionization-Fourier transform ion cyclotron resonance mass spectrometry: Early stage diagnostic biomarkers of pancreatic cancer	ANALYST			English	Article							PERFORMANCE LIQUID-CHROMATOGRAPHY; MULTIVARIATE STATISTICAL-ANALYSIS; COLORECTAL-CANCER; LUNG-CANCER; GC-MS; PLASMA; METABOLOMICS; INFUSION; METABONOMICS; METABOLISM	In this study, Fourier transform ion cyclotron resonance mass spectrometry (FTICR MS) coupled with chip-based direct-infusion nanoelectrospray ionization source (CBDInanoESI) in a negative ion mode is first employed to evaluate the effect of serum and its corresponding supernatant matrixes on the recoveries of serum free fatty acids (FFAs) based on spike-and-recovery experimental strategy by addi…	[Zhang, Yaping; Li, Zhili] Chinese Acad Med Sci, Inst Basic Med Sci, Dept Biophys & Struct Biol, Beijing 100005, Peoples R China; [Zhang, Yaping; Li, Zhili] Peking Union Med Coll, Sch Basic Med, Beijing 100005, Peoples R China; [Qiu, Ling; Qin, Xuzhen] Chinese Acad Med Sci, Peking Union Med Coll Hosp, Dept Clin Lab, Beijing 100005, Peoples R China; [Qiu, Ling; Qin, Xuzhen] Peking Union Med Coll, …		Li, ZL (通讯作者)，Chinese Acad Med Sci, Inst Basic Med Sci, Dept Biophys & Struct Biol, 5 Dongdan San Tiao, Beijing 100005, Peoples R China.	lizhili@ibms.pumc.edu.cn			National Natural Science Foundation of China [91029701]	National Natural Science Foundation of China(National Natural Science Foundation of China (NSFC))	This study was funded by grant 91029701 from the National Natural Science Foundation of China (to Z. Li). The authors thank Dr Charles C Liu from ASPEC Technologies and Drs Daniel Eikel and Mark Allen from Advion Inc. for loaning the TriVersa NanoMate.	Calder PC, 2009, BIOCHIMIE, V91, P791, DOI 10.1016/j.biochi.2009.01.008; Dai WD, 2012, ANAL CHEM, V84, P10245, DOI 10.1021/ac301984t; Dethy JM, 2003, ANAL CHEM, V75, P805, DOI 10.1021/ac0260692; Dunn WB, 2011, NAT PROTOC, V6, P1060, DOI 10.1038/nprot.2011.335; Goggins M, 2011, CLIN CANCER RES, V17, P635, DOI 10.1158/1078-0432.CCR-10-3074; Goonetilleke KS, 2007, EJSO-EUR J SURG ONC, V33, P266, DOI…	39	26	28	0	69	ROYAL SOC CHEMISTRY	CAMBRIDGE	THOMAS GRAHAM HOUSE, SCIENCE PARK, MILTON RD, CAMBRIDGE CB4 0WF, CAMBS, ENGLAND	0003-2654	1364-5528		ANALYST	Analyst		2014	139	7
J	Smani, T; Shapovalov, G; Skryma, R; Prevarskaya, N; Rosado, JA				Smani, Tank; Shapovalov, George; Skryma, Roman; Prevarskaya, Natalia; Rosado, Juan A.			Functional and physiopathological implications of TRP channels	BIOCHIMICA ET BIOPHYSICA ACTA-MOLECULAR CELL RESEARCH			English	Review						TRP channels; Cardiovascular disorders; Diabetes mellitus; Tumorigenesis; Cancer cells	RECEPTOR POTENTIAL CHANNELS; OPERATED CA2+ ENTRY; PROTEIN-KINASE-II; NONSELECTIVE CATION CHANNEL; CAPACITATIVE CALCIUM-ENTRY; GLOMERULAR MESANGIAL CELLS; INDUCED INSULIN-SECRETION; MESSENGER-RNA EXPRESSION; CANCER EPITHELIAL-CELLS; PANCREATIC BETA-CELLS	Transient Receptor Potential (TRP) channel proteins are a diverse family of proteins that are expressed in many organisms, tissues and cell types. TRP channels respond to a variety of stimuli, including light, mechanical or chemical stimuli, temperature, pH or osmolarity. In addition, several TRP family members have been identified as downstream molecules in the G protein-coupled receptor signali…	[Smani, Tank] Inst Biomed Sevilla, Dept Med Physiol & Biophys, Seville, Spain; [Shapovalov, George; Skryma, Roman; Prevarskaya, Natalia] Univ Lille 1, Equipe Labellisee Ligue Natl Canc, Lab Excellence Ion Channel Sci & Therapeut, Sci & Technol,Inserm,U1003, F-59655 Villeneuve Dascq, France; [Rosado, Juan A.] Univ Extremadura, Dept Physiol, Cell Physiol Res Grp, Caceres 10003, Spain		Rosado, JA (通讯作者)，Univ Extremadura, Dept Physiol, Ave Univ S-N, Caceres 10003, Spain.	jarosado@unex.es	Hajami, Tarik Smani/D-5372-2016; Rosado, Juan A/H-3488-2015; IBIS, CARDIOVASCULAR/P-3910-2015	Hajami, Tarik Smani/0000-0002-1877-7438; Rosado, Juan A/0000-0002-9749-2325; Prevarskaya, natacha/0000-0003-0316-197X; Shapovalov, George/0000-0001-9702-9317	MINECO [BFU2013-45564-C2-1-P, BFU2013-45564-C2-2-P]; Junta de Extremadura-FEDER	MINECO(Spanish Government); Junta de Extremadura-FEDER(European Commission)	This work was supported by MINECO (Grants BFU2013-45564-C2-1-P and BFU2013-45564-C2-2-P) and Junta de Extremadura-FEDER.	Abriel H, 2012, BIOCHEM PHARMACOL, V84, P873, DOI 10.1016/j.bcp.2012.06.021; Anyatonwu GI, 2007, P NATL ACAD SCI USA, V104, P6454, DOI 10.1073/pnas.0610324104; Ariano P, 2011, CELL CALCIUM, V49, P387, DOI 10.1016/j.ceca.2011.03.007; Armisen R, 2011, J CELL PHYSIOL, V226, P103, DOI 10.1002/jcp.22310; Ashcroft FM, 2004, REV ENDOCR METAB DIS, V5, P135, DOI 10.1023/B:REMD.0000021435.87776.a7; Aydar E…	223	63	69	1	49	ELSEVIER SCIENCE BV	AMSTERDAM	PO BOX 211, 1000 AE AMSTERDAM, NETHERLANDS	0167-4889	1879-2596		BBA-MOL CELL RES	Biochim. Biophys. Acta-Mol. Cell Res.	AUG	2015	1853	8
J	Williams, JA; Martin, FL; Muir, GH; Hewer, A; Grover, PL; Phillips, DH				Williams, JA; Martin, FL; Muir, GH; Hewer, A; Grover, PL; Phillips, DH			Metabolic activation of carcinogens and expression of various cytochromes P450 in human prostate tissue	CARCINOGENESIS			English	Article							POLYCYCLIC AROMATIC-HYDROCARBONS; MAMMARY EPITHELIAL-CELLS; N-ACETYLTRANSFERASE EXPRESSION; DNA-ADDUCTS; HETEROCYCLIC AMINES; PANCREATIC-CANCER; CYP1A2 GENE; 2-AMINO-1-METHYL-6-PHENYLIMIDAZO<4,5-B>PYRIDINE; ENZYMES; SULFOTRANSFERASE	Epidemiological evidence suggests a link between meat consumption and prostate cancer. In this study, benign prostatic hyperplasia tissues, obtained by transurethral resection or radical retropubic prostatectomy from UK-resident individuals (n = 18), were examined for CYP1 expression and for their ability, in short-term organ culture, to metabolically activate carcinogens found in cooked meat. Se…	Inst Canc Res, Haddow Labs, Sutton SM2 5NG, Surrey, England; Kings Coll Hosp London, Dept Urol, London SE5 9RS, England		Phillips, DH (通讯作者)，Inst Canc Res, Haddow Labs, Cotswold Rd, Sutton SM2 5NG, Surrey, England.	davidp@icr.ac.uk	Martin, Francis L/J-4585-2019	Martin, Francis L/0000-0001-8562-4944; Phillips, David/0000-0001-8509-3485				Bosch JLHR, 1997, RECENT ADVANCES IN PROSTATE CANCER AND BPH, P3; BOTEJU LW, 1994, CHEM RES TOXICOL, V7, P684, DOI 10.1021/tx00041a014; Chida M, 1999, JPN J CANCER RES, V90, P899, DOI 10.1111/j.1349-7006.1999.tb00832.x; Crofts FG, 1998, CARCINOGENESIS, V19, P1969, DOI 10.1093/carcin/19.11.1969; Davies D S, 1995, Princess Takamatsu Symp, V23, P190; ENDO H, 1994, CANCER RES, V54, P3745; FOSTER JR, …	53	105	107	0	13	OXFORD UNIV PRESS	OXFORD	GREAT CLARENDON ST, OXFORD OX2 6DP, ENGLAND	0143-3334	1460-2180		CARCINOGENESIS	Carcinogenesis	SEP	2000	21	9
J	Gong, FR; Chen, D; Teng, X; Ge, JH; Ning, XF; Shen, YL; Li, J; Wang, SF				Gong, Feirong; Chen, Dan; Teng, Xin; Ge, Junhua; Ning, Xianfeng; Shen, Ya-ling; Li, Jian; Wang, Shanfeng			Curcumin-Loaded Blood-Stable Polymeric Micelles for Enhancing Therapeutic Effect on Erythroleukemia	MOLECULAR PHARMACEUTICS			English	Article						curcumin; polymer micelles; blood-stable; antitumor	DRUG-INTERACTIVE MOTIFS; HUMAN PROSTATE-CANCER; IN-VITRO STABILITY; FACTOR-KAPPA-B; MULTIDRUG-RESISTANCE; EPSILON-CAPROLACTONE; DOWN-REGULATION; APOPTOSIS; CELLS; DESIGN	Curcumin has high potential in suppressing many types of cancer and overcoming multidrug resistance in a multifaceted manner by targeting diverse molecular targets. However, the rather low systemic bioavailability resulted from its poor solubility in water and fast metabolism/excretion in vivo has hampetecr its applications in cancer therapy. To increase the aqueous solubility of curcumin while r…	[Gong, Feirong; Teng, Xin] East China Univ Sci & Technol, Sch Mat Sci & Engn, Minist Educ, Key Lab Ultrafine Mat, Shanghai 200237, Peoples R China; [Chen, Dan; Shen, Ya-ling] East China Univ Sci & Technol, State Key Lab Bioreactor Engn, Shanghai Collaborat Innovat Ctr Biomfg Technol, Sch Biotechnol, Shanghai 200237, Peoples R China; [Ge, Junhua; Ning, Xianfeng; Li, Jian] Qingdao Univ, Affiliated …		Li, J (通讯作者)，Qingdao Univ, Affiliated Hosp, Dept Cardiol, Qingdao 266003, Peoples R China.; Wang, SF (通讯作者)，Univ Tennessee, Dept Mat Sci & Engn, Knoxville, TN 37996 USA.				National Science & Technology Major Projects (China) for Major New Drugs Innovation Development [2014-ZX09301306-006]	National Science & Technology Major Projects (China) for Major New Drugs Innovation Development	The authors thank the financial support from the National Science & Technology Major Projects (China) for Major New Drugs Innovation & Development (No. 2014-ZX09301306-006).	Aggarwal BB, 2009, INT J BIOCHEM CELL B, V41, P40, DOI 10.1016/j.biocel.2008.06.010; Anand P, 2007, MOL PHARMACEUT, V4, P807, DOI 10.1021/mp700113r; Bansal SS, 2011, CANCER PREV RES, V4, P1158, DOI 10.1158/1940-6207.CAPR-10-0006; Basile V, 2009, BIOCHEM PHARMACOL, V78, P1305, DOI 10.1016/j.bcp.2009.06.105; Basnet P, 2011, MOLECULES, V16, P4567, DOI 10.3390/molecules16064567; Bondi ML, 2010, CURR …	66	20	21	3	42	AMER CHEMICAL SOC	WASHINGTON	1155 16TH ST, NW, WASHINGTON, DC 20036 USA	1543-8384			MOL PHARMACEUT	Mol. Pharm.	AUG	2017	14	8
J	Yue, Y; Osipov, A; Fraass, B; Sandler, H; Zhang, X; Nissen, N; Hendifar, A; Tuli, R				Yue, Yong; Osipov, Arsen; Fraass, Benedick; Sandler, Howard; Zhang, Xiao; Nissen, Nicholas; Hendifar, Andrew; Tuli, Richard			Identifying prognostic intratumor heterogeneity using pre-and post-radiotherapy 18F-FDG PET images for pancreatic cancer patients	JOURNAL OF GASTROINTESTINAL ONCOLOGY			English	Article						Pancreatic adenocarcinoma (PA); PET/CT; image texture; radiomics; therapy response	POSITRON-EMISSION-TOMOGRAPHY; NEOADJUVANT CHEMORADIATION; PATHOLOGICAL RESPONSE; VARIABLE SELECTION; TEXTURE ANALYSIS; FDG-PET; FEATURES; THERAPY; GEMCITABINE; MANAGEMENT	Background: To stratify risks of pancreatic adenocarcinoma (PA) patients using pre-and post-radiotherapy (RT) PET/CT images, and to assess the prognostic value of texture variations in predicting therapy response of patients. Methods: Twenty-six PA patients treated with RT from 2011-2013 with pre-and post-treatment 18F-FDG-PET/CT scans were identified. Tumor locoregional texture was calculated us…	[Yue, Yong; Fraass, Benedick; Sandler, Howard; Tuli, Richard] Cedars Sinai Med Ctr, Dept Radiat Oncol, 8700 Beverly Blvd,AC 1085, Los Angeles, CA 90048 USA; [Osipov, Arsen] Cedars Sinai Med Ctr, Dept Med, Los Angeles, CA 90048 USA; [Zhang, Xiao] Cedars Sinai Med Ctr, Dept Biostat & Bioinformat, Los Angeles, CA 90048 USA; [Nissen, Nicholas; Hendifar, Andrew] Cedars Sinai Med Ctr, Dept Surg, Los An…		Yue, Y (通讯作者)，Cedars Sinai Med Ctr, Dept Radiat Oncol, 8700 Beverly Blvd,AC 1085, Los Angeles, CA 90048 USA.	yong.yue@cshs.org						Adams H, 2009, J CLIN PATHOL, V62, P986, DOI 10.1136/jcp.2008.059063; Bang S, 2006, J CLIN GASTROENTEROL, V40, P923, DOI 10.1097/01.mcg.0000225672.68852.05; Beirlant J., 2006, STAT EXTREMES THEORY; Bickenbach KA, 2012, ANN SURG ONCOL, V19, P1663, DOI 10.1245/s10434-011-2156-7; Biehl KJ, 2006, J NUCL MED, V47, P1808; Blanche P, 2013, STAT MED, V32, P5381, DOI 10.1002/sim.5958; Bockhorn M, 2014, SU…	46	46	52	1	16	AME PUBL CO	SHATIN	FLAT-RM C 16F, KINGS WING PLAZA 1, NO 3 KWAN ST, SHATIN, HONG KONG 00000, PEOPLES R CHINA	2078-6891	2219-679X		J GASTROINTEST ONCOL	J. Gastrointest. Oncol.	FEB	2017	8	1
J	Annerino, A; Gouma, PI				Annerino, Anthony; Gouma, Pelagia-Irene (Perena)			Future Trends in Semiconducting Gas-Selective Sensing Probes for Skin Diagnostics	SENSORS			English	Article						biomarkers; breath; skin gas; diagnostics; monitoring	BREATH; ACETONE; CHEMILUMINESCENCE; SYSTEM	This paper presents sensor nanotechnologies that can be used for the skin-based gas "smelling" of disease. Skin testing may provide rapid and reliable results, using specific "fingerprints" or unique patterns for a variety of diseases and conditions. These can include metabolic diseases, such as diabetes and cholesterol-induced heart disease; neurological diseases, such as Alzheimer's and Parkins…	[Annerino, Anthony; Gouma, Pelagia-Irene (Perena)] Ohio State Univ, Dept Mat Sci & Engn MSE, Columbus, OH 43210 USA		Gouma, PI (通讯作者)，Ohio State Univ, Dept Mat Sci & Engn MSE, Columbus, OH 43210 USA.	Annerino.2@osu.edu; gouma.2@osu.edu						Alessi SM, 2017, DRUG ALCOHOL DEPEN, V178, P417, DOI 10.1016/j.drugalcdep.2017.05.031; Banik GD, 2016, J BREATH RES, V10, DOI 10.1088/1752-7155/10/2/026010; Chen JJ, 2008, J PHYS CHEM C, V112, P16017, DOI 10.1021/jp805919t; D'Amico A, 2010, LUNG CANCER, V68, P170, DOI 10.1016/j.lungcan.2009.11.003; Dukowicz Andrew C, 2007, Gastroenterol Hepatol (N Y), V3, P112; Dweik RA, 2011, AM J RESP CRIT CARE…	36	0	0	10	13	MDPI	BASEL	ST ALBAN-ANLAGE 66, CH-4052 BASEL, SWITZERLAND		1424-8220		SENSORS-BASEL	Sensors	NOV	2021	21	22
J	Zauri, M; Berridge, G; Thezenas, ML; Pugh, KM; Goldin, R; Kessler, BM; Kriaucionis, S				Zauri, Melania; Berridge, Georgina; Thezenas, Marie-Laetitia; Pugh, Kathryn M.; Goldin, Robert; Kessler, Benedikt M.; Kriaucionis, Skirmantas			CDA directs metabolism of epigenetic nucleosides revealing a therapeutic window in cancer	NATURE			English	Article							HUMAN-LEUKEMIC CELLS; MONOPHOSPHATE KINASE; DNA; EXPRESSION; 5-METHYL-2'-DEOXYCYTIDINE; 5-HYDROXYMETHYLCYTOSINE; 5-FORMYLCYTOSINE; 5-METHYLCYTOSINE; REPLICATION; GLYCOSYLASE	Cells require nucleotides to support DNA replication and repair damaged DNA. In addition to de novo synthesis, cells recycle nucleotides from the DNA of dying cells or from cellular material ingested through the diet. Salvaged nucleosides come with the complication that they can contain epigenetic modifications. Because epigenetic inheritance of DNA methylation mainly relies on copying of the mod…	[Zauri, Melania; Kriaucionis, Skirmantas] Univ Oxford, Nuffield Dept Med, Ludwig Canc Res, Oxford OX3 7DQ, England; [Berridge, Georgina; Thezenas, Marie-Laetitia; Pugh, Kathryn M.; Kessler, Benedikt M.] Univ Oxford, Nuffield Dept Med, Target Discovery Inst, Oxford OX3 7FZ, England; [Pugh, Kathryn M.] Univ Oxford, Nuffield Dept Med, Struct Genom Consortium, Oxford OX3 7DQ, England; [Goldin, Robert…		Kriaucionis, S (通讯作者)，Univ Oxford, Nuffield Dept Med, Ludwig Canc Res, Oxford OX3 7DQ, England.	skirmantas.kriaucionis@ludwig.ox.ac.uk	Zauri, Melania/Z-5870-2019; Kriaucionis, Skirmantas/A-2986-2015; Kessler, Benedikt/AAY-8614-2021	Zauri, Melania/0000-0003-2618-869X; Kriaucionis, Skirmantas/0000-0002-2273-5994; Kessler, Benedikt/0000-0002-8160-2446; Goldin, Robert/0000-0001-5184-4519	Ludwig Cancer Research; BBSRC; John Fell Fund [133/075]; Wellcome Trust [097813/Z/11/Z]; Biotechnology and Biological Sciences Research Council [BB/M001873/1] Funding Source: researchfish; BBSRC [BB/M001873/1] Funding Source: UKRI	Ludwig Cancer Research; BBSRC(UK Research & Innovation (UKRI)Biotechnology and Biological Sciences Research Council (BBSRC)); John Fell Fund; Wellcome Trust(Wellcome TrustEuropean Commission); Biotechnology and Biological Sciences Research Council(UK Research & Innovation (UKRI)Biotechnology and Biological Sciences Research Council (BBSRC)); BBSRC(UK Research & Innovation (UKRI)Biotechnology and …	We acknowledge Ludwig Cancer Research and BBSRC for funding; R. Klose, T. Milne, G. Bond, M. Muers and members of the Kriaucionis laboratory for the discussions and critical reading of the manuscript. M. Shipman for his technical assistance in image acquisition and analysis; I. Ratnayaka and R. Lisle for assistance with histology; S. Laird and J. Tanner for help with animal experiments; X. Lu, S.…	ARNER ESJ, 1995, PHARMACOL THERAPEUT, V67, P155, DOI 10.1016/0163-7258(95)00015-9; Barretina J, 2012, NATURE, V483, P603, DOI 10.1038/nature11003; Boissan M, 2009, MOL CELL BIOCHEM, V329, P51, DOI 10.1007/s11010-009-0120-7; BOORSTEIN RJ, 1992, MOL CELL BIOL, V12, P5536, DOI 10.1128/MCB.12.12.5536; Chung SJ, 2005, J MED CHEM, V48, P658, DOI 10.1021/jm0496279; Dietmair S, 2010, ANAL BIOCHEM, V404, …	40	54	55	0	38	NATURE PUBLISHING GROUP	LONDON	MACMILLAN BUILDING, 4 CRINAN ST, LONDON N1 9XW, ENGLAND	0028-0836	1476-4687		NATURE	Nature	AUG 6	2015	524	7563
J	Savage, RE; Tyler, AN; Miao, XS; Chan, TCK				Savage, Ronald E.; Tyler, Andrew N.; Miao, Xiu-Sheng; Chan, Thomas C. K.			Identification of a novel glucosylsulfate conjugate as a metabolite of 3,4-dihydro-2,2-dimethyl-2H-naphtho[1,2-b]pyran-5,6-dione(ARQ 501, beta-lapachone) in mammals	DRUG METABOLISM AND DISPOSITION			English	Article							HUMAN LIVER-MICROSOMES; BETA-LAPACHONE; MASS-SPECTROMETRY; HYDROGEN-PEROXIDE; IN-VIVO; GLUCOSIDATION; GLUCURONIDATION; INVOLVEMENT; REDUCTION; APOPTOSIS	3,4-Dihydro-2,2-dimethyl-2H-naphtho[1,2-b]pyran-5,6-dione(ARQ 501) is a fully synthetic version of the natural product beta-lapachone, which has been isolated from the lapacho tree ( Tabebuia impetiginosa or Tabebuia avellanedae) and has demonstrated promising anticancer activity. ARQ 501 formulated with hydroxypropyl-beta-cyclodextrin has successfully completed phase I clinical trials and is cur…	[Savage, Ronald E.; Tyler, Andrew N.; Miao, Xiu-Sheng; Chan, Thomas C. K.] ArQuel Inc, Dept Preclin Dev & Clin Pharmacol, Woburn, MA 01801 USA		Savage, RE (通讯作者)，ArQuel Inc, Dept Preclin Dev & Clin Pharmacol, 19 Presidential Way, Woburn, MA 01801 USA.	rsavage@arqule.com						Abreu FC, 2002, ELECTROANAL, V14, P29, DOI 10.1002/1521-4109(200201)14:1<29::AID-ELAN29>3.0.CO;2-A; Boberg M, 1998, DRUG METAB DISPOS, V26, P640; Capps TM, 1996, J AGR FOOD CHEM, V44, P2408, DOI 10.1021/jf950559w; Chang Y, 2006, DRUG METAB DISPOS, V34, P440, DOI 10.1124/dmd.105.006148; Chau YP, 1998, FREE RADICAL BIO MED, V24, P660, DOI 10.1016/S0891-5849(97)00337-7; Chmela Z, 2001, DRUG METAB DI…	29	24	24	1	9	AMER SOC PHARMACOLOGY EXPERIMENTAL THERAPEUTICS	BETHESDA	9650 ROCKVILLE PIKE, BETHESDA, MD 20814-3995 USA	0090-9556	1521-009X		DRUG METAB DISPOS	Drug Metab. Dispos.	APR	2008	36	4
J	Du, MX; Sim, J; Fang, LJ; Yin, Z; Koh, S; Stratton, J; Pons, J; Wang, PJX; Carte, B				Du, MX; Sim, J; Fang, LJ; Yin, Z; Koh, S; Stratton, J; Pons, J; Wang, PJX; Carte, B			Identification of novel small-molecule inhibitors for human transketolase by high-throughput screening with fluorescent intensity (FLINT) assay	JOURNAL OF BIOMOLECULAR SCREENING			English	Article						transketolase; nonoxidative PPP; FLINT assay; HTS; small-molecule inhibitors	PANCREATIC ADENOCARCINOMA CELLS; FATTY-ACID SYNTHESIS; PENTOSE CYCLE; TUMOR-CELLS; NUCLEIC-ACID; GLUCOSE; RIBOSE; GROWTH; CARBON; PROLIFERATION	The metabolic enzyme transketolase (TK) plays a crucial role in tumor cell nucleic acid synthesis, using glucose through the elevated nonoxidative pentose phosphate pathway (PPP). Identification of inhibitors specifically targeting TK and preventing the nonoxidative PPP from generating the RNA ribose precursor, ribose-5-phosphate, provides a novel approach for developing effective anticancer ther…	SBIO, Singapore 117528, Singapore; Chiron Corp, Emeryville, CA 94608 USA		Du, MX (通讯作者)，SBIO, 1 Sci Pk Rd,05-09,The Capricorn,Singapore Sci Pk, Singapore 117528, Singapore.	mark_du@sbio.com	yin, zheng/A-4825-2012	yin, zheng/0000-0002-7346-6325				Babiak RMV, 1998, CELL BIOCHEM FUNCT, V16, P283, DOI 10.1002/(SICI)1099-0844(1998120)16:4<283::AID-CBF801>3.0.CO;2-E; Boren J, 2001, J BIOL CHEM, V276, P37747; Boros LG, 2001, PANCREAS, V23, P141, DOI 10.1097/00006676-200108000-00004; Boros LG, 2001, PANCREAS, V22, P1, DOI 10.1097/00006676-200101000-00001; Boros LG, 1997, CANCER RES, V57, P4242; Boros LG, 2000, CANCER RES, V60, P1183; BRAUS GH, 1…	22	30	30	0	12	SAGE PUBLICATIONS INC	THOUSAND OAKS	2455 TELLER RD, THOUSAND OAKS, CA 91320 USA	1087-0571	1552-454X		J BIOMOL SCREEN	J. Biomol. Screen	AUG	2004	9	5
J	Mahboubi-Rabbani, M; Zarghi, A				Mahboubi-Rabbani, Mohammad; Zarghi, Afshin			Lipoxygenase Inhibitors as Cancer Chemopreventives: Discovery, Recent Developments and Future Perspectives	CURRENT MEDICINAL CHEMISTRY			English	Review						Cancer; Lipoxygenase inhibitors; Structure-Activity Relationships (SAR); Synthesis; Polyunsaturated Fatty Acid (PUFA); Leukotrienes (LTs)		Background: Leukotrienes (LTs) constitute a bioactive group of Polyunsaturated Fatty Acid (PUFA) metabolites molded by the enzymatic activity of lipoxygenase (LO) and have a pivotal role in inflammation and allergy. Evidence is accumulating both by in vitro cell culture experiments and animal tumor model studies in support of the direct involvement of aberrant metabolism of arachidonic acid (ACD)…	[Mahboubi-Rabbani, Mohammad; Zarghi, Afshin] Shahid Beheshti Univ Med Sci, Sch Pharm, Dept Med Chem, POB 14155-6153, Tehran, Iran		Zarghi, A (通讯作者)，Shahid Beheshti Univ Med Sci, Sch Pharm, Dept Med Chem, POB 14155-6153, Tehran, Iran.	zarghi@sbmu.ac.ir	Zarghi, Afshin/N-1499-2016					Afifi OS, 2019, BIOORG CHEM, V87, P821, DOI 10.1016/j.bioorg.2019.03.076; Ahmaditaba M.A., 2017, TRENDS PEPT PROT SCI, V1, P167, DOI [10.22037/tpps.v1i4.17476, DOI 10.22037/TPPS.V1I4.17476]; Albert D, 2002, BIOCHEM PHARMACOL, V64, P1767, DOI 10.1016/S0006-2952(02)01387-4; Allameh A, 1997, MECH AGEING DEV, V95, P71, DOI 10.1016/S0047-6374(97)01862-9; APPEL MJ, 1994, CANCER RES, V54, P2113; Appendi…	188	5	5	1	11	BENTHAM SCIENCE PUBL LTD	SHARJAH	EXECUTIVE STE Y-2, PO BOX 7917, SAIF ZONE, 1200 BR SHARJAH, U ARAB EMIRATES	0929-8673	1875-533X		CURR MED CHEM	Curr. Med. Chem.		2021	28	6
J	Ferreira, A; Lapa, R; Vale, N				Ferreira, Abigail; Lapa, Rui; Vale, Nuno			Permeability of Gemcitabine and PBPK Modeling to Assess Oral Administration	CURRENT ISSUES IN MOLECULAR BIOLOGY			English	Article						gemcitabine; cancer therapy; in silico study; PBPK modeling; GastroPlus (TM)	PANCREATIC-CANCER; PHASE-I; COMBINATION THERAPY; PHARMACOLOGY; METAANALYSIS; OXALIPLATIN	Gemcitabine is a nucleoside analog effective against several solid tumors. Standard treatment consists of an intravenous infusion over 30 min. This is an invasive, uncomfortable and often painful method, involving recurring visits to the hospital and costs associated with medical staff and equipment. Gemcitabine's activity is significantly limited by numerous factors, including metabolic inactiva…	[Ferreira, Abigail; Vale, Nuno] Ctr Hlth Technol & Serv Res CINTESIS, Oncopharma Res Grp, Rua Doutor Placido Costa, P-4200450 Porto, Portugal; [Ferreira, Abigail; Lapa, Rui] Univ Porto, Fac Pharm, Lab Appl Chem, Dept Chem Sci,LAQV REQUIMTE, Rua Jorge Viterbo Ferreira 228, P-4050313 Porto, Portugal; [Vale, Nuno] Univ Porto, Fac Med, Alameda Prof Hernani Monteiro, P-4200319 Porto, Portugal		Vale, N (通讯作者)，Ctr Hlth Technol & Serv Res CINTESIS, Oncopharma Res Grp, Rua Doutor Placido Costa, P-4200450 Porto, Portugal.; Vale, N (通讯作者)，Univ Porto, Fac Med, Alameda Prof Hernani Monteiro, P-4200319 Porto, Portugal.	abigail.ferreira@fc.up.pt; nunovale@med.up.pt	Lapa, Rui AS/D-5082-2013	Lapa, Rui AS/0000-0001-6980-0522; F. Ferreira, Abigail/0000-0003-3271-6444; Vale, Nuno/0000-0002-1283-1042	Fundo Europeu de Desenvolvimento Regional through the COMPETE 2020 (FEDER) Operational Programme for Competitiveness and Internationalization (POCI), Portugal 2020; Portuguese funds through Fundacao para a Ciencia e a Tecnologia (FCT) [UIDB/4255/2020]; FCT [UID/QUI/50006/2019]; FEDER (European Union) [IF/00092/2014/CP1255/CT0004]	Fundo Europeu de Desenvolvimento Regional through the COMPETE 2020 (FEDER) Operational Programme for Competitiveness and Internationalization (POCI), Portugal 2020; Portuguese funds through Fundacao para a Ciencia e a Tecnologia (FCT); FCT(Portuguese Foundation for Science and TechnologyEuropean Commission); FEDER (European Union)(European Commission)	This work was financed by Fundo Europeu de Desenvolvimento Regional through the COMPETE 2020 (FEDER) Operational Programme for Competitiveness and Internationalization (POCI), Portugal 2020, and by Portuguese funds through Fundacao para a Ciencia e a Tecnologia (FCT), in the framework of CINTESIS, R&D Unit (Reference UIDB/4255/2020). N.V. also thanks the support of FCT and FEDER (European Union),…	[Anonymous], **NON-TRADITIONAL**; Bjanes TK, 2020, DRUG METAB DISPOS, V48, P153, DOI 10.1124/dmd.119.089334; Bray F, 2018, CA-CANCER J CLIN, V68, P394, DOI 10.3322/caac.21492; Ciliberto D, 2013, EUR J CANCER, V49, P593, DOI 10.1016/j.ejca.2012.08.019; Correia C, 2020, RSC MED CHEM, V11, P268, DOI 10.1039/c9md00489k; Faivre S, 2002, ANN ONCOL, V13, P1479, DOI 10.1093/annonc/mdf219; Ferreira A, 201…	25	0	0	2	2	MDPI	BASEL	ST ALBAN-ANLAGE 66, CH-4052 BASEL, SWITZERLAND	1467-3037	1467-3045		CURR ISSUES MOL BIOL	Curr. Issues Mol. Biol.	DEC	2021	43	3
J	Jacobsen, SC; Brons, C; Bork-Jensen, J; Ribel-Madsen, R; Yang, B; Lara, E; Hall, E; Calvanese, V; Nilsson, E; Jorgensen, SW; Mandrup, S; Ling, C; Fernandez, AF; Fraga, MF; Poulsen, P; Vaag, A				Jacobsen, S. C.; Brons, C.; Bork-Jensen, J.; Ribel-Madsen, R.; Yang, B.; Lara, E.; Hall, E.; Calvanese, V.; Nilsson, E.; Jorgensen, S. W.; Mandrup, S.; Ling, C.; Fernandez, A. F.; Fraga, M. F.; Poulsen, P.; Vaag, A.			Effects of short-term high-fat overfeeding on genome-wide DNA methylation in the skeletal muscle of healthy young men	DIABETOLOGIA			English	Article						DNA methylation; Epigenetic; Gene expression; Genome-wide; High-fat overfeeding; Human; Illumina Infinium 27k Bead Array; Reversibility; Skeletal muscle; Type 2 diabetes	PANCREATIC-ISLETS; GENE-EXPRESSION; PROMOTER; OBESITY; METABOLISM; PPARGC1A; EXPOSURE; FAMINE; CANCER; TISSUE	Energy-dense diets that are high in fat are associated with a risk of metabolic diseases. The underlying molecular mechanisms could involve epigenetics, as recent data show altered DNA methylation of putative type 2 diabetes candidate genes in response to high-fat diets. We examined the effect of a short-term high-fat overfeeding (HFO) diet on genome-wide DNA methylation patterns in human skeleta…	[Jacobsen, S. C.; Brons, C.; Bork-Jensen, J.; Ribel-Madsen, R.; Nilsson, E.; Jorgensen, S. W.; Poulsen, P.; Vaag, A.] Steno Diabet Ctr, DK-2820 Gentofte, Denmark; [Jacobsen, S. C.; Brons, C.; Bork-Jensen, J.; Jorgensen, S. W.; Vaag, A.] Rigshosp, Dept Endocrinol, DK-2200 Copenhagen N, Denmark; [Yang, B.; Hall, E.; Ling, C.] Lund Univ, Dept Clin Sci, Malmo, Sweden; [Lara, E.; Calvanese, V.; Fernan…		Jacobsen, SC (通讯作者)，Rigshosp, Dept Endocrinol, Tagensvej 20,Sec 7652, DK-2200 Copenhagen N, Denmark.	annesille@hotmail.com	Calvanese, Vincenzo/AAO-4311-2020; Fernandez, Agustin F./N-7302-2014; Calvanese, Vincenzo/E-1145-2016; Fraga, Mario F/H-7824-2017; Ling, Charlotte/Q-2432-2015	Calvanese, Vincenzo/0000-0002-7937-1511; Fernandez, Agustin F./0000-0002-3792-4085; Calvanese, Vincenzo/0000-0002-7937-1511; Fraga, Mario F/0000-0001-8450-2603; Ling, Charlotte/0000-0003-0587-7154; Vaag, Allan Arthur/0000-0002-3690-2191; Brons, Charlotte/0000-0002-6653-9020; Mandrup, Susanne/0000-0002-0961-5787	Danish Council for Independent Research-Medical Sciences; Danish Council for Strategic Research; Programme Commission on Food and Health; Danish Diabetes Association; European Foundation for the Study of Diabetes; EU; Aase and Ejnar Danielsen Foundation	Danish Council for Independent Research-Medical Sciences(Det Frie Forskningsrad (DFF)); Danish Council for Strategic Research(Danske Strategiske Forskningsrad (DSF)); Programme Commission on Food and Health; Danish Diabetes Association; European Foundation for the Study of Diabetes; EU(European Commission); Aase and Ejnar Danielsen Foundation	This study was supported by the Danish Council for Independent Research-Medical Sciences, the Danish Council for Strategic Research, the Programme Commission on Food and Health, the Danish Diabetes Association, the European Foundation for the Study of Diabetes, the EU 6th Framework EXGENESIS Grant and the Aase and Ejnar Danielsen Foundation.	Anway MD, 2006, ENDOCRINOLOGY, V147, P5515, DOI 10.1210/en.2006-0640; Anway MD, 2005, SCIENCE, V308, P1466, DOI 10.1126/science.1108190; Barres R, 2012, CELL METAB, V15, P405, DOI 10.1016/j.cmet.2012.01.001; Bergstrom A, 2001, INT J CANCER, V91, P421, DOI 10.1002/1097-0215(200002)9999:9999&lt;::AID-IJC1053&gt;3.0.CO;2-T; Boden G, 2001, DIABETES, V50, P1612, DOI 10.2337/diabetes.50.7.1612; Boden G…	39	135	140	2	59	SPRINGER	NEW YORK	233 SPRING ST, NEW YORK, NY 10013 USA	0012-186X	1432-0428		DIABETOLOGIA	Diabetologia	DEC	2012	55	12
J	Kavanagh, K; Dendinger, MD; Davis, AT; Register, TC; DeBo, R; Dugan, G; Cline, JM				Kavanagh, Kylie; Dendinger, Michael D.; Davis, Ashley T.; Register, Thomas C.; DeBo, Ryne; Dugan, Greg; Cline, J. Mark			Type 2 Diabetes is a Delayed Late Effect of Whole-Body Irradiation in Nonhuman Primates	RADIATION RESEARCH			English	Article							CHILDHOOD-CANCER SURVIVORS; GLUCOSE CLAMP TECHNIQUE; PANCREATIC BETA-CELL; INSULIN-RESISTANCE; SKELETAL-MUSCLE; IONIZING-RADIATION; VISCERAL FAT; RISK-FACTORS; MELLITUS; SENSITIVITY	One newly recognized consequence of radiation exposure may be the delayed development of diabetes and metabolic disease. We document the development of type 2 diabetes in a unique nonhuman primate cohort of monkeys that were whole-body irradiated with high doses (6.5-8.4 Gy) 5-9 years earlier. We report here a higher prevalence of type 2 diabetes in irradiated monkeys compared to age-matched noni…	[Kavanagh, Kylie; Dendinger, Michael D.; Davis, Ashley T.; Register, Thomas C.; DeBo, Ryne; Dugan, Greg; Cline, J. Mark] Wake Forest Sch Med, Dept Pathol, Winston Salem, NC USA		Cline, JM (通讯作者)，Wake Forest Univ Hlth Sci, Dept Pathol, Comparat Med Sect, Med Ctr Blvd, Winston Salem, NC 27127 USA.	jmcline@wakehealth.edu			NIH/NIAID through the Radiation Countermeasures Center of Research Excellence [U19 AI67798]; NIH [K01 AG033641, T3OD010946]; Department of Radiology Center for Biomolecular Imaging of Wake Forest School of Medicine; NATIONAL INSTITUTE OF ALLERGY AND INFECTIOUS DISEASES [U19AI067798] Funding Source: NIH RePORTER; NATIONAL INSTITUTE ON AGING [K01AG033641] Funding Source: NIH RePORTER; OFFICE OF THE…	NIH/NIAID through the Radiation Countermeasures Center of Research Excellence; NIH(United States Department of Health & Human ServicesNational Institutes of Health (NIH) - USA); Department of Radiology Center for Biomolecular Imaging of Wake Forest School of Medicine; NATIONAL INSTITUTE OF ALLERGY AND INFECTIOUS DISEASES(United States Department of Health & Human ServicesNational Institutes of He…	This study was supported by the NIH/NIAID through the Radiation Countermeasures Center of Research Excellence (U19 AI67798, P.I. Dr. Nelson Chao, Duke University). The authors are grateful for the valuable contributions from colleagues at RadCCORE and for the donations of irradiated nonhuman primates from our colleagues at the Armed Forces Radiobiology Research Institute, the University of Maryla…	Akasaki Y, 2014, AGING CELL, V13, P80, DOI 10.1111/acel.12153; Baker KS, 2013, CANCER EPIDEM BIOMAR, V22, P1954, DOI 10.1158/1055-9965.EPI-13-0610; Baron AD, 2000, DIABETES, V49, P768, DOI 10.2337/diabetes.49.5.768; Bonora E, 2000, DIABETES CARE, V23, P57, DOI 10.2337/diacare.23.1.57; Brown-Borg HM, 2012, J GERONTOL A-BIOL, V67, P652, DOI 10.1093/gerona/gls086; Clark Michael G, 2002, Semin Vasc M…	43	19	19	0	6	RADIATION RESEARCH SOC	LAWRENCE	810 E TENTH STREET, LAWRENCE, KS 66044 USA	0033-7587	1938-5404		RADIAT RES	Radiat. Res.	APR	2015	183	4
J	Santos, AP; Vinagre, J; Soares, P; Claro, I; Sanches, AC; Gomes, L; Fernandes, I; Catarino, AL; Preto, J; Pereira, BD; Marques, AP; Rodrigues, F; Amaral, C; Rocha, G; Mellidez, JC; Simoes, H; Lopes, JM; Bugalho, MJ				Santos, A. P.; Vinagre, J.; Soares, P.; Claro, I; Sanches, A. C.; Gomes, L.; Fernandes, I; Catarino, A. L.; Preto, J.; Pereira, B. D.; Marques, A. P.; Rodrigues, F.; Amaral, C.; Rocha, G.; Mellidez, J. C.; Simoes, H.; Lopes, J. M.; Bugalho, M. J.		Portuguese Soc Endocrinology Diabe	Gastroenteropancreatic Neuroendocrine Neoplasia Characterization in Portugal: Results from the NETs Study Group of the Portuguese Society of Endocrinology, Diabetes and Metabolism	INTERNATIONAL JOURNAL OF ENDOCRINOLOGY			English	Article							PROGNOSTIC-FACTORS; TUMORS; EPIDEMIOLOGY; EVEROLIMUS; SURVIVAL; REGISTRY; CARE	Background. The incidence of gastroenteropancreatic neuroendocrine neoplasms (GEP-NENs) has been increasing in the last five decades, but there is no large-scale data regarding these tumours in Portugal. We conducted a cross-sectional, multicentric study in main Portuguese centers to evaluate the clinical, pathological, and therapeutic profile of GEP-NENs. Methods. From November, 2012, to July, 2…	[Santos, A. P.; Sanches, A. C.] IPOPFG, P-4200162 Porto, Portugal; [Vinagre, J.; Soares, P.; Lopes, J. M.] I3S, P-4200135 Porto, Portugal; [Vinagre, J.; Soares, P.; Lopes, J. M.] Univ Porto IPATIMUP, Inst Patol & Imunol Mol, P-4200465 Porto, Portugal; [Vinagre, J.; Preto, J.; Lopes, J. M.] FMUP, P-4200319 Porto, Portugal; [Soares, P.; Preto, J.; Lopes, J. M.] CHSJ, P-4200319 Porto, Portugal; [Cla…		Santos, AP (通讯作者)，IPOPFG, P-4200162 Porto, Portugal.	anapaulasantos@ipoporto.min-saude.pt	Soares, Paula/B-6054-2008; Vinagre, João/J-7431-2013; Bugalho, Maria João/AAF-5210-2020; Lopes, Jose Manuel/J-7428-2013	Soares, Paula/0000-0001-9607-6998; Vinagre, João/0000-0002-0871-1427; Rodrigues, Fernando/0000-0002-4913-3889; Lopes, Jose Manuel/0000-0001-8597-3474; Dias Pereira, Bernardo/0000-0001-6128-5650; Bugalho, Maria Joao/0000-0003-0357-7350	pharmaceutical company Ipsen Portugal; Operational Program for Competitiveness and Internationalization (POCI), Portugal 2020; Portuguese funds through FCT (Fundacao para a Ciencia e a Tecnologia)/Ministerio da Ciencia, Tecnologia e Inovacao [POCI-01-0145-FEDER-007274, NORTE-01-0145-FEDER000029]; Projetos Estruturados de I&D&I - Norte 2020-Programa Operacional Regional do Norte; European Regional…	pharmaceutical company Ipsen Portugal(Ipsen); Operational Program for Competitiveness and Internationalization (POCI), Portugal 2020; Portuguese funds through FCT (Fundacao para a Ciencia e a Tecnologia)/Ministerio da Ciencia, Tecnologia e Inovacao; Projetos Estruturados de I&D&I - Norte 2020-Programa Operacional Regional do Norte; European Regional Development Fund (ERDF) through the Operational…	This study was industry-sponsored by the pharmaceutical company Ipsen Portugal. Joao Vinagre (CEECIND/00201/2017) and Paula Soares receive funding from the Operational Program for Competitiveness and Internationalization (POCI), Portugal 2020; Portuguese funds through FCT (Fundacao para a Ciencia e a Tecnologia)/Ministerio da Ciencia, Tecnologia e Inovacao in the framework of the project "Institu…	Bosman F.T., 2010, CLASSIFICATION TUMOU; Caplin ME, 2014, NEW ENGL J MED, V371, P224, DOI 10.1056/NEJMoa1316158; Cavalcoli F, 2017, WORLD J GASTROENTERO, V23, P2640, DOI 10.3748/wjg.v23.i15.2640; Dasari A, 2017, JAMA ONCOL, V3, P1335, DOI 10.1001/jamaoncol.2017.0589; Faggiano A, 2012, J ENDOCRINOL INVEST, V35, P817, DOI 10.3275/8102; Fan JH, 2017, ONCOTARGET, V8, P71699, DOI 10.18632/oncotarget.1…	31	3	3	0	8	HINDAWI LTD	LONDON	ADAM HOUSE, 3RD FLR, 1 FITZROY SQ, LONDON, W1T 5HF, ENGLAND	1687-8337	1687-8345		INT J ENDOCRINOL	Int. J. Endocrinol.	AUG 1	2019	2019
J	Oza, MJ; Kulkarni, YA				Oza, Manisha J.; Kulkarni, Yogesh A.			Biochanin A improves insulin sensitivity and controls hyperglycemia in type 2 diabetes	BIOMEDICINE & PHARMACOTHERAPY			English	Article						Biochanin A; Insulin resistance; Isoflavones; Type 2 diabetes mellitus; Hyperglycemia; SIRT1	HIGH-FAT; GLUCOSE-TOLERANCE; ISOFLAVONES; METABOLISM; RESISTANCE; MELLITUS; INHIBITION; ACTIVATION; PROTECTS	Biochanin A (5,7-Dihydroxy-4'-methoxyisoflavone) is an O-methylated isoflavone known for its anti-inflammatory, lipid lowering and anti-cancer activity. The current study was designed to find out antidiabetic efficacy of Biochanin A in type 2 diabetes in rats. Induction of type 2 diabetes mellitus in experimental animals was carried out by manipulation of diet using high fat diet for fourteen day…	[Oza, Manisha J.; Kulkarni, Yogesh A.] SVKMs NMIMS, Shobhaben Pratapbhai Patel Sch Pharm & Technol Ma, VL Mehta Rd, Bombay 400056, Maharashtra, India; [Oza, Manisha J.] SVKMs Dr Bhanuben Nanavati Coll Pharm, Bombay 400056, Maharashtra, India		Kulkarni, YA (通讯作者)，SVKMs NMIMS, Shobhaben Pratapbhai Patel Sch Pharm & Technol Ma, VL Mehta Rd, Bombay 400056, Maharashtra, India.	yogeshkulkarni101@yahoo.com	Kulkarni, Yogesh A./B-8622-2016	Kulkarni, Yogesh A./0000-0002-1686-7907; Oza, Manisha/0000-0002-5425-0545				Alqahtani N, 2013, INT J PREVENTIVE MED, V4, P1025; Azizi R, 2014, IRAN RED CRESCENT ME, V16, DOI 10.5812/ircmj.15424; Basu A, 2004, J INVEST MED, V52, P366, DOI 10.1136/jim-52-06-30; Breikaa RM, 2013, BIOSCI BIOTECH BIOCH, V77, P909, DOI 10.1271/bbb.120675; CASSADY JM, 1988, CANCER RES, V48, P6257; Chen GY, 2015, MED SCI MONITOR, V21, P2476, DOI 10.12659/MSM.894246; Chen HQ, 2007, NEUROSCI LETT,…	45	37	37	0	13	ELSEVIER FRANCE-EDITIONS SCIENTIFIQUES MEDICALES ELSEVIER	ISSY-LES-MOULINEAUX	65 RUE CAMILLE DESMOULINS, CS50083, 92442 ISSY-LES-MOULINEAUX, FRANCE	0753-3322	1950-6007		BIOMED PHARMACOTHER	Biomed. Pharmacother.	NOV	2018	107
J	Roy, I; McAllister, DM; Gorse, E; Dixon, K; Piper, CT; Zimmerman, NP; Getschman, AE; Tsai, S; Engle, DD; Evans, DB; Volkman, BF; Kalyanaraman, B; Dwinell, MB				Roy, Ishan; McAllister, Donna M.; Gorse, Egal; Dixon, Kate; Piper, Clinton T.; Zimmerman, Noah P.; Getschman, Anthony E.; Tsai, Susan; Engle, Dannielle D.; Evans, Douglas B.; Volkman, Brian F.; Kalyanaraman, Balaraman; Dwinell, Michael B.			Pancreatic Cancer Cell Migration and Metastasis Is Regulated by Chemokine-Biased Agonism and Bioenergetic Signaling	CANCER RESEARCH			English	Article							PROTEIN-COUPLED RECEPTOR; SMOOTH-MUSCLE; TUMOR-CELLS; FACTOR-I; CXCL12; CXCR4; ACTIVATION; EXPRESSION; KINASE; LIGAND	Patients with pancreatic ductal adenocarcinoma (PDAC) invariably succumb to metastatic disease, but the underlying mechanisms that regulate PDAC cell movement and metastasis remain little understood. In this study, we investigated the effects of the chemokine gene CXCL12, which is silenced in PDAC tumors, yet is sufficient to suppress growth and metastasis when re-expressed. Chemokines like CXCL1…	[Roy, Ishan; McAllister, Donna M.; Gorse, Egal; Dixon, Kate; Piper, Clinton T.; Zimmerman, Noah P.; Dwinell, Michael B.] Med Coll Wisconsin, Dept Microbiol & Mol Genet, Milwaukee, WI 53226 USA; [McAllister, Donna M.; Kalyanaraman, Balaraman] Med Coll Wisconsin, Dept Biophys, Milwaukee, WI 53226 USA; [Zimmerman, Noah P.; Tsai, Susan; Evans, Douglas B.; Kalyanaraman, Balaraman; Dwinell, Michael B.]…		Dwinell, MB (通讯作者)，Med Coll Wisconsin, Dept Microbiol & Mol Genet, 8701 Watertown Plank Rd, Milwaukee, WI 53226 USA.	mdwinell@mcw.edu	Volkman, Brian F./ABE-7312-2020; Getschman, Anthony/AAA-3904-2019; Volkman, Brian F./ABE-7306-2020	Volkman, Brian F./0000-0002-6681-5179; Getschman, Anthony/0000-0002-0143-1561; Volkman, Brian F./0000-0002-6681-5179; Roy, Ishan/0000-0002-9109-0421; Piper, Clinton/0000-0002-0100-2978	MCW Cancer Center [CA178960, AI058072]; NIGMS training grant [T32GM080202]; NATIONAL CANCER INSTITUTE [U01CA178960] Funding Source: NIH RePORTER; NATIONAL HEART, LUNG, AND BLOOD INSTITUTE [T35HL072483] Funding Source: NIH RePORTER; NATIONAL INSTITUTE OF ALLERGY AND INFECTIOUS DISEASES [R01AI058072] Funding Source: NIH RePORTER; NATIONAL INSTITUTE OF GENERAL MEDICAL SCIENCES [T32GM080202] Funding …	MCW Cancer Center; NIGMS training grant; NATIONAL CANCER INSTITUTE(United States Department of Health & Human ServicesNational Institutes of Health (NIH) - USANIH National Cancer Institute (NCI)); NATIONAL HEART, LUNG, AND BLOOD INSTITUTE(United States Department of Health & Human ServicesNational Institutes of Health (NIH) - USANIH National Heart Lung & Blood Institute (NHLBI)); NATIONAL INSTITU…	The work was supported, in part, by CA178960 (M.B. Dwinell and B. Kalyanaraman), AI058072 (B.F. Volkman), as well as a grant from the MCW Cancer Center and philanthropic donations from the Bobbie Nick Voss Charitable Foundation (M.B. Dwinell). I. Roy is a member of the Medical Scientist Training Program at MCW, which is partially supported by an NIGMS training grant (T32GM080202).	Banko MR, 2011, MOL CELL, V44, P878, DOI 10.1016/j.molcel.2011.11.005; Baumhoer D, 2012, MODERN PATHOL, V25, P522, DOI 10.1038/modpathol.2011.193; Bleul CC, 1996, NATURE, V382, P829, DOI 10.1038/382829a0; Burger JA, 2006, BLOOD, V107, P1761, DOI 10.1182/blood-2005-08-3182; Cheng G, 2014, BRIT J CANCER, V111, P85, DOI 10.1038/bjc.2014.272; Cheng G, 2012, CANCER RES, V72, P2634, DOI 10.1158/0008-54…	55	37	37	1	8	AMER ASSOC CANCER RESEARCH	PHILADELPHIA	615 CHESTNUT ST, 17TH FLOOR, PHILADELPHIA, PA 19106-4404 USA	0008-5472	1538-7445		CANCER RES	Cancer Res.	SEP 1	2015	75	17
J	Adeva-Andany, M; Lopez-Ojen, M; Funcasta-Calderon, R; Ameneiros-Rodriguez, E; Donapetry-Garcia, C; Vila-Altesor, M; Rodriguez-Seijas, J				Adeva-Andany, M.; Lopez-Ojen, M.; Funcasta-Calderon, R.; Ameneiros-Rodriguez, E.; Donapetry-Garcia, C.; Vila-Altesor, M.; Rodriguez-Seijas, J.			Comprehensive review on lactate metabolism in human health	MITOCHONDRION			English	Review						Glycolysis; Tricarboxylic acid cycle; Respiratory chain; Gluconeogenesis; Insulin resistance; Diabetes mellitus	HUMAN SKELETAL-MUSCLE; SEVERE LACTIC-ACIDOSIS; PYRUVATE-DEHYDROGENASE ACTIVATION; MONOCARBOXYLATE TRANSPORTER MCT1; RENAL TUBULAR DYSFUNCTION; NA+-COUPLED TRANSPORTER; FOREARM GLUCOSE-UPTAKE; INSULIN-RESISTANCE; DIABETES-MELLITUS; ADIPOSE-TISSUE	Metabolic pathways involved in lactate metabolism are important to understand the physiological response to exercise and the pathogenesis of prevalent diseases such as diabetes and cancer. Monocarboxylate transporters are being investigated as potential targets for diagnosis and therapy of these and other disorders. Glucose and alanine produce pyruvate which is reduced to lactate by lactate dehyd…	[Adeva-Andany, M.; Funcasta-Calderon, R.; Ameneiros-Rodriguez, E.; Donapetry-Garcia, C.; Vila-Altesor, M.; Rodriguez-Seijas, J.] Hosp Gen Juan Cardona, Div Nephrol, La Coruna 15406, Spain; [Lopez-Ojen, M.] Policlin Assistens, Div Internal Med, La Coruna 15009, Spain		Adeva-Andany, M (通讯作者)，Hosp Gen Juan Cardona, Div Nephrol, Ave Pardo Bazan S-N, La Coruna 15406, Spain.	madevaa@yahoo.com						Abbot EL, 2005, FEBS J, V272, P3004, DOI 10.1111/j.1742-4658.2005.04713.x; ABER GM, 1966, NATURE, V212, P1589, DOI 10.1038/2121589a0; AHLBORG G, 1982, J CLIN INVEST, V69, P45, DOI 10.1172/JCI110440; AHLBORG G, 1975, J APPL PHYSIOL, V39, P718, DOI 10.1152/jappl.1975.39.5.718; AHLBORG G, 1974, J CLIN INVEST, V53, P1080, DOI 10.1172/JCI107645; Ananth S, 2010, BIOCHEM BIOPH RES CO, V394, P75, DOI 10.…	306	274	286	3	115	ELSEVIER SCI LTD	OXFORD	THE BOULEVARD, LANGFORD LANE, KIDLINGTON, OXFORD OX5 1GB, OXON, ENGLAND	1567-7249	1872-8278		MITOCHONDRION	Mitochondrion	JUL	2014	17
J	Fanchon, LM; Russell, J; Pillarsetty, N; O'Donoghue, I; Gangangari, K; Yu, KH; Humm, JL				Fanchon, Louise M.; Russell, James; Pillarsetty, Nagavarakishore; O'Donoghue, Isabella; Gangangari, Kishore; Yu, Kenneth H.; Humm, John L.			Comparing the intra-tumoral distribution of Gemcitabine, 5-Fluorouracil, and Capecitabine in a murine model of pancreatic ductal adenocarcinoma	PLOS ONE			English	Article							CANCER; INHIBITION; HYPOXIA	Purpose To develop a technique to compare the intra-tumoral distribution of the drug gemcitabine, its surrogate [F-18]-fluoroarabinocytosine ([F-18]-FAC) and related chemotherapeutics 5-FU and capecitabine in a pre-clinical model of pancreatic ductal adenocarcinoma (PDAC). Experimental design Using a KPC-organoid derived model of PDAC, we obtained autoradiographic images of the tumor distribution…	[Fanchon, Louise M.; Russell, James; O'Donoghue, Isabella; Humm, John L.] Mem Sloan Kettering Canc Ctr, Dept Med Phys, New York, NY 10021 USA; [Pillarsetty, Nagavarakishore; Gangangari, Kishore] Mem Sloan Kettering Canc Ctr, Dept Radiol, 1275 York Ave, New York, NY 10021 USA; [Gangangari, Kishore] CUNY Hunter Coll, Dept Chem, New York, NY 10021 USA; [Yu, Kenneth H.] Mem Sloan Kettering Canc Ctr, …		Humm, JL (通讯作者)，Mem Sloan Kettering Canc Ctr, Dept Med Phys, New York, NY 10021 USA.	hummj@mskcc.org		Fanchon, Louise/0000-0001-7600-1155; Pillarsetty, Naga Vara Kishore/0000-0002-1750-7436	National Institute of Health [R01CA194321]; NIH/NCI cancer Center Support grant [P30 CA008748]	National Institute of Health(United States Department of Health & Human ServicesNational Institutes of Health (NIH) - USA); NIH/NCI cancer Center Support grant	LF, JR, NP, IOD, JLH were supported by the National Institute of Health under grant number R01CA194321 (Principal Investigator: John Humm). The research was supported in part through the NIH/NCI cancer Center Support grant P30 CA008748 (Principal Investigator: Craig B. Thompson). The funders had no role in study design, data collection and analysis, decision to publish, or preparation of the manu…	Alvarellos ML, 2014, PHARMACOGENET GENOM, V24, P564, DOI 10.1097/FPC.0000000000000086; Axente M, 2011, J NUCL MED, V52, P1621, DOI 10.2967/jnumed.111.091595; Baker LA, 2019, METHODS MOL BIOL, V1882, P117, DOI 10.1007/978-1-4939-8879-2_10; Conroy T, 2011, NEW ENGL J MED, V364, P1817, DOI 10.1056/NEJMoa1011923; Courtin A, 2013, PLOS ONE, V8, DOI 10.1371/journal.pone.0067330; Cunningham D, 2009, J C…	27	4	4	1	4	PUBLIC LIBRARY SCIENCE	SAN FRANCISCO	1160 BATTERY STREET, STE 100, SAN FRANCISCO, CA 94111 USA	1932-6203			PLOS ONE	PLoS One	APR 16	2020	15	4
J	Bozzetti, F; Arends, J; Lundholm, K; Micklewright, A; Zurcher, G; Muscaritoli, M				Bozzetti, F.; Arends, J.; Lundholm, K.; Micklewright, A.; Zurcher, G.; Muscaritoli, M.			ESPEN Guidelines on Parenteral Nutrition: Non-surgical oncology	CLINICAL NUTRITION			English	Review						Cachexia; Cancer; Chemotherapy guideline; Clinical practice; Energy expenditure; Evidence-based; Guideline; Glutamine hematopoietic stem cell transplantation; Intravenous nutrition; Malnutrition; Oncology; Parenteral nutrition; Radiotherapy; Chemotherapy; Surgery; Tumor growth; Undernutrition	RESTING ENERGY-EXPENDITURE; ADVANCED CANCER-PATIENTS; ACUTE-PHASE RESPONSE; QUALITY-OF-LIFE; WEIGHT-LOSS; PROGNOSTIC-FACTORS; GASTROINTESTINAL CANCER; LUNG-CANCER; FISH-OIL; PANCREATIC-CANCER	Parenteral nutrition offers the possibility of increasing or ensuring nutrient intake in patients in whom normal food intake is inadequate and enteral nutrition is not feasible, is contraindicated or is not accepted by the patient. These guidelines are intended to provide evidence-based recommendations for the use of parenteral nutrition in cancer patients. They were developed by an interdiscipli…	[Bozzetti, F.] Gen Hosp, Dept Surg, Prato, Italy; [Arends, J.] Univ Freiburg, Dept Med Oncol, Tumor Biol Ctr, Freiburg, Germany; [Lundholm, K.] Univ Gothenburg, Dept Surg, Gothenburg, Sweden; [Micklewright, A.] Univ Hosp NHS Trust, Queens Med Ctr, Dept Nutr & Dietet, Nottingham, England; [Zurcher, G.] Univ Freiburg, Dept Internal Med, D-7800 Freiburg, Germany; [Muscaritoli, M.] Univ Roma La Sapie…		Bozzetti, F (通讯作者)，Gen Hosp, Dept Surg, Prato, Italy.	espenjournals@espen.org	Bozzetti, Federico/AAC-7758-2020; Arends, Jann/AAI-4848-2020	Arends, Jann/0000-0002-5783-9419; Lundholm, Kent/0000-0002-8727-6266				AMBRUS JL, 1975, J MED, V6, P61; Andreyev HJN, 1998, EUR J CANCER, V34, P503, DOI 10.1016/S0959-8049(97)10090-9; ARBEIT JM, 1984, ANN SURG, V199, P292, DOI 10.1097/00000658-198403000-00008; ARIZMENDI AM, 2005, NUTR HOSP, V2, P54; Aslani A, 2000, CANCER-AM CANCER SOC, V88, P796, DOI 10.1002/(SICI)1097-0142(20000215)88:4<796::AID-CNCR10>3.0.CO;2-P; Aviles A, 1995, Arch Med Res, V26, P31; Balkwill F…	160	324	346	2	46	CHURCHILL LIVINGSTONE	EDINBURGH	JOURNAL PRODUCTION DEPT, ROBERT STEVENSON HOUSE, 1-3 BAXTERS PLACE, LEITH WALK, EDINBURGH EH1 3AF, MIDLOTHIAN, SCOTLAND	0261-5614	1532-1983		CLIN NUTR	Clin. Nutr.	AUG	2009	28	4
J	Tisdale, MJ				Tisdale, MJ			Cancer cachexia	LANGENBECKS ARCHIVES OF SURGERY			English	Article						cancer cachexia; proteolysis-inducing factor; muscle wasting; eicosapentaenoic acid; cytokines	TUMOR-NECROSIS-FACTOR; PROTEOLYSIS-INDUCING FACTOR; RAT SKELETAL-MUSCLE; NF-KAPPA-B; UBIQUITIN-PROTEASOME PATHWAY; LIPID-MOBILIZING FACTOR; PLACEBO-CONTROLLED TRIAL; PHASE PROTEIN RESPONSE; PANCREATIC-CANCER; WEIGHT-LOSS	Causative factors. Nutritional supplementation or pharmacological manipulation of appetite are unable to control the muscle atrophy seen in cancer cachexia. This suggests that tumour and/or host factors might be responsible for the depression in protein synthesis and the increase in protein degradation. An increased expression of the ubiquitin-proteasome proteolytic pathway is responsible for the…	Aston Univ, Pharmaceut Sci Res Inst, Birmingham B4 7ET, W Midlands, England		Tisdale, MJ (通讯作者)，Aston Univ, Pharmaceut Sci Res Inst, Birmingham B4 7ET, W Midlands, England.	m.j.tisdale@aston.ac.uk						BARACOS V, 1983, NEW ENGL J MED, V308, P553, DOI 10.1056/NEJM198303103081002; Barber MD, 1999, BRIT J CANCER, V81, P80, DOI 10.1038/sj.bjc.6690654; Barber MD, 2001, NUTR CANCER, V40, P118, DOI 10.1207/S15327914NC402_7; Bing C, 2004, P NATL ACAD SCI USA, V101, P2500, DOI 10.1073/pnas.0308647100; BISHOP JF, 1993, EUR J CANCER, V29A, P814, DOI 10.1016/S0959-8049(05)80415-0; Bodine SC, 2001, SCIENCE,…	67	75	75	0	2	SPRINGER	NEW YORK	233 SPRING STREET, NEW YORK, NY 10013 USA	1435-2443			LANGENBECK ARCH SURG	Langenbecks Arch. Surg.	AUG	2004	389	4
J	Zhou, Y; Ma, YS; Zeng, JG; Duan, LX; Xue, XF; Wang, HS; Lin, T; Liu, ZQ; Zeng, KW; Zhong, Y; Zhang, S; Hu, Q; Liu, M; Zhang, HM; Reed, J; Moses, T; Liu, XY; Huang, P; Qing, ZX; Liu, XB; Tu, PF; Kuang, HH; Zhang, ZH; Osbourn, A; Ro, DK; Shang, Y; Huang, SW				Zhou, Yuan; Ma, Yongshuo; Zeng, Jianguo; Duan, Lixin; Xue, Xiaofeng; Wang, Huaisong; Lin, Tao; Liu, Zhiqiang; Zeng, Kewu; Zhong, Yang; Zhang, Shu; Hu, Qun; Liu, Min; Zhang, Huimin; Reed, James; Moses, Tessa; Liu, Xinyan; Huang, Peng; Qing, Zhixing; Liu, Xiubin; Tu, Pengfei; Kuang, Hanhui; Zhang, Zhonghua; Osbourn, Anne; Ro, Dae-Kyun; Shang, Yi; Huang, Sanwen			Convergence and divergence of bitterness biosynthesis and regulation in Cucurbitaceae	NATURE PLANTS			English	Article							CUCUMIS-SATIVUS L; BIOLOGICAL-ACTIVITIES; PANCREATIC-CANCER; GENE CLUSTERS; GENOME; PLANTS; DOMESTICATION; GEMCITABINE; METABOLISM; WATERMELON	Differentiation of secondary metabolite profiles in closely related plant species provides clues for unravelling biosynthetic pathways and regulatory circuits, an area that is still underinvestigated. Cucurbitacins, a group of bitter and highly oxygenated tetracyclic triterpenes, are mainly produced by the plant family Cucurbitaceae. These compounds have similar structures, but differ in their an…	[Zhou, Yuan; Ma, Yongshuo; Wang, Huaisong; Lin, Tao; Zhong, Yang; Zhang, Shu; Liu, Min; Zhang, Huimin; Liu, Xinyan; Zhang, Zhonghua; Shang, Yi; Huang, Sanwen] Chinese Acad Agr Sci, Inst Vegetables & Flowers, Key Lab Biol & Genet Improvement Hort Crops, Minist Agr,Sinodutch Joint Lab Hort Genom, Beijing 100081, Peoples R China; [Zhou, Yuan; Lin, Tao; Shang, Yi; Huang, Sanwen] Chinese Acad Agr Sci,…		Shang, Y; Huang, SW (通讯作者)，Chinese Acad Agr Sci, Inst Vegetables & Flowers, Key Lab Biol & Genet Improvement Hort Crops, Minist Agr,Sinodutch Joint Lab Hort Genom, Beijing 100081, Peoples R China.; Shang, Y; Huang, SW (通讯作者)，Chinese Acad Agr Sci, Agr Genome Inst Shenzhen, Shenzhen 518124, Peoples R China.	shangyi@caas.cn; huangsanwen@caas.cn	Ke-wu, Zeng/U-6930-2019; Ro, Dae-Kyun/G-9289-2012; Huang, Sanwen/ABE-9053-2020; Zhou, Yuan/J-6908-2017; Moses, Tessa/AAU-7383-2021; Huang, Peng/AAJ-9432-2021; Tu, Peng Fei/E-2089-2018	Ro, Dae-Kyun/0000-0003-1288-5347; Zhou, Yuan/0000-0003-2892-0100; Moses, Tessa/0000-0001-9366-4727; Ma, Yongshuo/0000-0002-0748-2810; Huang, Sanwen/0000-0002-8547-5309; Huang, Peng/0000-0002-8367-8196; Shang, Yi/0000-0001-5795-1198; zhang, zhonghua/0000-0002-1034-227X	National Key R & D Program for Crop Breeding [2016YFD0100307]; National Science Fund for Distinguished Young Scholars [31225025]; National Program on Key Basic Research Projects in China (the 973 Program) [2012CB113900]; leading talents of Guangdong province Program [00201515]; National Natural Science Foundation of China [31322047, 31401886, 31101550, 31672171]; Science and Technology Innovation…	National Key R & D Program for Crop Breeding; National Science Fund for Distinguished Young Scholars(National Natural Science Foundation of China (NSFC)National Science Fund for Distinguished Young Scholars); National Program on Key Basic Research Projects in China (the 973 Program)(National Basic Research Program of China); leading talents of Guangdong province Program; National Natural Science …	We thank J. Ren (Institute of Microbiology, Chinese Academy of Sciences) for providing the NMR assay platform and L. Han (Institute of Biotechnology, Chinese Academy of Agricultural Sciences) for experimental assistance. The CYPs were named according to the alignment made by D. Nelson (http://drnelson. uthsc. edu/cytochromeP450. html). This work was supported by founding from the National Key R &…	Chae L, 2014, SCIENCE, V344, P510, DOI 10.1126/science.1252076; Chaturvedi D, 2010, CHEM SOC REV, V39, P435, DOI 10.1039/b816679j; Chen JC, 2005, NAT PROD REP, V22, P386, DOI 10.1039/b418841c; Chen XP, 2012, ANTI-CANCER DRUG, V23, P777, DOI 10.1097/CAD.0b013e3283541384; DACOSTA CP, 1971, SCIENCE, V172, P1145, DOI 10.1126/science.172.3988.1145; De Luca V, 2012, SCIENCE, V336, P1658, DOI 10.1126/sc…	34	106	126	21	199	NATURE PUBLISHING GROUP	LONDON	MACMILLAN BUILDING, 4 CRINAN ST, LONDON N1 9XW, ENGLAND	2055-026X	2055-0278		NAT PLANTS	Nat. Plants	DEC	2016	2	12
J	Braas, D; Ahler, E; Tam, B; Nathanson, D; Riedinger, M; Benz, MR; Smith, KB; Eilber, FC; Witte, ON; Tap, WD; Wu, H; Christofk, HR				Braas, Daniel; Ahler, Ethan; Tam, Brenna; Nathanson, David; Riedinger, Mirielle; Benz, Matthias R.; Smith, Kathleen B.; Eilber, Fritz C.; Witte, Owen N.; Tap, William D.; Wu, Hong; Christofk, Heather R.			Metabolomics Strategy Reveals Subpopulation of Liposarcomas Sensitive to Gemcitabine Treatment	CANCER DISCOVERY			English	Article							POSITRON-EMISSION-TOMOGRAPHY; SOFT-TISSUE SARCOMAS; DEOXYCYTIDINE KINASE; PANCREATIC-CANCER; METABOLISM; CELLS; PHOSPHORYLATION; REQUIREMENT; ACTIVATION; PROGRAM	Unlike many cancers that exhibit glycolytic metabolism, high-grade liposarcomas often exhibit low 2[18F]fluoro-2-deoxy-d-glucose uptake by positron emission tomography (PET), despite rapid tumor growth. Here, we used liquid chromatography tandem mass spectrometry to identify carbon sources taken up by liposarcoma cell lines derived from xenograft tumors in patients. Interestingly, we found that l…	[Braas, Daniel; Ahler, Ethan; Nathanson, David; Smith, Kathleen B.; Eilber, Fritz C.; Witte, Owen N.; Wu, Hong; Christofk, Heather R.] Univ Calif Los Angeles, David Geffen Sch Med, Dept Mol & Med Pharmacol, Los Angeles, CA 90095 USA; [Riedinger, Mirielle] Univ Calif Los Angeles, David Geffen Sch Med, Dept Microbiol Immunol & Mol Genet, Los Angeles, CA 90095 USA; [Braas, Daniel; Ahler, Ethan; Tam,…		Christofk, HR (通讯作者)，Univ Calif Los Angeles, David Geffen Sch Med, Inst Mol Med, Box 957278, Los Angeles, CA 90095 USA.	hchristofk@mednet.ucla.edu		Christofk, Heather/0000-0002-8662-4425	Damon Runyon Cancer Research Foundation; Searle Scholars Program; NIH [DP2 OD008454-01, P50CA0863062]; Caltech/UCLA Nanosystems Biology Cancer Center [NCI U54 CA151819]; NATIONAL CANCER INSTITUTE [U54CA151819] Funding Source: NIH RePORTER; OFFICE OF THE DIRECTOR, NATIONAL INSTITUTES OF HEALTH [DP2OD008454] Funding Source: NIH RePORTER	Damon Runyon Cancer Research Foundation; Searle Scholars Program; NIH(United States Department of Health & Human ServicesNational Institutes of Health (NIH) - USA); Caltech/UCLA Nanosystems Biology Cancer Center; NATIONAL CANCER INSTITUTE(United States Department of Health & Human ServicesNational Institutes of Health (NIH) - USANIH National Cancer Institute (NCI)); OFFICE OF THE DIRECTOR, NATION…	H.R. Christofk is a Damon Runyon-Rachleff Innovation Awardee supported (in part) by the Damon Runyon Cancer Research Foundation, the Searle Scholars Program, the NIH Director's New Innovator Award (DP2 OD008454-01), and the Caltech/UCLA Nanosystems Biology Cancer Center (NCI U54 CA151819). This work was supported in part by the NIH (P50CA0863062 to H. Wu and F.C. Eilber).	Amsailale R, 2012, BIOCHEM PHARMACOL, V84, P43, DOI 10.1016/j.bcp.2012.03.022; Costantino CL, 2009, CANCER RES, V69, P4567, DOI 10.1158/0008-5472.CAN-09-0371; Crago AM, 2011, CURR OPIN ONCOL, V23, P373, DOI 10.1097/CCO.0b013e32834796e6; Dang CV, 2012, CELL, V149, P22, DOI 10.1016/j.cell.2012.03.003; DeBerardinis RJ, 2008, CURR OPIN GENET DEV, V18, P54, DOI 10.1016/j.gde.2008.02.003; DeBerardinis …	30	24	24	1	13	AMER ASSOC CANCER RESEARCH	PHILADELPHIA	615 CHESTNUT ST, 17TH FLOOR, PHILADELPHIA, PA 19106-4404 USA	2159-8274	2159-8290		CANCER DISCOV	Cancer Discov.	DEC	2012	2	12
J	FABRIS, C; BASSO, DA; LEANDRO, G; MEGGIATO, T; ELBA, S; PANOZZO, MP; DELFAVERO, G; FOGAR, P; DIMARIO, F; NACCARATO, R				FABRIS, C; BASSO, DA; LEANDRO, G; MEGGIATO, T; ELBA, S; PANOZZO, MP; DELFAVERO, G; FOGAR, P; DIMARIO, F; NACCARATO, R			SERUM CA-19-9 AND ALPHA-FETOPROTEIN LEVELS IN PRIMARY HEPATOCELLULAR-CARCINOMA AND LIVER-CIRRHOSIS	CANCER			English	Article							CA 19-9 ASSAY; CARCINOEMBRYONIC ANTIGEN; DIFFERENTIAL-DIAGNOSIS; PANCREATIC ADENOCARCINOMA; TUMOR-MARKER; DISEASES; CANCER; CA19-9; JUICE	Serum CA 19-9 and alpha-fetoprotein (AFP) levels were determined in 211 patients with liver cirrhosis and 27 with primary hepatocellular carcinoma (HCC) associated with liver cirrhosis. This was done to determine the usefulness of CA 19-9 level with respect to AFP level in distinguishing between these two illnesses, and to assess the influence of some clinical and biochemical variables on these t…	UNIV PADUA, IST MED INTERNA, CATTEDRA MALATTIE APPARATO DIGERENTE, VIA GIUSTINIANI 2, I-35100 PADUA, ITALY; IST RICOVERO & CURA CARATTERE SCI SPECIALIZZATO GA, CASTELLANA GROTTE, ITALY				Basso, Daniela/J-7855-2016	Basso, Daniela/0000-0001-8745-6171; Leandro, Gioacchino/0000-0001-6624-4532				ANDRIULLI A, 1986, DIGESTION, V33, P26, DOI 10.1159/000199271; CHEN DS, 1984, GASTROENTEROLOGY, V86, P1404; DELVILLANO BC, 1983, CLIN CHEM, V29, P549; FARINI R, 1985, EUR J CANCER CLIN ON, V21, P429, DOI 10.1016/0277-5379(85)90032-X; GUPTA MK, 1985, CANCER, V56, P277, DOI 10.1002/1097-0142(19850715)56:2<277::AID-CNCR2820560213>3.0.CO;2-M; HEPTNER G, 1986, HEPATO-GASTROENTEROL, V33, P140; JALANKO …	25	28	29	0	4	WILEY-BLACKWELL	HOBOKEN	111 RIVER ST, HOBOKEN 07030-5774, NJ USA	0008-543X	1097-0142		CANCER-AM CANCER SOC	Cancer	OCT 15	1991	68	8
J	Harder, FN; Jungmann, F; Kaissis, GA; Lohofer, FK; Ziegelmayer, S; Havel, D; Quante, M; Reichert, M; Schmid, RM; Demir, IE; Friess, H; Wildgruber, M; Siveke, J; Muckenhuber, A; Steiger, K; Weichert, W; Rauscher, I; Eiber, M; Makowski, MR; Braren, RF				Harder, Felix N.; Jungmann, Friederike; Kaissis, Georgios A.; Lohoefer, Fabian K.; Ziegelmayer, Sebastian; Havel, Daniel; Quante, Michael; Reichert, Maximillian; Schmid, Roland M.; Demir, Ihsan Ekin; Friess, Helmut; Wildgruber, Moritz; Siveke, Jens; Muckenhuber, Alexander; Steiger, Katja; Weichert, Wilko; Rauscher, Isabel; Eiber, Matthias; Makowski, Marcus R.; Braren, Rickmer F.			[F-18]FDG PET/MRI enables early chemotherapy response prediction in pancreatic ductal adenocarcinoma	EJNMMI RESEARCH			English	Article						PDAC; PET; MRI; Chemotherapy; Response prediction	POSITRON-EMISSION-TOMOGRAPHY; METABOLIC TUMOR VOLUME; PACLITAXEL PLUS GEMCITABINE; NEOADJUVANT CHEMORADIATION; 2ND-LINE TREATMENT; CANCER; PET; THERAPY; FOLFIRINOX; MULTICENTER	Purpose In this prospective exploratory study, we evaluated the feasibility of [F-18]fluorodeoxyglucose ([F-18]FDG) PET/MRI-based chemotherapy response prediction in pancreatic ductal adenocarcinoma at two weeks upon therapy onset. Material and methods In a mixed cohort, seventeen patients treated with chemotherapy in neoadjuvant or palliative intent were enrolled. All patients were imaged by [F-…	[Harder, Felix N.; Jungmann, Friederike; Kaissis, Georgios A.; Lohoefer, Fabian K.; Ziegelmayer, Sebastian; Havel, Daniel; Makowski, Marcus R.; Braren, Rickmer F.] Tech Univ Munich, Inst Diagnost & Intervent Radiol, Sch Med, Munich, Germany; [Kaissis, Georgios A.] Imperial Coll Sci Technol & Med, Fac Engn, Dept Comp, London SW7 2AZ, England; [Quante, Michael] Freiburg Univ Hosp, Fac Med, Internal…		Braren, RF (通讯作者)，Tech Univ Munich, Inst Diagnost & Intervent Radiol, Sch Med, Munich, Germany.; Braren, RF (通讯作者)，German Canc Consortium DKTK, Partner Site Munich, Munich, Germany.	rbraren@tum.de	Siveke, Jens/AAQ-6170-2021		German Research Foundation (DFG) [SFB1321, SFB824]; German Cancer Consortium (DKTK); Technical University Clinician Scientist Program [H14]; Projekt DEAL	German Research Foundation (DFG)(German Research Foundation (DFG)); German Cancer Consortium (DKTK); Technical University Clinician Scientist Program; Projekt DEAL	Open Access funding enabled and organized by Projekt DEAL. R.F.B., G.A.K and M.E. received funding from the German Research Foundation (DFG) SFB824, Project C6 and from the German Cancer Consortium (DKTK). M.R. and R.M.S received funding from the German Research Foundation (DFG) SFB1321. G.A.K. received funding from the Technical University Clinician Scientist Program (Grant reference H14).	Attenberger U, 2015, ABDOM IMAGING, V40, P1374, DOI 10.1007/s00261-015-0455-3; Aung KL, 2018, CLIN CANCER RES, V24, P1344, DOI 10.1158/1078-0432.CCR-17-2994; Braren RF., 2020, ACAD RADIOL; Burris HA, 1997, J CLIN ONCOL, V15, P2403, DOI 10.1200/JCO.1997.15.6.2403; Chen BB, 2016, EUR J NUCL MED MOL I, V43, P1753, DOI 10.1007/s00259-016-3356-y; Choi H, 2008, ONCOLOGIST, V13, P4, DOI 10.1634/theoncol…	59	0	0	2	7	SPRINGER	NEW YORK	ONE NEW YORK PLAZA, SUITE 4600, NEW YORK, NY, UNITED STATES	2191-219X			EJNMMI RES	EJNMMI Res.	JUL 28	2021	11	1
J	Tarnowski, M; Malinowski, D; Safranow, K; Dziedziejko, V; Pawlik, A				Tarnowski, Maciej; Malinowski, Damian; Safranow, Krzysztof; Dziedziejko, Violetta; Pawlik, Andrzej			HNF1B, TSPAN8 and NOTCH2 gene polymorphisms in women with gestational diabetes	JOURNAL OF MATERNAL-FETAL & NEONATAL MEDICINE			English	Article						Gestational diabetes; polymorphism; HNF1B; TSPAN8; NOTCH2	PROSTATE-CANCER RISK; COMMON VARIANTS; INSULIN SENSITIVITY; ENDOMETRIAL CANCER; FATTY-ACIDS; BETA-CELLS; TYPE-2; ASSOCIATION; LOCI; HYPERGLYCEMIA	Purpose: To investigate genes involved in pancreatic beta cell function, insulin production and glucose metabolism that may predispose to gestational diabetes mellitus (GDM). Methods: The study group consisted of 204 women with GDM and 207 women with normal glucose tolerance (NGT). The following polymorphisms were genotyped for each patient: HNF1B rs4430796, TSPAN8 rs7961581 and NOTCH2 rs10923931…	[Tarnowski, Maciej; Malinowski, Damian; Pawlik, Andrzej] Pomeranian Med Univ, Dept Physiol, Powstancow Wlkp 72, PL-70111 Szczecin, Poland; [Safranow, Krzysztof; Dziedziejko, Violetta] Pomeranian Med Univ, Dept Biochem & Med Chem, Szczecin, Poland		Pawlik, A (通讯作者)，Pomeranian Med Univ, Dept Physiol, Powstancow Wlkp 72, PL-70111 Szczecin, Poland.	pawand@poczta.onet.pl	Malinowski, Damian/M-1455-2014; Safranow, Krzysztof/B-5127-2015; Dziedziejko, Violetta V./A-7626-2015; Tarnowski, Maciej/J-6292-2014	Malinowski, Damian/0000-0001-8393-9627; Safranow, Krzysztof/0000-0001-9415-2758; Dziedziejko, Violetta V./0000-0003-4809-415X; Tarnowski, Maciej/0000-0002-3869-5077; Pawlik, Andrzej/0000-0001-6557-1208				Barbour LA, 2007, DIABETES CARE, V30, pS112, DOI 10.2337/dc07-s202; Body-Bechou D, 2014, PRENATAL DIAG, V34, P90, DOI 10.1002/pd.4264; Bomba-Opon D, 2006, NEUROENDOCRINOL LETT, V27, P277; Bonnycastle LL, 2006, DIABETES, V55, P2534, DOI 10.2337/db06-0178; De Vas MG, 2015, DEVELOPMENT, V142, P871, DOI 10.1242/dev.110759; Fu YP, 2010, MOL CANCER, V9, DOI 10.1186/1476-4598-9-113; Gomes JS, 2016, GENE…	40	5	5	0	3	TAYLOR & FRANCIS LTD	ABINGDON	2-4 PARK SQUARE, MILTON PARK, ABINGDON OR14 4RN, OXON, ENGLAND	1476-7058	1476-4954		J MATERN-FETAL NEO M	J. Matern.-Fetal Neonatal Med.		2018	31	7
J	Tan, LX; Cho, KJ; Kattan, WE; Garrido, CM; Zhou, Y; Neupane, P; Capon, RJ; Hancock, JF				Tan, Lingxiao; Cho, Kwang-Jin; Kattan, Walaa E.; Garrido, Christian M.; Zhou, Yong; Neupane, Pratik; Capon, Robert J.; Hancock, John F.			Acylpeptide hydrolase is a novel regulator of KRAS plasma membrane localization and function	JOURNAL OF CELL SCIENCE			English	Article						KRAS; Acylpeptide hydrolase; Recycling endosome; Oxanthroquinone; Plasma membrane; Sphingomyelin metabolism	OXIDIZED PROTEIN HYDROLASE; SMALL-MOLECULE INHIBITION; RAS PROTEINS; K-RAS; PROTEASOME; TRAFFICKING; CANCER; PALMITOYLATION; NANOCLUSTERS; ENDOSOMES	The primary site for KRAS signaling is the inner leaflet of the plasma membrane (PM). We previously reported that oxanthroquinone G01 (G01) inhibited KRAS PM localization and blocked KRAS signaling. In this study, we identified acylpeptide hydrolase (APEH) as a molecular target of G01. APEH formed a stable complex with biotinylated G01, and the enzymatic activity of APEH was inhibited by G01. APE…	[Tan, Lingxiao; Kattan, Walaa E.; Zhou, Yong; Hancock, John F.] Univ Texas Hlth Sci Ctr Houston, Dept Integrat Biol & Pharmacol, McGovern Med Sch, Houston, TX 77030 USA; [Cho, Kwang-Jin; Garrido, Christian M.] Wright State Univ, Dept Biochem & Mol Biol, Boonshoft Sch Med, Dayton, OH 45435 USA; [Neupane, Pratik; Capon, Robert J.] Univ Queensland, Inst Mol Biosci, Div Chem & Struct Biol, St Lucia, …		Hancock, JF (通讯作者)，Univ Texas Hlth Sci Ctr Houston, Dept Integrat Biol & Pharmacol, McGovern Med Sch, Houston, TX 77030 USA.	john.f.hancock@uth.tmc.edu	Cho, Kwang-jin/AAI-4923-2020	Hancock, John/0000-0003-0542-4710; Kattan, Walaa/0000-0002-0599-9744; Zhou, Yong/0000-0002-0214-8151; Tan, Lingxiao/0000-0001-9758-891X	Cancer Prevention and Research Institute of Texas (CPRIT) [RP170233]; National Cancer Institute [R00CA188593]	Cancer Prevention and Research Institute of Texas (CPRIT); National Cancer Institute(United States Department of Health & Human ServicesNational Institutes of Health (NIH) - USANIH National Cancer Institute (NCI))	This work was supported by grants from the Cancer Prevention and Research Institute of Texas (CPRIT; RP170233 to J.F.H.) and the National Cancer Institute (R00CA188593 to K.-J.C.). Deposited in PMC for release after 12 months.	Aits S, 2013, J CELL SCI, V126, P1905, DOI 10.1242/jcs.091181; Bergamo P, 2016, EUR J NUTR, V55, P729, DOI 10.1007/s00394-015-0893-2; Berndtsson M, 2009, INT J CANCER, V124, P1463, DOI 10.1002/ijc.24004; Cho KJ, 2016, MOL CELL BIOL, V36, P363, DOI 10.1128/MCB.00719-15; Cho KJ, 2012, J BIOL CHEM, V287, P43573, DOI 10.1074/jbc.M112.424457; Cox AD, 2014, NAT REV DRUG DISCOV, V13, P828, DOI 10.1038/n…	57	9	9	1	2	COMPANY BIOLOGISTS LTD	CAMBRIDGE	BIDDER BUILDING, STATION RD, HISTON, CAMBRIDGE CB24 9LF, ENGLAND	0021-9533	1477-9137		J CELL SCI	J. Cell Sci.	AUG	2019	132	15
J	Sun, M; Kraus, WL				Sun, Miao; Kraus, W. Lee			From Discovery to Function: The Expanding Roles of Long NonCoding RNAs in Physiology and Disease	ENDOCRINE REVIEWS			English	Review							STEROID-RECEPTOR RNA; X-CHROMOSOME INACTIVATION; REPRESSIVE COMPLEX 2; SKELETAL-MUSCLE DIFFERENTIATION; NATURAL ANTISENSE TRANSCRIPT; GENOME-WIDE IDENTIFICATION; GENE ACTIVATION PROGRAMS; CENTRAL-NERVOUS-SYSTEM; PRADER-WILLI-SYNDROME; PANCREATIC BETA-CELL	Long noncoding RNAs (lncRNAs) are a relatively poorly understood class of RNAs with little or no coding capacity transcribed from a set of incompletely annotated genes. They have received considerable attention in the past few years and are emerging as potentially important players in biological regulation. Here we discuss the evolving understanding of this new class of molecular regulators that …	Univ Texas SW Med Ctr Dallas, Cecil H & Ida Green Ctr Reprod Biol Sci, Lab Signaling & Gene Regulat, Dallas, TX 75390 USA; Univ Texas SW Med Ctr Dallas, Dept Obstet & Gynecol, Div Basic Reprod Biol Res, Dallas, TX 75390 USA		Kraus, WL (通讯作者)，Univ Texas SW Med Ctr Dallas, Cecil H & Ida Green Ctr Reprod Biol Sci, 5323 Harry Hines Blvd, Dallas, TX 75390 USA.	LEE.KRAUS@utsouthwestern.edu			Cancer Prevention and Research Institute of Texas; National Institutes of Health National Institute of Diabetes and Digestive and Kidney Diseases; NATIONAL INSTITUTE OF DIABETES AND DIGESTIVE AND KIDNEY DISEASES [R01DK058110] Funding Source: NIH RePORTER	Cancer Prevention and Research Institute of Texas; National Institutes of Health National Institute of Diabetes and Digestive and Kidney Diseases(United States Department of Health & Human ServicesNational Institutes of Health (NIH) - USANIH National Institute of Diabetes & Digestive & Kidney Diseases (NIDDK)); NATIONAL INSTITUTE OF DIABETES AND DIGESTIVE AND KIDNEY DISEASES(United States Departm…	The lncRNA research in the Kraus lab is supported by grants from the Cancer Prevention and Research Institute of Texas and the National Institutes of Health National Institute of Diabetes and Digestive and Kidney Diseases.	Abdelmohsen K, 2013, AGING CELL; Amaral PP, 2011, NUCLEIC ACIDS RES, V39, pD146, DOI 10.1093/nar/gkq1138; Aprea J, 2013, EMBO J, V32, P3145, DOI 10.1038/emboj.2013.245; Arab K, 2014, MOL CELL, V55, P604, DOI 10.1016/j.molcel.2014.06.031; Askarian-Amiri ME, 2011, RNA, V17, P878, DOI 10.1261/rna.2528811; Badger JH, 1999, MOL BIOL EVOL, V16, P512, DOI 10.1093/oxfordjournals.molbev.a026133; Balik V, …	336	277	304	4	45	ENDOCRINE SOC	WASHINGTON	2055 L ST NW, SUITE 600, WASHINGTON, DC 20036 USA	0163-769X	1945-7189		ENDOCR REV	Endocr. Rev.	FEB	2015	36	1
J	Peterson, CW; Ayer, DE				Peterson, Christopher W.; Ayer, Donald E.			An extended Myc network contributes to glucose homeostasis in cancer and diabetes	FRONTIERS IN BIOSCIENCE-LANDMARK			English	Article						Myc; MondoA; ChREBP; Mlx; Metabolism; Glucose; Glutamine; Glycolysis; Glutaminolysis; Mitochondria; Transcription; Review	THIOREDOXIN-INTERACTING PROTEIN; ELEMENT-BINDING PROTEIN; TUMOR-CELL GROWTH; TRANSCRIPTION FACTOR CHREBP; PANCREATIC BETA-CELLS; C-MYC; INSULIN-RESISTANCE; GENE-EXPRESSION; PYRUVATE-KINASE; OXIDATIVE-PHOSPHORYLATION	The Myc network of transcription factors plays pleiotropic roles in normal and pathological cell function. The canonical Myc network controls how the essential nutrients glucose and glutamine are utilized inside cells. The Myc network carries out this function by upregulating glucose and glutamine transporters and key enzymes in the glycolytic or glutaminolytic pathways. The Myc network also coor…	[Peterson, Christopher W.; Ayer, Donald E.] Univ Utah, Huntsman Canc Inst, Dept Oncol Sci, Salt Lake City, UT 84112 USA		Ayer, DE (通讯作者)，Univ Utah, Huntsman Canc Inst, Dept Oncol Sci, Room 4365,2000 Circle Hope, Salt Lake City, UT 84112 USA.	don.ayer@hci.utah.edu		Ayer, Donald/0000-0002-5595-3269	NIH [GM055668, GM060387, DK084425]; American Diabetes Association [1-10-BS-09]; NATIONAL INSTITUTE OF DIABETES AND DIGESTIVE AND KIDNEY DISEASES [R01DK084425] Funding Source: NIH RePORTER; NATIONAL INSTITUTE OF GENERAL MEDICAL SCIENCES [R01GM060387, R01GM055668] Funding Source: NIH RePORTER	NIH(United States Department of Health & Human ServicesNational Institutes of Health (NIH) - USA); American Diabetes Association(American Diabetes Association); NATIONAL INSTITUTE OF DIABETES AND DIGESTIVE AND KIDNEY DISEASES(United States Department of Health & Human ServicesNational Institutes of Health (NIH) - USANIH National Institute of Diabetes & Digestive & Kidney Diseases (NIDDK)); NATION…	We thank the members of the Ayer lab for comments on the manuscript. The work in DEA's lab is supported by NIH grants GM055668, GM060387, DK084425 and grant 1-10-BS-09 from the American Diabetes Association.	Alvarez CE, 2008, BMC EVOL BIOL, V8, DOI 10.1186/1471-2148-8-222; Artemyev NO, 2008, MOL NEUROBIOL, V37, P44, DOI 10.1007/s12035-008-8015-2; Ayer DE, 1999, TRENDS CELL BIOL, V9, P193, DOI 10.1016/S0962-8924(99)01536-6; BELLOFERNANDEZ C, 1993, P NATL ACAD SCI USA, V90, P7804, DOI 10.1073/pnas.90.16.7804; Biddinger SB, 2006, ANNU REV PHYSIOL, V68, P123, DOI 10.1146/annurev.physiol.68.040104.124723;…	113	35	38	0	12	FRONTIERS IN BIOSCIENCE INC	IRVINE	16471 SCIENTIFIC WAY, IRVINE, CA 92618 USA	1093-9946	1093-4715		FRONT BIOSCI-LANDMRK	Front. Biosci.	JUN 1	2011	16
J	Mitsuuchi, Y; Johnson, SW; Moonblatt, S; Testa, JR				Mitsuuchi, Y; Johnson, SW; Moonblatt, S; Testa, JR			Translocation and activation of AKT2 in response to stimulation by insulin	JOURNAL OF CELLULAR BIOCHEMISTRY			English	Article						AKT2; serine-threonine kinase; oncogene insulin; phosphatidylinositol 3-kinase	GLYCOGEN-SYNTHASE KINASE-3; HUMAN PANCREATIC-CANCER; MOLECULAR-CLONING; PROTEIN-KINASE; ONCOGENE; EXPRESSION; AMPLIFICATION; LOCALIZATION; CARCINOMAS; INHIBITION	The AKT2 oncogene encodes a protein-serine/threonine ki nase that was recently shown to be activated by a variety of growth factors. In addition, we previously showed that AKT2 is abundant in brown fat and skeletal muscle, tissues that are highly insulin responsive and that play a role in glucose metabolism. In this study, we demonstrate that AKT2 is activated in response to stimulation by insuli…	Fox Chase Canc Ctr, Dept Med Oncol, Philadelphia, PA 19111 USA		Testa, JR (通讯作者)，Fox Chase Canc Ctr, Dept Med Oncol, 7701 Burholme Ave, Philadelphia, PA 19111 USA.				NATIONAL CANCER INSTITUTE [P30CA006927] Funding Source: NIH RePORTER; NCI NIH HHS [CA-06927] Funding Source: Medline	NATIONAL CANCER INSTITUTE(United States Department of Health & Human ServicesNational Institutes of Health (NIH) - USANIH National Cancer Institute (NCI)); NCI NIH HHS(United States Department of Health & Human ServicesNational Institutes of Health (NIH) - USANIH National Cancer Institute (NCI))		Ahmed NN, 1997, P NATL ACAD SCI USA, V94, P3627, DOI 10.1073/pnas.94.8.3627; AHMED NN, 1993, ONCOGENE, V8, P1957; Alessi DR, 1997, CURR BIOL, V7, P261, DOI 10.1016/S0960-9822(06)00122-9; Altomare DA, 1998, ONCOGENE, V16, P2407, DOI 10.1038/sj.onc.1201750; ALTOMARE DA, 1995, ONCOGENE, V11, P1055; BELLACOSA A, 1995, INT J CANCER, V64, P280, DOI 10.1002/ijc.2910640412; CHENG JQ, 1992, P NATL ACAD SC…	28	29	29	0	1	WILEY-LISS	NEW YORK	DIV JOHN WILEY & SONS INC, 605 THIRD AVE, NEW YORK, NY 10158-0012 USA	0730-2312			J CELL BIOCHEM	J. Cell. Biochem.	SEP 15	1998	70	4
J	Hayashi, M; Kanno, T				Hayashi, M; Kanno, T			Photodynamic stimulation causes sustained increase in intracellular calcium concentration in cells of small cell lung carcinoma	JAPANESE JOURNAL OF VETERINARY RESEARCH			English	Article						[Ca2+](i); cell injury; chloro-aluminum phthalocyanine sulphonate (AlPcS4); methacholine	RAT PANCREATIC ACINI; ALUMINUM PHTHALOCYANINE SALPC; ENERGY-METABOLISM; THERAPY; CA2+; PERMEABILIZATION; SK-AND-F-96365; OSCILLATION; RECEPTORS; CHANNELS	Photodynamic agents, due to their selective uptake by tumor cells and photon-dependent selective activation, have immense implications for cancer treatment. The present study provided direct evidence that the photon activation of chloro-aluminum phthalocyanine sulphonate (AlPcS4) in the presence of extracellular Ca2+ caused a rapid increase followed by a sustained increase in intracellular concen…	Hokkaido Univ, Fac Vet Med, Dept Biomed Sci, Physiol Lab, Sapporo, Hokkaido 0600818, Japan; Yanaihara Inst Inc, Fujinomiya 4180011, Japan		Hayashi, M (通讯作者)，Hokkaido Univ, Fac Vet Med, Dept Biomed Sci, Physiol Lab, Sapporo, Hokkaido 0600818, Japan.			Hayashi, Mikio/0000-0002-9670-5683				ALLAITH M, 1993, BIOCHEM PHARMACOL, V46, P567, DOI 10.1016/0006-2952(93)90539-9; ALLAITH M, 1994, BRIT J CANCER, V70, P893, DOI 10.1038/bjc.1994.416; BENHUR E, 1991, PHOTOCHEM PHOTOBIOL, V54, P163, DOI 10.1111/j.1751-1097.1991.tb02002.x; BERRIDGE MJ, 1989, NATURE, V341, P197, DOI 10.1038/341197a0; BUSIK J, 1994, BIOMED RES-TOKYO, V15, P155, DOI 10.2220/biomedres.15.155; CODIGNOLA A, 1993, J BIOL …	39	1	1	0	0	HOKKAIDO UNIV	SAPPORO	ED COMMITTEE JAPANESE JOURNAL VETERINARY RES, GRAD SCH VET MED, KITA 18 NISHI 9 KITAKU, SAPPORO, 060-0818, JAPAN	0047-1917			JPN J VET RES	Jpn. J. Vet. Res.	NOV	1998	46	2-3
J	Shelton, DN; Sandoval, IT; Eisinger, A; Chidester, S; Ratnayake, A; Ireland, CM; Jones, DA				Shelton, Dawne N.; Sandoval, Imelda T.; Eisinger, Annie; Chidester, Stephanie; Ratnayake, Anokha; Ireland, Chris M.; Jones, David A.			Up-regulation of CYP26A1 in adenomatous polyposis coli-deficient vertebrates via a WNT-dependent mechanism: Implications for intestinal cell differentiation and colon tumor development	CANCER RESEARCH			English	Article							TRANS-RETINOIC ACID; BREAST-CANCER CELLS; ABERRANT CRYPT FOCI; PROMYELOCYTIC LEUKEMIA; 4-HYDROXYLASE CYP26; INDUCED EXPRESSION; VITAMIN-A; C-MYC; METABOLISM; ZEBRAFISH	Mutations in the adenomatous polyposis coli (APC) tumor suppressor gene seem to underlie the initiation of many colorectal carcinomas. Loss of APC function results in accumulation of beta-catenin and activation of beta-catenin/TCF-dependent transcription. Recent studies have implicated APC in controlling retinoic acid biosynthesis during normal intestinal development through a WNT-independent mec…	Univ Utah, Huntsman Canc Inst, Salt Lake City, UT 84112 USA; Univ Utah, Dept Oncol Sci, Salt Lake City, UT 84112 USA; Univ Utah, Dept Med Chem, Salt Lake City, UT 84112 USA		Jones, DA (通讯作者)，Univ Utah, Huntsman Canc Inst, 2000 Circle Hope, Salt Lake City, UT 84112 USA.	david.jones@hci.utah.edu		Chidester, Stephanie/0000-0003-4163-3480				Abu-Abed S, 2003, DEVELOPMENT, V130, P1449, DOI 10.1242/dev.00357; Abu-Abed SS, 1998, J BIOL CHEM, V273, P2409, DOI 10.1074/jbc.273.4.2409; Arapshian A, 2004, MOL CANCER, V3, DOI 10.1186/1476-4598-3-13; Balmer JE, 2002, J LIPID RES, V43, P1773, DOI 10.1194/jlr.R100015-JLR200; Baltes S, 2004, DEV GROWTH DIFFER, V46, P503; Begemann G, 2001, DEVELOPMENT, V128, P3081; BLANER WS, 1999, RETINOIDS BIOCH…	50	40	44	0	5	AMER ASSOC CANCER RESEARCH	PHILADELPHIA	615 CHESTNUT ST, 17TH FLOOR, PHILADELPHIA, PA 19106-4404 USA	0008-5472			CANCER RES	Cancer Res.	AUG 1	2006	66	15
J	Seong, HA; Manoharan, R; Ha, HJ				Seong, Hyun-A; Manoharan, Ravi; Ha, Hyunjung			Smad proteins differentially regulate obesity-induced glucose and lipid abnormalities and inflammation via class-specific control of AMPK-related kinase MPK38/MELK activity	CELL DEATH & DISEASE			English	Article							PANCREATIC BETA-CELLS; HIGH-FAT DIET; TGF-BETA; DEPENDENT MANNER; SIGNALING PATHWAYS; INSULIN-RESISTANCE; PHOSPHORYLATION; CANCER; MICE; MELK	Smad proteins have been implicated in metabolic processes, but little is known about how they regulate metabolism. Because Smad 2, 3, 4, and 7 have previously been shown to interact with murine protein serine-threonine kinase 38 (MPK38), an AMP-activated protein kinase (AMPK)-related kinase that has been implicated in obesity-associated metabolic defects, we investigated whether Smad proteins reg…	[Seong, Hyun-A; Ha, Hyunjung] Chungbuk Natl Univ, Sch Biol Sci, Dept Biochem, Cheongju 28644, South Korea; [Manoharan, Ravi] Univ Madras, Dept Biochem, Guindy Campus, Madras 600025, Tamil Nadu, India		Ha, HJ (通讯作者)，Chungbuk Natl Univ, Sch Biol Sci, Dept Biochem, Cheongju 28644, South Korea.	hyunha@cbnu.ac.kr	Manoharan, Ravi/AAI-4139-2021	Manoharan, Ravi/0000-0002-3494-2173	National Research Foundation of Korea [2015R1A2A2A01006098, 2012R1A1A3015539]	National Research Foundation of Korea(National Research Foundation of Korea)	This work was supported by a National Research Foundation of Korea Grant (2015R1A2A2A01006098) to H.H. and in part by a National Research Foundation of Korea Grant (2012R1A1A3015539) to H.-A.S.	Berkers CR, 2013, CELL METAB, V18, P617, DOI 10.1016/j.cmet.2013.06.019; Beullens M, 2005, J BIOL CHEM, V280, P40003, DOI 10.1074/jbc.M507274200; Bierie B, 2006, NAT REV CANCER, V6, P506, DOI 10.1038/nrc1926; Bluher M, 2009, J CLIN ENDOCR METAB, V94, P2507, DOI 10.1210/jc.2009-0002; Chang PY, 1996, J BIOL CHEM, V271, P14834, DOI 10.1074/jbc.271.25.14834; Gray D, 2005, CANCER RES, V65, P9751, DOI …	34	17	17	0	0	NATURE PUBLISHING GROUP	LONDON	MACMILLAN BUILDING, 4 CRINAN ST, LONDON N1 9XW, ENGLAND	2041-4889			CELL DEATH DIS	Cell Death Dis.	APR 27	2018	9
J	Kobayashi, N; Okazaki, S; Sampetrean, O; Irie, J; Itoh, H; Saya, H				Kobayashi, Nana; Okazaki, Shogo; Sampetrean, Oltea; Irie, Junichiro; Itoh, Hiroshi; Saya, Hideyuki			CD44 variant inhibits insulin secretion in pancreatic beta cells by attenuating LAT1-mediated amino acid uptake	SCIENTIFIC REPORTS			English	Article							TRANSPORTER 1 LAT1; SYSTEM L; HIGH EXPRESSION; HEAVY-CHAIN; CANCER; APOPTOSIS; MTOR; ASSOCIATION; HYALURONAN; METABOLISM	CD44 variant (CD44v) contributes to cancer stemness by stabilizing the xCT subunit of system xc(-) and thereby promoting its glutamate-cystine antiporter activity. CD44 has also been implicated in autoimmune insulitis and inflammation in diabetic islets, but whether CD44v regulates insulin secretion has remained unclear. Here we show that CD44v inhibits insulin secretion by attenuating amino acid…	[Kobayashi, Nana; Okazaki, Shogo; Sampetrean, Oltea; Saya, Hideyuki] Keio Univ, Inst Adv Med Res, Div Gene Regulat, Sch Med, Tokyo 1608582, Japan; [Kobayashi, Nana; Irie, Junichiro; Itoh, Hiroshi] Keio Univ, Div Endocrinol Metab & Nephrol, Dept Internal Med, Sch Med, Tokyo 1608582, Japan		Saya, H (通讯作者)，Keio Univ, Inst Adv Med Res, Div Gene Regulat, Sch Med, Tokyo 1608582, Japan.	hsaya@a5.keio.jp	Irie, Junichiro/H-7795-2019; Sampetrean, Oltea/J-5943-2013	Irie, Junichiro/0000-0003-2662-4121; Sampetrean, Oltea/0000-0001-5783-1049; Saya, Hideyuki/0000-0001-6610-1902				BLACHIER F, 1989, ENDOCRINOLOGY, V124, P134, DOI 10.1210/endo-124-1-134; Bogdani M, 2014, DIABETES, V63, P2727, DOI 10.2337/db13-1658; Broer S, 2008, PHYSIOL REV, V88, P249, DOI 10.1152/physrev.00018.2006; Butler AE, 2003, DIABETES, V52, P2304, DOI 10.2337/diabetes.52.9.2304; Butler AE, 2003, DIABETES, V52, P102, DOI 10.2337/diabetes.52.1.102; CHRISTENSEN HN, 1990, PHYSIOL REV, V70, P43, DOI 10.1…	57	11	11	0	6	NATURE PORTFOLIO	BERLIN	HEIDELBERGER PLATZ 3, BERLIN, 14197, GERMANY	2045-2322			SCI REP-UK	Sci Rep	FEB 12	2018	8
J	Hu, XK; Rao, SS; Tan, YJ; Yin, H; Luo, MJ; Wang, ZX; Zhou, JH; Hong, CG; Luo, ZW; Du, W; Wu, B; Yan, ZQ; He, ZH; Liu, ZZ; Cao, J; Wang, Y; Situ, WY; Liu, HM; Huang, J; Wang, YY; Xia, K; Qian, YX; Zhang, Y; Yue, T; Liu, YW; Zhang, HQ; Tang, SY; Chen, CY; Xe, H				Hu, Xiong-Ke; Rao, Shan -Shan; Tan, Yi-Juan; Yin, Hao; Luo, Ming-Jie; Wang, Zhen-Xing; Zhou, Jin-Hua; Hong, Chun-Gu; Luo, Zhong-Wei; Du, Wei; Wu, Ben; Yan, Zi-Qi; He, Ze-Hui; Zheng-Zhao, Liu; Cao, Jia; Wang, Yang; Situ, Wei-Yi; Liu, Hao-Ming; Huang, Jie; Wang, Yi-Yi; Xia, Kun; Qian, Yu-Xuan; Zhang, Yan; Yue, Tao; Liu, Yi-Wei; Zhang, Hong-Qi; Tang, Si -Yuan; Chen, Chun-Yuan; Xe, Hui			Fructose-coated Angstrom silver inhibits osteosarcoma growth and metastasis via promoting ROS-dependent apoptosis through the alteration of glucose metabolism by inhibiting PDK	THERANOSTICS			English	Article						Angstrom-scale silver particles; osteosarcoma; reactive oxygen species; glucose metabolism; pyruvate dehydrogenase kinase	CANCER-CELLS; NANOPARTICLES; CISPLATIN; TUMOR; CHEMOTHERAPY; THERAPY; MITOCHONDRIA; CLEARANCE	Osteosarcoma is a common malignant bone cancer easily to metastasize. Much safer and more efficient strategies are still needed to suppress osteosarcoma growth and lung metastasis. We recently presented a pure physical method to fabricate Angstrom-scale silver particles (AgAPs) and determined the anti-tumor efficacy of fructose-coated AgAPs (F-AgAPs) against lung and pancreatic cancer. Our study …	[Hu, Xiong-Ke; Tan, Yi-Juan; Yin, Hao; Wang, Zhen-Xing; Luo, Zhong-Wei; Du, Wei; Wu, Ben; Yan, Zi-Qi; He, Ze-Hui; Zheng-Zhao, Liu; Cao, Jia; Liu, Hao-Ming; Huang, Jie; Wang, Yi-Yi; Xia, Kun; Qian, Yu-Xuan; Yue, Tao; Chen, Chun-Yuan; Xe, Hui] Cent South Univ, Xiangya Hosp, Dept Orthoped, Changsha 410008, Hunan, Peoples R China; [Hu, Xiong-Ke; Rao, Shan -Shan; Tan, Yi-Juan; Yin, Hao; Wang, Zhen-Xin…		Chen, CY; Xe, H (通讯作者)，Cent South Univ, Xiangya Hosp, Dept Orthoped, Changsha 410008, Hunan, Peoples R China.; Chen, CY; Xe, H (通讯作者)，Cent South Univ, Xiangya Hosp, Movement Syst Injury & Repair Res Ctr, Changsha 410008, Hunan, Peoples R China.; Chen, CY; Xe, H (通讯作者)，Cent South Univ, Xiangya Hosp, Amcan Pharmaceut Biotechnol Co Ltd Joint Res Ctr, Changsha 410008, Hunan, Peoples R China.; Xe, H (…	chency19@csu.edu.cn; huixie@csu.edu.cn	Chen, Chun-Yuan/T-1367-2017	Chen, Chun-Yuan/0000-0001-7808-533X; Liu, Zheng-Zhao/0000-0003-0659-2775; XIE, HUI/0000-0002-8526-2637	Special Funding for the Construction of Innovative Provinces in Hunan [2019SK2301, 2020SK3002]; National Natural Science Foundation of China [81670807, 81871822, 81522012, 81702237, 81701383, 81801395]; Non-profit Central Research Institute Fund of Chinese Academy of Medical Sciences [2019-RC-HL-024]; Science and Technology Plan Project of Hunan Province [2017XK2039, 2018RS3029]; Innovation Drive…	Special Funding for the Construction of Innovative Provinces in Hunan; National Natural Science Foundation of China(National Natural Science Foundation of China (NSFC)); Non-profit Central Research Institute Fund of Chinese Academy of Medical Sciences; Science and Technology Plan Project of Hunan Province; Innovation Driven Project of Central South University; Youth Foundation of Xiangya Hospital…	This work was supported by the Special Funding for the Construction of Innovative Provinces in Hunan (Grant Nos. 2019SK2301, 2020SK3002), the National Natural Science Foundation of China (Grant Nos. 81670807, 81871822, 81522012, 81702237, 81701383, 81801395), the Non-profit Central Research Institute Fund of Chinese Academy of Medical Sciences (Grant No. 2019-RC-HL-024), the Science and Technolog…	AshaRani PV, 2009, ACS NANO, V3, P279, DOI 10.1021/nn800596w; Azizi M, 2017, SCI REP-UK, V7, DOI 10.1038/s41598-017-05461-3; Barreto JA, 2011, ADV MATER, V23, pH18, DOI 10.1002/adma.201100140; Bartucci M, 2011, CLIN CANCER RES, V17, P6185, DOI 10.1158/1078-0432.CCR-11-1232; Behnam MA, 2018, ADV PHARM BULL, V8, P49, DOI 10.15171/apb.2018.006; Bonnet S, 2007, CANCER CELL, V11, P37, DOI 10.1016/j.cc…	58	16	16	5	25	IVYSPRING INT PUBL	LAKE HAVEN	PO BOX 4546, LAKE HAVEN, NSW 2263, AUSTRALIA	1838-7640			THERANOSTICS	Theranostics		2020	10	17
J	Chakraborty, D; Mukherjee, A; Sikdar, S; Paul, A; Ghosh, S; Khuda-Bukhsh, AR				Chakraborty, Debrup; Mukherjee, Avinaba; Sikdar, Sourav; Paul, Avijit; Ghosh, Samrat; Khuda-Bukhsh, Anisur Rahman			[6]-Gingerol isolated from ginger attenuates sodium arsenite induced oxidative stress and plays a corrective role in improving insulin signaling in mice	TOXICOLOGY LETTERS			English	Article						Sodium arsenite; [6]-Gingerol; Oxidative stress; Hyperglycemia; GLUT4; Insulin signaling	SKIN-CANCER; METABOLISM; ACID; INHIBITION; POTENTIALS; EXPOSURE; SYSTEM; REMEDY; MOUSE; CELLS	Arsenic toxicity induces type 2 diabetes via stress mediated pathway. In this study, we attempt to reveal how sodium arsenite (iAs) could induce stress mediated impaired insulin signaling in mice and if an isolated active fraction of ginger, [6]-gingerol could attenuate the iAs intoxicated hyperglycemic condition of mice and bring about improvement in their impaired insulin signaling. [6]-Gingero…	[Chakraborty, Debrup; Mukherjee, Avinaba; Sikdar, Sourav; Paul, Avijit; Ghosh, Samrat; Khuda-Bukhsh, Anisur Rahman] Univ Kalyani, Dept Zool, Cytogenet & Mol Biol Lab, Kalyani 741235, W Bengal, India		Khuda-Bukhsh, AR (通讯作者)，Univ Kalyani, Dept Zool, Cytogenet & Mol Biol Lab, Kalyani 741235, W Bengal, India.	khudabukhsh_48@rediffmail.com	MUKHERJEE, AVINABA/Y-4864-2019		Boiron Laboratories, Lyon, France	Boiron Laboratories, Lyon, France	The authors are grateful to Boiron Laboratories, Lyon, France for partial financial support of the work. Sincere thanks are due to Dr. N. Boujedaini, Boiron Laboratories, for her encouragements. The authors are thankful to Dr. P.K. Das, Former Director, Central Vector Control Research Centre, Puducherry, India for critically going through the manuscript.	AEBI H, 1984, METHOD ENZYMOL, V105, P121; Ali BH, 2008, FOOD CHEM TOXICOL, V46, P409, DOI 10.1016/j.fct.2007.09.085; Banerjee P, 2007, J VET MED A, V54, P370, DOI 10.1111/j.1439-0442.2007.00945.x; Belon P, 2006, EVID-BASED COMPL ALT, V3, P99, DOI 10.1093/ecam/nek013; Benzie IFF, 1999, METHOD ENZYMOL, V299, P15; Bhattacharyya SS, 2009, EUR J PHARMACOL, V614, P128, DOI 10.1016/j.ejphar.2009.04.015;…	49	85	98	1	36	ELSEVIER IRELAND LTD	CLARE	ELSEVIER HOUSE, BROOKVALE PLAZA, EAST PARK SHANNON, CO, CLARE, 00000, IRELAND	0378-4274	1879-3169		TOXICOL LETT	Toxicol. Lett.	APR 5	2012	210	1
J	Sun, DL; Poddar, S; Pan, RD; Rosser, EW; Abt, ER; Van Valkenburgh, J; Le, TM; Lok, V; Hernandez, SP; Song, J; Li, J; Turlik, A; Chen, XH; Cheng, CA; Chen, W; Mona, CE; Stuparu, AD; Vergnes, L; Reue, K; Damoiseaux, R; Zink, JI; Czernin, J; Donahue, TR; Houk, KN; Jung, ME; Radu, CG				Sun, Daniel L.; Poddar, Soumya; Pan, Roy D.; Rosser, Ethan W.; Abt, Evan R.; Van Valkenburgh, Juno; Le, Thuc M.; Lok, Vincent; Hernandez, Selena P.; Song, Janet; Li, Joanna; Turlik, Aneta; Chen, Xiaohong; Cheng, Chi-An; Chen, Wei; Mona, Christine E.; Stuparu, Andreea D.; Vergnes, Laurent; Reue, Karen; Damoiseaux, Robert; Zink, Jeffrey I.; Czernin, Johannes; Donahue, Timothy R.; Houk, Kendall N.; …			Isoquinoline thiosemicarbazone displays potent anticancer activity with in vivo efficacy against aggressive leukemias	RSC MEDICINAL CHEMISTRY			English	Article							TRIAPINE 3-AMINOPYRIDINE-2-CARBOXALDEHYDE THIOSEMICARBAZONE; DI-2-PYRIDYLKETONE 4,4-DIMETHYL-3-THIOSEMICARBAZONE DP44MT; RIBONUCLEOTIDE REDUCTASE; IRON CHELATORS; GENOMIC INSTABILITY; ANTITUMOR AGENTS; COPPER-COMPLEXES; CARCINOSTATIC ACTIVITY; ANTILEUKEMIC ACTIVITY; MYELOID-LEUKEMIA	A potent class of isoquinoline-based alpha-N-heterocyclic carboxaldehyde thiosemicarbazone (HCT) compounds has been rediscovered; based upon this scaffold, three series of antiproliferative agents were synthesized through iterative rounds of methylation and fluorination modifications, with anticancer activities being potentiated by physiologically relevant levels of copper. The lead compound, HCT…	[Sun, Daniel L.; Poddar, Soumya; Pan, Roy D.; Rosser, Ethan W.; Abt, Evan R.; Van Valkenburgh, Juno; Le, Thuc M.; Lok, Vincent; Song, Janet; Li, Joanna; Mona, Christine E.; Stuparu, Andreea D.; Czernin, Johannes; Donahue, Timothy R.; Radu, Caius G.] Univ Calif Los Angeles, Dept Mol & Med Pharmacol, Los Angeles, CA 90095 USA; [Sun, Daniel L.; Poddar, Soumya; Pan, Roy D.; Rosser, Ethan W.; Abt, Eva…		Radu, CG (通讯作者)，Univ Calif Los Angeles, Dept Mol & Med Pharmacol, Los Angeles, CA 90095 USA.; Radu, CG (通讯作者)，Univ Calif Los Angeles, Ahmanson Translat Imaging Div, Los Angeles, CA 90095 USA.; Jung, ME (通讯作者)，Univ Calif Los Angeles, Dept Chem & Biochem, Los Angeles, CA 90095 USA.	jung@chem.ucla.edu; cradu@mednet.ucla.edu	Chen, Wei/M-4793-2019; Cheng, Chi-An/AAD-7706-2022; Damoiseaux, Robert/F-1086-2011; Radu, Caius/D-3936-2013	Chen, Wei/0000-0002-2909-3023; Cheng, Chi-An/0000-0002-6657-9137; Damoiseaux, Robert/0000-0002-7611-7534; Lok, Vincent/0000-0001-8704-3174; Turlik, Aneta/0000-0002-0907-8969; Hernandez, Selena/0000-0003-3641-3811; Rosser, Ethan/0000-0003-1060-7634; Pan, Roy/0000-0003-2840-283X; Radu, Caius/0000-0002-9338-5397	National Cancer Institute [R01CA187678-01, 20162965]; National Science Foundation Graduate Research Fellowship Program [DGE-1650504]	National Cancer Institute(United States Department of Health & Human ServicesNational Institutes of Health (NIH) - USANIH National Cancer Institute (NCI)); National Science Foundation Graduate Research Fellowship Program(National Science Foundation (NSF))	We thank Dr. Nagichettiar Satyamurthy for his expert chemistry advice, and Dr. Kym Faull at the Pasarow Mass Spectrometry Laboratory for continued tutelage regarding mass spectrometry. We additionally thank Joseph R. Capri, Anthony E. Cabebe, and Wesley R. Armstrong for their excellent technical assistance. This work was supported by the National Cancer Institute [Grant R01CA187678-01] administer…	AGRAWAL KC, 1976, J MED CHEM, V19, P970, DOI 10.1021/jm00229a023; AGRAWAL KC, 1968, J MED CHEM, V11, P700, DOI 10.1021/jm00310a014; Alvero AB, 2006, J SOC GYNECOL INVEST, V13, P145, DOI 10.1016/j.jsgi.2005.11.004; Belle C, 2002, INORG CHEM, V41, P479, DOI 10.1021/ic010534g; Beraldo H, 2004, MINI-REV MED CHEM, V4, P31, DOI 10.2174/1389557043487484; Boulos N, 2011, BLOOD, V117, P3585, DOI 10.1182/b…	83	2	2	0	8	ROYAL SOC CHEMISTRY	CAMBRIDGE	THOMAS GRAHAM HOUSE, SCIENCE PARK, MILTON RD, CAMBRIDGE CB4 0WF, CAMBS, ENGLAND		2632-8682		RSC MED CHEM	RSC Med. Chem.	MAR 1	2020	11	3
J	Nakajima, K; Ito, E; Ohtsubo, K; Shirato, K; Takamiya, R; Kitazume, S; Angata, T; Taniguchi, N				Nakajima, Kazuki; Ito, Emi; Ohtsubo, Kazuaki; Shirato, Ken; Takamiya, Rina; Kitazume, Shinobu; Angata, Takashi; Taniguchi, Naoyuki			Mass Isotopomer Analysis of Metabolically Labeled Nucleotide Sugars and N- and O-Glycans for Tracing Nucleotide Sugar Metabolisms	MOLECULAR & CELLULAR PROTEOMICS			English	Article							BETA-CELL LINE; FLUX ANALYSIS; INSULIN-SECRETION; GLYCOSYLATION; OLIGOSACCHARIDES; GLUCOSAMINE; CHROMATOGRAPHY; BIOSYNTHESIS; 2-EPIMERASE; PATHWAY	Nucleotide sugars are the donor substrates of various glycosyltransferases, and an important building block in N- and O-glycan biosynthesis. Their intercellular concentrations are regulated by cellular metabolic states including diseases such as cancer and diabetes. To investigate the fate of UDP-GlcNAc, we developed a tracing method for UDP-GlcNAc synthesis and use, and GlcNAc utilization using …	[Nakajima, Kazuki; Ito, Emi; Ohtsubo, Kazuaki; Takamiya, Rina; Kitazume, Shinobu; Angata, Takashi; Taniguchi, Naoyuki] RIKEN Max Planck Joint Res Ctr, Global Res Cluster, Syst Glycobiol Res Grp, Dis Glyc Team, Wako, Saitama 3510198, Japan; [Shirato, Ken] Waseda Univ, Fac Human Sci, Lab Physiol Sci, Tokorozawa, Saitama 3591192, Japan		Taniguchi, N (通讯作者)，RIKEN Max Planck Joint Res Ctr, Global Res Cluster, Syst Glycobiol Res Grp, Dis Glyc Team, 2-1 Hirosawa, Wako, Saitama 3510198, Japan.	tani52@wd5.so-net.ne.jp	Taniguchi, Naoyuki/A-7086-2016; Taniguchi, Naoyuki/I-4182-2014	Taniguchi, Naoyuki/0000-0001-5889-5968	Ministry of Education, Culture, Sports, Science and Technology of Japan; [20249018]; [22659067]; [24790301]	Ministry of Education, Culture, Sports, Science and Technology of Japan(Ministry of Education, Culture, Sports, Science and Technology, Japan (MEXT)); ; ;	This work is supported by Grant-in-Aid for Scientific Research (A), 20249018 (to NT), Grant-in-Aid for Challenging Exploratory Research, 22659067, Grant-in-Aid for B, 24790301 (to KN), and by the global COE program (to NT) from the Ministry of Education, Culture, Sports, Science and Technology of Japan.	Berman HK, 1998, BIOCHEMISTRY-US, V37, P4543, DOI 10.1021/bi9726133; Bork K, 2005, FEBS LETT, V579, P5079, DOI 10.1016/j.febslet.2005.08.013; Burleigh SC, 2011, BMC BIOTECHNOL, V11, DOI 10.1186/1472-6750-11-95; Fernandez C, 2008, J PROTEOME RES, V7, P400, DOI 10.1021/pr070547d; Gallinger A., 2011, ANGEW CHEM INT EDIT, V50, P1; Grigorian A, 2007, J BIOL CHEM, V282, P20027, DOI 10.1074/jbc.M7018902…	40	23	23	1	19	AMER SOC BIOCHEMISTRY MOLECULAR BIOLOGY INC	BETHESDA	9650 ROCKVILLE PIKE, BETHESDA, MD 20814-3996 USA	1535-9476	1535-9484		MOL CELL PROTEOMICS	Mol. Cell. Proteomics	SEP	2013	12	9
J	Hassan, W; Noreen, H; Rehman, S; Gul, S; Kamal, MA; Kamdem, JP; Zaman, B; da Rocha, JBT				Hassan, Waseem; Noreen, Hamsa; Rehman, Shakila; Gul, Shehnaz; Kamal, Mohammad Amjad; Kamdem, Jean Paul; Zaman, Bakht; da Rocha, Joao B. T.			Oxidative Stress and Antioxidant Potential of One Hundred Medicinal Plants	CURRENT TOPICS IN MEDICINAL CHEMISTRY			English	Review						Oxidative Stress; Antioxidants; Medicinal Plants; Pro-oxidant; Redox Reaction	IN-VITRO ANTIOXIDANT; CENTRAL-NERVOUS-SYSTEM; HEPATITIS-B-VIRUS; ESSENTIAL OILS; CHEMICAL-COMPOSITION; LIPID-PEROXIDATION; OXYGEN RADICALS; NATIONAL-PARK; DNA-DAMAGE; HEPATOCELLULAR-CARCINOMA	Reactive species are produced in biological system because of redox reactions. The imbalance in pro-oxidant and antioxidant homeostasis leads to the production of toxic reactive oxygen and nitrogen species like hydrogen peroxide, organic peroxides, hydroxyl radicals, superoxide anion and nitric oxide. Inactivation of metabolic enzymes, oxidation of biomolecules and cellular damage are some of the…	[Hassan, Waseem; Noreen, Hamsa; Rehman, Shakila; Gul, Shehnaz; Zaman, Bakht] Univ Peshawar, Inst Chem Sci, Peshawar 25120, Khyber Pakhtunk, Pakistan; [Hassan, Waseem; da Rocha, Joao B. T.] Univ Fed Santa Maria, Dept Bioquim & Biol Mol, Bioquim Toxicol, BR-97105900 Santa Maria, RS, Brazil; [Hassan, Waseem; da Rocha, Joao B. T.] Univ Fed Santa Maria, Programa Posgrad Educ Ciencias Quim Vida & Saude…		Hassan, W; da Rocha, JBT (通讯作者)，Univ Fed Santa Maria, Dept Bioquim & Biol Mol, Bioquim Toxicol, BR-97105900 Santa Maria, RS, Brazil.; Hassan, W; da Rocha, JBT (通讯作者)，Univ Fed Santa Maria, Programa Posgrad Educ Ciencias Quim Vida & Saude, BR-97105900 Santa Maria, RS, Brazil.	Waseem_anw@yahoo.com; jbtrocha@yahoo.com.br	da Rocha, Joao Batista Teixeira/S-6813-2016; Kamal, Mohammad Amjad/J-2918-2014; Rocha, João Batista Teixeira/AAI-5377-2021; Kamdem, Jean Paul/F-2400-2013	da Rocha, Joao Batista Teixeira/0000-0003-3829-0595; Kamal, Mohammad Amjad/0000-0003-0088-0565; Rocha, João Batista Teixeira/0000-0003-3829-0595; Kamdem, Jean Paul/0000-0003-1730-8602	TWAS; CNPq; FUNCAP	TWAS; CNPq(Conselho Nacional de Desenvolvimento Cientifico e Tecnologico (CNPQ)); FUNCAP(Fundacao Cearense de Apoio ao Desenvolvimento Cientifico e Tecnologico (FUNCAP))	The authors cordially appreciate and acknowledge the financial support of TWAS, CNPq and FUNCAP.	Abbasi AM, 2010, INDIAN J TRADIT KNOW, V9, P175; Abdollahi M., 2005, CLIN PRACTICE, V2, P787, DOI [10.2217/14750708.2.5.787, DOI 10.2217/14750708.2.5.787]; Abhipsa V., 2012, CHEM SCI T, V1, P303, DOI [DOI 10.7598/CST2012.182, 10.7598/cst2012.182]; Afonso V, 2007, JOINT BONE SPINE, V74, P324, DOI 10.1016/j.jbspin.2007.02.002; Agarwal A., 2011, OPEN REPROD SCI J, V3, P154; Agrawal S, 2010, ADV NAT …	388	44	47	4	54	BENTHAM SCIENCE PUBL LTD	SHARJAH	EXECUTIVE STE Y-2, PO BOX 7917, SAIF ZONE, 1200 BR SHARJAH, U ARAB EMIRATES	1568-0266	1873-5294		CURR TOP MED CHEM	Curr. Top. Med. Chem.		2017	17	12
J	Zheng, JP; Cheng, G; Li, QY; Jiao, SM; Feng, C; Zhao, XM; Yin, H; Du, YG; Liu, HT				Zheng, Junping; Cheng, Gong; Li, Qiongyu; Jiao, Siming; Feng, Cui; Zhao, Xiaoming; Yin, Heng; Du, Yuguang; Liu, Hongtao			Chitin Oligosaccharide Modulates Gut Microbiota and Attenuates High-Fat-Diet-Induced Metabolic Syndrome in Mice	MARINE DRUGS			English	Article						chitin oligosaccharide; gut microbiota; high-fat diet; insulin resistance; metabolic syndrome	PANCREATIC-ISLET CELLS; CHITOSAN OLIGOSACCHARIDE; FECAL MICROBIOTA; OBESE MICE; DIABETES-MELLITUS; RATS; GLUCOSE; SUPPLEMENTATION; INFLAMMATION; MODEL	Gut microbiota has been proved to be an indispensable link between nutrient excess and metabolic syndrome, and chitin oligosaccharide (NACOS) has displayed therapeutic effects on multiple diseases such as cancer and gastritis. In this study, we aim to confirm whether NACOS can ameliorate high-fat diet (HFD)-induced metabolic syndrome by rebuilding the structure of the gut microbiota community. Ma…	[Zheng, Junping; Zhao, Xiaoming; Yin, Heng] Chinese Acad Sci, Dalian Inst Chem Phys, Liaoning Prov Key Lab Carbohydrates, Dalian 116023, Peoples R China; [Zheng, Junping] Univ Chinese Acad Sci, Beijing 100049, Peoples R China; [Zheng, Junping; Cheng, Gong; Li, Qiongyu; Jiao, Siming; Feng, Cui; Du, Yuguang; Liu, Hongtao] Chinese Acad Sci, Inst Proc Engn, PLA, State Key Lab Biochem Engn, Beijing 10…		Du, YG; Liu, HT (通讯作者)，Chinese Acad Sci, Inst Proc Engn, PLA, State Key Lab Biochem Engn, Beijing 100190, Peoples R China.; Du, YG; Liu, HT (通讯作者)，Chinese Acad Sci, Inst Proc Engn, PLA, Key Lab Biopharmaceut Prod & Formulat Engn, Beijing 100190, Peoples R China.; Liu, HT (通讯作者)，Zhengzhou Inst Emerging Ind Technol, Zhengzhou 450000, Henan, Peoples R China.	junpingzheng2013@163.com; gcheng@ipe.ac.cn; qiongyulee@hotmail.com; smjiao@ipe.ac.cn; cfeng@ipe.ac.cn; zhaoxm@dicp.ac.cn; yinheng@dicp.ac.cn; ygdu@ipe.ac.cn; liuhongtao@ipe.ac.cn	Yin, Heng/AAJ-3890-2020; Zheng, Johny/AAX-8898-2020	Yin, Heng/0000-0001-8193-9236; Zheng, Junping/0000-0002-9134-572X	National Natural Science Foundation of China [31570801, 31500747]; National Programs for High Technology Research and Development (863 Programs) [2014AA093604]	National Natural Science Foundation of China(National Natural Science Foundation of China (NSFC)); National Programs for High Technology Research and Development (863 Programs)(National High Technology Research and Development Program of China)	We are grateful for the support of the National Natural Science Foundation of China (No. 31570801 and No. 31500747), and the National Programs for High Technology Research and Development (863 Programs, 2014AA093604).	Andersson U, 2010, BENEF MICROBES, V1, P189, DOI 10.3920/BM2009.0036; Aranda-Martinez A, 2016, J BASIC MICROB, V56, P1059, DOI 10.1002/jobm.201500775; Arora T, 2017, ISME J, V11, P2035, DOI 10.1038/ismej.2017.70; Azuma K, 2015, J FUNCT BIOMATER, V6, P33, DOI 10.3390/jfb6010033; Blasco-Baque V., 2013, ANNALES PHARMACEUTIQUES FRANCAISES, V71, P34, DOI 10.1016/j.pharma.2012.08.003; Tonucci L, 2017, …	58	41	41	7	53	MDPI	BASEL	ST ALBAN-ANLAGE 66, CH-4052 BASEL, SWITZERLAND	1660-3397			MAR DRUGS	Mar. Drugs	FEB	2018	16	2
J	Pita-Lopez, W; Gomez-Garay, M; Blanco-Labra, A; Aguilera-Barreyro, A; Reis-de Souza, TC; Olvera-Ramirez, A; Ferriz-Martinez, R; Garcia-Gasca, T				Pita-Lopez, Wendoline; Gomez-Garay, Mery; Blanco-Labra, Alejandro; Aguilera-Barreyro, Araceli; Reis-de Souza, Tercia C.; Olvera-Ramirez, Andrea; Ferriz-Martinez, Roberto; Garcia-Gasca, Teresa			Tepary bean (Phaseolus acutifolius) lectin fraction provokes reversible adverse effects on rats' digestive tract	TOXICOLOGY RESEARCH			English	Article						adverse effects; lectins; tepary bean; intestinal integrity; intestinal health; protein digestibility	SMALL-INTESTINE; SOYBEAN AGGLUTININ; PHYTOHEMAGGLUTININ; METABOLISM; BINDING; GROWTH; DAMAGE; RAW	The Tepary bean (Phaseolus acutifolius) lectin fraction (TBLF) exhibits differential cytotoxicity on colon cancer cells and inhibition of early tumorigenesis in the colon (50 mg/kg, three times per week, for 6 weeks). TBLF showed low toxicity with the ability to activate the immune system; however, some adverse effects are the loss in body weight gain, intestinal atrophy, and pancreatic hyperplas…	[Pita-Lopez, Wendoline; Gomez-Garay, Mery; Aguilera-Barreyro, Araceli; Reis-de Souza, Tercia C.; Olvera-Ramirez, Andrea; Ferriz-Martinez, Roberto; Garcia-Gasca, Teresa] Autonomous Univ Queretaro, Fac Nat Sci, Av Ciencias S-N, Juriquilla 76010, Queretaro, Mexico; [Blanco-Labra, Alejandro] CINVESTAV Irapuato, Lab Plant Def Mech, Irapuato 36824, Mexico		Garcia-Gasca, T (通讯作者)，Autonomous Univ Queretaro, Fac Nat Sci, Av Ciencias S-N, Juriquilla 76010, Queretaro, Mexico.	tggasca@uaq.edu.mx		GARCIA-GASCA, TERESA/0000-0002-8793-9963	Consejo Nacional de Ciencia y Tecnologia (CONACYT) Ciencia Basica [CB-2014-01-241181]; Fondo de Fomento a la Investigacion de la UAQ (FOFI-UAQ) y Fondo de Proyectos Especiales de Rectoria (FOPER); CONACYT	Consejo Nacional de Ciencia y Tecnologia (CONACYT) Ciencia Basica(Consejo Nacional de Ciencia y Tecnologia (CONACyT)); Fondo de Fomento a la Investigacion de la UAQ (FOFI-UAQ) y Fondo de Proyectos Especiales de Rectoria (FOPER); CONACYT(Consejo Nacional de Ciencia y Tecnologia (CONACyT))	We thank to Veronica Andrade Portillo for the technical support. This work received financial support from Consejo Nacional de Ciencia y Tecnologia (CONACYT) Ciencia Basica (CB-2014-01-241181), Fondo de Fomento a la Investigacion de la UAQ (FOFI-UAQ) y Fondo de Proyectos Especiales de Rectoria (FOPER). We also thank CONACYT for the fellowship to WPL.	Aderem A, 2000, NATURE, V406, P782, DOI 10.1038/35021228; AOAC, 1990, OFFICIAL METHODS ANA, V15th; Badot JD, 2016, FEMS MICROBIOL LETT, V363, P1; BARDOCZ S, 1995, GUT, V37, P353, DOI 10.1136/gut.37.3.353; Cardinale BJ, 2004, OIKOS, V104, P437, DOI 10.1111/j.0030-1299.2004.13254.x; Casaubon-Huguenin MT, 2004, J AGR FOOD CHEM, V52, P5702, DOI 10.1021/jf0307604; Castillo-Villanueva A, 2005, REV INVE…	40	1	1	0	2	OXFORD UNIV PRESS	OXFORD	GREAT CLARENDON ST, OXFORD OX2 6DP, ENGLAND	2045-452X	2045-4538		TOXICOL RES-UK	Toxicol. Res.	SEP	2020	9	5
J	Kee, AJ; Chagan, J; Chan, JY; Bryce, NS; Lucas, CA; Zeng, J; Hook, J; Treutlein, H; Laybutt, DR; Stehn, JR; Gunning, PW; Hardeman, EC				Kee, Anthony J.; Chagan, Jayshan; Chan, Jeng Yie; Bryce, Nicole S.; Lucas, Christine A.; Zeng, Jun; Hook, Jeff; Treutlein, Herbert; Laybutt, D. Ross; Stehn, Justine R.; Gunning, Peter W.; Hardeman, Edna C.			On-target action of anti-tropomyosin drugs regulates glucose metabolism	SCIENTIFIC REPORTS			English	Article							3T3-L1 ADIPOCYTES; MYOSIN-II; DISTINCT POPULATIONS; GLUT4 TRANSLOCATION; INSULIN-SECRETION; FILAMENT FUNCTION; SKELETAL-MUSCLE; ISOFORMS; CYTOSKELETON; EXOCYTOSIS	The development of novel small molecule inhibitors of the cancer-associated tropomyosin 3.1 (Tpm3.1) provides the ability to examine the metabolic function of specific actin filament populations. We have determined the ability of these anti-Tpm (ATM) compounds to regulate glucose metabolism in mice. Acute treatment (1 h) of wild-type (WT) mice with the compounds (TR100 and ATM1001) led to a decre…	[Kee, Anthony J.; Chagan, Jayshan; Bryce, Nicole S.; Lucas, Christine A.; Hook, Jeff; Stehn, Justine R.; Gunning, Peter W.; Hardeman, Edna C.] UNSW Sydney, Sch Med Sci, Sydney, NSW 2052, Australia; [Chan, Jeng Yie; Laybutt, D. Ross] UNSW Sydney, Garvan Inst Med Res, St Vincents Hosp, Sydney, NSW 2052, Australia; [Zeng, Jun] MedChemSoft Solut, Level 3 Brandon Pk Dr, Wheelers Hill, Vic 3150, Austra…		Hardeman, EC (通讯作者)，UNSW Sydney, Sch Med Sci, Sydney, NSW 2052, Australia.	e.hardeman@unsw.edu.au	Gunning, Peter W/E-9058-2010; Treutlein, Herbert Rudolf/AAC-7648-2021	Treutlein, Herbert Rudolf/0000-0001-5553-5553; Zeng, Jun/0000-0002-2736-1928; Gunning, Peter/0000-0003-0833-3128; Hardeman, Edna/0000-0003-1649-7712; Bryce, Nicole/0000-0001-9799-7393	NHMRC; Kid's Cancer project	NHMRC(National Health and Medical Research Council (NHMRC) of Australia); Kid's Cancer project	P.W.G. and E.C.H. were supported by grants from the NHMRC and funding from The Kid's Cancer project. A.J.K. was a C4 Fellow of The Kid's Cancer Project.	Arous C, 2015, AM J PHYSIOL-ENDOC M, V309, pE611, DOI 10.1152/ajpendo.00268.2015; Bond LM, 2011, BIOCHEM SOC T, V39, P1115, DOI 10.1042/BST0391115; Bonello TT, 2016, SCI REP-UK, V6, DOI 10.1038/srep19816; Bryce NS, 2003, MOL BIOL CELL, V14, P1002, DOI 10.1091/mbc.E02-04-0244; Caldwell BJ, 2014, CYTOSKELETON, V71, P663, DOI 10.1002/cm.21202; Chan JY, 2015, MOL CELL ENDOCRINOL, V413, P189, DOI 10.1…	46	12	13	0	8	NATURE PUBLISHING GROUP	LONDON	MACMILLAN BUILDING, 4 CRINAN ST, LONDON N1 9XW, ENGLAND	2045-2322			SCI REP-UK	Sci Rep	MAR 15	2018	8
J	Higgs, JA; Quinn, AP; Seely, KD; Richards, Z; Mortensen, SP; Crandall, CS; Brooks, AE				Higgs, Jordan A.; Quinn, Alyssa P.; Seely, Kevin D.; Richards, Zeke; Mortensen, Shad P.; Crandall, Cody S.; Brooks, Amanda E.			Pathophysiological Link between Insulin Resistance and Adrenal Incidentalomas	INTERNATIONAL JOURNAL OF MOLECULAR SCIENCES			English	Review						adrenal incidentaloma; insulin resistance; autonomous cortisol secretion; differential diagnosis of adrenal masses; subclinical hypercortisolism; adrenalectomy; pancreatic beta-cells; diabetes mellitus; metabolic syndrome	AUTONOMOUS CORTISOL SECRETION; GROWTH-FACTOR-II; SUBCLINICAL HYPERCORTISOLISM; METABOLIC SYNDROME; RECEPTOR ISOFORM; WEIGHT-LOSS; IGF-I; CANCER; OBESITY; ADIPONECTIN	Adrenal incidentalomas are incidentally discovered adrenal masses greater than one centimeter in diameter. An association between insulin resistance and adrenal incidentalomas has been established. However, the pathophysiological link between these two conditions remains incompletely characterized. This review examines the literature on the interrelationship between insulin resistance and adrenal…	[Higgs, Jordan A.; Quinn, Alyssa P.; Seely, Kevin D.; Richards, Zeke; Mortensen, Shad P.; Crandall, Cody S.] Rocky Vista Univ, Coll Osteopath Med, Ivins, UT 84738 USA; [Brooks, Amanda E.] Rocky Vista Univ, Dept Res & Scholarly Act, Ivins, UT 84738 USA		Seely, KD (通讯作者)，Rocky Vista Univ, Coll Osteopath Med, Ivins, UT 84738 USA.	jordan.higgs@rvu.edu; alyssa.palmer@rvu.edu; kevin.seely@rvu.edu; zeke.richards@rvu.edu; shad.mortensen@rvu.edu; cody.crandall@rvu.edu; abrooks@rvu.edu		Seely, Kevin D./0000-0003-0390-813X; Mortensen, Shad/0000-0002-8868-5600	Rocky Vista University Department of Research and Scholarly Activity	Rocky Vista University Department of Research and Scholarly Activity	The authors acknowledge the Rocky Vista University Department of Research and Scholarly Activity for its support of this work.	Achari AE, 2017, INT J MOL SCI, V18, DOI 10.3390/ijms18061321; Addeo Pietro, 2022, Ann Thorac Surg, DOI 10.1016/j.athoracsur.2021.12.061; Ahn SH, 2018, YONSEI MED J, V59, P501, DOI 10.3349/ymj.2018.59.4.501; Akash MSH, 2018, J CELL BIOCHEM, V119, P105, DOI 10.1002/jcb.26174; Almeida MQ, 2008, J CLIN ENDOCR METAB, V93, P3524, DOI 10.1210/jc.2008-0065; Altieri B, 2016, INT J CANCER, V138, P2785, DO…	135	0	0	0	0	MDPI	BASEL	ST ALBAN-ANLAGE 66, CH-4052 BASEL, SWITZERLAND		1422-0067		INT J MOL SCI	Int. J. Mol. Sci.	APR	2022	23	8
J	Choi, HJ; Kang, CM; Jo, K; Lee, WJ; Lee, JH; Ryu, YH; Lee, JD				Choi, Hye Jin; Kang, Chang Moo; Jo, Kwanhyeong; Lee, Woo Jung; Lee, Jae-Hoon; Ryu, Young Hoon; Lee, Jong Doo			Prognostic significance of standardized uptake value on preoperative F-18-FDG PET/CT in patients with ampullary adenocarcinoma	EUROPEAN JOURNAL OF NUCLEAR MEDICINE AND MOLECULAR IMAGING			English	Article						Ampullary adenocarcinoma; Ampulla of Vater; Prognosis; F-18-Fluorodeoxyglucose; Positron emission tomography; Standardized uptake value	POSITRON-EMISSION-TOMOGRAPHY; TOTAL LESION GLYCOLYSIS; METABOLIC TUMOR VOLUME; PANCREATIC-CANCER; PERIAMPULLARY ADENOCARCINOMA; VATER CANCER; BODY-WEIGHT; CARCINOMA; SURVIVAL; THERAPY	Purpose The purpose of this study was to investigate the prognostic value of F-18-fluorodeoxyglucose (FDG) positron emission tomography/computed tomography (PET/CT) in patients with ampullary adenocarcinoma (AAC) after curative surgical resection. Methods Fifty-two patients with AAC who had undergone F-18-FDG PET/CT and subsequent curative resections were retrospectively enrolled. The maximum sta…	[Choi, Hye Jin] Yonsei Univ, Div Oncol, Coll Med, Dept Internal Med, Seoul 135720, South Korea; [Kang, Chang Moo; Lee, Woo Jung] Yonsei Univ, Dept Surg, Coll Med, Div Hepatobiliary & Pancreas, Seoul 135720, South Korea; [Jo, Kwanhyeong; Lee, Jae-Hoon; Lee, Jong Doo] Yonsei Univ, Dept Nucl Med, Coll Med, Seoul 135720, South Korea; [Lee, Jae-Hoon; Ryu, Young Hoon] Yonsei Univ, Dept Nucl Med, Coll M…		Lee, JH (通讯作者)，Yonsei Univ, Dept Nucl Med, Coll Med, Gangnam Severance Hosp, 211 Eonju Ro, Seoul 135720, South Korea.	docnuke@yuhs.ac		RYU, YOUNG HOON/0000-0002-9000-5563; CHOI, HYE JIN/0000-0001-5917-1400; Kang, Chang Moo/0000-0002-5382-4658	Yonsei University College of Medicine [2014-32-0026]	Yonsei University College of Medicine(General Electric)	This study was supported by a new faculty research seed money grant of Yonsei University College of Medicine for 2014 (2014-32-0026).	Bhatia S, 2006, INT J RADIAT ONCOL, V66, P514, DOI 10.1016/j.ijrobp.2006.04.018; Chang DK, 2013, J CLIN ONCOL, V31, P1348, DOI 10.1200/JCO.2012.46.8868; Cheng MF, 2013, CLIN NUCL MED, V38, P703, DOI 10.1097/RLU.0b013e31829b266a; Choi HJ, 2013, YONSEI MED J, V54, P1377, DOI 10.3349/ymj.2013.54.6.1377; Choi SB, 2011, SCAND J SURG, V100, P92, DOI 10.1177/145749691110000205; Dholakia AS, 2014, INT J …	34	9	9	0	7	SPRINGER	NEW YORK	233 SPRING ST, NEW YORK, NY 10013 USA	1619-7070	1619-7089		EUR J NUCL MED MOL I	Eur. J. Nucl. Med. Mol. Imaging	MAY	2015	42	6
J	Pavek, P; Dvorak, Z				Pavek, Petr; Dvorak, Zdenek			Xenobiotic-induced transcriptional regulation of xenobiotic metabolizing enzymes of the cytochrome P450 superfamily in human extrahepatic tissues	CURRENT DRUG METABOLISM			English	Review						transcriptional regulation; cytochrome P450; extrahepatic; xenobiotics; metabolism; intestine; lung; kidney	PREGNANE-X-RECEPTOR; CONSTITUTIVE ANDROSTANE RECEPTOR; ARYL-HYDROCARBON-RECEPTOR; MESSENGER-RNA EXPRESSION; UNION-OF-PHARMACOLOGY; BRONCHIAL EPITHELIAL-CELLS; GLUTATHIONE-S-TRANSFERASE; PRIMARY HUMAN HEPATOCYTES; COLORECTAL-CANCER RISK; CYP1A1 GENE-EXPRESSION	Numerous members of the cytochrome P450 (CYP) superfamily are induced after exposure to a variety of xenobiotics in human liver. We have gained considerable mechanistic insights into these processes in hepatocytes and multiple ligand-activated transcription factors have been identified over the past two decades. Families CYP1, CYP2 and CYP3 involved in xenobiotic metabolism are also expressed in …	[Pavek, Petr] Charles Univ Prague, Dept Pharmacol & Toxicol, Fac Pharm Hradec Kralove, Hradec Kralove 500 05, Czech Republic; [Dvorak, Zdenek] Palacky Univ Olomouc, Fac Med, Dept Med Chem & Biochem, Olomouc, Czech Republic		Pavek, P (通讯作者)，Charles Univ Prague, Dept Pharmacol & Toxicol, Fac Pharm Hradec Kralove, Heyrovskeho 1203, Hradec Kralove 500 05, Czech Republic.	petr.pavek@faf.cuni.cz; moulin@seznam.cz	Pavek, Petr/U-1066-2017	Pavek, Petr/0000-0001-8769-4196; Dvorak, Zdenek/0000-0002-3938-3585				Agundez JAG, 2004, CURR DRUG METAB, V5, P211, DOI 10.2174/1389200043335621; Akintobi AM, 2007, TOXICOL APPL PHARM, V220, P9, DOI 10.1016/j.taap.2006.12.002; Aleksa K, 2005, PEDIATR NEPHROL, V20, P872, DOI 10.1007/s00467-004-1807-3; Amirimani B, 2003, ENVIRON MOL MUTAGEN, V42, P299, DOI 10.1002/em.10199; Andersen V, 2002, BRIT J CLIN PHARMACO, V54, P120, DOI 10.1046/j.1365-2125.2002.01615.x; Antti…	234	240	249	1	42	BENTHAM SCIENCE PUBL LTD	SHARJAH	EXECUTIVE STE Y-2, PO BOX 7917, SAIF ZONE, 1200 BR SHARJAH, U ARAB EMIRATES	1389-2002	1875-5453		CURR DRUG METAB	Curr. Drug Metab.	FEB	2008	9	2
J	Koopmans, KP; Glaudemans, AWJM				Koopmans, K. P.; Glaudemans, A. W. J. M.			Rationale for the use of radiolabelled peptides in diagnosis and therapy	EUROPEAN JOURNAL OF NUCLEAR MEDICINE AND MOLECULAR IMAGING			English	Review						Nuclear medicine; Peptide imaging; Oncology; Infection and inflammation	DUCTAL PANCREATIC ADENOCARCINOMA; RECEPTOR-EXPRESSING TUMORS; IN-VIVO; BACTERIAL-INFECTIONS; RADIONUCLIDE THERAPY; NEUROTENSIN ANALOGS; BREAST-CANCER; SCINTIGRAPHY; SOMATOSTATIN; INTERNALIZATION	Nuclear medicine techniques are becoming more important in imaging oncological and infectious diseases. For metabolic imaging of these diseases, antibody and peptide imaging are currently used. In recent years peptide imaging has become important, therefore the rationale for the use of peptide imaging is described in this article. Criteria for a successful peptide tracer are a high target specifi…	[Koopmans, K. P.] Martini Hosp, Dept Radiol & Nucl Med, NL-9728 NT Groningen, Netherlands; [Glaudemans, A. W. J. M.] Univ Groningen, Univ Med Ctr Groningen, Dept Nucl Med & Mol Imaging, Groningen, Netherlands		Koopmans, KP (通讯作者)，Martini Hosp, Dept Radiol & Nucl Med, Van Swietenpl 1, NL-9728 NT Groningen, Netherlands.	k.koopmans@mzh.nl; a.w.j.m.glaudemans@umcg.nl		Koopmans, Klaas Pieter/0000-0002-9684-3058				Behr TM, 1999, J NUCL MED, V40, P1029; Breeman WAP, 1999, INT J CANCER, V81, P658, DOI 10.1002/(SICI)1097-0215(19990517)81:4<658::AID-IJC24>3.0.CO;2-P; Breeman WAP, 1996, J NUCL MED, V37, P108; Buchegger F, 2003, J NUCL MED, V44, P1649; Caveliers V, 2001, J NUCL MED, V42, P154; Cescato R, 2008, J NUCL MED, V49, P318, DOI 10.2967/jnumed.107.045054; Chianelli M, 2008, CURR PHARM DESIGN, V14, P3316,…	58	27	27	0	11	SPRINGER	NEW YORK	233 SPRING ST, NEW YORK, NY 10013 USA	1619-7070			EUR J NUCL MED MOL I	Eur. J. Nucl. Med. Mol. Imaging	FEB	2012	39
J	Ito, T; Sakurai-Yageta, M; Goto, A; Pairojkul, C; Yongvanit, P; Murakami, Y				Ito, Takeshi; Sakurai-Yageta, Mika; Goto, Akiteru; Pairojkul, Chawalit; Yongvanit, Puangrat; Murakami, Yoshinori			Genomic and transcriptional alterations of cholangiocarcinoma	JOURNAL OF HEPATO-BILIARY-PANCREATIC SCIENCES			English	Article						Cholangiocarcinoma; KRAS; Liver fluke; Opisthorchis viverrini; TP53	HUMAN INTRAHEPATIC CHOLANGIOCARCINOMA; FLUKE RELATED CHOLANGIOCARCINOMA; HUMAN HEPATOCELLULAR CARCINOMAS; GROWTH-FACTOR RECEPTOR; HEPATITIS-B-VIRUS; BILIARY-TRACT; BETA-CATENIN; CLINICOPATHOLOGICAL SIGNIFICANCE; PROGNOSTIC-SIGNIFICANCE; GENETIC ALTERATIONS	Cholangiocarcinoma (CCA) is one of the representative cancers refractory to any therapeutic approach. The incidence of CCA is highest in the northeastern part of Thailand, where chronic inflammation caused by liver fluke (Opisthorchis viverrini: Ov) infection is a major etiologic factor. The incidence of CCA is also increasing in other countries, including Japan. Here, we overview the genetic and…	[Ito, Takeshi; Sakurai-Yageta, Mika; Goto, Akiteru; Murakami, Yoshinori] Univ Tokyo, Inst Med Sci, Div Mol Pathol, Minato Ku, Tokyo 1088639, Japan; [Goto, Akiteru] Akita Univ, Grad Sch Med, Dept Cellular & Organ Pathol, Akita 010, Japan; [Pairojkul, Chawalit] Khon Kaen Univ, Fac Med, Dept Pathol, Khon Kaen, Thailand; [Yongvanit, Puangrat] Khon Kaen Univ, Fac Med, Dept Biochem, Khon Kaen, Thailand		Murakami, Y (通讯作者)，Univ Tokyo, Inst Med Sci, Div Mol Pathol, Minato Ku, 4-6-1 Shirokanedai, Tokyo 1088639, Japan.	ymurakam@ims.u-tokyo.ac.jp	Goto, Akiteru/P-5775-2014; Sakurai-Yageta, Mika/U-1842-2019	Sakurai-Yageta, Mika/0000-0001-5606-3324; Goto, Akiteru/0000-0001-8776-9004	Ministry of Education, Sports, Culture, Science, and Technology (MEXT) of Japan; MEXT, Japan [25290051]; Ministry of Health, Labor, and Welfare, Japan [22090601, 23120701]	Ministry of Education, Sports, Culture, Science, and Technology (MEXT) of Japan(Ministry of Education, Culture, Sports, Science and Technology, Japan (MEXT)); MEXT, Japan(Ministry of Education, Culture, Sports, Science and Technology, Japan (MEXT)); Ministry of Health, Labor, and Welfare, Japan(Ministry of Health, Labour and Welfare, Japan)	We thank colleagues in Khon Kaen University School of Medicine, Thailand, for their active collaboration and fruitful discussion and T. Komoto for secretarial assistance. This work was supported by Strategic Funds for the Promotion of Science and Technology [for Y.M.] of the Ministry of Education, Sports, Culture, Science, and Technology (MEXT) of Japan; a Grant-in-Aid for Scientific Research ( B…	Andersen JB, 2012, CURR OPIN GASTROEN, V28, P266, DOI 10.1097/MOG.0b013e3283523c7e; Bragazzi CM, 2012, TRANSL GASTROINTEST, V1, P21, DOI [10.3978/j.issn.2224-4778.2011.11.04, DOI 10.3978/J.ISSN.2224-4778.2011.11.04]; BRESSAC B, 1991, NATURE, V350, P429, DOI 10.1038/350429a0; Cardinale V, 2011, HEPATOLOGY, V54, P2159, DOI 10.1002/hep.24590; Chan-on W, 2013, NAT GENET, V45, P1474, DOI 10.1038/ng.28…	54	19	19	1	6	SPRINGER JAPAN KK	TOKYO	CHIYODA FIRST BLDG EAST, 3-8-1 NISHI-KANDA, CHIYODA-KU, TOKYO, 101-0065, JAPAN	1868-6974	1868-6982		J HEPATO-BIL-PAN SCI	J. Hepato-Biliary-Pancreat. Sci.	JUN	2014	21	6
J	Su, KF; Peng, Y; Yu, HC				Su, Kaifeng; Peng, Yang; Yu, Haochen			Development of a Prognostic Model Based on Pyroptosis-Related Genes in Pancreatic Adenocarcinoma	DISEASE MARKERS			English	Article							CANCER; INFLAMMASOME; ACTIVATION; EXPRESSION; SURVIVAL; GEMCITABINE; PLC-GAMMA-1; FOLFIRINOX; LAPATINIB; APOPTOSIS	Background. The importance of pyroptosis in tumorigenesis and cancer progression is becoming increasingly apparent. However, the efficacy of using pyroptosis-related genes (PRGs) in predicting the prognosis of pancreatic adenocarcinoma (PAAD) patients is unknown. Methods. This investigation used two databases to obtain expression data for PAAD patients. Differentially expressed PRGs (DEPRGs) were…	[Su, Kaifeng; Yu, Haochen] Ludwig Maximilians Univ Munchen, Univ Hosp LMU Munich, Med Fac, Munich, Germany; [Peng, Yang; Yu, Haochen] Chongqing Med Univ, Dept Endocrine & Breast Surg, Affiliated Hosp 1, Chongqing, Peoples R China		Yu, HC (通讯作者)，Ludwig Maximilians Univ Munchen, Univ Hosp LMU Munich, Med Fac, Munich, Germany.; Yu, HC (通讯作者)，Chongqing Med Univ, Dept Endocrine & Breast Surg, Affiliated Hosp 1, Chongqing, Peoples R China.	kaifeng.su@med.uni-muenchen.de; pengyangpoop6@qq.com; orsonyu922975@gmail.com		Su, Kaifeng/0000-0002-8989-1721	TCGA; China Scholarship Council (CSC) [201908500101, 201908440264]	TCGA; China Scholarship Council (CSC)(China Scholarship Council)	We would like to acknowledge the TCGA and ICGC networks for providing the data. And also, thanks for Sangerbox tools, a free online platform for data analysi (http://www.sangerbox.com/tool) It provides the prognostic pan-cancer analysis. Thank is due to China Scholarship Council (CSC) for supporting the research and work of HY (No. 201908500101) and KS (No. 201908440264).	Al Mamun A, 2020, INT IMMUNOPHARMACOL, V84, DOI 10.1016/j.intimp.2020.106489; Alsamman K, 2018, BIOSCIENCE REP, V38, DOI 10.1042/BSR20171672; Aran D, 2017, GENOME BIOL, V18, DOI 10.1186/s13059-017-1349-1; Artinyan A, 2011, CANCER-AM CANCER SOC, V117, P2044, DOI 10.1002/cncr.25763; Balachandran VP, 2019, GASTROENTEROLOGY, V156, P2056, DOI 10.1053/j.gastro.2018.12.038; Beretta GL, 2013, CURR MED CH…	98	0	0	2	2	HINDAWI LTD	LONDON	ADAM HOUSE, 3RD FLR, 1 FITZROY SQ, LONDON, W1T 5HF, ENGLAND	0278-0240	1875-8630		DIS MARKERS	Dis. Markers	MAY 29	2022	2022
S	Schweigel-Rontgen, M		Bevensee, MO		Schweigel-Roentgen, Monika			The Families of Zinc (SLC30 and SLC39) and Copper (SLC31) Transporters	EXCHANGERS	Current Topics in Membranes		English	Review; Book Chapter							ACRODERMATITIS-ENTEROPATHICA GENE; INTESTINAL EPITHELIAL-CELLS; GENOME-WIDE ASSOCIATION; MAMMALIAN ZINC; LETHAL MILK; INTRACELLULAR ZINC; LIV-1 SUBFAMILY; MAMMARY-GLAND; DIETARY ZINC; HUMAN CTR1	The solute carriers families 30 (SLC30; ZnT), 39 (SLC39; ZIP), and 31 (SLC31; CTR) are involved in the essential maintenance of cellular zinc (Zn2+) and copper (Cu2+) homeostasis, respectively. ZnTs mediate Zn2+ extrusion from cells (SLC30A1) or transport Zn2+ into organelles and secretory vesicles/granules (SLC30A2-SLC30A8). SLC39 family members are predominantly localized to the cell membrane w…	Leibniz Inst Farm Anim Biol, Inst Muscle Biol & Growth, Dummerstorf, Germany		Schweigel-Rontgen, M (通讯作者)，Leibniz Inst Farm Anim Biol, Inst Muscle Biol & Growth, Dummerstorf, Germany.	roentgen@fbn-dummerstorf.de						Achard MES, 2012, BIOCHEM J, V444, P51, DOI 10.1042/BJ20112180; Ackland ML, 2006, GENES NUTR, V1, P41, DOI 10.1007/BF02829935; ACKLAND ML, 1992, J NUTR, V122, P1214, DOI 10.1093/jn/122.6.1214; Adlard PA, 2010, J NEUROSCI, V30, P1631, DOI 10.1523/JNEUROSCI.5255-09.2010; Aller SG, 2006, P NATL ACAD SCI USA, V103, P3627, DOI 10.1073/pnas.0509929103; Aller SG, 2004, J BIOL CHEM, V279, P53435, DOI 10.…	170	44	44	3	53	ELSEVIER ACADEMIC PRESS INC	SAN DIEGO	525 B STREET, SUITE 1900, SAN DIEGO, CA 92101-4495 USA	1063-5823		978-0-12-800291-9; 978-0-12-800223-0	CURR TOP MEMBR	Curr. Top. Membr.		2014	73
J	LIEVERSE, RJ; JANSEN, JBMJ; MASCLEE, AAM; LAMERS, CBHW				LIEVERSE, RJ; JANSEN, JBMJ; MASCLEE, AAM; LAMERS, CBHW			GASTROINTESTINAL DISTURBANCES WITH OBESITY	SCANDINAVIAN JOURNAL OF GASTROENTEROLOGY			English	Article						GALLSTONES; GASTROINTESTINAL DISTURBANCES; OBESITY; STEATOSIS	LOWER ESOPHAGEAL SPHINCTER; BILIARY LIPID-METABOLISM; C-TERMINAL OCTAPEPTIDE; DECREASES FOOD-INTAKE; MORBID-OBESITY; PANCREATIC-POLYPEPTIDE; NONALCOHOLIC STEATOHEPATITIS; VAGAL-STIMULATION; COLORECTAL-CANCER; WEIGHT-REDUCTION	Steatosis and steatohepatitis are associated with obesity. Despite florid histological changes, patients with non-alcoholic steatohepatitis generally remain asymptomatic, and it usually runs a relatively benign course. An elevated insulin level may be important in the pathogenesis. There is a marked regression of fatty changes after weight reduction. In obese subjects the risk of developing galls…			LIEVERSE, RJ (通讯作者)，UNIV HOSP LEIDEN, DEPT GASTROENTEROL & HEPATOL, BLDG 1, C4-P, RIJNSBURGWEG 10, 2333 AA LEIDEN, NETHERLANDS.							AMARAL JF, 1985, AM J SURG, V149, P551, DOI 10.1016/S0002-9610(85)80055-6; ANDERSEN LI, 1991, J INTERN MED, V230, P5, DOI 10.1111/j.1365-2796.1991.tb00399.x; ANDERSEN T, 1992, American Journal of Clinical Nutrition, V56, p235S, DOI 10.1093/ajcn/56.1.235S; [Anonymous], 1985, Ann Intern Med, V103, P147; BACKMAN L, 1983, ACTA CHIR SCAND, V149, P193; BARKIN JS, 1988, AM J GASTROENTEROL, V83, P1364; B…	93	15	15	0	5	TAYLOR & FRANCIS LTD	ABINGDON	2-4 PARK SQUARE, MILTON PARK, ABINGDON OR14 4RN, OXON, ENGLAND	0036-5521	1502-7708		SCAND J GASTROENTERO	Scand. J. Gastroenterol.		1993	28
J	Kinross, JM; Drymousis, P; Jimenez, B; Frilling, A				Kinross, James M.; Drymousis, Panagiotis; Jimenez, Beatriz; Frilling, Andrea			Metabonomic profiling: A novel approach in neuroendocrine neoplasias	SURGERY			English	Article							LIVER METASTASES; NMR-SPECTROSCOPY; TUMORS; EPIDEMIOLOGY; HIPPURATE; PLASMA	Background. A metabonomic phenotyping strategy was developed as part of a pilot study to define a diagnostic metabolic phenotype for neuroendocrine neoplasms (NEN). Methods. Twenty-eight patients with MEN were prospectively recruited: small bowel MEN,.n = 8; panthwatic MEN, n = 10; and others, n = 10 (mean age 49.4 years [26-81] male/female ratio 17:11). There were 17 healthy control patients. Ur…	[Kinross, James M.; Jimenez, Beatriz] Univ London Imperial Coll Sci Technol & Med, Sect Biosurg & Surg Technol, London W12 0HS, England; [Kinross, James M.; Drymousis, Panagiotis; Jimenez, Beatriz; Frilling, Andrea] Univ London Imperial Coll Sci Technol & Med, Dept Surg & Canc, London W12 0HS, England		Frilling, A (通讯作者)，Univ London Imperial Coll Sci Technol & Med, Dept Surg & Canc, Hammersmith Hosp, Du Cane Rd, London W12 0HS, England.	a.frilling@imperial.ac.uk		Kinross, James/0000-0002-0427-7643	Dr Heinz-Horst Deichmann Foundation [P31294]; European Union [300586]; Imperial College Healthcare NHS Trust Tissue Bank; National Institute for Health Research (NIHR) Biomedical Research Centre based at Imperial College Healthcare NHS Trust and Imperial College London; Academy of Medical Sciences (AMS) [AMS-SGCL8-Kinross] Funding Source: researchfish	Dr Heinz-Horst Deichmann Foundation; European Union(European Commission); Imperial College Healthcare NHS Trust Tissue Bank; National Institute for Health Research (NIHR) Biomedical Research Centre based at Imperial College Healthcare NHS Trust and Imperial College London; Academy of Medical Sciences (AMS)(Academy of Medical Sciences (AMS))	This work was supported by a grant from the Dr Heinz-Horst Deichmann Foundation (Project no. P31294) and by a FP7MC-IEF grant of the European Union (project no. 300586). Tissue samples were provided by the Imperial College Healthcare NHS Trust Tissue Bank. Other investigators may have received samples from these same tissues. The research was supported by the National Institute for Health Researc…	Ahmed A, 2009, ENDOCR-RELAT CANCER, V16, P885, DOI 10.1677/ERC-09-0042; Backshall A, 2011, CLIN CANCER RES, V17, P3019, DOI 10.1158/1078-0432.CCR-10-2474; Beckonert O, 2007, NAT PROTOC, V2, P2692, DOI 10.1038/nprot.2007.376; Carr JC, 2012, SURGERY, V152, P998, DOI 10.1016/j.surg.2012.08.040; Cloarec O, 2005, ANAL CHEM, V77, P1282, DOI 10.1021/ac048630x; Cloarec O, 2005, ANAL CHEM, V77, P517, DOI …	25	23	23	0	18	MOSBY-ELSEVIER	NEW YORK	360 PARK AVENUE SOUTH, NEW YORK, NY 10010-1710 USA	0039-6060			SURGERY	Surgery	DEC	2013	154	6
J	Zhang, QL; Pan, Y; Ji, JJ; Xu, YX; Zhang, QY; Qin, LP				Zhang, Quanlong; Pan, Yan; Ji, Jingjing; Xu, Yuxin; Zhang, Qiaoyan; Qin, Luping			Roles and action mechanisms of WNT4 in cell differentiation and human diseases: a review	CELL DEATH DISCOVERY			English	Review							MESENCHYMAL STEM-CELLS; BONE-MINERAL DENSITY; ACTS DOWNSTREAM; TRANSCRIPTION FACTOR; THYMOMA DEVELOPMENT; SIGNALING PATHWAY; EXPRESSION; PROTEIN; CANCER; PROGESTERONE	WNT family member 4 (WNT4), which belongs to the conserved WNT protein family, plays an important role in the development and differentiation of many cell types during the embryonic development and adult homeostasis. Increasing evidence has shown that WNT4 is a special ligand that not only activates the beta-catenin independent pathway but also acts on beta-catenin signaling based on different ce…	[Zhang, Quanlong; Pan, Yan; Ji, Jingjing; Xu, Yuxin; Zhang, Qiaoyan; Qin, Luping] Zhejiang Chinese Med Univ, Coll Pharmaceut Sci, Hangzhou 311402, Peoples R China		Qin, LP (通讯作者)，Zhejiang Chinese Med Univ, Coll Pharmaceut Sci, Hangzhou 311402, Peoples R China.	lpqin@zcmu.edu.cn			National Natural Science Foundation of China [81973534]; Natural Science Foundation of Zhejiang Province [LY19H280002]; National College Students Innovation and Entrepreneurship Training Program [201910344046]	National Natural Science Foundation of China(National Natural Science Foundation of China (NSFC)); Natural Science Foundation of Zhejiang Province(Natural Science Foundation of Zhejiang Province); National College Students Innovation and Entrepreneurship Training Program	This study was supported by grants from the National Natural Science Foundation of China (81973534), the Natural Science Foundation of Zhejiang Province (LY19H280002), and the National College Students Innovation and Entrepreneurship Training Program (201910344046).	Ali RM, 2018, EUR J PHARMACOL, V831, P68, DOI 10.1016/j.ejphar.2018.04.032; An Y, 2019, BIOCHEM BIOPH RES CO, V516, P551, DOI 10.1016/j.bbrc.2019.06.084; Bader E, 2016, NATURE, V535, P430, DOI 10.1038/nature18624; Banziger C, 2006, CELL, V125, P509, DOI 10.1016/j.cell.2006.02.049; Bowen A, 2016, BIOCHEM BIOPH RES CO, V479, P793, DOI 10.1016/j.bbrc.2016.09.130; Boyer A, 2010, TRENDS ENDOCRIN MET, …	97	2	2	5	10	SPRINGERNATURE	LONDON	CAMPUS, 4 CRINAN ST, LONDON, N1 9XW, ENGLAND		2058-7716		CELL DEATH DISCOV	Cell Death Discov.	OCT 12	2021	7	1
J	Zhang, FF; Zhu, XC; Wang, P; He, Q; Huang, HM; Zheng, TR; Li, YY; Jia, H; Xu, LP; Zhao, HX; Colozza, G; Tao, QH; De Robertis, EM; Ding, Y				Zhang, Fangfang; Zhu, Xuechen; Wang, Pan; He, Qing; Huang, Huimei; Zheng, Tianrui; Li, Yongyu; Jia, Hong; Xu, Linping; Zhao, Huaxiang; Colozza, Gabriele; Tao, Qinghua; De Robertis, Edward M.; Ding, Yi			The cytokine FAM3B/PANDER is an FGFR ligand that promotes posterior development in Xenopus	PROCEEDINGS OF THE NATIONAL ACADEMY OF SCIENCES OF THE UNITED STATES OF AMERICA			English	Article						anterior-posterior patterning; embryonic development; Xenopus laevis; FGF signaling; FAM3B cytokine	PANCREATIC-DERIVED FACTOR; MESODERMAL GENE-EXPRESSION; ANTEROPOSTERIOR AXIS; METABOLIC SYNDROME; NEURAL INDUCTION; FACTOR PANDER; FACTOR FAM3B; CELL-DEATH; GROWTH; ESTABLISHMENT	Fibroblast growth factor (FGF)/extracellular signal-regulated kinase (ERK) signaling plays a crucial role in anterior-posterior (A-P) axial patterning of vertebrate embryos by promoting posterior development. In our screens for novel developmental regulators in Xenopus embryos, we identified Fam3b as a secreted factor regulated in ectodermal explants. Family with sequence similarity 3 member B (F…	[Zhang, Fangfang; He, Qing; Ding, Yi] Xi An Jiao Tong Univ, Translat Med Inst, Hlth Sci Ctr, Inst Neurosci, Xian 710061, Peoples R China; [Zhang, Fangfang; He, Qing; Jia, Hong; Xu, Linping; Ding, Yi] Xi An Jiao Tong Univ, Sch Basic Med Sci, Hlth Sci Ctr, Dept Physiol & Pathophysiol, Xian 710061, Peoples R China; [Zhu, Xuechen] Westlake Univ, Sch Life Sci, Key Lab Struct Biol Zhejiang Prov, Hangzh…		Ding, Y (通讯作者)，Xi An Jiao Tong Univ, Translat Med Inst, Hlth Sci Ctr, Inst Neurosci, Xian 710061, Peoples R China.; Ding, Y (通讯作者)，Xi An Jiao Tong Univ, Sch Basic Med Sci, Hlth Sci Ctr, Dept Physiol & Pathophysiol, Xian 710061, Peoples R China.; Tao, QH (通讯作者)，Beijing Adv Innovat Ctr Struct Biol, Beijing 100084, Peoples R China.; Tao, QH (通讯作者)，Tsinghua Univ, Sch Life Sci, Ministry Educ MOE Key L…	qhtaolab@mail.tsinghua.edu; ederobertis@mednet.ucla.edu; dingyi1510@xjtu.edu.cn	Colozza, Gabriele/AAJ-3030-2021	Colozza, Gabriele/0000-0003-4517-3389; Ding, Yi/0000-0001-7525-7124	Young Talent Support Plan of Xi'an Jiaotong University [YX6J005]; National Natural Science Foundation of China [32070803, 31970756]; Ministry of Science and Technology of China [2019YFA0801403]; Beijing Advanced Innovation Center for the Structural Biology; UCLA Jonsson Cancer Center [P20CA01042]; Cancer Research Coordination Committee [C21CR2039]; Norman Sprague Fund for Molecular Oncology; Howa…	Young Talent Support Plan of Xi'an Jiaotong University; National Natural Science Foundation of China(National Natural Science Foundation of China (NSFC)); Ministry of Science and Technology of China(Ministry of Science and Technology, China); Beijing Advanced Innovation Center for the Structural Biology; UCLA Jonsson Cancer Center; Cancer Research Coordination Committee; Norman Sprague Fund for M…	This work was supported by grants from the "Young Talent Support Plan" of Xi'an Jiaotong University (YX6J005 to Y.D.); the National Natural Science Foundation of China (32070803 to Y.D. and 31970756 to Q.T.); the Ministry of Science and Technology of China (2019YFA0801403 to Q.T.); and the Beijing Advanced Innovation Center for the Structural Biology (to Q.T.). Work at the University of Californi…	Acosta H, 2015, DEVELOPMENT, V142, P1146, DOI 10.1242/dev.113886; AMAYA E, 1991, CELL, V66, P257, DOI 10.1016/0092-8674(91)90616-7; Bottcher RT, 2004, NAT CELL BIOL, V6, P38, DOI 10.1038/ncb1082; Cao XP, 2016, J DIABETES INVEST, V7, P581, DOI 10.1111/jdi.12437; Cao XP, 2005, AM J PHYSIOL-ENDOC M, V289, pE543, DOI 10.1152/ajpendo.00113.2005; Cao XP, 2003, DIABETES, V52, P2296, DOI 10.2337/diabetes…	61	2	2	2	4	NATL ACAD SCIENCES	WASHINGTON	2101 CONSTITUTION AVE NW, WASHINGTON, DC 20418 USA	0027-8424			P NATL ACAD SCI USA	Proc. Natl. Acad. Sci. U. S. A.	MAY 18	2021	118	20
J	Jiang, Y; Wu, GH; He, GD; Zhuang, QL; Xi, QL; Zhang, B; Han, YS; Fang, J				Jiang, Yi; Wu, Guo-Hao; He, Guo-Dong; Zhuang, Qiu-Lin; Xi, Qiu-Lei; Zhang, Bo; Han, Yu-Song; Fang, Jing			The Effect of Silencing HIF-1 alpha Gene in BxPC-3 Cell Line on Glycolysis-Related Gene Expression, Cell Growth, Invasion, and Apoptosis	NUTRITION AND CANCER-AN INTERNATIONAL JOURNAL			English	Article							INDUCIBLE FACTOR-I; PYRUVATE-DEHYDROGENASE KINASE; PANCREATIC-CANCER CELLS; OXIDATIVE-PHOSPHORYLATION; METABOLIC SWITCH; RNA INTERFERENCE; FACTOR 1-ALPHA; SOLID TUMORS; D-LACTATE; HYPOXIA	Hypoxia has been proved to be a typical character of solid tumors. Tumor cells prefer to use glucose through the glycolysis pathway instead of aerobic respiration. However, the precise molecular mechanism underlying this so-called Warburg effect remains elusive. In the current study, siRNA was synthesized and transfected into BxPC-3 cell line to silence the expression of HIF-1 gene. It was found …	[Jiang, Yi; Wu, Guo-Hao; He, Guo-Dong; Zhuang, Qiu-Lin; Xi, Qiu-Lei; Zhang, Bo; Han, Yu-Song] Fudan Univ, Zhongshan Hosp, Dept Gen Surg, Shanghai 200032, Peoples R China; [Fang, Jing] Chinese Acad Sci, SIBS, Inst Nutr Sci, Key Lab Nutr & Metab, Shanghai, Peoples R China		Jiang, Y (通讯作者)，Fudan Univ, Zhongshan Hosp, Dept Gen Surg, 180 Fenglin Rd, Shanghai 200032, Peoples R China.	jiang.yi@zs-hospital.sh.cn		Wu, Guohao/0000-0001-9490-4200	Youth Science Foundation of Fudan University	Youth Science Foundation of Fudan University	This article is supported by Youth Science Foundation of Fudan University. We thank Prof. Fang Jing for his helpful and insightful discussions and suggestions. We also thank Meng Qing-Yang and Gong Yu-Da for their assistance with cell experiments.	Akakura N, 2001, CANCER RES, V61, P6548; Bonnet D, 1997, NAT MED, V3, P730, DOI 10.1038/nm0797-730; Bristow RG, 2008, NAT REV CANCER, V8, P180, DOI 10.1038/nrc2344; Brown JM, 1998, CANCER RES, V58, P1408; Chen J, 2003, AM J PATHOL, V162, P1283, DOI 10.1016/S0002-9440(10)63924-7; Chen YY, 2010, INT J ONCOL, V36, P1113; Dang CV, 1999, TRENDS BIOCHEM SCI, V24, P68, DOI 10.1016/S0968-0004(98)01344-9;…	44	13	14	0	9	ROUTLEDGE JOURNALS, TAYLOR & FRANCIS LTD	ABINGDON	2-4 PARK SQUARE, MILTON PARK, ABINGDON OX14 4RN, OXON, ENGLAND	0163-5581	1532-7914		NUTR CANCER	Nutr. Cancer	NOV 17	2015	67	8
J	Paris, MT; Tandon, P; Heyland, DK; Furberg, H; Premji, T; Low, G; Mourtzakis, M				Paris, Michael T.; Tandon, Puneeta; Heyland, Daren K.; Furberg, Helena; Premji, Tahira; Low, Gavin; Mourtzakis, Marina			Automated body composition analysis of clinically acquired computed tomography scans using neural networks	CLINICAL NUTRITION			English	Article						Automated body composition analysis; Sarcopenia; Computed tomography; Neural network	SKELETAL-MUSCLE; CANCER-PATIENTS; SARCOPENIA; SURVIVAL; ADIPOSE; TISSUE; ESOPHAGEAL; CARE	Background & aims: The quantity and quality of skeletal muscle and adipose tissue is an important prognostic factor for clinical outcomes across several illnesses. Clinically acquired computed tomography (CT) scans are commonly used for quantification of body composition, but manual analysis is laborious and costly. The primary aim of this study was to develop an automated body composition analys…	[Paris, Michael T.; Premji, Tahira; Mourtzakis, Marina] Univ Waterloo, Dept Kinesiol, 200 Univ Ave W, Waterloo, ON N2L 3G1, Canada; [Tandon, Puneeta] Univ Alberta, Dept Gastroenterol, Edmonton, AB, Canada; [Heyland, Daren K.] Kingston Gen Hosp, Dept Crit Care, Kingston, ON, Canada; [Heyland, Daren K.] Queens Univ, Clin Evaluat Res Unit, Kingston, ON, Canada; [Furberg, Helena] Mem Sloan Kettering …		Mourtzakis, M (通讯作者)，Univ Waterloo, Dept Kinesiol, 200 Univ Ave W, Waterloo, ON N2L 3G1, Canada.	mmourtzakis@uwaterloo.ca			National Cancer Institute, United States [P30-CA008748]	National Cancer Institute, United States(United States Department of Health & Human ServicesNational Institutes of Health (NIH) - USANIH National Cancer Institute (NCI))	The authors declare no conflicts of interest. Acquisition and analysis of ccRCC CT scans was supported by a grant from the National Cancer Institute, United States (P30-CA008748).	Bokshan SL, 2016, ORTHOPEDICS, V39, pE295, DOI 10.3928/01477447-20160222-02; Bridge CP, 2018, COMPUT VIS PATTERN R, P1; Burns JE, 2019, ACAD RADIOL, P1; Caan BJ, 2017, CANCER EPIDEM BIOMAR, V26, P1008, DOI [10.1158/1055-9965.EPI-17-0200, 10.1158/1055-9965.epi-17-0200]; Chung Howard, 2009, Proceedings of the SPIE - The International Society for Optical Engineering, V7261, DOI 10.1117/12.812412; Co…	44	25	25	0	3	CHURCHILL LIVINGSTONE	EDINBURGH	JOURNAL PRODUCTION DEPT, ROBERT STEVENSON HOUSE, 1-3 BAXTERS PLACE, LEITH WALK, EDINBURGH EH1 3AF, MIDLOTHIAN, SCOTLAND	0261-5614	1532-1983		CLIN NUTR	Clin. Nutr.	OCT	2020	39	10
J	Dong, LQ; Lu, DY; Chen, R; Lin, YP; Zhu, HW; Zhang, Z; Cai, SL; Cui, P; Song, GH; Rao, DN; Yi, XP; Wu, YC; Song, NX; Liu, F; Zou, YH; Zhang, S; Zhang, XM; Wang, XY; Qiu, SJ; Zhou, J; Wang, SS; Zhang, X; Shi, YY; Figeys, D; Ding, L; Wang, P; Zhang, B; Rodriguez, H; Gao, Q; Gao, DM; Zhou, H; Fan, J				Dong, Liangqing; Lu, Dayun; Chen, Ran; Lin, Youpei; Zhu, Hongwen; Zhang, Zhou; Cai, Shangli; Cui, Peng; Song, Guohe; Rao, Dongning; Yi, Xinpei; Wu, Yingcheng; Song, Nixue; Liu, Fen; Zou, Yunhao; Zhang, Shu; Zhang, Xiaoming; Wang, Xiaoying; Qiu, Shuangjian; Zhou, Jian; Wang, Shisheng; Zhang, Xu; Shi, Yongyong; Figeys, Daniel; Ding, Li; Wang, Pei; Zhang, Bing; Rodriguez, Henry; Gao, Qiang; Gao, Dam…			Proteogenomic characterization identifies clinically relevant subgroups of intrahepatic cholangiocarcinoma	CANCER CELL			English	Article							THERAPEUTIC TARGETS; ENRICHMENT ANALYSIS; PANCREATIC-CANCER; POOR-PROGNOSIS; R PACKAGE; GENE; EXPRESSION; GENOME; IMMUNOTHERAPY; INHIBITION	We performed proteogenomic characterization of intrahepatic cholangiocarcinoma (iCCA) using paired tumor and adjacent liver tissues from 262 patients. Integrated proteogenomic analyses prioritized genetic aberrations and revealed hallmarks of iCCA pathogenesis. Aflatoxin signature was associated with tumor initiation, proliferation, and immune suppression. Mutation-associated signaling profiles r…	[Dong, Liangqing; Lin, Youpei; Song, Guohe; Rao, Dongning; Wu, Yingcheng; Zhang, Shu; Wang, Xiaoying; Qiu, Shuangjian; Zhou, Jian; Gao, Qiang; Fan, Jia] Fudan Univ, Zhongshan Hosp, Liver Canc Inst, Dept Liver Surg & Transplantat,Minist Educ,Key La, Shanghai 200032, Peoples R China; [Lu, Dayun; Zhu, Hongwen; Song, Nixue; Zhou, Hu] Chinese Acad Sci, Shanghai Inst Mat Med, Dept Analyt Chem, 555 Zuch…		Gao, Q; Fan, J (通讯作者)，Fudan Univ, Zhongshan Hosp, Liver Canc Inst, Dept Liver Surg & Transplantat,Minist Educ,Key La, Shanghai 200032, Peoples R China.; Zhou, H (通讯作者)，Chinese Acad Sci, Shanghai Inst Mat Med, Dept Analyt Chem, 555 Zuchongzhi Rd, Shanghai 201203, Peoples R China.; Zhou, H (通讯作者)，Chinese Acad Sci, Shanghai Inst Mat Med, CAS Key Lab Receptor Res, 555 Zuchongzhi Rd, Shanghai 201203, …	gaoqiang@fudan.edu.cn; dgao@sibcb.ac.cn; zhouhu@simm.ac.cr; fan.jia@zs-hospital.sh.cn	Wang, Shisheng/CAG-7844-2022	Dong, Liangqing/0000-0001-7820-970X; Gao, Qiang/0000-0002-6695-9906; Cui, Peng/0000-0001-8465-4164; Wu, Yingcheng/0000-0001-9473-546X; Zhu, Hongwen/0000-0002-2116-4245	National Key Research and Development Program of China [2020YFE0202200, 2020YFA0803203, 2017YFC1700200, 2020YFA0509000, 2019YFA0802102]; National Natural Science Foundation of China [82130077, 81961128025, 91859105, 81925029, 91853130, 81790253, 82002514]; Science and Technology Commission of Shanghai Municipality [21JC1410100, 20JC1418900, 20XD1424900, 20YF1407400]; Shanghai Municipal Health Com…	National Key Research and Development Program of China; National Natural Science Foundation of China(National Natural Science Foundation of China (NSFC)); Science and Technology Commission of Shanghai Municipality(Science & Technology Commission of Shanghai Municipality (STCSM)); Shanghai Municipal Health Commission Collaborative Innovation Cluster Project; Shanghai Municipal Science and Technolo…	This work was supported by the National Key Research and Development Program of China (grants 2020YFE0202200, 2020YFA0803203, 2017YFC1700200, 2020YFA0509000, and 2019YFA0802102), the National Natural Science Foundation of China (grants 82130077, 81961128025, 91859105, 81925029, 91853130, 81790253, and82002514), the StrategicPriorityResearch Programof theChinese Academy of Sciences (grant XDB19020…	Abou-Alfa GK, 2020, LANCET ONCOL, V21, P796, DOI 10.1016/S1470-2045(20)30157-1; Abou-Alfa GK, 2020, LANCET ONCOL, V21, P671, DOI 10.1016/S1470-2045(20)30109-1; Aguirre AJ, 2018, CSH PERSPECT MED, V8, DOI 10.1101/cshperspect.a031518; Ahmed Z, 2013, J CELL BIOL, V200, P493, DOI 10.1083/jcb.201204106; Allgauer M, 2018, TRANSL LUNG CANCER R, V7, P703, DOI 10.21037/tlcr.2018.08.14; Andersen JB, 2012, …	115	10	11	56	57	CELL PRESS	CAMBRIDGE	50 HAMPSHIRE ST, FLOOR 5, CAMBRIDGE, MA 02139 USA	1535-6108	1878-3686		CANCER CELL	Cancer Cell	JAN 10	2022	40	1
J	Scott, JW; Galic, S; Graham, KL; Foitzik, R; Ling, NXY; Dite, TA; Issa, SMA; Langendorf, CG; Weng, QP; Thomas, HE; Kay, TW; Birnberg, NC; Steinberg, GR; Kemp, BE; Oakhill, JS				Scott, John W.; Galic, Sandra; Graham, Kate L.; Foitzik, Richard; Ling, Naomi X. Y.; Dite, Toby A.; Issa, Samah M. A.; Langendorf, Chris G.; Weng, Qing Ping; Thomas, Helen E.; Kay, Thomas W.; Birnberg, Neal C.; Steinberg, Gregory R.; Kemp, Bruce E.; Oakhill, Jonathan S.			Inhibition of AMP-Activated Protein Kinase at the Allosteric Drug-Binding Site Promotes Islet Insulin Release	CHEMISTRY & BIOLOGY			English	Article							STRUCTURAL BASIS; HEALTH	The AMP-activated protein kinase (AMPK) is a metabolic stress-sensing alpha beta gamma heterotrimer responsible for energy homeostasis. Pharmacological inhibition of AMPK is regarded as a therapeutic strategy in some disease settings including obesity and cancer; however, the broadly used direct AMPK inhibitor compound C suffers from poor selectivity. We have discovered a dihydroxyquinoline drug …	[Scott, John W.; Galic, Sandra; Ling, Naomi X. Y.; Dite, Toby A.; Issa, Samah M. A.; Langendorf, Chris G.; Kemp, Bruce E.; Oakhill, Jonathan S.] Univ Melbourne, Prot Chem & Metab Unit, St Vincents Inst Med Res, Fitzroy, Vic 3065, Australia; [Scott, John W.; Galic, Sandra; Ling, Naomi X. Y.; Dite, Toby A.; Issa, Samah M. A.; Langendorf, Chris G.; Kemp, Bruce E.; Oakhill, Jonathan S.] Univ Melbourn…		Scott, JW (通讯作者)，Univ Melbourne, Prot Chem & Metab Unit, St Vincents Inst Med Res, 41 Victoria Parade, Fitzroy, Vic 3065, Australia.	jscott@svi.edu.au; joakhill@svi.edu.au	Oakhill, Jonathan S/F-5724-2011; Galic, Sandra/C-6098-2014; Kemp, Bruce/G-9602-2019; Scott, John W/P-1170-2018; Scott, John W/AAA-2676-2021	Oakhill, Jonathan S/0000-0002-9475-1440; Galic, Sandra/0000-0002-7611-5619; Kemp, Bruce/0000-0001-6735-5082; Scott, John W/0000-0002-1896-9798; Scott, John W/0000-0002-1896-9798; Steinberg, Gregory/0000-0001-5425-8275; Langendorf, Christopher/0000-0002-9049-5283; Ling, Naomi/0000-0001-6240-4092	Australian Research Council (ARC); National Health and Medical Research Council (NHMRC); Victorian Government's Operational Infrastructure Support Program	Australian Research Council (ARC)(Australian Research Council); National Health and Medical Research Council (NHMRC)(National Health and Medical Research Council (NHMRC) of Australia); Victorian Government's Operational Infrastructure Support Program	This work was supported by grants and fellowships from the Australian Research Council (ARC) and the National Health and Medical Research Council (NHMRC). Supported in part by the Victorian Government's Operational Infrastructure Support Program.	Bain J, 2007, BIOCHEM J, V408, P297, DOI 10.1042/BJ20070797; Calabrese MF, 2014, STRUCTURE, V22, P1161, DOI 10.1016/j.str.2014.06.009; Cool B, 2006, CELL METAB, V3, P403, DOI 10.1016/j.cmet.2006.05.005; Gowans GJ, 2013, CELL METAB, V18, P556, DOI 10.1016/j.cmet.2013.08.019; Handa N, 2011, ACTA CRYSTALLOGR D, V67, P480, DOI 10.1107/S0907444911010201; Hardie DG, 2007, NAT REV MOL CELL BIO, V8, P774…	23	43	43	0	6	CELL PRESS	CAMBRIDGE	50 HAMPSHIRE ST, FLOOR 5, CAMBRIDGE, MA 02139 USA	1074-5521	1879-1301		CHEM BIOL	Chem. Biol.	JUN 18	2015	22	6
J	Sapra, P; Zhao, H; Mehlig, M; Malaby, J; Kraft, P; Longley, C; Greenberger, LM; Horak, ID				Sapra, Puja; Zhao, Hong; Mehlig, Mary; Malaby, Jennifer; Kraft, Patricia; Longley, Clifford; Greenberger, Lee M.; Horak, Ivan D.			Novel delivery of SN38 markedly inhibits tumor growth in xenografts, including a camptothecin-11 - Refractory model	CLINICAL CANCER RESEARCH			English	Article							METASTATIC COLORECTAL-CANCER; MULTICENTER PHASE-II; CELL LUNG-CANCER; IRINOTECAN CPT-11; CLINICAL PHARMACOKINETICS; CHEMOTHERAPY; METABOLISM; SN-38; TRIAL; FLUOROURACIL	Purpose: Clinical development of SN38, the active metabolite of camptothecin-11 (CPT-11), has been hampered due to its poor solubility. We have developed a novel polymer-drug conjugate, EZN-2208, made by linking SN38 with a multiarm polyethylene glycol via a glycine linker. Experimental Design: The in vitro cytotoxicity of EZN-2208 was tested using the 3-(4,5-dimethylthiazol-2-yl)-5-(3-carboxymet…	[Sapra, Puja; Zhao, Hong; Mehlig, Mary; Malaby, Jennifer; Kraft, Patricia; Longley, Clifford; Greenberger, Lee M.; Horak, Ivan D.] Enzon Pharmaceut Inc, Piscataway, NJ 08854 USA		Sapra, P (通讯作者)，Enzon Pharmaceut Inc, 20 Kingsbridge Rd, Piscataway, NJ 08854 USA.	puja.sapra@enzon.com						Chabot GG, 1997, CLIN PHARMACOKINET, V33, P245, DOI 10.2165/00003088-199733040-00001; Douillard JY, 2000, LANCET, V355, P1041, DOI 10.1016/S0140-6736(00)02034-1; Guichard Sylvie M., 1999, Current Opinion in Oncology, V11, P482, DOI 10.1097/00001622-199911000-00009; Hanna N, 2006, J CLIN ONCOL, V24, P2038, DOI 10.1200/JCO.2005.04.8595; Hobbs SK, 1998, P NATL ACAD SCI USA, V95, P4607, DOI 10.1073/p…	29	142	150	1	39	AMER ASSOC CANCER RESEARCH	PHILADELPHIA	615 CHESTNUT ST, 17TH FLOOR, PHILADELPHIA, PA 19106-4404 USA	1078-0432			CLIN CANCER RES	Clin. Cancer Res.	MAR 15	2008	14	6
J	Gungor, EM; Altintop, MD; Sever, B; Ciftci, GA				Gungor, Emine Merve; Altintop, Mehlika Dilek; Sever, Belgin; Ciftci, Gulsen Akalin			Design, Synthesis, In vitro and In silico Evaluation of New Hydrazone-based Antitumor Agents as Potent Akt Inhibitors	LETTERS IN DRUG DESIGN & DISCOVERY			English	Article						Akt; apoptosis; cancer; hydrazone; molecular docking; pyrimidine	BIOLOGICAL EVALUATION; ANTICANCER; DERIVATIVES; APOPTOSIS; KINASE; SCAFFOLDS	Background: Akt is overexpressed or activated in a variety of human cancers, including gliomas, lung, breast, ovarian, gastric and pancreatic carcinomas. Akt inhibition leads to the induction of apoptosis and inhibition of tumor growth and therefore extensive efforts have been devoted to the discovery of potent antitumor drugs targeting Akt. Objectives: The objective of this work was to identify …	[Gungor, Emine Merve; Altintop, Mehlika Dilek; Sever, Belgin] Anadolu Univ, Fac Pharm, Dept Pharmaceut Chem, TR-26470 Eskisehir, Turkey; [Ciftci, Gulsen Akalin] Anadolu Univ, Fac Pharm, Dept Biochem, TR-26470 Eskisehir, Turkey		Altintop, MD (通讯作者)，Anadolu Univ, Fac Pharm, Dept Pharmaceut Chem, TR-26470 Eskisehir, Turkey.	mdaltintop@anadolu.edu.tr	Sever, Belgin/V-8319-2017; Altıntop, Mehlika Dilek/J-4787-2019	Sever, Belgin/0000-0003-4847-9711; Altıntop, Mehlika Dilek/0000-0002-8159-663X				Alam MS, 2016, ARCH PHARM RES, V39, P191, DOI 10.1007/s12272-015-0699-z; Altintop MD, 2018, J RES PHARM, V22, P547, DOI 10.12991/jrp.2018.97; Altintop MD, 2018, EUR J MED CHEM, V155, P905, DOI 10.1016/j.ejmech.2018.06.049; Altintop MD, 2018, MOLECULES, V23, DOI 10.3390/molecules23061318; Altintop MD, 2012, EUR J MED CHEM, V58, P299, DOI 10.1016/j.ejmech.2012.10.011; Bak Y, 2011, J AGR FOOD CHEM, …	30	1	1	0	2	BENTHAM SCIENCE PUBL LTD	SHARJAH	EXECUTIVE STE Y-2, PO BOX 7917, SAIF ZONE, 1200 BR SHARJAH, U ARAB EMIRATES	1570-1808	1875-628X		LETT DRUG DES DISCOV	Lett. Drug Des. Discov.		2020	17	11
J	Mullner, E; Brath, H; Nersesyan, A; Nitz, M; Petschnig, A; Wallner, M; Knasmuller, S; Wagner, KH				Muellner, Elisabeth; Brath, Helmut; Nersesyan, Armen; Nitz, Marlies; Petschnig, Alice; Wallner, Marlies; Knasmueller, Siegfried; Wagner, Karl-Heinz			Nuclear anomalies in exfoliated buccal cells in healthy and diabetic individuals and the impact of a dietary intervention	MUTAGENESIS			English	Article							POSTMENOPAUSAL WOMEN; INCREASED FREQUENCY; METABOLIC SYNDROME; COLORECTAL-CANCER; PANCREATIC-CANCER; BETA-CAROTENE; DNA-DAMAGE; PLANT OIL; VITAMIN-A; RISK	This study aimed to compare the frequencies of nuclear anomalies in buccal cells between diabetic and non-diabetic individuals and to assess the impact of a healthy dietua cornerstone in the treatment of diabetes. Seventy-six diabetic and 21 non-diabetic individuals participated in this parallel, randomised, intervention trial. All participants received information about the importance of a healt…	[Muellner, Elisabeth; Nitz, Marlies; Petschnig, Alice; Wallner, Marlies; Wagner, Karl-Heinz] Univ Vienna, Dept Nutr Sci Emerging Field Oxidat Stress & DNA, A-1090 Vienna, Austria; [Brath, Helmut] Hlth Ctr South, Diabet Outpatient Clin, A-1100 Vienna, Austria; [Nersesyan, Armen; Knasmueller, Siegfried] Med Univ Vienna, Inst Canc Res, A-1090 Vienna, Austria		Mullner, E (通讯作者)，Univ Vienna, Dept Nutr Sci, Althanstr 14, A-1090 Vienna, Austria.	elisabeth.muellner@univie.ac.at	Knasmueller, Siegfried/P-4347-2014; Wagner, Karl-Heinz/B-9098-2013	Knasmueller, Siegfried/0000-0002-1638-4438; Wagner, Karl-Heinz/0000-0002-1683-7265; Mullner, Elisabeth/0000-0003-0714-8588	European Union, through the cross-border cooperation program Slovakia, Austria [N00039]; Austrian Ministry of Health	European Union, through the cross-border cooperation program Slovakia, Austria; Austrian Ministry of Health	This work was supported by European Union, through the cross-border cooperation program Slovakia, Austria 2007-2013 (N00039), and the Austrian Ministry of Health.	Aleksandrova K, 2011, CANCER PREV RES, V4, P1873, DOI 10.1158/1940-6207.CAPR-11-0218; Ben QW, 2011, EUR J CANCER, V47, P1928, DOI 10.1016/j.ejca.2011.03.003; Bonassi S, 2011, MUTAT RES-REV MUTAT, V728, P88, DOI 10.1016/j.mrrev.2011.06.005; Botto N, 2001, MUTAT RES-GEN TOX EN, V493, P23, DOI 10.1016/S1383-5718(01)00162-0; Brownlee M, 2001, NATURE, V414, P813, DOI 10.1038/414813a; Burgaz S, 2011, M…	49	18	19	0	10	OXFORD UNIV PRESS	OXFORD	GREAT CLARENDON ST, OXFORD OX2 6DP, ENGLAND	0267-8357	1464-3804		MUTAGENESIS	Mutagenesis	JAN	2014	29	1
J	Gabriel, M; Decristoforo, C; Woll, E; Eisterer, W; Nock, B; Maina, T; Moncayo, R; Virgolini, I				Gabriel, Michael; Decristoforo, Clemens; Woell, Ewald; Eisterer, Wolfgang; Nock, Berthold; Maina, Theodosia; Moncayo, Roy; Virgolini, Irene			[Tc-99m]Demotensin VI: Biodistribution and Initial Clinical Results in Tumor Patients of a Pilot/Phase I Study	CANCER BIOTHERAPY AND RADIOPHARMACEUTICALS			English	Article						exocrine tumors; neurotensin; receptor scintigraphy	NEUROTENSIN RECEPTOR ANTAGONIST; CELL; INTESTINE; THERAPY; GROWTH; ANALOG	Purpose: Neurotensin subtype 1 receptor overexpression is found in a variety of human tumors. The aim of this pilot/phase I study was to assess the safety profile, pharmacokinetics, and imaging characteristics of Tc-99m-Demotensin VI in tumor patients. Methods: Scintigraphy with Tc-99m-Demotensin VI was performed in 14 patients (2 female and 12 male) with advanced tumor stages. The diagnoses were…	[Gabriel, Michael] Gen Hosp Linz, Dept Nucl Med & Endocrinol, A-4021 Linz, Austria; [Gabriel, Michael; Decristoforo, Clemens; Moncayo, Roy; Virgolini, Irene] Med Univ Innsbruck, Univ Clin Nucl Med, Innsbruck, Austria; [Woell, Ewald] Hosp Zams, Dept Internal Med, Zams, Austria; [Eisterer, Wolfgang] Med Univ Innsbruck, Dept Oncol Internal Med, Innsbruck, Austria; [Nock, Berthold; Maina, Theodosia] …		Gabriel, M (通讯作者)，Gen Hosp Linz, Dept Nucl Med & Endocrinol, Krankenhausstr 9, A-4021 Linz, Austria.	michael.gabriel@akh.linz.at	Decristoforo, Clemens/AAR-4868-2020; Maina, Theodosia/ABA-4657-2021	Decristoforo, Clemens/0000-0003-0566-4036; Maina, Theodosia/0000-0002-1123-2486; Moncayo, Roy/0000-0002-6791-1621				Allen A E, 1988, Peptides, V9 Suppl 1, P57, DOI 10.1016/0196-9781(88)90224-0; Buchegger F, 2003, J NUCL MED, V44, P1649; CARRAWAY R, 1976, J BIOL CHEM, V251, P7045; de Visser M, 2003, EUR J NUCL MED MOL I, V30, P1134, DOI 10.1007/s00259-003-1189-y; Ehlers RA, 2000, ANN SURG, V231, P838, DOI 10.1097/00000658-200006000-00008; Froberg AC, 2004, EUR J NUCL MED MOL I, V31, pS392; Gabriel M, 2007, J NU…	24	11	11	0	8	MARY ANN LIEBERT, INC	NEW ROCHELLE	140 HUGUENOT STREET, 3RD FL, NEW ROCHELLE, NY 10801 USA	1084-9785	1557-8852		CANCER BIOTHER RADIO	Cancer Biother. Radiopharm.	OCT	2011	26	5
J	Fonseca, ICF; Castelo-Branco, M; Cavadas, C; Abrunhosa, AJ				Fonseca, Ines C. F.; Castelo-Branco, Miguel; Cavadas, Claudia; Abrunhosa, Antero J.			PET Imaging of the Neuropeptide Y System: A Systematic Review	MOLECULES			English	Review						neuropeptide Y; positron emission tomography; neuroimaging; PET radiotracers; NPY receptors	POSITRON-EMISSION-TOMOGRAPHY; YY1 RECEPTOR ANTAGONIST; FOOD-INTAKE INHIBITION; BODY-WEIGHT GAIN; PANCREATIC-POLYPEPTIDE; PEPTIDE-YY; SELECTIVE AGONIST; Y-5 RECEPTOR; PHARMACOLOGICAL CHARACTERIZATION; NPY	Neuropeptide Y (NPY) is a vastly studied biological peptide with numerous physiological functions that activate the NPY receptor family (Y-1, Y-2, Y-4 and Y-5). Moreover, these receptors are correlated with the pathophysiology of several diseases such as feeding disorders, anxiety, metabolic diseases, neurodegenerative diseases, some types of cancers and others. In order to deepen the knowledge o…	[Fonseca, Ines C. F.; Castelo-Branco, Miguel; Abrunhosa, Antero J.] Univ Coimbra, CIBIT ICNAS Inst Nucl Sci Appl Hlth, P-3000548 Coimbra, Portugal; [Fonseca, Ines C. F.; Cavadas, Claudia] Univ Coimbra, Fac Pharm, P-3000548 Coimbra, Portugal; [Fonseca, Ines C. F.; Castelo-Branco, Miguel; Abrunhosa, Antero J.] Univ Coimbra, ICNAS Pharma Unipessoal, Lda, ICNAS,Polo Ciencias Saude, P-3000548 Coimbra,…		Abrunhosa, AJ (通讯作者)，Univ Coimbra, CIBIT ICNAS Inst Nucl Sci Appl Hlth, P-3000548 Coimbra, Portugal.; Abrunhosa, AJ (通讯作者)，Univ Coimbra, ICNAS Pharma Unipessoal, Lda, ICNAS,Polo Ciencias Saude, P-3000548 Coimbra, Portugal.	inesfonseca@icnas.uc.pt; mcbranco@fmed.uc.pt; ccavadas@ci.uc.pt; antero@pet.uc.pt			Portuguese National Funds via FCT-Fundacao para a Ciencia e a Tecnologia [UIDB/04539/2020, UIDP/04539/2020, UIDB/4950/2020, UIDP/4950/2020, LA/P/0058/2020]; FCT; ICNAS Pharma [PD/BDE/150334/2019]	Portuguese National Funds via FCT-Fundacao para a Ciencia e a Tecnologia(Portuguese Foundation for Science and Technology); FCT(Portuguese Foundation for Science and TechnologyEuropean Commission); ICNAS Pharma	The authors wish to thank the financial support from Portuguese National Funds via FCT-Fundacao para a Ciencia e a Tecnologia-UIDB/04539/2020, UIDP/04539/2020, UIDB/4950/2020, UIDP/4950/2020 and LA/P/0058/2020. Ines C. F. Fonseca also thanks FCT and ICNAS Pharma for her PhD grant PD/BDE/150334/2019.	ADRIAN TE, 1983, NATURE, V306, P584, DOI 10.1038/306584a0; ALLEN YS, 1983, SCIENCE, V221, P877, DOI 10.1126/science.6136091; Andersen TL, 2015, J AM CHEM SOC, V137, P1548, DOI 10.1021/ja511441u; Antal-Zimanyi I, 2008, EUR J PHARMACOL, V590, P224, DOI 10.1016/j.ejphar.2008.06.032; Babilon S, 2013, BIOL CHEM, V394, P921, DOI 10.1515/hsz-2013-0123; Balasubramaniam A, 2002, PEPTIDES, V23, P1485, DOI …	140	0	0	2	2	MDPI	BASEL	ST ALBAN-ANLAGE 66, CH-4052 BASEL, SWITZERLAND		1420-3049		MOLECULES	Molecules	JUN	2022	27	12
J	Simula, L; Alifano, M; Icard, P				Simula, Luca; Alifano, Marco; Icard, Philippe			How Phosphofructokinase-1 Promotes PI3K and YAP/TAZ in Cancer: Therapeutic Perspectives	CANCERS			English	Article						PFK1; F-1; 6-BP; PI3K; YAP; TAZ; drug resistance; citrate	CITRATE-LYASE; PHOSPHOINOSITIDE 3-KINASE; HIPPO PATHWAY; AEROBIC GLYCOLYSIS; ENERGY-METABOLISM; CELL-LINE; YAP; RESISTANCE; INHIBITION; APOPTOSIS	Simple Summary We propose that PFK1 promotes a positive feedback loop with PI3K/AKT and YAP/TAZ signaling pathways in cancer cells. Therefore, targeting PFK1 (or its product F-1,6-BP) could improve the efficacy of PI3K and YAP/TAZ inhibitors currently tested in clinical trials. To this aim, we suggest the use of citrate, which is a physiologic and potent inhibitor of PFK1. PI3K/AKT is one of the …	[Simula, Luca] Univ Paris, Cochin Inst, Dept Infect Immun & Inflammat, INSERM U1016,CNRS UMR8104, F-75014 Paris, France; [Alifano, Marco] Univ Paris, Integrat Canc Immunol, INSERM U1138, F-75006 Paris, France; [Alifano, Marco; Icard, Philippe] Paris Descartes Univ, Hop Univ Paris Ctr, Hop Cochin, AP HP,Serv Chirurg Thorac, F-75014 Paris, France; [Icard, Philippe] Normandie Univ, INSERM U1086 Inte…		Icard, P (通讯作者)，Paris Descartes Univ, Hop Univ Paris Ctr, Hop Cochin, AP HP,Serv Chirurg Thorac, F-75014 Paris, France.; Icard, P (通讯作者)，Normandie Univ, INSERM U1086 Interdisciplinary Res Unit Canc Prev, UNICAEN, F-14000 Caen, France.	luca.simula@inserm.fr; marco.alifano@aphp.fr; philippe.icard@aphp.fr	Simula, Luca/H-1933-2018	Simula, Luca/0000-0002-6440-1810; Icard, Philippe/0000-0002-5613-0934; Marco, Alifano/0000-0002-2038-1037	European Union [945298]; Paris Region Fellowship Programme - Paris Region	European Union(European Commission); Paris Region Fellowship Programme - Paris Region	This project has received funding from the European Union's Horizon 2020 research and innovation programme under the Marie Sklodowska Curie grant agreement No 945298 "ParisRegionFP" (to L.S.). L.S. was a Fellow of the Paris Region Fellowship Programme supported by the Paris Region.	Abe K, 2019, BMC CANCER, V19, DOI 10.1186/s12885-019-5891-y; Actis Dato V, 2021, SCI REP-UK, V11, DOI 10.1038/s41598-021-84090-3; Ando H, 2021, BIOL PHARM BULL, V44, P266, DOI 10.1248/bpb.b20-00825; Borreguero-Munoz N, 2019, PLOS BIOL, V17, DOI 10.1371/journal.pbio.3000509; Britschgi A, 2012, CANCER CELL, V22, P796, DOI 10.1016/j.ccr.2012.10.023; Cantley LC, 2002, SCIENCE, V296, P1655, DOI 10.112…	103	0	0	2	2	MDPI	BASEL	ST ALBAN-ANLAGE 66, CH-4052 BASEL, SWITZERLAND		2072-6694		CANCERS	Cancers	MAY	2022	14	10
J	Singh, N; Manhas, A; Kaur, G; Jagavelu, K; Hanif, K				Singh, Neetu; Manhas, Amit; Kaur, Gurpreet; Jagavelu, Kumaravelu; Hanif, Kashif			Inhibition of fatty acid synthase is protective in pulmonary hypertension	BRITISH JOURNAL OF PHARMACOLOGY			English	Article							PANCREATIC BETA-CELLS; CONCISE GUIDE; PPAR-GAMMA; THERAPEUTIC TARGET; PROTEIN-KINASE; CANCER; EXPRESSION; PHARMACOLOGY; APOPTOSIS; PROLIFERATION	Background and PurposeIn pulmonary hypertension (PH), similar to cancer, there is altered energy metabolism, apoptosis resistance and cellular proliferation leading to pulmonary vascular remodelling. Proliferating cells exhibit higher rate of de novo fatty acid synthesis to provide lipids for membrane formation and energy production. As inhibition of de novo fatty acid synthesis proved protective…	[Singh, Neetu; Manhas, Amit; Kaur, Gurpreet; Jagavelu, Kumaravelu; Hanif, Kashif] CSIR, Cent Drug Res Inst, Div Pharmacol, BS 10-1,Sect 10,Sitapur Rd, Lucknow 226031, Uttar Pradesh, India; [Singh, Neetu; Jagavelu, Kumaravelu; Hanif, Kashif] Acad Sci & Innovat Res, New Delhi, India		Hanif, K (通讯作者)，CSIR, Cent Drug Res Inst, Div Pharmacol, BS 10-1,Sect 10,Sitapur Rd, Lucknow 226031, Uttar Pradesh, India.	k_hanif@cdri.res.in	Jagavelu, Kumaravelu/L-8053-2019; Manhas, Amit/AAV-9046-2021	Jagavelu, Kumaravelu/0000-0002-9235-0600; Manhas, Amit/0000-0001-6044-4576	Council of Scientific and Industrial Research (CSIR); CSIR network programs THUNDER [BSC0102]; UNDO, New Delhi, India [BSC0103]; Ramalingaswamy Fellowship (DBT, Govt. of India)	Council of Scientific and Industrial Research (CSIR)(Council of Scientific & Industrial Research (CSIR) - India); CSIR network programs THUNDER; UNDO, New Delhi, India; Ramalingaswamy Fellowship (DBT, Govt. of India)	This work was supported by financial grants of the Council of Scientific and Industrial Research (CSIR), CSIR network programs THUNDER (BSC0102), UNDO (BSC0103), New Delhi, India and Ramalingaswamy Fellowship (DBT, Govt. of India).	Alexander SPH, 2015, BRIT J PHARMACOL, V172, P6024, DOI 10.1111/bph.13354; Alexander SPH, 2015, BRIT J PHARMACOL, V172, P5956, DOI 10.1111/bph.13352; Alexander SPH, 2015, BRIT J PHARMACOL, V172, P6110, DOI 10.1111/bph.13355; Alexander SPH, 2015, BRIT J PHARMACOL, V172, P5729, DOI 10.1111/bph.13347; Ameshima S, 2003, CIRC RES, V92, P1162, DOI 10.1161/01.RES.0000073585.50092.14; [Anonymous], 2010, …	64	19	24	0	6	WILEY	HOBOKEN	111 RIVER ST, HOBOKEN 07030-5774, NJ USA	0007-1188	1476-5381		BRIT J PHARMACOL	Br. J. Pharmacol.	JUN	2016	173	12
J	Belaid, A; Filippakis, H				Belaid, Amine; Filippakis, Harilaos			Quantitative Assessment of Macropinocytosis in mTORC1-Hyperactive Cells using Flow Cytometry	JOVE-JOURNAL OF VISUALIZED EXPERIMENTS			English	Article							ACID; PROTEIN; PH	Macropinocytosis is a highly conserved, actin-dependent endocytic process that allows the uptake of extracellular material, including proteins and lipids. In proliferating cells, macropinocytosis can deliver extracellular nutrients to the lysosome, processed into critical macromolecule building blocks. Recent studies have highlighted the dependence of multiple cancers on macropinocytosis, includi…	[Filippakis, Harilaos] Harvard Med Sch, Brigham & Womens Hosp, Pulm & Crit Care Med, Boston, MA 02115 USA; [Belaid, Amine] Boston Univ, Metcalf Sci Ctr, Chem Dept, Boston, MA 02215 USA		Filippakis, H (通讯作者)，Harvard Med Sch, Brigham & Womens Hosp, Pulm & Crit Care Med, Boston, MA 02115 USA.	cfilippakis@bwh.harvard.edu			LAM Foundation Career Development Award	LAM Foundation Career Development Award	The LAM Foundation Career Development Award. Figure 1 was created with BioRender.com. Critical reading was performed by Hilaire C. Lam.	Armstrong JK, 2004, BIOPHYS J, V87, P4259, DOI 10.1529/biophysj.104.047746; Bohdanowicz M, 2013, MOL BIOL CELL, V24, P1700, DOI 10.1091/mbc.E12-11-0789; Choo AY, 2010, MOL CELL, V38, P487, DOI 10.1016/j.molcel.2010.05.007; Commisso C, 2014, NAT PROTOC, V9, P182, DOI 10.1038/nprot.2014.004; Commisso C, 2013, NATURE, V497, P633, DOI 10.1038/nature12138; Duvel K, 2010, MOL CELL, V39, P171, DOI 10.10…	25	1	1	1	5	JOURNAL OF VISUALIZED EXPERIMENTS	CAMBRIDGE	1 ALEWIFE CENTER, STE 200, CAMBRIDGE, MA 02140 USA	1940-087X			JOVE-J VIS EXP	J. Vis. Exp.	AUG	2021		174
J	Zhu, SJ; Wonganan, P; Lansakara-P, DSP; O'Mary, HL; Li, Y; Cui, ZR				Zhu, Saijie; Wonganan, Piyanuch; Lansakara-P, Dharmika S. P.; O'Mary, Hannah L.; Li, Yue; Cui, Zhengrong			The effect of the acid-sensitivity of 4-(N)-stearoyl gemcitabine-loaded micelles on drug resistance caused by RRM1 overexpression	BIOMATERIALS			English	Article						Hydrazone; Nucleoside analogs; Cell uptake; Intracellular metabolism; Lysosomes; dFdCTP/dNTP ratio	CANCER-CELL-LINES; RIBONUCLEOTIDE REDUCTASE; IN-VIVO; ANTITUMOR-ACTIVITY; PANCREATIC-CANCER; LUNG-CANCER; DELIVERY; EXPRESSION; PH; DOXORUBICIN	Chemoresistance is a major issue for most gemcitabine-related chemotherapies. The overexpression of ribonucleotide reductase subunit M1 (RRM1) plays a key role in gemcitabine resistance. In this study, we synthesized a new highly acid-sensitive amphiphilic micelle material by conjugating hydrophilic poly-ethylene glycol with a hydrophobic stearic acid derivative (C18) using a hydrazone bond, whic…	[Zhu, Saijie; Wonganan, Piyanuch; Lansakara-P, Dharmika S. P.; O'Mary, Hannah L.; Cui, Zhengrong] Univ Texas Austin, Coll Pharm, Div Pharmaceut, Austin, TX 78712 USA; [Li, Yue] Univ Texas Austin, Dell Pediat Res Inst, Confocal Core Facil, Austin, TX 78723 USA		Cui, ZR (通讯作者)，Univ Texas Austin, Dell Pediat Res Inst, 1400 Barbara Jordan Blvd, Austin, TX 78723 USA.	zhengrong.cui@austin.utexas.edu		O'Mary, Hannah/0000-0002-4128-5378	National Cancer Institute [CA135274]; CPRIT [RP101501]; NATIONAL CANCER INSTITUTE [R01CA135274] Funding Source: NIH RePORTER	National Cancer Institute(United States Department of Health & Human ServicesNational Institutes of Health (NIH) - USANIH National Cancer Institute (NCI)); CPRIT; NATIONAL CANCER INSTITUTE(United States Department of Health & Human ServicesNational Institutes of Health (NIH) - USANIH National Cancer Institute (NCI))	This work was supported in part by a National Cancer Institute grant CA135274 (to ZC). Saijie Zhu was supported in part by a Postdoctoral Fellowship from the CPRIT (RP101501). We would like to thank the Drug Synthesis and Chemistry Branch, Developmental Therapeutics Program, Division of Cancer Treatment and Diagnosis, National Cancer Institute for the generous gift of gemcitabine triphosphate (dF…	Adar Y, 2012, CELL DEATH DIS, V3, DOI 10.1038/cddis.2012.30; Aguiar J, 2003, J COLLOID INTERF SCI, V258, P116, DOI 10.1016/S0021-9797(02)00082-6; Allain V, 2012, NUCLEIC ACIDS RES, V40, P1891, DOI 10.1093/nar/gkr681; Andersson R, 2009, SCAND J GASTROENTERO, V44, P782, DOI 10.1080/00365520902745039; AXLINE SG, 1974, J CELL BIOL, V62, P647, DOI 10.1083/jcb.62.3.647; Bae Y, 2010, PHARM RES-DORDR, V2…	47	44	45	2	68	ELSEVIER SCI LTD	OXFORD	THE BOULEVARD, LANGFORD LANE, KIDLINGTON, OXFORD OX5 1GB, OXON, ENGLAND	0142-9612			BIOMATERIALS	Biomaterials	MAR	2013	34	9
J	Habibe, JJ; Clemente-Olivo, MP; de Vries, CJ				Habibe, Jayron J.; Clemente-Olivo, Maria P.; de Vries, Carlie J.			How (Epi)Genetic Regulation of the LIM-Domain Protein FHL2 Impacts Multifactorial Disease	CELLS			English	Review						obesity and related metabolic diseases; epigenetic marks; transcription factors; metabolic diseases; gene expression	DNA METHYLATION; ONLY PROTEIN; GENE-EXPRESSION; TRANSCRIPTIONAL COACTIVATOR; AGE PREDICTION; ANDROGEN RECEPTOR; CANCER; INTERACTS; BLOOD; CELLS	Susceptibility to complex pathological conditions such as obesity, type 2 diabetes and cardiovascular disease is highly variable among individuals and arises from specific changes in gene expression in combination with external factors. The regulation of gene expression is determined by genetic variation (SNPs) and epigenetic marks that are influenced by environmental factors. Aging is a major ri…	[Habibe, Jayron J.; Clemente-Olivo, Maria P.; de Vries, Carlie J.] Amsterdam Univ Med Ctr, Dept Med Biochem, Amsterdam Cardiovasc Sci, NL-1105 AZ Amsterdam, Netherlands; [Habibe, Jayron J.; Clemente-Olivo, Maria P.; de Vries, Carlie J.] Amsterdam Gastroenterol Endocrinol & Metab, NL-1105 AZ Amsterdam, Netherlands; [Habibe, Jayron J.] Amsterdam Univ Med Ctr, Dept Physiol, Amsterdam Cardiovasc Sci,…		de Vries, CJ (通讯作者)，Amsterdam Univ Med Ctr, Dept Med Biochem, Amsterdam Cardiovasc Sci, NL-1105 AZ Amsterdam, Netherlands.; de Vries, CJ (通讯作者)，Amsterdam Gastroenterol Endocrinol & Metab, NL-1105 AZ Amsterdam, Netherlands.	j.j.habibe@amsterdamumc.nl; m.p.clemente@amsterdamumc.nl; c.j.devries@amsterdamumc.nl		Clemente Olivo, Maria Pilar/0000-0001-8557-7914; de Vries, Carlie/0000-0003-3584-8370; Habibe, Jayron/0000-0003-3867-5815	Amsterdam Cardiovascular Sciences [2017-5792]; Rembrandt Institute Cardiovascular Sciences [RICS-2013-08]	Amsterdam Cardiovascular Sciences; Rembrandt Institute Cardiovascular Sciences	This research was funded by Amsterdam Cardiovascular Sciences grant number ACS-OIO-call-2017-5792, and Rembrandt Institute Cardiovascular Sciences grant number RICS-2013-08 to CdV.	Arimura T, 2007, BIOCHEM BIOPH RES CO, V357, P162, DOI 10.1016/j.bbrc.2007.03.128; Bacalini MG, 2017, J GERONTOL A-BIOL, V72, P1015, DOI 10.1093/gerona/glw185; Bach I, 2000, MECH DEVELOP, V91, P5, DOI 10.1016/S0925-4773(99)00314-7; Bacos K, 2016, NAT COMMUN, V7, DOI 10.1038/ncomms11089; Bae H, 2019, MENOPAUSE, V26, P1204, DOI 10.1097/GME.0000000000001367; Bai S, 2008, J BIOL CHEM, V283, P30861, D…	96	1	1	1	2	MDPI	BASEL	ST ALBAN-ANLAGE 66, CH-4052 BASEL, SWITZERLAND		2073-4409		CELLS-BASEL	Cells	OCT	2021	10	10
J	Hezaveh, K; Shinde, RS; Klotgen, A; Halaby, MJ; Lamorte, S; Ciudad, MT; Quevedo, R; Neufeld, L; Liu, ZQ; Jin, R; Grunwald, BT; Foerster, EG; Chaharlangi, D; Guo, MD; Makhijani, P; Zhang, X; Pugh, TJ; Pinto, DM; Co, IL; McGuigan, AP; Jang, GH; Khokha, R; Ohashi, PS; O'Kane, GM; Gallinger, S; Navarre, WW; Maughan, H; Philpott, DJ; Brooks, DG; McGaha, TL				Hezaveh, Kebria; Shinde, Rahul S.; Kloetgen, Andreas; Halaby, Marie Jo; Lamorte, Sara; Ciudad, M. Teresa; Quevedo, Rene; Neufeld, Luke; Liu, Zhe Qi; Jin, Robbie; Grunwald, Barbara T.; Foerster, Elisabeth G.; Chaharlangi, Danica; Guo, Mengdi; Makhijani, Priya; Zhang, Xin; Pugh, Trevor J.; Pinto, Devanand M.; Co, Ileana L.; McGuigan, Alison P.; Jang, Gun Ho; Khokha, Rama; Ohashi, Pamela S.; O'Kane,…			Tryptophan-derived microbial metabolites activate the aryl hydrocarbon receptor in tumor-associated macrophages to suppress anti-tumor immunity	IMMUNITY			English	Article							T-CELL DIFFERENTIATION; AROMATIC-AMINO-ACIDS; TRANSCRIPTION FACTOR; CANCER; GUT; HOMEOSTASIS; RESPONSES; ALPHA	The aryl hydrocarbon receptor (AhR) is a sensor of products of tryptophan metabolism and a potent modulator of immunity. Here, we examined the impact of AhR in tumor-associated macrophage (TAM) function in pancreatic ductal adenocarcinoma (PDAC). TAMs exhibited high AhR activity and Ahr-deficient macrophages developed an inflammatory phenotype. Deletion of Ahr in myeloid cells or pharmacologic in…	[Hezaveh, Kebria; Shinde, Rahul S.; Halaby, Marie Jo; Lamorte, Sara; Ciudad, M. Teresa; Quevedo, Rene; Neufeld, Luke; Liu, Zhe Qi; Jin, Robbie; Guo, Mengdi; Makhijani, Priya; Zhang, Xin; Pugh, Trevor J.; Ohashi, Pamela S.; Brooks, David G.; McGaha, Tracy L.] Univ Hlth Network, Princess Margaret Canc Ctr, Tumor Immunotherapy Program, Toronto, ON M5G 2M9, Canada; [Kloetgen, Andreas] Helmholtz Ctr I…		McGaha, TL (通讯作者)，Univ Hlth Network, Princess Margaret Canc Ctr, Tumor Immunotherapy Program, Toronto, ON M5G 2M9, Canada.; McGaha, TL (通讯作者)，Univ Toronto, Dept Immunol, Toronto, ON M5S 1A8, Canada.	tmcgaha@uhnresearch.ca	; Shinde, Rahul/A-2940-2016	Jin, Robbie/0000-0003-0761-2491; Foerster, Elisabeth/0000-0002-3271-0782; Shinde, Rahul/0000-0001-8767-5032	NIH [R01AR067763, R01CA190449, R01CA255670]; Terry Fox Research Institute New Frontiers Program; Medicine by Design-Canada First Research Excellence Fund; John R. Evans Leaders Fund; Canadian Institutes of Health Research	NIH(United States Department of Health & Human ServicesNational Institutes of Health (NIH) - USA); Terry Fox Research Institute New Frontiers Program; Medicine by Design-Canada First Research Excellence Fund; John R. Evans Leaders Fund; Canadian Institutes of Health Research(Canadian Institutes of Health Research (CIHR))	We thank Kate Banks, Karen Parisien, and Amy Cao from the University of Tor-onto Germ Free Mouse Core for assistance in establishing the germ free ortho-topic PDAC mouse model. In addition, we thank Dr. Kieran Manion for assis-tance with graphical abstract images. We also thank Dr. Hal Berman for pathologic assessment of mouse PDAC tumors. This work was supported by NIH grants R01AR067763, R01CA1…	Afik R, 2016, J EXP MED, V213, P2315, DOI 10.1084/jem.20151193; Ambarus CA, 2012, J IMMUNOL METHODS, V375, P196, DOI 10.1016/j.jim.2011.10.013; ARAGOZZINI F, 1979, APPL ENVIRON MICROB, V38, P544, DOI 10.1128/AEM.38.3.544-546.1979; Boj SF, 2015, CELL, V160, P324, DOI 10.1016/j.cell.2014.12.021; Braumuller H, 2013, NATURE, V494, P361, DOI 10.1038/nature11824; Butler A, 2018, NAT BIOTECHNOL, V36, P4…	68	7	7	60	60	CELL PRESS	CAMBRIDGE	50 HAMPSHIRE ST, FLOOR 5, CAMBRIDGE, MA 02139 USA	1074-7613	1097-4180		IMMUNITY	Immunity	FEB 8	2022	55	2
J	Klek, S; Sierzega, M; Szybinski, P; Szczepanek, K; Scislo, L; Walewska, E; Kulig, J				Klek, Stanislaw; Sierzega, Mara; Szybinski, Piotr; Szczepanek, Kinga; Scislo, Lucyna; Walewska, Elzbieta; Kulig, Jan			The immunomodulating enteral nutrition in malnourished surgical patients - A prospective, randomized, double-blind clinical trial	CLINICAL NUTRITION			English	Article						Enteral nutrition; Immunonutrition; Postoperative nutrition	TOTAL PARENTERAL-NUTRITION; CRITICALLY-ILL PATIENTS; GASTROINTESTINAL SURGERY; POSTOPERATIVE COMPLICATIONS; IMMUNONUTRITION; CANCER; SUPPORT; RISK; DIET	Background Ea aim: The immunomodulating nutrition was supposed to reduce the incidence of complications in surgical patients, but many authors have questioned its value recently. The aim of the study was to assess the impact of enteral immunonutrition in postoperative period. Methods: Between January 2003 and December 2009, 305 malnourished patients (123 F, 182 M, m. age 60.8) undergoing resectio…	[Klek, Stanislaw; Sierzega, Mara; Szybinski, Piotr; Szczepanek, Kinga; Scislo, Lucyna; Walewska, Elzbieta; Kulig, Jan] Jagiellonian Univ, Coll Med, Dept Surg 1, PL-31501 Krakow, Poland		Klek, S (通讯作者)，Jagiellonian Univ, Coll Med, Dept Surg 1, 40 Kopernika St, PL-31501 Krakow, Poland.	klek@poczta.onet.pl	Sierzega, Marek/AAJ-1316-2021; Klek, Stanislaw/AAN-5144-2021; Sierzega, Marek/AAF-4195-2020	Sierzega, Marek/0000-0002-7008-9026; Klek, Stanislaw/0000-0002-7887-3464;				Alivizatos V, 2005, J BUON, V10, P119; Bozzetti F, 2007, CLIN NUTR, V26, P698, DOI 10.1016/j.clnu.2007.06.009; Braga M, 2002, ARCH SURG-CHICAGO, V137, P174, DOI 10.1001/archsurg.137.2.174; BUZBY GP, 1988, AM J CLIN NUTR, V47, P366, DOI 10.1093/ajcn/47.2.366; Calder PC, 2007, BRIT J NUTR, V98, pS133, DOI 10.1017/S0007114507832909; Chen Da Wei, 2005, Asian J Surg, V28, P121, DOI 10.1016/S1015-9584(…	29	59	64	0	15	CHURCHILL LIVINGSTONE	EDINBURGH	JOURNAL PRODUCTION DEPT, ROBERT STEVENSON HOUSE, 1-3 BAXTERS PLACE, LEITH WALK, EDINBURGH EH1 3AF, MIDLOTHIAN, SCOTLAND	0261-5614			CLIN NUTR	Clin. Nutr.	JUN	2011	30	3
J	Aichinger, G; Pahlke, G; Nagel, LJ; Berger, W; Marko, D				Aichinger, G.; Pahlke, G.; Nagel, L. J.; Berger, W.; Marko, D.			Bilberry extract, its major polyphenolic compounds, and the soy isoflavone genistein antagonize the cytostatic drug erlotinib in human epithelial cells	FOOD & FUNCTION			English	Article							RECEPTOR TYROSINE KINASES; CANCER; ANTHOCYANINS; GROWTH; DELPHINIDIN; INHIBITION; METABOLISM; EXPRESSION; EXCRETION	Erlotinib (Tarceva (R)) is a chemotherapeutic drug approved for the treatment of pancreatic cancer and non-small cell lung cancer. Its primary mode of action is the inhibition of the epidermal growth factor receptor (EGFR), a receptor tyrosine kinase (RTK). Recently, RTK-inhibiting polyphenols have been reported to interact synergistically with erlotinib. Furthermore some anthocyanidins and antho…	[Aichinger, G.; Pahlke, G.; Nagel, L. J.; Marko, D.] Univ Vienna, Dept Food Chem & Toxicol, Waehringerstr 38, A-1090 Vienna, Austria; [Berger, W.] Inst Canc Res, Dept Med 1, Borschkegasse 8A, A-1090 Vienna, Austria		Marko, D (通讯作者)，Univ Vienna, Dept Food Chem & Toxicol, Waehringerstr 38, A-1090 Vienna, Austria.	doris.marko@univie.ac.at	Aichinger, Georg/AAG-6028-2020; Marko, Doris/B-9354-2014	Aichinger, Georg/0000-0003-1691-7609; Marko, Doris/0000-0001-6568-2944; Berger, Walter/0000-0003-0014-1658				Alvarez AI, 2010, J PHARM SCI-US, V99, P598, DOI 10.1002/jps.21851; Bitsch R, 2004, J BIOMED BIOTECHNOL, P343, DOI 10.1155/S111072430440309X; Bitsch R, 2004, J BIOMED BIOTECHNOL, P293, DOI 10.1155/S1110724304403106; CHOU TC, 1984, ADV ENZYME REGUL, V22, P27, DOI 10.1016/0065-2571(84)90007-4; Chou TC, 2006, PHARMACOL REV, V58, P621, DOI 10.1124/pr.58.3.10; El-Rayes BF, 2006, CANCER RES, V66, P1055…	29	8	10	0	30	ROYAL SOC CHEMISTRY	CAMBRIDGE	THOMAS GRAHAM HOUSE, SCIENCE PARK, MILTON RD, CAMBRIDGE CB4 0WF, CAMBS, ENGLAND	2042-6496	2042-650X		FOOD FUNCT	Food Funct.	AUG 1	2016	7	8
J	Wyant, GA; Abu-Remaileh, M; Wolfson, RL; Chen, WW; Freinkman, E; Danai, LV; Heiden, MGV; Sabatini, DM				Wyant, Gregory A.; Abu-Remaileh, Monther; Wolfson, Rachel L.; Chen, Walter W.; Freinkman, Elizaveta; Danai, Laura V.; Heiden, Matthew G. Vander; Sabatini, David M.			mTORC1 Activator SLC38A9 Is Required to Efflux Essential Amino Acids from Lysosomes and Use Protein as a Nutrient	CELL			English	Article							STARVATION-INDUCED AUTOPHAGY; BINDING-SITE; RAG GTPASES; TUMOR-SUPPRESSOR; TRANSPORT; PATHWAY; COMPLEX; YEAST; METABOLISM; MECHANISM	The mTORC1 kinase is a master growth regulator that senses many environmental cues, including amino acids. Activation of mTORC1 by arginine requires SLC38A9, a poorly understood lysosomal membrane protein with homology to amino acid transporters. Here, we validate that SLC38A9 is an arginine sensor for the mTORC1 pathway, and we uncover an unexpectedly central role for SLC38A9 in amino acid homeo…	[Wyant, Gregory A.; Abu-Remaileh, Monther; Wolfson, Rachel L.; Chen, Walter W.; Freinkman, Elizaveta; Sabatini, David M.] Whitehead Inst Biomed Res, Cambridge, MA 02142 USA; [Wyant, Gregory A.; Abu-Remaileh, Monther; Wolfson, Rachel L.; Chen, Walter W.; Freinkman, Elizaveta; Sabatini, David M.] MIT, Dept Biol, 9 Cambridge Ctr, Cambridge, MA 02142 USA; [Wyant, Gregory A.; Abu-Remaileh, Monther; Wo…		Sabatini, DM (通讯作者)，Whitehead Inst Biomed Res, Cambridge, MA 02142 USA.; Sabatini, DM (通讯作者)，MIT, Dept Biol, 9 Cambridge Ctr, Cambridge, MA 02142 USA.; Sabatini, DM (通讯作者)，Howard Hughes Med Inst, Cambridge, MA 02139 USA.; Sabatini, DM (通讯作者)，Koch Inst Integrat Canc Res, 77 Massachusetts Ave, Cambridge, MA 02139 USA.; Sabatini, DM (通讯作者)，Broad Inst MIT & Harvard, 7 Cambridge Ctr, Cambridge, MA 021…	sabatini@wi.mit.edu		Abu-Remaileh, Monther/0000-0003-3772-0477; Chen, Walter/0000-0002-7752-9581	NIH [R01 CA103866, R01 CA129105, R37 AI47389, T32 GM007753, F30 CA189333, F32CA210421]; Department of Defense [W81XWH-15-1-0230, W81XWH-15-1-0337]; EMBO [ALTF-2014-1]; National Defense Science & Engineering Graduate Fellowship (NDSEG) Program; Lustgarten Foundation; SU2C; NCI [R01 CA168653, P30CA1405141]; Howard Hughes Medical Institute (HHMI); Navitor Pharmaceuticals; NATIONAL CANCER INSTITUTE […	NIH(United States Department of Health & Human ServicesNational Institutes of Health (NIH) - USA); Department of Defense(United States Department of Defense); EMBO(European Molecular Biology Organization (EMBO)); National Defense Science & Engineering Graduate Fellowship (NDSEG) Program; Lustgarten Foundation; SU2C; NCI(United States Department of Health & Human ServicesNational Institutes of Hea…	We thank all members of the Sabatini Laboratory for helpful insights, particularly William Comb, Shuyu Wang, and Jose M. Orozco. We also thank Caroline A. Lewis, Sze Ham Chan, and Tenzin Kunchok from the Whitehead Institute Metabolite Profiling Core Facility. This work was supported by grants from the NIH (R01 CA103866, R01 CA129105, and R37 AI47389) and the Department of Defense (W81XWH-15-1-023…	ASHFORD TP, 1962, J CELL BIOL, V12, P198, DOI 10.1083/jcb.12.1.198; Bar-Peled L, 2013, SCIENCE, V340, P1100, DOI 10.1126/science.1232044; Bar-Peled L, 2012, CELL, V150, P1196, DOI 10.1016/j.cell.2012.07.032; BARSAGI D, 1986, SCIENCE, V233, P1061, DOI 10.1126/science.3090687; BOUSSIF O, 1995, P NATL ACAD SCI USA, V92, P7297, DOI 10.1073/pnas.92.16.7297; Castellano BM, 2017, SCIENCE, V355, P1306, D…	56	200	205	6	54	CELL PRESS	CAMBRIDGE	50 HAMPSHIRE ST, FLOOR 5, CAMBRIDGE, MA 02139 USA	0092-8674	1097-4172		CELL	Cell	OCT 19	2017	171	3
J	Zhang, W; Tan, SL; Paintsil, E; Dutschman, GE; Gullen, EA; Chu, E; Cheng, YC				Zhang, Wei; Tan, Shenglan; Paintsil, Elijah; Dutschman, Ginger E.; Gullen, Elizabeth A.; Chu, Edward; Cheng, Yung-Chi			Analysis of deoxyribonucleotide pools in human cancer cell lines using a liquid chromatography coupled with tandem mass spectrometry technique	BIOCHEMICAL PHARMACOLOGY			English	Article						Ribonucleotides; Deoxyribonucleotides; LC/MS/MS; Hypoxia; Hydroxyurea; Aphidicolin	QUANTITATIVE-DETERMINATION; RIBONUCLEOTIDE REDUCTASE; GEMCITABINE; PHOSPHORYLATION; DNA; APHIDICOLIN	Endogenous ribonucleotides and deoxyribonucleotides play a critical role in cell function, and determination of their levels is of fundamental importance in understanding key cellular processes involved in energy metabolism and molecular and biochemical signaling pathways. In this study, we determined the respective ribonucleotide and deoxyribonucleotide pool sizes in different human cell lines u…	[Zhang, Wei; Tan, Shenglan; Paintsil, Elijah; Dutschman, Ginger E.; Gullen, Elizabeth A.; Cheng, Yung-Chi] Yale Univ, Sch Med, Sect Med Oncol, Dept Pharmacol, New Haven, CT 06520 USA; [Tan, Shenglan] Cent S Univ, Hunan Key Lab Pharmacogenet, Inst Clin Pharmacol, Changsha 410078, Hunan, Peoples R China; [Paintsil, Elijah] Yale Univ, Sch Med, Sect Med Oncol, Dept Pediat, New Haven, CT 06520 USA; [C…		Cheng, YC (通讯作者)，Yale Univ, Sch Med, Sect Med Oncol, Dept Pharmacol, 333 Cedar St, New Haven, CT 06520 USA.	wei.zhang.wz87@yale.edu; yccheng@yale.edu	伟, 张/I-9335-2016	伟, 张/0000-0002-8340-0821	NIAID [AI-38204, K08AI074404]; NCI [RO1 CA63477]; NATIONAL CANCER INSTITUTE [R01CA063477] Funding Source: NIH RePORTER; NATIONAL INSTITUTE OF ALLERGY AND INFECTIOUS DISEASES [K08AI074404, R01AI038204] Funding Source: NIH RePORTER	NIAID(United States Department of Health & Human ServicesNational Institutes of Health (NIH) - USANIH National Institute of Allergy & Infectious Diseases (NIAID)); NCI(United States Department of Health & Human ServicesNational Institutes of Health (NIH) - USANIH National Cancer Institute (NCI)); NATIONAL CANCER INSTITUTE(United States Department of Health & Human ServicesNational Institutes of H…	This work was supported by Public Health Service grants AI-38204 from NIAID and RO1 CA63477 from NCI to Y.C.C. Y.C.C. is a fellow of the National Foundation for Cancer Research. E.P was supported by grant K08AI074404 from NIAID.	Cai ZW, 2002, J CHROMATOGR A, V976, P135, DOI 10.1016/S0021-9673(02)01155-X; Chen Peng, 2002, Chin J Traumatol, V5, P115; Chi JD, 2001, J PHARMACEUT BIOMED, V26, P829, DOI 10.1016/S0731-7085(01)00469-1; Cohen S, 2009, J CHROMATOGR B, V877, P3831, DOI 10.1016/j.jchromb.2009.09.030; Coulier L, 2006, ANAL CHEM, V78, P6573, DOI 10.1021/ac0607616; Fagny C, 2002, BIOCHEM PHARMACOL, V64, P451, DOI 10.10…	23	36	37	0	33	PERGAMON-ELSEVIER SCIENCE LTD	OXFORD	THE BOULEVARD, LANGFORD LANE, KIDLINGTON, OXFORD OX5 1GB, ENGLAND	0006-2952			BIOCHEM PHARMACOL	Biochem. Pharmacol.	AUG 15	2011	82	4
J	Yamamoto, K; Opina, A; Sail, D; Blackman, B; Saito, K; Brender, JR; Malinowski, RM; Seki, T; Oshima, N; Crooks, DR; Kishimoto, S; Saida, Y; Otowa, Y; Choyke, PL; Ardenkjaer-Larsen, JH; Mitchell, JB; Linehan, WM; Swenson, RE; Krishna, MC				Yamamoto, Kazutoshi; Opina, Ana; Sail, Deepak; Blackman, Burchelle; Saito, Keita; Brender, Jeffrey R.; Malinowski, Ronja M.; Seki, Tomohiro; Oshima, Nobu; Crooks, Daniel R.; Kishimoto, Shun; Saida, Yu; Otowa, Yasunori; Choyke, Peter L.; Ardenkjaer-Larsen, Jan H.; Mitchell, James B.; Linehan, W. Marston; Swenson, Rolf E.; Krishna, Murali C.			Real-Time insight into in vivo redox status utilizing hyperpolarized [1-C-13] N-acetyl cysteine	SCIENTIFIC REPORTS			English	Article							OXIDATIVE STRESS; ACETYLCYSTEINE; TUMOR; CANCER; GLUTATHIONE; OXYGENATION; MECHANISMS; CHEMISTRY; INCREASE; CELLS	Drastic sensitivity enhancement of dynamic nuclear polarization is becoming an increasingly critical methodology to monitor real-time metabolic and physiological information in chemistry, biochemistry, and biomedicine. However, the limited number of available hyperpolarized C-13 probes, which can effectively interrogate crucial metabolic activities, remains one of the major bottlenecks in this gr…	[Yamamoto, Kazutoshi; Saito, Keita; Brender, Jeffrey R.; Seki, Tomohiro; Oshima, Nobu; Crooks, Daniel R.; Kishimoto, Shun; Saida, Yu; Otowa, Yasunori; Choyke, Peter L.; Mitchell, James B.; Linehan, W. Marston; Krishna, Murali C.] NCI, Ctr Canc Res, NIH, Bethesda, MD 20892 USA; [Opina, Ana; Sail, Deepak; Blackman, Burchelle; Swenson, Rolf E.] NHLBI, Chem & Synth Ctr, NIH, Rockville, MD 20850 USA; …		Krishna, MC (通讯作者)，NCI, Ctr Canc Res, NIH, Bethesda, MD 20892 USA.; Krishna, MC (通讯作者)，NCI, Radiat Biol Branch, Ctr Canc Res, NIH, Bldg 10,Room B3B35, Bethesda, MD 20892 USA.	cherukum@mail.nih.gov	Ardenkjaer-Larsen, Jan Henrik/B-5765-2017	Ardenkjaer-Larsen, Jan Henrik/0000-0001-6167-6926	National Institutes of Health (NIH)	National Institutes of Health (NIH)(United States Department of Health & Human ServicesNational Institutes of Health (NIH) - USA)	Open Access funding provided by the National Institutes of Health (NIH).	Adamska A, 2017, INT J MOL SCI, V18, DOI 10.3390/ijms18071338; Amoyaw PNA, 2011, J LABELLED COMPD RAD, V54, P607, DOI 10.1002/jlcr.1904; Ardenkjaer-Larsen JH, 2003, P NATL ACAD SCI USA, V100, P10158, DOI 10.1073/pnas.1733835100; Atkuri KR, 2007, CURR OPIN PHARMACOL, V7, P355, DOI 10.1016/j.coph.2007.04.005; Badgley MA, 2020, SCIENCE, V368, P85, DOI 10.1126/science.aaw9872; Bohndiek SE, 2011, J AM…	48	3	3	1	8	NATURE PORTFOLIO	BERLIN	HEIDELBERGER PLATZ 3, BERLIN, 14197, GERMANY	2045-2322			SCI REP-UK	Sci Rep	JUN 9	2021	11	1
J	Kremmyda, LS; Tvrzicka, E; Stankova, B; Zak, A				Kremmyda, Lefkothea-Stella; Tvrzicka, Eva; Stankova, Barbora; Zak, Ales			FATTY ACIDS AS BIOCOMPOUNDS: THEIR ROLE IN HUMAN METABOLISM, HEALTH AND DISEASE - A REVIEW. PART 2: FATTY ACID PHYSIOLOGICAL ROLES AND APPLICATIONS IN HUMAN HEALTH AND DISEASE	BIOMEDICAL PAPERS-OLOMOUC			English	Review						Fatty acids; Lipid mediators; Gene expression; Development; Cardiovascular; Cancer; Immunity	FISH-OIL SUPPLEMENTATION; CORONARY-ARTERY-DISEASE; WEIGHT-REDUCING REGIMEN; DOCOSAHEXAENOIC ACID; BREAST-MILK; EICOSAPENTAENOIC ACID; PANCREATIC-CANCER; ARACHIDONIC-ACID; INSULIN SENSITIVITY; VISUAL-ACUITY	Background. This is the second of two review parts aiming at describing the major physiological roles of fatty acids, as well as their applications in specific conditions related to human health. Results. The review included the current literature published in Pubmed up to March 2011. In humans, fatty acids are a principle energy substrate and structural components of cell membranes (phospholipid…	[Kremmyda, Lefkothea-Stella; Tvrzicka, Eva; Stankova, Barbora; Zak, Ales] Charles Univ Prague, Fac Med 1, Dept Med 4, Prague, Czech Republic		Kremmyda, LS (通讯作者)，Charles Univ Prague, Fac Med 1, Dept Med 4, Prague, Czech Republic.	eva.tvrzicka@lf1.cuni.cz	Tvrzicka, Eva/Q-6300-2016; Zak, Ales/G-8318-2016; Stankova, Barbora/L-7933-2016	Tvrzicka, Eva/0000-0003-0794-8454; Zak, Ales/0000-0002-1698-6068; Stankova, Barbora/0000-0002-6184-4878	Ministry of Education, Youth and Sport (Czech Republic) [MSM 0021620820, MSM 0021620807]	Ministry of Education, Youth and Sport (Czech Republic)(Ministry of Education, Youth & Sports - Czech RepublicCzech Republic Government)	This work is supported by the research project of the Ministry of Education, Youth and Sport (Czech Republic, MSM 0021620820 and MSM 0021620807).	Adam O, 2003, RHEUMATOL INT, V23, P27, DOI 10.1007/s00296-002-0234-7; Adhikari P, 2010, J SCI FOOD AGR, V90, P703, DOI 10.1002/jsfa.3872; Afssa (Agence franqaise de securite sanitaire des aliments), 2001, APP NUTR CONS POP FR; Agostoni C, 2010, EFSA J, V8, DOI 10.2903/j.efsa.2010.1461; AITCHISON JM, 1977, AM J CLIN NUTR, V30, P2006, DOI 10.1093/ajcn/30.12.2006; AL MDM, 2000, AM J CLIN NUTR, V285;…	269	126	132	2	71	PALACKY UNIV, MEDICAL FAC	OLOMOUC	CENTRAL LIBRARY, HNEVOTINSKA 3, OLOMOUC, 00000, CZECH REPUBLIC	1213-8118	1804-7521		BIOMED PAP	Biomed. Pap-Olomouc		2011	155	3
J	Pan, F; Kang, SF; Zhao, YF; Dai, L; Shao, Q; Yang, Y; Chen, QK; Zhu, JJ; Cui, LF				Pan, Feng; Kang, Shifei; Zhao, Yanfeng; Dai, Lei; Shao, Qi; Yang, Yang; Chen, Qiankun; Zhu, Junjie; Cui, Lifeng			Effect of beta-nicotinamide mononucleotide on tumor formation and growth in a lung cancer mouse model	MATERIALS CHEMISTRY FRONTIERS			English	Article							NAD(+); INHIBITION; RIBOSIDE; DECLINE	Nicotinamide mononucleotide (NMN) is an essential precursor of nicotinamide adenine dinucleotide (NAD(+)), which is an essential coenzyme for various physiological processes including energy metabolism, DNA repair, and cell growth. NMN promotes tumor growth since it may fuel cancer cells via enhancement of NAD(+) and plays a role in the prevention of liver and pancreatic cancers in mice. In the c…	[Pan, Feng; Zhao, Yanfeng; Dai, Lei; Shao, Qi; Yang, Yang; Chen, Qiankun; Zhu, Junjie] Tongji Univ, Sch Med, Shanghai Pulm Hosp, Dept Thorac Surg, Shanghai 200433, Peoples R China; [Kang, Shifei; Cui, Lifeng] Univ Shanghai Sci & Technol, Dept Environm Sci & Engn, Shanghai 200093, Peoples R China		Chen, QK; Zhu, JJ (通讯作者)，Tongji Univ, Sch Med, Shanghai Pulm Hosp, Dept Thorac Surg, Shanghai 200433, Peoples R China.; Cui, LF (通讯作者)，Univ Shanghai Sci & Technol, Dept Environm Sci & Engn, Shanghai 200093, Peoples R China.	sfkang@usst.edu.cn; drchen2016@126.com; zhujunjie@tongji.edu.cn; lifeng.cui@gmail.com			National Natural Science Foundation of China [51872205, 51922077]; Cultivation Project of Shanghai Pulmonary Hospital [fk1911]	National Natural Science Foundation of China(National Natural Science Foundation of China (NSFC)); Cultivation Project of Shanghai Pulmonary Hospital	This study was supported by the National Natural Science Foundation of China (51872205, 51922077) the Cultivation Project of Shanghai Pulmonary Hospital (fk1911). All animal experiments were approved by the Institutional Review Board (IRB) of Shanghai Pulmonary Hospital, and all protocols of animal studies conformed to the Guide for the Care and Use of Laboratory Animals.	Bertoldo M. J., 2018, HUM REPROD OPEN; Bobrovnikova-Marjon E, 2014, ANNU REV MED, V65, P157, DOI 10.1146/annurev-med-092012-112344; Bogan KL, 2008, ANNU REV NUTR, V28, P115, DOI 10.1146/annurev.nutr.28.061807.155443; Camacho-Pereira J, 2016, CELL METAB, V23, P1127, DOI 10.1016/j.cmet.2016.05.006; Canto C, 2012, CELL METAB, V15, P838, DOI 10.1016/j.cmet.2012.04.022; De Ruysscher D, 2020, ANN ONCOL…	29	0	0	3	19	ROYAL SOC CHEMISTRY	CAMBRIDGE	THOMAS GRAHAM HOUSE, SCIENCE PARK, MILTON RD, CAMBRIDGE CB4 0WF, CAMBS, ENGLAND		2052-1537		MATER CHEM FRONT	Mat. Chem. Front.	JAN 21	2021	5	2
J	Santos, AP; Santos, AC; Castro, C; Raposo, L; Pereira, SS; Torres, I; Henrique, R; Cardoso, H; Monteiro, MP				Santos, Ana P.; Santos, Ana C.; Castro, Clara; Raposo, Luis; Pereira, Sofia S.; Torres, Isabel; Henrique, Rui; Cardoso, Helena; Monteiro, Mariana P.			Visceral Obesity and Metabolic Syndrome Are Associated with Well-Differentiated Gastroenteropancreatic Neuroendocrine Tumors	CANCERS			English	Article						gastroenteropancreatic neuroendocrine tumor; abdominal obesity; metabolic syndrome; glucose abnormalities	ENETS CONSENSUS GUIDELINES; RISK-FACTORS; INSULIN-RESISTANCE; ENDOCRINE TUMORS; CANCER; GLUCOSE; EPIDEMIOLOGY; PATHOGENESIS; MANAGEMENT; DIAGNOSIS	y The determinants for gastroenteropancreatic neuroendocrine tumors (GEP-NET) recent burden are matters of debate. Obesity and metabolic syndrome (MetS) are well established risks for several cancers even though no link with GEP-NETs was yet established. Our aim in this study was to investigate whether well-differentiated GEP-NETs were associated with obesity and MetS. Patients with well-differen…	[Santos, Ana P.; Torres, Isabel] Portuguese Oncol Inst Porto IPO Porto, Dept Endocrinol, P-4200072 Porto, Portugal; [Santos, Ana P.; Torres, Isabel] IPO Porto, Clin Res Unit, Res Ctr, P-4200072 Porto, Portugal; [Santos, Ana C.] Univ Porto, Unit Clin Epidemiol Predict Med & Publ Hlth, Dept Publ Hlth & Forens Sci & Med Educ, Med Sch, P-4200319 Porto, Portugal; [Santos, Ana C.; Castro, Clara; Raposo…		Monteiro, MP (通讯作者)，Univ Porto, Endocrine Cardiovasc & Metab Res, Unit Multidisciplinary Res Biomed UMIB, P-4050313 Porto, Portugal.; Monteiro, MP (通讯作者)，Univ Porto, Inst Biomed Sci Abel Salazar ICBAS, Dept Anat, P-4050313 Porto, Portugal.	anapaulasantos@ipoporto.min-saude.pt; acsantos@med.up.pt; clara.castro@ipoporto.min-saude.pt; luisraposoendo@gmail.com; sspereira@icbas.up.pt; isabel.torres@ipoporto.min-saude.pt; rmhenrique@icbas.up.pt; helenacardoso@icbas.up.pt; mpmonteiro@icbas.up.pt	Henrique, Rui Manuel Ferreira/I-2757-2013; Santos, Ana/AAY-2314-2020; Pereira, Sofia S/D-9006-2017; Castro, Clara/M-4779-2013; Monteiro, Mariana P./AFP-7479-2022	Henrique, Rui Manuel Ferreira/0000-0003-3171-4666; Pereira, Sofia S/0000-0001-6947-4560; Castro, Clara/0000-0001-9653-4581; Monteiro, Mariana P./0000-0002-0662-1831; Santos, Ana/0000-0002-2992-5299; Raposo, Luis/0000-0003-1001-6017	Research Center of IPO-Porto [CI-IPOP 32-2015]	Research Center of IPO-Porto	This project was funded by a grant from Research Center of IPO-Porto (CI-IPOP 32-2015).	Agnoli C, 2015, PLOS ONE, V10, DOI 10.1371/journal.pone.0128891; Al-Harbi O, 2013, CASE REP GASTROINTES, V2013, DOI 10.1155/2013/848075; Alberti KGMM, 2009, CIRCULATION, V120, P1640, DOI 10.1161/CIRCULATIONAHA.109.192644; Amer Diabet Assoc, 2010, DIABETES CARE, V33, pS62, DOI 10.2337/dc10-s062; Anand P, 2008, PHARM RES-DORDR, V25, P2097, DOI 10.1007/s11095-008-9661-9; Arcidiacono B, 2012, EXP DIA…	50	19	19	0	0	MDPI	BASEL	ST ALBAN-ANLAGE 66, CH-4052 BASEL, SWITZERLAND		2072-6694		CANCERS	Cancers	SEP	2018	10	9
J	Notas, G; Kampa, M; Pelekanou, V; Castanas, E				Notas, George; Kampa, Marilena; Pelekanou, Vassiliki; Castanas, Elias			Interplay of estrogen receptors and GPR30 for the regulation of early membrane initiated transcriptional effects: A pharmacological approach	STEROIDS			English	Article; Proceedings Paper	7th International Meeting on Rapid Responses to Steroid Hormones (RRSH)	SEP 14-17, 2011	Crete, GREECE			Estrogen receptors; GPR30; Breast cancer	PROTEIN-COUPLED RECEPTOR; BREAST-CANCER CELLS; GROWTH-FACTOR RECEPTOR; PANCREATIC BETA-CELLS; PLASMA-MEMBRANE; GENE-EXPRESSION; UP-REGULATION; G-PROTEIN-COUPLED-RECEPTOR-30 GPR30; INDUCED APOPTOSIS; TUMOR PROGRESSION	Estrogens exert their effect through ER alpha and ER beta intracellular transcription factors and rapid, usually membrane-initiated receptors, influencing cytosolic signaling and transcription. The nature of extranuclear estrogen elements has not been elucidated so far; classical or alternatively transcribed ER isoforms (ER alpha 36, ER alpha 46) anchored to the plasma membrane and GPR30 (GPER1) …	[Notas, George; Kampa, Marilena; Pelekanou, Vassiliki; Castanas, Elias] Univ Crete, Sch Med, Lab Expt Endocrinol, Iraklion 71003, Greece; [Pelekanou, Vassiliki] Univ Crete, Sch Med, Pathol Lab, Iraklion 71003, Greece		Notas, G (通讯作者)，Univ Crete, Sch Med, Lab Expt Endocrinol, POB 2208, Iraklion 71003, Greece.	gnotas@med.uoc.gr	Notas, George/K-3709-2019; Pelekanou, Vasiliki/AAB-9735-2021; Castanas, Elias/E-7007-2010	Notas, George/0000-0002-2506-5252; Pelekanou, Vasiliki/0000-0002-8431-1927; Castanas, Elias/0000-0002-8370-1835				Ahola TM, 2002, EUR J BIOCHEM, V269, P2485, DOI 10.1046/j.1432-1033.2002.02912.x; Ahola TM, 2002, ENDOCRINOLOGY, V143, P4620, DOI 10.1210/en.2002-220492; Albanito L, 2008, ENVIRON HEALTH PERSP, V116, P1648, DOI 10.1289/ehp.11297; Albanito L, 2008, ENDOCRINOLOGY, V149, P3799, DOI 10.1210/en.2008-0117; Albanito L, 2007, CANCER RES, V67, P1859, DOI 10.1158/0008-5472.CAN-06-2909; Alexaki VI, 2004, FA…	91	27	29	0	15	ELSEVIER SCIENCE INC	NEW YORK	360 PARK AVE SOUTH, NEW YORK, NY 10010-1710 USA	0039-128X	1878-5867		STEROIDS	Steroids	AUG	2012	77	10
J	Lu, ML; Xiang, XH; Xia, SH				Lu, Mei-Li; Xiang, Xiao-Hui; Xia, Shi-Hai			Potential Signaling Pathways Involved in the Clinical Application of Oxymatrine	PHYTOTHERAPY RESEARCH			English	Review						oxymatrine; signaling pathway; clinical application	NF-KAPPA-B; ISCHEMIA-REPERFUSION INJURY; BCL-2 FAMILY PROTEINS; TRANSDUCTION PATHWAY; ANTIOXIDANT PATHWAY; PANCREATIC-CANCER; CELL APOPTOSIS; IN-VITRO; INHIBITION; EXPRESSION	Oxymatrine, an alkaloid component extracted from the roots of Sophora species, has been shown to have antiinflammatory, antifibrosis, and antitumor effects and the ability to protect against myocardial damage, etc. The potential signaling pathways involved in the clinical application of oxymatrine might include the TGF-/Smad, toll-like receptor 4/nuclear factor kappa-light-chain-enhancer of activ…	[Lu, Mei-Li; Xiang, Xiao-Hui; Xia, Shi-Hai] Logist Univ Peoples Armed Police Force, Affiliated Hosp, Dept Hepatopancreatobiliary & Splen Med, 220 Chenglin Rd, Tianjin 300162, Peoples R China		Xiang, XH; Xia, SH (通讯作者)，Logist Univ Peoples Armed Police Force, Affiliated Hosp, Dept Hepatopancreatobiliary & Splen Med, 220 Chenglin Rd, Tianjin 300162, Peoples R China.	xiaohuixiang@163.com; xshhcx@sina.com	Xiang, Xiaohui/D-8093-2015	Xiang, Xiaohui/0000-0002-5762-5007; Xia, Shihai/0000-0002-3748-4841	National Natural Science Foundation of China [81173393]; Natural Science Foundation of Tianjin City [12JCZDJC25500]; Innovation Team Program from Logistics University of People's Armed Police Force [WHTD201310]	National Natural Science Foundation of China(National Natural Science Foundation of China (NSFC)); Natural Science Foundation of Tianjin City(Natural Science Foundation of Tianjin); Innovation Team Program from Logistics University of People's Armed Police Force	This work was supported by the National Natural Science Foundation of China, No. 81173393; the Natural Science Foundation of Tianjin City, Grant No. 12JCZDJC25500; the Innovation Team Program (WHTD201310) from Logistics University of People's Armed Police Force.	Altieri DC, 2010, BIOCHEM J, V430, P199, DOI 10.1042/BJ20100814; Chen H, 2013, ONCOL REP, V30, P589, DOI 10.3892/or.2013.2529; Choi BH, 2008, CANCER LETT, V261, P37, DOI 10.1016/j.canlet.2007.11.014; Colonna VDG, 2009, MED SCI MONITOR, V15, pRA91; Del Poeta G, 2003, BLOOD, V101, P2125, DOI 10.1182/blood-2002-06-1714; Deng ZY, 2009, CHINESE MED J-PEKING, V122, P1449, DOI 10.3760/cma.j.issn.0366-69…	74	19	21	2	24	WILEY	HOBOKEN	111 RIVER ST, HOBOKEN 07030-5774, NJ USA	0951-418X	1099-1573		PHYTOTHER RES	Phytother. Res.	JUL	2016	30	7
J	Nudelman, A; Gnizi, E; Katz, Y; Azulai, R; Cohen-Ohana, M; Zhuk, R; Sampson, SR; Langzam, L; Fibach, E; Prus, E; Pugach, V; Rephaeli, A				Nudelman, A; Gnizi, E; Katz, Y; Azulai, R; Cohen-Ohana, M; Zhuk, R; Sampson, SR; Langzam, L; Fibach, E; Prus, E; Pugach, V; Rephaeli, A			Prodrugs of butyric acid. Novel derivatives possessing increased aqueous solubility and potential for treating cancer and blood diseases	EUROPEAN JOURNAL OF MEDICINAL CHEMISTRY			English	Article						prodrugs; butyric acid; anticancer; water solubility	PIVALOYLOXYMETHYL BUTYRATE; FETAL HEMOGLOBIN; GENE-EXPRESSION; LEUKEMIC-CELLS; HL-60 CELLS; APOPTOSIS; ESTERS; AGENTS; MICE; AN-9	The synthesis and biological activities of acidic, basic and neutral types of butyric acid (BA) prodrugs possessing increased aqueous solubility are described. The compounds are butyroyloxyalkyl derivatives of carboxylic acids, which possess functionalities suitable for aqueous solubilization. The anticancer activity of the prodrugs in vitro was evaluated by examining their effect on the growth o…	Bar Ilan Univ, Dept Chem, Fac Life Sci, IL-52900 Ramat Gan, Israel; Bar Ilan Univ, Gonda Goldschmied Ctr, Fac Life Sci, IL-52900 Ramat Gan, Israel; Hadassah Univ Hosp, Dept Hematol, IL-91120 Jerusalem, Israel; Tel Aviv Univ, Petach Tikva Sackler Sch Med, Felsenstein Med Res Ctr, IL-69978 Tel Aviv, Israel		Nudelman, A (通讯作者)，Bar Ilan Univ, Dept Chem, Fac Life Sci, IL-52900 Ramat Gan, Israel.							*ALDR CHEM CO INC, MAT SAF DAT SHEETS M; Aviram A, 1997, J CANCER RES CLIN, V123, P267, DOI 10.1007/BF01208637; AVIRAM A, 1994, INT J CANCER, V56, P906, DOI 10.1002/ijc.2910560625; AWEH GF, 1999, BLOOD, V93, P1790; BUNDGAARD H, 1987, J MED CHEM, V30, P451, DOI 10.1021/jm00386a001; Bunn HF, 1999, BLOOD, V93, P1787, DOI 10.1182/blood.V93.6.1787.406a34_1787_1789; CHARACHE S, 1995, NEW ENGL J MED, V3…	29	68	70	0	20	EDITIONS SCIENTIFIQUES MEDICALES ELSEVIER	PARIS CEDEX 15	23 RUE LINOIS, 75724 PARIS CEDEX 15, FRANCE	0223-5234			EUR J MED CHEM	Eur. J. Med. Chem.	JAN	2001	36	1
J	Hampton, KK; Anderson, K; Frazier, H; Thibault, O; Craven, RJ				Hampton, Kaia K.; Anderson, Katie; Frazier, Hilaree; Thibault, Olivier; Craven, Rolf J.			Insulin Receptor Plasma Membrane Levels Increased by the Progesterone Receptor Membrane Component 1	MOLECULAR PHARMACOLOGY			English	Article							GROWTH-FACTOR RECEPTOR; PANCREATIC BETA-CELLS; CANCER-CELLS; GLUCOSE-TRANSPORTER; BINDING PROTEIN; EXPRESSION; PGRMC1; RESISTANCE; GLUT4; INTERNALIZATION	The insulin receptor (IR) is a ligand-activated receptor tyrosine kinase that has a key role in metabolism, cellular survival, and proliferation. Progesterone receptor membrane component 1 (PGRMC1) promotes cellular signaling via receptor trafficking and is essential for some elements of tumor growth and metastasis. In the present study, we demonstrate that PGRMC1 coprecipitates with IR. Furtherm…	[Hampton, Kaia K.; Anderson, Katie; Frazier, Hilaree; Thibault, Olivier; Craven, Rolf J.] Univ Kentucky, Coll Med, Markey Canc Ctr, Dept Pharmacol & Nutr Sci, Lexington, KY 40515 USA		Craven, RJ (通讯作者)，Univ Kentucky, Coll Med, Grad Ctr Nutr Sci, Dept Pharmacol & Nutr Sci, Lexington, KY 40515 USA.	rolf.craven@uky.edu	Thibault, Olivier/AAY-7614-2020	Thibault, Olivier/0000-0002-3548-3466; Frazier, Hilaree/0000-0003-2309-2596	Washington University Diabetes Research Center [P30 DK020579-40]; University of Kentucky CTSA Grant [UL1 TR001998]; National Institutes of Health National Institute on Aging [5R01AG033649-08]; National Institutes of Health [T32 DK007778]; NATIONAL CENTER FOR ADVANCING TRANSLATIONAL SCIENCES [UL1TR001998] Funding Source: NIH RePORTER; NATIONAL INSTITUTE OF DIABETES AND DIGESTIVE AND KIDNEY DISEASE…	Washington University Diabetes Research Center; University of Kentucky CTSA Grant; National Institutes of Health National Institute on Aging(United States Department of Health & Human ServicesNational Institutes of Health (NIH) - USANIH National Institute on Aging (NIA)); National Institutes of Health(United States Department of Health & Human ServicesNational Institutes of Health (NIH) - USA); N…	This work was supported by Washington University Diabetes Research Center Grant P30 DK020579-40; University of Kentucky CTSA Grant UL1 TR001998; and National Institutes of Health National Institute on Aging [Grant 5R01AG033649-08] and National Institutes of Health [Grant T32 DK007778 (to K. K. H. and H. F.)].	Ahmed IS, 2010, J BIOL CHEM, V285, P24775, DOI 10.1074/jbc.M110.134585; Ahmed IS, 2010, J PHARMACOL EXP THER, V333, P564, DOI 10.1124/jpet.109.164210; Aizen J, 2015, J ENDOCRINOL, V225, P59, DOI 10.1530/JOE-14-0576; Alghamdi F, 2014, CELL SIGNAL, V26, P1355, DOI 10.1016/j.cellsig.2014.02.015; Bashour NM, 2012, ENDOCRINOLOGY, V153, P4457, DOI 10.1210/en.2012-1122; Belfiore A, 2009, ENDOCR REV, V30…	57	21	22	0	4	AMER SOC PHARMACOLOGY EXPERIMENTAL THERAPEUTICS	BETHESDA	9650 ROCKVILLE PIKE, BETHESDA, MD 20814-3995 USA	0026-895X	1521-0111		MOL PHARMACOL	Mol. Pharmacol.	JUL 1	2018	94	1
J	Sridhar, KR; Seena, S				Sridhar, K. R.; Seena, S.			Nutritional and antinutritional significance of four unconventional legumes of the genus Canavalia - A comparative study	FOOD CHEMISTRY			English	Review						Canavalia; wild legumes; proteins; energy; essential amino acids; concanavalin A; detoxification	ENSIFORMIS L-DC; PANCREATIC-CANCER CELLS; L-CANAVANINE METABOLISM; CONCANAVALIN-A; TOXIC PROTEIN; IRON-ABSORPTION; FUNCTIONAL-PROPERTIES; CHEMICAL-COMPOSITION; TRYPSIN-INHIBITOR; L-CANALINE	Developing countries are under the clutch of malnutrition due to a lack of protein rich food. Protein supply can be broadened by exploration and exploitation of alternative legume sources. Even though many wild legume landraces have been identified, their utilization is limited due to insufficient attention. Canavalia gladiata, Canavalia ensiformis, Canavalia maritima and Canavalia cathartica are…	Mangalore Univ, Dept Biosci, Mangalagangothri 574199, India		Sridhar, KR (通讯作者)，Mangalore Univ, Dept Biosci, Mangalagangothri 574199, India.	sirikr@yahoo.com	K.R., Sridhar/X-7300-2018	K.R., Sridhar/0000-0001-5262-9589; sahadevan, seena/0000-0002-5598-4794				ABBEY BW, 1987, J FOOD SCI, V52, P406, DOI 10.1111/j.1365-2621.1987.tb06625.x; ACAMOVIC T, 1987, THESIS U EDINBURGH; ADDISON K. B., 1957, Rhodesia Agricultural Journal, V54, P521; Adebowale KO, 2004, FOOD RES INT, V37, P355, DOI 10.1016/j.foodres.2004.01.009; Agbede JO, 2005, J FOOD COMPOS ANAL, V18, P89, DOI 10.1016/j.jfca.2003.10.011; Aguirre LA, 1998, CUBAN J AGR SCI, V32, P75; Akpapunam MA, 1…	257	62	67	1	41	ELSEVIER SCI LTD	OXFORD	THE BOULEVARD, LANGFORD LANE, KIDLINGTON, OXFORD OX5 1GB, OXON, ENGLAND	0308-8146	1873-7072		FOOD CHEM	Food Chem.		2006	99	2
J	Kahramanogullari, O; Fantaccini, G; Lecca, P; Morpurgo, D; Priami, C				Kahramanogullari, Ozan; Fantaccini, Gianluca; Lecca, Paola; Morpurgo, Daniele; Priami, Corrado			Algorithmic Modeling Quantifies the Complementary Contribution of Metabolic Inhibitions to Gemcitabine Efficacy	PLOS ONE			English	Article							JAPANESE CANCER-PATIENTS; PANCREATIC-CANCER; RIBONUCLEOTIDE REDUCTASE; DEOXYCYTIDINE KINASE; SYSTEMS PHARMACOLOGY; PATIENTS IMPACT; IN-VITRO; RESISTANCE; PHARMACOKINETICS; MECHANISMS	Gemcitabine (2,2-difluorodeoxycytidine, dFdC) is a prodrug widely used for treating various carcinomas. Gemcitabine exerts its clinical effect by depleting the deoxyribonucleotide pools, and incorporating its triphosphate metabolite (dFdC-TP) into DNA, thereby inhibiting DNA synthesis. This process blocks the cell cycle in the early S phase, eventually resulting in apoptosis. The incorporation of…	[Kahramanogullari, Ozan; Fantaccini, Gianluca; Lecca, Paola; Morpurgo, Daniele; Priami, Corrado] Microsoft Res Univ Trento Ctr Computat & Syst Bio, Rovereto, Trento, Italy; [Priami, Corrado] Univ Trento, Dept Math, Povo, Trento, Italy		Kahramanogullari, O (通讯作者)，Microsoft Res Univ Trento Ctr Computat & Syst Bio, Rovereto, Trento, Italy.	ozan@cosbi.eu	Lecca, Paola/AAJ-2457-2021	Lecca, Paola/0000-0002-7224-136X				Albano G, 2006, J THEOR BIOL, V242, P329, DOI 10.1016/j.jtbi.2006.03.001; ARNER ESJ, 1995, PHARMACOL THERAPEUT, V67, P155, DOI 10.1016/0163-7258(95)00015-9; Artin E, 2009, BIOCHEMISTRY-US, V48, P11622, DOI 10.1021/bi901590q; Battaglia MA, 2011, IET SYST BIOL, V5, P34, DOI 10.1049/iet-syb.2009.0073; Bergman AM, 2000, EUR J CANCER, V36, P1974, DOI 10.1016/S0959-8049(00)00246-X; Beumer JH, 2008, CLI…	63	12	12	0	7	PUBLIC LIBRARY SCIENCE	SAN FRANCISCO	1160 BATTERY STREET, STE 100, SAN FRANCISCO, CA 94111 USA	1932-6203			PLOS ONE	PLoS One	DEC 11	2012	7	12
J	Kim, E				Kim, Eunjung			Mechanisms of amino acid sensing in mTOR signaling pathway	NUTRITION RESEARCH AND PRACTICE			English	Review						Amino acid signaling; mTOR; protein synthesis; cell growth	PANCREATIC BETA-CELLS; P70 S6 KINASE; MAMMALIAN TARGET; PROTEIN-KINASE; GLUTAMATE-DEHYDROGENASE; MOTIF PHOSPHORYLATION; BINDING PARTNER; SKELETAL-MUSCLE; REGULATES MTOR; GROWTH CONTROL	Amino acids are fundamental nutrients for protein synthesis and cell growth (increase in cell size). Recently, many compelling evidences have shown that the level of amino acids is sensed by extra- or intra-cellular amino, acids sensor(S) and regulates protein synthesis/degradation. Mammalian target of rapamycin complex 1 (mTORC1) is placed in a central position in cell growth regulation and dysr…	Catholic Univ Daegu, Dept Food Sci & Nutr, Hayang Eup 712702, Gyeongsan, South Korea		Kim, E (通讯作者)，Catholic Univ Daegu, Dept Food Sci & Nutr, 330 Geumnak 1 Ri, Hayang Eup 712702, Gyeongsan, South Korea.	kimeunj@cu.ac.kr						Abraham RT, 1996, ANNU REV IMMUNOL, V14, P483, DOI 10.1146/annurev.immunol.14.1.483; Backer JM, 2008, BIOCHEM J, V410, P1, DOI 10.1042/BJ20071427; Bai XC, 2007, SCIENCE, V318, P977, DOI 10.1126/science.1147379; Balage M, 2001, AM J PHYSIOL-ENDOC M, V281, pE565, DOI 10.1152/ajpendo.2001.281.3.E565; BLOMMAART EFC, 1995, J BIOL CHEM, V270, P2320, DOI 10.1074/jbc.270.5.2320; BROWN EJ, 1994, NATURE, V…	81	72	76	2	20	KOREAN NUTRITION SOC	SEOUL	804 KST CTR, 635-4 YEOGSAM-SONG KANGNAM-KU, SEOUL, 135-703, SOUTH KOREA	1976-1457	2005-6168		NUTR RES PRACT	Nutr. Res. Pract.	SPR	2009	3	1
J	McCommis, KS; Finck, BN				McCommis, Kyle S.; Finck, Brian N.			Mitochondrial pyruvate transport: a historical perspective and future research directions	BIOCHEMICAL JOURNAL			English	Review						pyruvate; mitochondria; MPC; membrane transport	RAT-LIVER MITOCHONDRIA; NMR ISOTOPOMER ANALYSIS; PANCREATIC BETA-CELLS; INSULIN-SECRETION; HEART-MITOCHONDRIA; LACTATE-DEHYDROGENASE; ANION TRANSPORT; MONOCARBOXYLATE TRANSPORTER; MYOCARDIAL-METABOLISM; LACTIC DEHYDROGENASES	Pyruvate is the end-product of glycolysis, a major substrate for oxidative metabolism, and a branching point for glucose, lactate, fatty acid and amino acid synthesis. The mitochondrial enzymes that metabolize pyruvate are physically separated from cytosolic pyruvate pools and rely on a membrane transport system to shuttle pyruvate across the impermeable inner mitochondrial membrane (IMM). Despit…	[McCommis, Kyle S.; Finck, Brian N.] Washington Univ, Sch Med, Ctr Human Nutr, St Louis, MO 63110 USA		Finck, BN (通讯作者)，Washington Univ, Sch Med, Ctr Human Nutr, St Louis, MO 63110 USA.	bfinck@dom.wustl.edu		McCommis, Kyle/0000-0003-2381-1589; Finck, Brian/0000-0001-5411-3674	Diabetes Research Postdoctoral Training Program fellowship [T32 DK007296]; National Institutes of Health (NIH) [R01 DK078187, R42 AA021228]; Barnes Jewish Hospital Foundation; NATIONAL INSTITUTE OF DIABETES AND DIGESTIVE AND KIDNEY DISEASES [R01DK104735, P30DK056341, R01DK078187, T32DK007296] Funding Source: NIH RePORTER; NATIONAL INSTITUTE ON ALCOHOL ABUSE AND ALCOHOLISM [R42AA021228] Funding So…	Diabetes Research Postdoctoral Training Program fellowship; National Institutes of Health (NIH)(United States Department of Health & Human ServicesNational Institutes of Health (NIH) - USA); Barnes Jewish Hospital Foundation; NATIONAL INSTITUTE OF DIABETES AND DIGESTIVE AND KIDNEY DISEASES(United States Department of Health & Human ServicesNational Institutes of Health (NIH) - USANIH National Ins…	K.McC. is supported by a Diabetes Research Postdoctoral Training Program fellowship [grant number T32 DK007296] and B.F. is supported by the National Institutes of Health (NIH) [grant numbers R01 DK078187 and R42 AA021228], as well as a grant from the Barnes Jewish Hospital Foundation.	AbdelAleem S, 1997, J MOL CELL CARDIOL, V29, P789, DOI 10.1006/jmcc.1996.0323; ADAM PAJ, 1969, J BIOL CHEM, V244, P6444; Ainscow EK, 2000, DIABETES, V49, P1149, DOI 10.2337/diabetes.49.7.1149; Atherton HJ, 2011, CIRCULATION, V123, P2552, DOI 10.1161/CIRCULATIONAHA.110.011387; AVOGARO A, 1990, AM J PHYSIOL, V258, pE606, DOI 10.1152/ajpendo.1990.258.4.E606; BARTUS RT, 1982, SCIENCE, V217, P408, DOI…	155	113	118	3	61	PORTLAND PRESS LTD	LONDON	CHARLES DARWIN HOUSE, 12 ROGER STREET, LONDON WC1N 2JU, ENGLAND	0264-6021	1470-8728		BIOCHEM J	Biochem. J.	MAR 15	2015	466		3
J	Maiese, K				Maiese, Kenneth			Novel nervous and multi-system regenerative therapeutic strategies for diabetes mellitus with mTOR	NEURAL REGENERATION RESEARCH			English	Review						Akt; AMP activated protein kinase (AMPK); apoptosis; Alzheimer's disease; autophagy; beta-cell; cancer; cardiovascular disease; caspase; CCN family; diabetes mellitus; epidermal growth factor; erythropoietin; fibroblast growth factor; forkhead transcription factors; FoxO; FRAP1; hamartin (tuberous sclerosis 1)/tuberin (tuberous sclerosis 2) (TSC1/TSC2); insulin; mechanistic target of rapamycin (m…	INDUCED OXIDATIVE STRESS; MESENCHYMAL STEM-CELLS; PANCREATIC BETA-CELLS; MAMMALIAN TARGET; SIGNALING PATHWAYS; DOWN-REGULATION; COMPLEX 1; NEURODEGENERATIVE DISEASES; VASCULAR INTEGRITY; NITROSATIVE STRESS	Throughout the globe, diabetes mellitus (DM) is increasing in incidence with limited therapies presently available to prevent or resolve the significant complications of this disorder. DM impacts multiple organs and affects all components of the central and peripheral nervous systems that can range from dementia to diabetic neuropathy. The mechanistic target of rapamycin (mTOR) is a promising age…				wntin75@yahoo.com			American Diabetes Association; American Heart Association; NIH NIEHS; NIH NIA; NIH NINDS; NIH ARRA	American Diabetes Association(American Diabetes Association); American Heart Association(American Heart Association); NIH NIEHS(United States Department of Health & Human ServicesNational Institutes of Health (NIH) - USANIH National Institute of Environmental Health Sciences (NIEHS)); NIH NIA(United States Department of Health & Human ServicesNational Institutes of Health (NIH) - USANIH National …	This research was supported by American Diabetes Association, American Heart Association, NIH NIEHS, NIH NIA, NIH NINDS, and NIH ARRA.	Albiero M, 2014, DIABETES, V63, P1353, DOI 10.2337/db13-0894; Alexandru N, 2012, THROMB RES, V129, P116, DOI 10.1016/j.thromres.2011.09.026; Andreucci M, 2009, CELL PROLIFERAT, V42, P554, DOI 10.1111/j.1365-2184.2009.00617.x; Aranha MM, 2011, PLOS ONE, V6, DOI 10.1371/journal.pone.0021396; Arunachalam G, 2014, BRIT J PHARMACOL, V171, P523, DOI 10.1111/bph.12496; Bailey TJ, 2010, EXP EYE RES, V91,…	233	35	39	0	36	WOLTERS KLUWER MEDKNOW PUBLICATIONS	MUMBAI	WOLTERS KLUWER INDIA PVT LTD , A-202, 2ND FLR, QUBE, C T S NO 1498A-2 VILLAGE MAROL, ANDHERI EAST, MUMBAI, 400059, INDIA	1673-5374	1876-7958		NEURAL REGEN RES	Neural Regen. Res.	MAR	2016	11	3
J	Liu, ZL; Zhou, XL; Shi, YZ; Du, SY; Yang, Y; Tang, J; Shen, YM				Liu, Zengli; Zhou, Xiaolin; Shi, Yizhen; Du, Shouying; Yang, Yi; Tang, Jun; Shen, Yongmei			Study on Biodistribution and Radioimmunoimaging of (131)Iodine-Labeled Monoclonal Antibody D-D3 Against Progastrin-Releasing Peptide((31-98)) in Tumor-Bearing Mouse	CANCER BIOTHERAPY AND RADIOPHARMACEUTICALS			English	Article						I-131-D-D3; monoclonal antibody; proGRP((31-98)); radioimmunoimaging	CELL LUNG-CANCER; BOMBESIN-LIKE PEPTIDES; ANTRAL GASTRIC TISSUE; LC-MS; PROGRP; MARKER; CARCINOMA; EXPRESSION; BIOMARKER; GRP	This study was aimed at investigating the biodistribution and radioimmunoimaging of I-131-D-D3 in nude mice bearing different types of tumor xenografts. Radioiodination of the D-D3 antibody was performed with the chloramine-T method. The radiochemical purity was determined through thin-layer chromotography. I-131-D-D3 was injected into healthy Kunming mice via a tail vein, and the %ID/g for vario…	[Liu, Zengli; Shi, Yizhen; Yang, Yi; Tang, Jun; Shen, Yongmei] Soochow Univ, Dept Nucl Med, Affiliated Hosp 2, Suzhou 215004, Peoples R China; [Zhou, Xiaolin] Chinese Inst Radiat Protect, Dept Radiol & Nucl Med, Taiyuan, Peoples R China; [Du, Shouying] Univ Calif San Diego, Dept Pathol, Moores Canc Ctr, La Jolla, CA 92093 USA		Liu, ZL (通讯作者)，Soochow Univ, Dept Nucl Med, Affiliated Hosp 2, 1055 Sanxiang Rd, Suzhou 215004, Peoples R China.	liuzengli@126.com			Science and Technology Development Planning (Suzhou, China) [YJS0926]	Science and Technology Development Planning (Suzhou, China)	This study was funded by the Science and Technology Development Planning (Suzhou, China, 2009; Grant ID: YJS0926).	BUNNETT N, 1994, GUT PEPTIDES BIOCH P, P423; Dumesny C, 2006, ENDOCRINOLOGY, V147, P502, DOI 10.1210/en.2005-0574; MARUNO K, 1989, CANCER RES, V49, P629; Matsubayashi H, 2004, J CLIN GASTROENTEROL, V38, P834, DOI 10.1097/01.mcg.0000140189.65405.2d; MCDONALD TJ, 1978, GUT, V19, P767, DOI 10.1136/gut.19.9.767; MCDONALD TJ, 1981, REGUL PEPTIDES, V2, P293, DOI 10.1016/0167-0115(81)90034-3; MCDONALD T…	22	5	6	1	9	MARY ANN LIEBERT INC	NEW ROCHELLE	140 HUGUENOT STREET, 3RD FL, NEW ROCHELLE, NY 10801 USA	1084-9785			CANCER BIOTHER RADIO	Cancer Biother. Radiopharm.	APR	2011	26	2
J	Alshoukr, F; Prignon, A; Brans, L; Jallane, A; Mendes, S; Talbot, JN; Tourwe, D; Barbet, J; Gruaz-Guyon, A				Alshoukr, Faisal; Prignon, Aurelie; Brans, Luc; Jallane, Abdelhak; Mendes, Sandra; Talbot, Jean-Noel; Tourwe, Dirk; Barbet, Jacques; Gruaz-Guyon, Anne			Novel DOTA-Neurotensin Analogues for In-111 Scintigraphy and Ga-68 PET Imaging of Neurotensin Receptor-Positive Tumors	BIOCONJUGATE CHEMISTRY			English	Article							RENAL UPTAKE; RADIOLABELED PEPTIDES; BREAST-CANCER; EXPRESSION; BINDING; IDENTIFICATION; GA-68-DOTATOC; THERAPY; TARGET	Overexpression of the high affinity neurotensin receptor 1 (NTSR1), demonstrated in several human cancers, has been proposed as a new marker for human ductal pancreatic carcinoma and as an independent factor for poor prognosis for ductal breast cancer, head and neck squamous cell carcinoma, and non-small cell lung cancer. The aim of the present study was to develop new DOTA-neurotensin analogues …	[Gruaz-Guyon, Anne] INSERM, Fac Med Xavier Bichat, U773, F-75018 Paris, France; [Alshoukr, Faisal; Jallane, Abdelhak; Mendes, Sandra; Gruaz-Guyon, Anne] Univ Paris 07, UMR Paris S773, F-75018 Paris, France; [Alshoukr, Faisal; Jallane, Abdelhak; Mendes, Sandra; Barbet, Jacques; Gruaz-Guyon, Anne] CNRS, GDR Antibodies & Therapeut Targeting 3260, F-37032 Tours, France; [Prignon, Aurelie; Talbot, Jea…		Gruaz-Guyon, A (通讯作者)，INSERM, Fac Med Xavier Bichat, U773, 16 Rue Henri Huchard,BP 416, F-75018 Paris, France.	anne.gruaz-guyon@inserm.fr	Barbet, Jacques/AAE-7089-2020; Barbet, Jacques/L-4866-2015	Barbet, Jacques/0000-0002-9188-984X; Barbet, Jacques/0000-0002-9188-984X; talbot, jean-noel/0000-0002-3819-5013	Inserm; Association pour la Recherche sur le Cancer (ARC); Canceropole Ile de France; Syrian government	Inserm(Institut National de la Sante et de la Recherche Medicale (Inserm)European Commission); Association pour la Recherche sur le Cancer (ARC)(Fondation ARC pour la Recherche sur le Cancer); Canceropole Ile de France(Region Ile-de-France); Syrian government	This work was supported by Inserm, by the Association pour la Recherche sur le Cancer (ARC), and by the Canceropole Ile de France. We thank the Syrian government for awarding a research fellowship to F.A. We are grateful to Edouard Treca for IC<INF>50</INF> determination of some peptides.	Achilefu S, 2003, J MED CHEM, V46, P3403, DOI 10.1021/jm030081k; Akizawa H, 2001, NUCL MED BIOL, V28, P761, DOI 10.1016/S0969-8051(01)00241-4; Alifano M, 2010, CLIN CANCER RES, V16, P4401, DOI 10.1158/1078-0432.CCR-10-0659; Alifano M, 2010, BIOCHIMIE, V92, P164, DOI 10.1016/j.biochi.2009.11.004; Alshoukr P, 2009, BIOCONJUGATE CHEM, V20, P1602, DOI 10.1021/bc900151z; Barroso S, 2000, J BIOL CHEM, …	46	41	43	0	10	AMER CHEMICAL SOC	WASHINGTON	1155 16TH ST, NW, WASHINGTON, DC 20036 USA	1043-1802			BIOCONJUGATE CHEM	Bioconjugate Chem.	JUL	2011	22	7
J	Brossel, R; Yahi, A; David, S; Velasquez, LM; Guinebretiere, JM				Brossel, Remy; Yahi, Alexandre; David, Stephane; Velasquez, Laura Moreno; Guinebretiere, Jean-Marc			Mechanical Signals Inhibit Growth of a Grafted Tumor In Vivo: Proof of Concept	PLOS ONE			English	Article							CANCER-CELLS; FRACTAL ANALYSIS; BREAST-CANCER; NUDE-MICE; MECHANOTRANSDUCTION; MICROENVIRONMENT; PHENOTYPE; ARCHITECTURE; METABOLISM; PLASTICITY	In the past ten years, many studies have shown that malignant tissue has been "normalized" in vitro using mechanical signals. We apply the principles of physical oncology (or mechanobiology) in vivo to show the effect of a "constraint field" on tumor growth. The human breast cancer cell line, MDA MB 231, admixed with ferric nanoparticles was grafted subcutaneously in Nude mice. The magnetizable p…	[Brossel, Remy] Cell Constraint & Canc Inc CC&C, Le Mas Lhermite, Raphele Les Arl, France; [Yahi, Alexandre; Velasquez, Laura Moreno] Inst Curie, St Cloud, France; [Yahi, Alexandre] Georgia Inst Technol, Sch Elect & Comp Engn, Coll Engn, Atlanta, GA 30332 USA; [Yahi, Alexandre] Supelec, Gif Sur Yvette, France; [David, Stephane] Altran Res, Velizy Villacoublay, France; [Velasquez, Laura Moreno] Fa…		Brossel, R (通讯作者)，Cell Constraint & Canc Inc CC&C, Le Mas Lhermite, Raphele Les Arl, France.	brossel.remy@gmail.com		Moreno Velasquez, Laura/0000-0001-9735-0039	Cell Constraint & Cancer Inc, France; Cell Constraint and Cancer Inc.	Cell Constraint & Cancer Inc, France; Cell Constraint and Cancer Inc.	Cell Constraint & Cancer Inc, France funded the animal experimentation, the pathological analysis and the statistical analysis. The funder (Cell Constraint and Cancer Inc.) provided support in the form of salaries for authors (Remy Brossel, Alexandre Yahi) but did not have any additional role in the study design, data collection and analysis, decision to publish or preparation of the manuscript.	Bainer R, 2015, CANCER RES, V75, DOI 10.1158/1538-7445.COMPSYSBIO-PR09; Baish JW, 2000, CANCER RES, V60, P3683; Bizzarri M, 2011, SEMIN CANCER BIOL, V21, P175, DOI 10.1016/j.semcancer.2011.04.002; Burkel B, 2015, CANCER RES, V75, DOI 10.1158/1538-7445.CHTME14-B02; Canetta E, 2014, ACTA BIOMATER, V10, P2043, DOI 10.1016/j.actbio.2013.12.057; Cheng G, 2009, PLOS ONE, V4, DOI 10.1371/journal.pone.00…	42	5	5	1	15	PUBLIC LIBRARY SCIENCE	SAN FRANCISCO	1160 BATTERY STREET, STE 100, SAN FRANCISCO, CA 94111 USA	1932-6203			PLOS ONE	PLoS One	APR 21	2016	11	4
J	Sonawane, VR; Siddique, MUM; Gatchie, L; Williams, IS; Bharate, SB; Jayaprakash, V; Sinha, BN; Chaudhuri, B				Sonawane, Vinay R.; Siddique, Mohd Usman Mohd; Gatchie, Linda; Williams, Ibidapo S.; Bharate, Sandip B.; Jayaprakash, Venkatesan; Sinha, Barij N.; Chaudhuri, Bhabatosh			CYP enzymes, expressed within live human suspension cells, are superior to widely-used microsomal enzymes in identifying potent CYP1A1/CYP1B1 inhibitors: Identification of quinazolinones as CYP1A1/CYP1B1 inhibitors that efficiently reverse B[a] P toxicity and cisplatin resistance	EUROPEAN JOURNAL OF PHARMACEUTICAL SCIENCES			English	Article						Microsomal CYP450 enzymes; Cisplatin resistance; CYP1A1 inhibitors; CYP1A1-mediated benzo [a] pyrene toxicity; CYP1B1 inhibitors; Hard to metabolize medications; Live CYP-expressing human cells	HUMAN CYTOCHROME-P450 ENZYMES; IN-VITRO; CANCER-RISK; ESTROGEN METABOLISM; DRUG; HYDROXYLATION; POLYMORPHISM; DERIVATIVES; VALIDATION; INITIATION	Microsomal cytochrome P450 (CYP) enzymes, isolated from recombinant bacterial/insect/yeast cells, are extensively used for drug metabolism studies. However, they may not always portray how a developmental drug would behave in human cells with intact intracellular transport mechanisms. This study emphasizes the usefulness of human HEK293 kidney cells, grown in 'suspension' for expression of CYPs, …	[Sonawane, Vinay R.; Gatchie, Linda; Williams, Ibidapo S.; Chaudhuri, Bhabatosh] CYP Design Ltd, Innovat Ctr, 49 Oxford St, Leicester LE1 5XY, Leics, England; [Siddique, Mohd Usman Mohd; Jayaprakash, Venkatesan; Sinha, Barij N.] Birla Inst Technol, Dept Pharmaceut Sci & Technol, Ranchi 835215, Bihar, India; [Bharate, Sandip B.] CSIR Indian Inst Integrat Med, Med Chem Div, Cana Rd, Jammu 180001, J…		Chaudhuri, B (通讯作者)，CYP Design Ltd, Innovat Ctr, 49 Oxford St, Leicester LE1 5XY, Leics, England.	bchaud00@gmail.com	WILLIAMS, IBIDAPO/N-7637-2019; Jayaprakash, Venkatesan/B-4367-2011; Bharate, Sandip B/B-7104-2018	WILLIAMS, IBIDAPO/0000-0001-6544-6300; Jayaprakash, Venkatesan/0000-0002-9724-4153; Mohd Siddique, Mohd Usman/0000-0001-9503-1771	UKIERI; HEIF-UK; CYP-Design Ltd.; UGC-UKIERI; UGC [201516-MANF-2015-17-MAH-60712]; DST-FIST [SR/FST/CSI-242/2012]	UKIERI(UK Research & Innovation (UKRI)); HEIF-UK; CYP-Design Ltd.; UGC-UKIERI; UGC(University Grants Commission, India); DST-FIST(Department of Science & Technology (India))	The work was supported by funds from UKIERI (BC), HEIF-UK (BC) and CYP-Design Ltd. (BC). MUMS acknowledge UGC-UKIERI for support of the chemistry aspect of the project and also UGC for award of MANF-JRF fellowship (201516-MANF-2015-17-MAH-60712). BNS and VJ acknowledge DST-FIST (SR/FST/CSI-242/2012) for NMR facility under Central Instrumentation Facility (CIF) of Birla Institute of Technology, Me…	Aguda BD, 1999, P NATL ACAD SCI USA, V96, P11352, DOI 10.1073/pnas.96.20.11352; Androutsopoulos VP, 2009, BMC CANCER, V9, DOI 10.1186/1471-2407-9-187; Basu S, 2016, ADMET DMPK, V4, P114, DOI 10.5599/admet.4.2.317; Calabrese EJ, 2005, CRIT REV TOXICOL, V35, P463, DOI 10.1080/10408440591034502; Capezzone de Joannon J. A., 2005, PHARM ONLINE, V3, P77; Carnell DM, 2004, INT J RADIAT ONCOL, V58, P500,…	69	7	7	0	13	ELSEVIER SCIENCE BV	AMSTERDAM	PO BOX 211, 1000 AE AMSTERDAM, NETHERLANDS	0928-0987	1879-0720		EUR J PHARM SCI	Eur. J. Pharm. Sci.	APR 1	2019	131
J	Shah, AA; Leidinger, P; Keller, A; Wendschlag, A; Meese, E; Blin, N				Shah, Aftab Ali; Leidinger, Petra; Keller, Andreas; Wendschlag, Anke; Meese, Eckart; Blin, Nikolaus			Altered miRNA expression patterns in Tff2 knock-out mice correlate with cellular pathways of neoplastic development and caloric metabolism	INTERNATIONAL JOURNAL OF MOLECULAR MEDICINE			English	Article						caloric maintenance; gastrointestinal tract; knock-out mouse; microRNA; transcriptional profiling; trefoil peptides	HUMAN SPASMOLYTIC POLYPEPTIDE; EPIDERMAL-GROWTH-FACTOR; TREFOIL PEPTIDES PS2; GENE-EXPRESSION; MESSENGER-RNAS; METAPLASIA; MICRORNAS; MIGRATION; PROFILES; FACTOR-2	The trefoil peptide family, consisting in mammals of three members namely TFF1, 2 and 3, plays a cytoprotective role in epithelial cells of various tissues, mainly in the digestive tract. Tff1, Tff2 or Tff3 knock-out mouse models developed various kinds of gastrointestinal impairment. microRNAs are known to be novel gene regulators. We aimed to investigate the physiological role of such miRNAs in…	[Shah, Aftab Ali; Blin, Nikolaus] Univ Tubingen, Inst Human Genet, Div Mol Genet, D-72074 Tubingen, Germany; [Shah, Aftab Ali] Univ Malakand, Dept Biotechnol, Chakdara, Pakistan; [Leidinger, Petra; Meese, Eckart] Univ Saarland, Inst Human Genet, D-6650 Homburg, Germany; [Keller, Andreas; Wendschlag, Anke] Febit Biomed GmbH, Heidelberg, Germany; [Keller, Andreas] Biomarker Discovery Ctr, Heidelber…		Shah, AA (通讯作者)，Univ Tubingen, Inst Human Genet, Div Mol Genet, Wilhelmstr 27, D-72074 Tubingen, Germany.	aftabalishah1@gmail.com	Meese, Eckart Ulrich/ABD-1983-2021; Keller, Andreas/ABB-6412-2021; Shah, Aftab Ali/ABG-2801-2020; Shah, Aftab Ali/ABG-2806-2020	Keller, Andreas/0000-0002-5361-0895; Shah, Aftab Ali/0000-0003-1702-9777	Higher Education Commission of Pakistan; FNP Humboldt Honorary Fellowship; Hedwig-Stalter foundation; HOMFOR	Higher Education Commission of Pakistan(Higher Education Commission of Pakistan); FNP Humboldt Honorary Fellowship; Hedwig-Stalter foundation; HOMFOR	This project was supported by a governmental fellowship (Higher Education Commission of Pakistan) (A.A.S.), by a FNP Humboldt Honorary Fellowship (N.B.), by the Hedwig-Stalter foundation (P.L.), and HOMFOR 2010 (P.L. and E.M.). A.K. and A.W. are employees of febit biomed GmbH, Heidelberg, Germany.	ALISON MR, 1995, J PATHOL, V175, P405, DOI 10.1002/path.1711750408; Bartel DP, 2004, CELL, V116, P281, DOI 10.1016/S0092-8674(04)00045-5; Baus-Loncar M, 2005, CELL PHYSIOL BIOCHEM, V16, P31, DOI 10.1159/000087729; Beck S, 1998, INT J MOL MED, V2, P353; Bolstad BM, 2003, BIOINFORMATICS, V19, P185, DOI 10.1093/bioinformatics/19.2.185; Brown AC, 2005, BMC GENET, V6, DOI 10.1186/1471-2156-6-12; Cook …	41	5	7	0	1	SPANDIDOS PUBL LTD	ATHENS	POB 18179, ATHENS, 116 10, GREECE	1107-3756	1791-244X		INT J MOL MED	Int. J. Mol. Med.	APR	2012	29	4
J	Ofori, JK; Malm, HA; Mollet, IG; Eliasson, L; Esguerra, JLS				Ofori, Jones K.; Malm, Helena A.; Mollet, Ines G.; Eliasson, Lena; Esguerra, Jonathan Lou S.			Confluence does not affect the expression of miR-375 and its direct targets in rat and human insulin-secreting cell lines	PEERJ			English	Article						microRNA; Pancreatic beta cell; Confluence; Diabetes; miR-375; Cell density		MicroRNAs are small non-coding RNAs, which negatively regulate the expression of target genes. They have emerged as important modulators in beta cell compensation upon increased metabolic demand, failure of which leads to reduced insulin secretion and type 2 diabetes. To elucidate the function of miRNAs in beta cells, insulin-secreting cell lines, such as the rat insulinoma INS-1 832/13 and the h…	[Ofori, Jones K.; Malm, Helena A.; Eliasson, Lena; Esguerra, Jonathan Lou S.] Lund Univ, Dept Clin Sci Malmo, Sus Malmo, Sweden; [Ofori, Jones K.; Malm, Helena A.; Eliasson, Lena; Esguerra, Jonathan Lou S.] Lund Univ, Ctr Diabet, Lund, Sweden; [Ofori, Jones K.; Malm, Helena A.; Eliasson, Lena; Esguerra, Jonathan Lou S.] Lund Univ, Ctr Diabet, Malmo, Sweden; [Mollet, Ines G.] Univ Nova Lisboa, Fac…		Eliasson, L; Esguerra, JLS (通讯作者)，Lund Univ, Dept Clin Sci Malmo, Sus Malmo, Sweden.; Eliasson, L; Esguerra, JLS (通讯作者)，Lund Univ, Ctr Diabet, Lund, Sweden.; Eliasson, L; Esguerra, JLS (通讯作者)，Lund Univ, Ctr Diabet, Malmo, Sweden.	lena.Eliasson@med.lu.se; jonathan.esguerra@med.lu.se	Eliasson, Lena/E-9294-2012; Esguerra, Jonathan/M-2366-2014; Ofori, Jones Kwasi/C-6664-2015; Mollet, Ines Guerra/H-8526-2019	Eliasson, Lena/0000-0002-6467-5029; Esguerra, Jonathan/0000-0001-8454-6606; Ofori, Jones Kwasi/0000-0001-6484-1544; Mollet, Ines Guerra/0000-0002-1422-1336	Swedish Research Council [2016-02124]; Linnaeus grant; SFO-EXODIAB; Region Skane ALF; Swedish Foundation for Strategic Research-IRC-LUDC; Swedish diabetes foundation; Albert Pahlsson Foundation; Magnus Bergvalls Stiftelse; Edla and Eric Smedberg Foundation Fund through Royal Physiographic Society of Lund; Crafoord Foundation	Swedish Research Council(Swedish Research CouncilEuropean Commission); Linnaeus grant; SFO-EXODIAB; Region Skane ALF; Swedish Foundation for Strategic Research-IRC-LUDC; Swedish diabetes foundation; Albert Pahlsson Foundation; Magnus Bergvalls Stiftelse; Edla and Eric Smedberg Foundation Fund through Royal Physiographic Society of Lund; Crafoord Foundation	This work was supported by Swedish Research Council (LE; 2016-02124), Linnaeus grant to LUDC, SFO-EXODIAB, Region Skane ALF, Swedish Foundation for Strategic Research-IRC-LUDC, The Swedish diabetes foundation (LE), Albert Pahlsson Foundation, Region Skane ALF (LE), Magnus Bergvalls Stiftelse (JLSE), The Edla and Eric Smedberg Foundation Fund through The Royal Physiographic Society of Lund, and Cr…	Agarwal V, 2015, ELIFE, V4, DOI 10.7554/eLife.05005; Andersson LE, 2015, PLOS ONE, V10, DOI 10.1371/journal.pone.0120879; ASFARI M, 1992, ENDOCRINOLOGY, V130, P167, DOI 10.1210/en.130.1.167; Bartel DP, 2009, CELL, V136, P215, DOI 10.1016/j.cell.2009.01.002; Belgardt BF, 2015, NAT MED, V21, P619, DOI 10.1038/nm.3862; Dweep H, 2015, NAT METHODS, V12, P697, DOI 10.1038/nmeth.3485; Eliasson L, 2014, …	22	2	2	0	5	PEERJ INC	LONDON	341-345 OLD ST, THIRD FLR, LONDON, EC1V 9LL, ENGLAND	2167-8359			PEERJ	PeerJ	JUN 28	2017	5
S	Osei-Owusu, J; Yang, JH; Vitery, MD; Qiu, ZZ		Levitane, I; Delpire, E; RasgadoFlores, H		Osei-Owusu, James; Yang, Junhua; Vitery, Maria del Carmen; Qiu, Zhaozhu			Molecular Biology and Physiology of Volume-Regulated Anion Channel (VRAC)	CELL VOLUME REGULATION	Current Topics in Membranes		English	Review; Book Chapter							LEUCINE-RICH REPEAT; INDUCED ELECTRICAL-ACTIVITY; EXCITATORY AMINO-ACIDS; PANCREATIC BETA-CELLS; SENSITIVE CL-CHANNEL; CISPLATIN RESISTANCE; CHLORIDE CHANNELS; GLUTAMATE RELEASE; HUMAN OVARIAN; ESSENTIAL COMPONENT	The Volume-Regulated Anion Channel (VRAC) is activated by cell swelling and plays a key role in cell volume regulation. VRAC is ubiquitously expressed in vertebrate cells and also implicated in many other physiological and cellular processes including fluid secretion, glutamate release, membrane potential regulation, cell proliferation, migration, and apoptosis. Although its biophysical propertie…	[Osei-Owusu, James; Yang, Junhua; Vitery, Maria del Carmen; Qiu, Zhaozhu] Johns Hopkins Univ, Sch Med, Dept Physiol, Baltimore, MD 21205 USA; [Qiu, Zhaozhu] Johns Hopkins Univ, Sch Med, Solomon H Snyder Dept Neurosci, Baltimore, MD 21218 USA		Qiu, ZZ (通讯作者)，Johns Hopkins Univ, Sch Med, Dept Physiol, Baltimore, MD 21205 USA.; Qiu, ZZ (通讯作者)，Johns Hopkins Univ, Sch Med, Solomon H Snyder Dept Neurosci, Baltimore, MD 21218 USA.	zhaozhu@jhmi.edu		Yang, Junhua/0000-0003-4117-7569	NATIONAL INSTITUTE OF GENERAL MEDICAL SCIENCES [R35GM124824] Funding Source: NIH RePORTER; NIGMS NIH HHS [R35 GM124824] Funding Source: Medline	NATIONAL INSTITUTE OF GENERAL MEDICAL SCIENCES(United States Department of Health & Human ServicesNational Institutes of Health (NIH) - USANIH National Institute of General Medical Sciences (NIGMS)); NIGMS NIH HHS(United States Department of Health & Human ServicesNational Institutes of Health (NIH) - USANIH National Institute of General Medical Sciences (NIGMS))		Abascal F, 2012, BIOESSAYS, V34, P551, DOI 10.1002/bies.201100173; ACKERMAN MJ, 1994, J GEN PHYSIOL, V103, P153, DOI 10.1085/jgp.103.2.153; Akita T, 2014, NEUROSCIENCE, V275, P211, DOI 10.1016/j.neuroscience.2014.06.015; Alibrahim A, 2013, ACTA PHARMACOL SIN, V34, P113, DOI 10.1038/aps.2012.148; Ashcroft FM, 2013, NAT REV ENDOCRINOL, V9, P660, DOI 10.1038/nrendo.2013.166; Best L, 2005, J PHYSIOL-…	96	54	55	0	11	ELSEVIER ACADEMIC PRESS INC	SAN DIEGO	525 B STREET, SUITE 1900, SAN DIEGO, CA 92101-4495 USA	1063-5823		978-0-12-815456-4	CURR TOP MEMBR	Curr. Top. Membr.		2018	81
J	Jiang, JH; Chen, LZ; Wu, SG; Lv, L; Liu, XJ; Wang, Q; Zhao, XP				Jiang, Jinhua; Chen, Liezhong; Wu, Shenggan; Lv, Lu; Liu, Xinju; Wang, Qiang; Zhao, Xueping			Effects of difenoconazole on hepatotoxicity, lipid metabolism and gut microbiota in zebrafish (Danio rerio)	ENVIRONMENTAL POLLUTION			English	Article						Zebrafish; Difenoconazole; Hepatotoxicity; Lipid metabolism; Gut microbiota	TERM EXPOSURE; FATTY-ACIDS; LIVER; MODEL; TOXICITY; DISEASE; EMBRYOS; AXIS	In current study, larvae and adult zebrafish were exposed to difenoconazole to assess its effect on hepatotoxicity, lipid metabolism and gut microbiota. Results demonstrated that difenoconazole could induce hepatotoxicity in zebrafish larvae and adult, 0.400, 1.00, 2.00 mg/L difenoconazole caused yolk retention, yolk sac edema or liver degeneration after embryos exposure for 120 h, hepatocyte vac…	[Jiang, Jinhua; Chen, Liezhong; Wu, Shenggan; Lv, Lu; Liu, Xinju; Wang, Qiang; Zhao, Xueping] Zhejiang Acad Agr Sci, State Key Lab Managing Biot & Chem Threats Qual &, Lab Hangzhou Risk Assessment Agr Prod, Key Lab Pesticide Residue Detect,Minist Agr,Inst, Hangzhou 310021, Zhejiang, Peoples R China		Zhao, XP (通讯作者)，Zhejiang Acad Agr Sci, Inst Qual & Stand Agroprod, Hangzhou 310021, Zhejiang, Peoples R China.	zhaoxueping@tom.com			National Natural Science Foundation of China [31672054]; State Key Laboratory for Quality and Safety of Agro-products [2010DS700124-ZZ1702]; Public Technology Application Research of Zhejiang Province [2016C32098]	National Natural Science Foundation of China(National Natural Science Foundation of China (NSFC)); State Key Laboratory for Quality and Safety of Agro-products; Public Technology Application Research of Zhejiang Province	The present study was supported by grants from the National Natural Science Foundation of China (31672054), the State Key Laboratory for Quality and Safety of Agro-products (2010DS700124-ZZ1702), Public Technology Application Research of Zhejiang Province (2016C32098).	Backhed F, 2004, P NATL ACAD SCI USA, V101, P15718, DOI 10.1073/pnas.0407076101; Bayir M, 2015, COMP BIOCHEM PHYS D, V14, P26, DOI 10.1016/j.cbd.2015.02.002; Cani PD, 2009, CURR PHARM DESIGN, V15, P1546, DOI 10.2174/138161209788168164; Daniel H, 2014, ISME J, V8, P295, DOI 10.1038/ismej.2013.155; Ding QW, 2018, J NUTR, V148, P1217, DOI 10.1093/jn/nxy084; Dong XC, 2016, ECOTOXICOLOGY, V25, P982, D…	53	31	31	19	146	ELSEVIER SCI LTD	OXFORD	THE BOULEVARD, LANGFORD LANE, KIDLINGTON, OXFORD OX5 1GB, OXON, ENGLAND	0269-7491	1873-6424		ENVIRON POLLUT	Environ. Pollut.	OCT	2020	265	PT A	A
J	Jia, Y; Li, HY; Wang, J; Wang, Y; Zhang, P; Ma, N; Mo, SJ				Jia, Yu; Li, Hui-Yan; Wang, Jue; Wang, Ying; Zhang, Peng; Ma, Ning; Mo, Shi-Jing			Phosphorylation of 14-3-3 zeta links YAP transcriptional activation to hypoxic glycolysis for tumorigenesis	ONCOGENESIS			English	Article							ERK1/2 MAP KINASES; ORGAN SIZE CONTROL; HIPPO PATHWAY; TUMOR-SUPPRESSOR; STRUCTURAL BASIS; BREAST-CANCER; PROTEIN; BINDING; GROWTH; REGENERATION	Hypoxic microenvironment deregulates metabolic homeostasis in cancer cells albeit the underlying mechanisms involved in this process remain hitherto enigmatic. 14-3-3 zeta/Yes-associated protein (YAP) axis plays a principal role in malignant transformation and tumor development. Here, we report that hypoxia disassembles 14-3-3 zeta from YAP and thereby promotes YAP nuclear localization mediated b…	[Jia, Yu] Huazhong Univ Sci & Technol, Tongji Hosp, Tongji Med Coll, Canc Res Ctr, Wuhan 430030, Hubei, Peoples R China; [Li, Hui-Yan; Ma, Ning; Mo, Shi-Jing] Sun Yat Sen Univ, Affiliated Hosp 1, Gen Surg Lab, Guangzhou 510080, Guangdong, Peoples R China; [Wang, Jue] Sun Yet Sen Univ, Affiliated Hosp 1, Dept Pathol, Guangzhou 510080, Guangdong, Peoples R China; [Wang, Ying] Fudan Univ, Huashan Ho…		Mo, SJ (通讯作者)，Sun Yat Sen Univ, Affiliated Hosp 1, Gen Surg Lab, Guangzhou 510080, Guangdong, Peoples R China.	moshij@mail2.sysu.edu.cn			Medical Scientific Research Foundation of Guangdong Province [A2018259]; Program of China Postdoctoral Science Foundation [M610537]; Natural Science Foundation of Guangdong Province [2018A030313434]; National Natural Scientific Foundation of China [8170030254]	Medical Scientific Research Foundation of Guangdong Province; Program of China Postdoctoral Science Foundation(China Postdoctoral Science Foundation); Natural Science Foundation of Guangdong Province(National Natural Science Foundation of Guangdong Province); National Natural Scientific Foundation of China(National Natural Science Foundation of China (NSFC))	The present study was supported by Medical Scientific Research Foundation of Guangdong Province (No. A2018259), Program of China Postdoctoral Science Foundation (No. M610537), Natural Science Foundation of Guangdong Province (No. 2018A030313434), and Grants from National Natural Scientific Foundation of China (No. 8170030254). We are grateful to Prof. Qian Zhong (Sun Yet-Sen University) for editi…	Bendinelli P, 2013, EUR J CANCER, V49, P2608, DOI 10.1016/j.ejca.2013.03.002; Cairns RA, 2011, NAT REV CANCER, V11, P85, DOI 10.1038/nrc2981; Chen LM, 2010, GENE DEV, V24, P290, DOI 10.1101/gad.1865310; De Vries SJ, 2010, NAT PROTOC, V5, P883, DOI 10.1038/nprot.2010.32; DIgnazio L., 2016, CELLS, V5, pE10, DOI 10.3390/cells5010010; Enzo E, 2015, EMBO J, V34, P1349, DOI 10.15252/embj.201490379; Fug…	47	14	15	3	7	NATURE PUBLISHING GROUP	NEW YORK	75 VARICK ST, 9TH FLR, NEW YORK, NY 10013-1917 USA	2157-9024			ONCOGENESIS	Oncogenesis	MAY 10	2019	8
J	Zhang, ZF; Ding, Y; Dai, XQ; Wang, JB; Li, Y				Zhang, Zhaofeng; Ding, Ye; Dai, Xiaoqian; Wang, Junbo; Li, Yong			Epigallocatechin-3-gallate protects pro-inflammatory cytokine induced injuries in insulin-producing cells through the mitochondrial pathway	EUROPEAN JOURNAL OF PHARMACOLOGY			English	Article						Epigallocatechin-3-gallate; Pro-inflammatory cytokine; Insulin-producing cell; Mitochondrial pathway	PANCREATIC BETA-CELLS; INDUCED APOPTOSIS; HIGH GLUCOSE; GREEN TEA; CARDIOVASCULAR-DISEASE; METABOLIC SIGNALS; DOWN-REGULATION; INHIBITION; EXPRESSION; CANCER	Pro-inflammatory cytokine-mediated pancreatic beta-cell dysfunction is a key pathological event in type 1 diabetes mellitus. There are few studies about the protection of epigallocatechin-3-gallate (EGCG) against pro-inflammatory cytokine-induced beta-cell apoptosis. To examine the direct effects of EGCG on beta-cells, insulin-producing RINm5F cells were exposed to a combination of recombinant in…	[Zhang, Zhaofeng; Ding, Ye; Dai, Xiaoqian; Wang, Junbo; Li, Yong] Peking Univ, Dept Food Hyg & Nutr, Sch Publ Hlth, Beijing 100191, Peoples R China		Li, Y (通讯作者)，Peking Univ, Dept Food Hyg & Nutr, Sch Publ Hlth, Beijing 100191, Peoples R China.	liyongbmu@163.com			Ministry of Science and Technology of the People's Republic of China [2006BAD27B01]	Ministry of Science and Technology of the People's Republic of China(Ministry of Science and Technology, China)	This work was supported by the foundation (No. 2006BAD27B01) from the Ministry of Science and Technology of the People's Republic of China.	Abdelli S, 2004, DIABETES, V53, P2815, DOI 10.2337/diabetes.53.11.2815; Barbu A, 2002, MOL CELL ENDOCRINOL, V190, P75, DOI 10.1016/S0303-7207(02)00009-6; Bettuzzi S, 2006, CANCER RES, V66, P1234, DOI 10.1158/0008-5472.CAN-05-1145; Brown JEP, 2007, DIABETES-METAB RES, V23, P497, DOI 10.1002/dmrr.726; Devika PT, 2008, PHARMACOL RES, V57, P351, DOI 10.1016/j.phrs.2008.03.008; Eizirik DL, 2009, NAT R…	31	49	56	3	17	ELSEVIER	AMSTERDAM	RADARWEG 29, 1043 NX AMSTERDAM, NETHERLANDS	0014-2999	1879-0712		EUR J PHARMACOL	Eur. J. Pharmacol.	NOV 16	2011	670	1
J	Gesto, DS; Cerqueira, NMFSA; Fernandes, PA; Ramos, MJ				Gesto, D. S.; Cerqueira, N. M. F. S. A.; Fernandes, P. A.; Ramos, M. J.			Gemcitabine: A Critical Nucleoside for Cancer Therapy	CURRENT MEDICINAL CHEMISTRY			English	Review						Gemcitabine; self-potentiation; deoxycytidine kinase; ribonucleotide reductase; nucleoside transporters; apoptosis; mechanism of action	ADVANCED PANCREATIC-CANCER; RIBONUCLEOTIDE REDUCTASE INACTIVATION; HUMAN DEOXYCYTIDINE KINASE; HUMAN UMP/CMP KINASE; RANDOMIZED PHASE-II; CYTOSINE-ARABINOSIDE; THYMIDINE KINASE-2; SUBSTRATE-ANALOGS; DNA; CHEMOTHERAPY	Gemcitabine (dFdC, 2',2'-difluorodeoxycytidine) is a deoxycytidine nucleoside analogue of deoxycytidine in which two fluorine atoms have been inserted into the deoxyribose ring. Like other nucleoside analogues, gemcitabine is a prodrug. It is inactive in its original form, and depends on the intracellular machinery to gain pharmacological activity. What makes gemcitabine different from other nucl…	[Gesto, D. S.; Cerqueira, N. M. F. S. A.; Fernandes, P. A.; Ramos, M. J.] Univ Porto, Fac Ciencias, Dept Quim & Bioquim, REQUIMTE, P-4169007 Oporto, Portugal		Ramos, MJ (通讯作者)，Univ Porto, Fac Ciencias, Dept Quim & Bioquim, REQUIMTE, Rua Campo Alegre S-N, P-4169007 Oporto, Portugal.	mjramos@fc.up.pt	Gesto, Diana/L-6184-2014; Cerqueira, Nuno M. F. Sousa A. MFSA/A-5182-2008; Fernandes, Pedro A/D-6327-2013; Ramos, Maria J/D-6183-2013; Gesto, Diana/AAG-4563-2019	Gesto, Diana/0000-0002-3583-8407; Cerqueira, Nuno M. F. Sousa A. MFSA/0000-0003-0342-7424; Fernandes, Pedro A/0000-0003-2748-4722; Ramos, Maria J/0000-0002-7554-8324;				ABBRUZZESE JL, 1991, J CLIN ONCOL, V9, P491, DOI 10.1200/JCO.1991.9.3.491; Abratt RP, 1997, J CLIN ONCOL, V15, P744, DOI 10.1200/JCO.1997.15.2.744; Achanta G, 2001, CANCER RES, V61, P8723; Adjei AA, 2001, ONCOLOGY-NY, V15, P34; [Anonymous], 2001, ONCOLOGY-NY, V15, P917; [Anonymous], 2001, ONCOLOGY-NY, V15, P4; Archer RGE, 2004, BRIT J PHARMACOL, V143, P202, DOI 10.1038/sj.bjp.0705921; Baldwin SA,…	108	62	62	6	67	BENTHAM SCIENCE PUBL LTD	SHARJAH	EXECUTIVE STE Y-2, PO BOX 7917, SAIF ZONE, 1200 BR SHARJAH, U ARAB EMIRATES	0929-8673	1875-533X		CURR MED CHEM	Curr. Med. Chem.	MAR	2012	19	7
J	Sharma, RB; Snyder, JT; Alonso, LC				Sharma, Rohit B.; Snyder, Jarin T.; Alonso, Laura C.			Atf6 alpha impacts cell number by influencing survival, death and proliferation	MOLECULAR METABOLISM			English	Review						Activating transcription factor 6; Pancreatic beta cell; Cell survival; Apoptosis; Replication	ENDOPLASMIC-RETICULUM STRESS; UNFOLDED PROTEIN RESPONSE; ACTIVATING TRANSCRIPTION FACTOR-6; LINKS ER STRESS; NF-Y CBF; OXIDATIVE STRESS; SIGNALING PATHWAYS; BINDING-PROTEIN; LUMINAL DOMAIN; BREAST-CANCER	Background: A growing body of literature suggests the cell-intrinsic activity of Atf6 alpha during ER stress responses has implications for tissue cell number during growth and development, as well as in adult biology and tumorigenesis [1]. This concept is important, linking the cellular processes of secretory protein synthesis and endoplasmic reticulum stress response with functional tissue capa…	[Sharma, Rohit B.; Snyder, Jarin T.; Alonso, Laura C.] Univ Massachusetts, Med Sch, Dept Med, Diabet Ctr Excellence, Worcester, MA USA		Alonso, LC (通讯作者)，Div Diabet, AS7-2047,368 Plantat St, Worcester, MA 01605 USA.	Laura.Alonso@umassmed.edu	Sharma, Rohit/ABC-1785-2020	Sharma, Rohit/0000-0002-1435-7612	Institut la Conference Hippocrate - Servier Group	Institut la Conference Hippocrate - Servier Group	This article is part of a supplement entitled 'Biomarkers of Beta-Cell Health and Dysfunction: Towards Personalised Diabetes Care. Proceedings of the 20th Servier-IGIS Symposium'. The Symposium and the publication of the Supplement have been made possible by an unrestricted educational grant from Institut la Conference Hippocrate - Servier Group.	Adachi Y, 2008, CELL STRUCT FUNCT, V33, P75, DOI 10.1247/csf.07044; Allen Dylan, 2018, J Mol Signal, V13, P1, DOI 10.5334/1750-2187-13-1; Arai M, 2006, FEBS LETT, V580, P184, DOI 10.1016/j.febslet.2005.11.072; Back SH, 2012, ANNU REV BIOCHEM, V81, P767, DOI 10.1146/annurev-biochem-072909-095555; Baird Liam, 2017, Mol Cell Biol, V37, DOI 10.1128/MCB.00439-16; Belmont PJ, 2008, J BIOL CHEM, V283, P…	135	14	14	1	3	ELSEVIER	AMSTERDAM	RADARWEG 29, 1043 NX AMSTERDAM, NETHERLANDS	2212-8778			MOL METAB	Mol. Metab.	SEP	2019	27
J	Xin, Y; Zhang, HY; Jia, ZT; Ding, XQ; Sun, Y; Wang, Q; Xu, T				Xin, Ying; Zhang, Haiyan; Jia, Zhaotong; Ding, Xiaoqian; Sun, Yong; Wang, Qiang; Xu, Tao			Resveratrol improves uric acid-induced pancreatic beta-cells injury and dysfunction through regulation of miR-126	BIOMEDICINE & PHARMACOTHERAPY			English	Article						Resveratrol; Uric acid; microRNA-126; KLF2; PI3K/AKT	TYPE-2 DIABETES-MELLITUS; INSULIN-RESISTANCE; METABOLIC SYNDROME; OXIDATIVE STRESS; PI3K/AKT; RATS; MICE; ASSOCIATION; ACTIVATION; APOPTOSIS	Resveratrol (RSV) has been reported to exert anti-inflammatory, anti-oxidant and anti-cancer effects both in vivo and in vitro, and is widely used to treat various diseases. However, the effect of RSV on type 2 diabetes (T2D) is still unclear. The present study aimed to explore the effect of RSV on UA-induced cell injury and dysfunction in pancreatic beta-cells. The mouse insulinoma cell line Min…	[Xin, Ying; Jia, Zhaotong] Qingdao Univ, Affiliated Hosp, Dept Endocrine & Metab Dis, Qingdao 266003, Peoples R China; [Zhang, Haiyan] Qingdao Univ, Affiliated Hosp, Dept Endoscopy Ctr, Qingdao 266003, Peoples R China; [Ding, Xiaoqian; Sun, Yong; Wang, Qiang; Xu, Tao] Qingdao Univ, Affiliated Hosp, Dept Resp Med, 16 Jiangsu Rd, Qingdao 266003, Peoples R China		Xu, T (通讯作者)，Qingdao Univ, Affiliated Hosp, Dept Resp Med, 16 Jiangsu Rd, Qingdao 266003, Peoples R China.	taoxu567@sina.com						[Anonymous], 2011, CHIN J TRADIT MED TR; Behradmanesh S, 2013, J RES MED SCI, V18, P44; Bhatt JK, 2012, NUTR RES, V32, P537, DOI 10.1016/j.nutres.2012.06.003; Brasnyo P, 2011, BRIT J NUTR, V106, P383, DOI 10.1017/S0007114511000316; Chen KH, 2011, AM J PHYSIOL-ENDOC M, V301, pE853, DOI 10.1152/ajpendo.00048.2011; Chiou WK, 2012, ARCH GERONTOL GERIAT, V55, P724, DOI 10.1016/j.archger.2012.03.004; C…	40	17	18	3	12	ELSEVIER FRANCE-EDITIONS SCIENTIFIQUES MEDICALES ELSEVIER	ISSY-LES-MOULINEAUX	65 RUE CAMILLE DESMOULINS, CS50083, 92442 ISSY-LES-MOULINEAUX, FRANCE	0753-3322	1950-6007		BIOMED PHARMACOTHER	Biomed. Pharmacother.	JUN	2018	102
J	Bulle, A; Dekervel, J; Deschuttere, L; Nittner, D; Libbrecht, L; Janky, R; Plaisance, S; Topal, B; Coosemans, A; Lambrechts, D; Van Cutsem, E; Verslype, C; van Pelt, J				Bulle, Ashenafi; Dekervel, Jeroen; Deschuttere, Lise; Nittner, David; Libbrecht, Louis; Janky, Rekin's; Plaisance, Stephane; Topal, Baki; Coosemans, An; Lambrechts, Diether; Van Cutsem, Eric; Verslype, Chris; van Pelt, Jos			Gemcitabine Recruits M2-Type Tumor-Associated Macrophages into the Stroma of Pancreatic Cancer	TRANSLATIONAL ONCOLOGY			English	Article							EPITHELIAL-MESENCHYMAL TRANSITION; DUCTAL ADENOCARCINOMA; M2 MACROPHAGES; MONOCLONAL-ANTIBODY; CELLS; EMT; POLARIZATION; INFLAMMATION; PROGRESSION; METASTASIS	BACKGROUND: Pancreatic ductal adenocarcinoma (PDAC) is a very lethal disease that can develop therapy resistance over time. The dense stroma in PDAC plays a critical role in tumor progression and resistance. How this stroma interacts with the tumor cells and how this is influenced by chemotherapy remain poorly understood. METHODS: The backbone of this study is the parallel transcriptome analysis …	[Bulle, Ashenafi; Dekervel, Jeroen; Deschuttere, Lise; Van Cutsem, Eric; Verslype, Chris; van Pelt, Jos] Katholieke Univ Leuven, Lab Clin Digest Oncol, Dept Oncol, Herestr 49, B-3000 Leuven, Belgium; [Bulle, Ashenafi; Dekervel, Jeroen; Deschuttere, Lise; Van Cutsem, Eric; Verslype, Chris; van Pelt, Jos] Univ Hosp Leuven, Herestr 49, B-3000 Leuven, Belgium; [Bulle, Ashenafi; Dekervel, Jeroen; Desc…		van Pelt, J (通讯作者)，Fac Biomed Sci, Dept Oncol, Lab Clin Digest Oncol, Geb Onderwijs & Navorsing 1,6e Verd,Room 06-671, B-3000 Leuven, Belgium.	jos.vanpelt@kuleuven.be	Topal, Baki/AAH-9019-2021; Plaisance, Stephane/ABI-6307-2020; Lambrechts, Diether/AAJ-3167-2020; Van+Cutsem, Eric/ABE-1762-2021; Dekervel, Jeroen/A-3582-2019	Topal, Baki/0000-0002-2687-7535; Plaisance, Stephane/0000-0002-1651-241X; Lambrechts, Diether/0000-0002-3429-302X; Verslype, Chris/0000-0003-3857-466X; Janky, Rekin's/0000-0001-5135-2469; Dekervel, Jeroen/0000-0001-7208-3480; Bulle, Ashenafi/0000-0001-6173-0769; van Pelt, Jos/0000-0001-6903-4338	Kom op tegen Kanker Belgium; VUYLSTEKE-FLIPTS FONDS LEVERKANKER	Kom op tegen Kanker Belgium; VUYLSTEKE-FLIPTS FONDS LEVERKANKER	C. V. holds a mandate as Senior Clinical Investigator of the Research Foundation-Flanders (Belgium) (FWO). This study was partly supported by a research grant from "Kom op tegen Kanker" Belgium and VUYLSTEKE-FLIPTS FONDS LEVERKANKER.	Angevin E, 2014, CLIN CANCER RES, V20, P2192, DOI 10.1158/1078-0432.CCR-13-2200; Aras S, 2017, BRIT J CANCER, V117, P1583, DOI 10.1038/bjc.2017.356; Bankhead P, 2017, SCI REP-UK, V7, DOI 10.1038/s41598-017-17204-5; Banyard J, 2015, CONNECT TISSUE RES, V56, P403, DOI 10.3109/03008207.2015.1060970; Bonde AK, 2012, BMC CANCER, V12, DOI 10.1186/1471-2407-12-35; Bulle A, 2019, AM J TRANSL RES, V11, P7…	69	19	20	1	6	ELSEVIER SCIENCE INC	NEW YORK	STE 800, 230 PARK AVE, NEW YORK, NY 10169 USA	1936-5233			TRANSL ONCOL	Transl. Oncol.	MAR	2020	13	3
J	Bertinat, R; Westermeier, F; Gatica, R; Nualart, F				Bertinat, Romina; Westermeier, Francisco; Gatica, Rodrigo; Nualart, Francisco			Sodium tungstate: Is it a safe option for a chronic disease setting, such as diabetes?	JOURNAL OF CELLULAR PHYSIOLOGY			English	Review						cancer; ccRCC; diabetes; glycogen; kidney; sodium tungstate	ACTIVATES GLYCOGEN-SYNTHESIS; RENAL DISTAL TUBULES; ANTIDIABETIC AGENT; DNA-DAMAGE; CANCER; EXPOSURE; RAT; PHOSPHATASE; APOPTOSIS; SYNTHASE	Diabetes is a complex metabolic disorder triggered by the deficient secretion of insulin by pancreatic cells, the resistance of peripheral tissues to the action of the hormone, or both, and is characterized by chronic hyperglycemia leading to organ damage and failure. Tight glycemic control represents the best therapy to delay or stop progression of diabetes, with many antidiabetic drugs being co…	[Bertinat, Romina; Nualart, Francisco] Univ Concepcion, Ctr Microscopia Avanzada, CMA Biobio, Fac Ciencias Biol, Concepcion 4070386, Chile; [Westermeier, Francisco] FH JOANNEUM Gesell mbH Univ Appl Sci, Inst Biomed Sci, Dept Hlth Studies, Graz, Austria; [Westermeier, Francisco] Univ San Sebastian, Fac Ciencia, Santiago, Chile; [Gatica, Rodrigo] Univ Mayor, Lab Patol Vet, Escuela Vet, Fac Ciencias…		Bertinat, R (通讯作者)，Univ Concepcion, Ctr Microscopia Avanzada, CMA Biobio, Fac Ciencias Biol, Concepcion 4070386, Chile.	romibert@gmail.com	Westermeier, Francisco/AAL-4145-2021; Bertinat, Romina/H-9199-2019; Nualart, Francisco/AAB-9342-2021	Westermeier, Francisco/0000-0002-4476-4198; Bertinat, Romina/0000-0002-0929-133X;				Amer Diabet Assoc, 2014, DIABETES CARE, V37, pS81, DOI 10.2337/dc14-S081; Amigo-Correig M, 2011, DIABETES OBES METAB, V13, P235, DOI 10.1111/j.1463-1326.2010.01339.x; Bamri-Ezzine S, 2003, LAB INVEST, V83, P1069, DOI 10.1097/01.LAB.0000078687.21634.69; BARBERA A, 1994, J BIOL CHEM, V269, P20047; Barbera A, 2001, DIABETOLOGIA, V44, P507, DOI 10.1007/s001250100479; Barski A, 2007, CELL, V129, P823,…	88	4	4	0	6	WILEY	HOBOKEN	111 RIVER ST, HOBOKEN 07030-5774, NJ USA	0021-9541	1097-4652		J CELL PHYSIOL	J. Cell. Physiol.	JAN	2019	234	1
J	deAntueno, R; Elliot, M; Ells, G; Quiroga, P; Jenkins, K; Horrobin, D				deAntueno, R; Elliot, M; Ells, G; Quiroga, P; Jenkins, K; Horrobin, D			In vivo and in vitro biotransformation of the lithium salt of gamma-linolenic acid by three human carcinomas	BRITISH JOURNAL OF CANCER			English	Article						lithium gamma-linolenate; gamma-linolenic acid; AsPC-1; ZR-75-1; PC-3; nude mice; dihomo-gamma-linolenic acid	UNSATURATED FATTY-ACIDS; CANCER-CELLS; TUMOR-CELLS; NUDE-MICE; METABOLISM; CONVERSION; HEPATOMA; CULTURE	Lipid metabolism has been considered recently as a novel target for cancer therapy. In this field, lithium gamma-linolenate (LiGLA) is a promising experimental compound for use in the treatment of human tumours. In vivo and in vitro studies allowed us to assess the metabolism of radiolabel[ed LiGLA by tumour tissue and different organs of the host. In vitro studies demonstrated that human pancrea…			deAntueno, R (通讯作者)，SCOTIA RES INST, POB 818, KENTVILLE, NS B4N 4H8, CANADA.							BEGIN ME, 1987, CHEM PHYS LIPIDS, V45, P269, DOI 10.1016/0009-3084(87)90069-7; BEGIN ME, 1987, ANTICANCER RES, V7, P215; BEGIN ME, 1986, PROG LIPID RES, V25, P573, DOI 10.1016/0163-7827(86)90116-5; BEGIN ME, 1985, PROSTA LEUKOTR MED, V19, P177, DOI 10.1016/0262-1746(85)90084-8; BOVEN E, 1991, NUDE MOUSE ONCOLOGY, P89; BRENNER RR, 1990, BIOCHEM SOC T, V18, P773, DOI 10.1042/bst0180773; DAS UN, 198…	35	8	8	0	1	NATURE PUBLISHING GROUP	LONDON	MACMILLAN BUILDING, 4 CRINAN ST, LONDON N1 9XW, ENGLAND	0007-0920			BRIT J CANCER	Br. J. Cancer		1997	75	12
J	Mir, MM; Mir, R; Alghamdi, MAA; Wani, JI; Elfaki, I; Sabah, ZU; Alhujaily, M; Jeelani, M; Marakala, V; Alharthi, MH; Al-Shahrani, AM				Mir, Mohammad Muzaffar; Mir, Rashid; Alghamdi, Mushabab Ayed Abdullah; Wani, Javed Iqbal; Elfaki, Imadeldin; Sabah, Zia Ul; Alhujaily, Muhanad; Jeelani, Mohammed; Marakala, Vijaya; Alharthi, Muffarah Hamid; Al-Shahrani, Abdullah M.			Potential impact of GCK, MIR-196A-2 and MIR-423 gene abnormalities on the development and progression of type 2 diabetes mellitus in Asir and Tabuk regions of Saudi Arabia	MOLECULAR MEDICINE REPORTS			English	Article						glucokinase rs1799884; MIR-196A-2 (rs11614913); MIR-423 (rs6505162); single nucleotide polymorphism; type 2 diabetes mellitus; Saudi Arabia; tetra-primer amplification refractory mutation system-polymerase chain reaction	GLUCOKINASE GENE; FASTING GLUCOSE; ASSOCIATION; CANCER; POLYMORPHISMS; MICRORNAS; RS1799884; VARIANTS; DISEASE; GROWTH	Type 2 diabetes mellitus (T2DM) is a metabolic disorder characterized by persistent hyperglycemia and is associated with serious complications. The risk factors for T2DM include both genetic and lifestyle factors. Genome-wide association studies have indicated the association of genetic variations with many diseases, including T2DM. Glucokinase (GCK) plays a key role in the regulation of insulin …	[Mir, Mohammad Muzaffar; Jeelani, Mohammed; Marakala, Vijaya] Univ Bisha, Coll Med, Dept Basic Med Sci, 8989 King Saud Rd, Bisha 61922, Saudi Arabia; [Mir, Rashid] Univ Tabuk, Fac Appl Med Sci, Prince Fahd Bin Sultan Res Chair, Dept Med Lab Technol MLT, G232 Duba Rd, Tabuk 71491, Saudi Arabia; [Alghamdi, Mushabab Ayed Abdullah] Univ Bisha, Coll Med, Dept Internal Med, Bisha 61922, Saudi Arabia; […		Mir, MM (通讯作者)，Univ Bisha, Coll Med, Dept Basic Med Sci, 8989 King Saud Rd, Bisha 61922, Saudi Arabia.; Mir, R (通讯作者)，Univ Tabuk, Fac Appl Med Sci, Prince Fahd Bin Sultan Res Chair, Dept Med Lab Technol MLT, G232 Duba Rd, Tabuk 71491, Saudi Arabia.	mmmir@ub.edu.sa; rashid@ut.edu.sa	Jeelani, Mohammed/AAF-9172-2020; alghamdi, Mushabab/AGR-6297-2022; Marakala, Vijaya/AAF-1129-2020	Jeelani, Mohammed/0000-0002-3827-3122; Marakala, Vijaya/0000-0002-4360-044X				Agiannitopoulos K, 2021, HELL J CARDIOL, V62, P278, DOI 10.1016/j.hjc.2020.01.005; Al Mansour MA, 2020, INT J ENV RES PUB HE, V17, DOI 10.3390/ijerph17010007; Ashrafizadeh M, 2020, BIOMOLECULES, V10, DOI 10.3390/biom10071040; Blum A, 2019, CLIN EXP MED, V19, P469, DOI 10.1007/s10238-019-00573-8; Buraczynska M, 2014, J DIABETES COMPLICAT, V28, P617, DOI 10.1016/j.jdiacomp.2014.05.006; Cauchi S, 20…	58	1	1	0	0	SPANDIDOS PUBL LTD	ATHENS	POB 18179, ATHENS, 116 10, GREECE	1791-2997	1791-3004		MOL MED REP	Mol. Med. Rep.	MAY	2022	25	5
J	Song, BS; Seo, J; Kim, DH; Lim, JS; Yoo, JY; Lee, JA				Song, Bong Sup; Seo, Juhee; Kim, Dong Ho; Lim, Jung Sub; Yoo, Ji Young; Lee, Jun Ah			Gemcitabine and docetaxel for the treatment of children and adolescents with recurrent or refractory osteosarcoma: Korea Cancer Center Hospital experience	PEDIATRIC BLOOD & CANCER			English	Article						docetaxel; gemcitabine; osteosarcoma; recurrent; refractory	SOFT-TISSUE SARCOMAS; PEDIATRIC SARCOMAS; PANCREATIC-CANCER; PHASE-II; NAB-PACLITAXEL; COMBINATION; COLLABORATION; SURVIVAL; THERAPY; TRIAL	Background We evaluated the efficacy of gemcitabine and docetaxel chemotherapy (GEM+DOC) in children and adolescents with recurrent or refractory osteosarcoma. Methods Data of 28 patients (20 male, 8 female) who received gemcitabine (675 or 900mg/m2 on days 1 and 8) and docetaxel (100mg/m2 on day 8) at Korea Cancer Center Hospital were retrospectively reviewed. Results Patients (ages 5.0-19.7 yea…	[Song, Bong Sup; Seo, Juhee; Kim, Dong Ho; Lim, Jung Sub; Lee, Jun Ah] Korea Canc Ctr Hosp, Dept Pediat, Seoul 139706, South Korea; [Yoo, Ji Young] Korea Canc Ctr Hosp, Dept Diagnost Radiol, Seoul 139706, South Korea		Lee, JA (通讯作者)，Korea Canc Ctr Hosp, Dept Pediat, 75 Nowon Ro, Seoul 139706, South Korea.	junahlee@kcch.re.kr	LIM, JUNG SUB/GLU-0130-2022					Ando T, 2005, J ORTHOP RES, V23, P964, DOI 10.1016/j.orthres.2005.01.010; Bay JO, 2006, INT J CANCER, V119, P706, DOI 10.1002/ijc.21867; Fox E, 2012, ONCOLOGIST, V17, P321, DOI 10.1634/theoncologist.2010-0265; Gandhi V, 1996, CANCER RES, V56, P4453; Hensley ML, 2002, J CLIN ONCOL, V20, P2824, DOI 10.1200/JCO.2002.11.050; Hingorani P, 2012, J PEDIAT HEMATOL ONC, V34, P524, DOI 10.1097/MPH.0b013e31…	22	35	37	0	7	WILEY-BLACKWELL	HOBOKEN	111 RIVER ST, HOBOKEN 07030-5774, NJ USA	1545-5009	1545-5017		PEDIATR BLOOD CANCER	Pediatr. Blood Cancer	AUG	2014	61	8
J	Igarashi, K; Li, SK; Han, QH; Tan, YY; Kawaguchi, K; Murakami, T; Kiyuna, T; Miyake, K; Li, YF; Nelson, SD; Dry, SM; Singh, AS; Elliott, IA; Russell, TA; Eckardt, MA; Yamamoto, N; Hayashi, K; Kimura, H; Miwa, S; Tsuchiya, H; Eilber, FC; Hoffman, RM				Igarashi, Kentaro; Li, Shukuan; Han, Qinghong; Tan, Yuying; Kawaguchi, Kei; Murakami, Takashi; Kiyuna, Tasuku; Miyake, Kentaro; Li, Yunfeng; Nelson, Scott D.; Dry, Sarah M.; Singh, Arun S.; Elliott, Irmina A.; Russell, Tara A.; Eckardt, Mark A.; Yamamoto, Norio; Hayashi, Katsuhiro; Kimura, Hiroaki; Miwa, Shinji; Tsuchiya, Hiroyuki; Eilber, Fritz C.; Hoffman, Robert M.			Growth of doxorubicin-resistant undifferentiated spindle-cell sarcoma PDOX is arrested by metabolic targeting with recombinant methioninase	JOURNAL OF CELLULAR BIOCHEMISTRY			English	Article						doxorubicin; patient-derived orthotopic xenograft; PDOX; recombinant methioninase; resistant; undifferentiated spindle-cell sarcoma	ORTHOTOPIC XENOGRAFT PDOX; NUDE-MOUSE MODEL; SALMONELLA-TYPHIMURIUM A1-R; INTACT PATIENT SPECIMENS; SV40-TRANSFORMED HUMAN-FIBROBLASTS; SUBCUTANEOUS ECTOPIC MODEL; VIRUS 40-TRANSFORMED HUMAN; HUMAN PANCREATIC-CANCER; SOFT-TISSUE SARCOMA; HUMAN COLON-CANCER	Undifferentiated spindle-cell sarcoma (USCS) is a recalcitrant cancer in need of individualized therapy. A high-grade USCS from a striated muscle of a patient was grown orthotopically in the right biceps femoris muscle of nude mice to establish a patient-derived orthotopic xenograft (PDOX) model. In a previous study, we evaluated the efficacy of standard first-line chemotherapy of doxorubicin (DO…	[Igarashi, Kentaro; Li, Shukuan; Han, Qinghong; Tan, Yuying; Kawaguchi, Kei; Murakami, Takashi; Kiyuna, Tasuku; Miyake, Kentaro; Hoffman, Robert M.] AntiCancer Inc, 7917 Ostrow St, San Diego, CA 92111 USA; [Igarashi, Kentaro; Kawaguchi, Kei; Murakami, Takashi; Kiyuna, Tasuku; Miyake, Kentaro; Hoffman, Robert M.] Univ Calif San Diego, Dept Surg, San Diego, CA 92103 USA; [Igarashi, Kentaro; Yamamot…		Hoffman, RM (通讯作者)，AntiCancer Inc, 7917 Ostrow St, San Diego, CA 92111 USA.; Eilber, FC (通讯作者)，Univ Calif Los Angeles, Div Surg Oncol, Surg, 10833 LeConte Ave,Rm 54-140 CHS, Los Angeles, CA 90095 USA.; Eilber, FC (通讯作者)，Univ Calif Los Angeles, Div Surg Oncol, Mol & Med Pharmacol, 10833 LeConte Ave,Rm 54-140 CHS, Los Angeles, CA 90095 USA.; Tsuchiya, H (通讯作者)，Kanazawa Univ, Grad Sch Med, Dept Orth…	tsuchi@med.kanazawa-u.ac.jp; fceilber@mednet.ucla.edu; all@anticancer.com	Miyake, Kentaro/AAE-3060-2019; Hayashi, K/C-4685-2015; Miyake, Kentaro/A-2996-2019; Miwa, Shinji/AAI-9309-2020	Miyake, Kentaro/0000-0002-4680-4317; Hayashi, K/0000-0001-8665-2154; Miyake, Kentaro/0000-0002-4680-4317; Miwa, Shinji/0000-0002-5962-8287; Murakami, Takashi/0000-0002-9429-5705; Igarashi, Kentaro/0000-0003-2278-1736	Division of Cancer Prevention, National Cancer Institute [CA213649]	Division of Cancer Prevention, National Cancer Institute(United States Department of Health & Human ServicesNational Institutes of Health (NIH) - USANIH National Cancer Institute (NCI))	Division of Cancer Prevention, National Cancer Institute, Grant number: CA213649	CHELLO PL, 1973, CANCER RES, V33, P1898; COALSON DW, 1982, P NATL ACAD SCI-BIOL, V79, P4248, DOI 10.1073/pnas.79.14.4248; FU XY, 1993, ANTICANCER RES, V13, P901; FU XY, 1992, P NATL ACAD SCI USA, V89, P5645, DOI 10.1073/pnas.89.12.5645; FU XY, 1993, ANTICANCER RES, V13, P283; FU XY, 1991, P NATL ACAD SCI USA, V88, P9345, DOI 10.1073/pnas.88.20.9345; FURUKAWA T, 1993, INT J CANCER, V53, P608, DOI …	53	22	22	0	9	WILEY	HOBOKEN	111 RIVER ST, HOBOKEN 07030-5774, NJ USA	0730-2312	1097-4644		J CELL BIOCHEM	J. Cell. Biochem.	APR	2018	119	4
J	Moysan, E; Bastiat, G; Benoit, JP				Moysan, Elodie; Bastiat, Guillaume; Benoit, Jean-Pierre			Gemcitabine versus Modified Gemcitabine: A Review of Several Promising Chemical Modifications	MOLECULAR PHARMACEUTICS			English	Review						gemcitabine; prodrug; chemical modification; resistance; antitumor effect	TUMOR-CELL LINES; NUCLEOSIDE TRANSPORTER 1; ADVANCED PANCREATIC-CANCER; LEVELS PREDICT RESPONSE; FATTY-ACID DERIVATIVES; FOLATE RECEPTOR-ALPHA; ADVANCED SOLID TUMORS; ANTITUMOR-ACTIVITY; DRUG-DELIVERY; PHASE-I	Gemcitabine, an anticancer agent which acts against a wide range of solid tumors, is known to be rapidly deaminated in blood to the inactive metabolite 2',2'-difluorodeoxyuridine and to be rapidly excreted by the urine. Moreover, many cancers develop resistance against this drug, such as loss of transporters and kinases responsible for the first phosphorylation step. To increase its therapeutic l…	[Moysan, Elodie; Bastiat, Guillaume; Benoit, Jean-Pierre] LUNAM Univ Micro & Nanomed Biomimet, F-49933 Angers, France; [Moysan, Elodie; Bastiat, Guillaume; Benoit, Jean-Pierre] IBS CHU, INSERM, U1066, F-49933 Angers, France		Bastiat, G (通讯作者)，LUNAM Univ, INSERM, U1066, IBS IRIC,CHU Angers, 4 Rue Larrey, F-49933 Angers, France.	guillaume.bastiat@univ-angers.fr	Benoit, Jean-Pierre/K-4387-2015; BASTIAT, Guillaume/K-4182-2015	BENOIT, Jean-Pierre/0000-0002-6178-7199; Bastiat, Guillaume/0000-0001-6495-6747	EuroNanoMed [ERA-NET 09]; Region Pays de la Loire	EuroNanoMed; Region Pays de la Loire(Region Pays de la Loire)	This work has been realized in the research program LYMPHOTARG financially supported by EuroNanoMed ERA-NET 09 and by Region Pays de la Loire.	ABBRUZZESE JL, 1991, J CLIN ONCOL, V9, P491, DOI 10.1200/JCO.1991.9.3.491; Adema AD, 2010, INT J ONCOL, V36, P285, DOI 10.3892/ijo_00000499; Adema AD, 2009, CURR MED CHEM, V16, P4632, DOI 10.2174/092986709789878229; Adema AD, 2012, INVEST NEW DRUG, V30, P1908, DOI 10.1007/s10637-011-9756-8; Aggarwal S, 2011, J BIOMED NANOTECHNOL, V7, P137, DOI 10.1166/jbn.2011.1238; Ali SM, 2005, BIOORG MED CHEM …	124	138	140	6	92	AMER CHEMICAL SOC	WASHINGTON	1155 16TH ST, NW, WASHINGTON, DC 20036 USA	1543-8384			MOL PHARMACEUT	Mol. Pharm.	FEB	2013	10	2
J	Park, K; Lee, MS				Park, Kihyoun; Lee, Myung-Shik			Current Status of Autophagy Enhancers in Metabolic Disorders and Other Diseases	FRONTIERS IN CELL AND DEVELOPMENTAL BIOLOGY			English	Review						autophagy; modulator; metabolic diseases; lysosome; mitochondria; endoplasmic reticulum	ENDOPLASMIC-RETICULUM STRESS; ACTIVATED PROTEIN-KINASE; IMATINIB INDUCES AUTOPHAGY; ISLET AMYLOID POLYPEPTIDE; PANCREATIC BETA-CELLS; LIFE-SPAN EXTENSION; INSULIN-RESISTANCE; TYROSINE KINASE; HUNTINGTONS-DISEASE; MOUSE MODEL	Autophagy is pivotal in the maintenance of organelle function and intracellular nutrient balance. Besides the role of autophagy in the homeostasis and physiology of the individual tissues and whole organism in vivo, dysregulated autophagy has been incriminated in the pathogenesis of a variety of diseases including metabolic diseases, neurodegenerative diseases, cardiovascular diseases, inflammato…	[Lee, Myung-Shik] Yonsei Univ, Coll Med, Dept Internal Med, Severance Biomed Sci Inst, Seoul, South Korea; Soonchunhyang Univ, Soonchunhyang Inst Medi Bio Sci, Cheonan, South Korea		Lee, MS (通讯作者)，Yonsei Univ, Coll Med, Dept Internal Med, Severance Biomed Sci Inst, Seoul, South Korea.	mslee0923@yuhs.ac		park, kihyoun/0000-0002-3010-4746	National Research Foundation of Korea (NRF) - Korea government (MSIT) [NRF-2019R1A2C3002924]; Bio&Medical Technology Development Program [2017M3A9G7073521]; Faculty Research Assistance Program of Yonsei University College of Medicine [6-2016-0055]; A3 Foresight Program of the NRF [2015K2A2A6002060]	National Research Foundation of Korea (NRF) - Korea government (MSIT)(National Research Foundation of Korea); Bio&Medical Technology Development Program; Faculty Research Assistance Program of Yonsei University College of Medicine; A3 Foresight Program of the NRF(National Research Foundation of Korea)	& nbsp;This study was supported by a National Research Foundation of Korea (NRF) grant funded by the Korea government (MSIT) (NRF-2019R1A2C3002924) and by the Bio & Medical Technology Development Program (2017M3A9G7073521). M-SL is the recipient of a grant from the Faculty Research Assistance Program of Yonsei University College of Medicine (6-2016-0055) and A3 Foresight Program of the NRF (2015K…	Agudo-Canalejo J, 2021, NATURE, V591, P142, DOI 10.1038/s41586-020-2992-3; Alsaleh G, 2020, ELIFE, V9, DOI 10.7554/eLife.57950; Amaravadi RK, 2019, CANCER DISCOV, V9, P1167, DOI 10.1158/2159-8290.CD-19-0292; Ammanathan V, 2020, AUTOPHAGY, V16, P1584, DOI 10.1080/15548627.2019.1689770; Ardestani A, 2018, CELL METAB, V27, P314, DOI 10.1016/j.cmet.2017.11.004; Bachar-Wikstrom E, 2013, DIABETES, V62,…	245	0	0	8	8	FRONTIERS MEDIA SA	LAUSANNE	AVENUE DU TRIBUNAL FEDERAL 34, LAUSANNE, CH-1015, SWITZERLAND	2296-634X			FRONT CELL DEV BIOL	Front. Cell. Dev. Biol.	FEB 14	2022	10
J	Ohtsuka, T; Kitahara, K; Kohya, N; Miyoshi, A; Miyazaki, K				Ohtsuka, Takao; Kitahara, Kenji; Kohya, Naohiko; Miyoshi, Atsushi; Miyazaki, Kohji			Improvement of Glucose Metabolism After a Pancreatoduodenectomy	PANCREAS			English	Article						pancreatoduodenectomy; glucose metabolism; oral glucose tolerance test; insulin resistance; glucagon-like peptide-1	PYLORUS-PRESERVING PANCREATICODUODENECTOMY; PANCREATIC-CANCER; DISTAL PANCREATECTOMY; BILLROTH-I; HORMONE	Objectives: The aim of this study was to investigate the mechanisms of the change in glucose metabolism after a pancreatoduodenectomy (PD). Methods: Oral glucose tolerance tests were performed in 17 patients before and 1 month after a PD. The changes in plasma glucose and insulin concentrations, homeostasis model of insulin resistance, and insulinogenic index (beta-cell function) were analyzed. T…	[Ohtsuka, Takao; Kitahara, Kenji; Kohya, Naohiko; Miyoshi, Atsushi; Miyazaki, Kohji] Saga Univ, Fac Med, Dept Surg, Saga 8498501, Japan		Ohtsuka, T (通讯作者)，Saga Univ, Fac Med, Dept Surg, 5-1-1 Nabeshima, Saga 8498501, Japan.	takao4412@hotmail.com						Clark N, 2003, DIABETES CARE, V26, P3333; Gautier JF, 2005, DIABETES METAB, V31, P233, DOI 10.1016/S1262-3636(07)70190-8; Hutchins RR, 2002, ANN SURG, V236, P612, DOI 10.1097/00000658-200211000-00011; Ishikawa O, 2004, SURGERY, V136, P617, DOI 10.1016/j.surg.2004.01.006; Jeon TY, 2004, J CLIN ENDOCR METAB, V89, P5392, DOI 10.1210/jc.2004-0872; Kosaka K, 1996, DIABETIC MED, V13, pS109; MATTHEWS DR…	23	16	16	0	1	LIPPINCOTT WILLIAMS & WILKINS	PHILADELPHIA	TWO COMMERCE SQ, 2001 MARKET ST, PHILADELPHIA, PA 19103 USA	0885-3177	1536-4828		PANCREAS	Pancreas	AUG	2009	38	6
J	van Otterdijk, SD; Binder, AM; Szic, KSV; Schwald, J; Michels, KB				van Otterdijk, Sanne D.; Binder, Alexandra M.; Szic, Katarzyna Szarc Vel; Schwald, Julia; Michels, Karin B.			DNA methylation of candidate genes in peripheral blood from patients with type 2 diabetes or the metabolic syndrome	PLOS ONE			English	Article							CAUSES INSULIN-RESISTANCE; EPIGENETIC REGULATION; PANCREATIC-ISLETS; EXPRESSION; CANCER; MUSCLE; HYPERMETHYLATION; SUSCEPTIBILITY; INFLAMMATION; DYSFUNCTION	Introduction The prevalence of type 2 diabetes (T2D) and the metabolic syndrome (MetS) is increasing and several studies suggested an involvement of DNA methylation in the development of these metabolic diseases. This study was designed to investigate if differential DNA methylation in blood can function as a biomarker for T2D and/or MetS. Methods Pyrosequencing analyses were performed for the ca…	[van Otterdijk, Sanne D.; Szic, Katarzyna Szarc Vel; Schwald, Julia; Michels, Karin B.] Univ Med Ctr Freiburg, Inst Prevent & Canc Epidemiol, Freiburg, Germany; [van Otterdijk, Sanne D.; Szic, Katarzyna Szarc Vel] German Canc Consortium DKTK, Freiburg, Germany; [van Otterdijk, Sanne D.; Szic, Katarzyna Szarc Vel] German Canc Res Ctr, Heidelberg, Germany; [Binder, Alexandra M.; Michels, Karin B.] …		Michels, KB (通讯作者)，Univ Med Ctr Freiburg, Inst Prevent & Canc Epidemiol, Freiburg, Germany.; Michels, KB (通讯作者)，Harvard Sch Publ Hlth, Dept Epidemiol, Boston, MA 02115 USA.; Michels, KB (通讯作者)，Harvard Med Sch, Brigham & Womens Hosp, Dept Obstet Gynecol & Reprod Biol, Obstet & Gynecol Epidemiol Ctr, Boston, MA 02115 USA.	k.michels@ucla.edu			German Cancer consortium (DKTK); German Cancer Research Center (DKFZ)	German Cancer consortium (DKTK); German Cancer Research Center (DKFZ)(Helmholtz Association)	SvO and KSvS were supported by the German Cancer consortium (DKTK) and German Cancer Research Center (DKFZ) institutional funding.	Alberti KGMM, 2009, CIRCULATION, V120, P1640, DOI 10.1161/CIRCULATIONAHA.109.192644; Alberti KGMM, 2006, DIABETIC MED, V23, P469, DOI 10.1111/j.1464-5491.2006.01858.x; Arner P, 2016, DIABETOLOGIA, V59, P2393, DOI 10.1007/s00125-016-4074-5; Bacos K, 2016, NAT COMMUN, V7, DOI 10.1038/ncomms11089; Bal A, 2012, VIRCHOWS ARCH, V461, P305, DOI 10.1007/s00428-012-1286-z; Berkers CR, 2013, CELL METAB, V1…	50	24	24	0	6	PUBLIC LIBRARY SCIENCE	SAN FRANCISCO	1160 BATTERY STREET, STE 100, SAN FRANCISCO, CA 94111 USA	1932-6203			PLOS ONE	PLoS One	JUL 20	2017	12	7
[truncated: 348 more rows]
[truncated: 21 more columns]
