# Supplementary material for: Emerging current trends and research focus related to pancreatic cancer metabolism: A bibliometric and visualized analysis
Source: Front Oncol. 2022 Nov 25;12:1009700. doi: 10.3389/fonc.2022.1009700 (PMC9732726; doi:10.3389/fonc.2022.1009700)
Supplement: Supplementary file 2 [file DataSheet_2.zip › The tab-delimited format/Vdownload_5001-5288.txt]

PT	AU	BA	BE	GP	AF	BF	CA	TI	SO	SE	BS	LA	DT	CT	CY	CL	SP	HO	DE	ID	AB	C1	C3	RP	EM	RI	OI	FU	FP	FX	CR	NR	TC	Z9	U1	U2	PU	PI	PA	SN	EI	BN	J9	JI	PD	PY	VL	IS	PN
J	Shehzad, A; Ha, T; Subhan, F; Lee, YS				Shehzad, Adeeb; Ha, Taewook; Subhan, Fazli; Lee, Young Sup			New mechanisms and the anti-inflammatory role of curcumin in obesity and obesity-related metabolic diseases	EUROPEAN JOURNAL OF NUTRITION			English	Review						Curcumin; Obesity; Inflammation; Adipocytes; Adiponectin	INDUCED INSULIN-RESISTANCE; HEPATIC STELLATE CELLS; NF-KAPPA-B; ADIPOSE-TISSUE; TNF-ALPHA; 3T3-L1 ADIPOCYTES; OXIDATIVE STRESS; CHRONIC INFLAMMATION; MOLECULAR TARGETS; GLUCOSE-LEVELS	A metabolic abnormality such as obesity is a major obstacle in the maintenance of the human health system and causes various chronic diseases including type 2 diabetes, hypertension, cardiovascular diseases, as well as various cancers. This study was designed to summarize the recent scientific knowledge regarding the anti-obesity role of curcumin (diferuloylmethane), which is isolated from the he…	[Shehzad, Adeeb; Ha, Taewook; Lee, Young Sup] Kyungpook Natl Univ, Coll Nat Sci, Sch Life Sci, Taegu 702701, South Korea; [Subhan, Fazli] Kyungpook Natl Univ, Dept Biol, Coll Nat Sci, Taegu 702701, South Korea		Lee, YS (通讯作者)，Kyungpook Natl Univ, Coll Nat Sci, Sch Life Sci, 1370 Sangeok Dong, Taegu 702701, South Korea.	Adeeb.shehzad@gmail.com; koreahatu@nate.com; fazli_biotech@yahoo.com; yselee@knu.ac.kr	Shehzad, Dr Adeeb/E-1674-2019		Ministry of Education, Science and Technology [2010-0017517]	Ministry of Education, Science and Technology(Ministry of Education, Science & Technology (MoST), Republic of Korea)	This work was supported by Nuclear Research and Development Program of National Research Foundation of Korea funded by Ministry of Education, Science and Technology (grant code: 2010-0017517).	Ahn J, 2010, AM J PHYSIOL-CELL PH, V298, pC1510, DOI 10.1152/ajpcell.00369.2009; Ahn KS, 2008, BIOCHEM PHARMACOL, V75, P907, DOI 10.1016/j.bcp.2007.10.010; Allegri P, 2010, CLIN OPHTHALMOL, V4, P1201, DOI 10.2147/OPTH.S13271; Alwi Idrus, 2008, Acta Med Indones, V40, P201; Anand P, 2008, PHARM RES-DORDR, V25, P2097, DOI 10.1007/s11095-008-9661-9; Arun N, 2002, PLANT FOOD HUM NUTR, V57, P41, DOI 10…	79	182	202	2	93	SPRINGER HEIDELBERG	HEIDELBERG	TIERGARTENSTRASSE 17, D-69121 HEIDELBERG, GERMANY	1436-6207	1436-6215		EUR J NUTR	Eur. J. Nutr.	APR	2011	50	3
J	Spampatti, M; Vlotides, G; Spottl, G; Maurer, J; Goke, B; Auernhammer, CJ				Spampatti, Matilde; Vlotides, George; Spoettl, Gerald; Maurer, Julian; Goeke, Burkhard; Auernhammer, Christoph J.			Aspirin inhibits cell viability and mTOR downstream signaling in gastroenteropancreatic and bronchopulmonary neuroendocrine tumor cells	WORLD JOURNAL OF GASTROENTEROLOGY			English	Article						Neuroendocrine tumors; Aspirin; Cell Viability; Mammalian target of rapamycin protein	CANCER INCIDENCE; AKT ACTIVATION; GROWTH-FACTORS; EVEROLIMUS; PATHWAY; THERAPY; KINASE; IDENTIFICATION; PROLIFERATION; METABOLITES	AIM: To investigate the effect of aspirin on neuroendocrine tumor (NET) cell growth and signaling in vitro. METHODS: Human pancreatic BON1, bronchopulmonary NCI-H727 and midgut GOT1 neuroendocrine tumor cells were treated with different concentrations of aspirin (from 0.001 to 5 mmol/L), and the resulting effects on metabolic activity/cell proliferation were measured using cell proliferation assa…	[Spampatti, Matilde; Vlotides, George; Spoettl, Gerald; Maurer, Julian; Goeke, Burkhard; Auernhammer, Christoph J.] Univ Munich, Interdisciplinary Ctr Neuroendocrine Tumours Gast, Dept Internal Med 2, D-81377 Munich, Germany; [Spampatti, Matilde] Univ Milan, Fdn IRCCS Ca Granda Osped Maggiore Policlin, UOC Gastroenterol 2, I-20122 Milan, Italy		Auernhammer, CJ (通讯作者)，Univ Munich, Interdisciplinary Ctr Neuroendocrine Tumours Gast, Dept Internal Med 2, Univ Hosp Campus Grosshadern,Marchioninistr 15, D-81377 Munich, Germany.	cauernha@med.uni-muenchen.de						Algra AM, 2012, LANCET ONCOL, V13, P518, DOI 10.1016/S1470-2045(12)70112-2; Auernhammer CJ, 2011, GUT, V60, P1009, DOI 10.1136/gut.2009.204453; Bacchetti S, 2013, INT J HEPATOL, V2013, DOI 10.1155/2013/235040; Bosetti C, 2012, ANN ONCOL, V23, P1403, DOI 10.1093/annonc/mds113; Bruno Annalisa, 2012, Best Pract Res Clin Gastroenterol, V26, pe1, DOI 10.1016/j.bpg.2012.10.001; Carter Y, 2013, NEUROEND…	58	13	14	0	7	BAISHIDENG PUBLISHING GROUP INC	PLEASANTON	8226 REGENCY DR, PLEASANTON, CA 94588 USA	1007-9327	2219-2840		WORLD J GASTROENTERO	World J. Gastroenterol.	AUG 21	2014	20	29
J	Chen, CY; Lin, PP; Tsai, MH; Lee, HL				Chen, Chao-Yu; Lin, Pinpin; Tsai, Ming-Hsien; Lee, Hui-Ling			Targeted lipidomics profiling of acute arsenic exposure in mice serum by on-line solid-phase extraction stable-isotope dilution liquid chromatography-tandem mass spectrometry	ARCHIVES OF TOXICOLOGY			English	Article						Mouse serum; On-line SPE LC-MS/MS; Eicosanoids; Arsenic	ARACHIDONIC-ACID METABOLISM; OXIDATIVE STRESS; 15(S)-8-ISO-PROSTAGLANDIN F2-ALPHA; ALTERS CYTOCHROME-P450; OXYGENATED METABOLITES; PANCREATIC-CANCER; HUMAN URINE; GC-MS; LUNG; QUANTIFICATION	Lipidomics is the area of study dedicated to the comprehensive analysis and characterization of the functions and metabolism of lipids in biological samples. One of the most comprehensively studied classes of lipids is polyunsaturated fatty acids (PUFAs). Eicosanoids are a series of bioactive lipid mediators that are metabolized from PUFAs and generated majorly from the precursor arachidonic acid…	[Chen, Chao-Yu; Lee, Hui-Ling] Fu Jen Catholic Univ, Dept Chem, 510 Zhongzheng Rd, New Taipei 24205, Taiwan; [Lin, Pinpin; Tsai, Ming-Hsien] Natl Hlth Res Inst, Natl Inst Environm Hlth Sci, Zhunan 350, Miaoli County, Taiwan		Lee, HL (通讯作者)，Fu Jen Catholic Univ, Dept Chem, 510 Zhongzheng Rd, New Taipei 24205, Taiwan.	076308@mail.fju.edu.tw	Lin, PinPin/A-2006-2019; Lin, Pinpin/B-2668-2010	Lin, PinPin/0000-0001-5459-907X; Lin, Pinpin/0000-0001-5459-907X	National Health Research Institutes [EM-105-PP-02]; Ministry of Science and Technology, Taiwan [MOST105-2113-M-030-008]	National Health Research Institutes(National Health Research Institutes, Japan); Ministry of Science and Technology, Taiwan(Ministry of Science and Technology, Taiwan)	This study was supported by the National Health Research Institutes (EM-105-PP-02) and the Ministry of Science and Technology, Taiwan (MOST105-2113-M-030-008).	Abrial C, 2015, BRIT J PHARMACOL, V172, P4319, DOI 10.1111/bph.13210; Anwar-Mohamed A, 2014, CAN J PHYSIOL PHARM, V92, P693, DOI 10.1139/cjpp-2014-0136; Anwar-Mohamed A, 2013, XENOBIOTICA, V43, P719, DOI 10.3109/00498254.2012.754113; Anwar-Mohamed A, 2012, XENOBIOTICA, V42, P1235, DOI 10.3109/00498254.2012.693971; Astarita G, 2015, BBA-MOL CELL BIOL L, V1851, P456, DOI 10.1016/j.bbalip.2014.11.01…	53	6	7	0	39	SPRINGER HEIDELBERG	HEIDELBERG	TIERGARTENSTRASSE 17, D-69121 HEIDELBERG, GERMANY	0340-5761	1432-0738		ARCH TOXICOL	Arch. Toxicol.	SEP	2017	91	9
J	SJOHOLM, A; WELSH, N; HOFTIEZER, V; BANKSTON, PW; HELLERSTROM, C				SJOHOLM, A; WELSH, N; HOFTIEZER, V; BANKSTON, PW; HELLERSTROM, C			INCREASED GLUCOSE-OXIDATION AND CONTENTS OF INSULIN AND ATP IN POLYAMINE-DEPLETED RAT INSULINOMA CELLS (RINM5F)	BIOCHEMICAL JOURNAL			English	Article							MOUSE PANCREATIC-ISLETS; PENTOSE CYCLE; CANCER-CELLS; LINE RINM5F; SECRETION; RELEASE; BIOSYNTHESIS; METABOLISM; GROWTH; DECARBOXYLASE	In order to elucidate the role of polyamines in the replication and insulin production of insulin-secreting cells, we have investigated the impact of partial polyamine depletion on the proliferation, metabolism, insulin synthesis and ultrastructure of clonal rat insulinoma cells (RINm5F). For this purpose RINm5F cells were exposed for 4 days to the specific ornithine decarboxylase (ODC) inhibitor…	INDIANA UNIV,SCH MED,NW CTR MED EDUC,DEPT ANAT,GARY,IN 46408		SJOHOLM, A (通讯作者)，UNIV UPPSALA,DEPT MED CELL BIOL,BOX 571,S-75123 UPPSALA,SWEDEN.							ASHCROFT SJ, 1972, BIOCHEM J, V126, P525, DOI 10.1042/bj1260525; CHAN SJ, 1979, P NATL ACAD SCI USA, V76, P5036, DOI 10.1073/pnas.76.10.5036; HALBAN PA, 1983, BIOCHEM J, V212, P439, DOI 10.1042/bj2120439; HEBY O, 1981, DIFFERENTIATION, V19, P1, DOI 10.1111/j.1432-0436.1981.tb01123.x; HEDING LG, 1972, DIABETOLOGIA, V8, P260, DOI 10.1007/BF01225569; HINEGARDNER RT, 1971, ANAL BIOCHEM, V39, P197, DO…	39	26	26	0	2	PORTLAND PRESS	LONDON	59 PORTLAND PLACE, LONDON, ENGLAND W1N 3AJ	0264-6021			BIOCHEM J	Biochem. J.	JUL 15	1991	277		2
J	Bhattacharya, R; Johnson, AP; Shailesh, T; Rahamathulla, M; Gangadharappa, HV				Bhattacharya, Rohini; Johnson, Asha P.; Shailesh, T.; Rahamathulla, Mohamed; Gangadharappa, H., V			Strategies to Improve Insulin Delivery through Oral Route: A Review	CURRENT DRUG DELIVERY			English	Review						Keyword; Insulin; gastrointestinal tract; drug delivery systems; bioavailability; diabetes mellitus; self-microemulsifying drug delivery system	BLOOD-BRAIN-BARRIER; BREAST-CANCER CELLS; DRUG-DELIVERY; IN-VITRO; POLYMERIC NANOPARTICLES; CHITOSAN NANOPARTICLES; TARGETED DELIVERY; INTESTINAL-ABSORPTION; PLGA NANOPARTICLES; SURFACE-CHARGE	Diabetes mellitus is found to be among the most suffered and lethal diseases for mankind. Diabetes mellitus type-1 is caused by the demolition of pancreatic islets responsible for the secretion of insulin. Insulin is the peptide hormone (anabolic) that regulates the metabolism of carbohydrates, fats, and proteins. Upon the breakdown of the natural process of metabolism, the condition leads to hyp…	[Bhattacharya, Rohini; Johnson, Asha P.; Shailesh, T.; Gangadharappa, H., V] JSS Acad Higher Educ & Res, JSS Coll Pharm, Dept Pharmaceut, Mysuru 570015, Karnataka, India; [Rahamathulla, Mohamed] King Khalid Univ, Coll Pharm, Dept Pharmaceut, Abha 62529, Saudi Arabia		Gangadharappa, HV (通讯作者)，JSS Acad Higher Educ & Res, JSS Coll Pharm, Dept Pharmaceut, Mysuru 570015, Karnataka, India.	hvgangadharappa@jssuni.edu.in		P JOHNSON, ASHA/0000-0003-0900-9143; H V, Gangadharappa/0000-0002-2961-4108				Abdulrahman AO, 2016, FRONT ENDOCRINOL, V7, DOI 10.3389/fendo.2016.00004; Akbarzadeh I, 2020, ADV POWDER TECHNOL, V31, P4064, DOI 10.1016/j.apt.2020.08.011; Alai MS, 2015, J FOOD DRUG ANAL, V23, P351, DOI 10.1016/j.jfda.2015.01.007; Alibolandi M, 2016, J CONTROL RELEASE, V227, P58, DOI 10.1016/j.jconrel.2016.02.031; Amstutz B, 2008, EMBO J, V27, P956, DOI 10.1038/emboj.2008.38; Antunes F, 2013, E…	126	0	0	12	16	BENTHAM SCIENCE PUBL LTD	SHARJAH	EXECUTIVE STE Y-2, PO BOX 7917, SAIF ZONE, 1200 BR SHARJAH, U ARAB EMIRATES	1567-2018	1875-5704		CURR DRUG DELIV	Curr. Drug Deliv.		2022	19	3
J	Filippatos, TD; Athyros, VG; Elisaf, MS				Filippatos, Theodosios D.; Athyros, Vasilios G.; Elisaf, Moses S.			The pharmacokinetic considerations and adverse effects of DDP-4 inhibitors	EXPERT OPINION ON DRUG METABOLISM & TOXICOLOGY			English	Review						adverse effects; dipeptidyl-peptidase inhibitors; drug interactions; elimination; excretion; gliptins; metabolism; pharmacokinetics; safety; tolerability	DIPEPTIDYL PEPTIDASE-4 INHIBITOR; TYPE-2 DIABETES-MELLITUS; INCRETIN-BASED THERAPIES; RANDOMIZED CLINICAL-TRIALS; ONGOING METFORMIN THERAPY; PLACEBO-CONTROLLED TRIAL; HEALTHY MALE-VOLUNTEERS; GLUCAGON-LIKE PEPTIDE-1; STEADY-STATE PHARMACOKINETICS; SINGLE-DOSE PHARMACOKINETICS	Introduction: Dipeptidyl-peptidase-4 (DPP-4) inhibitors are a class of anti-hyperglycemic agents with proven efficacy in patients with type 2 diabetes mellitus (T2DM). Areas covered: This review considers the pharmacokinetic profile, adverse effects and drug interactions of DPP-4 inhibitors. DPP-4 inhibitors have certain differences in their structure, metabolism, route of elimination and selecti…	[Filippatos, Theodosios D.; Athyros, Vasilios G.] Aristotle Univ Thessaloniki, Hippokrat Hosp, Sch Med, Propedeut Dept Internal Med 2, GR-54006 Thessaloniki, Greece; [Elisaf, Moses S.] Univ Ioannina, Sch Med, Dept Internal Med, GR-45110 Ioannina, Greece		Elisaf, MS (通讯作者)，Univ Ioannina, Sch Med, Dept Internal Med, GR-45110 Ioannina, Greece.	egepi@cc.uoi.gr	Filippatos, Theodosios/I-6016-2016; Filippatos, Theodosios/AAS-6762-2020	Filippatos, Theodosios/0000-0002-1713-0923; Filippatos, Theodosios/0000-0002-1713-0923; ELISAF, MOSES/0000-0003-0505-078X				Abbott CA, 2000, EUR J BIOCHEM, V267, P6140, DOI 10.1046/j.1432-1327.2000.01617.x; Agouridis AP, 2010, CURR PHARM DESIGN, V16, P3401, DOI 10.2174/138161210793563464; Agouridis Aris P, 2013, Rev Diabet Stud, V10, P171, DOI 10.1900/RDS.2013.10.171; Agouridis AP, 2011, EXPERT OPIN PHARMACO, V12, P2605, DOI 10.1517/14656566.2011.591383; Ajami K, 2004, BBA-GENE STRUCT EXPR, V1679, P18, DOI 10.1016/j.b…	233	41	42	3	34	TAYLOR & FRANCIS LTD	ABINGDON	2-4 PARK SQUARE, MILTON PARK, ABINGDON OR14 4RN, OXON, ENGLAND	1742-5255	1744-7607		EXPERT OPIN DRUG MET	Expert Opin. Drug Metab. Toxicol.	JUN	2014	10	6
J	Casado-Diaz, A; Ferreiro-Vera, C; Priego-Capote, F; Dorado, G; Luque-de-Castro, MD; Quesada-Gomez, JM				Casado-Diaz, Antonio; Ferreiro-Vera, Carlos; Priego-Capote, Feliciano; Dorado, Gabriel; Dolores Luque-de-Castro, Maria; Manuel Quesada-Gomez, Jose			Effects of arachidonic acid on the concentration of hydroxyeicosatetraenoic acids in culture media of mesenchymal stromal cells differentiating into adipocytes or osteoblasts	GENES AND NUTRITION			English	Article						Omega-6; Omega-3; Lipoxygenase; Osteogenesis; Adipogenesis; Hydroxyeicosatetraenoic acid	POLYUNSATURATED FATTY-ACIDS; BONE-MINERAL DENSITY; ACTIVATED RECEPTOR-GAMMA; PEROXISOME PROLIFERATOR; SIGNALING PATHWAYS; LIPID-PEROXIDATION; PANCREATIC-CANCER; N-3; OSTEOPOROSIS; MASS	Metabolites derived from the polyunsaturated fatty acids (PUFA) may modulate the mesenchymal stromal cell (MSC) differentiation. Such cells can differentiate into different cellular types, including adipocytes and osteoblasts. Aging favors the bone marrow MSC differentiation toward the former, causing a loss of bone density associated with pathologies like osteoporosis. The omega-6 arachidonic ac…	[Casado-Diaz, Antonio; Ferreiro-Vera, Carlos; Priego-Capote, Feliciano; Dolores Luque-de-Castro, Maria; Manuel Quesada-Gomez, Jose] Univ Cordoba, Hosp Univ Reina Sofia Cordoba, Inst Maimonides Invest Biomed IMIBIC, E-14004 Cordoba, Spain; [Ferreiro-Vera, Carlos; Priego-Capote, Feliciano; Dolores Luque-de-Castro, Maria] Univ Cordoba, Dept Quim Analit, E-14071 Cordoba, Spain; [Dorado, Gabriel] Univ…		Quesada-Gomez, JM (通讯作者)，Univ Cordoba, Hosp Univ Reina Sofia Cordoba, Inst Maimonides Invest Biomed IMIBIC, E-14004 Cordoba, Spain.	md1qugoj@uco.es	Priego-Capote, Feliciano/C-7977-2014	Priego-Capote, Feliciano/0000-0003-0697-719X; Ferreiro Vera, Carlos/0000-0002-1215-0626; Luque de Castro, Maria D./0000-0003-2326-284X; Casado Diaz, Antonio/0000-0002-8520-8278	Grupo CTS413'' of Junta de Andalucia''; RETICEF; "Ministerio de Ciencia e Innovacion'' (MICINN) of Spain [PI081692]	Grupo CTS413'' of Junta de Andalucia''; RETICEF; "Ministerio de Ciencia e Innovacion'' (MICINN) of Spain(Spanish Government)	This work was supported by the "Grupo CTS413'' of "Junta de Andalucia'', RETICEF and the project PI081692 of the "Ministerio de Ciencia e Innovacion'' (MICINN) of Spain.	Almeida M, 2009, J BIOL CHEM, V284, P27438, DOI 10.1074/jbc.M109.023572; Ban KC, 2011, AM J PHYSIOL-GASTR L, V301, pG547, DOI 10.1152/ajpgi.00174.2011; Blanchard H, 2013, PROSTAG LEUKOTR ESS, V88, P383, DOI 10.1016/j.plefa.2013.03.006; Casado-Diaz A, 2013, OSTEOPOROSIS INT, V24, P1647, DOI 10.1007/s00198-012-2138-z; Chakrabarti SK, 2009, OBESITY, V17, P1657, DOI 10.1038/oby.2009.192; CHAWLA A, 19…	44	9	10	0	17	SPRINGER	NEW YORK	233 SPRING ST, NEW YORK, NY 10013 USA	1555-8932	1865-3499		GENES NUTR	Genes Nutr.	JAN	2014	9	1
J	Meng, FX; Lin, YM; Hu, LF; Feng, W; Su, PW; Wu, LY				Meng, Fanxin; Lin, Yumiao; Hu, Lifu; Feng, Wei; Su, Peiwen; Wu, Liyan			The Therapeutic Effect of Coriolus versicolor Fruiting Body on STZ-Induced ICR Diabetic Mice	JOURNAL OF HEALTHCARE ENGINEERING			English	Article								Coriolus versicolor is a natural drugs which has many pharmacological effects such as antitumor and enhanced immune activity. This paper studies the therapeutic effect of Coriolus versicolor fruiting body (CVFB) on streptozotocin (STZ)-induced Institute of Cancer Research (ICR) diabetic mice, the STZ solution was administered intraperitoneally at a dose of 150 mg/kg after fasting the mice, and IC…	[Meng, Fanxin; Lin, Yumiao; Hu, Lifu; Feng, Wei; Su, Peiwen; Wu, Liyan] Zhuhai Coll Sci & Technol, Sch Pharm & Food Sci, Jinwan 519041, Peoples R China		Meng, FX (通讯作者)，Zhuhai Coll Sci & Technol, Sch Pharm & Food Sci, Jinwan 519041, Peoples R China.	mfx@zcst.edu.cn		Meng, Fanxin/0000-0002-5516-9554	Key Platforms and Major Projects of Guangdong Provincial Education Department [2018KTSCX308]; Zhuhai College of Jilin University Innovation Ability Cultivation Project [2018XJCQ013]; Zhuhai College of Jilin University "Three Levels" Talent Construction Project	Key Platforms and Major Projects of Guangdong Provincial Education Department; Zhuhai College of Jilin University Innovation Ability Cultivation Project; Zhuhai College of Jilin University "Three Levels" Talent Construction Project	The research was supported by the Key Platforms and Major Projects of Guangdong Provincial Education Department (No. 2018KTSCX308); Zhuhai College of Jilin University Innovation Ability Cultivation Project (No. 2018XJCQ013); and Zhuhai College of Jilin University "Three Levels" Talent Construction Project.	Ge WeiJia, 2018, Journal of Northwest A & F University - Natural Science Edition, V46, P8; Gonzalez C, 2003, DIABETOLOGIA, V46, P1291, DOI 10.1007/s00125-003-1168-7; Gupta S, 2009, J ETHNOPHARMACOL, V123, P499, DOI 10.1016/j.jep.2009.02.019; Ko CH, 2017, J ETHNOPHARMACOL, V204, P77, DOI 10.1016/j.jep.2017.04.007; Liu YT, 2013, FOOD CHEM TOXICOL, V57, P39, DOI 10.1016/j.fct.2013.03.001; Musen G, 2…	13	0	0	1	1	HINDAWI LTD	LONDON	ADAM HOUSE, 3RD FLR, 1 FITZROY SQ, LONDON, W1T 5HF, ENGLAND	2040-2295	2040-2309		J HEALTHC ENG	J. Healthc. Eng.	APR 15	2022	2022
J	Mhlanga, JC; Chirindel, A; Lodge, MA; Wahl, RL; Subramaniam, RM				Mhlanga, Joyce C.; Chirindel, Alin; Lodge, Martin A.; Wahl, Richard L.; Subramaniam, Rathan M.			Quantitative PET/CT in clinical practice: assessing the agreement of PET tumor indices using different clinical reading platforms	NUCLEAR MEDICINE COMMUNICATIONS			English	Article						F-18-FDG PET-CT; metabolic tumor volume; quantitative analysis; quantitative software; SULmax; SULpeak; total lesion glycolysis	STANDARDIZED UPTAKE VALUE; TOTAL LESION GLYCOLYSIS; POSITRON-EMISSION-TOMOGRAPHY; CELL LUNG-CANCER; PROGNOSTIC VALUE; F-18-FDG PET/CT; SOLID TUMORS; FDG PET/CT; VOLUME; QUANTIFICATION	ObjectiveThe aim of this study was to determine whether various fluorine-18-fluorodeoxyglucose PET/CT-derived parameters used in oncology vary significantly depending on the interpretation software systems used in clinical practice for multiple human solid tumors.Patients and methodsA total of 120 fluorine-18-fluorodeoxyglucose PET/CT studies carried out in patients with pancreatic, lung, colorec…	[Mhlanga, Joyce C.; Chirindel, Alin; Lodge, Martin A.; Wahl, Richard L.; Subramaniam, Rathan M.] Johns Hopkins Univ, Russell H Morgan Dept Radiol & Radiol Sci, Div Nucl Med, Baltimore, MD USA; [Subramaniam, Rathan M.] Univ Texas Southwestern Med Ctr Dallas, Dept Radiol, Dallas, TX 75390 USA; [Subramaniam, Rathan M.] Univ Texas Southwestern Med Ctr Dallas, Dept Clin Sci, Dallas, TX 75390 USA; [Sub…		Mhlanga, JC (通讯作者)，Washington Univ St Louis, Mallinckrodt Inst Radiol, Dept Radiol, 510 South Kingshighway Blvd, St Louis, MO 63110 USA.	jmhlanga@wustl.edu	Subramaniam, Rathan M/AAX-2678-2021	WAHL, RICHARD L./0000-0002-7306-2590; Subramaniam, Rathan M./0000-0003-3973-4610				Antoniou AJ, 2014, J NUCL MED, V55, P1062, DOI 10.2967/jnumed.113.136770; Bai B, 2013, THERANOSTICS, V3, P787, DOI 10.7150/thno.5629; Boellaard R, 2004, J NUCL MED, V45, P1519; Boellaard R, 2010, EUR J NUCL MED MOL I, V37, P181, DOI 10.1007/s00259-009-1297-4; Boellaard R, 2009, J NUCL MED, V50, p11S, DOI 10.2967/jnumed.108.057182; Chen HHW, 2012, RADIOLOGY, V264, P559, DOI 10.1148/radiol.12111148…	26	8	8	1	2	LIPPINCOTT WILLIAMS & WILKINS	PHILADELPHIA	TWO COMMERCE SQ, 2001 MARKET ST, PHILADELPHIA, PA 19103 USA	0143-3636	1473-5628		NUCL MED COMMUN	Nucl. Med. Commun.	FEB	2018	39	2
J	Cowey, SL; Quast, M; Belalcazar, LM; Wei, JW; Deng, XL; Given, R; Singh, P				Cowey, SL; Quast, M; Belalcazar, LM; Wei, JW; Deng, XL; Given, R; Singh, P			Abdominal obesity, insulin resistance, and colon carcinogenesis are increased in mutant mice lacking gastrin gene expression	CANCER			English	Article						colon carcinogenesis; insulin resistance; obesity; gastrin; aberrant; crypt foci; azoxymethane	CHOLECYSTOKININ-B/GASTRIN RECEPTOR; BODY-MASS INDEX; PANCREATIC GASTRIN; COLORECTAL-CANCER; GHRELIN SECRETION; PLASMA LEPTIN; GROWTH-FACTOR; RATS; OVERWEIGHT; WEIGHT	BACKGROUND. The authors recently reported that gastrin gene knockout (GAS-KO) mice had an increased risk for colon carcinogenesis in response to azoxymethane (AOM) compared with their wild type (WT) littermates. In the current report, the authors discuss the predisposition of GAS-KO mice to develop obesity and metabolic hormonal changes that may contribute to their increased risk of colon carcino…	Univ Texas, Med Branch, Dept Neurosci & Cell Biol, Galveston, TX 77555 USA; Univ Texas, Med Branch, Dept Internal Med, Galveston, TX 77550 USA		Singh, P (通讯作者)，Univ Texas, Med Branch, Dept Neurosci & Cell Biol, Galveston, TX 77555 USA.	posingh@utmb.edu			NCI NIH HHS [R01-CA97959] Funding Source: Medline; NATIONAL CANCER INSTITUTE [R01CA097959] Funding Source: NIH RePORTER	NCI NIH HHS(United States Department of Health & Human ServicesNational Institutes of Health (NIH) - USANIH National Cancer Institute (NCI)); NATIONAL CANCER INSTITUTE(United States Department of Health & Human ServicesNational Institutes of Health (NIH) - USANIH National Cancer Institute (NCI))		Allison DB, 1999, JAMA-J AM MED ASSOC, V282, P1530, DOI 10.1001/jama.282.16.1530; Attoub S, 1999, ENDOCRINOLOGY, V140, P4406, DOI 10.1210/en.140.10.4406; Beglinger Christoph, 2002, Curr Opin Investig Drugs, V3, P587; Bergstrom A, 2001, INT J CANCER, V91, P421, DOI 10.1002/1097-0215(200002)9999:9999&lt;::AID-IJC1053&gt;3.0.CO;2-T; Bianchini F, 2002, LANCET ONCOL, V3, P565, DOI 10.1016/S1470-2045(0…	38	34	34	0	3	WILEY	HOBOKEN	111 RIVER ST, HOBOKEN 07030-5774, NJ USA	0008-543X	1097-0142		CANCER-AM CANCER SOC	Cancer	JUN 15	2005	103	12
J	Jager, PL; Franssen, EJF; Kool, W; Szabo, BG; Hoekstra, HJ; Groen, HJM; de Vries, EGE; van Imhoff, GW; Vaalburg, W; Piers, DA				Jager, PL; Franssen, EJF; Kool, W; Szabo, BG; Hoekstra, HJ; Groen, HJM; de Vries, EGE; van Imhoff, GW; Vaalburg, W; Piers, DA			Feasibility of tumor imaging using L-3-[iodine-123]-iodo-alpha-methyl-tyrosine in extracranial tumors	JOURNAL OF NUCLEAR MEDICINE			English	Article						tumor imaging; amino acids; iodine-123 methyl-tyrosine; SPECT	ALPHA-METHYL TYROSINE; BRAIN-TUMORS; AMINO-ACIDS; L-3-<I-123>IODO-ALPHA-METHYL TYROSINE; PET; SPECT; ACCUMULATION; TISSUE; INVIVO; CELLS	L-3-[I-123]-lodo-alpha-methyl-tyrosine (IMT) is a modified amino acid. It is reported to be avidly taken up in brain tumors, reflecting amino acid transport and is suitable for SPECT. Methods: To determine whether tumors outside the brain can also accumulate this tracer, we injected 300-450 MBq IMT into 20 patients with different tumors [5 breast cancers, 4 lung tumors (1 benign), 2 carcinoid liv…	Univ Groningen Hosp, Dept Nucl Med, NL-9700 RB Groningen, Netherlands; Univ Groningen Hosp, Dept Radiotherapy, NL-9700 RB Groningen, Netherlands; Univ Groningen Hosp, Dept Surg Oncol, NL-9700 RB Groningen, Netherlands; Univ Groningen Hosp, Dept Pulmonol, NL-9700 RB Groningen, Netherlands; Univ Groningen Hosp, Dept Med Oncol, NL-9700 RB Groningen, Netherlands; Univ Groningen Hosp, Dept Hematol, NL…		Jager, PL (通讯作者)，Univ Groningen Hosp, Dept Nucl Med, POB 30001, NL-9700 RB Groningen, Netherlands.		Groen, Harry/AAP-2242-2021; Franssen, Eric/AAG-3840-2020; Jager, Pieter/A-3672-2017	Jager, Pieter/0000-0003-4033-7559; Groen, Harry J.M./0000-0002-2978-5265; de Vries, Elisabeth/0000-0002-8949-7425				BIERSACK HJ, 1989, J NUCL MED, V30, P110; Conti PS, 1996, NUCL MED BIOL, V23, P717, DOI 10.1016/0969-8051(96)00074-1; DEEHAN B, 1993, EUR J NUCL MED, V20, P101; DICHIRO G, 1988, AM J ROENTGENOL, V150, P189, DOI 10.2214/ajr.150.1.189; GUTHTOUGELIDIS B, 1995, NUKLEARMED-NUCL MED, V34, P71, DOI 10.1055/s-0038-1629862; ISSELBACHER KJ, 1972, NEW ENGL J MED, V286, P929; KLOSS G, 1979, EUR J NUCL MED, V…	36	41	41	0	0	SOC NUCLEAR MEDICINE INC	RESTON	1850 SAMUEL MORSE DR, RESTON, VA 20190-5316 USA	0161-5505			J NUCL MED	J. Nucl. Med.	OCT	1998	39	10
J	Ramos-Alvarez, I; Nakamura, T; Mantey, SA; Moreno, P; Nuche-Berenguer, B; Jensen, RT				Ramos-Alvarez, Irene; Nakamura, Taichi; Mantey, Samuel A.; Moreno, Paola; Nuche-Berenguer, Bernardo; Jensen, Robert T.			Novel chiral-diazepines function as specific, selective receptor agonists with variable coupling and species variability in human, mouse and rat BRS-3 receptor cells	PEPTIDES			English	Article						BRS-3; Chiral diazepine; Bombesin receptor; Obesity; Diabetes; Nonpeptide agonist	HUMAN BOMBESIN RECEPTORS; HUMAN ORPHAN RECEPTOR; LUNG-CANCER CELLS; BRONCHIAL EPITHELIAL-CELLS; SUBTYPE-3 BRS-3; PANCREATIC ACINI; PEPTIDE AGONIST; DISEASE STATES; CCK1 RECEPTOR; SMOOTH-MUSCLE	Bombesin receptor subtype-3 (BRS-3) is an orphan G-protein coupled receptor which is classified in the bombesin receptor (BnR) family with which it shares high homology. It is present widely in the central nervous system and peripheral tissues and primarily receptor-knockout studies suggest it is involved in metabolic-glucose-insulin homeostasis, feeding and other CNS behaviors, gastrointestinal …	[Ramos-Alvarez, Irene; Nakamura, Taichi; Mantey, Samuel A.; Moreno, Paola; Nuche-Berenguer, Bernardo; Jensen, Robert T.] NIDDK, Digest Dis Branch, NIH, Bethesda, MD 20892 USA		Jensen, RT (通讯作者)，NIDDK, Digest Dis Branch, NIH, Bldg 10,Roo 9C 103,10 Ctr Dr MSC 1804, Bethesda, MD 20892 USA.	robertj@bdg10.niddk.nih.gov			NIDDK, NIH; NATIONAL INSTITUTE OF DIABETES AND DIGESTIVE AND KIDNEY DISEASES [ZIADK053101, ZIADK053100] Funding Source: NIH RePORTER	NIDDK, NIH(United States Department of Health & Human ServicesNational Institutes of Health (NIH) - USANIH National Institute of Diabetes & Digestive & Kidney Diseases (NIDDK)); NATIONAL INSTITUTE OF DIABETES AND DIGESTIVE AND KIDNEY DISEASES(United States Department of Health & Human ServicesNational Institutes of Health (NIH) - USANIH National Institute of Diabetes & Digestive & Kidney Diseases…	This work was partially supported by intramural funds of the NIDDK, NIH.	Aramori I, 1997, MOL PHARMACOL, V52, P16, DOI 10.1124/mol.52.1.16; BENYA RV, 1992, MOL PHARMACOL, V42, P1058; BENYA RV, 1994, MOL PHARMACOL, V46, P235; BENYA RV, 1993, J BIOL CHEM, V268, P20285; BENYA RV, 1995, MOL PHARMACOL, V47, P10; Bignon E, 1999, J PHARMACOL EXP THER, V289, P742; Canal CE, 2013, J PHARMACOL EXP THER, V347, P705, DOI 10.1124/jpet.113.208637; COY D, 1990, EUR J PHARMACOL, V190…	69	4	4	0	3	ELSEVIER SCIENCE INC	NEW YORK	360 PARK AVE SOUTH, NEW YORK, NY 10010-1710 USA	0196-9781	1873-5169		PEPTIDES	Peptides	JAN	2016	75
J	Wang, CW; Chen, L; Sun, Y; Guo, WR; Taouil, AK; Ojima, I				Wang, Changwei; Chen, Lei; Sun, Yi; Guo, Wanrong; Taouil, Adam K.; Ojima, Iwao			Design, synthesis and SAR study of Fluorine-containing 3rd-generation taxoids	BIOORGANIC CHEMISTRY			English	Article						Taxane; 3rd-generation taxoid; SAR study; Multidrug resistance; Fluorine-containing; Difluorovinyl; Trifluoromethoxy; Difluoromethoxy; Molecular docking analysis	MOLECULAR-FORCE FIELD; BIOLOGICAL EVALUATION; MEDICINAL CHEMISTRY; STRATEGIC INCORPORATION; DOCETAXEL TAXOTERE(R); ANTICANCER AGENTS; SECO-TAXOIDS; CANCER; RESISTANCE; METABOLISM	It has been shown that the incorporation of fluorine or organofluorine groups into pharmaceutical and agricultural drugs often induces desirable pharmacological properties through unique protein-drug interactions involving fluorine. We have reported separately remarkable effects of the 2,2-difluorovinyl (DFV) group at the C3' position, as well as those of the CF3O and CHF2O groups at the 3-positi…	[Wang, Changwei; Chen, Lei; Sun, Yi; Taouil, Adam K.; Ojima, Iwao] SUNY Stony Brook, Dept Chem, Stony Brook, NY 11794 USA; [Wang, Changwei; Chen, Lei; Sun, Yi; Ojima, Iwao] SUNY Stony Brook, Inst Chem Biol & Drug Discovery, Stony Brook, NY 11794 USA; [Wang, Changwei; Guo, Wanrong] Chinese Acad Sci, Guangzhou Inst Biomed & Hlth, Drug Discovery Pipeline, Guangzhou 510530, Peoples R China		Ojima, I (通讯作者)，SUNY Stony Brook, Dept Chem, Stony Brook, NY 11794 USA.	iwao.ojima@stonybrook.edu			National Cancer Institute [CA 103314]; Natural Science Foundation of Guangdong Province, China [2015B020211012, 2016A050502039]	National Cancer Institute(United States Department of Health & Human ServicesNational Institutes of Health (NIH) - USANIH National Cancer Institute (NCI)); Natural Science Foundation of Guangdong Province, China(National Natural Science Foundation of Guangdong Province)	This work was supported by grants from the National Cancer Institute (CA 103314 to IO) and the Natural Science Foundation of Guangdong Province, China (2015B020211012 and 2016A050502039 to CW). The authors thank Dr. Bela Ruzsiczka, Institute of Chemical Biology and Drug Discovery, Stony Brook University, for his advice and technical help for LC/HRMS analysis, as well as M. D. Tortorella, Drug Dis…	Ahmad G, 2018, PHARM RES-DORDR, V35, DOI 10.1007/s11095-018-2349-x; Ahmad G, 2017, CANCER LETT, V406, P71, DOI 10.1016/j.canlet.2017.08.004; Ahmed G, 2019, MOL CANCER THER, V18, P1961, DOI 10.1158/1535-7163.MCT-18-1046; Asmawi AA, 2019, DRUG DELIV TRANSL RE, V9, P543, DOI 10.1007/s13346-018-0526-4; Beer M, 2008, J CLIN ONCOL, V26, DOI 10.1200/jco.2008.26.15_suppl.1066; Begue JP, 2006, J FLUORINE …	89	0	0	9	9	ACADEMIC PRESS INC ELSEVIER SCIENCE	SAN DIEGO	525 B ST, STE 1900, SAN DIEGO, CA 92101-4495 USA	0045-2068	1090-2120		BIOORG CHEM	Bioorganic Chem.	FEB	2022	119
J	Li, XJY; Jiang, ZZ; Zhang, LY				Li, Xiao-Jiaoyang; Jiang, Zhen-Zhou; Zhang, Lu-yong			Triptolide: Progress on research in pharmacodynamics and toxicology	JOURNAL OF ETHNOPHARMACOLOGY			English	Review						Triptolide; Tripterygium wilfordii Hook. f.; Anti-tumor; Metabolism; Toxicity	NF-KAPPA-B; PROTECTS DOPAMINERGIC-NEURONS; INFLAMMATION-MEDIATED DAMAGE; PANCREATIC-CANCER CELLS; GENE-EXPRESSION; TNF-ALPHA; PROINFLAMMATORY CYTOKINE; INDUCED APOPTOSIS; COX-2 EXPRESSION; MATRIX-METALLOPROTEINASE	Ethnopharmacological relevance: Tripterygium wilfordii Hook. f. (Tripterygium wilfordii), also known as Huangteng and gelsemium elegan, is a traditional Chinese medicine that has been marketed in China as Triptelygium wilfordii glycoside tablets. Triptolide (TP), an active component in Tripterygium wilfordii extracts, has been used to treat various diseases, including lupus, cancer, rheumatoid ar…	[Li, Xiao-Jiaoyang; Jiang, Zhen-Zhou; Zhang, Lu-yong] China Pharmaceut Univ, Jiangsu Ctr Drug Screening, Nanjing 210009, Jiangsu, Peoples R China; [Jiang, Zhen-Zhou] China Pharmaceut Univ, Key Lab Drug Qual Control & Pharmacovigilance, Nanjing 210009, Jiangsu, Peoples R China; [Zhang, Lu-yong] China Pharmaceut Univ, Jiangsu Ctr Pharmacodynam Res & Evaluat, Nanjing 210009, Jiangsu, Peoples R China		Jiang, ZZ (通讯作者)，China Pharmaceut Univ, Jiangsu Ctr Drug Screening, 24 Tongjiaxiang St, Nanjing 210009, Jiangsu, Peoples R China.	lixiaojiaoyang@163.com; beaglejiang@cpu.edu.cn; lyonzhang@163.com	Li, Xiaojiaoyang/CAG-6603-2022	Li, Xiaojiaoyang/0000-0003-0291-5856	National Natural Science Foundation of China [81320108029, 81102887, 81274146, 81001564, 81173651]; Program for Excellent Scientific and the Technological Innovation Team of Jiangsu Higher Education; 111 Project [111-2-07]	National Natural Science Foundation of China(National Natural Science Foundation of China (NSFC)); Program for Excellent Scientific and the Technological Innovation Team of Jiangsu Higher Education; 111 Project(Ministry of Education, China - 111 Project)	The studies included in this review in which our group involved in were supported by the National Natural Science Foundation of China (No. 81320108029, 81102887, 81274146, 81001564 and 81173651), the 2011 Program for Excellent Scientific and the Technological Innovation Team of Jiangsu Higher Education; the studies were also partially supported by the 111 Project (No. 111-2-07). The authors are g…	Aa JY, 2011, METABOLOMICS, V7, P217, DOI 10.1007/s11306-010-0241-8; Antonoff MB, 2009, SURGERY, V146, P282, DOI 10.1016/j.surg.2009.04.023; Banerjee S, 2013, J BIOL CHEM, V288, P33927, DOI 10.1074/jbc.M113.500983; Beg AA, 1996, SCIENCE, V274, P782, DOI 10.1126/science.274.5288.782; Carter BZ, 2006, BLOOD, V108, P630, DOI 10.1182/blood-2005-09-3898; Chen Q, 2010, CANCER LETT, V291, P246, DOI 10.10…	138	231	258	18	309	ELSEVIER IRELAND LTD	CLARE	ELSEVIER HOUSE, BROOKVALE PLAZA, EAST PARK SHANNON, CO, CLARE, 00000, IRELAND	0378-8741	1872-7573		J ETHNOPHARMACOL	J. Ethnopharmacol.	AUG 8	2014	155	1
J	Sheng, YH; Ng, GZ; Summers, KM; Every, AL; Price, G; Hasnain, SZ; Sutton, P; McGuckin, MA				Sheng, Yong H.; Ng, Garrett Z.; Summers, Kim M.; Every, Alison L.; Price, Gareth; Hasnain, Sumaira Z.; Sutton, Philip; McGuckin, Michael A.			Influence of the MUC1 Cell Surface Mucin on Gastric Mucosal Gene Expression Profiles in Response toHelicobacter pyloriInfection in Mice	FRONTIERS IN CELLULAR AND INFECTION MICROBIOLOGY			English	Article						MUC1; Helicobacter pylori; infection; gene expression; lipid metabolism; SPINK1	SECRETORY TRYPSIN-INHIBITOR; EPITHELIAL INFLAMMATION; CANCER	The cell surface mucin MUC1 is an important host factor limitingHelicobacter pylori (H. pylori) pathogenesis in both humans and mice by providing a protective barrier and modulating mucosal epithelial and leukocyte responses. The aim of this study was to establish the time-course of molecular events in MUC1-modulated gene expression profiles in response toH. pyloriinfection in wild type (WT) and …	[Sheng, Yong H.; Hasnain, Sumaira Z.; McGuckin, Michael A.] Univ Queensland, Translat Res Inst, Inflammatory Dis Biol & Therapeut Grp, Mater Res Inst, Woolloongabba, Qld, Australia; [Ng, Garrett Z.; Every, Alison L.] Univ Melbourne, Fac Vet & Agr Sci, Ctr Anim Biotechnol, Parkville, Vic, Australia; [Summers, Kim M.] Univ Queensland, Translat Res Inst, Genet Genom & Transcript Dis Grp, Mater Res I…		McGuckin, MA (通讯作者)，Univ Queensland, Translat Res Inst, Inflammatory Dis Biol & Therapeut Grp, Mater Res Inst, Woolloongabba, Qld, Australia.; McGuckin, MA (通讯作者)，Univ Melbourne, Fac Med Dent & Hlth Sci, Parkville, Vic, Australia.	michael.mcguckin@unimelb.edu.au	sheng, yong H/C-5052-2013; Hasnain, Sumaira/N-3412-2014; Summers, Kim/M-4086-2015	sheng, yong H/0000-0002-4623-9098; Sutton, Philip/0000-0003-3129-1800; Hasnain, Sumaira/0000-0001-8577-8628; Summers, Kim/0000-0002-7084-4386; McGuckin, Michael/0000-0002-8375-2675				Bochkov YA, 2010, MUCOSAL IMMUNOL, V3, P69, DOI 10.1038/mi.2009.109; Boyer LA, 2005, CELL, V122, P947, DOI 10.1016/j.cell.2005.08.020; Calvano SE, 2005, NATURE, V437, P1032, DOI 10.1038/nature03985; Carvalho F, 1997, GLYCOCONJUGATE J, V14, P107, DOI 10.1023/A:1018573201347; Chang JT, 2006, BIOINFORMATICS, V22, P2926, DOI 10.1093/bioinformatics/btl483; Granlund AV, 2013, CELL TISSUE RES, V352, P63…	44	2	2	1	6	FRONTIERS MEDIA SA	LAUSANNE	AVENUE DU TRIBUNAL FEDERAL 34, LAUSANNE, CH-1015, SWITZERLAND	2235-2988			FRONT CELL INFECT MI	Front. Cell. Infect. Microbiol.	JUL 24	2020	10
J	Bao, LD; Fu, XD; Si, MW; Wang, Y; Ma, RL; Ren, XH; Lv, HJ				Bao, Lidao; Fu, Xudong; Si, Mingwen; Wang, Yi; Ma, Ruilian; Ren, Xianhua; Lv, Haijun			MicroRNA-185 Targets SOCS3 to Inhibit Beta-Cell Dysfunction in Diabetes	PLOS ONE			English	Article							LEPTIN RECEPTOR; EXPRESSION; GLUCOSE; PROGRESSION; SUPPRESSOR; COMPONENTS; MIR-185; CANCER	Diabetes is the most common and complex metabolic disorder, and one of the most important health threats now. MicroRNAs (miRNAs) are a group of small non-coding RNAs that have been suggested to play a vital role in a variety of physiological processes, including glucose homeostasis. In this study, we investigated the role of miR-185 in diabetes. MiR-85 was significantly downregulated in diabetic …	[Bao, Lidao; Wang, Yi; Ma, Ruilian; Ren, Xianhua] Inner Mongolia Med Univ, Affiliated Hosp, Dept Pharm, Hohhot, Inner Mongolia, Peoples R China; [Fu, Xudong] Liaocheng Peoples Hosp, Dept Endocrinol, Liaocheng, Shandong, Peoples R China; [Si, Mingwen] Liaocheng Peoples Hosp, Dept Gen Surg, Liaocheng, Shandong, Peoples R China; [Lv, Haijun] Inner Mongolia Med Univ, Affiliated Hosp, Res Dept, Hohhot…		Ren, XH (通讯作者)，Inner Mongolia Med Univ, Affiliated Hosp, Dept Pharm, Hohhot, Inner Mongolia, Peoples R China.	xhr197702@126.com; haijun_lv13@126.com			Nature Science Foundation of Inner Mongolia Autonomous Region [2013MS1224]; Scientific Project of Affiliated Hospital of Inner Mongolia Medical University [NYFY2010YB006]; Youth Innovation Fund of Inner Mongolia Medical University [NY2010QN002]; Key Scientific Fund of Affiliated Hospital of Inner Mongolia Medical University [NYFYZD20130158]	Nature Science Foundation of Inner Mongolia Autonomous Region; Scientific Project of Affiliated Hospital of Inner Mongolia Medical University; Youth Innovation Fund of Inner Mongolia Medical University; Key Scientific Fund of Affiliated Hospital of Inner Mongolia Medical University	This study was financially supported by the Nature Science Foundation of Inner Mongolia Autonomous Region (2013MS1224, for LDB, http://nsbr.nmkjt.gov.cn/index.aspx), Scientific Project of Affiliated Hospital of Inner Mongolia Medical University (NYFY2010YB006, for LDB, http://www.nmgfy.com/), Youth Innovation Fund of Inner Mongolia Medical University (NY2010QN002, for LDB, http://www.nmgfy.com/),…	Ambros V, 2004, NATURE, V431, P350, DOI 10.1038/nature02871; Amer Diabet Assoc, 2010, DIABETES CARE, V33, pS11, DOI 10.2337/dc10-S011; Babon JJ, 2012, GROWTH FACTORS, V30, P207, DOI 10.3109/08977194.2012.687375; Bjorbaek C, 2000, J BIOL CHEM, V275, P40649, DOI 10.1074/jbc.M007577200; El Ouaamari A, 2008, DIABETES, V57, P2708, DOI 10.2337/db07-1614; Filipowicz W, 2005, CELL, V122, P17, DOI 10.1016…	36	53	56	0	7	PUBLIC LIBRARY SCIENCE	SAN FRANCISCO	1160 BATTERY STREET, STE 100, SAN FRANCISCO, CA 94111 USA	1932-6203			PLOS ONE	PLoS One	FEB 6	2015	10	2
J	Yukawa, Y; Muto, M; Hori, K; Nagayoshi, H; Yokoyama, A; Chiba, T; Matsuda, T				Yukawa, Yoshiyuki; Muto, Manabu; Hori, Kimiko; Nagayoshi, Haruna; Yokoyama, Akira; Chiba, Tsutomu; Matsuda, Tomonari			Combination of ADH1B*2/ALDH2*2 polymorphisms alters acetaldehyde-derived DNA damage in the blood of Japanese alcoholics	CANCER SCIENCE			English	Article							ALDEHYDE DEHYDROGENASE-2; GENETIC POLYMORPHISMS; PANCREATIC-CANCER; ADDUCTS; ETHANOL; RISK; N-2-ETHYLDEOXYGUANOSINE; ESOPHAGEAL; CELLS; CARCINOGENESIS	The acetaldehyde associated with alcoholic beverages is an evident carcinogen for the esophagus. Genetic polymorphisms of the alcohol dehydrogenase 1B (ADH1B) and aldehyde dehydrogenase 2 (ALDH2) genes are associated with the risk of esophageal cancer. However, the exact mechanism via which these genetic polymorphisms affect esophageal carcinogenesis has not been elucidated. ADH1B*2 is involved i…	[Yukawa, Yoshiyuki; Muto, Manabu; Hori, Kimiko; Chiba, Tsutomu] Kyoto Univ, Grad Sch Med, Dept Gastroenterol & Hepatol, Kyoto, Japan; [Nagayoshi, Haruna; Matsuda, Tomonari] Kyoto Univ, Res Ctr Environm Qual Management, Otsu, Shiga, Japan; [Yokoyama, Akira] Natl Hosp Org, Kurihama Alcoholism Ctr, Dept Internal Med, Yokosuka, Kanagawa, Japan		Muto, M (通讯作者)，Kyoto Univ, Grad Sch Med, Dept Gastroenterol & Hepatol, Kyoto, Japan.	mmuto@kuhp.kyoto-u.ac.jp			Government of Japan [101106]	Government of Japan	This work was supported in part by management expenses grants from the Government of Japan to the National Cancer Center (grant number 101106).	Balbo S, 2008, CANCER EPIDEM BIOMAR, V17, P3026, DOI 10.1158/1055-9965.EPI-08-0117; Brooks PJ, 2005, ALCOHOL, V35, P187, DOI 10.1016/j.alcohol.2005.03.009; Chen L, 2007, CHEM RES TOXICOL, V20, P108, DOI 10.1021/tx060232x; Dong YJ, 1996, ALCOHOL, V13, P257, DOI 10.1016/0741-8329(95)02052-7; FANG JL, 1995, CARCINOGENESIS, V16, P2177, DOI 10.1093/carcin/16.9.2177; Fang JL, 1997, CARCINOGENESIS, V18,…	39	32	34	1	9	WILEY	HOBOKEN	111 RIVER ST, HOBOKEN 07030-5774, NJ USA	1349-7006			CANCER SCI	Cancer Sci.	SEP	2012	103	9
J	Lee, HS; Jeong, J; Lee, KJ				Lee, Hyo Sun; Jeong, Jaeho; Lee, Kong-Joo			Characterization of Vesicles Secreted from Insulinoma NIT-1 Cells	JOURNAL OF PROTEOME RESEARCH			English	Article						proteomic analysis; pancreatic beta cells; insulinoma; secreted vesicles; calcium; tandem mass spectrometry; post-translational modifications	TANDEM MASS-SPECTROMETRY; PROTEOMIC ANALYSIS; POSTTRANSLATIONAL MODIFICATIONS; EXOSOMES; PROTEINS; IDENTIFICATION; EXOCYTOSIS; MICROVESICLES; INDUCTION; RECEPTOR	Insulinoma NIT-1, an insulin-secreting mouse cell line, secretes vesicles in response to glucose or calcium. These vesicles, like exosomes, are relatively homogeneous (30-100 nm). We analyzed their protein profiles employing one-dimensional SDS gel electrophoresis combined with nanoLC-ESI-qTOF tandem mass spectrometry, and searched for post-translational modifications (PTMs) using MOD! algorithm.…	[Lee, Kong-Joo] Ewha Womans Univ, Coll Pharm, Ctr Cell Signaling & Drug Discovery Res, Seoul 120750, South Korea; Ewha Womans Univ, Div Life & Pharmaceut Sci, Seoul 120750, South Korea		Lee, KJ (通讯作者)，Ewha Womans Univ, Coll Pharm, Ctr Cell Signaling & Drug Discovery Res, Seoul 120750, South Korea.	kjl@ewha.ac.kr		Lee, Kong-Joo/0000-0001-7972-6020	KOSEF; Center for Cell Signaling & Drug Discovery Research [CCS & DDR, R15-2006-020, WCU (R31-2008-000-10010-0]; Brain Korea 21 project	KOSEF(Korea Science and Engineering Foundation); Center for Cell Signaling & Drug Discovery Research; Brain Korea 21 project(Ministry of Education & Human Resources Development (MOEHRD), Republic of Korea)	We thank Professor Jin-Ho Choy and Myung Wook Jang in Center for Intelligent NanoBio Materials (CINBM, Ewha Womans University, Korea) for the technical support of TEM. This work was supported by KOSEF through the Center for Cell Signaling & Drug Discovery Research (CCS & DDR, R15-2006-020) and WCU (R31-2008-000-10010-0) at Ewha Womans University. H. S. Lee was supported by the Brain Korea 21 proj…	Admyre C, 2008, ALLERGY, V63, P404, DOI 10.1111/j.1398-9995.2007.01600.x; Aoki N, 2007, ENDOCRINOLOGY, V148, P3850, DOI 10.1210/en.2006-1479; Casey TM, 2007, MOL CELL PROTEOMICS, V6, P767, DOI 10.1074/mcp.M600365-MCP200; Choi DS, 2007, J PROTEOME RES, V6, P4646, DOI 10.1021/pr070192y; Donelan MJ, 2002, J BIOL CHEM, V277, P24232, DOI 10.1074/jbc.M203345200; Eliasson L, 2008, J PHYSIOL-LONDON, V586…	28	45	47	0	12	AMER CHEMICAL SOC	WASHINGTON	1155 16TH ST, NW, WASHINGTON, DC 20036 USA	1535-3893	1535-3907		J PROTEOME RES	J. Proteome Res.	JUN	2009	8	6
J	Heinz, A				Heinz, Andrea			Elastases and elastokines: elastin degradation and its significance in health and disease	CRITICAL REVIEWS IN BIOCHEMISTRY AND MOLECULAR BIOLOGY			English	Review						Elastin-derived peptides; elastinopathies; inflammaging; matrix metalloproteases; serine proteases; cysteine proteases; aspartic proteases; cardiovascular diseases	TYPE-1 MATRIX-METALLOPROTEINASE; HUMAN-LEUKOCYTE ELASTASE; HUMAN-SKIN FIBROBLASTS; INDUCE ADVENTITIAL ANGIOGENESIS; PORCINE PANCREATIC ELASTASE; HUMAN CATHEPSIN-K; TUMOR-CELL LINES; UP-REGULATION; BINDING PROTEIN; FUNCTIONAL EXPRESSION	Elastin is an important protein of the extracellular matrix of higher vertebrates, which confers elasticity and resilience to various tissues and organs including lungs, skin, large blood vessels and ligaments. Owing to its unique structure, extensive cross-linking and durability, it does not undergo significant turnover in healthy tissues and has a half-life of more than 70 years. Elastin is not…	[Heinz, Andrea] Univ Copenhagen, LEO Fdn Ctr Cutaneous Drug Delivery, Dept Pharm, Univ Pk 2, DK-2100 Copenhagen, Denmark		Heinz, A (通讯作者)，Univ Copenhagen, LEO Fdn Ctr Cutaneous Drug Delivery, Dept Pharm, Univ Pk 2, DK-2100 Copenhagen, Denmark.	andrea.heinz@sund.ku.dk	Heinz, Andreas/ABB-7736-2020	Heinz, Andreas/0000-0001-5405-9065; Heinz, Andrea/0000-0002-8609-4460				Achyuthan KE, 2001, COMP BIOCHEM PHYS B, V129, P29, DOI 10.1016/S1096-4959(01)00372-4; Akagawa M, 2000, CONNECT TISSUE RES, V41, P131, DOI 10.3109/03008200009067665; Alves MFM, 2003, BIOCHEM J, V373, P981, DOI 10.1042/BJ20030438; Antonicelli F, 2007, CURR TOP DEV BIOL, V79, P99, DOI 10.1016/S0070-2153(06)79005-6; Asagiri M, 2007, BONE, V40, P251, DOI 10.1016/j.bone.2006.09.023; Atley LM, 2000, BO…	224	28	28	4	18	TAYLOR & FRANCIS LTD	ABINGDON	2-4 PARK SQUARE, MILTON PARK, ABINGDON OR14 4RN, OXON, ENGLAND	1040-9238	1549-7798		CRIT REV BIOCHEM MOL	Crit. Rev. Biochem. Mol. Biol.	MAY 3	2020	55	3
J	Scholten, L; Mungroop, TH; Haijtink, SAL; Issa, Y; van Rijssen, LB; Koerkamp, BG; van Eijck, CH; Busch, OR; DeVries, JH; Besselink, MG				Scholten, Lianne; Mungroop, Timothy H.; Haijtink, Simone A. L.; Issa, Yama; van Rijssen, L. Bengt; Koerkamp, Bas Groot; van Eijck, Casper H.; Busch, Olivier R.; DeVries, J. Hans; Besselink, Marc G.			New-onset diabetes after pancreatoduodenectomy: A systematic review and meta-analysis	SURGERY			English	Review							PYLORUS-PRESERVING PANCREATICODUODENECTOMY; QUALITY-OF-LIFE; PANCREATIC-CANCER; RISK-FACTORS; METABOLIC CONSEQUENCES; MORPHOLOGICAL-CHANGES; INSULIN-RESISTANCE; PREDICTIVE FACTORS; ENDOCRINE FUNCTION; IMPROVED OUTCOMES	Background: Pancreatoduodenectomy may lead to new-onset diabetes mellitus, also known as type 3c diabetes, but the exact risk of this complication is unknown. The aim of this review was to assess the risk of new-onset diabetes mellitus after pancreatoduodenectomy. Methods: A literature search was performed in PubMed, Embase (Ovid), and the Cochrane Library for English articles published from Marc…	[Scholten, Lianne; Mungroop, Timothy H.; Haijtink, Simone A. L.; Issa, Yama; van Rijssen, L. Bengt; Busch, Olivier R.; Besselink, Marc G.] Acad Med Ctr, Canc Ctr Amsterdam, Dept Surg, Amsterdam, Netherlands; [Koerkamp, Bas Groot; van Eijck, Casper H.] Erasmus MC, Dept Surg, Rotterdam, Netherlands; [DeVries, J. Hans] Acad Med Ctr, Dept Endocrinol, Amsterdam, Netherlands		Besselink, MG (通讯作者)，Univ Amsterdam, Acad Med Ctr, Canc Ctr Amsterdam, Dept Surg, G4-146-1,Meibergdreef 9,POB 22660, NL-1100 DD Amsterdam, Netherlands.	m.g.besselink@amc.nl	Groot koerkamp, Bas/ABD-1621-2020; Van Eijck, Casper/ABD-1655-2020; van Eijck, casper/K-5983-2019; Besselink, Marc/H-3294-2019; Busch, Olivier/AAC-3650-2020; Besselink, Marc G/R-4268-2019	Groot koerkamp, Bas/0000-0003-1917-6973; Besselink, Marc G/0000-0003-2650-9350	Dutch Cancer Society [UVA2013-5842]; Zealand Pharma NS	Dutch Cancer Society(KWF Kankerbestrijding); Zealand Pharma NS	MGB received a grant from the Dutch Cancer Society (grant number UVA2013-5842)) for studies on pancreatic cancer. LS received a grant from Zealand Pharma NS for a study on post-pancreatectomy diabetes management.	Abraham BRH, 2013, HPB S2, V15, P214; Addeo P, 2014, HPB, V16, P46, DOI 10.1111/hpb.12063; Ahmad SA, 2012, ANN SURG, V256, P529, DOI 10.1097/SLA.0b013e318265ef0b; Akca A., 2014, LANGENBECK ARCH SURG, V399, P1092; An F., 2011, J MED COLL PM, V26, P76; Andresdottir G, 2014, DIABETES CARE, V37, P1660, DOI 10.2337/dc13-2036; Aspelund G, 2005, J GASTROINTEST SURG, V9, P400, DOI 10.1016/j.gassur.2004.0…	112	15	15	1	3	MOSBY-ELSEVIER	NEW YORK	360 PARK AVENUE SOUTH, NEW YORK, NY 10010-1710 USA	0039-6060			SURGERY	Surgery	JUL	2018	164	1
J	Kosek, V; Stranska, M; Fenclova, M; Ruml, T; Vitek, L; Hajslova, J				Kosek, Vit; Stranska, Milena; Fenclova, Marie; Ruml, Tomas; Vitek, Libor; Hajslova, Jana			High resolution mass spectrometry based method applicable for a wide range of 3-hydroxy-3-methyl-glutaryl-coenzyme A reductase inhibitors in blood serum including intermediates and products of the cholesterol biosynthetic pathway	JOURNAL OF CHROMATOGRAPHY A			English	Article						Statins; High resolution mass spectrometry; Serum; Cholesterol; Isoprenoid pyrophosphates	HUMAN PLASMA; QUANTITATIVE-DETERMINATION; PROTEIN PRENYLATION; BIOLOGICAL SAMPLES; PANCREATIC-CANCER; STATINS; SIMVASTATIN; ATORVASTATIN; LOVASTATIN; DISEASE	Statins belong to the major class of hypolipidemic drugs. They act as competitive inhibitors of 3-hydroxy-3-methyl-glutaryl-coenzyme A (HMG-CoA) reductase, a rate-limiting enzyme in the cholesterol biosynthetic pathway. This inhibition not only leads to the depletion of cholesterol and its fatty acid esters, but also to the depletion of the intermediates of this metabolic pathway (mainly pyrophos…	[Kosek, Vit; Stranska, Milena; Fenclova, Marie; Hajslova, Jana] Univ Chem & Technol, Dept Food Chem & Anal, Tech 3, Prague 16628 6, Czech Republic; [Ruml, Tomas] Univ Chem & Technol, Dept Biochem & Microbiol, Tech 3, Prague 16628 6, Czech Republic; [Vitek, Libor] Charles Univ Prague, Fac Med 1, Inst Med Chem & Lab Diagnost, U Nemocnice 2, Prague 12801 2, Czech Republic; [Vitek, Libor] Charles Uni…		Hajslova, J (通讯作者)，Univ Chem & Technol, Dept Food Chem & Anal, Tech 3, Prague 16628 6, Czech Republic.	jana.hajslova@vscht.cz	Hajslova, Jana/C-1279-2019; Kosek, Vít/AAD-3496-2021; Ruml, Tomas/R-2543-2017; Fenclová, Marie/ABE-1628-2020; Vitek, Libor/A-2645-2008	Kosek, Vít/0000-0003-2087-9596; Ruml, Tomas/0000-0002-5698-4366; Fenclová, Marie/0000-0001-9920-6110; Vitek, Libor/0000-0002-5318-0151; Hajslova, Jana/0000-0001-7443-4280; Stranska, Milena/0000-0002-2958-1529	Czech Ministry of Health [IGA MZ 13112-4, RVO VFN64165, NT13151-4]; Operational Programme Prague [CZ.2.16/3.1.00/21537, CZ.2.16/3.1.00/24503]; "National Program of Sustainability I" - NPUI [MSMT-43760/2015]	Czech Ministry of Health(Ministry of Health, Czech Republic); Operational Programme Prague; "National Program of Sustainability I" - NPUI	This work was supported by grants IGA MZ 13112-4, RVO VFN64165, and NT13151-4 from the Czech Ministry of Health. This work was supported by the Operational Programme Prague - Competitiveness (CZ.2.16/3.1.00/21537 and CZ.2.16/3.1.00/24503), and by the "National Program of Sustainability I" - NPU I (L01601 - No. MSMT-43760/2015).	Aboul-Enein HY, 2004, ANAL LETT, V37, P667, DOI 10.1081/AL-120029743; Blanco-Colio LM, 2003, KIDNEY INT, V63, P12, DOI 10.1046/j.1523-1755.2003.00744.x; Bylda C, 2014, ANALYST, V139, P2265, DOI 10.1039/c4an00094c; CAMBIEN F, 1988, AM J EPIDEMIOL, V127, P75, DOI 10.1093/oxfordjournals.aje.a114793; Erturk S, 2003, J CHROMATOGR B, V793, P193, DOI 10.1016/S1570-0232(03)00314-3; Garcia-Ruiz C, 2012, A…	30	3	3	2	41	ELSEVIER SCIENCE BV	AMSTERDAM	PO BOX 211, 1000 AE AMSTERDAM, NETHERLANDS	0021-9673	1873-3778		J CHROMATOGR A	J. Chromatogr. A	MAR 17	2017	1489
J	Acar, O; Bauerfeind, P; Ambuhl, PM; Cathomas, G; Fried, M; Hauri, D				Acar, O; Bauerfeind, P; Ambuhl, PM; Cathomas, G; Fried, M; Hauri, D			Gastric pouch acid secretion in response to physiologic digestive function	UROLOGY			English	Article							DUODENAL-ULCER PATIENTS; BLADDER REPLACEMENT; METABOLIC ALKALOSIS; URINARY-DIVERSION; GASTROCYSTOPLASTY; RECONSTRUCTION; STOMACH; HEMATURIA; DYSURIA	Objectives. To evaluate acid secretion and histologic features of the gastric segment used for bladder replacement in bladder cancer. Methods. Nine patients were investigated a mean of 36 months after gastric pouch surgery with modified shamfeeding and feeding. We determined urinary acidity, urinary pH, serum gastrin, and serum pancreatic polypeptide values and tried to find a relationship betwee…	Univ Zurich, Sch Med, Dept Urol, Zurich, Switzerland; Univ Zurich, Sch Med, Dept Gastroenterol, Zurich, Switzerland; Univ Zurich, Sch Med, Dept Nephrol, Zurich, Switzerland; Univ Zurich, Sch Med, Dept Pathol, Zurich, Switzerland		Hauri, D (通讯作者)，Univ Zurich Hosp, Dept Urol, CH-8091 Zurich, Switzerland.		Bauerfeind, Peter/AAV-2069-2020					ADAMS MC, 1988, J UROLOGY, V140, P1152, DOI 10.1016/S0022-5347(17)41986-0; Bloom SR, 1982, RADIOIMMUNOASSAY GUT; BOGAERT GA, 1995, J UROLOGY, V153, P1977, DOI 10.1016/S0022-5347(01)67383-X; FELDMAN M, 1980, GASTROENTEROLOGY, V79, P796; FELDMAN M, 1979, J CLIN INVEST, V63, P294, DOI 10.1172/JCI109302; Hauri D, 1996, J UROLOGY, V156, P931, DOI 10.1016/S0022-5347(01)65665-9; JOHANSSON C, 1984, ACTA …	22	5	5	0	0	ELSEVIER SCIENCE INC	NEW YORK	655 AVENUE OF THE AMERICAS, NEW YORK, NY 10010 USA	0090-4295			UROLOGY	UROLOGY	SEP	1999	54	3
J	Chen, B; Sun, DH; Qin, XN; Gao, XH				Chen, Bo; Sun, Donghong; Qin, Xiuni; Gao, Xing-Hua			Screening and identification of potential biomarkers and therapeutic drugs in melanoma via integrated bioinformatics analysis	INVESTIGATIONAL NEW DRUGS			English	Article						Melanoma; Bioinformatics analysis; Prognostic; Biomarkers; Drugs	MAMMARY EPITHELIAL-CELLS; CALMODULIN-BINDING; RETINOL METABOLISM; PROSTATE-CANCER; UP-REGULATION; MALIGNANT-MELANOMA; PANCREATIC-CANCER; GROWTH-INHIBITION; P-CADHERIN; EXPRESSION	Melanoma is a highly aggressive malignant skin tumor with a high rate of metastasis and mortality. In this study, a comprehensive bioinformatics analysis was used to clarify the hub genes and potential drugs. Download the GSE3189, GSE22301, and GSE35388 microarray datasets from the Gene Expression Omnibus (GEO), which contains a total of 33 normal samples and 67 melanoma samples. Gene Ontology (G…	[Chen, Bo; Qin, Xiuni] China Med Univ, Shengjing Hosp, Dept Pediat, Shenyang, Peoples R China; [Chen, Bo; Qin, Xiuni] China Med Univ, Shengjing Hosp, Liaoning Key Lab Res & Applicat Anim Models Envir, Med Res Ctr, Shenyang, Peoples R China; [Sun, Donghong; Gao, Xing-Hua] China Med Univ, Hosp 1, Dept Dermatol, 155 Nanjing North St, Shenyang 110001, Liaoning, Peoples R China		Gao, XH (通讯作者)，China Med Univ, Hosp 1, Dept Dermatol, 155 Nanjing North St, Shenyang 110001, Liaoning, Peoples R China.	gaobarry@hotmail.com		Chen, Bo/0000-0001-8118-2405				Adinolfi B, 2015, ANTICANCER RES, V35, P3781; Arnold J, 2020, J EXP CLIN CANC RES, V39, DOI 10.1186/s13046-020-01712-w; Ashburner M, 2000, NAT GENET, V25, P25, DOI 10.1038/75556; Ataga KI, 2009, EXPERT OPIN INV DRUG, V18, P231, DOI [10.1517/13543780802708011 , 10.1517/13543780802708011]; Balch CM, 2009, J CLIN ONCOL, V27, P6199, DOI 10.1200/JCO.2009.23.4799; Baljinnyam E, 2014, PIGM CELL MELANOMA…	127	2	2	6	10	SPRINGER	DORDRECHT	VAN GODEWIJCKSTRAAT 30, 3311 GZ DORDRECHT, NETHERLANDS	0167-6997	1573-0646		INVEST NEW DRUG	Invest. New Drugs	AUG	2021	39	4
J	Ergin, V; Hariry, RE; Karasu, C				Ergin, Volkan; Hariry, Reza Ebrahimi; Karasu, Cimen			Carbonyl Stress in Aging Process: Role of Vitamins and Phytochemicals as Redox Regulators	AGING AND DISEASE			English	Review						Carbonyl stress; aging; phytochemicals; redox regulators; vitamin; diseases	STREPTOZOTOCIN-DIABETIC RATS; ADVANCED GLYCATION ENDPRODUCTS; PANCREATIC BETA-CELLS; OXIDATION PROTEIN PRODUCTS; IN-VIVO TREATMENT; COD-LIVER OIL; END-PRODUCTS; MEDITERRANEAN DIET; ENDOTHELIAL-CELLS; UP-REGULATION	There is a growing scientific agreement that the cellular redox regulators such as antioxidants, particularly the natural polyphenolic forms, may help lower the incidence of some pathologies, including metabolic diseases like diabetes and diabesity, cardiovascular and neurodegenerative abnormalities, and certain cancers or even have anti-aging properties. The recent researches indicate that the d…	[Ergin, Volkan; Hariry, Reza Ebrahimi; Karasu, Cimen] Gazi Univ, Fac Med, Dept Med Pharmacol, Cellular Stress Response & Signal Transduct Res L, Ankara, Turkey		Karasu, C (通讯作者)，Gazi Univ, Fac Med, Dept Med Pharmacol, Ankara, Turkey.	cimenkrs@gmail.com	Ergin, Volkan/G-4513-2013; HARIRY, REZA EBRAHIMI/G-4474-2013; Ergin, Volkan/ABE-3335-2020	Ergin, Volkan/0000-0001-9771-2298; Ergin, Volkan/0000-0001-9771-2298; Ebrahimi Hariry, Reza/0000-0002-8197-6755	Gazi University Research Foundation [01/2010-126, 01/2011-09, 01/2012-70]; EU-COST, Action (Lipid Peroxidation Associated Disorders: LPO) [B35]; Scientific and Technical Research Council of Turkey (TUBITAK) [106S025, 108S239]; EU-COST, Action (EU-ROS) [BM1203]; [KOSGEB-2011-0850]	Gazi University Research Foundation(Gazi University); EU-COST, Action (Lipid Peroxidation Associated Disorders: LPO); Scientific and Technical Research Council of Turkey (TUBITAK)(Turkiye Bilimsel ve Teknolojik Arastirma Kurumu (TUBITAK)); EU-COST, Action (EU-ROS);	Volkan Ergin is the Ph D student in department of Molecular Biology and Genetics in Faculty of Medicine, Gazi University, Ankara Turkey. Reza Ebrahimi Hariry is the Ph D student in department of Medical Pharmacology Faculty of Medicine, Gazi University, Ankara, Turkey. We wish to thanks to Gazi University Research Foundation No: 01/2010-126, 01/2011-09, 01/2012-70, EU-COST, Action B35 (Lipid Pero…	Aggarwal BB, 2007, ADV EXP MED BIOL, V595, P1; Aires DJ, 2012, BBA-MOL BASIS DIS, V1822, P522, DOI 10.1016/j.bbadis.2012.01.005; ALTAN VM, 1989, PHARMACOL BIOCHEM BE, V33, P519, DOI 10.1016/0091-3057(89)90379-1; AMES BN, 1993, P NATL ACAD SCI USA, V90, P7915, DOI 10.1073/pnas.90.17.7915; Arai Makoto, 2012, Seishin Shinkeigaku Zasshi, V114, P199; Arsov S, 2013, CLIN CHEM LAB MED, V4, P1; Avila PR,…	223	33	36	1	27	INT SOC AGING & DISEASE	FORT WORTH	EDITORIAL OFF, 3400 CAMP BOWIE BLVD, FORT WORTH, TX 76106 USA	2152-5250			AGING DIS	Aging Dis.	OCT	2013	4	5
J	Tang, WM; Panja, S; Jogdeo, CM; Tang, SY; Ding, L; Yu, A; Foster, KW; Dsouza, D; Chhonker, YS; Jensen-Smith, H; Jang, HS; Boesen, EI; Murry, DJ; Padanilam, B; Oupicky, D				Tang, Weimin; Panja, Sudipta; Jogdeo, Chinmay M.; Tang, Siyuan; Ding, Ling; Yu, Ao; Foster, Kirk W.; Dsouza, Del L.; Chhonker, Yashpal S.; Jensen-Smith, Heather; Jang, Hee-Seong; Boesen, Erika I.; Murry, Daryl J.; Padanilam, Babu; Oupicky, David			Modified chitosan for effective renal delivery of siRNA to treat acute kidney injury	BIOMATERIALS			English	Article						Chitosan; Ischemia-reperfusion injury; Acute kidney injury; Polyplexes; CXCR4; p53	CHEMOKINE RECEPTOR CXCR4; ISCHEMIA-REPERFUSION INJURY; PANCREATIC-CANCER; SYSTEMIC DELIVERY; MOLECULAR-WEIGHT; CELL-DEATH; P53; NANOPARTICLES; FAILURE; PATHOPHYSIOLOGY	Acute kidney injury (AKI) is characterized by a sudden decrease in renal function and impacts growing number of people worldwide. RNA interference (RNAi) showed potential to treat diseases with no or limited conventional therapies, including AKI. Suitable carriers are needed to protect and selectively deliver RNAi to target cells to fully explore this therapeutic modality. Here, we report on the …	[Tang, Weimin; Panja, Sudipta; Jogdeo, Chinmay M.; Tang, Siyuan; Ding, Ling; Yu, Ao; Oupicky, David] Univ Nebraska Med Ctr, Coll Pharm, Ctr Drug Delivery & Nanomed, Dept Pharmaceut Sci, Omaha, NE 68198 USA; [Foster, Kirk W.] Univ Nebraska Med Ctr, Dept Pathol & Microbiol, Omaha, NE 68198 USA; [Dsouza, Del L.; Boesen, Erika I.] Univ Nebraska Med Ctr, Dept Cellular & Integrat Physiol, Omaha, NE 681…		Oupicky, D (通讯作者)，Univ Nebraska Med Ctr, Coll Pharm, Ctr Drug Delivery & Nanomed, Dept Pharmaceut Sci, Omaha, NE 68198 USA.	david.oupicky@unmc.edu		Panja, Sudipta/0000-0001-5692-450X	University of Nebraska Medical Center; NIH [R01 DK120533]; Nebraska Center for Nanomedicine; Cognitive Neuroscience of Development & Aging Centers for Biomedical Research Excellence [NIH P30 GM127200, P20 GM130447]; Fred and Pamela Buffett Cancer Center [NIH P30 CA036727]; Nebraska Research Initiative; UNMC Office of the Vice Chancellor for Research; National Institute for General Medical Science…	University of Nebraska Medical Center; NIH(United States Department of Health & Human ServicesNational Institutes of Health (NIH) - USA); Nebraska Center for Nanomedicine; Cognitive Neuroscience of Development & Aging Centers for Biomedical Research Excellence; Fred and Pamela Buffett Cancer Center; Nebraska Research Initiative; UNMC Office of the Vice Chancellor for Research; National Institute …	This work was supported by start-up funds from the University of Nebraska Medical Center and by NIH grant R01 DK120533. The authors acknowledge the Multiphoton Intravital and Tissue Imaging Core (MITI) which receives support through the Nebraska Center for Nanomedicine and the Cognitive Neuroscience of Development & Aging Centers for Biomedical Research Excellence (NIH P30 GM127200, P20 GM130447)…	Alameh M, 2018, BIOMACROMOLECULES, V19, P112, DOI 10.1021/acs.biomac.7b01297; Alidori S, 2016, SCI TRANSL MED, V8, DOI 10.1126/scitranslmed.aac9647; Andersson M, 2007, AM J PHYSIOL-RENAL, V292, pF1802, DOI 10.1152/ajprenal.00152.2006; Aronson S, 1998, J CARDIOTHOR VASC AN, V12, P567, DOI 10.1016/S1053-0770(98)90106-9; Awad AS, 2009, KIDNEY INT, V75, P689, DOI 10.1038/ki.2008.648; Bellomo R, 2007,…	80	0	0	16	16	ELSEVIER SCI LTD	OXFORD	THE BOULEVARD, LANGFORD LANE, KIDLINGTON, OXFORD OX5 1GB, OXON, ENGLAND	0142-9612	1878-5905		BIOMATERIALS	Biomaterials	JUN	2022	285
J	Dashper, S; O'Brien-Simpson, N; Liu, SW; Paolini, R; Mitchell, H; Walsh, K; D'Cruze, T; Hoffmann, B; Catmull, D; Zhu, Y; Reynolds, E				Dashper, Stuart; O'Brien-Simpson, Neil; Liu, Sze Wei; Paolini, Rita; Mitchell, Helen; Walsh, Katrina; D'Cruze, Tanya; Hoffmann, Brigitte; Catmull, Deanne; Zhu, Ying; Reynolds, Eric			Oxantel Disrupts Polymicrobial Biofilm Development of Periodontal Pathogens	ANTIMICROBIAL AGENTS AND CHEMOTHERAPY			English	Article							PORPHYROMONAS-GINGIVALIS BIOFILM; TREPONEMA-DENTICOLA; FUMARATE REDUCTASE; PANCREATIC-CANCER; VIRULENCE; BACTERIA; DISEASE; LIMITATION; COMPLEX; MARKERS	Bacterial pathogens commonly associated with chronic periodontitis are the spirochete Treponema denticola and the Gramnegative, proteolytic species Porphyromonas gingivalis and Tannerella forsythia. These species rely on complex anaerobic respiration of amino acids, and the anthelmintic drug oxantel has been shown to inhibit fumarate reductase (Frd) activity in some pathogenic bacteria and inhibi…	[Dashper, Stuart; O'Brien-Simpson, Neil; Liu, Sze Wei; Paolini, Rita; Mitchell, Helen; Walsh, Katrina; D'Cruze, Tanya; Hoffmann, Brigitte; Catmull, Deanne; Zhu, Ying; Reynolds, Eric] Univ Melbourne, Melbourne Dent Sch, Oral Hlth CRC, Inst Bio21, Melbourne, Vic, Australia		Reynolds, E (通讯作者)，Univ Melbourne, Melbourne Dent Sch, Oral Hlth CRC, Inst Bio21, Melbourne, Vic, Australia.	e.reynolds@unimelb.edu.au	O'Brien-Simpson, Neil/B-2901-2009; Hoffmann, Brigitte/AAH-4345-2021	O'Brien-Simpson, Neil/0000-0001-8462-5603; Hoffmann, Brigitte/0000-0002-0306-278X; Walsh, Katrina/0000-0002-0927-2008; Dashper, Stuart/0000-0003-0106-8691; Paolini, Rita/0000-0002-2170-4723; Mitchell, Helen/0000-0002-8359-9279; Reynolds, Eric/0000-0002-6618-4856	International Association for Dental Research/Glaxo-Smith Kline Innovation in Oral Care Award	International Association for Dental Research/Glaxo-Smith Kline Innovation in Oral Care Award	This research was partially supported by an International Association for Dental Research/Glaxo-Smith Kline Innovation in Oral Care Award.	Beck J D, 1998, Ann Periodontol, V3, P127, DOI 10.1902/annals.1998.3.1.127; Bossche VD., 1985, HDB EXPT PHARM; BROWN LF, 1994, J PERIODONTOL, V65, P316, DOI 10.1902/jop.1994.65.4.316; Byrne SJ, 2009, ORAL MICROBIOL IMMUN, V24, P469, DOI 10.1111/j.1399-302X.2009.00544.x; CHOI W-Y, 1979, Korean Journal of Parasitology, V17, P60, DOI 10.3347/kjp.1979.17.1.60; COSTERTON JW, 1995, ANNU REV MICROBIOL, …	58	10	10	2	14	AMER SOC MICROBIOLOGY	WASHINGTON	1752 N ST NW, WASHINGTON, DC 20036-2904 USA	0066-4804	1098-6596		ANTIMICROB AGENTS CH	Antimicrob. Agents Chemother.	JAN	2014	58	1
J	Summers, KM				Summers, KM			Relationship between genotype and phenotype in monogenic diseases: Relevance to polygenic diseases	HUMAN MUTATION			English	Review						cystic fibrosis; sickle cell anemia; beta-thalassemia; monogenic diseases; phenotype; polygenic diseases	CYSTIC-FIBROSIS GENE; TRANSMEMBRANE CONDUCTANCE REGULATOR; HETEROZYGOUS BETA-THALASSEMIA; MULTIPLE INTESTINAL NEOPLASIA; ADENOMATOUS POLYPOSIS-COLI; SICKLE-CELL DISEASE; COLORECTAL-CANCER; MOLECULAR-BASIS; VAS-DEFERENS; APC GENE	Since the early descriptions of sickle cell anemia, it has been clear that genotype at a single locus rarely completely predicts phenotype. This paper reviews explanations for phenotypic variability in some monogenic diseases. In cystic fibrosis, there is strong correlation between genotype and pancreatic phenotype but only weak association with respiratory phenotype, possibly due to differential…	UNIV QUEENSLAND, PRINCE CHARLES HOSP, DEPT SURG, BRISBANE, QLD 4032, AUSTRALIA		Summers, KM (通讯作者)，UNIV QUEENSLAND, PRINCE CHARLES HOSP, DEPT MED, BRISBANE, QLD 4032, AUSTRALIA.		Summers, Kim M/M-4086-2015	Summers, Kim M/0000-0002-7084-4386				AALTONEN LA, 1993, SCIENCE, V260, P812, DOI 10.1126/science.8484121; AALTOSETALA K, 1990, ANN MED, V22, P1, DOI 10.3109/07853899009147231; ABEL L, 1992, AM J HUM GENET, V50, P1308; ANGUIANO A, 1992, JAMA-J AM MED ASSOC, V267, P1794, DOI 10.1001/jama.267.13.1794; AVIGAD S, 1991, AM J HUM GENET, V49, P393; BENNETT ST, 1995, NAT GENET, V9, P284, DOI 10.1038/ng0395-284; BEUTLER E, 1993, AM J HUM GENE…	98	38	38	0	17	WILEY	HOBOKEN	111 RIVER ST, HOBOKEN 07030-5774, NJ USA	1059-7794	1098-1004		HUM MUTAT	Hum. Mutat.		1996	7	4
J	Raimundo, AF; Ferreira, S; Tomas-Barberan, FA; Santos, CN; Menezes, R				Raimundo, Ana F.; Ferreira, Sofia; Tomas-Barberan, Francisco A.; Santos, Claudia N.; Menezes, Regina			Urolithins: Diet-Derived Bioavailable Metabolites to Tackle Diabetes	NUTRIENTS			English	Article						diabetes; metabotypes; (poly)phenols; urolithins	ISLET AMYLOID POLYPEPTIDE; PANCREATIC BETA-CELLS; FRESH POMEGRANATE JUICE; FASTING SERUM GLUCOSE; INSULIN-RESISTANCE; GUT MICROBIOME; ELLAGIC ACID; HUMAN-IAPP; ADIPOSE-TISSUE; INFLAMMATORY CYTOKINES	Diabetes remains one of the leading causes of deaths and co-morbidities in the world, with tremendous human, social and economic costs. Therefore, despite therapeutics and technological advancements, improved strategies to tackle diabetes management are still needed. One of the suggested strategies is the consumption of (poly)phenols. Positive outcomes of dietary (poly)phenols have been pointed o…	[Raimundo, Ana F.; Menezes, Regina] iBET, Inst Biol Expt & Tecnol, Apartado 12, P-2781901 Oeiras, Portugal; [Raimundo, Ana F.] Univ Nova Lisboa, ITQB NOVA, Inst Tecnol Quim & Biol Antonio Xavier, Av Republ, P-2781157 Oeiras, Portugal; [Raimundo, Ana F.; Ferreira, Sofia; Santos, Claudia N.; Menezes, Regina] Univ Nova Lisboa, Fac Ciencias Med, NOVA Med Sch, CEDOC,Chron Dis Res Ctr, Campo Martires P…		Menezes, R (通讯作者)，iBET, Inst Biol Expt & Tecnol, Apartado 12, P-2781901 Oeiras, Portugal.; Menezes, R (通讯作者)，Univ Nova Lisboa, Fac Ciencias Med, NOVA Med Sch, CEDOC,Chron Dis Res Ctr, Campo Martires Patria 130, P-1169056 Lisbon, Portugal.; Menezes, R (通讯作者)，CBIOS Univ Lusofonas Res Ctr Biosci & Hlth Techno, Campo Grande 376, P-1749024 Lisbon, Portugal.	ana.raimundo@nms.unl.pt; sofia.ferreira@nms.unl.pt; fatomas@cebas.csic.es; claudia.nunes.santos@nms.unl.pt; regina.menezes@ulusofona.pt	Sanjuán, Miguel AF/B-7709-2011; Echaniz, Regina Menezes/AAE-8041-2020; Nunes dos Santos, Claudia/H-6476-2016	Sanjuán, Miguel AF/0000-0003-3515-0837; Echaniz, Regina Menezes/0000-0003-0552-8480; Raimundo Abrantes, Ana/0000-0002-3582-3504; Nunes dos Santos, Claudia/0000-0002-5809-1924	Fundacao para a Ciencia e Tecnologia (FCT)/Ministerio da Ciencia e do Ensino Superior [PTDC/BIA-MOL/31104/2017, UIDB/04567/2020, UIDP/04567/2020]; FCT/Ministerio da Ciencia e do Ensino Superior [LISBOA-01-0145-FEDER-007344]; FEDER under the PT2020 Partnership Agreement; FCT [PD/BD/135504/2018, UI/BD/151421/2021, CEEC/04567/CBIOS/2020]	Fundacao para a Ciencia e Tecnologia (FCT)/Ministerio da Ciencia e do Ensino Superior; FCT/Ministerio da Ciencia e do Ensino Superior; FEDER under the PT2020 Partnership Agreement; FCT(Portuguese Foundation for Science and TechnologyEuropean Commission)	This study was funded by Fundacao para a Ciencia e Tecnologia (FCT)/Ministerio da Ciencia e do Ensino Superior, grant numbers PTDC/BIA-MOL/31104/2017 (RM) and UIDB/04567/2020 and UIDP/04567/2020 (CBIOS). iNOVA4Health ResearchUnit (LISBOA-01-0145-FEDER-007344), which is cofunded by FCT/Ministerio da Ciencia e do Ensino Superior, through national funds, and by FEDER under the PT2020 Partnership Agr…	Abdulrahman AO, 2020, DIABET METAB SYND OB, V13, P3337, DOI 10.2147/DMSO.S268146; Abedini A, 2018, J CLIN INVEST, V128, P682, DOI 10.1172/JCI85210; Abedini A, 2013, FEBS LETT, V587, P1119, DOI 10.1016/j.febslet.2013.01.017; Adiels M, 2005, ARTERIOSCL THROM VAS, V25, P1697, DOI 10.1161/01.ATV.0000172689.53992.25; Akter R, 2016, J DIABETES RES, V2016, DOI 10.1155/2016/2798269; Al-Harbi SA, 2021, FR…	143	1	1	11	12	MDPI	BASEL	ST ALBAN-ANLAGE 66, CH-4052 BASEL, SWITZERLAND		2072-6643		NUTRIENTS	Nutrients	DEC	2021	13	12
J	Chedraui, P; Perez-Lopez, FR				Chedraui, P.; Perez-Lopez, F. R.			Nutrition and health during mid-life: searching for solutions and meeting challenges for the aging population	CLIMACTERIC			English	Article						AGING; MEDITERRANEAN LIFESTYLE; OLIVE OIL; CALORIC RESTRICTION; SIRTUINS; POLYUNSATURATED FATTY ACIDS; POLYPHENOLS; FLAVONOIDS; PHYSICAL ACTIVITY	MEDITERRANEAN DIET; CARDIOVASCULAR-DISEASE; VASOMOTOR SYMPTOMS; LIFE-STYLE; OLIVE OIL; VEGETABLE CONSUMPTION; POSTMENOPAUSAL WOMEN; CALORIC RESTRICTION; PHYSICAL-EXERCISE; FLAVONOID INTAKE	Interactions between genetic (genome) and environmental factors (epigenome) operate during a person's entire lifespan. The aging process is associated with several cellular and organic functional alterations that, at the end, cause multi-organic cell failure. Epigenetic mechanisms of aging are modifiable by appropriate preventive actions mediated by sirtuins, caloric input, diet components, adipo…	[Chedraui, P.] Univ Catolica Santiago Guayaquil, Fac Med, Res Area Womens Hlth, Inst Biomed, Guayaquil, Ecuador; [Perez-Lopez, F. R.] Univ Zaragoza, Inst Aragones Ciencias Salud, Hosp Clin Lozano Blesa, Zaragoza, Spain		Chedraui, P (通讯作者)，Univ Catolica Santiago Guayaquil, Fac Ciencias Med, Res Area Womens Hlth, Inst Biomed, POB 09-01-4671, Guayaquil, Ecuador.			Perez-Lopez, Faustino R./0000-0002-2801-416X				Abuznait AH, 2013, ACS CHEM NEUROSCI, V4, P973, DOI 10.1021/cn400024q; Akbaraly T, 2013, AM J MED, V126, P411, DOI 10.1016/j.amjmed.2012.10.028; [Anonymous], BBC; Arrighi AA, ENVEJECIMIENTO; Arrighi AA, 2009, ENVEJECIMIENTO MUJER, P1; Austin GL, 2007, J NUTR, V137, P999, DOI 10.1093/jn/137.4.999; Beauchamp GK, 2005, NATURE, V437, P45, DOI 10.1038/437045a; Bell JT, 2012, PLOS GENET, V8, P189, DOI …	87	25	25	0	53	TAYLOR & FRANCIS LTD	ABINGDON	2-4 PARK SQUARE, MILTON PARK, ABINGDON OR14 4RN, OXON, ENGLAND	1369-7137	1473-0804		CLIMACTERIC	Climacteric	AUG	2013	16
J	Khataylou, YJ; Afshar, SA; Mirzakhani, N				Khataylou, Yaser Jafari; Afshar, Somayyeh Ahmadi; Mirzakhani, Navideh			Betulinic acid reduces the complications of autoimmune diabetes on the body and kidney through effecting on inflammatory cytokines in C57BL/6 mice	VETERINARY RESEARCH FORUM			English	Article						Autoimmune diabetes; Betulinic acid; C57BL/6 mice; Cytokines; Kidney	RENAL INFLAMMATION; OXIDATIVE STRESS; OLEANOLIC ACID; HYPERGLYCEMIA; NEPHROPATHY; DERIVATIVES; INHIBITION; PREVENTION; MECHANISM; CANCER	Autoimmune diabetes is one of the most common metabolic diseases with increasing prevalence in the past decades in which pancreatic Langerhans beta cells are destroyed and lead to lack of insulin due to increased blood sugar. One of the consequences of diabetes is glomerular disease of the kidney, also called diabetes nephropathy. Different studies have been carried out on the effects of triterpe…	[Khataylou, Yaser Jafari] Univ Tabriz, Fac Vet Med, Dept Pathobiol, Tabriz, Iran; [Afshar, Somayyeh Ahmadi] Urmia Univ, Fac Vet Med, Dept Microbiol, Orumiyeh, Iran; [Mirzakhani, Navideh] Amol Univ Special Modern Technol, Fac Vet Med, Dept Pathobiol, Amol, Iran		Khataylou, YJ (通讯作者)，Univ Tabriz, Fac Vet Med, Dept Pathobiol, Tabriz, Iran.	y.jafari@tabrizu.ac.ir	Mirzakhani, Navideh/AAV-4521-2021	mirzakhani, navideh/0000-0001-8262-5204	University of Tabriz, Tabriz, Iran	University of Tabriz, Tabriz, Iran	The study procedure has been supported by University of Tabriz, Tabriz, Iran.	Ahangarpour Akram, 2016, J Nephropathol, V5, P128; Ahangarpour A, 2016, BRAZ J PHARM SCI, V52, P425, DOI [10.1590/S1984-82502016000300008, 10.1590/s1984-82502016000300008]; Alakurtti S, 2006, EUR J PHARM SCI, V29, P1, DOI 10.1016/j.ejps.2006.04.006; Atta-Ur-Rahman, 2008, J NAT PROD, V71, P910, DOI 10.1021/np800001v; Bhatt MP, 2013, DIABETES, V62, P243, DOI 10.2337/db12-0293; Birgani GA, 2018, BRA…	49	0	0	3	5	URMIA UNIV	URMIA	FAC VETERINARY MEDICINE, URMIA, 57153-1177, IRAN	2008-8140	2322-3618		VET RES FORUM	Vet. Res. Forum	SPR	2021	12	2
J	Cerchietti, LCA; Navigante, AH; Castro, MA				Cerchietti, Leandro C. A.; Navigante, Alfredo H.; Castro, Monica A.			Effects of eicosapentaenoic and docosahexaenoic n-3 fatty acids from fish oil and preferential cox-2 inhibition on systemic syndromes in patients with advanced lung cancer	NUTRITION AND CANCER-AN INTERNATIONAL JOURNAL			English	Article							LEUKEMIA GROUP-B; PANCREATIC-CANCER; MICE BEARING; DOUBLE-BLIND; PHASE-II; PROINFLAMMATORY CYTOKINES; MEGESTROL-ACETATE; SICKNESS BEHAVIOR; CACHEXIA SYNDROME; ORAL SUPPLEMENT	Under the common denomination of Systemic Immune-Metabolic Syndrome (SIMS), we grouped many symptoms that share a similar pathophysiologic background. SIMS is the result of the dysfunctional interaction of tumor cells, stroma cells, and the immune system, leading to the release of cytokines and other systemic mediators such as eicosanoids. SIMS includes systemic syndromes such as paraneoplastic h…	Albert Einstein Coll Med, Bronx, NY 10461 USA; Univ Buenos Aires, Translat Res Unit, Angel H Roffo Canc Inst, Buenos Aires, DF, Argentina; Univ Buenos Aires, Dept Internal Med, Angel H Roffo Canc Inst, Buenos Aires, DF, Argentina		Cerchietti, LCA (通讯作者)，Albert Einstein Coll Med, 1300 Morris Pk Ave,Chanin 302-A, Bronx, NY 10461 USA.	lcerchie@aecom.yu.edu		Cerchietti, Leandro/0000-0003-0608-1350				Argiles JM, 2005, INT J BIOCHEM CELL B, V37, P2036, DOI 10.1016/j.biocel.2005.03.014; Argiles JM, 2006, CANC TREAT, V130, P199; Bruera E, 2003, J CLIN ONCOL, V21, P129, DOI 10.1200/JCO.2003.01.101; Burns CP, 2004, CANCER, V101, P370, DOI 10.1002/cncr.20362; Cahlin C, 2000, CANCER RES, V60, P5488; Cahlin C, 2000, CANCER RES, V60, P1742; Catella-Lawson Francesca, 2001, American Journal of Medicine,…	48	91	94	0	9	ROUTLEDGE JOURNALS, TAYLOR & FRANCIS LTD	ABINGDON	2-4 PARK SQUARE, MILTON PARK, ABINGDON OX14 4RN, OXON, ENGLAND	0163-5581	1532-7914		NUTR CANCER	Nutr. Cancer		2007	59	1
J	Marzuillo, P; Di Sessa, A; Umano, GR; Nunziata, L; Cirillo, G; Perrone, L; Giudice, EM; Grandone, A				Marzuillo, Pierluigi; Di Sessa, Anna; Umano, Giuseppina Rosaria; Nunziata, Luigia; Cirillo, Grazia; Perrone, Laura; del Giudice, Emanuele Miraglia; Grandone, Anna			Novel association between the nonsynonymous A803G polymorphism of the N-acetyltransferase 2 gene and impaired glucose homeostasis in obese children and adolescents	PEDIATRIC DIABETES			English	Article						exaggerated plasma glucose excursion at 1 h; glucose intolerance; insulin secretion; N-acetyltransferase 2; pediatric obesity	BETA-CELL FUNCTION; CHILDHOOD OBESITY; PLASMA-GLUCOSE; SUSCEPTIBILITY LOCI; INSULIN-RESISTANCE; BLADDER-CANCER; WEIGHT; RISK; METABOLISM; STANDARDS	Background: The N-acetyltransferase 2 (NAT2) A803G polymorphism has been associated with decreased insulin sensitivity in a large adult population with the A allele associated with insulin-resistance-related traits. Objective: Evaluate the association of this polymorphism with anthropometric and metabolic parameters in obese children and adolescents. Subjects: A total of 748 obese children and ad…	[Marzuillo, Pierluigi; Di Sessa, Anna; Umano, Giuseppina Rosaria; Nunziata, Luigia; Cirillo, Grazia; Perrone, Laura; del Giudice, Emanuele Miraglia; Grandone, Anna] Seconda Univ Napoli, Dept Woman Child & Gen & Specialized Surg, Via L De Crecchio 2, I-80138 Naples, Italy		Marzuillo, P (通讯作者)，Seconda Univ Napoli, Dept Woman Child & Gen & Specialized Surg, Via L De Crecchio 2, I-80138 Naples, Italy.	pierluigi.marzuillo@gmail.com	Marzuillo, Pierluigi/J-7447-2018; Umano, Giuseppina/ABB-9980-2020; DI SESSA, ANNA/K-3831-2018	Marzuillo, Pierluigi/0000-0003-4682-0170; DI SESSA, ANNA/0000-0002-5877-3757; UMANO, GIUSEPPINA ROSARIA/0000-0002-5570-6620				Bianchi C, 2013, J CLIN ENDOCR METAB, V98, P2100, DOI 10.1210/jc.2012-3971; BLUM M, 1990, DNA CELL BIOL, V9, P193, DOI 10.1089/dna.1990.9.193; Cacciari E, 2006, J ENDOCRINOL INVEST, V29, P581, DOI 10.1007/BF03344156; CARTWRIGHT RA, 1982, LANCET, V2, P842; Chikowore T, 2015, OMICS, V19, P617, DOI 10.1089/omi.2015.0116; COLE TJ, 1990, EUR J CLIN NUTR, V44, P45; Franks PW, 2010, NEW ENGL J MED, V362…	33	6	6	0	7	WILEY	HOBOKEN	111 RIVER ST, HOBOKEN 07030-5774, NJ USA	1399-543X	1399-5448		PEDIATR DIABETES	Pediatr. Diabetes	SEP	2017	18	6
J	AL-Ghamdi, MA; Choudhry, H; AL-Doghather, HA; Huwait, EH; Kumosani, TA; Moselhy, SS				AL-Ghamdi, Maryam A.; Choudhry, Hani; AL-Doghather, Huda A.; Huwait, Etimad H.; Kumosani, Taha A.; Moselhy, Said S.			POTENTIAL ADMINISTRATION OF LIPOIC ACID AND COENZYME Q AGAINST ADIPOGENSIS: TARGET FOR WEIGHT REDUCTION	AFRICAN JOURNAL OF TRADITIONAL COMPLEMENTARY AND ALTERNATIVE MEDICINES			English	Article						lipolysis; obesity; lipoic acid; Co-Q	HIGH-FAT DIET; PANCREATIC LIPASE; RED-PEPPER; CATECHOLAMINE SECRETION; PUNGENT PRINCIPLE; CAPSICUM FRUITS; CAPSAICIN; MICE; METABOLISM; CHROMIUM	Background: Body overweight and obesity were considered as a risk factor for many systemic diseases as diabetic hypertension, cardiovascular diseases, and some cancers. The lipoic acid and Co Q are considered as coenzymes needed for enhancement metabolic rate. The goal of this study is to evaluate the anti-obese effect of lipoic acid alone or combined with Co-Q in rats. Materials and Methods: Nin…	[AL-Ghamdi, Maryam A.; Choudhry, Hani; AL-Doghather, Huda A.; Huwait, Etimad H.; Kumosani, Taha A.; Moselhy, Said S.] King Abdulaziz Univ, Dept Biochem, Fac Sci, POB 80203, Jeddah, Saudi Arabia; [Choudhry, Hani] King Abdulaziz Univ, Ctr Innovat Personalized Med, King Fahd Ctr Med Res, Dept Biochem,Fac Sci, Jeddah, Saudi Arabia; [AL-Doghather, Huda A.; Huwait, Etimad H.; Kumosani, Taha A.] KAU, Ki…		Moselhy, SS (通讯作者)，King Abdulaziz Univ, Dept Biochem, Fac Sci, POB 80203, Jeddah, Saudi Arabia.; Moselhy, SS (通讯作者)，KAU, King Fahd Med Res Ctr, Bioact Nat Prod Res Grp, Jeddah, Saudi Arabia.; Moselhy, SS (通讯作者)，KAU, King Fahd Med Res Ctr, Expt Biochem Unit, Jeddah, Saudi Arabia.; Moselhy, SS (通讯作者)，Ain Shams Univ, Dept Biochem, Fac Sci, Cairo, Egypt.	moselhy6@hotmail.com	Moselhy, Said Salama/I-1446-2012; Huwait, Etimad A/G-6533-2017; Kumosani, Taha A/E-4362-2013; AL-Ghamdi, Maryam A ./P-7781-2014	Moselhy, Said Salama/0000-0002-2384-3700; Huwait, Etimad A/0000-0002-4657-6668; AL-Ghamdi, Maryam A ./0000-0003-0861-953X; Choudhry, Hani/0000-0003-0401-6619	Deanship of Scientific Research (DSR) at King Abdulaziz University, Jeddah [G-194-363-1436]; DSR	Deanship of Scientific Research (DSR) at King Abdulaziz University, Jeddah; DSR	This project was funded by the Deanship of Scientific Research (DSR) at King Abdulaziz University, Jeddah, under grant No. (G-194-363-1436). The author, therefore, acknowledges, with thanks, DSR for technical and financial support.	Anderson RA, 2004, BIOL TRACE ELEM RES, V101, P211, DOI 10.1385/BTER:101:3:211; Barnstorm B, 1988, BIOCHIM BIOPHYS ACTA, V962, P308; Belza A, 2009, METABOLISM, V58, P1137, DOI 10.1016/j.metabol.2009.03.013; Birari RB, 2007, DRUG DISCOV TODAY, V12, P879, DOI 10.1016/j.drudis.2007.07.024; Buettner R, 2007, OBESITY, V15, P798, DOI 10.1038/oby.2007.608; Cederroth CR, 2007, ENVIRON HEALTH PERSP, V115,…	26	0	0	0	4	AFRICAN NETWORKS ETHNOMEDICINES	ILE-IFE	OBAFEMI AWOLOWO UNIV,CLEMENT O ADEWUNMI, DRUG RES PROD UNIT, FAC PHARMACY, ILE-IFE, 00000, NIGERIA	0189-6016			AFR J TRADIT COMPLEM	Afr. J. Tradit. Complement. Alt. M.		2017	14	1
J	Jezek, P; Holendova, B; Garlid, KD; Jaburek, M				Jezek, Petr; Holendova, Blanka; Garlid, Keith D.; Jaburek, Martin			Mitochondrial Uncoupling Proteins: Subtle Regulators of Cellular Redox Signaling	ANTIOXIDANTS & REDOX SIGNALING			English	Review						mitochondrial uncoupling proteins; UCP2; fatty acid cycling; attenuation of superoxide formation; redox signaling; anion transport	OXYGEN SPECIES PRODUCTION; NF-KAPPA-B; BROWN FAT MITOCHONDRIA; MANGANESE SUPEROXIDE-DISMUTASE; 2ND TRANSMEMBRANE DOMAIN; PANCREATIC BETA-CELLS; KINASE-C-DELTA; OXIDATIVE STRESS; INSULIN-SECRETION; HYDROGEN-PEROXIDE	Significance: Mitochondria are the energetic, metabolic, redox, and information signaling centers of the cell. Substrate pressure, mitochondrial network dynamics, and cristae morphology state are integrated by the protonmotive force Delta p or its potential component, Delta Psi , which are attenuated by proton backflux into the matrix, termed uncoupling. The mitochondrial uncoupling proteins (UCP…	[Jezek, Petr; Holendova, Blanka; Jaburek, Martin] Czech Acad Sci, Inst Physiol, Dept Mitochondrial Physiol, Prague, Czech Republic; [Garlid, Keith D.] Univ Calif Los Angeles, David Geffen Sch Med, Cardiovasc Res Lab, Los Angeles, CA 90095 USA		Jezek, P (通讯作者)，Czech Acad Sci, Depatment Mitochondrial Physiol, Inst Physiol 75, Videnska 1083, Prague 14220 4, Czech Republic.	jezek@biomed.cas.cz	Jezek, Petr/B-9264-2012; Jabůrek, Martin/H-1114-2019; Jaburek, Martin/B-9652-2012; Holendova, Blanka/A-7170-2016	Jezek, Petr/0000-0002-2720-9395; Jabůrek, Martin/0000-0002-4357-1116; Holendova, Blanka/0000-0002-3904-8189	Grant Agency of the Czech Republic [15-02051S, 17-01813S]; [RVO67985823]	Grant Agency of the Czech Republic(Grant Agency of the Czech Republic);	The project was supported by grants of the Grant Agency of the Czech Republic No. 15-02051S to M.J.; No. 17-01813S to P.J.; and the research project RVO67985823.	ABRAHAMS JP, 1994, NATURE, V370, P621, DOI 10.1038/370621a0; Adams AE, 2008, BBA-BIOENERGETICS, V1777, P772, DOI 10.1016/j.bbabio.2008.04.020; Adams AE, 2008, BBA-BIOENERGETICS, V1777, P115, DOI 10.1016/j.bbabio.2007.10.003; Adams AE, 2010, BBA-BIOENERGETICS, V1797, P807, DOI 10.1016/j.bbabio.2010.04.016; Affourtit C, 2008, BIOCHEM J, V409, P199, DOI 10.1042/BJ20070954; Affourtit C, 2011, FREE RA…	453	76	76	1	41	MARY ANN LIEBERT, INC	NEW ROCHELLE	140 HUGUENOT STREET, 3RD FL, NEW ROCHELLE, NY 10801 USA	1523-0864	1557-7716		ANTIOXID REDOX SIGN	Antioxid. Redox Signal.	SEP	2018	29	7
J	Plecita-Hlavata, L; Jezek, P				Plecita-Hlavata, Lydie; Jezek, Petr			Integration of superoxide formation and cristae morphology for mitochondrial redox signaling	INTERNATIONAL JOURNAL OF BIOCHEMISTRY & CELL BIOLOGY			English	Review						Redox signaling; Mitochondrial cristae morphology; ATP-synthase dimers; OPA1; MICOS	STIMULATED INSULIN-SECRETION; SUPERRESOLUTION MICROSCOPY REVEALS; ATPASE INHIBITORY FACTOR-1; BOVINE HEART-MITOCHONDRIA; ELECTRON-TRANSPORT CHAIN; INDUCIBLE FACTOR 1-ALPHA; CANCER-CELL METABOLISM; BROWN FAT MITOCHONDRIA; CYTOCHROME-C RELEASE; COMPLEX-I ACTIVITY	The mitochondrial network provides the central cell's energetic and regulatory unit, which besides ATP and metabolite production participates in cellular signaling through regulated reactive oxygen species (ROS) production and various protein/ion fluxes. The inner membrane forms extensive folds, called cristae, i.e. cavities enfolded from and situated perpendicularly to its inner boundary membran…	[Plecita-Hlavata, Lydie; Jezek, Petr] Acad Sci Czech Republ, Inst Physiol, Dept Membrane Transport Biophys, Prague, Czech Republic		Jezek, P (通讯作者)，Acad Sci Czech Republ, Inst Physiol, Dept 75, Videnska 1083, CR-14220 Prague 4, Czech Republic.	jezek@biomed.cas.cz	Jezek, Petr/B-9264-2012; Plecita-Hlavata, Lydie/C-1028-2012	Jezek, Petr/0000-0002-2720-9395; Plecita-Hlavata, Lydie/0000-0003-0759-1731	Grant Agency of the Czech Republic [16-04788S, 16-06700S]; [RVO67985823]	Grant Agency of the Czech Republic(Grant Agency of the Czech Republic);	The project was supported by grant of the Grant Agency of the Czech Republic No. 16-04788S to P.J.; and 16-06700S to L.P.H.; and the research project RVO67985823.	Acin-Perez R, 2011, CELL METAB, V13, P712, DOI 10.1016/j.cmet.2011.03.024; Ahmad KA, 2004, CANCER RES, V64, P7867, DOI 10.1158/0008-5472.CAN-04-0648; Ahn BH, 2008, P NATL ACAD SCI USA, V105, P14447, DOI 10.1073/pnas.0803790105; Ahuja N, 2007, J BIOL CHEM, V282, DOI 10.1074/jbc.M705488200; Akepati VR, 2008, J NEUROCHEM, V106, P372, DOI 10.1111/j.1471-4159.2008.05401.x; Akhand AK, 1999, J BIOL CHEM…	236	36	37	0	23	PERGAMON-ELSEVIER SCIENCE LTD	OXFORD	THE BOULEVARD, LANGFORD LANE, KIDLINGTON, OXFORD OX5 1GB, ENGLAND	1357-2725	1878-5875		INT J BIOCHEM CELL B	Int. J. Biochem. Cell Biol.	NOV	2016	80
J	Singh, A; Kukreti, R; Saso, L; Kukreti, S				Singh, Anju; Kukreti, Ritushree; Saso, Luciano; Kukreti, Shrikant			Mechanistic Insight into Oxidative Stress-Triggered Signaling Pathways and Type 2 Diabetes	MOLECULES			English	Review						oxidative stress (OS); ROS; diabetes mellitus (DM); antioxidants; insulin; mitochondria	PROTEIN-KINASE-C; PANCREATIC BETA-CELLS; NF-KAPPA-B; NADPH OXIDASE; NITRIC-OXIDE; INSULIN-RESISTANCE; NAD(P)H OXIDASE; POLYOL PATHWAY; FREE-RADICALS; VITAMIN-E	Oxidative stress (OS) is a metabolic dysfunction mediated by the imbalance between the biochemical processes leading to elevated production of reactive oxygen species (ROS) and the antioxidant defense system of the body. It has a ubiquitous role in the development of numerous noncommunicable maladies including cardiovascular diseases, cancers, neurodegenerative diseases, aging and respiratory dis…	[Singh, Anju; Kukreti, Shrikant] Univ Delhi, Dept Chem, Nucle Acids Res Lab, North Campus, Delhi 110007, India; [Singh, Anju] Univ Delhi, Dept Chem, Ramjas Coll, Delhi 110007, India; [Kukreti, Ritushree] CSIR, Genom & Mol Med Unit, Inst Genom & Integrat Biol IGIB, Mall Rd, Delhi 110007, India; [Saso, Luciano] Sapienza Univ Rome, Dept Physiol & Pharmacol Vittorio Erspamer, Ple Aldo Moro 5, I-00185…		Kukreti, S (通讯作者)，Univ Delhi, Dept Chem, Nucle Acids Res Lab, North Campus, Delhi 110007, India.	anju11278@gmail.com; ritus@igib.in; luciano.saso@uniroma1.it; skukreti@chemistry.du.ac.in	SINGH, ANJU/A-6049-2010; saso, luciano/F-6306-2012	SINGH, ANJU/0000-0003-4980-0669; saso, luciano/0000-0003-4530-8706	University of Delhi [CD/2018, IOE/FRP/PCMS/2020/27]	University of Delhi(University of Delhi)	This research was funded by the University of Delhi with the research grant DU-DST/PURSE Grant (CD/2018) and IOE (DU) Letter No. IOE/FRP/PCMS/2020/27.	Aguilar-Bryan L, 1998, PHYSIOL REV, V78, P227, DOI 10.1152/physrev.1998.78.1.227; Al-Lahham R, 2016, MOL CELL ENDOCRINOL, V419, P1, DOI 10.1016/j.mce.2015.09.013; Alipour M, 2012, IRAN RED CRESCENT ME, V14, P222; Aragno M, 2005, ENDOCRINOLOGY, V146, P5561, DOI 10.1210/en.2005-0712; Astaneie F, 2005, ARCH MED RES, V36, P376, DOI 10.1016/j.arcmed.2005.03.007; Babu PVA, 2006, CHEM-BIOL INTERACT, V16…	153	8	8	5	5	MDPI	BASEL	ST ALBAN-ANLAGE 66, CH-4052 BASEL, SWITZERLAND		1420-3049		MOLECULES	Molecules	FEB	2022	27	3
S	Duchen, MR; Szabadkai, G		Brown, GC; Murphy, MP		Duchen, Michael R.; Szabadkai, Gyorgy			Roles of mitochondria in human disease	ESSAYS IN BIOCHEMISTRY: MITOCHONDRIAL FUNCTION	Essays in Biochemistry		English	Review; Book Chapter							PERMEABILITY TRANSITION PORE; PANCREATIC BETA-CELLS; OXIDATIVE STRESS; DNA MUTATIONS; CYCLOPHILIN-D; NITRIC-OXIDE; PARKINSONS-DISEASE; MUSCLE APOPTOSIS; CANCER-CELLS; DOWN-REGULATION	The chapters throughout this volume illustrate the many contributions of mitochondria to the maintenance of normal cell and tissue function, experienced as the health of the individual. Mitochondria are essential for maintaining aspects of physiology as fundamental as cellular energy balance, the modulation of calcium signalling, in defining cellular redox balance, and they house significant bios…	[Duchen, Michael R.] UCL, Dept Cell & Dev Biol, London WC1E 6BT, England; UCL, Consortium Mitochondrial Res, London WC1E 6BT, England		Duchen, MR (通讯作者)，UCL, Dept Cell & Dev Biol, Gower St, London WC1E 6BT, England.		duchen, michael/A-2116-2009	duchen, michael/0000-0003-2548-4294; Szabadkai, Gyorgy/0000-0002-3006-3577	Medical Research Council [G0601943, MC_G1000735] Funding Source: Medline; Parkinson&apos;s UK [G-0905] Funding Source: Medline; Wellcome Trust [089698] Funding Source: Medline; MRC [G0601943, MC_G1000735] Funding Source: UKRI; Parkinson&quot;s UK [G-0905] Funding Source: researchfish	Medical Research Council(UK Research & Innovation (UKRI)Medical Research Council UK (MRC)European Commission); Parkinson&apos;s UK(Parkinson&apos;s UK); Wellcome Trust(Wellcome TrustEuropean Commission); MRC(UK Research & Innovation (UKRI)Medical Research Council UK (MRC)); Parkinson&quot;s UK(Parkinson&apos;s UK)		Abramov AY, 2008, BBA-BIOENERGETICS, V1777, P953, DOI 10.1016/j.bbabio.2008.04.017; Anoopkumar-Dukie S, 2009, BRIT J RADIOL, V82, P847, DOI 10.1259/bjr/35746067; Baines CP, 2007, NAT CELL BIOL, V9, P550, DOI 10.1038/ncb1575; Baines CP, 2005, NATURE, V434, P658, DOI 10.1038/nature03434; Basso E, 2005, J BIOL CHEM, V280, P18558, DOI 10.1074/jbc.C500089200; Beltran B, 2000, P NATL ACAD SCI USA, V97,…	151	116	119	1	35	PORTLAND PRESS LTD	LONDON	5TH FL, 90 HIGH HOLBORN, LONDON, WC1V 6LJ, ENGLAND	0071-1365	1744-1358	978-1-85578-178-8	ESSAYS BIOCHEM	Essays Biochem.		2010	47
J	Miyazawa, M; Bogdan, AR; Hashimoto, K; Tsuji, Y				Miyazawa, Masaki; Bogdan, Alexander R.; Hashimoto, Kazunori; Tsuji, Yoshiaki			Regulation of transferrin receptor-1 mRNA by the interplay between IRE-binding proteins and miR-7/miR-141 in the 3 '-IRE stem-loops	RNA			English	Article						iron; IRP; IRE; miR-7; microRNA	IRON-RESPONSIVE ELEMENTS; OXIDATIVE STRESS; K562 CELLS; UNTRANSLATED REGION; CELLULAR IRON; HOMEOSTASIS; METABOLISM; CANCER; DISEASE; DECAY	Intracellular iron is tightly regulated by coordinated expression of iron transport and storage genes, such as transferrin receptor-1 (TfR1) and ferritin. They are primarily regulated by iron through iron-induced dissociation of iron-regulatory proteins (IRPs) from iron-responsive elements (IREs) in the 3'-UTR (untranslated region) of TfR1 or 5'-UTR of ferritin mRNA, resulting in destabilization …	[Miyazawa, Masaki; Bogdan, Alexander R.; Hashimoto, Kazunori; Tsuji, Yoshiaki] North Carolina State Univ, Dept Biol Sci, Toxicol Program, Raleigh, NC 27695 USA		Miyazawa, M; Tsuji, Y (通讯作者)，North Carolina State Univ, Dept Biol Sci, Toxicol Program, Raleigh, NC 27695 USA.	m.miyazawa@live.jp; ytsuji@ncsu.edu	Miyazawa, Masaki/AFS-6486-2022		National Institutes of Health from the National Institute of Environmental Health Sciences [T32ES007046]; NIH from the National Institute of General Medical Sciences [R01GM088392]; National Institute of Environmental Health Sciences [P30ES025128]; NATIONAL INSTITUTE OF ENVIRONMENTAL HEALTH SCIENCES [T32ES007046, P30ES025128] Funding Source: NIH RePORTER; NATIONAL INSTITUTE OF GENERAL MEDICAL SCIE…	National Institutes of Health from the National Institute of Environmental Health Sciences; NIH from the National Institute of General Medical Sciences(General Electric); National Institute of Environmental Health Sciences(United States Department of Health & Human ServicesNational Institutes of Health (NIH) - USANIH National Institute of Environmental Health Sciences (NIEHS)); NATIONAL INSTITUTE…	Alexander R. Bogdan was supported by National Institutes of Health Training Grant T32ES007046 from the National Institute of Environmental Health Sciences. This work was supported by the NIH grant R01GM088392 from the National Institute of General Medical Sciences to Y.T. and in part by P30ES025128 from the National Institute of Environmental Health Sciences to Center for Human Health and the Env…	Agarwal V, 2015, ELIFE, V4, DOI 10.7554/eLife.05005; Anderson CP, 2012, BBA-MOL CELL RES, V1823, P1468, DOI 10.1016/j.bbamcr.2012.05.010; Bayeva M, 2012, CELL METAB, V16, P645, DOI 10.1016/j.cmet.2012.10.001; BINDER R, 1994, EMBO J, V13, P1969, DOI 10.1002/j.1460-2075.1994.tb06466.x; Bogdan AR, 2016, TRENDS BIOCHEM SCI, V41, P274, DOI 10.1016/j.tibs.2015.11.012; Brennecke J, 2005, PLOS BIOL, V3, …	62	19	22	0	10	COLD SPRING HARBOR LAB PRESS, PUBLICATIONS DEPT	COLD SPRING HARBOR	1 BUNGTOWN RD, COLD SPRING HARBOR, NY 11724 USA	1355-8382	1469-9001		RNA	RNA	APR	2018	24	4
J	Hubbard, GP; Elia, M; Holdoway, A; Stratton, RJ				Hubbard, Gary P.; Elia, Marinos; Holdoway, Anne; Stratton, Rebecca J.			A systematic review of compliance to oral nutritional supplements	CLINICAL NUTRITION			English	Article						Compliance; Oral nutritional supplements; Sip feeds; Malnutrition; Community; Adherence	OBSTRUCTIVE PULMONARY-DISEASE; RANDOMIZED CONTROLLED-TRIAL; PROTEIN-ENERGY SUPPLEMENTS; QUALITY-OF-LIFE; HIP-FRACTURE; OLDER-PEOPLE; DOUBLE-BLIND; DIETARY-SUPPLEMENTS; PANCREATIC-CANCER; BODY-COMPOSITION	Background & aims: Oral nutritional supplements (ONS) play a key role in the management of malnutrition. This systematic review examined patients' compliance with ONS across healthcare settings and the influence of patient and ONS-related factors. Methods: A systematic review identified 46 studies (n 4328) of ONS in which data on compliance (% of prescribed quantity of ONS consumed) was available…	[Hubbard, Gary P.; Stratton, Rebecca J.] Med Affairs Dept, Trowbridge BA14 0XQ, Wiltshire, England; [Elia, Marinos; Stratton, Rebecca J.] Univ Southampton, Inst Human Nutr, Southampton Gen Hosp, Southampton SO16 6YD, Hants, England; [Holdoway, Anne] Great Western Hosp NHS Fdn Trust, Nutr & Dietet Serv, Swindon SN36813, Wilts, England		Hubbard, GP (通讯作者)，Med Affairs Dept, Whitehorse Business Pk, Trowbridge BA14 0XQ, Wiltshire, England.	gary.hubbard@nutricia.com; m.elia@soton.ac.uk; anne@hph.ltd.uk; rjs@soton.ac.uk		Holdoway, Anne/0000-0003-0780-7707				Baldwin C, 2007, COCHRANE DB SYST REV, DOI 10.1002/14651858.CD002008.pub2; Barber MD, 2000, CLIN SCI, V98, P389, DOI 10.1042/CS19990273; Beck AM, 2002, AGING CLIN EXP RES, V14, P212; Bell EA, 1998, AM J CLIN NUTR, V67, P412; Bonnefoy M, 2003, BRIT J NUTR, V89, P731, DOI 10.1079/BJN2003836; Bos C, 2001, CLIN NUTR, V20, P225, DOI 10.1054/clnu.2000.0387; Bos C, 2000, AM J CLIN NUTR, V71, P1129; Bote…	101	168	180	1	51	CHURCHILL LIVINGSTONE	EDINBURGH	JOURNAL PRODUCTION DEPT, ROBERT STEVENSON HOUSE, 1-3 BAXTERS PLACE, LEITH WALK, EDINBURGH EH1 3AF, MIDLOTHIAN, SCOTLAND	0261-5614	1532-1983		CLIN NUTR	Clin. Nutr.	JUN	2012	31	3
J	Wang, XH; Thomas, B; Sachdeva, R; Arterburn, L; Frye, L; Hatcher, PG; Cornwell, DG; Ma, JY				Wang, XH; Thomas, B; Sachdeva, R; Arterburn, L; Frye, L; Hatcher, PG; Cornwell, DG; Ma, JY			Mechanism of arylating quinone toxicity involving Michael adduct formation and induction of endoplasmic reticulum stress	PROCEEDINGS OF THE NATIONAL ACADEMY OF SCIENCES OF THE UNITED STATES OF AMERICA			English	Article						quinone adduction; thiol nucleophiles; tocopherols; CHOP; cytotoxicity	PROTEIN DISULFIDE-ISOMERASE; TOCOPHERYL QUINONES; GAMMA-TOCOPHEROL; CELL-DEATH; BINDING-PROTEIN; ANTIOXIDANT; CANCER; 1,4-BENZOQUINONE; THERMOCHEMOLYSIS; METABOLISM	Quinones permeate our biotic environment, contributing to both homeostasis and cytotoxicity. All quinones generate reactive oxygen species through redox cycling, while partially substituted quinones also undergo arylation (Michael adduct formation) yielding covalent bonds with nucleophiles such as cysteinyl thiols. In contrast to reactive oxygen species, the role of arylation in quinone cytotoxic…	Ohio State Univ, Dept Mol & Cellular Biochem, Columbus, OH 43210 USA; Ohio State Univ, Dept Chem, Columbus, OH 43210 USA		Cornwell, DG (通讯作者)，Ohio State Univ, Dept Mol & Cellular Biochem, 1645 Neil Ave, Columbus, OH 43210 USA.	cornwell.1@osu.edu; ma.131@osu.edu		Ma, Jiyan/0000-0001-7150-1898				Aitken MD, 2004, SOIL BIOL, V2, P83; Bolton JL, 2000, CHEM RES TOXICOL, V13, P135, DOI 10.1021/tx9902082; Borth N, 2005, BIOTECHNOL PROGR, V21, P106, DOI 10.1021/bp0498241; Cavalieri EL, 2004, ANN NY ACAD SCI, V1028, P247, DOI 10.1196/annals.1322.029; Cornwell DG, 2003, LIPIDS, V38, P973, DOI 10.1007/s11745-003-1151-4; Cornwell DG, 2002, NUTR CANCER, V43, P111, DOI 10.1207/S15327914NC431_13; Ellg…	41	133	137	0	27	NATL ACAD SCIENCES	WASHINGTON	2101 CONSTITUTION AVE NW, WASHINGTON, DC 20418 USA	0027-8424			P NATL ACAD SCI USA	Proc. Natl. Acad. Sci. U. S. A.	MAR 7	2006	103	10
J	Guo, CL; Wang, YQ; Zhang, SA; Zhang, XQ; Du, ZY; Li, MX; Ding, K				Guo, Ciliang; Wang, Yeqing; Zhang, Shihai; Zhang, Xiuqi; Du, Zhenyun; Li, Meixia; Ding, Kan			Crataegus pinnatifida polysaccharide alleviates colitis via modulation of gut microbiota and SCFAs metabolism	INTERNATIONAL JOURNAL OF BIOLOGICAL MACROMOLECULES			English	Article						pinnatifida polysaccharide; Colitis; Gut microbiota; Short chain fatty acids	CHAIN FATTY-ACIDS; INFLAMMATORY-BOWEL-DISEASE; PANCREATIC CANCER ACTIVITY; SODIUM-INDUCED COLITIS; INTESTINAL BARRIER; CROHNS-DISEASE; DIETARY FIBER; IN-VIVO; BUTYRATE; BLOCKING	Inflammatory bowel disease (IBD) afflicted individual and most medications have side-effects. Crataegus pinnatifida (Hawthorn), which is a safe medicine and food homolog plant, has been reported to prevent colitis in murine. Yet the bioactivity component and the underlying molecular mechanism remain unclear. Here, we established a direct link between colitis induced by dextran sulphate sodium (DS…	[Guo, Ciliang; Wang, Yeqing; Zhang, Shihai; Zhang, Xiuqi; Du, Zhenyun; Li, Meixia; Ding, Kan] Chinese Acad Sci, Shanghai Inst Mat Med, Glycochem & Glycobiol Lab, Key Lab Receptor Res, 555 Zu Chong Zhi Rd, Shanghai 201203, Peoples R China; [Guo, Ciliang; Zhang, Xiuqi; Ding, Kan] Univ Chinese Acad Sci, 19A Yuquan Rd, Beijing 100049, Peoples R China		Li, MX; Ding, K (通讯作者)，Chinese Acad Sci, Shanghai Inst Mat Med, Glycochem & Glycobiol Lab, 555 Zu Chong Zhi Rd, Shanghai 201203, Peoples R China.	limei@simm.ac.cn; dingkan@simm.ac.cn			Key New Drug Creation and Manufacturing Program [2019ZX09735001]; National Key Research and Development Program of China, Ministry of Science and Technology [2019YFC1711-000]; National Natural Science Foundation of China [31800673]	Key New Drug Creation and Manufacturing Program; National Key Research and Development Program of China, Ministry of Science and Technology; National Natural Science Foundation of China(National Natural Science Foundation of China (NSFC))	This work was supported by Key New Drug Creation and Manufacturing Program (Grant number 2019ZX09735001), National Key Research and Development Program of China, Ministry of Science and Technology (Grant number 2019YFC1711-000), and National Natural Science Foundation of China (Grant number 31800673).	Ananthakrishnan AN, 2013, GASTROENTEROLOGY, V145, P970, DOI 10.1053/j.gastro.2013.07.050; Assa A, 2016, INFLAMM BOWEL DIS, V22, P1533, DOI 10.1097/MIB.0000000000000776; Bahorun T, 2003, NAHRUNG, V47, P191, DOI 10.1002/food.200390045; Batista JA, 2020, J ETHNOPHARMACOL, V248, DOI 10.1016/j.jep.2019.112303; Berg DJ, 1996, J CLIN INVEST, V98, P1010, DOI 10.1172/JCI118861; BURKITT DP, 1972, LANCET, V…	68	20	22	34	84	ELSEVIER	AMSTERDAM	RADARWEG 29, 1043 NX AMSTERDAM, NETHERLANDS	0141-8130	1879-0003		INT J BIOL MACROMOL	Int. J. Biol. Macromol.	JUN 30	2021	181
J	Lu, PY; Zhao, ZM				Lu, Pinyi; Zhao, Zhongming			Advances on PPAR gamma Research in the Emerging Era of Precision Medicine	CURRENT DRUG TARGETS			English	Review						Peroxisome proliferator-activated receptor gamma; precision medicine; novel therapeutics; mechanism of action and regulation; thiazolidinedione; type 2 diabetes	PROLIFERATOR-ACTIVATED-RECEPTOR; TYPE-2 DIABETES-MELLITUS; ADIPOCYTE DIFFERENTIATION; INSULIN SENSITIZATION; PRO12ALA POLYMORPHISM; TRANSCRIPTION FACTORS; THERAPEUTIC RESPONSE; NUCLEAR RECEPTORS; RISK-FACTORS; EXPRESSION	Background: Peroxisome proliferator-activated receptor gamma (PPAR gamma) is a member of the nuclear receptor superfamily that functions as a ligand-inducible transcription factor. It regulates glucose and lipid metabolism, immunity, and cellular growth and differentiation. Thiazolidinediones (TZDs) are potent insulin sensitizers that function by activating PPARs, with a high specificity for PPAR…	[Lu, Pinyi; Zhao, Zhongming] Univ Texas Hlth Sci Ctr Houston, Sch Biomed Informat, Ctr Precis Hlth, Houston, TX 77030 USA; [Zhao, Zhongming] Univ Texas Hlth Sci Ctr Houston, Sch Publ Hlth, Ctr Human Genet, Houston, TX 77030 USA		Zhao, ZM (通讯作者)，Univ Texas Hlth Sci Ctr Houston, Sch Biomed Informat, 7000 Fannin St,Suite 820, Houston, TX 77030 USA.	zhongming.zhao@uth.tmc.edu	Lu, Pinyi/U-4513-2017		National Institutes of Health [R01LM011177]	National Institutes of Health(United States Department of Health & Human ServicesNational Institutes of Health (NIH) - USA)	Dr. Zhao was supported by National Institutes of Health grant R01LM011177. The funders had no role in the study design, data collection and analysis, decision to publish, or preparation of the manuscript.	Ahmadian M, 2013, NAT MED, V19, P557, DOI 10.1038/nm.3159; Al-Rasheed NM, 2004, J BIOL CHEM, V279, P49747, DOI 10.1074/jbc.M408268200; Amato AA, 2012, J BIOL CHEM, V287, P28169, DOI 10.1074/jbc.M111.332106; Andrulionyte L, 2004, DIABETOLOGIA, V47, P2176, DOI 10.1007/s00125-004-1577-2; Azoulay L, 2012, BMJ-BRIT MED J, V344, DOI 10.1136/bmj.e3645; Banerjee SS, 2003, J BIOL CHEM, V278, P2581, DOI 10…	143	6	6	0	6	BENTHAM SCIENCE PUBL LTD	SHARJAH	EXECUTIVE STE Y-2, PO BOX 7917, SAIF ZONE, 1200 BR SHARJAH, U ARAB EMIRATES	1389-4501	1873-5592		CURR DRUG TARGETS	Curr. Drug Targets		2018	19	6
J	Shi, M; Guo, XT; Shu, MG; Chen, FL; Li, LW				Shi, Mei; Guo, Xiao-Tong; Shu, Mao-Guo; Chen, Fu-Lin; Li, Li-Wen			Cell-permeable hypoxia-inducible factor-1 (HIF-1) antagonists function as tumor radiosensitizers	MEDICAL HYPOTHESES			English	Article							PANCREATIC-CANCER CELLS; SURVIVIN; RADIORESISTANCE; ANGIOGENESIS; RADIOTHERAPY; SIRNA	Hypoxia is a common phenomenon in human solid tumors and has been considered as an important, independent negative prognostic factor for response to treatment and survival of tumor patients. Hypoxia-inducible factor-1 (HIF-1) is the central transcription factor which is activated by hypoxia and modulates the expression of many genes involved in cell metabolism, proliferation, apoptosis, angiogene…	NW Univ Xian, Dept Biosci, Coll Life Sci, Xian 710069, Peoples R China; Fourth Mil Med Univ, Xijing Hosp, Dept Radiotherapy, Xian 710032, Peoples R China; Fourth Mil Med Univ, Xijing Hosp, Ctr Clin Oncol, Xian 710032, Peoples R China; Fourth Mil Med Univ, Xijing Hosp, Inst Plast Surg, Xian 710032, Peoples R China; NW Univ Xian, Dept Biosci, Coll Life Sci, Xian 710069, Peoples R China		Li, LW (通讯作者)，NW Univ Xian, Dept Biosci, Coll Life Sci, 229 N Taibai Rd, Xian 710069, Peoples R China.	liven@fmmu.edu.cn						Aiba RSB, 2006, EXPERT OPIN THER TAR, V10, P583, DOI 10.1517/14728222.10.4.583; Asanuma K, 2002, JPN J CANCER RES, V93, P1057, DOI 10.1111/j.1349-7006.2002.tb02483.x; Baechle D, 2005, ANAL BIOCHEM, V345, P161, DOI 10.1016/j.ab.2005.06.040; Calvani M, 2006, BLOOD, V107, P2705, DOI 10.1182/blood-2005-09-3541; Garcia-Barros M, 2003, SCIENCE, V300, P1155, DOI 10.1126/science.1082504; Harada Hiroshi, …	20	10	11	0	1	CHURCHILL LIVINGSTONE	EDINBURGH	JOURNAL PRODUCTION DEPT, ROBERT STEVENSON HOUSE, 1-3 BAXTERS PLACE, LEITH WALK, EDINBURGH EH1 3AF, MIDLOTHIAN, SCOTLAND	0306-9877	1532-2777		MED HYPOTHESES	Med. Hypotheses		2007	69	1
J	Gao, YN; Liu, C; Wan, GQ; Wang, XS; Cheng, XD; Ou, Y				Gao, Yingnv; Liu, Chen; Wan, Guoqing; Wang, Xinshuo; Cheng, Xiaodong; Ou, Yu			Phycocyanin prevents methylglyoxal-induced mitochondrial-dependent apoptosis in INS-1 cells by Nrf2	FOOD & FUNCTION			English	Article							GLYCATION END-PRODUCTS; C-PHYCOCYANIN; SPIRULINA-PLATENSIS; OXIDATIVE STRESS; CANCER-CELLS; GLUCOSE-METABOLISM; INSULIN-RESISTANCE; ENDOTHELIAL-CELLS; SIGNALING PATHWAY; IN-VITRO	Methylglyoxal (MG) is a reactive dicarbonyl compound, whose abnormal accumulation in diabetic patients exerts deleterious effects on cells and tissues. The beta-cell is the main target cell of Type 2 diabetes, and its insulin secretion injury and cell apoptosis can be due to mitochondrial dysfunction. Previous studies have demonstrated MG induced beta-cell apoptosis. However, little is known abou…	[Gao, Yingnv; Liu, Chen; Wan, Guoqing; Wang, Xinshuo; Ou, Yu] China Pharmaceut Univ, Sch Life Sci & Technol, Nanjing 210009, Jiangsu, Peoples R China; [Cheng, Xiaodong] Univ Texas Hlth Sci Ctr Houston, Dept Integrat Biol & Pharmacol, Texas Therapeut Inst, Brown Fdn Inst Mol Med, Houston, TX 77030 USA		Ou, Y (通讯作者)，China Pharmaceut Univ, Sch Life Sci & Technol, Nanjing 210009, Jiangsu, Peoples R China.; Cheng, XD (通讯作者)，Univ Texas Hlth Sci Ctr Houston, Dept Integrat Biol & Pharmacol, Texas Therapeut Inst, Brown Fdn Inst Mol Med, Houston, TX 77030 USA.	xiaodong.cheng@uth.tmc.edu; ouyu2008@126.com	Cheng, Xiaodong/O-8176-2019; Gao, Yingnyu/W-4311-2019	Cheng, Xiaodong/0000-0002-3479-1694;	Priority Academic Program Development (PAPD) of Jiangsu Higher Education Institutions; Science and Technology Support Plan - Social Development Project of Jiangsu Province [BE2011785]	Priority Academic Program Development (PAPD) of Jiangsu Higher Education Institutions; Science and Technology Support Plan - Social Development Project of Jiangsu Province	This work was funded by the Priority Academic Program Development (PAPD) of Jiangsu Higher Education Institutions and the Science and Technology Support Plan - Social Development Project of Jiangsu Province in 2011 (Project No. BE2011785).	Adam J, 2011, CANCER CELL, V20, P524, DOI 10.1016/j.ccr.2011.09.006; Affar EB, 2001, J BIOL CHEM, V276, P2935, DOI 10.1074/jbc.M007269200; Bhat VB, 2000, BIOCHEM BIOPH RES CO, V275, P20, DOI 10.1006/bbrc.2000.3270; Bo J. S., 2015, J DIABETES IN PRESS; Boatright KM, 2003, CURR OPIN CELL BIOL, V15, P725, DOI 10.1016/j.ceb.2003.10.009; Cai WJ, 2012, P NATL ACAD SCI USA, V109, P15888, DOI 10.1073/pna…	54	21	21	1	25	ROYAL SOC CHEMISTRY	CAMBRIDGE	THOMAS GRAHAM HOUSE, SCIENCE PARK, MILTON RD, CAMBRIDGE CB4 0WF, CAMBS, ENGLAND	2042-6496	2042-650X		FOOD FUNCT	Food Funct.		2016	7	2
J	Liu, GS; Liang, YJ; Bar-Shir, A; Chan, KWY; Galpoththawela, CS; Bernard, SM; Tse, T; Yadav, NN; Walczak, P; McMahon, MT; Bulte, JWM; van Zijl, PCM; Gilad, AA				Liu, Guanshu; Liang, Yajie; Bar-Shir, Amnon; Chan, Kannie W. Y.; Galpoththawela, Chulani S.; Bernard, Segun M.; Tse, Terence; Yadav, Nirbhay N.; Walczak, Piotr; McMahon, Michael T.; Bulte, Jeff W. M.; van Zijl, Peter C. M.; Gilad, Assaf A.			Monitoring Enzyme Activity Using a Diamagnetic Chemical Exchange Saturation Transfer Magnetic Resonance Imaging Contrast Agent	JOURNAL OF THE AMERICAN CHEMICAL SOCIETY			English	Article							COLI CYTOSINE DEAMINASE; PANCREATIC-ISLET CELLS; CANCER GENE-THERAPY; IN-VIVO; PARACEST MRI; PRODRUG ACTIVATION; PROTON-EXCHANGE; MICROCAPSULES; DELIVERY; TARGET	Chemical exchange saturation transfer (CEST) is a new approach for generating magnetic resonance imaging (MM) contrast that allows monitoring of protein properties in vivo. In this method, a radiofrequency pulse is used to saturate the magnetization of specific protons on a target molecule, which is then transferred to water protons via chemical exchange and detected using MRI. One advantage of C…	[Liu, Guanshu; Liang, Yajie; Bar-Shir, Amnon; Chan, Kannie W. Y.; Galpoththawela, Chulani S.; Bernard, Segun M.; Tse, Terence; Yadav, Nirbhay N.; Walczak, Piotr; McMahon, Michael T.; Bulte, Jeff W. M.; van Zijl, Peter C. M.; Gilad, Assaf A.] Johns Hopkins Univ Hosp, Sch Med, Russell H Morgan Dept Radiol, Baltimore, MD 21205 USA; [Liu, Guanshu; Yadav, Nirbhay N.; McMahon, Michael T.; van Zijl, Pet…		Gilad, AA (通讯作者)，Johns Hopkins Univ Hosp, Sch Med, Russell H Morgan Dept Radiol, Baltimore, MD 21205 USA.	assaf.gilad@jhu.edu	Liang, Yajie/H-5013-2016; Bulte, Jeff W.M./A-3240-2008; Van Zijl, Peter C/ABF-3732-2020; Chan, Kannie W. Y./G-8616-2014; Liu, Guanshu/D-9572-2011; McMahon, Michael T/B-5942-2008	Bulte, Jeff W.M./0000-0003-1202-1610; Chan, Kannie W. Y./0000-0002-7315-1550; McMahon, Michael T/0000-0002-8917-7640; Walczak, Piotr/0000-0002-3733-3322; Liang, Yajie/0000-0002-4798-4882	NIH [EB008769, NS065284, EB005252, EB012590, EB006394, EB015032]; NATIONAL INSTITUTE OF BIOMEDICAL IMAGING AND BIOENGINEERING [K01EB006394, R01EB012590, R21EB005252, R21EB008769, R01EB015032, R01EB015031] Funding Source: NIH RePORTER; NATIONAL INSTITUTE OF NEUROLOGICAL DISORDERS AND STROKE [R21NS065284] Funding Source: NIH RePORTER	NIH(United States Department of Health & Human ServicesNational Institutes of Health (NIH) - USA); NATIONAL INSTITUTE OF BIOMEDICAL IMAGING AND BIOENGINEERING(United States Department of Health & Human ServicesNational Institutes of Health (NIH) - USANIH National Institute of Biomedical Imaging & Bioengineering (NIBIB)); NATIONAL INSTITUTE OF NEUROLOGICAL DISORDERS AND STROKE(United States Depart…	This work was supported by NIH Grants EB008769, NS065284, EB005252, EB012590, EB006394, and EB015032. The authors thank Dr. Raag D. Airan for his comments on the manuscript.	Aboagye EO, 1998, CANCER RES, V58, P4075; Aghi M, 2000, J GENE MED, V2, P148, DOI 10.1002/(SICI)1521-2254(200005/06)2:3<148::AID-JGM105>3.0.CO;2-Q; Arifin DR, 2011, RADIOLOGY, V260, P790, DOI 10.1148/radiol.11101608; Barnett BP, 2007, NAT MED, V13, P986, DOI 10.1038/nm1581; Barnett BP, 2011, NAT PROTOC, V6, P1142, DOI 10.1038/nprot.2011.352; Cao F, 2007, CLONING STEM CELLS, V9, P107, DOI 10.1089/…	34	70	71	2	38	AMER CHEMICAL SOC	WASHINGTON	1155 16TH ST, NW, WASHINGTON, DC 20036 USA	0002-7863			J AM CHEM SOC	J. Am. Chem. Soc.	OCT 19	2011	133	41
J	Leipner, J; Saller, R				Leipner, J; Saller, R			Systemic enzyme therapy in oncology - Effect and mode of action	DRUGS			English	Review							RHEUMATOID-ARTHRITIS PATIENTS; CELLS IN-VITRO; CHYMOTRYPSIN PREPARATION; PROTEINASE COMPLEXES; CYSTEINE PROTEINASES; PROTEOLYTIC-ENZYMES; BLEOMYCIN HYDROLASE; MELANOMA-CELLS; CATHEPSIN-D; CANCER	extracts with a high content of proteolytic enzymes have been used for a long time in traditional medicine. Besides proteolytic enzymes from plants, 'modren' enzyme therapy additionally includes pancreatic enzymes, The therapeutic use of proteolytic enzymes is partly based on scientific studies and is partly empirical. The aim of the current review is to provide an overview of clinical trials of …	Univ Spital Zurich, Dept Innere Med, Abt Naturheilkunde, CH-8091 Zurich, Switzerland; Univ Spital Zurich, Dept Nat Med, CH-8091 Zurich, Switzerland		Leipner, J (通讯作者)，Univ Spital Zurich, Dept Innere Med, Abt Naturheilkunde, Ramistr 100, CH-8091 Zurich, Switzerland.							BAENKLER HW, 1995, MED IMMUNOLOGIE GRUN; BARRETT AJ, 1981, METHOD ENZYMOL, V80, P737; BATKIN S, 1988, CANCER INVEST, V6, P241, DOI 10.3109/07357908809077053; BATKIN S, 1988, J CANCER RES CLIN, V114, P507, DOI 10.1007/BF00391501; BEAUFORT F, 1990, THERAPEUTIKON, V4, P577; BELLELLI A, 1990, INVAS METAST, V10, P142; BORTH W, 1986, ARTHRITIS RHEUM, V29, P319, DOI 10.1002/art.1780290303; BORTH W, 1992…	55	37	39	0	19	ADIS INT LTD	NORTHCOTE	5 THE WAREHOUSE WAY, NORTHCOTE 0627, AUCKLAND, NEW ZEALAND	0012-6667	1179-1950		DRUGS	Drugs	APR	2000	59	4
J	Parhizkar, E; Rafieipour, P; Sepasian, A; Alemzadeh, E; Dehshahri, A; Ahmadi, F				Parhizkar, Elahehnaz; Rafieipour, Parivash; Sepasian, Alireza; Alemzadeh, Effat; Dehshahri, Ali; Ahmadi, Fatemeh			Synthesis and cytotoxicity evaluation of gemcitabine-tobacco mosaic virus conjugates	JOURNAL OF DRUG DELIVERY SCIENCE AND TECHNOLOGY			English	Article						Conjugation; Cytotoxicity assay; Gemcitabine; Hemolysis; Tobacco Mosaic Virus	POLYMER-DRUG CONJUGATE; DELIVERY; NANOPARTICLES; RELEASE	Gemcitabine is one of the nucleoside analogue drugs that acts against a wide range of solid tumors such as pancreatic, non-small lung, breast, and ovarian cancers. Unfortunately, gemcitabine possesses rapid body clearance that limits its efficacy. This drawback is due to kidney excretion and metabolism by plasmatic enzyme cytidine-deaminase, which yields an inactive metabolite. Plant virus nanopa…	[Parhizkar, Elahehnaz; Rafieipour, Parivash; Sepasian, Alireza; Ahmadi, Fatemeh] Shiraz Univ Med Sci, Sch Pharm, Dept Pharmaceut, Shiraz, Iran; [Alemzadeh, Effat] Birjand Univ Med Sci, Infect Dis Res Ctr, Birjand, Iran; [Dehshahri, Ali; Ahmadi, Fatemeh] Shiraz Univ Med Sci, Ctr Nanotechnol Drug Delivery, Sch Pharm, Shiraz, Iran; [Dehshahri, Ali] Shiraz Univ Med Sci, Sch Pharm, Dept Biotechnol, Sh…		Ahmadi, F (通讯作者)，Shiraz Univ Med Sci, Ctr Nanotechnol Drug Delivery, Sch Pharm, Shiraz, Iran.	ahmadi_f@sums.ac.ir		Parhizkar, Elahehnaz/0000-0002-6372-9611	Shiraz University of Medical Sciences [1396018116496]	Shiraz University of Medical Sciences	This paper was extracted from a Pharm D thesis written by Parivash Rafieipour and was financially supported by Shiraz University of Medical Sciences, Grant No. 1396018116496.	Ahmadi F., 2019, DOXORUBICIN VERAPAMI, V53; Alemzadeh E, 2017, J VIROL METHODS, V248, P148, DOI 10.1016/j.jviromet.2017.07.003; Alemzadeh E, 2019, COLLOID SURFACE B, V174, P80, DOI 10.1016/j.colsurfb.2018.11.008; Alemzadeh E, 2018, COLLOID SURFACE B, V167, P20, DOI 10.1016/j.colsurfb.2018.03.026; Bruckman MA, 2016, J CONTROL RELEASE, V231, P103, DOI 10.1016/j.jconrel.2016.02.045; Bruckman MA, 201…	28	1	1	1	4	ELSEVIER	AMSTERDAM	RADARWEG 29, 1043 NX AMSTERDAM, NETHERLANDS	1773-2247	2588-8943		J DRUG DELIV SCI TEC	J. Drug Deliv. Sci. Technol.	APR	2021	62
J	Marei, WFA; De Bie, J; Mohey-Elsaeed, O; Wydooghe, E; Bols, PEJ; Leroy, JLMR				Marei, Waleed F. A.; De Bie, Jessie; Mohey-Elsaeed, Omnia; Wydooghe, Eline; Bols, Peter E. J.; Leroy, Jo L. M. R.			Alpha-linolenic acid protects the developmental capacity of bovine cumulus-oocyte complexes matured under lipotoxic conditions in vitro	BIOLOGY OF REPRODUCTION			English	Article						omega-3; mitochondria; endoplasmic reticulum stress; oxidative stress; subfertility; maternal metabolism; lipolytic conditions	ENDOPLASMIC-RETICULUM STRESS; POLYUNSATURATED FATTY-ACIDS; EARLY EMBRYO DEVELOPMENT; PANCREATIC-CANCER CELLS; YIELDING DAIRY-COWS; MITOCHONDRIAL-MEMBRANE; GENE-EXPRESSION; MOLECULAR-MECHANISMS; INSULIN-RESISTANCE; FOLLICULAR-FLUID	Elevated concentrations of free fatty acids (FFAs), predominantly palmitic, stearic, and oleic acids (PSO), exert detrimental effects on oocyte developmental competence. This study examined the effects of omega-3 alpha-linolenic acid (ALA) during in vitro oocyte maturation (IVM) in the presence of PSO on subsequent embryo development and quality, and the cellular mechanisms that might be involved…	[Marei, Waleed F. A.; De Bie, Jessie; Bols, Peter E. J.; Leroy, Jo L. M. R.] Univ Antwerp, Dept Vet Sci, Gamete Res Ctr, Univ Pl 1, B-2610 Antwerp, Belgium; [Marei, Waleed F. A.] Cairo Univ, Fac Vet Med, Dept Theriogenol, Giza, Egypt; [Mohey-Elsaeed, Omnia] Cairo Univ, Fac Vet Med, Dept Cytol & Histol, Giza, Egypt; [Wydooghe, Eline] Univ Ghent, Fac Vet Med, Dept Reprod Obstet & Herd Hlth, Merelbe…		Marei, WFA (通讯作者)，Univ Antwerp, Dept Vet Sci, Gamete Res Ctr, Univ Pl 1, B-2610 Antwerp, Belgium.	waleed.marei@uantwerpen.be	Marei, Waleed/P-1081-2016; Leroy, Jo/AAC-1791-2020	Marei, Waleed/0000-0002-8498-8903; Bols, Peter/0000-0003-0432-8719	Research Foundation - Flanders (FWO) [G019214N]; FWO [12I1417N]	Research Foundation - Flanders (FWO)(FWO); FWO(FWO)	This study was supported by Research Foundation - Flanders (FWO) research grant G019214N. W.F.A. Marei is supported by an FWO postdoctoral fellowship grant 12I1417N.	Aardema H, 2013, THERIOGENOLOGY, V80, P576, DOI 10.1016/j.theriogenology.2013.05.025; Aardema H, 2013, BIOL REPROD, V88, DOI 10.1095/biolreprod.112.106062; Abdi J, 2014, J NUTR BIOCHEM, V25, P1254, DOI 10.1016/j.jnutbio.2014.06.013; Adamiak SJ, 2006, REPRODUCTION, V131, P247, DOI 10.1530/rep.1.00871; Agnello M, 2008, CYTOTECHNOLOGY, V56, P145, DOI 10.1007/s10616-008-9143-2; Ambrose DJ, 2006, J DA…	93	29	29	1	21	OXFORD UNIV PRESS INC	CARY	JOURNALS DEPT, 2001 EVANS RD, CARY, NC 27513 USA	0006-3363	1529-7268		BIOL REPROD	Biol. Reprod.	JUN	2017	96	6
J	Bjorklund, P; Pacak, K; Crona, J				Bjorklund, P.; Pacak, K.; Crona, J.			Precision medicine in pheochromocytoma and paraganglioma: current and future concepts	JOURNAL OF INTERNAL MEDICINE			English	Article; Proceedings Paper	Symposium on New Genetics with Impact on Treatment of Endocrine Tumour Disease	JUN 04-05, 2015	Uppsala, SWEDEN			cancer metabolism; neuroendocrine tumours; paraganglioma; personalized medicine; pheochromocytoma; precision medicine	ENDOCRINE NEOPLASIA TYPE-2; VONHIPPEL-LINDAU-DISEASE; PANCREATIC NEUROENDOCRINE TUMORS; AUTOSOMAL-DOMINANT PARAGANGLIOMA; POSITRON-EMISSION-TOMOGRAPHY; OF-FUNCTION MUTATIONS; GERM-LINE MUTATIONS; SUCCINATE-DEHYDROGENASE; GENE-MUTATIONS; MALIGNANT PHEOCHROMOCYTOMAS	Pheochromocytoma and paraganglioma (PPGL) are rare diseases but are also amongst the most characterized tumour types. Hence, patients with PPGL have greatly benefited from precision medicine for more than two decades. According to current molecular biology and genetics-based taxonomy, PPGL can be divided into three different clusters characterized by: Krebs cycle reprogramming with oncometabolite…	[Bjorklund, P.; Crona, J.] Uppsala Univ, Dept Surg Sci, Uppsala, Sweden; [Pacak, K.] NIH, Eunice Kennedy Shriver Natl Inst Child Hlth & Hum, Sect Med Neuroendocrinol Program Reprod & Adult E, Bethesda, MD USA		Crona, J (通讯作者)，Uppsala Univ, Expt Surg Grp, Akademiska Sjukhuset,Ing 70,FOA2, S-75185 Uppsala, Sweden.	Joakim.crona@surgsci.uu.se	Crona, Joakim/D-3474-2013	Crona, Joakim/0000-0003-0677-4894	EUNICE KENNEDY SHRIVER NATIONAL INSTITUTE OF CHILD HEALTH & HUMAN DEVELOPMENT [ZIAHD008735] Funding Source: NIH RePORTER; Intramural NIH HHS [Z99 HD999999] Funding Source: Medline	EUNICE KENNEDY SHRIVER NATIONAL INSTITUTE OF CHILD HEALTH & HUMAN DEVELOPMENT(United States Department of Health & Human ServicesNational Institutes of Health (NIH) - USANIH Eunice Kennedy Shriver National Institute of Child Health & Human Development (NICHD)); Intramural NIH HHS(United States Department of Health & Human ServicesNational Institutes of Health (NIH) - USA)		Aarts M, 2006, GENE CHROMOSOME CANC, V45, P83, DOI 10.1002/gcc.20268; Abermil N, 2012, J CLIN ENDOCR METAB, V97, pE805, DOI 10.1210/jc.2011-3360; ADARI H, 1988, SCIENCE, V240, P518, DOI 10.1126/science.2833817; Agarwal G, 2012, LANGENBECK ARCH SURG, V397, P1109, DOI 10.1007/s00423-011-0879-3; Amar L, 2005, J CLIN ONCOL, V23, P8812, DOI 10.1200/JCO.2005.03.1484; Amar L, 2005, J CLIN ENDOCR METAB, …	148	33	38	0	8	WILEY	HOBOKEN	111 RIVER ST, HOBOKEN 07030-5774, NJ USA	0954-6820	1365-2796		J INTERN MED	J. Intern. Med.	DEC	2016	280	6
J	Kim, KH; Lee, GY; Kim, JI; Ham, M; Lee, JW; Kim, JB				Kim, Kang Ho; Lee, Gha Young; Kim, Jong In; Ham, Mira; Lee, Joo Won; Kim, Jae Bum			Inhibitory effect of LXR activation on cell proliferation and cell cycle progression through lipogenic activity	JOURNAL OF LIPID RESEARCH			English	Article						liver X receptor; ligand; fatty acid synthesis	LIVER-X-RECEPTOR; FATTY-ACID SYNTHASE; PANCREATIC BETA-CELLS; PROSTATE-CANCER CELLS; GENE-EXPRESSION; IMMUNE-RESPONSE; ALPHA; METABOLISM; ATHEROSCLEROSIS; IDENTIFICATION	Liver X receptor (LXR), a sterol-activated nuclear hormone receptor, has been implicated in cholesterol and fatty acid homeostasis via regulation of reverse cholesterol transport and de novo fatty acid synthesis. LXR is also involved in immune responses, including anti-inflammatory action and T cell proliferation. In this study, we demonstrated that activated LXR suppresses cell cycle progression…	[Kim, Kang Ho; Lee, Gha Young; Kim, Jong In; Ham, Mira; Lee, Joo Won; Kim, Jae Bum] Seoul Natl Univ, Inst Mol Biol & Genet, Sch Biol Sci, Dept Biophys & Chem Biol, Seoul, South Korea		Kim, JB (通讯作者)，Seoul Natl Univ, Inst Mol Biol & Genet, Sch Biol Sci, Dept Biophys & Chem Biol, Seoul, South Korea.	jaebkim@snu.ac.kr	Song, Minsun/I-5701-2015	KIM, Jae Bum/0000-0003-2337-6935	Stem Cell Research Center [SC-3230]; Ministry of Education, Science and Technology (MEST) of Korea [2009-0091913]; Research Center for Functional Cellulomics [2010-0001492]; World Class University [R31-2009-000-100320]	Stem Cell Research Center; Ministry of Education, Science and Technology (MEST) of Korea(Ministry of Education, Science & Technology (MoST), Republic of Korea); Research Center for Functional Cellulomics; World Class University	This work was supported by Stem Cell Research Center Grant SC-3230 of the First Century Frontier Research Program; National Research Foundation Grant 2009-0091913 from the Ministry of Education, Science and Technology (MEST) of Korea; Research Center for Functional Cellulomics Grant 2010-0001492 of the Science Research Center Program; and World Class University Project Grant R31-2009-000-100320.	Annicotte JS, 2004, ANAT REC PART A, V277A, P312, DOI 10.1002/ar.a.20015; Aronis A, 2008, NUTRITION, V24, P167, DOI 10.1016/j.nut.2007.10.017; Bensinger SJ, 2008, CELL, V134, P97, DOI 10.1016/j.cell.2008.04.052; Blaschke F, 2004, CIRC RES, V95, pE110, DOI 10.1161/01.RES.0000150368.56660.4f; Bollheimer LC, 1998, J CLIN INVEST, V101, P1094, DOI 10.1172/JCI420; Choe SS, 2007, DIABETES, V56, P1534, D…	46	40	41	0	8	ELSEVIER	AMSTERDAM	RADARWEG 29, 1043 NX AMSTERDAM, NETHERLANDS	0022-2275	1539-7262		J LIPID RES	J. Lipid Res.	DEC	2010	51	12
J	Chen, XX; Wang, S; Wu, N; Sood, S; Wang, P; Jin, Z; Beer, DG; Giordano, TJ; Lin, Y; Shih, WCJ; Lubet, RA; Yang, CS				Chen, XX; Wang, S; Wu, N; Sood, S; Wang, P; Jin, Z; Beer, DG; Giordano, TJ; Lin, Y; Shih, WCJ; Lubet, RA; Yang, CS			Overexpression of 5-lipoxygenase in rat and human esophageal adenocarcinoma and inhibitory effects of zileuton and celecoxib on carcinogenesis	CLINICAL CANCER RESEARCH			English	Article							BARRETTS-ESOPHAGUS; ESOPHAGOGASTRODUODENAL ANASTOMOSIS; GROWTH-INHIBITION; PANCREATIC-CANCER; SYRIAN-HAMSTERS; DEFICIENT MICE; LIPOXYGENASE; CYCLOOXYGENASE-2; EXPRESSION; MODEL	Purpose: Aberrant arachidonic acid (AA) metabolism, especially through the cyclooxygenase (Cox) and 5-lipoxygenase (5-Lox) pathways, has been suggested to play an important role in the development of esophageal adenocarcinoma (EAC). The purpose of this study was to investigate the expression of 5-Lox in EAC of a rat model and in human samples as well as the chemopreventive effects of Menton (a sp…	Rutgers State Univ, Ernst Mario Sch Pharm, Dept Biol Chem, Susan Lehman Cullman Lab Canc Res, Piscataway, NJ 08854 USA; Univ Michigan, Dept Surg, Sect Gen Thorac Surg, Ann Arbor, MI 48109 USA; Univ Michigan, Dept Pathol, Ann Arbor, MI 48109 USA; Univ Med & Dent New Jersey, Sch Publ Hlth, Div Biometr, New Brunswick, NJ USA; Natl Canc Inst, Div Canc Prevent, Chemoprevent Branch, Bethesda, MD USA		Chen, XX (通讯作者)，Rutgers State Univ, Ernst Mario Sch Pharm, Dept Biol Chem, Susan Lehman Cullman Lab Canc Res, 164 Frelinghyusen Rd, Piscataway, NJ 08854 USA.	xiaochen@rci.rutgers.edu		Giordano, Thomas/0000-0003-0641-8873	NATIONAL CANCER INSTITUTE [R01CA075683] Funding Source: NIH RePORTER; NATIONAL INSTITUTE OF DIABETES AND DIGESTIVE AND KIDNEY DISEASES [R21DK063650] Funding Source: NIH RePORTER; NCI NIH HHS [CA75683, N01-CN15117] Funding Source: Medline; NIDDK NIH HHS [DK63650] Funding Source: Medline	NATIONAL CANCER INSTITUTE(United States Department of Health & Human ServicesNational Institutes of Health (NIH) - USANIH National Cancer Institute (NCI)); NATIONAL INSTITUTE OF DIABETES AND DIGESTIVE AND KIDNEY DISEASES(United States Department of Health & Human ServicesNational Institutes of Health (NIH) - USANIH National Institute of Diabetes & Digestive & Kidney Diseases (NIDDK)); NCI NIH HHS…		Buskens CJ, 2002, GASTROENTEROLOGY, V122, P1800, DOI 10.1053/gast.2002.33580; Buttar NS, 2002, JNCI-J NATL CANCER I, V94, P422; Buttar NS, 2002, GASTROENTEROLOGY, V122, P1101, DOI 10.1053/gast.2002.32371; CARTER GW, 1991, J PHARMACOL EXP THER, V256, P929; Chen X, 2004, CURR CANCER DRUG TAR, V4, P267, DOI 10.2174/1568009043333041; Chen XX, 1999, CARCINOGENESIS, V20, P1801, DOI 10.1093/carcin/20.9.…	42	78	82	0	5	AMER ASSOC CANCER RESEARCH	PHILADELPHIA	615 CHESTNUT ST, 17TH FLOOR, PHILADELPHIA, PA 19106-4404 USA	1078-0432			CLIN CANCER RES	Clin. Cancer Res.	OCT 1	2004	10	19
J	Miki, Y; Nakata, T; Suzuki, T; Darnel, AD; Moriya, T; Kaneko, C; Hidaka, K; Shiotsu, Y; Kusaka, H; Sasano, H				Miki, Y; Nakata, T; Suzuki, T; Darnel, AD; Moriya, T; Kaneko, C; Hidaka, K; Shiotsu, Y; Kusaka, H; Sasano, H			Systemic distribution of steroid sulfatase and estrogen sulfotransferase in human adult and fetal tissues	JOURNAL OF CLINICAL ENDOCRINOLOGY & METABOLISM			English	Article							HUMAN-BREAST-CANCER; ALPHA ER-ALPHA; HUMAN-LIVER; MESSENGER-RNA; RECEPTOR-BETA; HUMAN FETUS; GUINEA-PIG; 17-BETA-HYDROXYSTEROID-DEHYDROGENASE TYPE-2; DEHYDROEPIANDROSTERONE SULFOTRANSFERASE; CYTOSOLIC SULFOTRANSFERASES	Estrogens play a key role in various target tissues. Enzymes involved in the biosynthesis and metabolism of these sex steroids also regulate estrogenic actions in these tissues. Estrone sulfate (E1S) is a major circulating plasma estrogen that is converted into the biologically active estrogen, estrone (E1), by steroid sulfatase (STS). El is also sulfated and reverted into E1S by estrogen sulfotr…	Tohoku Univ, Grad Sch Med, Dept Pathol, Aoba Ku, Sendai, Miyagi 9808575, Japan; Kyowa Hakko Kogyo Co Ltd, Tokyo 1008185, Japan; Bozo Res Ctr Inc, Shizuoka 4190101, Japan		Miki, Y (通讯作者)，Tohoku Univ, Grad Sch Med, Dept Pathol, Aoba Ku, 2-1 Seiryo Machi, Sendai, Miyagi 9808575, Japan.	miki@patholo2.med.tohoku.ac.jp	Moriya, Takuya/AAM-6974-2020					Abe T, 1999, J BIOL CHEM, V274, P17159, DOI 10.1074/jbc.274.24.17159; AKSOY IA, 1994, BIOCHEM BIOPH RES CO, V200, P1621, DOI 10.1006/bbrc.1994.1637; ANDERSON E, 1995, ENDOCR-RELAT CANCER, V2, P227, DOI 10.1677/erc.0.0020227; Brandenberger AW, 1997, J CLIN ENDOCR METAB, V82, P3509, DOI 10.1210/jcem.82.10.4400; BROOKS SC, 1978, J TOXICOL ENV HEALTH, V4, P283, DOI 10.1080/15287397809529662; Cha SH, …	62	137	139	0	10	ENDOCRINE SOC	WASHINGTON	2055 L ST NW, SUITE 600, WASHINGTON, DC 20036 USA	0021-972X	1945-7197		J CLIN ENDOCR METAB	J. Clin. Endocrinol. Metab.	DEC	2002	87	12
J	Steiner, E; Breuer, R; Kazianka, L; Wewalka, M; Stimpfl, T; Reiter, B; Holst, JJ; Miholic, J				Steiner, Emanuel; Breuer, Robert; Kazianka, Lukas; Wewalka, Marlene; Stimpfl, Thomas; Reiter, Birgit; Holst, Jens Juul; Miholic, Johannes			Gastric Emptying and Distal Gastrectomy Independently Enhance Postprandial Glucagon-Like Peptide-1 Release After a Mixed Meal and Improve Glycemic Control in Subjects Having Undergone Pancreaticoduodenectomy	PANCREAS			English	Article						diabetes mellitus; gastric emptying; glucagon-like peptide-1; pancreatic neoplasms; pancreaticoduodenectomy	BETA-CELL FUNCTION; PARACETAMOL ABSORPTION; REACTIVE HYPOGLYCEMIA; INSULIN SENSITIVITY; GLUCOSE-METABOLISM; GLP-1; SURGERY; BYPASS; HOMEOSTASIS; RESISTANCE	Objectives New-onset diabetes frequently resolves after pancreaticoduodenectomy (PD). Glucagon-like peptide-1 (GLP-1) conceivably is involved as its release is enhanced by rapid gastric emptying and distal bowel exposure to nutrients. We aimed at studying factors associated with GLP-1 release after PD. Methods Fifteen PD subjects with distal gastrectomy (Whipple) and 15 with pylorus preservation …	[Steiner, Emanuel; Breuer, Robert; Miholic, Johannes] Med Univ Vienna, Dept Surg, Waehringer Guertel 18-20, A-1090 Vienna, Austria; [Kazianka, Lukas] Med Univ Vienna, Dept Internal Med 1, Vienna, Austria; [Wewalka, Marlene] Med Univ Vienna, Dept Internal Med 3, Vienna, Austria; [Stimpfl, Thomas; Reiter, Birgit] Med Univ Vienna, Forens Toxicol, Clin Inst Lab Med, Vienna, Austria; [Holst, Jens Juul…		Miholic, J (通讯作者)，Med Univ Vienna, Dept Surg, Waehringer Guertel 18-20, A-1090 Vienna, Austria.	johannes.miholic@meduniwien.ac.at	Holst, Jens/AAA-8022-2022	Holst, Jens Juul/0000-0001-6853-3805; Reiter, Birgit/0000-0002-5352-4161; Stimpfl, Thomas/0000-0003-0418-1809	Medical University of Vienna; Novo Nordisk Foundation	Medical University of Vienna; Novo Nordisk Foundation(Novo Nordisk FoundationNovocure Limited)	This study was supported by the Medical University of Vienna. J.J.H. was supported by the Novo Nordisk Foundation.	Aaboe K, 2008, DIABETES OBES METAB, V10, P994, DOI 10.1111/j.1463-1326.2008.00853.x; Balzano G, 2016, PLOS ONE, V11, DOI 10.1371/journal.pone.0166008; Carswell KA, 2014, OBES SURG, V24, P796, DOI 10.1007/s11695-013-1166-x; Cerullo M, 2016, J GASTROINTEST SURG, V20, P1572, DOI 10.1007/s11605-016-3173-4; Chari ST, 2008, GASTROENTEROLOGY, V134, P95, DOI 10.1053/j.gastro.2007.10.040; Cook CM, 2015, D…	36	0	0	2	6	LIPPINCOTT WILLIAMS & WILKINS	PHILADELPHIA	TWO COMMERCE SQ, 2001 MARKET ST, PHILADELPHIA, PA 19103 USA	0885-3177	1536-4828		PANCREAS	Pancreas	AUG	2019	48	7
J	Casas, EA; Nunez, VP; Anido-Herranz, U; Araujo, MDM; Pasin, MDP; Pumar, MG; Agricola, JMC; Cameselle-Teijeiro, JM; Hilal, A; Morell, AR				Abou Jokh Casas, Estephany; Pubul Nunez, Virginia; Anido-Herranz, Urbano; Mallon Araujo, Maria del Carmen; Pombo Pasin, Maria del Carmen; Pumar, Miguel Garrido; Cabezas Agricola, Jose Manuel; Manuel Cameselle-Teijeiro, Jose; Hilal, Ashraf; Ruibal Morell, Alvaro			Evaluation of Lu-177-Dotatate treatment in patients with metastatic neuroendocrine tumors and prognostic factors	WORLD JOURNAL OF GASTROENTEROLOGY			English	Article						Peptide receptor radionuclide therapy; Gastropancreatic neuroendocrine tumors; Radiological response; Metabolic response	RECEPTOR RADIONUCLIDE THERAPY; NEOPLASMS; REGISTRY; CARE	BACKGROUND Lu-177 peptide receptor radionuclide therapy (PRRT) is a recently approved therapy in Spain that has been demonstrated to be a well-tolerated therapy for positive somatostatin receptor advanced gastroenteropancreatic neuroendocrine tumors. AIM To determine the impact of PRRT on quality of life, radiologic and metabolic response, overall survival, prognostic factors and toxicity. METHOD…	[Abou Jokh Casas, Estephany; Pubul Nunez, Virginia; Mallon Araujo, Maria del Carmen; Pombo Pasin, Maria del Carmen; Pumar, Miguel Garrido; Ruibal Morell, Alvaro] Santiago de Compostelas Univ Hosp, Dept Nucl Med, Ave Choupana, Santiago De Compostela 15706, A Coruna, Spain; [Anido-Herranz, Urbano] Santiago de Compostelas Univ Hosp, Dept Oncol, Santiago De Compostela 15706, A Coruna, Spain; [Cabezas…		Casas, EA (通讯作者)，Santiago de Compostelas Univ Hosp, Dept Nucl Med, Ave Choupana, Santiago De Compostela 15706, A Coruna, Spain.	estephanyaboujokh@gmail.com		ABOU JOKH CASAS, ESTEPHANY/0000-0003-0193-828X				Brabander T, 2017, ENDOCR-RELAT CANCER, V24, P243, DOI 10.1530/ERC-16-0524; Cancer Therapy Evaluation Program, 2006, COMM THER EV PROGR C; Cella D, 2018, CLIN THER, V40, P2006, DOI 10.1016/j.clinthera.2018.10.008; Dash A, 2015, CANCER BIOTHER RADIO, V30, P47, DOI 10.1089/cbr.2014.1741; de Keizer B, 2008, EUR J NUCL MED MOL I, V35, P749, DOI 10.1007/s00259-007-0691-z; Ezziddin S, 2014, J NUCL MED,…	24	7	7	0	1	BAISHIDENG PUBLISHING GROUP INC	PLEASANTON	7041 Koll Center Parkway, Suite 160, PLEASANTON, CA, UNITED STATES	1007-9327	2219-2840		WORLD J GASTROENTERO	World J. Gastroenterol.	APR 7	2020	26	13
J	Shim, JS; Kang, NH; Lee, JS; Kim, KN; Chung, HK; Chung, HR; Kim, HJ; Ahn, YS; Chang, MJ				Shim, Jee-Seon; Kang, Nam Hoon; Lee, Jung Sug; Kim, Ki Nam; Chung, Hae Kyung; Chung, Hae Rang; Kim, Hung-Ju; Ahn, Yoon-Sook; Chang, Moon-Jeong			Socioeconomic burden of sugar-sweetened beverages consumption in Korea	NUTRITION RESEARCH AND PRACTICE			English	Article						Dietary sugars; sugar-sweetened beverages; public health; costs	PANCREATIC-CANCER; METABOLIC SYNDROME; SOFT DRINKS; RISK; HYPERTENSION; METAANALYSIS; ASSOCIATION; DISEASE; OBESITY; ADULTS	BACKGROUND/OBJECTIVES: Excessive sugar consumption may increase the risk for development of several diseases. Although average dietary sugar intake of Koreans is within the recommended level, an increasing trend has been found in all age groups. This study aimed to evaluate the population attributable fractions (PAF) to dietary sugar for disease and death in Korea, and to estimate the socioeconom…	[Shim, Jee-Seon] Yonsei Univ, Coll Med, Dept Prevent Med, Seoul 03722, South Korea; [Shim, Jee-Seon] Yonsei Univ, Coll Med, Cardiovasc & Metab Dis Etiol Res Ctr, Seoul 03722, South Korea; [Kang, Nam Hoon] Hanshin Univ, Dept Econ, Osan 18101, South Korea; [Lee, Jung Sug; Chang, Moon-Jeong] Kookmin Univ, Dept Food & Nutr, 77 Jeongeung Ro, Seoul 02707, South Korea; [Kim, Ki Nam] Daejeon Univ, Dept F…		Chang, MJ (通讯作者)，Kookmin Univ, Dept Food & Nutr, 77 Jeongeung Ro, Seoul 02707, South Korea.	cmoon@kookmin.ac.kr		Lee, Jung-sug/0000-0001-8738-6409; Kim, Ki Nam/0000-0002-9485-567X; Shim, Jee-Seon/0000-0002-8671-3153	Ministry of Food and Drug Safety [17162MFDS083]	Ministry of Food and Drug Safety(Ministry of Food & Drug Safety (MFDS), Republic of Korea)	This study was supported by a grant (17162MFDS083) from the Ministry of Food and Drug Safety in 2017.	Agostoni C, 2010, EFSA J, V8, DOI 10.2903/j.efsa.2010.1462; Colchero MA, 2016, BMJ-BRIT MED J, V352, DOI 10.1136/bmj.h6704; Azais-Braesco V, 2017, NUTR J, V16, DOI 10.1186/s12937-016-0225-2; Barragan NC, 2014, HEALTH PROMOT PRACT, V15, P208, DOI 10.1177/1524839913507280; Bernabe E, 2014, J DENT, V42, P952, DOI 10.1016/j.jdent.2014.04.011; Capacci S, 2018, J POLICY ANAL MANAG, V37, P88, DOI 10.100…	48	3	3	0	3	KOREAN NUTRITION SOC	SEOUL	804 KST CTR, 635-4 YEOGSAM-SONG KANGNAM-KU, SEOUL, 135-703, SOUTH KOREA	1976-1457	2005-6168		NUTR RES PRACT	Nutr. Res. Pract.	APR	2019	13	2
J	Zhou, YD; Zhang, EM; Berggreen, C; Jing, XJ; Osmark, P; Lang, S; Cilio, CM; Goransson, O; Groop, L; Renstrom, E; Hansson, O				Zhou, Yuedan; Zhang, Enming; Berggreen, Christine; Jing, Xingjun; Osmark, Peter; Lang, Stefan; Cilio, Corrado M.; Goransson, Olga; Groop, Leif; Renstrom, Erik; Hansson, Ola			Survival of pancreatic beta cells is partly controlled by a TCF7L2-p53-p53INP1-dependent pathway	HUMAN MOLECULAR GENETICS			English	Article							WNT SIGNALING PATHWAY; PROSTATE-CANCER; TCF7L2 GENE; INSULIN-SECRETION; RISK; VARIANTS; ACTIVATION; CHROMATIN; TARGET; P53	The transcription factor T-cell factor 7-like 2 (TCF7L2) confers type 2 diabetes risk mainly through impaired insulin secretion, perturbed incretin effect and reduced beta-cell survival. The aim of this study was to identify the molecular mechanism through which TCF7L2 influences beta-cell survival. TCF7L2 target genes in INS-1 cells were identified using Chromatin Immunoprecipitation. Validation…	[Zhou, Yuedan; Zhang, Enming; Jing, Xingjun; Osmark, Peter; Lang, Stefan; Cilio, Corrado M.; Groop, Leif; Renstrom, Erik; Hansson, Ola] Lund Univ, CRC, Dept Clin Sci, S-20502 Malmo, Sweden; [Berggreen, Christine; Goransson, Olga] Lund Univ, BMC, Dept Expt Med Sci, S-22184 Malmo, Sweden		Zhou, YD (通讯作者)，Lund Univ, Skane Univ Hosp, Dept Clin Sci Endocrinol & Diabet, CRC, 91 12 18 Ing 72, S-20502 Malmo, Sweden.	yuedan.zhou@med.lu.se	Zhang, Enming/B-9438-2013; Hansson, Ola/F-1793-2011	Hansson, Ola/0000-0002-7394-7639; Zhang, Enming/0000-0002-0401-4608; Goransson, Olga/0000-0002-7209-8022	Swedish Research Council [2007-4037, 2009-2011, 2007-5721, 2008-6589, 2009-1039]; Knut and Alice Wallenberg foundation [KAW 2009.0243]; Wallenberg Foundation; Lundberg Foundation [359]; Swedish Diabetes Research Foundation [2009-060]; European Commission (CEED3 consortium) [Health-2008-223211]; UMAS; Novo Nordisk Foundation; Magus Bergvall's Foundation; Craafoord Foundation; Tore Nilson's Foundat…	Swedish Research Council(Swedish Research CouncilEuropean Commission); Knut and Alice Wallenberg foundation(Knut & Alice Wallenberg Foundation); Wallenberg Foundation(European Commission); Lundberg Foundation(European Commission); Swedish Diabetes Research Foundation; European Commission (CEED3 consortium)(European CommissionEuropean Commission Joint Research Centre); UMAS; Novo Nordisk Foundatio…	This work has been supported through funding from the Swedish Research Council (grant numbers 2007-4037, 2009-2011, 2007-5721, 2008-6589 and 2009-1039), the Knut and Alice Wallenberg foundation (KAW 2009.0243), the Wallenberg Foundation, the Lundberg Foundation (grant no. 359), the Swedish Diabetes Research Foundation (2009-060) and the European Commission's Seventh Framework Program fund (the CE…	BRADFORD MM, 1976, ANAL BIOCHEM, V72, P248, DOI 10.1016/0003-2697(76)90527-3; Chowdhury TA, 2010, QJM-INT J MED, V103, P905, DOI 10.1093/qjmed/hcq149; Clevers H, 2004, CANCER CELL, V5, P5, DOI 10.1016/S1535-6108(03)00339-8; Duval A, 2000, CANCER RES, V60, P3872; Edwards DR, 2008, MOL ASPECTS MED, V29, P258, DOI 10.1016/j.mam.2008.08.001; Elghazi L, 2009, TRENDS ENDOCRIN MET, V20, P243, DOI 10.101…	48	41	44	0	7	OXFORD UNIV PRESS	OXFORD	GREAT CLARENDON ST, OXFORD OX2 6DP, ENGLAND	0964-6906	1460-2083		HUM MOL GENET	Hum. Mol. Genet.	JAN 1	2012	21	1
J	SlavinChiorini, DC; Kashmiri, SVS; Lee, HS; Milenic, DE; Poole, DJ; Bernon, E; Schlom, J; Hand, PH				SlavinChiorini, DC; Kashmiri, SVS; Lee, HS; Milenic, DE; Poole, DJ; Bernon, E; Schlom, J; Hand, PH			A CDR-grafted (humanized) domain-deleted antitumor antibody	CANCER BIOTHERAPY AND RADIOPHARMACEUTICALS			English	Article							SINGLE-CHAIN-FV; MONOCLONAL-ANTIBODY; RADIOIMMUNOGUIDED SURGERY; COLORECTAL-CANCER; CH2 DOMAIN; IMMUNOGLOBULIN; ANTIGEN; B72.3; SERUM; LOCALIZATION	While several murine monoclonal antibodies (MAbs) directed against carcinoma associated antigens have shown excellent tumor targeting properties in clinical trials, the use of radiolabelled MAbs for both diagnostic and therapeutic applications has been hindered by two factors: (a) the induction of host anti-immunoglobulin (Ig) responses and (b) slow plasma clearance of unbound radiolabelled MAb, …	NCI,TUMOR IMMUNOL & BIOL LAB,NIH,BETHESDA,MD 20892									Alvarez RD, 1997, GYNECOL ONCOL, V65, P94, DOI 10.1006/gyno.1996.4577; ARNOLD MW, 1992, ANN SURG, V216, P627, DOI 10.1097/00000658-199212000-00003; COLCHER D, 1983, CANCER RES, V43, P736; COLCHER D, 1987, CANCER RES, V47, P1185; DILLMAN RO, 1994, CANCER BIOTHERAPY, V9, P17, DOI 10.1089/cbr.1994.9.17; DORAI H, 1991, HYBRIDOMA, V10, P211, DOI 10.1089/hyb.1991.10.211; GERO EJ, 1989, J CLIN LAB ANAL,…	32	51	51	1	2	MARY ANN LIEBERT INC PUBL	LARCHMONT	2 MADISON AVENUE, LARCHMONT, NY 10538	1084-9785			CANCER BIOTHER RADIO	Cancer Biother. Radiopharm.	OCT	1997	12	5
J	Cummings, JE; Kovacic, JP				Cummings, Julia E.; Kovacic, Jan P.			The ubiquitous role of zinc in health and disease	JOURNAL OF VETERINARY EMERGENCY AND CRITICAL CARE			English	Review						gastrointestinal disease; immunity; metallothionein; zinc deficiency; zinc homeostasis; zinc toxicity	INFLAMMATORY-BOWEL-DISEASE; TOTAL PARENTERAL-NUTRITION; TRACE-ELEMENT SUPPLEMENTATION; EXOCRINE PANCREATIC INSUFFICIENCY; CARBONIC-ANHYDRASE INHIBITORS; INDUCED HEMOLYTIC-ANEMIA; OXIDATIVE DNA-DAMAGE; ACUTE-PHASE RESPONSE; INTENSIVE-CARE-UNIT; PLASMA ZINC	Objective To review zinc physiology and pathophysiology and the importance of zinc toxicity and deficiency in veterinary patients. Data Sources A review of human and veterinary medical literature. Human Data Synthesis There is a significant amount of original research in humans and animals on the role of zinc in multiple organ systems. There is also significant data available on human patients wi…	[Cummings, Julia E.; Kovacic, Jan P.] Fox Valley Anim Referral Ctr, Appleton, WI 54914 USA		Cummings, JE (通讯作者)，Four Seasons Anim Hosp, 3210 Old Tunnel Rd, Lafayette, CA 94549 USA.	jcnmldoc@aol.com						ABUHAMDAN DK, 1981, AM J PHYSIOL, V241, pF487, DOI 10.1152/ajprenal.1981.241.5.F487; Adachi Y, 2006, BIOCHEM BIOPH RES CO, V351, P165, DOI 10.1016/j.bbrc.2006.10.014; Adamama-Moraitou K, 2001, DIGEST DIS SCI, V46, P1444, DOI 10.1023/A:1010635820071; Alfieri MA, 1998, BIOL TRACE ELEM RES, V61, P33, DOI 10.1007/BF02784038; Allan AK, 2000, BRIT J NUTR, V84, P747; Ames BN, 2004, J NUTR, V134, p3164S;…	284	76	76	2	57	WILEY	HOBOKEN	111 RIVER ST, HOBOKEN 07030-5774, NJ USA	1479-3261	1476-4431		J VET EMERG CRIT CAR	J. Vet. Emerg. Crit. Care	JUN	2009	19	3
J	Jin, SM; Oh, BJ; Lee, S; Choi, JM; Yang, SJ; Park, SW; Kim, KW; Kim, JH; Park, CY				Jin, Sang-Man; Oh, Bae Jun; Lee, Suel; Choi, Jung Mook; Yang, Soo Jin; Park, Sung Woo; Kim, Kwang-Won; Kim, Jae Hyeon; Park, Cheol-Young			Reduced Food Intake is the Major Contributor to the Protective Effect of Rimonabant on Islet in Established Obesity-Associated Type 2 Diabetes	YONSEI MEDICAL JOURNAL			English	Article						Cannabinoid receptor CB1; rimonabant; islet; type 2 diabetes	INSULIN-SECRETION; FATTY RATS; ENDOCANNABINOID SYSTEM; ANTAGONIST RIMONABANT; CANNABINOID RECEPTORS; GLYCATED ALBUMIN; BLADDER-CANCER; CB1 RECEPTORS; RISK; ROSIGLITAZONE	Purpose: Although the presence of cannabinoid type 1 (CB1) receptor in islets has been reported, the major contributor to the protective effect of rimonabant on islet morphology is unknown. We determined whether the protective effect of rimonabant on pancreatic islet morphology is valid in established diabetes and also whether any effect was independent of decreased food intake. Materials and Met…	[Jin, Sang-Man; Kim, Kwang-Won; Kim, Jae Hyeon] Sungkyunkwan Univ, Sch Med, Samsung Med Ctr, Div Endocrinol & Metab, Seoul, South Korea; [Oh, Bae Jun; Lee, Suel] Samsung Biomed Res Inst, Seoul, South Korea; [Choi, Jung Mook] Sungkyunkwan Univ, Sch Med, Kangbuk Samsung Hosp, Diabet Res Inst, Seoul, South Korea; [Yang, Soo Jin] Chonnam Natl Univ, Dept Food & Nutr, Kwangju, South Korea; [Park, Sung …		Kim, JH (通讯作者)，Samsung Med Ctr, Div Endocrinol & Metab, 81 Irwon Ro, Seoul 135710, South Korea.	jaehyeon@skku.edu; cyber.park@samsung.com	Jin, Sang-Man/AFO-5933-2022; Park, Cheol-Young/C-6690-2018	Yang, Soo Jin/0000-0001-7892-7648; Park, Cheol-Young/0000-0002-9415-9965	Samsung Biomedical Research Institute [SBRI C-B0-309-1]; Korean Diabetes Association; Ministry of Health & Welfare, Republic of Korea [A110741]	Samsung Biomedical Research Institute(Samsung); Korean Diabetes Association; Ministry of Health & Welfare, Republic of Korea(Ministry of Health & Welfare (MOHW), Republic of Korea)	This work was supported by grants from the Samsung Biomedical Research Institute (Project SBRI C-B0-309-1), the Korean Diabetes Association (2007), and the Ministry of Health & Welfare, Republic of Korea (Project A110741). The funding agencies had no roles in study design, data collection and analysis, decision to publish, or preparation of the manuscript.	Bermudez-Silva FJ, 2008, DIABETOLOGIA, V51, P476, DOI 10.1007/s00125-007-0890-y; Bermudez-Silva FJ, 2010, PHARMACOL BIOCHEM BE, V95, P375, DOI 10.1016/j.pbb.2010.03.012; Christensen R, 2007, LANCET, V370, P1706, DOI 10.1016/S0140-6736(07)61721-8; Duvivier VF, 2009, EUR J PHARMACOL, V616, P314, DOI 10.1016/j.ejphar.2009.05.024; Finegood DT, 2001, DIABETES, V50, P1021, DOI 10.2337/diabetes.50.5.102…	28	1	2	0	5	YONSEI UNIV COLLEGE MEDICINE	SEOUL	IN-HONG CHOI, M.D., PH D, 50 SEONGSAN-RO, SEODAEMUN-GU, SEOUL 120-752, SOUTH KOREA	0513-5796	1976-2437		YONSEI MED J	Yonsei Med. J.	SEP 1	2013	54	5
J	Broekhuizen, R; Wouters, EFM; Creutzberg, EC; Weling-Scheepers, CAPM; Schols, AMWJ				Broekhuizen, R; Wouters, EFM; Creutzberg, EC; Weling-Scheepers, CAPM; Schols, AMWJ			Polyunsaturated fatty acids improve exercise capacity in chronic obstructive pulmonary disease	THORAX			English	Article							SKELETAL-MUSCLE; PANCREATIC-CANCER; ORAL SUPPLEMENT; NITRIC-OXIDE; WEIGHT-LOSS; FISH-OIL; COPD; ENERGY; TISSUE; ALPHA	Background: Muscle wasting and decreased muscle oxidative capacity commonly occur in patients with chronic obstructive pulmonary disease (COPD). Polyunsaturated fatty acids (PUFA) have been shown to mediate several inflammatory and metabolic pathways which may be involved in the pathogenesis of muscle impairment in COPD. The aim of this study was to investigate the effect of PUFA modulation on sy…	Univ Hosp Maastricht, Dept Resp Med, NL-6202 AZ Maastricht, Netherlands; Asthma Ctr Hornerheide, Horn, Netherlands		Broekhuizen, R (通讯作者)，Univ Hosp Maastricht, Dept Resp Med, POB 5800, NL-6202 AZ Maastricht, Netherlands.	r.broekhuizen@pul.unimaas.nl	Arduini, Iduna/H-1992-2017; Medina, Alberto Martín Gago/J-9320-2017; pampana, silvia/L-2109-2019; ERCOLI, Laura/E-8849-2018	Arduini, Iduna/0000-0001-5874-6145; Medina, Alberto Martín Gago/0000-0002-0019-9692; pampana, silvia/0000-0003-4194-3120; ERCOLI, Laura/0000-0002-7942-2120				Aguilaniu B, 1995, EUR J APPL PHYSIOL O, V72, P44, DOI 10.1007/BF00964113; Agusti A, 2004, THORAX, V59, P483, DOI 10.1136/thx.2003.017640; Asada K, 2004, AM J RESP CRIT CARE, V169, P195, DOI 10.1164/rccm.200207-740OC; Baarends EM, 1997, EUR RESPIR J, V10, P2807, DOI 10.1183/09031936.97.10122807; Baarends EM, 1997, THORAX, V52, P981, DOI 10.1136/thx.52.11.981; Barber MD, 1999, BRIT J CANCER, V81, …	35	112	117	0	9	B M J PUBLISHING GROUP	LONDON	BRITISH MED ASSOC HOUSE, TAVISTOCK SQUARE, LONDON WC1H 9JR, ENGLAND	0040-6376			THORAX	Thorax	MAY	2005	60	5
J	Zhadina, M; Roszko, KL; Geels, RES; de Castro, LF; Collins, MT; Boyce, AM				Zhadina, Maria; Roszko, Kelly L.; Geels, Raya E. S.; de Castro, Luis F.; Collins, Michael T.; Boyce, Alison M.			Genotype-Phenotype Correlation in Fibrous Dysplasia/McCune-Albright Syndrome	JOURNAL OF CLINICAL ENDOCRINOLOGY & METABOLISM			English	Article						metabolic bone disease; cell free DNA; G-coupled protein receptors	STIMULATORY G-PROTEIN; GS-ALPHA GENE; ACTIVATING MUTATIONS; G(S)ALPHA; BONE; GNAS1; ABNORMALITIES; DYSFUNCTION; MANAGEMENT; CHILDREN	Context: Fibrous dysplasia/McCune-Albright syndrome (FD/MAS) is a rare bone and endocrine disorder resulting in fractures, pain, and disability. There are no targeted or effective therapies to alter the disease course. Disease arises from somatic gain-of-function variants at the R201 codon in GNAS, replacing arginine by either cysteine or histidine. The relative pathogenicity of these variants is…	[Zhadina, Maria; Roszko, Kelly L.; de Castro, Luis F.; Collins, Michael T.; Boyce, Alison M.] Natl Inst Dent & Craniofacial Res, Skeletal Disorders & Mineral Homeostasis Sect, NIH, Bethesda, MD 20892 USA; [Geels, Raya E. S.] Leiden Univ, Ctr Bone Qual, Dept Med, Div Endocrinol,Med Ctr, NL-2333 ZA Leiden, Netherlands; [Boyce, Alison M.] Natl Inst Dent & Craniofacial Res, Metab Bone Disorders Unit,…		Boyce, AM (通讯作者)，Natl Inst Dent & Craniofacial Res NIDCR, Metab Bone Disorders Unit, NIH, 30 Convent Dr,Bldg 30,Rm 228,MSC 4320, Bethesda, MD 20892 USA.	alison.boyce@nih.gov	de Castro, Luis Fernandez/AAV-1858-2021	de Castro, Luis Fernandez/0000-0003-3194-9780	Intramural Research Program of the National Institutes of Health, National Institute of Dental and Craniofacial Research	Intramural Research Program of the National Institutes of Health, National Institute of Dental and Craniofacial Research	This work was supported by the Intramural Research Program of the National Institutes of Health, National Institute of Dental and Craniofacial Research.	Bhattacharyya N, 2014, PLOS ONE, V9, DOI 10.1371/journal.pone.0090766; Bhattacharyya N, 2012, J BONE MINER RES, V27, P1132, DOI 10.1002/jbmr.1546; Bianco P, 2000, J BONE MINER RES, V15, P120, DOI 10.1359/jbmr.2000.15.1.120; Boyce AM, 2020, ENDOCR REV, V41, P345, DOI 10.1210/endrev/bnz011; Boyce AM, 2012, J CLIN ENDOCR METAB, V97, pE1782, DOI 10.1210/jc.2012-1791; Boyce AM., 2015, GENEREVIEWS; Bro…	42	2	2	1	6	ENDOCRINE SOC	WASHINGTON	2055 L ST NW, SUITE 600, WASHINGTON, DC 20036 USA	0021-972X	1945-7197		J CLIN ENDOCR METAB	J. Clin. Endocrinol. Metab.	MAY	2021	106	5
J	Ramanadham, S; Ali, T; Ashley, JW; Bone, RN; Hancock, WD; Lei, XY				Ramanadham, Sasanka; Ali, Tomader; Ashley, Jason W.; Bone, Robert N.; Hancock, William D.; Lei, Xiaoyong			Calcium-independent phospholipases A(2) and their roles in biological processes and diseases	JOURNAL OF LIPID RESEARCH			English	Review						signaling; membrane homeostasis; arachidonic acid; eicosanoids; docosahexaenoic acid; inflammation; immune responses; alternate splicing; -cells; central nervous system disorders; cancers	NEUROPATHY TARGET ESTERASE; ARACHIDONIC-ACID RELEASE; PANCREATIC BETA-CELLS; INFANTILE NEUROAXONAL DYSTROPHY; ENDOPLASMIC-RETICULUM STRESS; ADIPOSE TRIGLYCERIDE LIPASE; POLYUNSATURATED FATTY-ACID; NF-KAPPA-B; PLASMALOGEN-SELECTIVE PHOSPHOLIPASE-A2; MECHANISM-BASED DISCRIMINATION	Among the family of phospholipases A(2) (PLA(2)s) are the Ca2+-independent PLA(2)s (iPLA(2)s) and they are designated group VI iPLA(2)s. In relation to secretory and cytosolic PLA(2)s, the iPLA(2)s are more recently described and details of their expression and roles in biological functions are rapidly emerging. The iPLA(2)s or patatin-like phospholipases (PNPLAs) are intracellular enzymes that d…	[Ramanadham, Sasanka; Bone, Robert N.; Hancock, William D.; Lei, Xiaoyong] Univ Alabama Birmingham, Cell Dev & Integrat Biol, Birmingham, AL 35294 USA; [Ramanadham, Sasanka; Bone, Robert N.; Hancock, William D.; Lei, Xiaoyong] Univ Alabama Birmingham, Comprehens Diabet Ctr, Birmingham, AL 35294 USA; [Ali, Tomader] Univ Alabama Birmingham, Undergrad Res Off, Birmingham, AL 35294 USA; [Ashley, Jaso…		Ramanadham, S (通讯作者)，Univ Alabama Birmingham, Cell Dev & Integrat Biol, Birmingham, AL 35294 USA.	sramvem@uab.edu	Ashley, Jason Waid/S-9142-2019	Bone, Robert/0000-0003-3222-8918; Ashley, Jason/0000-0003-1064-542X	Juvenile Diabetes Research Foundation; National Institutes of Health; National Institutes of Health/National Institute of Diabetes and Digestive and Kidney Diseases [R01-DK69455]; American Diabetes Association; Iacocca Family Foundation; National Science Foundation; University of Alabama at Birmingham (Diabetes Research Center); University of Alabama at Birmingham (Comprehensive Diabetes Center);…	Juvenile Diabetes Research Foundation(Juvenile Diabetes Research Foundation); National Institutes of Health(United States Department of Health & Human ServicesNational Institutes of Health (NIH) - USA); National Institutes of Health/National Institute of Diabetes and Digestive and Kidney Diseases(United States Department of Health & Human ServicesNational Institutes of Health (NIH) - USANIH Natio…	Our group's data was supported by lipidomic analyses through the Mass Spectrometry Resource at Washington University School of Medicine and Virginia Commonwealth University; human islets from and Juvenile Diabetes Research Foundation and National Institutes of Health sponsored islet distribution centers; islet morphometry and histology cores at Washington University School of Medicine and Univers…	Achache H, 2010, FERTIL STERIL, V94, P1271, DOI 10.1016/j.fertnstert.2009.07.1668; ACKERMANN EJ, 1995, J BIOL CHEM, V270, P445, DOI 10.1074/jbc.270.1.445; ACKERMANN EJ, 1994, J BIOL CHEM, V269, P9227; Adams JM, 2007, ONCOGENE, V26, P1324, DOI 10.1038/sj.onc.1210220; Adibhatla RM, 2008, BMB REP, V41, P560, DOI 10.5483/BMBRep.2008.41.8.560; Adibhatla RM, 2006, FREE RADICAL BIO MED, V40, P376, DOI 1…	444	103	110	5	34	ELSEVIER	AMSTERDAM	RADARWEG 29, 1043 NX AMSTERDAM, NETHERLANDS	0022-2275	1539-7262		J LIPID RES	J. Lipid Res.	SEP	2015	56	9
J	McClelland, AD; Kantharidis, P				McClelland, Aaron D.; Kantharidis, Phillip			microRNA in the development of diabetic complications	CLINICAL SCIENCE			English	Review						biomarker; diabetes; diabetic complication; microRNA (miRNA); non-coding RNA; obesity	CIRCULATING MICRORNAS; INFLAMMATORY RESPONSE; INSULIN-RESISTANCE; CARDIAC-FUNCTION; RENAL FIBROSIS; LIPID UPTAKE; EXPRESSION; GROWTH; CANCER; KIDNEY	Today's world population is currently faced with a new type of non-transmissible pandemic: obesity. This lifestyle-related condition is driving the emergence of the diabetes pandemic through the development of low-level chronic inflammation. In recent years, a novel class of non-coding RNA, microRNA (miRNA), have emerged as being important regulators of numerous biological functions. Among these …	[McClelland, Aaron D.; Kantharidis, Phillip] Baker IDI Heart & Diabet Inst, Diabet Div, JDRF Danielle Alberti Mem Ctr Diabet Complicat, Melbourne, Vic 3004, Australia		Kantharidis, P (通讯作者)，Baker IDI Heart & Diabet Inst, Diabet Div, JDRF Danielle Alberti Mem Ctr Diabet Complicat, 75 Commercial Rd, Melbourne, Vic 3004, Australia.	Phillip.Kantharidis@bakerIDI.edu.au						Achenbach P, 2005, DIABETES, V54, pS25, DOI 10.2337/diabetes.54.suppl_2.S25; Acloque H, 2009, J CLIN INVEST, V119, P1438, DOI 10.1172/JCI38019; Anand S, 2010, NAT MED, V16, P909, DOI 10.1038/nm.2186; Anjaneyulu M, 2008, EXP NEUROL, V211, P469, DOI 10.1016/j.expneurol.2008.02.011; Argyropoulos C, 2013, PLOS ONE, V8, DOI 10.1371/journal.pone.0054662; Atkinson MA, 2001, LANCET, V358, P221, DOI 10.10…	113	110	114	0	117	PORTLAND PRESS LTD	LONDON	1ST FLR, 10 QUEEN STREET PLACE, LONDON, ENGLAND	0143-5221	1470-8736		CLIN SCI	Clin. Sci.	JAN	2014	126	1-2
J	Song, XL; Navarro, SL; Diep, P; Thomas, WK; Razmpoosh, EC; Schwarz, Y; Wang, CY; Kratz, M; Neuhouser, ML; Lampe, JW				Song, Xiaoling; Navarro, Sandi L.; Diep, Pho; Thomas, Wendy K.; Razmpoosh, Elena C.; Schwarz, Yvonne; Wang, Ching-Yun; Kratz, Mario; Neuhouser, Marian L.; Lampe, Johanna W.			Comparison and validation of 2 analytical methods for measurement of urinary sucrose and fructose excretion	NUTRITION RESEARCH			English	Article						Fructose/urine; Sucrose/urine; Diet; Dietary sucrose; Gas chromatography; Biomarker; Human	METABOLIC SYNDROME; PANCREATIC-CANCER; DIETARY FRUCTOSE; SUGARS BIOMARKER; GLYCEMIC LOAD; CONSUMPTION; RISK; BEVERAGES; ENERGY; OBESE	Urinary sugars excretion has been proposed as a potential biomarker for intake of sugars. In this study, we compared 2 analytical methods (gas chromatography [GC] and enzymatic reactions-UV absorption) for quantifying urinary fructose and sucrose using 24-hour urine samples from a randomized crossover controlled feeding study. All samples were successfully quantified by the GC method; however, 21…	[Song, Xiaoling; Navarro, Sandi L.; Diep, Pho; Thomas, Wendy K.; Razmpoosh, Elena C.; Schwarz, Yvonne; Kratz, Mario; Neuhouser, Marian L.; Lampe, Johanna W.] Fred Hutchinson Canc Res Ctr, Canc Prevent Program, Seattle, WA 98109 USA; [Wang, Ching-Yun] Fred Hutchinson Canc Res Ctr, Biostat & Biomath Program, Seattle, WA 98109 USA		Song, XL (通讯作者)，Fred Hutchinson Canc Res Ctr, Canc Prevent Program, Seattle, WA 98109 USA.	xsong2@fhcrc.org	Navarro, Sandi L/V-8943-2019	Navarro, Sandi L/0000-0002-4260-2486	National Institutes of Health National Cancer Institute [U54 CA116847, P30 CA015704]; Fred Hutchinson Cancer Research Center; NATIONAL CANCER INSTITUTE [P30CA015704, U54CA116847] Funding Source: NIH RePORTER; NATIONAL INSTITUTE OF DIABETES AND DIGESTIVE AND KIDNEY DISEASES [P30DK017047] Funding Source: NIH RePORTER	National Institutes of Health National Cancer Institute(United States Department of Health & Human ServicesNational Institutes of Health (NIH) - USANIH National Cancer Institute (NCI)); Fred Hutchinson Cancer Research Center; NATIONAL CANCER INSTITUTE(United States Department of Health & Human ServicesNational Institutes of Health (NIH) - USANIH National Cancer Institute (NCI)); NATIONAL INSTITUT…	This work was supported by Grants U54 CA116847 and P30 CA015704 from the National Institutes of Health National Cancer Institute and by Fred Hutchinson Cancer Research Center.	Aune D, 2012, ANN ONCOL, V23, P2536, DOI 10.1093/annonc/mds076; Bailey RL, 2010, AM J CLIN NUTR, V92, P383, DOI 10.3945/ajcn.2010.29499; Bao Y, 2008, AM J CLIN NUTR, V88, P431, DOI 10.1093/ajcn/88.2.431; Bingham S, 2007, CANCER EPIDEM BIOMAR, V16, P1651, DOI 10.1158/1055-9965.EPI-06-1050; BOENIGER MF, 1993, AM IND HYG ASSOC J, V54, P615, DOI 10.1202/0002-8894(1993)054<0615:IOURUT>2.0.CO;2; CELLI …	31	12	13	0	14	PERGAMON-ELSEVIER SCIENCE LTD	OXFORD	THE BOULEVARD, LANGFORD LANE, KIDLINGTON, OXFORD OX5 1GB, ENGLAND	0271-5317	1879-0739		NUTR RES	Nutr. Res.	SEP	2013	33	9
J	Ozhikandathil, J; Badilescu, S; Packirisamy, M				Ozhikandathil, Jayan; Badilescu, Simona; Packirisamy, Muthukumaran			A brief review on microfluidic platforms for hormones detection	JOURNAL OF NEURAL TRANSMISSION			English	Review						Microfluidics; Lab-on-a-chip; Pancreatic islets; Insulin; Thyroid hormone; Bovine growth hormone	ON-A-CHIP; BOVINE SOMATOTROPIN RBST; TOTAL ANALYSIS SYSTEMS; LIVING CELLS; SECRETION; IMMUNOASSAY; SILICON; DEVICES	Lab-on-chip technology is attracting great interest due to its potential as miniaturized devices that can automate and integrate many sample-handling steps, minimize consumption of reagent and samples, have short processing time and enable multiplexed analysis. Microfluidic devices have demonstrated their potential for a broad range of applications in life sciences, including point-of-care diagno…	[Ozhikandathil, Jayan; Badilescu, Simona; Packirisamy, Muthukumaran] Concordia Univ, Opt Bio Microsyst Lab, Dept Mech & Ind Engn, Montreal, PQ H3G 1M8, Canada		Packirisamy, M (通讯作者)，Concordia Univ, Opt Bio Microsyst Lab, Dept Mech & Ind Engn, Montreal, PQ H3G 1M8, Canada.	pmuthu@alcor.concordia.ca	Packirisamy, Muthukumaran/AAJ-4028-2021	Packirisamy, Muthukumaran/0000-0002-1769-6986	NSERC; Concordia Research Chair	NSERC(Natural Sciences and Engineering Research Council of Canada (NSERC)); Concordia Research Chair	The authors thank NSERC and Concordia Research Chair for the financial support.	Adewola AF, 2010, BIOMED MICRODEVICES, V12, P409, DOI 10.1007/s10544-010-9398-1; Becker H., 2014, MICROFLUIDIC DEVICES, P220, DOI [10.1533/9780857099167.2.220, DOI 10.1533/9780857099167.2.220]; Chin CD, 2007, LAB CHIP, V7, P41, DOI 10.1039/b611455e; Dishinger JF, 2007, ANAL CHEM, V79, P947, DOI 10.1021/ac061425s; Dittmer WU, 2008, J IMMUNOL METHODS, V338, P40, DOI 10.1016/j.jim.2008.07.001; Godwi…	24	4	5	4	71	SPRINGER WIEN	WIEN	SACHSENPLATZ 4-6, PO BOX 89, A-1201 WIEN, AUSTRIA	0300-9564	1435-1463		J NEURAL TRANSM	J. Neural Transm.	JAN	2017	124	1
J	SCHELLENS, JHM; PLANTING, AST; VANACKER, BAC; LOOS, WJ; DEBOERDENNERT, M; VANDERBURG, MEL; KOIER, I; KREDIET, RT; STOTER, G; VERWEIJ, J				SCHELLENS, JHM; PLANTING, AST; VANACKER, BAC; LOOS, WJ; DEBOERDENNERT, M; VANDERBURG, MEL; KOIER, I; KREDIET, RT; STOTER, G; VERWEIJ, J			PHASE-I AND PHARMACOLOGICAL STUDY OF THE NOVEL INDOLOQUINONE BIOREDUCTIVE ALKYLATING CYTOTOXIC DRUG E09	JOURNAL OF THE NATIONAL CANCER INSTITUTE			English	Article							DT-DIAPHORASE; AGENTS; METABOLISM; MECHANISMS; EO9	Background: A novel bioreductive alkylating indoloquinone compound, E09 [3-hydroxy-5-aziridinyl-1-methyl-2-(1H-indole-4,7-indione)-prop-F128b-en-alpha-ol], has been shown to have distinct antitumor activity against solid tumors, excellent activity under hypoxic conditions, but no notable bone marrow toxicity in preclinical models. Purpose: A phase I study was carried out to determine the toxicity…	UNIV AMSTERDAM,ACAD MED CTR,RENAL UNIT,1105 AZ AMSTERDAM,NETHERLANDS; EUROPEAN ORG RES TREATMENT CANC,NEW DRUG DEV OFF,AMSTERDAM,NETHERLANDS		SCHELLENS, JHM (通讯作者)，ROTTERDAM CANC INST,DR DANIEL DENHOED KLIN,DEPT MED ONCOL,DIV EXPTL CHEMOTHERAPY & PHARMACOL,3008 AE ROTTERDAM,NETHERLANDS.		Krediet, Raymond/AAP-3291-2021; Krediet, Raymond/GLT-2390-2022	Krediet, Raymond/0000-0002-9851-8507				ADAMS GE, 1992, INT J RADIAT ONCOL, V22, P717, DOI 10.1016/0360-3016(92)90510-O; ANDERSON S, 1988, J CLIN INVEST, V82, P1757, DOI 10.1172/JCI113789; BAILEY SM, 1992, INT J RADIAT ONCOL, V22, P649, DOI 10.1016/0360-3016(92)90496-5; BAILEY SM, 1992, ANN ONCOL S1, V3, P186; BOLTON S, 1985, PHARM STATISTICS PRA, P181; CAMERON JS, 1966, LANCET, V2, P242; FOX JG, 1993, CLIN SCI, V84, P449, DOI 10.1042/…	23	70	72	0	1	NATL CANCER INSTITUTE	BETHESDA	9030 OLD GEORGETOWN RD, BETHESDA, MD 20814	0027-8874			J NATL CANCER I	J. Natl. Cancer Inst.	JUN 15	1994	86	12
J	Smith, MD; Patterson, E; Wahed, AS; Belle, SH; Bessler, M; Courcoulas, AP; Flum, D; Halpin, V; Mitchell, JE; Pomp, A; Pories, WJ; Wolfe, B				Smith, Mark D.; Patterson, Emma; Wahed, Abdus S.; Belle, Steven H.; Bessler, Marc; Courcoulas, Anita P.; Flum, David; Halpin, Valerie; Mitchell, James E.; Pomp, Alfons; Pories, Walter J.; Wolfe, Bruce			Relationship between surgeon volume and adverse outcomes after RYGB in Longitudinal Assessment of Bariatric Surgery (LABS) study	SURGERY FOR OBESITY AND RELATED DISEASES			English	Article; Proceedings Paper	26th Annual Meeting of the American-Society-of-Metabolic-and-Bariatric-Surgery	JUN 21-26, 2009	Grapevine, TX	Amer Soc Metabol & Bariat Surg		Longitudinal Assessment of Bariatric Surgery; LABS; Roux-en-Y gastric bypass; RYGB; Volume-outcome; Complications	HOSPITAL VOLUME; PANCREATIC RESECTION; SURGICAL-PROCEDURES; MORTALITY; OBESITY; TRENDS; OPERATION; CANCER	Background: Bariatric surgery is technically demanding surgery performed on high-risk patients. Previous studies using administrative databases have shown a relationship between surgeon volume and patient outcome after Roux-en-Y gastric bypass (RYGB). We examined the relationship between surgeons' annual RYGB volumes and 30-day patient outcomes at 10 centers within the United States. Methods: The…	[Smith, Mark D.; Patterson, Emma; Halpin, Valerie] Oregon Weight Loss Surg, Portland, OR 97210 USA; [Courcoulas, Anita P.] Univ Pittsburgh, Med Ctr, Pittsburgh, PA USA; [Bessler, Marc] Columbia Univ, New York, NY USA; [Flum, David] Univ Washington, Dept Surg, Seattle, WA 98195 USA; [Mitchell, James E.] Neuropsychiat Res Inst, Fargo, ND USA; [Pomp, Alfons] New York Presbyterian Hosp, New York, NY …		Smith, MD (通讯作者)，Oregon Weight Loss Surg, 1040 NW 22nd Ave,Suite 500, Portland, OR 97210 USA.	mdsmith2@mac.com		Wahed, Abdus/0000-0001-6911-7221	NCRR NIH HHS [M01RR-00037, M01 RR000037] Funding Source: Medline; NIDDK NIH HHS [U01-DK66526, U01 DK066585, U01 DK066526, U01 DK066555-01, U01 DK066568-01, U01-DK66667, U01-DK66568, U01 DK066471, U01 DK066471-01, U01 DK066585-01, U01 DK066557, U01 DK066568, U01 DK066667-01, U01 DK066526-01, U01-DK66471, U01-DK66585, U01-DK66555, U01 DK066667, U01 DK066555, U01 DK066557-01] Funding Source: Medline…	NCRR NIH HHS(United States Department of Health & Human ServicesNational Institutes of Health (NIH) - USANIH National Center for Research Resources (NCRR)); NIDDK NIH HHS(United States Department of Health & Human ServicesNational Institutes of Health (NIH) - USANIH National Institute of Diabetes & Digestive & Kidney Diseases (NIDDK)); NATIONAL CENTER FOR RESEARCH RESOURCES(United States Departme…		American College of Surgeons Bariatric Surgery Center Network Accreditation Program, BAR ACCR PROGR MAN; Belle SH, 2007, SURG OBES RELAT DIS, V3, P116, DOI 10.1016/j.soard.2007.01.006; Bonjer HJ, 2005, SURG ENDOSC, V19, P687, DOI 10.1007/s00464-004-8920-z; Carbonell AM, 2005, AM SURGEON, V71, P308; Courcoulas A, 2003, SURGERY, V134, P613, DOI 10.1016/S0039-6060(03)00306-4; Eckstein HH, 2007, EUR …	24	46	48	0	2	ELSEVIER SCIENCE INC	NEW YORK	360 PARK AVE SOUTH, NEW YORK, NY 10010-1710 USA	1550-7289			SURG OBES RELAT DIS	Surg. Obes. Relat. Dis.	MAR-APR	2010	6	2
J	Ramos-Lopez, O; Panduro, A; Martinez-Lopez, E; Roman, S				Ramos-Lopez, Omar; Panduro, Arturo; Martinez-Lopez, Erika; Roman, Sonia			Sweet Taste Receptor TAS1R2 Polymorphism (Val191Val) Is Associated with a Higher Carbohydrate Intake and Hypertriglyceridemia among the Population of West Mexico	NUTRIENTS			English	Article						TAS1R2 gene; Ile191Val polymorphism; carbohydrate intake; hypertriglyceridemia; West Mexico	DE-NOVO LIPOGENESIS; FATTY-ACID SYNTHESIS; 2 DISTINCT POPULATIONS; ENVIRONMENTAL-FACTORS; CARDIOVASCULAR-DISEASE; ALCOHOLIC CIRRHOSIS; GENE POLYMORPHISMS; PANCREATIC-CANCER; HDL-CHOLESTEROL; HEALTH-BENEFITS	Some high-carbohydrate diets may lead to obesity and multiple metabolic disorders, including hypertriglyceridemia (HTG). This lipid abnormality is considered an important risk factor for cardiovascular disease and type 2 diabetes. The sweet taste receptor TAS1R2 polymorphism (Ile191Val) has been reported to be associated with carbohydrate intake. The aim of this study was to analyze the associati…	[Ramos-Lopez, Omar; Panduro, Arturo; Martinez-Lopez, Erika; Roman, Sonia] Civil Hosp Guadalajara, Dept Mol Biol Med, Guadalajara 44280, Jalisco, Mexico; [Ramos-Lopez, Omar; Panduro, Arturo; Martinez-Lopez, Erika; Roman, Sonia] Univ Guadalajara, Hlth Sci Ctr, Guadalajara 44340, Jalisco, Mexico		Roman, S (通讯作者)，Civil Hosp Guadalajara, Dept Mol Biol Med, Guadalajara 44280, Jalisco, Mexico.; Roman, S (通讯作者)，Univ Guadalajara, Hlth Sci Ctr, Guadalajara 44340, Jalisco, Mexico.	os_mar6@hotmail.com; apanduro@prodigy.net.mx; erikamtz27@yahoo.com.mx; soniamariaroman@hotmail.com	LÓPEZ, OSCAR OMAR RAMOS/ABH-6978-2020; Panduro, Arturo/AAO-7392-2020; Martínez-López, Erika/Y-6384-2019	LÓPEZ, OSCAR OMAR RAMOS/0000-0002-2505-1555; Roman Maldonado, Sonia Maria/0000-0001-7061-6634; MARTINEZ-LOPEZ, ERIKA/0000-0003-2005-9512				Aceves D, 2006, HUM BIOL, V78, P65, DOI 10.1353/hub.2006.0021; Aguilar-Barojas S., 2005, FORMULAS CALCULO MUE, V11, P333; Aguilar-Salinas CA, 2007, GAC MED MEX, V143, P355; Ahmad T, 2011, CIRC-CARDIOVASC GENE, V4, P74, DOI 10.1161/CIRCGENETICS.110.957290; Anderson J W, 2000, Curr Atheroscler Rep, V2, P536, DOI 10.1007/s11883-000-0055-7; Anderson JW, 2009, NUTR REV, V67, P188, DOI 10.1111/j.1753-4…	77	43	43	0	10	MDPI	BASEL	ST ALBAN-ANLAGE 66, CH-4052 BASEL, SWITZERLAND	2072-6643			NUTRIENTS	Nutrients	FEB	2016	8	2
J	Prudente, S; Trischitta, V				Prudente, Sabrina; Trischitta, Vincenzo			The TRIB3 Q84R polymorphism, insulin resistance and related metabolic alterations	BIOCHEMICAL SOCIETY TRANSACTIONS			English	Article						insulin resistance; insulin signaling; type 2 diabetes; cardiovascular disease	TYPE-2 DIABETES-MELLITUS; HUMAN ENDOTHELIAL-CELLS; TRIBBLES HOMOLOG TRIB3; CARDIOVASCULAR-DISEASE; SIGNALING GENES; GLUCOSE-HOMEOSTASIS; R84 VARIANT; RISK; TRB3	Insulin resistance is pathogenic for many prevalent disorders including type 2 diabetes mellitus (T2DM), cardiovascular disease (CVD), polycystic ovary syndrome, non-alcoholic fatty liver disease, Alzheimer's and Parkinson's diseases and several cancers. Unravelling molecular abnormalities of insulin resistance may therefore pave the way for tackling such heavy weight on healthcare systems. This …	[Prudente, Sabrina; Trischitta, Vincenzo] IRCCS Casa Sollievo Sofferenza, Mendel Lab, I-71013 San Giovanni Rotondo, Italy; [Trischitta, Vincenzo] IRCCS Casa Sollievo Sofferenza, Res Unit Diabet & Endocrine Dis, I-71013 San Giovanni Rotondo, Italy; [Trischitta, Vincenzo] Univ Roma La Sapienza, Dept Expt Med, I-00161 Rome, Italy		Prudente, S (通讯作者)，IRCCS Casa Sollievo Sofferenza, Mendel Lab, I-71013 San Giovanni Rotondo, Italy.	s.prudente@css-mendel.it; Vincenzo.Trischitta@uniroma1.it	Prudente, Sabrina/H-2886-2016; Trischitta, Vincenzo/K-1487-2016	Prudente, Sabrina/0000-0001-9220-8981; Trischitta, Vincenzo/0000-0003-1174-127X	Italian Ministry of Health [Ricerca Corrente]	Italian Ministry of Health [Ricerca Corrente](Ministry of Health, Italy)	This work was supported by the Italian Ministry of Health [Ricerca Corrente 2014 and 2015 (to S.P. and V.T.)].	Andreozzi F, 2008, ARTERIOSCL THROM VAS, V28, P1355, DOI 10.1161/ATVBAHA.108.162883; Bacci S, 2013, ATHEROSCLEROSIS, V226, P140, DOI 10.1016/j.atherosclerosis.2012.10.035; Chen J, 2004, ANN INTERN MED, V140, P167, DOI 10.7326/0003-4819-140-3-200402030-00007; Cohen P, 2006, NAT REV MOL CELL BIO, V7, P867, DOI 10.1038/nrm2043; De Cosmo S, 2007, AM J KIDNEY DIS, V50, P688, DOI 10.1053/j.ajkd.2007.06…	38	8	9	0	9	PORTLAND PRESS LTD	LONDON	CHARLES DARWIN HOUSE, 12 ROGER STREET, LONDON WC1N 2JU, ENGLAND	0300-5127	1470-8752		BIOCHEM SOC T	Biochem. Soc. Trans.	OCT	2015	43		5
J	Gould, O; Drabinska, N; Ratcliffe, N; Costello, BD				Gould, Oliver; Drabinska, Natalia; Ratcliffe, Norman; de Lacy Costello, Ben			Hyphenated Mass Spectrometry versus Real-Time Mass Spectrometry Techniques for the Detection of Volatile Compounds from the Human Body	MOLECULES			English	Review						mass spectrometry; chromatography; SIFT-MS; SESI-MS; PTR-MS; GC-MS	ORGANIC-COMPOUNDS; PANCREATIC-CANCER; BREATH ANALYSIS; EXHALED BREATH; BOWEL-DISEASE; SIFT-MS; QUANTIFICATION; BIOMARKERS; CHROMATOGRAPHY; SENSITIVITY	Mass spectrometry (MS) is an analytical technique that can be used for various applications in a number of scientific areas including environmental, security, forensic science, space exploration, agri-food, and numerous others. MS is also continuing to offer new insights into the proteomic and metabolomic fields. MS techniques are frequently used for the analysis of volatile compounds (VCs). The …	[Gould, Oliver; Ratcliffe, Norman; de Lacy Costello, Ben] Univ West England, Ctr Res Biosci, Frenchay Campus,Coldharbour Lane, Bristol BS16 1QY, Avon, England; [Drabinska, Natalia] Polish Acad Sci, Dept Chem & Biodynam Food, Inst Anim Reprod & Food Res, PL-10748 Olsztyn, Poland; [Drabinska, Natalia] Poznan Univ Life Sci, Food Volatil & Sens Grp, Fac Food Sci & Nutr, PL-60637 Poznan, Poland		Gould, O (通讯作者)，Univ West England, Ctr Res Biosci, Frenchay Campus,Coldharbour Lane, Bristol BS16 1QY, Avon, England.; Drabinska, N (通讯作者)，Polish Acad Sci, Dept Chem & Biodynam Food, Inst Anim Reprod & Food Res, PL-10748 Olsztyn, Poland.; Drabinska, N (通讯作者)，Poznan Univ Life Sci, Food Volatil & Sens Grp, Fac Food Sci & Nutr, PL-60637 Poznan, Poland.	oliver.gould@uwe.ac.uk; natalia.drabinska@up.poznan.pl; norman.ratcliffe@uwe.ac.uk; ben.delacycostello@uwe.ac.uk	Drabińska, Natalia/H-7169-2017	Drabińska, Natalia/0000-0001-5324-5982				Aebersold R, 2003, NATURE, V422, P198, DOI 10.1038/nature01511; Alseekh S, 2021, NAT METHODS, V18, P747, DOI 10.1038/s41592-021-01197-1; Altomare DF, 2013, BRIT J SURG, V100, P144, DOI 10.1002/bjs.8942; Amal H, 2016, INT J CANCER, V138, P229, DOI 10.1002/ijc.29701; Amann A, 2014, J BREATH RES, V8, DOI 10.1088/1752-7155/8/3/034001; Aprea E, 2014, J CHROMATOGR B, V966, P208, DOI 10.1016/j.jchromb.2…	100	0	0	15	15	MDPI	BASEL	ST ALBAN-ANLAGE 66, CH-4052 BASEL, SWITZERLAND		1420-3049		MOLECULES	Molecules	DEC	2021	26	23
J	Kwak, HJ; Choi, HE; Jang, J; Park, SK; Bae, YA; Cheon, HG				Kwak, Hyun Jeong; Choi, Hye-Eun; Jang, Jinsun; Park, Soo Kyung; Bae, Young-An; Cheon, Hyae Gyeong			Bortezomib attenuates palmitic acid-induced ER stress, inflammation and insulin resistance in myotubes via AMPK dependent mechanism	CELLULAR SIGNALLING			English	Article						Bortezomib; ER stress; AMPK; Myotube; Insulin resistance	ENDOPLASMIC-RETICULUM STRESS; SKELETAL-MUSCLE CELLS; PROTEIN-KINASE ACTIVATION; PANCREATIC BETA-CELLS; PROTEASOME INHIBITORS; MULTIPLE-MYELOMA; UP-REGULATION; FATTY-ACIDS; TYPE-2; INTERLEUKIN-6	Bortezomib is an anti-cancer agent that induces ER stress by inhibiting proteasomal degradation. However, the effects of bortezomib appear to be dependent on its concentration and cellular context. Since ER stress is closely related to type 2 diabetes, the authors examined the effects of bortezomib on palmitic acid (PA)-induced ER stress in C2C12 murine myotubes. At low concentrations (<20 nM), b…	[Kwak, Hyun Jeong; Choi, Hye-Eun; Jang, Jinsun; Park, Soo Kyung; Cheon, Hyae Gyeong] Gachon Univ, Sch Med, Dept Pharmacol, Inchon 406799, South Korea; [Bae, Young-An] Gachon Univ, Dept Microbiol, Inchon 406799, South Korea; [Cheon, Hyae Gyeong] Gil Med Ctr, Gachon Med Res Inst, Inchon 405760, South Korea		Cheon, HG (通讯作者)，Gachon Univ, Sch Med, Yeonsu 3 Dong, Inchon 406799, South Korea.	hgcheon@gachon.ac.kr			intramural research fund of Gachon University [GCU-2015-5106]; Korea Health Technology R&D Project through the Korea Health Industry Development Institute (KHIDI) - Ministry of Health & Welfare, Republic of Korea [HI14C1135]	intramural research fund of Gachon University; Korea Health Technology R&D Project through the Korea Health Industry Development Institute (KHIDI) - Ministry of Health & Welfare, Republic of Korea	This research was supported by the intramural research fund of Gachon University (project no. GCU-2015-5106) and by a grant of the Korea Health Technology R&D Project through the Korea Health Industry Development Institute (KHIDI), funded by the Ministry of Health & Welfare, Republic of Korea (grant number: HI14C1135).	Briaud I, 2001, DIABETES, V50, P315, DOI 10.2337/diabetes.50.2.315; Bross PF, 2004, CLIN CANCER RES, V10, P3954, DOI 10.1158/1078-0432.CCR-03-0781; Chaudhari N, 2014, FRONT CELL NEUROSCI, V8, DOI 10.3389/fncel.2014.00213; Chavez JA, 2003, J BIOL CHEM, V278, P10297, DOI 10.1074/jbc.M212307200; Coll T, 2008, J BIOL CHEM, V283, P11107, DOI 10.1074/jbc.M708700200; Cunha DA, 2008, J CELL SCI, V121, P2…	40	22	22	0	23	ELSEVIER SCIENCE INC	NEW YORK	360 PARK AVE SOUTH, NEW YORK, NY 10010-1710 USA	0898-6568	1873-3913		CELL SIGNAL	Cell. Signal.	AUG	2016	28	8
J	Moore, G; Lightner, C; Elbai, S; Brady, L; Nicholson, S; Ryan, R; O'Sullivan, KE; O'Byrne, KJ; Blanco-Aparicio, C; Cuffe, S; O'Neill, M; Heavey, S; Finn, SP; Gately, K				Moore, Gillian; Lightner, Clara; Elbai, Samira; Brady, Lauren; Nicholson, Siobhan; Ryan, Ronan; O'Sullivan, Katie E.; O'Byrne, Kenneth J.; Blanco-Aparicio, Carmen; Cuffe, Sinead; O'Neill, Michael; Heavey, Susan; Finn, Stephen P.; Gately, Kathy			Co-Targeting PIM Kinase and PI3K/mTOR in NSCLC	CANCERS			English	Article						PIM kinase; PI3K-mTOR; c-Myc; drug resistance; NSCLC; tumor tissue explants; miRNA; biomarker	PROSTATE-CANCER; LUNG-CANCER; PROTOONCOGENE PIM-1; PANCREATIC-CANCER; DOWN-REGULATION; TUMOR-GROWTH; MYC; EXPRESSION; RESISTANCE; ACTIVATION	Simple Summary PIM kinases interact with major oncogenic players, including the PI3K/Akt pathway, and provide an escape mechanism leading to drug resistance. This study examined PIM kinase expression in NSCLC and the potential of PIM1 as a prognostic marker. The effect on cell signaling of novel preclinical PI3K/mTOR/PIM kinase inhibitor IBL-301 was compared to PI3K/mTOR inhibition in vitro and e…	[Moore, Gillian; Lightner, Clara; Elbai, Samira; Cuffe, Sinead; Gately, Kathy] St James Hosp, Trinity Translat Med Inst, Dept Clin Med, Dublin, Ireland; [Moore, Gillian] RCSI, Sch Pharm & Biomol Sci, Dublin, Ireland; [Brady, Lauren; Nicholson, Siobhan; Finn, Stephen P.] St James Hosp, Dept Histopathol, Dublin, Ireland; [Ryan, Ronan; O'Sullivan, Katie E.] St James Hosp, Dept Cardiothorac Surg, Dub…		Gately, K (通讯作者)，St James Hosp, Trinity Translat Med Inst, Dept Clin Med, Dublin, Ireland.	gillianmoore@rcsi.ie; lightnec@tcd.ie; elbais@tcd.ie; bradyl4@tcd.ie; snicholson@stjames.ie; rryan@stjames.ie; kaosulli@me.com; Kenneth_OByrne@health.qld.gov.au; cblanco@cnio.es; scuffe@stjames.ie; moneill@inflectionbio.com; s.heavey@ucl.ac.uk; stephen.finn@tcd.ie; gatelyk@tcd.ie	Heavey, Susan/AAN-1321-2020; Blanco-Aparicio, Carmen/I-3162-2015; Finn, Stephen/G-9397-2014	Heavey, Susan/0000-0002-2974-4578; Blanco-Aparicio, Carmen/0000-0002-3249-6595; Moore, Gillian/0000-0002-8647-7146; Lightner, Clara/0000-0002-2350-4004; Finn, Stephen/0000-0002-8628-5814; Brady, Lauren/0000-0002-7876-5164; O'Byrne, Kenneth/0000-0002-6754-5633	Enterprise Ireland [IP20150366E]	Enterprise Ireland	This study was partially funded by an Innovation Partnership Programaward (IP20150366E) from Enterprise Ireland. AUM Biosciences has licensed the development rights to the IBL-300 series of compounds.	Agarwal V, 2015, ELIFE, V4, DOI 10.7554/eLife.05005; An NF, 2015, CANCER RES, V75, P5318, DOI 10.1158/0008-5472.CAN-15-0544; Aziz AUR, 2018, BIOMOLECULES, V8, DOI 10.3390/biom8010007; Balsara BR, 2004, CARCINOGENESIS, V25, P2053, DOI 10.1093/carcin/bgh226; Benhamou D, 2018, FRONT IMMUNOL, V9, DOI 10.3389/fimmu.2018.02715; Bracht, 2019, J CANC METASTASIS TR, DOI [10.20517/2394-4722.2018.111, DOI 1…	75	1	1	2	4	MDPI	BASEL	ST ALBAN-ANLAGE 66, CH-4052 BASEL, SWITZERLAND		2072-6694		CANCERS	Cancers	MAY	2021	13	9
J	Sun, JM; Singh, P; Osterlund, J; Orho-Melander, M; Melander, O; Engstrom, G; Edsfeldt, A				Sun, Jiangming; Singh, Pratibha; Osterlund, Johan; Orho-Melander, Marju; Melander, Olle; Engstrom, Gunnar; Edsfeldt, Andreas			Hyperglycaemia-associated Caspase-3 predicts diabetes and coronary artery disease events	JOURNAL OF INTERNAL MEDICINE			English	Article						apoptosis; atherosclerosis; biomarker; diabetes	ENDOTHELIAL-CELL APOPTOSIS; HIGH GLUCOSE; RECEPTOR; LOCALIZATION; INACTIVATION; PLAQUE; DEATH; MALMO; FADD	Background Apoptosis is central in both diabetes and atherosclerosis, linked to pancreatic beta cell death and plaque progression. Circulating Caspase-3 has also been associated with diabetes and coronary calcium score. Here, we explored if soluble Caspase-3 (sCaspase-3) is associated with cardio-metabolic risk factors and predicts incidence of diabetes and coronary artery disease (CAD). Methods …	[Sun, Jiangming; Singh, Pratibha; Osterlund, Johan; Orho-Melander, Marju; Melander, Olle; Engstrom, Gunnar; Edsfeldt, Andreas] Lund Univ, Dept Clin Sci Malmo, Lund, Sweden; [Edsfeldt, Andreas] Skene Univ Hosp, Dept Cardiol, Malmo, Sweden; [Edsfeldt, Andreas] Lund Univ, Wallenberg Ctr Mol Med, Lund, Sweden		Edsfeldt, A (通讯作者)，Skane Univ Hosp, 60-12 Jan Waldenstroms Gata 35, S-21428 Malmo, Sweden.	Andreas.edsfeldt@med.lu.se	Sun, Jiangming/AFT-1203-2022; Singh, Pratibha/E-6013-2014	Sun, Jiangming/0000-0001-6814-1297; Singh, Pratibha/0000-0002-3088-3153; Melander, Olle/0000-0002-2581-484X; Osterlund, Johan/0000-0002-8027-4954	Swedish Society for Medical Research [AE S16-0100]; Emil and Wera Cornell Foundation; Swedish Research Council [AE 2019-01907, MO-M 2018-02784, OM 2018-02760, GE 2019-01236]; Crafoord Foundation [AE 20190864]; Swedish Society of Medicine [AE SLS-880161]; Swedish Heart and Lung Foundation [MO-M 20200711, OM 20180278, GE 20200173, AE 20200504]; Southern Sweden Regional Research Funding; Ake Wiberg …	Swedish Society for Medical Research; Emil and Wera Cornell Foundation; Swedish Research Council(Swedish Research CouncilEuropean Commission); Crafoord Foundation; Swedish Society of Medicine; Swedish Heart and Lung Foundation(Swedish Heart-Lung Foundation); Southern Sweden Regional Research Funding; Ake Wiberg Foundation; Novo Nordic Foundation(Novo Nordisk Foundation); Knut and Alice Wallenberg…	The work was supported by the Swedish Society for Medical Research (AE S16-0100), Emil and Wera Cornell Foundation (AE), the Swedish Research Council, (AE 2019-01907; MO-M 2018-02784; OM 2018-02760; GE 2019-01236) Crafoord Foundation (AE 20190864), the Swedish Society of Medicine (AE SLS-880161), Swedish Heart and Lung Foundation (MO-M 20200711; OM 20180278; GE 20200173; AE 20200504), Southern Sw…	Aguet F, 2020, SCIENCE, V369, P1318, DOI 10.1126/science.aaz1776; Alberti KGMM, 1998, DIABETIC MED, V15, P539, DOI 10.1002/(SICI)1096-9136(199807)15:7<539::AID-DIA668>3.0.CO;2-S; BERGLUND G, 1993, J INTERN MED, V233, P45, DOI 10.1111/j.1365-2796.1993.tb00647.x; Burke AP, 2004, ARTERIOSCL THROM VAS, V24, P1266, DOI 10.1161/01.ATV.0000131783.74034.97; Butler AE, 2003, DIABETES, V52, P102, DOI 10.23…	29	2	2	0	0	WILEY	HOBOKEN	111 RIVER ST, HOBOKEN 07030-5774, NJ USA	0954-6820	1365-2796		J INTERN MED	J. Intern. Med.	OCT	2021	290	4
J	Klek, S; Kulig, J; Sierzega, M; Szczepanek, K; Szybinski, P; Scislo, L; Walewska, E; Kubisz, A; Szczepanik, AM				Klek, Stanislaw; Kulig, Jan; Sierzega, Marek; Szczepanek, Kinga; Szybinski, Piotr; Scislo, Lucyna; Walewska, Elzbieta; Kubisz, Aldona; Szczepanik, Antoni M.			Standard and immunomodulating enteral nutrition in patients after extended gastrointestinal surgery - A prospective, randomized, controlled clinical trial	CLINICAL NUTRITION			English	Article; Proceedings Paper	29th Congress of the European-Society-for-Clinical-Nutrition-and-Metabolism (ESPEN)	SEP 08-11, 2007	Prague, CZECH REPUBLIC	European Soc Clin Nutr & Metabolism		enteral nutrition; immunonutriton; postoperative nutrition	PARENTERAL-NUTRITION; SURGICAL RISK; IMMUNONUTRITION; SUPPLEMENTATION; GLUTAMINE; ILLNESS; SUPPORT	Background Et aim: The immunomodulating enteral diets are intended to reduce the incidence of postoperative complications in surgical. patients. The aim of the study was to assess the clinical effect of such nutrition. Materials and methods:: Between June 2004 and September 2007 196 well-nourished patients undergoing resection for pancreatic and gastric cancer were randomized in double-blind mann…	[Klek, Stanislaw; Kulig, Jan; Sierzega, Marek; Szczepanek, Kinga; Szybinski, Piotr; Kubisz, Aldona; Szczepanik, Antoni M.] Jagiellonian Univ, Coll Med, Dept Surg 1, PL-31501 Krakow, Poland; [Scislo, Lucyna; Walewska, Elzbieta] Jagiellonian Univ, Dept Clin Nursing, Inst Nursing & Midwifery, Fac Hlth Care, PL-31501 Krakow, Poland		Klek, S (通讯作者)，Jagiellonian Univ, Coll Med, Dept Surg 1, 40 Kopernika St, PL-31501 Krakow, Poland.	kiek@poczta.onet.pl	Sierzega, Marek/C-5580-2008; Sierzega, Marek/AAF-4195-2020; Sierzega, Marek/AAJ-1316-2021; Klek, Stanislaw/AAN-5144-2021	Sierzega, Marek/0000-0002-7008-9026; Klek, Stanislaw/0000-0002-7887-3464				Alivizatos V, 2005, J BUON, V10, P119; Bertolini G, 2007, CLIN NUTR, V26, P25, DOI 10.1016/j.clnu.2006.08.005; Braga M, 2002, ARCH SURG-CHICAGO, V137, P174, DOI 10.1001/archsurg.137.2.174; Braunschweig CL, 2001, AM J CLIN NUTR, V74, P534; Chen CX, 2005, PHYSICA E, V28, P121, DOI 10.1016/j.physe.2005.02.006; Chen WJ, 2003, NUTRITION, V19, P275, DOI 10.1016/S0899-9007(02)01009-2; DALY JM, 1992, SUR…	30	42	44	0	16	CHURCHILL LIVINGSTONE	EDINBURGH	JOURNAL PRODUCTION DEPT, ROBERT STEVENSON HOUSE, 1-3 BAXTERS PLACE, LEITH WALK, EDINBURGH EH1 3AF, MIDLOTHIAN, SCOTLAND	0261-5614	1532-1983		CLIN NUTR	Clin. Nutr.	AUG	2008	27	4
J	Ausina, P; Da Silva, D; Majerowicz, D; Zancan, P; Sola-Penna, M				Ausina, Priscila; Da Silva, Daniel; Majerowicz, David; Zancan, Patricia; Sola-Penna, Mauro			Insulin specifically regulates expression of liver and muscle phosphofructokinase isoforms	BIOMEDICINE & PHARMACOTHERAPY			English	Article						Glycolysis; Phosphofructokinase; Isoform; Expression; Regulation; Insulin	GLYCOLYTIC ENZYME 6-PHOSPHOFRUCTO-1-KINASE; METFORMIN REVERSES HEXOKINASE; SKELETAL-MUSCLE; INTRACELLULAR-DISTRIBUTION; GLUCOSE-METABOLISM; BREAST-CANCER; DIABETIC MICE; TISSUES; DISSOCIATION; CALMODULIN	Phosphofructokinase (PFK) is a key regulatory enzyme of glycolysis, being considered the pacemaker of this pathway. In mammals, this enzyme exists as three different isoforms, PFKM, PFKL and PFKP, presenting different regulatory and catalytic properties. The expression of these isoforms is tissue-specific and vary according to the cell differentiation and signalization. Although it is known that …	[Ausina, Priscila; Da Silva, Daniel; Sola-Penna, Mauro] Univ Fed Rio de Janeiro, Fac Farm, Dept Biotecnol Farmaceut, Lab Enzimol & Controle Metab LabECoM, BR-21941903 Rio De Janeiro, RJ, Brazil; [Majerowicz, David] Univ Fed Rio de Janeiro, Fac Farm, Dept Biotecnol Farmaceut, LAM, BR-21941903 Rio De Janeiro, RJ, Brazil; [Zancan, Patricia] Univ Fed Rio de Janeiro, Fac Farm, Dept Biotecnol Farmaceut…		Sola-Penna, M (通讯作者)，Univ Fed Rio de Janeiro, Fac Farm, Dept Biotecnol Farmaceut, Lab Enzimol & Controle Metab LabECoM, BR-21941903 Rio De Janeiro, RJ, Brazil.	msolapenna@me.com	Sola-Penna, Mauro/E-8221-2011; Zancan, Patricia/Q-6281-2016; Majerowicz, David/S-6136-2019	Sola-Penna, Mauro/0000-0001-9796-6829; Zancan, Patricia/0000-0002-0503-028X; Majerowicz, David/0000-0001-7916-5315	Fundacao Carlos Chagas Filho de Amparo a Pesquisa do Estado do Rio de Janeiro (FAPERJ); Conselho Nacional de Desenvolvimento Cientifico e Tecnologico (CNPq); Coordenacao de Aperfeicoamento de Pessoal de Nivel Superior (CAPES)	Fundacao Carlos Chagas Filho de Amparo a Pesquisa do Estado do Rio de Janeiro (FAPERJ)(Fundacao Carlos Chagas Filho de Amparo a Pesquisa do Estado do Rio De Janeiro (FAPERJ)); Conselho Nacional de Desenvolvimento Cientifico e Tecnologico (CNPq)(Conselho Nacional de Desenvolvimento Cientifico e Tecnologico (CNPQ)); Coordenacao de Aperfeicoamento de Pessoal de Nivel Superior (CAPES)(Coordenacao de …	Authors gratefully thank Dr. Patricia L. Mitchell for English grammar editing of the text and her pertinent comments. This work was supported by grants from Fundacao Carlos Chagas Filho de Amparo a Pesquisa do Estado do Rio de Janeiro (FAPERJ), Conselho Nacional de Desenvolvimento Cientifico e Tecnologico (CNPq) and Coordenacao de Aperfeicoamento de Pessoal de Nivel Superior (CAPES).	Almeida-Oliveira F, 2017, BIOMED PHARMACOTHER, V88, P948, DOI 10.1016/j.biopha.2017.01.091; Bustin SA, 2009, CLIN CHEM, V55, P611, DOI 10.1373/clinchem.2008.112797; Coelho R.G., 2015, HEXOKINASE PHOSPHOFR; Coelho RG, 2011, MOL GENET METAB, V103, P394, DOI 10.1016/j.ymgme.2011.04.003; Da Silva D, 2012, IUBMB LIFE, V64, P766, DOI 10.1002/iub.1063; Da Silva D, 2010, ARCH BIOCHEM BIOPHYS, V496, P53, …	42	10	11	6	46	ELSEVIER FRANCE-EDITIONS SCIENTIFIQUES MEDICALES ELSEVIER	ISSY-LES-MOULINEAUX	65 RUE CAMILLE DESMOULINS, CS50083, 92442 ISSY-LES-MOULINEAUX, FRANCE	0753-3322	1950-6007		BIOMED PHARMACOTHER	Biomed. Pharmacother.	JUL	2018	103
J	Kumawat, VS; Kaur, G				Kumawat, Vivek S.; Kaur, Ginpreet			Therapeutic potential of cannabinoid receptor 2 in the treatment of diabetes mellitus and its complications	EUROPEAN JOURNAL OF PHARMACOLOGY			English	Review						Endocannabinoid system; Hyperglycemia; Oxidative stress; Inflammation; Insulin secretion	BETA-CARYOPHYLLENE; ENDOCANNABINOID SYSTEM; NATURAL SESQUITERPENE; INSULIN-SECRETION; CB2; ACTIVATION; SENSITIVITY; INVOLVEMENT; EXPRESSION; AGONISTS	The biological effects of endocannabinoid system are mediated by two types of receptors, cannabinoid 1 (CB1) and cannabinoid 2 receptor (CB2). They play a pivotal role in the management of pain, inflammation, cancer, obesity and diabetes mellitus. CB2 receptor activity downregulation is hallmark of inflammation and oxidative stress. Strong evidence display the relation between activation of CB2 r…	[Kumawat, Vivek S.; Kaur, Ginpreet] SVKMs NMIMS, Shobhaben Pratapbhai Patel Sch Pharm & Technol Ma, VL Mehta Rd, Mumbai 400056, Maharashtra, India		Kaur, G (通讯作者)，SVKMs NMIMS, Shobhaben Pratapbhai Patel Sch Pharm & Technol Ma, Dept Pharmacol, VL Mehta Rd, Mumbai 400056, Maharashtra, India.	ginpreet.kaur@nmims.edu	Kumawat, Vivek/AIE-1617-2022; kaur, Ginpreet/K-2325-2015	kaur, Ginpreet/0000-0002-5151-914X				Aghazadeh Tabrizi M., 2016, CHEM REV, V116, P519, DOI DOI 10.1021/acs.chemrev.5b00411; Barutta F, 2011, DIABETES, V60, P2386, DOI 10.2337/db10-1809; Basavarajappa BS, 2007, PROTEIN PEPTIDE LETT, V14, P237, DOI 10.2174/092986607780090829; Basha RH, 2016, CHEM-BIOL INTERACT, V245, P50, DOI 10.1016/j.cbi.2015.12.019; Basha RH, 2014, ACTA HISTOCHEM, V116, P1469, DOI 10.1016/j.acthis.2014.10.001; Berm…	56	19	19	0	15	ELSEVIER	AMSTERDAM	RADARWEG 29, 1043 NX AMSTERDAM, NETHERLANDS	0014-2999	1879-0712		EUR J PHARMACOL	Eur. J. Pharmacol.	NOV 5	2019	862
J	Tabriz, N; Uslar, VN; Obonyo, D; Weyhe, D				Tabriz, Navid; Uslar, Verena Nicole; Obonyo, Dennis; Weyhe, Dirk			Micronutritional status after pylorus preserving duodenopancreatectomy: analysis of data from a randomized controlled trial	SCIENTIFIC REPORTS			English	Article							QUALITY-OF-LIFE; CHRONIC-PANCREATITIS; VITAMIN-D; PANCREATICODUODENECTOMY; PRESERVATION; MANAGEMENT; NUTRITION	Physical frailty and nutritional malassimilation are often observed after pancreaticoduodenectomy for pancreatic cancer. But long-term data concerning the course of micronutrient status is still missing. Micronutrient status after pylorus preserving pancreaticoduodenectomy with a follow-up of 12 months was evaluated using data of a randomized controlled trial. 47 patients were randomized with res…	[Tabriz, Navid; Uslar, Verena Nicole; Obonyo, Dennis; Weyhe, Dirk] Carl von Ossietzky Univ Oldenburg, Pius Hosp Oldenburg, Univ Hosp Visceral Surg, Georgstr 12, D-26121 Oldenburg, Germany		Uslar, VN (通讯作者)，Carl von Ossietzky Univ Oldenburg, Pius Hosp Oldenburg, Univ Hosp Visceral Surg, Georgstr 12, D-26121 Oldenburg, Germany.	verena.uslar@uol.de	Tabriz, Navid/ABH-1041-2021		Faculty VI of Carl von Ossietzky University [2014-II]; Projekt DEAL	Faculty VI of Carl von Ossietzky University; Projekt DEAL	Open Access funding enabled and organized by Projekt DEAL. The study was supported by intramural funds from Faculty VI of Carl von Ossietzky University (Forschungspool Grant number.: 2014-II).	AARONSON NK, 1993, J NATL CANCER I, V85, P365, DOI 10.1093/jnci/85.5.365; Anderson LN, 2013, PLOS ONE, V8, DOI 10.1371/journal.pone.0066768; Arends J, 2017, CLIN NUTR, V36, P11, DOI 10.1016/j.clnu.2016.07.015; Armstrong T, 2007, PANCREATOLOGY, V7, P37, DOI 10.1159/000101876; Armstrong T, 2002, PANCREATOLOGY, V2, P528, DOI 10.1159/000066095; Bengtsson A, 2020, SCI REP-UK, V10, DOI 10.1038/s41598-0…	41	1	1	1	1	NATURE PORTFOLIO	BERLIN	HEIDELBERGER PLATZ 3, BERLIN, 14197, GERMANY	2045-2322			SCI REP-UK	Sci Rep	SEP 16	2021	11	1
J	Kruska, N; Reiser, G				Kruska, Nicol; Reiser, Georg			Phytanic acid and pristanic acid, branched-chain fatty acids associated with Refsum disease and other inherited peroxisomal disorders, mediate intracellular Ca2+ signaling through activation of free fatty acid receptor GPR40	NEUROBIOLOGY OF DISEASE			English	Article						Peroxisomal disease; Calcium deregulation; Fatty acid toxicity; Fatty acid receptor	STIMULATED INSULIN-SECRETION; METHYLACYL-COA RACEMASE; PANCREATIC BETA-CELLS; ALPHA-OXIDATION; AGONIST RECOGNITION; LIPID-METABOLISM; CANCER CELLS; PPAR-ALPHA; EXPRESSION; MICE	The accumulation of the two branched-chain fatty acids phytanic acid and pristanic acid is known to play an important role in several diseases with peroxisomal impairment, like Refsum disease, Zellweger syndrome and alpha-methylacyl-CoA racemase deficiency. Recent studies elucidated that the toxic activity of phytanic acid and pristanic acid is mediated by multiple mitochondrial dysfunctions, gen…	[Kruska, Nicol; Reiser, Georg] Univ Magdeburg, Inst Neurobiochem, Fak Med, D-39120 Magdeburg, Germany		Reiser, G (通讯作者)，Univ Magdeburg, Inst Neurobiochem, Fak Med, Leipziger Str 44, D-39120 Magdeburg, Germany.	georg.reiser@med.ovgu.de			European leucodystrophy association	European leucodystrophy association	European leucodystrophy association supported part of this work by a grant. We are grateful to Dr. T. Hanck (Institut far Neurobiochemie, Magdeburg) for the molecular cloning of the human GPR40 (hGPR40) receptor.	Braverman N, 2010, MOL GENET METAB, V99, P408, DOI 10.1016/j.ymgme.2009.12.005; Briscoe CP, 2003, J BIOL CHEM, V278, P11303, DOI 10.1074/jbc.M211495200; Choksi V, 2003, AM J NEURORADIOL, V24, P2082; Ecke D, 2008, BRIT J PHARMACOL, V155, P1250, DOI 10.1038/bjp.2008.352; Ferdinandusse S, 2002, J LIPID RES, V43, P438; Fiskerstrand T, 2010, AM J HUM GENET, V87, P410, DOI 10.1016/j.ajhg.2010.08.002; F…	53	17	19	0	16	ACADEMIC PRESS INC ELSEVIER SCIENCE	SAN DIEGO	525 B ST, STE 1900, SAN DIEGO, CA 92101-4495 USA	0969-9961	1095-953X		NEUROBIOL DIS	Neurobiol. Dis.	AUG	2011	43	2
J	Hofland, J; Tenbrinck, R; Eggermont, AMM; van Eijck, CHJ; Gommers, D; Erdmann, W				Hofland, J; Tenbrinck, R; Eggermont, AMM; van Eijck, CHJ; Gommers, D; Erdmann, W			Effects of simultaneous aortocaval occlusion on oxygen consumption in patients	CLINICAL PHYSIOLOGY AND FUNCTIONAL IMAGING			English	Article						anaesthesia; aorta occlusion; arteries; closed-circuit ventilation; metabolism; oxygen consumption; veins; vena cava inferior occlusion	INFERIOR VENA-CAVA; THORACIC AORTA; ANESTHESIA; SURGERY; CHEMOTHERAPY; SATURATION; RESPONSES; EXERCISE	The effects of simultaneous occlusion of the thoracic aorta and inferior vena cava on oxygen consumption ((V) over dot O-2) have not yet been reported in humans. Ten patients (all ASA II) needed such simultaneous occlusion to allow hypoxic abdominal perfusion in the treatment of pancreatic cancer. With the development of the PhysioFlex(R) anaesthesia machine for closed-circuit anaesthesia, intra-…	Univ Med Ctr Rotterdam, Erasmus MC, Dept Anesthesiol, Rotterdam, Netherlands; Univ Med Ctr Rotterdam, Erasmus MC, Dept Surg Oncol, Rotterdam, Netherlands		Hofland, J (通讯作者)，Univ Amsterdam, Acad Med Ctr, Dept Anaesthesiol, POB 22660, NL-1100 DD Amsterdam, Netherlands.		van Eijck, casper/K-5983-2019; Hofland, Jan/Q-3542-2016; Van Eijck, Casper/ABD-1655-2020	Hofland, Jan/0000-0001-8241-7069;				Aigner KR, 1993, REG CANC TREAT S1, V6, P3; BAUM JA, 2001, LOW FLOW ANAESTHESIA, P111; BAUM JA, 2001, LOW FLOW ANAESTHESIA, P269; Berkenstadt H, 1998, J CLIN ANESTH, V10, P636, DOI 10.1016/S0952-8180(98)00100-7; Cicoira M, 2001, J AM COLL CARDIOL, V37, P2080, DOI 10.1016/S0735-1097(01)01306-7; Davis SN, 2000, J CLIN ENDOCR METAB, V85, P224, DOI 10.1210/jc.85.1.224; ERDMANN W, 1992, ADV EXP MED BI…	31	1	1	0	2	BLACKWELL PUBLISHING LTD	OXFORD	9600 GARSINGTON RD, OXFORD OX4 2DG, OXON, ENGLAND	1475-0961			CLIN PHYSIOL FUNCT I	Clin. Physiol. Funct. Imaging	SEP	2003	23	5
J	Tella, SH; Rendell, MS				Tella, Sri Harsha; Rendell, Marc S.			DPP-4 inhibitors: focus on safety	EXPERT OPINION ON DRUG SAFETY			English	Review						alogliptin; dipeptidyl peptidase-4 inhibitors; glucagon-like polypeptide-1; linagliptin; saxagliptin; sitagliptin; vildagliptin	DIPEPTIDYL-PEPTIDASE-IV; TYPE-2 DIABETES-MELLITUS; DEPENDENT INSULINOTROPIC POLYPEPTIDE; GLUCAGON-LIKE PEPTIDE-1; STEADY-STATE PHARMACOKINETICS; IMPROVES CARDIAC-FUNCTION; DRUG-NAIVE PATIENTS; CLINICAL PHARMACOKINETICS; CARDIOVASCULAR SAFETY; DOUBLE-BLIND	Introduction: Dipeptidyl peptidase inhibitors (DPP-4-i) are highly selective inhibitors of the enzyme DPP-4. They act by increasing levels of incretin hormones, which have potent effects on insulin and glucagon release, gastric emptying, and satiety. Our goal is to review the safety issues related to DPP-4-i. Areas covered: This review is based upon a PubMed search of the literature using keyword…	[Tella, Sri Harsha; Rendell, Marc S.] Creighton Diabet Ctr, Omaha, NE 68131 USA; [Rendell, Marc S.] Assoc Diabet Investigators, Omaha, NE 68114 USA; [Tella, Sri Harsha] Creighton Univ, Dept Internal Med, Omaha, NE 68114 USA		Rendell, MS (通讯作者)，Assoc Diabet Investigators, 660 South 85th St, Omaha, NE 68114 USA.	tsh@creighton.edu; rendell@asndi.com			Bristol-Myers Squibb; Takeda; Merck; Boehringer Ingelheim; Novartis	Bristol-Myers Squibb(Bristol-Myers Squibb); Takeda(Takeda Pharmaceutical Company Ltd); Merck(Merck & Company); Boehringer Ingelheim(Boehringer Ingelheim); Novartis(Novartis)	MS Rendell has received grant funding from Bristol-Myers Squibb, Takeda, Merck, Boehringer Ingelheim and Novartis to pursue studies of each of the DPP-4 inhibitors. The authors have no other relevant affiliations or financial involvement with any organization or entity with a financial interest in or financial conflict with the subject matter or materials discussed in the manuscript. This include…	Ahren B, 2004, HORM METAB RES, V36, P867, DOI 10.1055/s-2004-826178; Ahren B, 2011, DIABETES OBES METAB, V13, P775, DOI 10.1111/j.1463-1326.2011.01414.x; Ahren B, 2010, DIABETES CARE, V33, P730, DOI 10.2337/dc09-1867; Amblee A, 2014, DRUG TODAY, V50, P277, DOI 10.1358/dot.2014.50.4.2132740; Andukuri R, 2009, DIABETES METAB SYNDR, V2, P117; [Anonymous], 2009, ADV COMM BRIEF DIC A, P22; [Anonymous]…	141	34	34	0	20	TAYLOR & FRANCIS LTD	ABINGDON	2-4 PARK SQUARE, MILTON PARK, ABINGDON OR14 4RN, OXON, ENGLAND	1474-0338	1744-764X		EXPERT OPIN DRUG SAF	Expert Opin. Drug Saf.	JAN	2015	14	1
J	Staszek, P; Weston, LA; Ciacka, K; Krasuska, U; Gniazdowska, A				Staszek, Pawel; Weston, Leslie A.; Ciacka, Katarzyna; Krasuska, Urszula; Gniazdowska, Agnieszka			L-Canavanine: How does a simple non-protein amino acid inhibit cellular function in a diverse living system?	PHYTOCHEMISTRY REVIEWS			English	Review						Arginine analogue; Plants; Toxicity	L-3,4-DIHYDROXYPHENYLALANINE L-DOPA; ANTIMETABOLITE L-CANAVANINE; TRANSFER-RNA SYNTHETASES; HUMAN PANCREATIC-CANCER; NITRIC-OXIDE SYNTHASE; ENSIFORMIS L DC; META-TYROSINE; POLYAMINE BIOSYNTHESIS; CANAVALIA-ENSIFORMIS; TOBACCO HORNWORM	L-Canavanine (CAN) is a non-protein amino acid (NPAA) possessing toxic properties in both animal and plant systems. Upon treatment, this arginine structural analogue is typically incorporated into proteins by arginyl-tRNA synthetase, leading to rapid functional disruption of such "canavanyl proteins". CAN is produced in many legumes including jack bean and lucerne (alfalfa) and is accumulated mai…	[Staszek, Pawel; Ciacka, Katarzyna; Krasuska, Urszula; Gniazdowska, Agnieszka] Warsaw Univ Life Sci SGGW, Fac Agr & Biol, Dept Plant Physiol, Nowoursynowska 159 Str, PL-02776 Warsaw, Poland; [Weston, Leslie A.] Charles Sturt Univ, Graham Ctr Agr Innovat, Wagga Wagga, NSW 2678, Australia		Krasuska, U (通讯作者)，Warsaw Univ Life Sci SGGW, Fac Agr & Biol, Dept Plant Physiol, Nowoursynowska 159 Str, PL-02776 Warsaw, Poland.	urszula_krasuska@sggw.pl	Gniazdowska, Agnieszka/AGG-1452-2022; Weston, Leslie/M-4557-2015	Staszek, Pawel/0000-0001-8532-5151; Weston, Leslie/0000-0002-1029-7982; Krasuska, Urszula/0000-0001-8373-4509; Gniazdowska, Agnieszka/0000-0003-0077-3743; Ciacka, Katarzyna/0000-0003-1485-2901	National Science Centre, Poland [2014/13/B/NZ9/02074]; Ministry of Science and Higher Education, Poland [DI2013012843]	National Science Centre, Poland(National Science Centre, Poland); Ministry of Science and Higher Education, Poland(Ministry of Science and Higher Education, Poland)	The review was supported by the Project 2014/13/B/NZ9/02074 financed by the National Science Centre, Poland awarded to AG and a Project DI2013012843 supported by the Ministry of Science and Higher Education, Poland awarded to PS. We thank Dr. S. Gurusinghe at CSU for his thorough review and comments on this manuscript.	Abd El-Gawad HM, 2001, PHARMACOL RES, V43, P257, DOI 10.1006/phrs.2000.0781; Akaogi J, 2006, AUTOIMMUN REV, V5, P429, DOI 10.1016/j.autrev.2005.12.004; ASLAM M, 1978, PLANT PHYSIOL, V62, P693, DOI 10.1104/pp.62.5.693; Bell EA, 2003, J AGR FOOD CHEM, V51, P2854, DOI 10.1021/jf020880w; BELL EA, 1978, BIOCHEM SYST ECOL, V6, P201, DOI 10.1016/0305-1978(78)90008-X; Bertin C, 2007, P NATL ACAD SCI USA,…	111	11	12	1	30	SPRINGER	DORDRECHT	VAN GODEWIJCKSTRAAT 30, 3311 GZ DORDRECHT, NETHERLANDS	1568-7767	1572-980X		PHYTOCHEM REV	Phytochem. Rev.	DEC	2017	16	6
J	Jiang, MH; Fei, J; Lan, MS; Lu, ZP; Liu, M; Fan, WW; Gao, X; Lu, DR				Jiang, M. H.; Fei, J.; Lan, M. S.; Lu, Z. P.; Liu, M.; Fan, W. W.; Gao, X.; Lu, D. R.			Hypermethylation of hepatic Gck promoter in ageing rats contributes to diabetogenic potential	DIABETOLOGIA			English	Article						ageing; diabetes; glucokinase; insulin resistance; methylation	DEPENDENT DIABETES-MELLITUS; PANCREATIC BETA-CELL; INSULIN-RESISTANCE; GLUCOKINASE GENE; LIVER GLUCOKINASE; DNA METHYLATION; GLYCOGEN-SYNTHASE; PROSTATE-CANCER; GLUCOSE; METABOLISM	Aims/hypothesis Hepatic glucokinase (GCK) is a key enzyme in glucose utilisation. Downregulation of its activity is associated with insulin resistance and type 2 diabetes mellitus. However, it is unknown whether hepatic Gck expression is influenced by age and is involved in ageing-mediated diabetes, and whether the degree of methylation of the hepatic Gck promoter is correlated with the transcrip…	[Lu, D. R.] Fudan Univ, Sch Life Sci, State Key Lab Genet Engn, Shanghai 200433, Peoples R China; Fudan Univ, Inst Biomed Sci, Shanghai 200433, Peoples R China; [Lan, M. S.] Childrens Hosp, Res Inst Children, Dept Pediat, LSUHSC, New Orleans, LA USA; [Liu, M.; Gao, X.] Fudan Univ, Zhongshan Hosp, Dept Endocrinol, Shanghai 200433, Peoples R China		Lu, DR (通讯作者)，Fudan Univ, Sch Life Sci, State Key Lab Genet Engn, 220 Handan Rd, Shanghai 200433, Peoples R China.	drlu@fudan.edu.cn	Lu, Zhipeng/E-1736-2017; Lan, Michael/CAF-1839-2022; Anthropology, MOE KeyLab Fudan/A-9454-2010	Lu, Zhipeng/0000-0001-5124-7546;				ADELMAN RC, 1970, J BIOL CHEM, V245, P1032; Agius L, 1996, J BIOL CHEM, V271, P30479, DOI 10.1074/jbc.271.48.30479; ANTONSSON BE, 1987, CANCER RES, V47, P3672; Bogdarina I, 2004, LIFE SCI, V74, P1407, DOI 10.1016/j.lfs.2003.08.017; BONTEMPS F, 1978, BIOCHEM J, V174, P603, DOI 10.1042/bj1740603; BOSSARD P, 1993, EUR J BIOCHEM, V215, P883, DOI 10.1111/j.1432-1033.1993.tb18106.x; Burns N, 2007, DIAB…	50	61	64	0	17	SPRINGER	NEW YORK	233 SPRING ST, NEW YORK, NY 10013 USA	0012-186X	1432-0428		DIABETOLOGIA	Diabetologia	AUG	2008	51	8
J	Filippatos, TD; Derdemezis, CS; Gazi, IF; Nakou, ES; Mikhailidis, DP; Elisaf, MS				Filippatos, Theodosios D.; Derdemezis, Christos S.; Gazi, Irene F.; Nakou, Eleni S.; Mikhailidis, Dimitri P.; Elisaf, Moses S.			Orlistat-associated adverse effects and drug interactions - A critical review	DRUG SAFETY			English	Review							CARDIOVASCULAR RISK-FACTORS; RANDOMIZED CONTROLLED-TRIAL; LIPASE INHIBITOR ORLISTAT; PLACEBO-CONTROLLED TRIAL; FATTY-ACID SYNTHASE; INDUCED WEIGHT-LOSS; BLOOD CYCLOSPORINE CONCENTRATION; TYPE-2 DIABETIC-PATIENTS; OBESE-PATIENTS; HEALTHY-VOLUNTEERS	Orlistat, an anti-obesity drug, is a potent and specific inhibitor of intestinal lipases. In light of the recent US FDA approval of the over-the-counter sale of orlistat (60 mg three times daily), clinicians need to be aware that its use may be associated with less well known, but sometimes clinically relevant, adverse effects. More specifically, the use of orlistat has been associated with sever…	[Filippatos, Theodosios D.; Derdemezis, Christos S.; Gazi, Irene F.; Nakou, Eleni S.; Elisaf, Moses S.] Univ Ioannina, Sch Med, Dept Internal Med, GR-45110 Ioannina, Greece; [Mikhailidis, Dimitri P.] Royal Free Hosp, Dept Clin Biochem Vasc Dis Prevent Clin, London NW3 2QG, England		Elisaf, MS (通讯作者)，Univ Ioannina, Sch Med, Dept Internal Med, GR-45110 Ioannina, Greece.	egepi@cc.uoi.gr	Filippatos, Theodosios/AAS-6762-2020; Mikhailidis, Dimitri P/A-1869-2013; Filippatos, Theodosios/I-6016-2016; Derdemezis, Christos/AAA-2612-2019	Filippatos, Theodosios/0000-0002-1713-0923; Mikhailidis, Dimitri P/0000-0002-9566-2263; Filippatos, Theodosios/0000-0002-1713-0923; ELISAF, MOSES/0000-0003-0505-078X				Acharya NV, 2006, INT J OBESITY, V30, P1645, DOI 10.1038/sj.ijo.0803323; Asberg A, 2003, DRUGS, V63, P367; Athyros VG, 2006, CURR MED RES OPIN, V22, P873, DOI 10.1185/030079906X104696; Avenell A, 2004, HEALTH TECHNOL ASSES, V8, P1; Azar ST, 2001, DIABETES CARE, V24, P602, DOI 10.2337/diacare.24.3.602; Bakris G, 2002, J HYPERTENS, V20, P2257, DOI 10.1097/00004872-200211000-00026; Barbaro Daniele, …	136	206	217	3	39	ADIS INT LTD	NORTHCOTE	5 THE WAREHOUSE WAY, NORTHCOTE 0627, AUCKLAND, NEW ZEALAND	0114-5916	1179-1942		DRUG SAFETY	Drug Saf.		2008	31	1
J	Daher, B; Parks, SK; Durivault, J; Cormerais, Y; Baidarjad, H; Tambutte, E; Pouyssegur, J; Vucetic, M				Daher, Boutaina; Parks, Scott K.; Durivault, Jerome; Cormerais, Yann; Baidarjad, Hanane; Tambutte, Eric; Pouyssegur, Jacques; Vucetic, Milica			Genetic Ablation of the Cystine Transporter xCT in PDAC Cells Inhibits mTORC1, Growth, Survival, and Tumor Formation via Nutrient and Oxidative Stresses	CANCER RESEARCH			English	Article							CANCER; MECHANISMS; FERROPTOSIS; DEATH; SULFASALAZINE; GLUTATHIONE; METABOLISM; RELEVANCE; EFFICACY; PROTEIN	Although chemoresistance remains a primary challenge in the treatment of pancreatic ductal adenocarcinoma (PDAC), exploiting oxidative stress might offer novel therapeutic clues. Here we explored the potential of targeting cystine/glutamate exchanger (SLC7A11/xCT), which contributes to the maintenance of intracellular glutathione (GSH). Genomic disruption of xCT via CRISPR-Cas9 was achieved in tw…	[Daher, Boutaina; Parks, Scott K.; Durivault, Jerome; Cormerais, Yann; Baidarjad, Hanane; Pouyssegur, Jacques; Vucetic, Milica] Ctr Sci Monaco, Med Biol Dept, 8 Quai Antoine 1er, MC-98000 Monaco, Monaco; [Tambutte, Eric] Ctr Sci Monaco, Marine Biol Dept, Monaco, Monaco; [Pouyssegur, Jacques] Univ Cote Azur, INSERM, CNRS, Ctr A Lacassagne,Inst Res Canc & Aging IRCAN, Nice, France; [Cormerais, Yann…		Vucetic, M (通讯作者)，Ctr Sci Monaco, Med Biol Dept, 8 Quai Antoine 1er, MC-98000 Monaco, Monaco.; Pouyssegur, J (通讯作者)，Univ Cote Azur, IRCAN, 33 Ave Valombrose, F-06189 Nice, France.	jacques.pouyssegur@unice.fr; milica@centrescientifique.mc		BAIDARJAD, Hanane/0000-0002-2784-1403; Durivault, Jerome/0000-0002-8228-2915; CORMERAIS, Yann/0000-0003-4913-0327	government of Monaco; "Le Groupement des Entreprises Monegasques dans la Lutte contre le cancer" (GEMLUC); University Cote d'Azur, Nice, France; Centre A. Lacassagne, Nice, France	government of Monaco; "Le Groupement des Entreprises Monegasques dans la Lutte contre le cancer" (GEMLUC); University Cote d'Azur, Nice, France; Centre A. Lacassagne, Nice, France	This work was supported by the government of Monaco, including thesis (B. Daher) and postdoctoral (S.K. Parks) fellowships, and by "Le Groupement des Entreprises Monegasques dans la Lutte contre le cancer" (GEMLUC) including post-doctoral fellowships (Y. Cormerais and M. Vucetic). This project has also been, in part, supported by the University Cote d'Azur and Centre A. Lacassagne, Nice, France.	Balendiran GK, 2004, CELL BIOCHEM FUNCT, V22, P343, DOI 10.1002/cbf.1149; Bannai S, 1992, Hum Cell, V5, P292; BANNAI S, 1980, J BIOL CHEM, V255, P2372; Barretina J, 2012, NATURE, V483, P603, DOI 10.1038/nature11003; Bhutia YD, 2015, CANCER RES, V75, P1782, DOI 10.1158/0008-5472.CAN-14-3745; Bilton R, 2005, J BIOL CHEM, V280, P31132, DOI 10.1074/jbc.M504482200; BRIGHAM MP, 1960, J CLIN INVEST, V39…	47	90	96	8	27	AMER ASSOC CANCER RESEARCH	PHILADELPHIA	615 CHESTNUT ST, 17TH FLOOR, PHILADELPHIA, PA 19106-4404 USA	0008-5472	1538-7445		CANCER RES	Cancer Res.	AUG 1	2019	79	15
J	Albrecht, J; Exner, S; Grotzinger, C; Prasad, S; Konietschke, F; Beindorff, N; Kuhl, AA; Prasad, V; Brenner, W; Koziolek, EJ				Albrecht, Jakob; Exner, Samantha; Groetzinger, Carsten; Prasad, Sonal; Konietschke, Frank; Beindorff, Nicola; Kuhl, Anja A.; Prasad, Vikas; Brenner, Winfried; Koziolek, Eva J.			Multimodal Imaging of 2-Cycle PRRT with Lu-177-DOTA-JR11 and Lu-177-DOTATOC in an Orthotopic Neuroendocrine Xenograft Tumor Mouse Model	JOURNAL OF NUCLEAR MEDICINE			English	Article						Lu-177-DOTA-JR11; multimodal imaging; PET/MRI; somatostatin receptor antagonist; peptide receptor radionuclide therapy; SPECT/CT	SOMATOSTATIN RECEPTOR ANTAGONISTS; CONSENSUS GUIDELINES UPDATE; RADIONUCLIDE THERAPY; LONGITUDINAL DATA; AGONIST; MANAGEMENT	Peptide receptor radionuclide therapy (PRRT) using radiolabeled somatostatin receptor (SSTR) analogs is a common approach in advanced neuroendocrine neoplasms. Recently, SSTR antagonists have shown promising results for imaging and therapy due to a higher number of binding sites than in commonly used agonists. We evaluated PRRT with SSTR agonist Lu-177-DOTATOC and antagonist Lu-177-DOTA-JR11 long…	[Albrecht, Jakob; Prasad, Sonal; Prasad, Vikas; Brenner, Winfried; Koziolek, Eva J.] Charit Univ Med Berlin, Dept Nucl Med, Berlin, Germany; [Groetzinger, Carsten; Brenner, Winfried; Koziolek, Eva J.] German Canc Consortium, Berlin, Germany; [Albrecht, Jakob; Koziolek, Eva J.] German Canc Res Ctr, Heidelberg, Germany; [Exner, Samantha; Groetzinger, Carsten] Charite Univ Med Berlin, Dept Hepatol &…		Brenner, W (通讯作者)，Charit Univ Med Berlin, Augustenburger Pl 1, D-13353 Berlin, Germany.	winfried.brenner@charite.de	Prasad, Vikas/AAE-6991-2020; Grötzinger, Carsten/B-6938-2008	Prasad, Vikas/0000-0003-2010-4117; Grötzinger, Carsten/0000-0001-9872-3087; Konietschke, Frank/0000-0002-5674-2076; Beindorff, Nicola/0000-0001-9126-3356; Prasad, Sonal/0000-0002-9126-855X; Kuhl, Anja/0000-0003-2293-5387; Brenner, Winfried/0000-0003-2478-6004	Technologiestiftung Berlin (TSB); Deutsche Forschungsgemeinschaft (DFG) [INST 335/454-1 FUGG]; [SFB1340 TPB06]	Technologiestiftung Berlin (TSB); Deutsche Forschungsgemeinschaft (DFG)(German Research Foundation (DFG));	This work was supported in part by Technologiestiftung Berlin (TSB) for NanoSPECT/CT Plus use, by Deutsche Forschungsgemeinschaft (DFG) for nanoScan PET/MRI (INST 335/454-1 FUGG) use, and by SFB1340 TPB06 to Anja Kuhl. No other potential conflict of interest relevant to this article was reported.	Albrecht J, 2019, EJNMMI RES, V9, DOI 10.1186/s13550-019-0489-6; Baum RP, 2016, THERANOSTICS, V6, P501, DOI 10.7150/thno.13702; Beykan S, 2019, CONTRAST MEDIA MOL I, V2019, DOI 10.1155/2019/6438196; Beykan S, 2016, EJNMMI RES, V6, DOI 10.1186/s13550-016-0204-9; Champion C, 2008, J NUCL MED, V49, P151, DOI 10.2967/jnumed.107.045179; Dalm SU, 2016, J NUCL MED, V57, P260, DOI 10.2967/jnumed.115.1670…	25	1	1	1	10	SOC NUCLEAR MEDICINE INC	RESTON	1850 SAMUEL MORSE DR, RESTON, VA 20190-5316 USA	0161-5505	1535-5667		J NUCL MED	J. Nucl. Med.	MAR 1	2021	62	3
J	Ye, WR; Zheng, YJ; Zhang, SS; Yan, L; Cheng, H; Wu, MC				Ye, Weiran; Zheng, Yijia; Zhang, Shanshan; Yan, Li; Cheng, Hua; Wu, Muchao			Oxamate Improves Glycemic Control and Insulin Sensitivity via Inhibition of Tissue Lactate Production in db/db Mice	PLOS ONE			English	Article							DEPENDENT DIABETES-MELLITUS; BETA-CELL; PYRUVATE-CARBOXYLASE; SKELETAL-MUSCLE; GENE REPRESSION; BREAST-CANCER; IN-VIVO; RESISTANCE; METABOLISM; DEHYDROGENASE	Oxamate (OXA) is a pyruvate analogue that directly inhibits the lactate dehydrogenase (LDH)-catalyzed conversion process of pyruvate into lactate. Earlier and recent studies have shown elevated blood lactate levels among insulin-resistant and type 2 diabetes subjects and that blood lactate levels independently predicted the development of incident diabetes. To explore the potential of OXA in the …	[Ye, Weiran; Zheng, Yijia; Zhang, Shanshan; Yan, Li; Cheng, Hua; Wu, Muchao] Sun Yat Sen Univ, Sun Yat Sen Mem Hosp, Dept Endocrinol, Guangzhou 510275, Guangdong, Peoples R China		Wu, MC (通讯作者)，Sun Yat Sen Univ, Sun Yat Sen Mem Hosp, Dept Endocrinol, Guangzhou 510275, Guangdong, Peoples R China.	wmcsums@sina.com						Agrawal NK, 2014, WORLD J DIABETES, V5, P697, DOI 10.4239/wjd.v5.i5.697; Bensellam M, 2009, DIABETOLOGIA, V52, P463, DOI 10.1007/s00125-008-1245-z; CHEN YDI, 1993, DIABETES METAB, V19, P348; Choi CS, 2002, AM J PHYSIOL-ENDOC M, V283, pE233, DOI 10.1152/ajpendo.00557.2001; CONSOLI A, 1990, J CLIN INVEST, V86, P2038, DOI 10.1172/JCI114940; Crawford SO, 2010, INT J EPIDEMIOL, V39, P1647, DOI 10.1093…	51	29	30	1	12	PUBLIC LIBRARY SCIENCE	SAN FRANCISCO	1160 BATTERY STREET, STE 100, SAN FRANCISCO, CA 94111 USA	1932-6203			PLOS ONE	PLoS One	MAR 3	2016	11	3
J	Olivera-Severo, D; Wassermann, GE; Carlini, CR				Olivera-Severo, D.; Wassermann, G. E.; Carlini, C. R.			Ureases display biological effects independent of enzymatic activity. Is there a connection to diseases caused by urease-producing bacteria?	BRAZILIAN JOURNAL OF MEDICAL AND BIOLOGICAL RESEARCH			English	Article						urease; canatoxin; Helicobacter pylori; inflammation; neutrophils; eicosanoids	HELICOBACTER-PYLORI UREASE; JACK BEAN SEEDS; NITRIC-OXIDE SYNTHASE; CANAVALIA-ENSIFORMIS; TOXIC PROTEIN; HUMAN NEUTROPHILS; INSECTICIDAL PROPERTIES; PROTEOLYTIC ACTIVATION; CONVULSANT PROTEIN; CIRCULATING LEVELS	Ureases are enzymes from plants, fungi and bacteria that catalyze the hydrolysis of urea to form ammonia and carbon dioxide. While fungal and plant ureases are homo-oligomers of 90-kDa subunits, bacterial ureases are multimers of two or three subunit complexes. We showed that some isoforms of jack bean urease, canatoxin and the classical urease, bind to glycoconjugates and induce platelet aggrega…	UFRGS, Dept Biofis, Inst Biociencias, BR-91501970 Porto Alegre, RS, Brazil; UFRGS, Ctr Biotecnol, Programa Posgrad & Biol Celular & Mol, BR-91501970 Porto Alegre, RS, Brazil		Carlini, CR (通讯作者)，UFRGS, Dept Biofis, Inst Biociencias, BR-91501970 Porto Alegre, RS, Brazil.	ccarlini@ufrgs.br	Olivera-Severo, Deiber/U-2730-2019; da Silva Carlini, Celia Regina Ribeiro/H-4017-2011	da Silva Carlini, Celia Regina Ribeiro/0000-0002-7027-2445				ALVES EW, 1992, TOXICON, V30, P1411, DOI 10.1016/0041-0101(92)90516-8; BARJAFIDALGO C, 1992, INFLAMMATION, V16, P1, DOI 10.1007/BF00917510; BARJAFIDALGO C, 1991, TOXICON, V29, P453, DOI 10.1016/0041-0101(91)90019-N; BARJAFIDALGO C, 1991, ENDOCRINOLOGY, V128, P675, DOI 10.1210/endo-128-2-675; Benini S, 1996, SOIL BIOL BIOCHEM, V28, P819, DOI 10.1016/0038-0717(96)00017-X; BENJAMIN CF, 1992, TOXICON…	60	35	38	0	10	ASSOC BRAS DIVULG CIENTIFICA	SAO PAULO	FACULDADE MEDICINA, SALA 21, 14049 RIBEIRAO PRETO, SAO PAULO, BRAZIL	0100-879X			BRAZ J MED BIOL RES	Brazilian J. Med. Biol. Res.	JUL	2006	39	7
J	Wigmore, SJ; Fearon, KCH; Ross, JA				Wigmore, SJ; Fearon, KCH; Ross, JA			Modulation of human hepatocyte acute phase protein production in vitro by n-3 and n-6 polyunsaturated fatty acids	ANNALS OF SURGERY			English	Article							TUMOR-NECROSIS-FACTOR; EICOSAPENTAENOIC ACID; FISH-OIL; RHEUMATOID-ARTHRITIS; PANCREATIC-CANCER; GENE-EXPRESSION; FACTOR-ALPHA; SUPPLEMENTATION; INTERLEUKIN-1; INVIVO	Objective The authors investigate the role of a variety of essential polyunsaturated fatty acids on the spontaneous and interleukin-6 stimulated production of acute phase proteins by isolated human hepatocytes. Summary Background Data The altered production of acute phase proteins by the liver is one of the principal effects of the systemic inflammatory response in human disease. It has been show…	UNIV EDINBURGH,ROYAL INFIRM,DEPT SURG,EDINBURGH EH3 9YW,MIDLOTHIAN,SCOTLAND				Wigmore, Stephen/AAF-3562-2019	Wigmore, Stephen/0000-0002-3614-8002				AKIRA S, 1992, IMMUNOL REV, V127, P25, DOI 10.1111/j.1600-065X.1992.tb01407.x; BECK SA, 1991, CANCER RES, V51, P6089; BEGIN ME, 1988, J NATL CANCER I, V80, P188, DOI 10.1093/jnci/80.3.188; Clamp A. G., 1994, Proceedings of the Nutrition Society, V53, p184A; Clamp A. G., 1994, Proceedings of the Nutrition Society, V53, p180A; CLAMP AG, 1994, P NUTR SOC, V53, pA35; COOPER AL, 1993, CLIN NUTR, V12, …	36	30	31	0	1	LIPPINCOTT-RAVEN PUBL	PHILADELPHIA	227 EAST WASHINGTON SQ, PHILADELPHIA, PA 19106	0003-4932			ANN SURG	Ann. Surg.	JAN	1997	225	1
J	Good, RA; Verjee, T				Good, RA; Verjee, T			Historical and current perspectives on bone marrow transplantation for prevention and treatment of immunodeficiencies and autoimmunities	BIOLOGY OF BLOOD AND MARROW TRANSPLANTATION			English	Review							X-LINKED IMMUNODEFICIENCY; UMBILICAL-CORD BLOOD; RAPIDLY PROGRESSIVE GLOMERULONEPHRITIS; CORONARY VASCULAR-DISEASE; PORTAL VENOUS INJECTION; NONOBESE DIABETIC MICE; HEMATOPOIETIC STEM; CD40 LIGAND; GENE-THERAPY; IMMUNOLOGICAL RECONSTITUTION	Primary immunodeficiency diseases often fully meet the definition of "experiments of nature." Much of the expanding understanding of the lymphoid systems and immunologic functions generated in recent years has been derived from studying patients with primary, generally genetically determined immunodeficiency diseases, as well as other relatively rare secondary immunodeficiency diseases. Increasin…	Univ S Florida, All Childrens Hosp, St Petersburg, FL 33701 USA		Good, RA (通讯作者)，Univ S Florida, All Childrens Hosp, 801 6th St S, St Petersburg, FL 33701 USA.	goodr@allkids.org			NATIONAL INSTITUTE ON AGING [R37AG005628, R01AG005628] Funding Source: NIH RePORTER; NIA NIH HHS [AGO5628-16] Funding Source: Medline	NATIONAL INSTITUTE ON AGING(United States Department of Health & Human ServicesNational Institutes of Health (NIH) - USANIH National Institute on Aging (NIA)); NIA NIH HHS(United States Department of Health & Human ServicesNational Institutes of Health (NIH) - USANIH National Institute on Aging (NIA))		ALEXANDER JW, 1996, P INT S TOL IND, P1; ALLEN RC, 1993, SCIENCE, V259, P990, DOI 10.1126/science.7679801; ANDERSON WF, 1984, SCIENCE, V226, P401, DOI 10.1126/science.6093246; ARUFFO A, 1993, CELL, V72, P291, DOI 10.1016/0092-8674(93)90668-G; AUGUST CS, 1968, LANCET, V2, P1210; Bach FH, 1997, NAT MED, V3, P196, DOI 10.1038/nm0297-196; BEARD LJ, 1980, ACTA PAEDIATR SCAND, V69, P403, DOI 10.1111/j.…	136	16	20	0	5	ELSEVIER SCIENCE INC	NEW YORK	STE 800, 230 PARK AVE, NEW YORK, NY 10169 USA	1083-8791	1523-6536		BIOL BLOOD MARROW TR	Biol. Blood Marrow Transplant.		2001	7	3
S	Kato, Y; Kawamoto, T; Fujimoto, K; Noshiro, M		Taneja, R		Kato, Yukio; Kawamoto, Takeshi; Fujimoto, Katsumi; Noshiro, Mitsuhide			DEC1/STRA13/SHARP2 and DEC2/SHARP1 Coordinate Physiological Processes, Including Circadian Rhythms in Response to Environmental Stimuli	BHLH TRANSCRIPTION FACTORS IN DEVELOPMENT AND DISEASE	Current Topics in Developmental Biology		English	Review; Book Chapter							HELIX TRANSCRIPTION FACTOR; FACTOR DEC2; E-BOX; GENE-EXPRESSION; TGF-BETA; ADIPOGENIC DIFFERENTIATION; REPRESSES TRANSCRIPTION; CELL-DIFFERENTIATION; PERIPHERAL-TISSUES; PANCREATIC-CANCER	Daily physiological and behavioral rhythms are regulated by endogenous circadian molecular clocks. Clock proteins DEC1 (BHLHe40) and DEC2 (BHLHe41) belong to the basic helix-loop-helix protein superfamily, which contains other clock proteins CLOCK and BMAL1. DEC1 and DEC2 are induced by CLOCK:BMAL1 heterodimer via the CACGTG E-box in the promoter and, thereafter, suppress their own expression by …	[Kato, Yukio; Kawamoto, Takeshi; Fujimoto, Katsumi; Noshiro, Mitsuhide] Hiroshima Univ, Inst Biomed & Hlth Sci, Dept Dent & Med Biochem, Hiroshima, Japan		Kato, Y (通讯作者)，Hiroshima Univ, Inst Biomed & Hlth Sci, Dept Dent & Med Biochem, Hiroshima, Japan.	ykato@hiroshima-u.ac.jp	, 河本健/D-7938-2015	, 河本健/0000-0003-3337-1775				Albrecht U, 2012, NEURON, V74, P246, DOI 10.1016/j.neuron.2012.04.006; Alvarez JD, 2002, NATURE, V419, P798, DOI 10.1038/419798a; Azmi S, 2004, J BIOL CHEM, V279, P52643, DOI 10.1074/jbc.M409188200; Azmi S, 2003, J BIOL CHEM, V278, P20098, DOI 10.1074/jbc.M210427200; Azmi S, 2002, MECH DEVELOP, V114, P181, DOI 10.1016/S0925-4773(02)00049-7; Baba K, 2008, EUR J NEUROSCI, V27, P909, DOI 10.1111/j.1…	118	56	58	2	29	ELSEVIER ACADEMIC PRESS INC	SAN DIEGO	525 B STREET, SUITE 1900, SAN DIEGO, CA 92101-4495 USA	0070-2153		978-0-12-405943-6	CURR TOP DEV BIOL	Curr. Top. Dev. Biol.		2014	110
J	Majumdar, ID; Weber, HC				Majumdar, Ishita D.; Weber, Horst C.			Biology and pharmacology of bombesin receptor subtype-3	CURRENT OPINION IN ENDOCRINOLOGY DIABETES AND OBESITY			English	Review						bombesin receptor subtype-3; bombesin-like peptides; energy homeostasis; mammalian bombesin receptors; obesity; synthetic BRS-3 agonist; type 2 diabetes mellitus	GASTRIN-RELEASING-PEPTIDE; HUMAN ORPHAN RECEPTOR; LUNG-CANCER CELLS; BRONCHIAL EPITHELIAL-CELLS; SPINAL-CORD; SUBTYPE-3-DEFICIENT MICE; MOLECULAR-BASIS; ITCH SENSATION; DISEASE STATES; BRS-3 AGONISTS	Purpose of review This review summarizes the results of recent studies regarding the biology and pharmacology of novel synthetic agonists and antagonists of the bombesin receptor subtype-3 (BRS-3). Recent findings All three mammalian bombesin receptors including gastrin-releasing peptide receptor, the neuromedin B receptor, and the BRS-3 have been shown to regulate energy balance and appetite and…	[Majumdar, Ishita D.; Weber, Horst C.] Boston Univ, Sch Med, Gastroenterol Sect, Boston, MA 02118 USA; [Weber, Horst C.] Boston Univ, Sch Med, Dept Pathol & Lab Med, Boston, MA 02118 USA		Weber, HC (通讯作者)，Boston Univ, Sch Med, Gastroenterol Sect, 650 Albany St,EBRC Room 515, Boston, MA 02118 USA.	christian.weber@bmc.org			NIH [DK46200]; NATIONAL INSTITUTE OF DIABETES AND DIGESTIVE AND KIDNEY DISEASES [P30DK046200] Funding Source: NIH RePORTER	NIH(United States Department of Health & Human ServicesNational Institutes of Health (NIH) - USA); NATIONAL INSTITUTE OF DIABETES AND DIGESTIVE AND KIDNEY DISEASES(United States Department of Health & Human ServicesNational Institutes of Health (NIH) - USANIH National Institute of Diabetes & Digestive & Kidney Diseases (NIDDK))	Dr Weber is supported in part by NIH grant DK46200.	Boyle RG, 2005, J PEPT SCI, V11, P136, DOI 10.1002/psc.599; Carlton DL, 2008, BIOORG MED CHEM LETT, V18, P5451, DOI 10.1016/j.bmcl.2008.09.033; Coll AP, 2010, CELL METAB, V11, P95, DOI 10.1016/j.cmet.2010.01.006; FATHI Z, 1993, J BIOL CHEM, V268, P5979; Fathi Z, 1996, J CELL BIOCHEM, P237; Feng Y, 2011, ENDOCRINOLOGY, V152, P4106, DOI 10.1210/en.2011-1440; Fleischmann A, 2000, LAB INVEST, V80, P1…	68	21	21	0	13	LIPPINCOTT WILLIAMS & WILKINS	PHILADELPHIA	530 WALNUT ST, PHILADELPHIA, PA 19106-3621 USA	1752-296X			CURR OPIN ENDOCRINOL	Curr. Opin. Endocrinol. Diabetes Obes.	FEB	2012	19	1
J	Kanjanapan, Y; Day, D; Butler, MO; Wang, L; Joshua, AM; Hogg, D; Leighl, NB; Razak, ARA; Hansen, AR; Boujos, S; Chappell, M; Chow, K; Sherwin, B; Stayner, LA; Soultani, L; Zambrana, A; Siu, LL; Bedard, PL; Spreafico, A				Kanjanapan, Y.; Day, D.; Butler, M. O.; Wang, L.; Joshua, A. M.; Hogg, D.; Leighl, N. B.; Razak, A. R. Abdul; Hansen, A. R.; Boujos, S.; Chappell, M.; Chow, K.; Sherwin, B.; Stayner, L. -A.; Soultani, L.; Zambrana, A.; Siu, L. L.; Bedard, P. L.; Spreafico, A.			Delayed immune-related adverse events in assessment for dose-limiting toxicity in early phase immunotherapy trials	EUROPEAN JOURNAL OF CANCER			English	Article						Immunotherapy; Adverse events; Toxicities; DLT; Early phase; Immunotherapy; Toxicity; Dose limiting; Immune-related adverse events	MONOCLONAL-ANTIBODY; COMBINED NIVOLUMAB; ANTITUMOR-ACTIVITY; STAGE-III; MELANOMA; IPILIMUMAB; SURVIVAL; SAFETY; CANCER; PEMBROLIZUMAB	Background: Immunotherapy (IO) agents can cause late-onset immune-related adverse events (irAEs). In phase I trials, observation for dose-limiting toxicities (DLTs) is typically limited to the first cycle. The incidence of delayed-onset DLTs and their potential impact on dose determination have not been fully elucidated. Patients and methods: Consecutive patients enrolled in early phase IO trials…	[Kanjanapan, Y.; Day, D.; Butler, M. O.; Joshua, A. M.; Hogg, D.; Leighl, N. B.; Razak, A. R. Abdul; Hansen, A. R.; Chappell, M.; Sherwin, B.; Zambrana, A.; Siu, L. L.; Bedard, P. L.; Spreafico, A.] Univ Hlth Network, Div Med Oncol & Hematol, Princess Margaret Canc Ctr, Toronto, ON, Canada; [Kanjanapan, Y.; Day, D.; Butler, M. O.; Joshua, A. M.; Hogg, D.; Leighl, N. B.; Razak, A. R. Abdul; Hansen…		Spreafico, A (通讯作者)，Princess Margaret Canc Ctr, Div Med Oncol & Hematol, 7-621,700 Univ Ave, Toronto, ON M5G 1Z5, Canada.	anna.spreafico@uhn.ca	Spreafico, Anna/AHD-6430-2022; Kanjanapan, Yada/AAB-4007-2021; Razak, Albiruni Abdul/C-4608-2015; Spreafico, Anna/AFV-8984-2022	Spreafico, Anna/0000-0002-3034-3042; Kanjanapan, Yada/0000-0002-9807-8695; Razak, Albiruni Abdul/0000-0001-7657-9950; Spreafico, Anna/0000-0002-3034-3042; Hansen, Aaron/0000-0002-2363-8707; Butler, Marcus/0000-0002-9840-7057; Bedard, Philippe/0000-0002-6771-2999; Joshua, Anthony/0000-0001-5159-4580				Antonia S, 2016, LANCET ONCOL, V17, P299, DOI 10.1016/S1470-2045(15)00544-6; Atkins MB, 2018, CLIN CANCER RES, V24, P1805, DOI 10.1158/1078-0432.CCR-17-3436; Attia P, 2005, J CLIN ONCOL, V23, P6043, DOI 10.1200/JCO.2005.06.205; Beck KE, 2006, J CLIN ONCOL, V24, P2283, DOI 10.1200/JCO.2005.04.5716; Camacho LH, 2009, J CLIN ONCOL, V27, P1075, DOI 10.1200/JCO.2008.19.2435; Downey SG, 2007, CLIN CANC…	23	26	27	1	6	ELSEVIER SCI LTD	OXFORD	THE BOULEVARD, LANGFORD LANE, KIDLINGTON, OXFORD OX5 1GB, OXON, ENGLAND	0959-8049	1879-0852		EUR J CANCER	Eur. J. Cancer	JAN	2019	107
J	Lips, P				Lips, P.			Vitamin D physiology	PROGRESS IN BIOPHYSICS & MOLECULAR BIOLOGY			English	Article; Proceedings Paper	Workshop of the International-Commission-on-Non-Ionizing Radiation-Protection	OCT 17-18, 2005	Munich, GERMANY	Int Commission Non-Ionizing Radiat Protect		vitamin D deficiency; bone mineralization; auto-immune disease; vitamin D; genomic and non-genomic effects; vitamin D-dependent rickets; vitamin D receptor	HYPOVITAMINOSIS-D; SECONDARY HYPERPARATHYROIDISM; AMSTERDAM LASA; D DEFICIENCY; CALCIUM	Vitamin D3 is synthesized in the skin during summer under the influence of ultraviolet light of the sun, or it is obtained from food, especially fatty fish. After hydroxylation in the liver into 25-hydroxyvitamin D (25(OH)D) and kidney into 1,25-dihydroxyvitamin D (1,25(OH)2D), the active metabolite can enter the cell, bind to the vitamin D-receptor and subsequently to a responsive gene such as t…	Vrije Univ Amsterdam, Med Ctr, Dept Endocrinol, NL-1007 MB Amsterdam, Netherlands		Lips, P (通讯作者)，Vrije Univ Amsterdam, Med Ctr, Dept Endocrinol, POB 7057, NL-1007 MB Amsterdam, Netherlands.	p.lips@vumc.nl						Bischoff-Ferrari HA, 2004, AM J CLIN NUTR, V80, P752; Bischoff-Ferrari HA, 2004, J BONE MINER RES, V19, P265, DOI 10.1359/jbmr.2004.19.2.265; Chiu KC, 2004, AM J CLIN NUTR, V79, P820; Feldman D, 2005, VITAMIN D: VOLS 1 AND 2, 2ND EDITION, P1; Gannage-Yared MH, 2000, J BONE MINER RES, V15, P1856, DOI 10.1359/jbmr.2000.15.9.1856; Grootjans-Geerts I, 2001, Ned Tijdschr Geneeskd, V145, P2057; HOLICK …	16	763	796	5	197	PERGAMON-ELSEVIER SCIENCE LTD	OXFORD	THE BOULEVARD, LANGFORD LANE, KIDLINGTON, OXFORD OX5 1GB, ENGLAND	0079-6107			PROG BIOPHYS MOL BIO	Prog. Biophys. Mol. Biol.	SEP	2006	92	1
J	Espartero, LJL; Yamada, M; Ford, J; Owens, G; Prow, T; Juhasz, A				Espartero, Lore Jane L.; Yamada, Miko; Ford, Judith; Owens, Gary; Prow, Tarl; Juhasz, Albert			Health-related toxicity of emerging per- and polyfluoroalkyl substances: Comparison to legacy PFOS and PFOA	ENVIRONMENTAL RESEARCH			English	Review						Health effects; Human health; Per; and polyfluoroalkyl substances; PFAS; Toxicity	PERFLUOROOCTANOIC ACID PFOA; ACTIVATED RECEPTOR-ALPHA; PERFLUOROALKYL SUBSTANCES; PERFLUORINATED COMPOUNDS; POLYFLUORINATED COMPOUNDS; TISSUE DISTRIBUTION; FLUOROTELOMER ALCOHOLS; SULFONATE PFOS; NORTH-AMERICAN; INDOOR AIR	Per- and polyfluoroalkyl substances (PFAS) are highly persistent, manufactured chemicals used in various manufacturing processes and found in numerous commercial products. With over 9000 compounds belonging to this chemical class, there is increasing concern regarding human exposure to these compounds due to their persistent, bioaccumulative, and toxic nature. Human exposure to PFAS may occur fro…	[Espartero, Lore Jane L.; Yamada, Miko; Owens, Gary; Prow, Tarl; Juhasz, Albert] Univ South Australia, Future Ind Inst FII, Mawson Lakes, SA, Australia; [Ford, Judith] Univ Sydney, Sydney, NSW, Australia; [Prow, Tarl] Univ York, Skin Res Ctr, Hull York Med Sch, York Biomed Res Inst, York, N Yorkshire, England		Juhasz, A (通讯作者)，Univ South Australia, FII, Mawson Lakes, SA 5001, Australia.	Albert.Juhasz@unisa.edu.au	; Juhasz, Albert/F-6600-2011	Espartero, Lore Jane Lemana/0000-0003-2075-5825; Juhasz, Albert/0000-0002-1164-4085				Abbott BD, 2012, REPROD TOXICOL, V33, P491, DOI 10.1016/j.reprotox.2011.11.005; Agency for Toxic Substances and Disease Registry (ATDSR), 2021, PFAS US POP; Ahrens L, 2009, MAR POLLUT BULL, V58, P520, DOI 10.1016/j.marpolbul.2008.11.030; Alderete TL, 2019, ENVIRON INT, V126, P445, DOI 10.1016/j.envint.2019.02.047; Anderson RH, 2016, CHEMOSPHERE, V150, P678, DOI 10.1016/j.chemosphere.2016.01.014; …	185	0	0	17	17	ACADEMIC PRESS INC ELSEVIER SCIENCE	SAN DIEGO	525 B ST, STE 1900, SAN DIEGO, CA 92101-4495 USA	0013-9351	1096-0953		ENVIRON RES	Environ. Res.	SEP	2022	212		C
J	Waldeck-Weiermair, M; Yadav, S; Spyropoulos, F; Kruger, C; Pandey, AK; Michel, T				Waldeck-Weiermair, Markus; Yadav, Shambhu; Spyropoulos, Fotios; Kruger, Christina; Pandey, Arvind K.; Michel, Thomas			Dissecting in vivo and in vitro redox responses using chemogenetics	FREE RADICAL BIOLOGY AND MEDICINE			English	Review						D-amino acid Oxidase; Hydrogen peroxide; ROS signaling; Oxidative stress	AMINO-ACID OXIDASE; EXTRASYNAPTIC NMDA RECEPTORS; GENERATED HYDROGEN-PEROXIDE; BETA-CELL DEATH; OXIDATIVE STRESS; RHODOTORULA-GRACILIS; ENDOTHELIAL DYSFUNCTION; CANCER-CELLS; FLUORESCENT-PROBES; PANCREATIC-ISLETS	Hydrogen peroxide (H2O2) is the most abundant reactive oxygen species (ROS) within mammalian cells. At low concentrations, H2O2 serves as a versatile cell signaling molecule that mediates vital physiological functions. Yet at higher concentrations, H2O2 can be a toxic molecule by promoting pathological oxidative stress in cells and tissues. Within normal cells, H2O2 is differentially distributed …	[Waldeck-Weiermair, Markus; Yadav, Shambhu; Spyropoulos, Fotios; Kruger, Christina; Pandey, Arvind K.; Michel, Thomas] Harvard Med Sch, Brigham & Womens Hosp, Dept Med, Div Cardiovasc Med, 75 Francis St, Boston, MA 02115 USA; [Waldeck-Weiermair, Markus] Med Univ Graz, Gottfried Schatz Res Ctr, Mol Biol & Biochem, Neue Stiftingtalstr 6, A-8010 Graz, Austria; [Spyropoulos, Fotios] Harvard Med Sch, …		Michel, T (通讯作者)，Harvard Med Sch, Brigham & Womens Hosp, Dept Med, Div Cardiovasc Med, 75 Francis St, Boston, MA 02115 USA.	thomas_michel@hms.harvard.edu	Yadav, Shambhu/AAD-6778-2021	Yadav, Shambhu/0000-0002-0622-1854; Spyropoulos, Fotios/0000-0002-1663-9701; Michel, Thomas/0000-0003-1193-9841; Waldeck-Weiermair, Markus/0000-0002-5792-6766	National Institutes of Health [R21AG063073, R01HL152173, R33HL157918]; Deutsche Forschungsgemeinschaft (DFG, German Research Foundation) [231396381/GRK1947]; Erwin Schroedinger Abroad Fol-lowship from the Austrian Science Fund [J4466-B]; Brigham Research Institute Fund; [T32HD-098061]; [5T32HL007609-34]	National Institutes of Health(United States Department of Health & Human ServicesNational Institutes of Health (NIH) - USA); Deutsche Forschungsgemeinschaft (DFG, German Research Foundation)(German Research Foundation (DFG)); Erwin Schroedinger Abroad Fol-lowship from the Austrian Science Fund(Austrian Science Fund (FWF)); Brigham Research Institute Fund; ;	We regret that we have been unable to cite all the primary literature on redox signaling and oxidative stress due to length limitations for this article; this has focused in particular on the enzyme DAAO as a che-mogenetic tool for H2O2 generation from its discovery to cell applica-tions. This work was supported by funds from the National Institutes of Health grants R21AG063073, R01HL152173, and …	Adeva-Andany M, 2014, MITOCHONDRION, V17, P76, DOI 10.1016/j.mito.2014.05.007; Alexander GM, 2009, NEURON, V63, P27, DOI 10.1016/j.neuron.2009.06.014; Alim I, 2014, METHOD ENZYMOL, V547, P251, DOI 10.1016/B978-0-12-801415-8.00014-X; Alonso J., 1998, D AMINO ACID OXIDASE, P1095; Ande SR, 2006, APOPTOSIS, V11, P1439, DOI 10.1007/s10495-006-7959-9; Ashoka AH, 2020, ACS OMEGA, V5, P1730, DOI 10.1021/…	189	3	3	7	15	ELSEVIER SCIENCE INC	NEW YORK	STE 800, 230 PARK AVE, NEW YORK, NY 10169 USA	0891-5849	1873-4596		FREE RADICAL BIO MED	Free Radic. Biol. Med.	DEC	2021	177
J	Zhou, XN; Cao, CY; Wan, ATY; Yue, GGL; Kwok, FHF; Fung, KP; Sun, HD; Lau, CBS; Puno, PT; Tsui, SKW				Zhou, Xunian; Cao, Cyanne Ye; Wan, Angel Tsz-Yau; Yue, Grace Gar-Lee; Kwok, Frankie Hin-Fai; Fung, Kwok-Pui; Sun, Handong; Lau, Clara Bik-San; Puno, Pema-Tenzin; Tsui, Stephen Kwok-Wing			Functional roles of eriocalyxin B in zebrafish revealed by transcriptome analysis	MOLECULAR OMICS			English	Article							PANCREATIC ADENOCARCINOMA CELLS; NF-KAPPA-B; GLUTATHIONE-PEROXIDASE; SIGNALING PATHWAYS; C-MYC; APOPTOSIS; MECHANISMS; CANCER; EXPRESSION; GROWTH	Background. Eriocalyxin B (EriB) is a natural ent-kaurane diterpenoid obtained from Isodon eriocalyx var. laxiflora (family Lamiaceae), which has multiple biological activities (e.g. anti-tumor and anti-inflammatory) via the alteration of gene expression and signaling transduction. Recently, RNA sequencing (RNA-seq) has been developed as a dynamic transcriptome approach to analyze the transcripti…	[Zhou, Xunian; Cao, Cyanne Ye; Wan, Angel Tsz-Yau; Fung, Kwok-Pui; Tsui, Stephen Kwok-Wing] Chinese Univ Hong Kong, Sch Biomed Sci, Shatin, Hong Kong, Peoples R China; [Zhou, Xunian; Yue, Grace Gar-Lee; Kwok, Frankie Hin-Fai; Fung, Kwok-Pui; Lau, Clara Bik-San] Chinese Univ Hong Kong, Inst Chinese Med, Shatin, Hong Kong, Peoples R China; [Yue, Grace Gar-Lee; Kwok, Frankie Hin-Fai; Fung, Kwok-Pui;…		Tsui, SKW (通讯作者)，Chinese Univ Hong Kong, Sch Biomed Sci, Shatin, Hong Kong, Peoples R China.; Lau, CBS (通讯作者)，Chinese Univ Hong Kong, Inst Chinese Med, Shatin, Hong Kong, Peoples R China.; Lau, CBS (通讯作者)，Chinese Univ Hong Kong, State Key Lab Phytochem & Plant Resources West Ch, Shatin, Hong Kong, Peoples R China.; Puno, PT (通讯作者)，Chinese Acad Sci, Kunming Inst Bot, State Key Lab Phytochem & Plan…	claralau@cuhk.edu.hk; pujianxin@mail.kib.ac.cn; kwtsui@cuhk.edu.hk	Tsui, Stephen Kwok-Wing/E-4385-2015; Fung, Kwok Pui/R-9708-2018; Yue, Grace Gar-Lee/AAY-3945-2020; Lau, Clara Bik-San/AAF-3989-2020	Tsui, Stephen Kwok-Wing/0000-0003-0686-4259; Fung, Kwok Pui/0000-0001-6214-5123; Yue, Grace Gar-Lee/0000-0002-1726-3566; Lau, Clara Bik-San/0000-0002-7409-1270	NSFC-Joint Foundation of Yunnan Province [U1302223]	NSFC-Joint Foundation of Yunnan Province	This study was supported by the NSFC-Joint Foundation of Yunnan Province (no. U1302223).	Araujo Nelson A, 2014, World J Biol Chem, V5, P254, DOI 10.4331/wjbc.v5.i2.254; Baker ME, 2014, J MOL ENDOCRINOL, V52, pR241, DOI 10.1530/JME-13-0219; Balzer EM, 2012, WIRES SYST BIOL MED, V4, P171, DOI 10.1002/wsbm.160; BossyWetzel E, 1997, EMBO J, V16, P1695, DOI 10.1093/emboj/16.7.1695; Brockerhoff SE, 2006, NAT PROTOC, V1, P2448, DOI 10.1038/nprot.2006.255; Cambier S, 2010, ENVIRON SCI TECHNO…	53	3	3	1	19	ROYAL SOC CHEMISTRY	CAMBRIDGE	THOMAS GRAHAM HOUSE, SCIENCE PARK, MILTON RD, CAMBRIDGE CB4 0WF, CAMBS, ENGLAND		2515-4184		MOL OMICS	Mol. Omics	JUN 1	2018	14	3
J	Ma, P; Zhang, R; Xu, LJ; Liu, HB; Xiao, PG				Ma, Pei; Zhang, Rong; Xu, Lijia; Liu, Haibo; Xiao, Peigen			The Neuroprotective Effects of Coreopsis tinctoria and Its Mechanism: Interpretation of Network Pharmacological and Experimental Data	FRONTIERS IN PHARMACOLOGY			English	Article						Coreopsis tinctoria; neurodegenerative disease; apoptosis; AKT signaling; network pharmacology	CELL-DEATH; MPTP	Background: Coreopsis tinctoria Nutt. (CT), an annual herb in the genus Coreopsis, is an important traditional medicine to be used for antidiabetes and antioxidation.Objective: The antioxidant compounds from CT may affect mitochondrial function and apoptosis, which in turn may affect related diseases. The aim of this study was to explore the potential molecular mechanism and new therapeutic oppor…	[Ma, Pei; Zhang, Rong; Xu, Lijia; Liu, Haibo; Xiao, Peigen] Chinese Acad Med Sci, Inst Med Plant Dev, Peking Union Med Coll, Beijing, Peoples R China; [Ma, Pei; Zhang, Rong; Xu, Lijia; Liu, Haibo; Xiao, Peigen] Minist Educ, Key Lab Bioact Subst & Resources Utilizat Chinese, Beijing, Peoples R China		Xu, LJ; Liu, HB (通讯作者)，Chinese Acad Med Sci, Inst Med Plant Dev, Peking Union Med Coll, Beijing, Peoples R China.; Xu, LJ; Liu, HB (通讯作者)，Minist Educ, Key Lab Bioact Subst & Resources Utilizat Chinese, Beijing, Peoples R China.	ljxu@implad.ac.cn; hbliu@implad.ac.cn			National Natural Science Foundation of China [82174046]; Special Project for Academic Construction of Peking Union Medical College (Tsinghua) [211-201920100902]; National Science and Technology Fundamental Resources Investigation Program of China [2018FY100702]; CAMS Innovation Fund for Medical Sciences [CIFMS 2021-I2M-1-031]	National Natural Science Foundation of China(National Natural Science Foundation of China (NSFC)); Special Project for Academic Construction of Peking Union Medical College (Tsinghua); National Science and Technology Fundamental Resources Investigation Program of China; CAMS Innovation Fund for Medical Sciences	Funding This research was funded by the National Natural Science Foundation of China (Grant 82174046), the Special Project for Academic Construction of Peking Union Medical College (Tsinghua, 211-201920100902), the National Science and Technology Fundamental Resources Investigation Program of China (2018FY100702), and CAMS Innovation Fund for Medical Sciences (CIFMS 2021-I2M-1-031).	Bjorkholm C, 2016, NEUROPHARMACOLOGY, V102, P72, DOI 10.1016/j.neuropharm.2015.10.034; Bredesen DE, 2006, NATURE, V443, P796, DOI 10.1038/nature05293; Cai WJ, 2016, J DIABETES RES, V2016, DOI 10.1155/2016/2340276; Chi H, 2018, INT J MOL SCI, V19, DOI 10.3390/ijms19103082; Daina A, 2019, NUCLEIC ACIDS RES, V47, pW357, DOI 10.1093/nar/gkz382; Davis AA, 2018, ANNU REV CELL DEV BI, V34, P545, DOI 10.…	52	0	0	9	9	FRONTIERS MEDIA SA	LAUSANNE	AVENUE DU TRIBUNAL FEDERAL 34, LAUSANNE, CH-1015, SWITZERLAND		1663-9812		FRONT PHARMACOL	Front. Pharmacol.	FEB 11	2022	12
J	Zawada, A; Naskret, D; Matuszewska, E; Kokot, Z; Grzymislawski, M; Zozulinska-Ziolkiewicz, D; Dobrowolska, A; Matysiak, J				Zawada, Agnieszka; Naskret, Dariusz; Matuszewska, Eliza; Kokot, Zenon; Grzymislawski, Marian; Zozulinska-Ziolkiewicz, Dorota; Dobrowolska, Agnieszka; Matysiak, Jan			MALDI-TOF Protein Profiling Reflects Changes in Type 1 Diabetes Patients Depending on the Increased Amount of Adipose Tissue, Poor Control of Diabetes and the Presence of Chronic Complications	INTERNATIONAL JOURNAL OF ENVIRONMENTAL RESEARCH AND PUBLIC HEALTH			English	Article						type 1 diabetes; proteomic profile; obesity; C4 complement	PROTEOMIC ANALYSIS	Introduction: Protein profiling allows the determination of the presence of proteins marking various stages of the disease, and differentiates between people at risk of various diseases. In type 1 diabetes, protein profiling had been previously used to find blood markers other than islet autoantibodies to indicate the pancreatic beta cell destruction process and to reflect the progression of type…	[Zawada, Agnieszka; Grzymislawski, Marian; Dobrowolska, Agnieszka] Poznan Univ Med Sci, Dept Gastroenterol Dietet & Internal Med, PL-60355 Poznan, Poland; [Naskret, Dariusz; Zozulinska-Ziolkiewicz, Dorota] Poznan Univ Med Sci, Dept Internal Med & Diabetol, PL-60834 Poznan, Poland; [Matuszewska, Eliza; Matysiak, Jan] Poznan Univ Med Sci, Dept Inorgan & Analyt Chem, PL-60780 Poznan, Poland; [Kokot,…		Zawada, A (通讯作者)，Poznan Univ Med Sci, Dept Gastroenterol Dietet & Internal Med, PL-60355 Poznan, Poland.	a.zawada@ump.edu.pl; dnaskret@poczta.onet.pl; eliza.matuszewska@ump.edu.pl; zkokot@ump.edu.pl; mariangrzym@ump.edu.pl; zozula@box43.pl; agdob@ump.edu.pl; jmatysiak@ump.edu.pl	Matuszewska, Eliza/AAU-2177-2021; Matysiak, Jan/R-6498-2016	Kokot, Zenon/0000-0003-4950-9759; Naskret, Dariusz/0000-0002-6927-7812; Matysiak, Jan/0000-0002-9993-1504; Dobrowolska, Agnieszka/0000-0002-3647-5070; Matuszewska, Eliza/0000-0002-5765-2603; Zawada, Agnieszka/0000-0001-6995-090X; Zozulinska-Ziolkiewicz, Dorota/0000-0003-2995-9971	Young Scientists Grant of the Poznan University of Medical Science [502-14-0222-3800-10838]	Young Scientists Grant of the Poznan University of Medical Science	The study was supported by a Young Scientists Grant of the Poznan University of Medical Science (No. 502-14-0222-3800-10838).	Al Hariri M, 2017, PLOS ONE, V12, DOI 10.1371/journal.pone.0187752; Amer Diabet Assoc, 2014, DIABETES CARE, V37, pS14, DOI 10.2337/dc14-S014; Araszkiewicz A, 2008, DIABETES RES CLIN PR, V81, P61, DOI 10.1016/j.diabres.2008.02.009; Burch TC, 2015, PLOS ONE, V10, DOI 10.1371/journal.pone.0135663; de Oliveira VD, 2018, DIABETES METAB SYNDR, V11, P289, DOI 10.2147/DMSO.S162008; Diaz-Valencia PA, 2015…	20	1	1	2	3	MDPI	BASEL	ST ALBAN-ANLAGE 66, CH-4052 BASEL, SWITZERLAND		1660-4601		INT J ENV RES PUB HE	Int. J. Environ. Res. Public Health	MAR	2021	18	5
J	Kandouli, C; Cassien, M; Mercier, A; Delehedde, C; Ricquebourg, E; Stocker, P; Mekaouche, M; Leulmi, Z; Mechakra, A; Thetiot-Laurent, S; Culcasi, M; Pietri, S				Kandouli, Chouaib; Cassien, Mathieu; Mercier, Anne; Delehedde, Caroline; Ricquebourg, Emilie; Stocker, Pierre; Mekaouche, Mourad; Leulmi, Zineb; Mechakra, Aicha; Thetiot-Laurent, Sophie; Culcasi, Marcel; Pietri, Sylvia			Antidiabetic, antioxidant and anti inflammatory properties of water and n-butanol soluble extracts from Saharian Anvillea radiata in high-fat-diet fed mice	JOURNAL OF ETHNOPHARMACOLOGY			English	Article						Anvillea radiata; Medicinal plants; Total phenolics; Pancreatic beta-cells; C57/BL6J mice; Type 2 diabetes	OXIDATIVE STRESS; ALPHA-AMYLASE; PHENOLIC-COMPOUNDS; PLANT-EXTRACTS; IN-VITRO; FLAVONOIDS; CONSTITUENTS; INHIBITORS; GLUCOSIDASE; FIBROBLASTS	Ethnopharmacological relevance: According to Saharian traditional medicine, Anvillea radiata Coss. & Dur. (Asteraceae) has been valued for treating a variety of ailments such as gastro-intestinal, liver and pulmonary diseases, and has gained awareness for its beneficial effect on postprandial hyperglycemia. However, to best of our knowledge, no detailed study of the antidiabetic curative effects …	[Kandouli, Chouaib; Cassien, Mathieu; Mercier, Anne; Delehedde, Caroline; Ricquebourg, Emilie; Stocker, Pierre; Thetiot-Laurent, Sophie; Culcasi, Marcel; Pietri, Sylvia] Aix Marseille Uniu, CNRS, ICR, SMBSO, Marseille, France; [Kandouli, Chouaib; Leulmi, Zineb; Mechakra, Aicha] Univ Freres Mentouri, Fac Sci Nat & Vie, Lab Biol & Environm, BP 325,Route Ain El Bey, Constantine 25017, Algeria; [Meka…		Pietri, S (通讯作者)，Aix Marseille Univ, CNRS, UMR 7273,Serv 522,Fac Sci St Jerome, Inst Chim Radicalaire,Sondes Mol Biol & Stress Ox, Ave Escadrille Normandie Niemen, F-13397 Marseille 20, France.	sylvia.pietri@univ-amu.fr		THETIOT-LAURENT, Sophie/0000-0002-0924-1180; PIETRI, SYLVIA/0000-0002-9207-0780	CNRS [UMR7273]; Aix Marseille University; FEDER project AdiabaOx (Region PACA); Ministere de l'Enseignement Superieur et de la Recherche Scientifique (Algerie)	CNRS(Centre National de la Recherche Scientifique (CNRS)European Commission); Aix Marseille University; FEDER project AdiabaOx (Region PACA); Ministere de l'Enseignement Superieur et de la Recherche Scientifique (Algerie)	The study was supported by grants from the CNRS (UMR7273) and Aix Marseille University. The in vivo part of the study was supported by grants from the FEDER project AdiabaOx (Region PACA, 2008-2012). C.K. gratefully acknowledges the Ministere de l'Enseignement Superieur et de la Recherche Scientifique (Algerie) for grants (P.N.E. 2014-2016). The authors acknowledge N. Vidal and C. Arzouyan for th…	Akash MSH, 2013, J CELL BIOCHEM, V114, P525, DOI 10.1002/jcb.24402; Alam A., 2016, NUTR METAB, V19, P209; Alencar J, 2008, DRUG DEVELOP RES, V69, P251, DOI 10.1002/ddr.20251; Alencar J, 2009, J AGR FOOD CHEM, V57, P7311, DOI 10.1021/jf9010627; Alov P, 2015, CURR TOP MED CHEM, V15, P85, DOI 10.2174/1568026615666141209143702; Ambigaipalan P, 2016, J AGR FOOD CHEM, V64, P6584, DOI 10.1021/acs.jafc.6…	72	18	22	2	30	ELSEVIER IRELAND LTD	CLARE	ELSEVIER HOUSE, BROOKVALE PLAZA, EAST PARK SHANNON, CO, CLARE, 00000, IRELAND	0378-8741	1872-7573		J ETHNOPHARMACOL	J. Ethnopharmacol.	JUL 31	2017	207
J	Khoury, T; Asombang, AW; Berzin, TM; Cohen, J; Pleskow, DK; Mizrahi, M				Khoury, Tawfik; Asombang, Akwi W.; Berzin, Tyler M.; Cohen, Jonah; Pleskow, Douglas K.; Mizrahi, Meir			The Clinical Implications of Fatty Pancreas: A Concise Review	DIGESTIVE DISEASES AND SCIENCES			English	Review						Fatty pancreas; Pathogenesis; Outcomes; Implications	BODY-MASS INDEX; JOHANSON-BLIZZARD-SYNDROME; RISK-FACTORS; ECTOPIC FAT; METABOLIC SYNDROME; BARIATRIC SURGERY; PHYSICAL-ACTIVITY; LIPID-METABOLISM; CYSTIC-FIBROSIS; DISEASE NAFPD	Fatty pancreas is a newly recognized condition which is poorly investigated until today as compared to nonalcoholic fatty liver disease. It is characterized by pancreatic fat accumulation and subsequent development of pancreatic and metabolic complications. Association of fatty pancreas have been described with type 2 diabetes mellitus, acute and chronic pancreatitis and even pancreatic carcinoma…	[Khoury, Tawfik] Hadassah Hebrew Univ, Med Ctr, Dept Internal Med, Dept Gastroenterol, POB 12000, IL-91120 Jerusalem, Israel; [Khoury, Tawfik] Hadassah Hebrew Univ, Med Ctr, Liver Unit, POB 12000, IL-91120 Jerusalem, Israel; [Asombang, Akwi W.; Berzin, Tyler M.; Pleskow, Douglas K.; Mizrahi, Meir] Harvard Med Sch, Beth Israel Deaconess Med Ctr, Ctr Adv Endoscopy, Div Gastroenterol, 110 Francis St…		Khoury, T (通讯作者)，Hadassah Hebrew Univ, Med Ctr, Dept Internal Med, Dept Gastroenterol, POB 12000, IL-91120 Jerusalem, Israel.; Khoury, T (通讯作者)，Hadassah Hebrew Univ, Med Ctr, Liver Unit, POB 12000, IL-91120 Jerusalem, Israel.	tawfikkhoury1@hotmail.com; aasomban@bidmc.harvard.edu; tberzin@bidmc.harvard.edu; jmcohen@bidmc.harvard.edu; dpleskow@bidmc.harvard.edu; mmizrahi@bidmc.harvard.edu	Pleskow, Douglas K/F-3319-2016	Pleskow, Douglas K/0000-0003-0092-9496				Al-Haddad M, 2009, PANCREAS, V38, P672, DOI 10.1097/MPA.0b013e3181a9d5af; Alberti KGMM, 2009, CIRCULATION, V120, P1640, DOI 10.1161/CIRCULATIONAHA.109.192644; Alisi A, 2013, CURR OPIN GASTROEN, V29, P279, DOI 10.1097/MOG.0b013e32835ff95e; Alkhouri N, 2008, WORLD J GASTROENTERO, V14, P6863, DOI 10.3748/wjg.14.6863; Ambesh P, 2015, J CLIN DIAGN RES, V9, pOL01, DOI 10.7860/JCDR/2015/15085.6653; Anan…	112	34	37	0	8	SPRINGER	DORDRECHT	VAN GODEWIJCKSTRAAT 30, 3311 GZ DORDRECHT, NETHERLANDS	0163-2116	1573-2568		DIGEST DIS SCI	Dig. Dis. Sci.	OCT	2017	62	10
J	Foster, BJ; Wiegand, RA; Lorusso, PM; Baker, LH				Foster, BJ; Wiegand, RA; Lorusso, PM; Baker, LH			Pharmacokinetics of 9-methoxy-N, N-dimethyl-5-nitropyrazolo [3,4,5-kl]acridine-2(6H)-propanamine (PZA, PD 115934, NSC 366140) in mice: Guidelines for early clinical trials	CLINICAL CANCER RESEARCH			English	Article							DRUG DISCOVERY; BREAST-CANCER; SOLID TUMORS; PYRAZOLOACRIDINES; AGENT; CELLS; ASSAY	Pharmacokinetic studies that consisted of measuring the plasma drug profile, tissue drug distribution, and elimination in urine and feces were performed in female C57BL/6 x DBA/2 (hereafter called B6D2F(1)) and male B6D2F(1)A/2 and C57BL/6 x CH3 (hereafter called B6C3F(1)) mice following treatment with a 1-h i.v. infusion of the PZA, PD115934 (NSC 366140), This drug is the first of a new class of…			Foster, BJ (通讯作者)，WAYNE STATE UNIV, SCH MED, DEPT INTERNAL MED, DIV HEMATOL ONCOL, POB 02188, DETROIT, MI 48202 USA.				NATIONAL CANCER INSTITUTE [R29CA046550] Funding Source: NIH RePORTER; NCI NIH HHS [CA 46540-04S1, CA 46550] Funding Source: Medline	NATIONAL CANCER INSTITUTE(United States Department of Health & Human ServicesNational Institutes of Health (NIH) - USANIH National Cancer Institute (NCI)); NCI NIH HHS(United States Department of Health & Human ServicesNational Institutes of Health (NIH) - USANIH National Cancer Institute (NCI))		BENNETT JM, 1985, INVEST NEW DRUG, V3, P179; BERG SL, 1991, CANCER RES, V51, P5467; COLLINS JM, 1986, CANCER TREAT REP, V70, P73; CORBETT TH, 1985, P AM ASSOC CANC RES, V26, P332; CORBETT TH, 1984, P AM ASSOC CANC RES, V25, P325; CORBETT TH, 1990, CYTOTOXIC ANTICANCER, P50; GILMAN AG, 1990, GOODMAN GILMANS PHAR, P1655; HORWITZ JP, 1993, J MED CHEM, V36, P3511, DOI 10.1021/jm00075a004; JACKSON RC,…	22	9	9	0	1	AMER ASSOC CANCER RESEARCH	PHILADELPHIA	PUBLIC LEDGER BLDG, SUITE 816, 150 S. INDEPENDENCE MALL W., PHILADELPHIA, PA 19106	1078-0432			CLIN CANCER RES	Clin. Cancer Res.	AUG	1995	1	8
J	Rezzonico, J; Niepomniszcze, H; Rezzonico, M; Pusiol, E; Alberto, M; Brenta, G				Rezzonico, Jorge; Niepomniszcze, Hugo; Rezzonico, Mariana; Pusiol, Eduardo; Alberto, Marcelo; Brenta, Gabriela			The Association of Insulin Resistance with Subclinical Thyrotoxicosis	THYROID			English	Article							THYROID-HORMONE; GLUCOSE-PRODUCTION; MODEL ASSESSMENT; PLASMA-GLUCOSE; ORAL GLUCOSE; HYPERTHYROIDISM; SENSITIVITY; MEAL; METABOLISM; TOLERANCE	Background: Although overt thyrotoxicosis is associated with reduced insulin sensitivity (IS), the effects of subclinical thyrotoxicosis (SCTox) (i.e., suppressed serum thyroid-stimulating hormone with free thyroxine and tri-iodothyronine within the reference range) on glucose metabolism are not clear. SCTox may be of endogenous origin or due to ingestion of supraphysiological amounts of thyroid …	[Brenta, Gabriela] Cesar Milstein Hosp, Div Endocrinol, RA-1221 Buenos Aires, DF, Argentina; [Rezzonico, Jorge; Rezzonico, Mariana; Alberto, Marcelo] Ctr Privado Endocrinol, Endocrinol Unit, Mendoza, Argentina; [Niepomniszcze, Hugo; Pusiol, Eduardo] Univ Buenos Aires, Hosp Clin, Div Endocrinol, Buenos Aires, DF, Argentina		Brenta, G (通讯作者)，Cesar Milstein Hosp, Div Endocrinol, La Rioja 951, RA-1221 Buenos Aires, DF, Argentina.	gbrenta@gmail.com	Brenta, Gabriela/K-5373-2017	Brenta, Gabriela/0000-0001-5531-7652				Aloulou K, 2006, METABOLISM, V55, P676, DOI 10.1016/j.metabol.2006.01.002; Amer Diabet Assoc, 2009, DIABETES CARE, V32, pS13, DOI 10.2337/dc09-S013; Avignon A, 1999, INT J OBESITY, V23, P512, DOI 10.1038/sj.ijo.0800864; Brenta G, 2010, BR J DIABETES VASC D, V10, P172, DOI DOI 10.1177/1474651410371321; DIMITRIADIS G, 1985, AM J PHYSIOL, V248, pE593, DOI 10.1152/ajpendo.1985.248.5.E593; Dimitriadis…	26	28	32	0	4	MARY ANN LIEBERT, INC	NEW ROCHELLE	140 HUGUENOT STREET, 3RD FL, NEW ROCHELLE, NY 10801 USA	1050-7256	1557-9077		THYROID	Thyroid	SEP	2011	21	9
J	RELAN, NK; SAEED, A; PONDURI, K; FLIGIEL, SEG; DUTTA, S; MAJUMDAR, APN				RELAN, NK; SAEED, A; PONDURI, K; FLIGIEL, SEG; DUTTA, S; MAJUMDAR, APN			IDENTIFICATION AND EVALUATION OF THE ROLE OF ENDOGENOUS TYROSINE KINASES IN AZOXYMETHANE INDUCTION OF PROLIFERATIVE PROCESSES IN THE COLONIC MUCOSA OF RATS	BIOCHIMICA ET BIOPHYSICA ACTA-GENERAL SUBJECTS			English	Article						AZOXYMETHANE; COLONIC MUCOSAL ODC; EGF-RECEPTOR; TGF-ALPHA	ORNITHINE DECARBOXYLASE ACTIVITY; GROWTH-FACTOR-ALPHA; POLYAMINE METABOLISM; SIGNAL TRANSDUCTION; PANCREATIC ACINI; AUTOCRINE GROWTH; CARCINOMA-CELLS; AGED RATS; TGF-ALPHA; CANCER	Although tyrosine kinases (Tyr-k) are known to play a role in regulating proliferation of normal, preneoplastic and neoplastic cells, little is known about the identity of different species of Tyr-k involved in this process. Utilizing a non-denaturing polyacrylamide gel electrophoresis system, in which the separated proteins from tissue extracts are assayed directly for Tyr-k, we attempted to ide…	VET ADM MED CTR,DEPT VET AFFAIRS,EDUC SERV 14A,ALLEN PK,MI 48101; WAYNE STATE UNIV,SCH MED,DEPT INTERNAL MED,DETROIT,MI 48201; WAYNE STATE UNIV,SCH MED,DEPT PATHOL,DETROIT,MI 48201; WAYNE STATE UNIV,SCH MED,DEPT BIOCHEM,DETROIT,MI 48201						NATIONAL INSTITUTE ON AGING [R01AG008438] Funding Source: NIH RePORTER; NIA NIH HHS [AG 08438] Funding Source: Medline	NATIONAL INSTITUTE ON AGING(United States Department of Health & Human ServicesNational Institutes of Health (NIH) - USANIH National Institute on Aging (NIA)); NIA NIH HHS(United States Department of Health & Human ServicesNational Institutes of Health (NIH) - USANIH National Institute on Aging (NIA))		ARLOW FL, 1989, CANCER RES, V49, P5884; CARTLIDGE SA, 1989, BRIT J CANCER, V60, P657, DOI 10.1038/bjc.1989.334; CARTWRIGHT, 1994, J CLIN INVEST, V93, P509; COFFEY RJ, 1987, CANCER RES, V47, P4590; COLARIAN J, 1991, GASTROENTEROLOGY, V100, P1528; COOPER JA, 1981, MOL CELL BIOL, V1, P394, DOI 10.1128/MCB.1.5.394; ENNIS BW, 1989, MOL ENDOCRINOL, V3, P1830, DOI 10.1210/mend-3-11-1830; FURIHATA C, 198…	42	25	26	0	0	ELSEVIER SCIENCE BV	AMSTERDAM	PO BOX 211, 1000 AE AMSTERDAM, NETHERLANDS	0304-4165			BBA-GEN SUBJECTS	Biochim. Biophys. Acta-Gen. Subj.	JUN 9	1995	1244	2-3
J	Drake, I; Hindy, G; Ericson, U; Orho-Melander, M				Drake, Isabel; Hindy, George; Ericson, Ulrika; Orho-Melander, Marju			A prospective study of dietary and supplemental zinc intake and risk of type 2 diabetes depending on genetic variation in SLC30A8	GENES AND NUTRITION			English	Article						Gene-nutrient interaction; Zinc; Solute carrier family 30 member 8 gene; Single nucleotide polymorphism; Cohort; Body mass index	GENOME-WIDE ASSOCIATION; MALMO DIET; PHYSICAL-ACTIVITY; INSULIN-SECRETION; HISTORY METHOD; LIFE-STYLE; CANCER; GLUCOSE; FOOD; STANDARDIZATION	Background: The solute carrier family 30 member 8 gene (SLC30A8) encodes a zinc transporter in the pancreatic beta cells and the major C-allele of a missense variant (rs13266634; C/T; R325W) in SLC30A8 is associated with an increased risk of type 2 diabetes (T2D). We hypothesized that the association between zinc intake and T2D may be modified by the SLC30A8 genotype. Results: We carried out a pr…	[Drake, Isabel; Hindy, George; Ericson, Ulrika; Orho-Melander, Marju] Lund Univ, Diabet & Cardiovasc Dis Genet Epidemiol, Diabet Ctr, Dept Clin Sci Malmo,Clin Res Ctr 60 13, Jan Waldenstroms Gata 35, SE-20502 Malmo, Sweden		Drake, I (通讯作者)，Lund Univ, Diabet & Cardiovasc Dis Genet Epidemiol, Diabet Ctr, Dept Clin Sci Malmo,Clin Res Ctr 60 13, Jan Waldenstroms Gata 35, SE-20502 Malmo, Sweden.	Isabel.Drake@med.lu.se		Drake, Isabel/0000-0002-6500-6310; Hindy, George/0000-0002-7257-9299	Swedish Research Council; European Research Council [649021]; Swedish Heart and Lung Foundation; Novo Nordic Foundation; Swedish Diabetes Foundation; Pahlsson Foundation; Region Skane; Skane University Hospital; Linneus Foundation for the Lund University Diabetes Centre; Swedish Cancer Society; Novo Nordisk Fonden [NNF15OC0016320, NNF17OC0027348, NNF14OC0011049, NNF16OC0021370] Funding Source: re…	Swedish Research Council(Swedish Research CouncilEuropean Commission); European Research Council(European Research Council (ERC)European Commission); Swedish Heart and Lung Foundation(Swedish Heart-Lung Foundation); Novo Nordic Foundation(Novo Nordisk Foundation); Swedish Diabetes Foundation; Pahlsson Foundation; Region Skane; Skane University Hospital; Linneus Foundation for the Lund University …	This study was funded by the Swedish Research Council, the European Research Council (Consolidator grant no. 649021, Orho-Melander), the Swedish Heart and Lung Foundation, the Novo Nordic Foundation, the Swedish Diabetes Foundation, the Pahlsson Foundation, the Region Skane, Skane University Hospital, and the Linneus Foundation for the Lund University Diabetes Centre. The Malmo Diet and Cancer St…	BERGLUND G, 1993, J INTERN MED, V233, P45, DOI 10.1111/j.1365-2796.1993.tb00647.x; Berglund G, 2000, J INTERN MED, V247, P19, DOI 10.1046/j.1365-2796.2000.00568.x; Capdor J, 2013, J TRACE ELEM MED BIO, V27, P137, DOI 10.1016/j.jtemb.2012.08.001; Cauchi S, 2010, MOL GENET METAB, V100, P77, DOI 10.1016/j.ymgme.2010.01.001; Cauchi S, 2008, BMC MED GENET, V9, DOI 10.1186/1471-2350-9-45; Cederholm J, …	42	17	17	0	6	BMC	LONDON	CAMPUS, 4 CRINAN ST, LONDON N1 9XW, ENGLAND	1555-8932	1865-3499		GENES NUTR	Genes Nutr.	OCT 30	2017	12
J	Pemberton, LB; Ross, V; Cuddy, P; Kremer, H; Fessler, T; McGurk, E				Pemberton, LB; Ross, V; Cuddy, P; Kremer, H; Fessler, T; McGurk, E			No difference in catheter sepsis between standard and antiseptic central venous catheters	ARCHIVES OF SURGERY			English	Article							CONTROLLED TRIAL; INFECTION	Objective: To determine the efficacy of antiseptic compared with standard triple lumen central venous catheters (CVCs) in reducing the incidence of catheter sepsis and catheter site infection in patients with CVCs for total parenteral nutrition. Design: A prospective, randomized, controlled trial. Setting: Truman Medical Center, the public teaching hospital for University of Missouri, Kansas City…			Pemberton, LB (通讯作者)，UNIV MISSOURI,DEPT SURG,KANSAS CITY,MO 64110, USA.			Cuddy, Paul G./0000-0002-8471-3352				FLOWERS RH, 1989, JAMA-J AM MED ASSOC, V261, P878, DOI 10.1001/jama.261.6.878; HAMPTON AA, 1988, SURG CLIN N AM, V68, P57; KAMAL GD, 1991, JAMA-J AM MED ASSOC, V265, P2364, DOI 10.1001/jama.265.18.2364; Lee E.T., 1992, STATISTICAL METHODS; MAKI DG, 1977, NEW ENGL J MED, V296, P1305, DOI 10.1056/NEJM197706092962301; MAKI DG, 1991, 31 INT C ANT AG CHEM; MODAK SM, 1992, INFECT MED JUN, P23; PEMBERTO…	9	107	109	0	3	AMER MEDICAL ASSOC	CHICAGO	515 N STATE ST, CHICAGO, IL 60610	0004-0010			ARCH SURG-CHICAGO	Arch. Surg.	SEP	1996	131	9
J	Ye, M; Qiu, H; Cao, YK; Zhang, M; Mi, Y; Yu, J; Wang, CH				Ye, Mao; Qiu, Hong; Cao, Yingkang; Zhang, Min; Mi, Yan; Yu, Jing; Wang, Changhua			Curcumin Improves Palmitate-Induced Insulin Resistance in Human Umbilical Vein Endothelial Cells by Maintaining Proteostasis in Endoplasmic Reticulum	FRONTIERS IN PHARMACOLOGY			English	Article						curcumin; insulin resistance; endoplasmic reticulum stress; autophagy; ubiquitin-proteasome system; human umbilical vein endothelial cells	UBIQUITIN-PROTEASOME SYSTEM; PANCREATIC BETA-CELL; ER-STRESS; DIABETES-MELLITUS; OXIDATIVE STRESS; SIGNALING MOLECULES; CANCER CELLS; IN-VITRO; AUTOPHAGY; DYSFUNCTION	Dysfunction of proteasome and autophagy will result in disturbance of endoplasmic reticulum (ER) proteostasis, and thus lead to long-term and chronic ER stress and subsequent unfolded protein response (UPR), which is implicated in the occurrence and development of insulin resistance. Curcumin exerts beneficial metabolic effects in in vitro cells and in vivo animal models of diabetes and diabetic …	[Ye, Mao; Zhang, Min; Mi, Yan; Yu, Jing] Cent Hosp Enshi Autonomous Prefecture, Dept Endocrinol, Enshi, Peoples R China; [Ye, Mao; Cao, Yingkang; Wang, Changhua] Wuhan Univ, Sch Basic Med Sci, Dept Pathol & Pathophysiol, Wuhan, Peoples R China; [Qiu, Hong] Hubei Med Univ, Dongfeng Gen Hosp, Dept Lab, Shiyan, Peoples R China		Wang, CH (通讯作者)，Wuhan Univ, Sch Basic Med Sci, Dept Pathol & Pathophysiol, Wuhan, Peoples R China.	chwang0525@whu.edu.cn						Afrin R, 2015, FREE RADICAL RES, V49, P279, DOI 10.3109/10715762.2014.999674; Al-Khalili L, 2014, AM J PHYSIOL-CELL PH, V307, pC774, DOI 10.1152/ajpcell.00110.2014; Balasubramanyam M, 2005, MOL CELL BIOCHEM, V275, P117, DOI 10.1007/s11010-005-1083-y; Bertoluci MC, 2015, WORLD J DIABETES, V6, P679, DOI 10.4239/wjd.v6.i5.679; Chan SMH, 2013, DIABETES, V62, P2095, DOI 10.2337/db12-1397; Chen DD, 201…	72	22	24	1	9	FRONTIERS MEDIA SA	LAUSANNE	PO BOX 110, EPFL INNOVATION PARK, BUILDING I, LAUSANNE, 1015, SWITZERLAND	1663-9812			FRONT PHARMACOL	Front. Pharmacol.	MAR 21	2017	8
J	Matsushima, H; Kuroki, T; Adachi, T; Kitasato, A; Ono, S; Tanaka, T; Hirabaru, M; Kuroshima, N; Hirayama, T; Sakai, Y; Soyama, A; Hidaka, M; Takatsuki, M; Kin, T; Shapiro, J; Eguchi, S				Matsushima, Hajime; Kuroki, Tamotsu; Adachi, Tomohiko; Kitasato, Amane; Ono, Shinichiro; Tanaka, Takayuki; Hirabaru, Masataka; Kuroshima, Naoki; Hirayama, Takanori; Sakai, Yusuke; Soyama, Akihiko; Hidaka, Masaaki; Takatsuki, Mitsuhisa; Kin, Tatsuya; Shapiro, James; Eguchi, Susumu			Human Fibroblast Sheet Promotes Human Pancreatic Islet Survival and Function In Vitro	CELL TRANSPLANTATION			English	Article						Islets; Fibroblasts; Cell sheet; Tissue engineering; Cell transplantation	MESENCHYMAL STROMAL CELLS; PORTAL-VEIN THROMBOSIS; STEM-CELLS; METABOLIC FUNCTION; INSULIN-SECRETION; TRANSPLANTATION; BETA; RAT; VIABILITY; CANCER	In previous work, we engineered functional cell sheets using bone marrow-derived mesenchymal stem cells (BM-MSCs) to promote islet graft survival. In the present study, we hypothesized that a cell sheet using dermal fibroblasts could be an alternative to MSCs, and then we aimed to evaluate the effects of this cell sheet on the functional viability of human islets. Fibroblast sheets were fabricate…	[Matsushima, Hajime; Kuroki, Tamotsu; Adachi, Tomohiko; Kitasato, Amane; Ono, Shinichiro; Tanaka, Takayuki; Hirabaru, Masataka; Kuroshima, Naoki; Hirayama, Takanori; Sakai, Yusuke; Soyama, Akihiko; Hidaka, Masaaki; Takatsuki, Mitsuhisa; Eguchi, Susumu] Nagasaki Univ, Grad Sch Biomed Sci, Dept Surg, 1-7-1 Sakamoto, Nagasaki 8528501, Japan; [Kin, Tatsuya; Shapiro, James] Univ Alberta, Clin Islet La…		Eguchi, S (通讯作者)，Nagasaki Univ, Grad Sch Biomed Sci, Dept Surg, 1-7-1 Sakamoto, Nagasaki 8528501, Japan.	sueguchi@nagasaki-u.ac.jp	Kin, Tatsuya/A-3776-2012; Matsushima, Hajime/AAO-1269-2020; Hidaka, Masaaki/AAE-5826-2020; Matsushima, Hajime/AAJ-7229-2020	Kin, Tatsuya/0000-0002-5179-6067; Matsushima, Hajime/0000-0002-1577-6587; Soyama, Akihiko/0000-0003-2932-4300; Sakai, Yusuke/0000-0001-7999-9731; Eguchi, Susumu/0000-0002-7876-0152	Alberta Innovates [201201154] Funding Source: researchfish	Alberta Innovates		Allahverdi A, 2015, CELL J, V17, P231; Bennet W, 1999, DIABETES, V48, P1907, DOI 10.2337/diabetes.48.10.1907; BOBZIEN B, 1983, DIABETES, V32, P213, DOI 10.2337/diabetes.32.3.213; Canavan HE, 2005, LANGMUIR, V21, P1949, DOI 10.1021/la048546c; Cheng Ying, 2005, Hepatobiliary Pancreat Dis Int, V4, P203; Daoud J, 2010, BIOMATERIALS, V31, P1676, DOI 10.1016/j.biomaterials.2009.11.057; Daoud JT, 2011, …	61	10	10	0	8	SAGE PUBLICATIONS INC	THOUSAND OAKS	2455 TELLER RD, THOUSAND OAKS, CA 91320 USA	0963-6897	1555-3892		CELL TRANSPLANT	Cell Transplant.		2016	25	8
J	Sahni, S; Bae, DH; Lane, DJR; Kovacevic, Z; Kalinowski, DS; Jansson, PJ; Richardson, DR				Sahni, Sumit; Bae, Dong-Hun; Lane, Darius J. R.; Kovacevic, Zaklina; Kalinowski, Danuta S.; Jansson, Patric J.; Richardson, Des R.			The Metastasis Suppressor, N-myc Downstream-regulated Gene 1 (NDRG1), Inhibits Stress-induced Autophagy in Cancer Cells	JOURNAL OF BIOLOGICAL CHEMISTRY			English	Article						Iron; Iron Metabolism; Metastasis; Oxidative Stress; Stress; Dp44mT; Desferrioxamine; Iron Chelators; Iron-Protein Interactions; Ligand-Metal Interactions	EFFECTIVE ANTIPROLIFERATIVE AGENTS; PYRIDOXAL ISONICOTINOYL HYDRAZONE; SELECTIVE ANTITUMOR-ACTIVITY; UNFOLDED PROTEIN RESPONSE; PROSTATE EPITHELIAL-CELLS; IRON CHELATORS; ENDOPLASMIC-RETICULUM; MONITORING AUTOPHAGY; MAMMALIAN AUTOPHAGY; PANCREATIC-CANCER	Background: NDRG1 is an important iron-regulated metastasis suppressor that plays an undefined role in the stress response. Results: We demonstrate that NDRG1 suppresses the stress-induced, pro-survival autophagic pathway. Conclusion: Suppression of the autophagic pathway by NDRG1 makes cells more susceptible to apoptosis. Significance: These results indicate an important new mechanism through wh…	[Jansson, Patric J.] Univ Sydney, Mol Pharmacol & Pathol Program, Dept Pathol, Sydney, NSW 2006, Australia; Univ Sydney, Bosch Inst, Sydney, NSW 2006, Australia		Jansson, PJ (通讯作者)，Univ Sydney, Mol Pharmacol & Pathol Program, Dept Pathol, Blackburn Bldg D06, Sydney, NSW 2006, Australia.	patric.jansson@sydney.edu.au; d.richardson@sydney.edu.au	Jansson, Patric/AAC-4221-2022; Kovacevic, Zaklina/ABD-9581-2021	Jansson, Patric/0000-0002-9322-653X; Kovacevic, Zaklina/0000-0002-4742-4690; Richardson, Des/0000-0002-5506-3274; Kalinowski, Danuta/0000-0002-9303-7405; Richardson, Des/0000-0003-0960-6415; Lane, Darius/0000-0001-8725-6903; Bae, Dong-Hun/0000-0002-4109-7190; Sahni, Sumit/0000-0002-2900-8845	National Health and Medical Research Council; Cancer Institute NSW Early Career Fellowship; National Health and Medical Research Council of Australia; Cancer Institute of New South Wales (CINSW); Prostate Cancer Foundation Australia	National Health and Medical Research Council(National Health and Medical Research Council (NHMRC) of Australia); Cancer Institute NSW Early Career Fellowship; National Health and Medical Research Council of Australia(National Health and Medical Research Council (NHMRC) of Australia); Cancer Institute of New South Wales (CINSW); Prostate Cancer Foundation Australia	Recipient of National Health and Medical Research Council Peter Doherty Fellowship and Cancer Institute NSW Early Career Fellowship.; Recipient of National Health and Medical Research Council of Australia Project grant support.; Recipient of National Health and Medical Research Council of Australia, Cancer Institute of New South Wales (CINSW) and Prostate Cancer Foundation Australia for Early Car…	Angst E, 2011, SURGERY, V149, P614, DOI 10.1016/j.surg.2010.11.002; Bandyopadhyay S, 2004, ONCOGENE, V23, P5675, DOI 10.1038/sj.onc.1207734; Bandyopadhyay S, 2003, CANCER RES, V63, P1731; Cangul H, 2004, BMC GENET, V5, DOI 10.1186/1471-2156-5-27; Chao DT, 1998, ANNU REV IMMUNOL, V16, P395, DOI 10.1146/annurev.immunol.16.1.395; Chen B, 2006, J BIOL CHEM, V281, P2764, DOI 10.1074/jbc.M507330200; Ch…	75	69	69	0	10	AMER SOC BIOCHEMISTRY MOLECULAR BIOLOGY INC	BETHESDA	9650 ROCKVILLE PIKE, BETHESDA, MD 20814-3996 USA		1083-351X		J BIOL CHEM	J. Biol. Chem.	APR 4	2014	289	14
J	Tatsuta, N; Suzuki, H; Mochizuki, T; Koya, K; Kawakami, M; Shishido, T; Motoji, N; Kuroiwa, H; Shigematsu, A; Chen, LB				Tatsuta, N; Suzuki, H; Mochizuki, T; Koya, K; Kawakami, M; Shishido, T; Motoji, N; Kuroiwa, H; Shigematsu, A; Chen, LB			Pharmacokinetic analysis and antitumor efficacy of MKT-077, a novel antitumor agent	CANCER CHEMOTHERAPY AND PHARMACOLOGY			English	Article						MKT-077; mitochondria; pharmacokinetics; delocalized lipophilic cation; antitumor agent	RHODAMINE-123; DYE	MKT-077 (1-ethyl-2-{[3 -ethyl-5-(3-methylbenzothiazolin-2-yliden)]-4-oxothiazolidin-2-ylidenemethyl} pyridinium chloride), a novel rhodacyanine dye in phase I/II clinical trials, may provide a new approach to cancer therapy based on the accumulation in the mitochondria of the cells of certain carcinomas, for example, those of the colon, breast and pancreas. To support the development of MKT-077 f…	Shionogi BioRes Corp, Lexington, MA 02173 USA; Fuji Photo Film Co Ltd, Ashigara Res Labs, Kanagawa 25001, Japan; Inst Whole Body Metab, Chiba 27014, Japan; Harvard Univ, Sch Med, Dana Farber Canc Inst, Boston, MA 02115 USA		Tatsuta, N (通讯作者)，Shionogi BioRes Corp, 45 Hartwell Ave, Lexington, MA 02173 USA.	tatsuta@erols.com						CASTRO DJ, 1989, LARYNGOSCOPE, V99, P1057; Chen L. B., 1989, ANTI-CANCER DRUG, V191, P21; CHEN LB, 1988, ANNU REV CELL BIOL, V4, P155, DOI 10.1146/annurev.cb.04.110188.001103; CHIBA Y, 1996, P JAP CANC ASS 55 AN, P189; ERNEST S, 1995, AM J PHYSIOL-CELL PH, V269, pC323, DOI 10.1152/ajpcell.1995.269.2.C323; Fontaine M, 1996, LIFE SCI, V59, P1521, DOI 10.1016/0024-3205(96)00483-3; GAMBOAVUJICIC G, 1…	21	22	23	0	7	SPRINGER	NEW YORK	233 SPRING ST, NEW YORK, NY 10013 USA	0344-5704	1432-0843		CANCER CHEMOTH PHARM	Cancer Chemother. Pharmacol.	APR	1999	43	4
J	Witkowska-Banaszczak, E; Krajka-Kuzniak, V; Papierska, K				Witkowska-Banaszczak, Ewa; Krajka-Kuzniak, Violetta; Papierska, Katarzyna			The effect of luteolin 7-glucoside, apigenin 7-glucoside and Succisa pratensis extracts on NF-kappa B activation and alpha-amylase activity in HepG2 cells	ACTA BIOCHIMICA POLONICA			English	Article						Succisa pratensis; apigenin 7-glucoside; luteolin 7-glucoside; alpha-amylase inhibitory activity; NF-kappa B	GLUCOSIDASE; INHIBITION; LUTEOLIN-7-O-GLUCOSIDE; MODULATION; FLAVONOIDS; MECHANISM; APOPTOSIS; COX-2; GENE	The chemical composition of Succisa pratensis is not well known. The existing data indicate a substantial content of flavonoids, which include luteolin and apigenin 7-glucosides. The aim of this study was to elaborate the isolation protocol of these flavonoids from flowers and leaves of S. pratensis, to carry out their characterization, as well as evaluate the effect of S. pratensis extracts on a…	[Witkowska-Banaszczak, Ewa] Poznan Univ Med Sci, Dept Pharmacognosy, Poznan, Poland; [Krajka-Kuzniak, Violetta; Papierska, Katarzyna] Poznan Univ Med Sci, Dept Pharmaceut Biochem, Poznan, Poland		Witkowska-Banaszczak, E (通讯作者)，Poznan Univ Med Sci, Dept Pharmacognosy, Poznan, Poland.	banewit@wp.pl		Papierska, Katarzyna/0000-0002-5301-7944	Ministry of Science and Higher Education of the Republic of Poland [805/P-DUN/2019]; Poznan University of Medical Sciences of Poland [502-01-33094190-02578, 502-14-3302403011106]	Ministry of Science and Higher Education of the Republic of Poland(Ministry of Science and Higher Education, Poland); Poznan University of Medical Sciences of Poland	The costs of the article published as a part of the 44th FEBS Congress Krakow 2019 -From molecules to living systems block are financed by the Ministry of Science and Higher Education of the Republic of Poland (Contract 805/P-DUN/2019).; This work was supported by the Poznan University of Medical Sciences of Poland (502-01-33094190-02578 and 502-14-3302403011106).	Asghari B, 2015, IRAN J PHARM RES, V14, P609; Bouzaiene NN, 2016, LIFE SCI, V144, P80, DOI 10.1016/j.lfs.2015.11.030; Cai XT, 2012, ONCOL REP, V28, P1353, DOI 10.3892/or.2012.1914; Choi SI, 2007, ARCH PHARM RES, V30, P1328, DOI 10.1007/BF02980274; Chung MP, 2012, FOOD SCI BIOTECHNOL, V21, P279, DOI [10.1007/s10068-012-0037-x, DOI 10.1007/S10068-012-0037-X]; DOI S, 1991, CANCER RES, V51, P3544; Fu…	31	7	8	4	13	ACTA BIOCHIMICA POLONICA	WARSAW	PASTEURA 3, 02-093 WARSAW, POLAND	0001-527X	1734-154X		ACTA BIOCHIM POL	Acta Biochim. Pol.		2020	67	1
J	Voisin, T; El Firar, A; Avondo, V; Laburthe, M				Voisin, Thierry; El Firar, Aadil; Avondo, Virgile; Laburthe, Marc			Orexin-induced apoptosis: The key role of the seven-transmembrane domain orexin type 2 receptor	ENDOCRINOLOGY			English	Article							CELLULAR-LOCALIZATION; PERIPHERAL-TISSUES; FEEDING-BEHAVIOR; PREPRO-OREXIN; COLON-CANCER; FEMALE RATS; CELLS; ACTIVATION; NEURONS; HYPOCRETINS	Orexin-A and orexin-B are regulatory peptides involved in the control of feeding, sleep-wakefulness, and exerting various endocrine and metabolic actions. Recently we demonstrated that orexins, acting at OX1 receptor (OX1R), are proapoptotic peptides. The aim of this study was to investigate the role of the receptor subtype OX2 R in the control of apoptosis. Orexins caused a caspase-dependent cel…	INSERM, U773, Ctr Rech Biomed Bichat Beaujon, F-75018 Paris, France; Univ Paris 07, F-75018 Paris, France		Voisin, T (通讯作者)，INSERM, U773, Ctr Rech Biomed Bichat Beaujon, CRN3,BP 416, F-75018 Paris, France.	tvoisin@bichat.inserm.fr	LABURTHE, Marc/C-1875-2012; voisin, thierry/R-1241-2017	voisin, thierry/0000-0002-4320-5183				Asahi S, 2003, BIOORG MED CHEM LETT, V13, P111, DOI 10.1016/S0960-894X(02)00851-X; Biard-Piechaczyk M, 2000, VIROLOGY, V268, P329, DOI 10.1006/viro.1999.0151; Blanco M, 2002, REGUL PEPTIDES, V104, P161, DOI 10.1016/S0167-0115(01)00359-7; Blanco M, 2001, J CLIN ENDOCR METAB, V86, P1616, DOI 10.1210/jc.86.4.1616; Bursch W, 2000, J CELL SCI, V113, P1189; Chemelli RM, 1999, CELL, V98, P437, DOI 10.10…	46	43	46	0	7	ENDOCRINE SOC	CHEVY CHASE	8401 CONNECTICUT AVE, SUITE 900, CHEVY CHASE, MD 20815-5817 USA	0013-7227			ENDOCRINOLOGY	Endocrinology	OCT	2006	147	10
J	Wicki, A; Wild, D; Storch, D; Seemayer, C; Gotthardt, M; Behe, M; Kneifel, S; Mihatsch, MJ; Reubi, JC; Macke, HR; Christofori, G				Wicki, Andreas; Wild, Damian; Storch, Daniel; Seemayer, Christian; Gotthardt, Martin; Behe, Martin; Kneifel, Stefan; Mihatsch, Michael J.; Reubi, Jean-Claude; Maecke, Helmut R.; Christofori, Gerhard			[Lys(40)(Ahx-DTPA-In-111)NH2]-Exendin-4 is a highly efficient radiotherapeutic for glucagon-like peptide-1 receptor-targeted therapy for insulinoma	CLINICAL CANCER RESEARCH			English	Article							NEUROENDOCRINE TUMORS; AUGER-ELECTRON; CANCER; MICE; GROWTH; ANGIOGENESIS; ANTIBODIES; DOSIMETRY; SURVIVAL; BENEFIT	Purpose: Although metabolic changes make diagnosis of insulinoma relatively easy, surgical removal is hampered by difficulties in locating it, and there is no efficient treatment for malignant insulinoma. We have previously shown that the high density of glucagon-like peptide-1 receptors (GLP-1R) in human insulinoma cells provides an attractive target for molecular imaging and internal radiothera…	Univ Basel, Sch Med,Ctr Biomed, DKBW,Dept Clin Biol Sci, Inst Biochem & Genet, CH-4058 Basel, Switzerland; Univ Hosp, Clin Nucl Med, Basel, Switzerland; Univ Hosp, Inst Nucl Med, Basel, Switzerland; Univ Hosp, Div Radiol Chem, Basel, Switzerland; Univ Basel, Inst Pathol, Basel, Switzerland; Univ Nijmegen Med Ctr, Dept Nucl Med, Nijmegen, Netherlands; Univ Bern, Inst Pathol, Bern, Switzerland; Uni…		Christofori, G (通讯作者)，Univ Basel, Sch Med,Ctr Biomed, DKBW,Dept Clin Biol Sci, Inst Biochem & Genet, Mattenstr 28, CH-4058 Basel, Switzerland.	gerhard.christofori@unibas.ch	Gotthardt, M./H-8037-2014; Behe, Martin/E-2941-2013	Wicki, Andreas/0000-0002-2924-8080				Behr TM, 1996, J NUCL MED, V37, P834; Behr TM, 2000, EUR J NUCL MED, V27, P753, DOI 10.1007/s002590000272; Bergers G, 1999, SCIENCE, V284, P808, DOI 10.1126/science.284.5415.808; Casanovas O, 2005, CANCER CELL, V8, P299, DOI 10.1016/j.ccr.2005.09.005; CHRISTOFORI G, 1994, NATURE, V369, P414, DOI 10.1038/369414a0; Compagni A, 2000, CANCER RES, V60, P7163; EMAMI B, 1991, INT J RADIAT ONCOL, V21, P1…	32	76	81	0	7	AMER ASSOC CANCER RESEARCH	PHILADELPHIA	615 CHESTNUT ST, 17TH FLOOR, PHILADELPHIA, PA 19106-4404 USA	1078-0432			CLIN CANCER RES	Clin. Cancer Res.	JUN 15	2007	13	12
J	Berna, MJ; Jensen, RT				Berna, Marc J.; Jensen, Robert T.			Role of CCK/gastrin receptors in gastrointestinal/metabolic diseases and results of human studies using gastrin/CCK receptor agonists/antagonists in these diseases	CURRENT TOPICS IN MEDICINAL CHEMISTRY			English	Review							ZOLLINGER-ELLISON-SYNDROME; IRRITABLE-BOWEL-SYNDROME; LOWER ESOPHAGEAL SPHINCTER; CHOLECYSTOKININ-B/GASTRIN RECEPTOR; ENTEROCHROMAFFIN-LIKE-CELL; PANCREATIC ACINAR-CELLS; CCK-A RECEPTOR; DUODENAL-ULCER DISEASE; GALLBLADDER EJECTION FRACTION; MEDULLARY-THYROID CARCINOMA	Digestive Diseases Branch, National Institute of Diabetes and Digestive and Kidney Diseases, National Institutes Of Health, Bethesda, Maryland In this paper, the estabished and possible roles of CCK1 and CCK2 receptors in gastrointestinal (GI) and metabolic diseases are reviewed and available results from human agonist/antagonist studies are discussed. While there is evidence for the involvement …	NIDDK, DDB, NIH, Bethesda, MD 20892 USA		Jensen, RT (通讯作者)，NIDDK, DDB, NIH, Bldg 10,Room 9C-103,10 Ctr Dr MSC 1804, Bethesda, MD 20892 USA.	robertj@bdg10.niddk.nih.gov			NATIONAL INSTITUTE OF DIABETES AND DIGESTIVE AND KIDNEY DISEASES [Z01DK053101, Z01DK053100] Funding Source: NIH RePORTER; Intramural NIH HHS [Z01 DK053100-19, Z01 DK053101-19] Funding Source: Medline	NATIONAL INSTITUTE OF DIABETES AND DIGESTIVE AND KIDNEY DISEASES(United States Department of Health & Human ServicesNational Institutes of Health (NIH) - USANIH National Institute of Diabetes & Digestive & Kidney Diseases (NIDDK)); Intramural NIH HHS(United States Department of Health & Human ServicesNational Institutes of Health (NIH) - USA)		Abou-Saif A, 2001, GASTROENTEROLOGY, V120, P1271, DOI 10.1053/gast.2001.23242; ABRAHAMSSON H, 1987, SCAND J GASTROENTERO, V22, P21, DOI 10.3109/00365528709090996; ADAMS JB, 1995, J CLIN PSYCHOPHARM, V15, P428, DOI 10.1097/00004714-199512000-00007; ADLER G, 1979, VIRCHOWS ARCH A, V382, P31, DOI 10.1007/BF01102739; ADLER G, 1991, GASTROENTEROLOGY, V100, P537, DOI 10.1016/0016-5085(91)90227-C; Aloj …	375	46	49	0	7	BENTHAM SCIENCE PUBL LTD	SHARJAH	EXECUTIVE STE Y-2, PO BOX 7917, SAIF ZONE, 1200 BR SHARJAH, U ARAB EMIRATES	1568-0266	1873-5294		CURR TOP MED CHEM	Curr. Top. Med. Chem.		2007	7	12
J	Zhang, X; Cheng, ZQ; Dong, SH; Rayner, C; Wu, TZ; Zhong, MW; Zhang, GY; Wang, KX; Hu, SY				Zhang, Xiang; Cheng, Zhiqiang; Dong, Shuohui; Rayner, Christopher; Wu, Tongzhi; Zhong, Mingwei; Zhang, Guangyong; Wang, Kexin; Hu, Sanyuan			Effects of ileal glucose infusion on enteropancreatic hormone secretion in humans: relationship to glucose absorption	METABOLISM-CLINICAL AND EXPERIMENTAL			English	Article						Incretin hormones; Glucose absorption; Ileal infusion; Ileostomy	GLUCAGON-LIKE PEPTIDE-1; GASTRIC-INHIBITORY POLYPEPTIDE; INCRETIN HORMONES; COTRANSPORTER SGLT1; HUMAN JEJUNUM; OBESE HUMANS; GHRELIN; INSULIN; EXPRESSION; GLP-1	Backgrounds: The distal small intestine plays an important role in regulating the secretion of entero-pancreatic hormones that are critical to the control of glucose metabolism and appetite, but the quantitative contribution of a specific segment to these effects is unknown.& nbsp;Purposes: To determine the effects of 30 cm of the ileum exposed to glucose on the secretion of ghrelin, glucagonlike…	[Zhang, Xiang; Cheng, Zhiqiang; Dong, Shuohui; Wang, Kexin] Shandong Univ, Qilu Hosp, Dept Gen Surg, Jinan, Shandong, Peoples R China; [Rayner, Christopher; Wu, Tongzhi] Univ Adelaide, Adelaide Med Sch, Adelaide, SA, Australia; [Rayner, Christopher; Wu, Tongzhi] Univ Adelaide, Ctr Res Excellence Translating Nutr Sci Good Hlth, Adelaide, SA, Australia; [Zhong, Mingwei; Zhang, Guangyong; Hu, Sanyua…		Wang, KX (通讯作者)，Shandong Univ, Qilu Hosp, Dept Gen Surg, Jinan, Shandong, Peoples R China.; Hu, SY (通讯作者)，Shandong First Med Univ, Affiliated Hosp 1, Dept Gen Surg, Jinan, Shandong, Peoples R China.	wkx3726@163.com; drsanyuanhu@163.com	Dong, Shuohui/G-1721-2019	Dong, Shuohui/0000-0002-2912-8046	National Natural Science Foundation of China [81700708/H0712]	National Natural Science Foundation of China(National Natural Science Foundation of China (NSFC))	Funding The present work has been supported by National Natural Science Foundation of China (Project ID: 81700708/H0712) .	Bak MJ, 2014, DIABETES OBES METAB, V16, P1155, DOI [10.1111/dom.1235, 10.1111/dom.12352]; Balen D, 2008, AM J PHYSIOL-CELL PH, V295, pC475, DOI 10.1152/ajpcell.00180.2008; Bax TW, 2007, AM J SURG, V193, P7; Chaudhry RM, 2012, J GASTROINTEST SURG, V16, P312, DOI 10.1007/s11605-011-1752-y; Christensen MB, 2014, J CLIN ENDOCR METAB, V99, pE418, DOI 10.1210/jc.2013-3644; Deacon CF, 2009, BEST PRACT R…	49	1	1	3	3	W B SAUNDERS CO-ELSEVIER INC	PHILADELPHIA	1600 JOHN F KENNEDY BOULEVARD, STE 1800, PHILADELPHIA, PA 19103-2899 USA	0026-0495	1532-8600		METABOLISM	Metab.-Clin. Exp.	JUN	2022	131
J	Vaillancourt, F; Silva, P; Shi, Q; Fahmi, H; Fernandes, JC; Benderdour, M				Vaillancourt, France; Silva, Patrick; Shi, Qin; Fahmi, Hassan; Fernandes, Julio C.; Benderdour, Mohamed			Elucidation of Molecular Mechanisms Underlying the Protective Effects of Thymoquinone Against Rheumatoid Arthritis	JOURNAL OF CELLULAR BIOCHEMISTRY			English	Article						THYMOQUINONE; PROLIFERATION; OXIDATIVE STRESS; INFLAMMATION; CATABOLISM; BONE; RHEUMATOID ARTHRITIS	PANCREATIC-CANCER CELLS; FACTOR-KAPPA-B; NIGELLA-SATIVA; ANTIRHEUMATIC DRUGS; BONE METABOLISM; SYNOVIAL TISSUE; DESTRUCTION; PATHWAY; ACTIVATION; EXPRESSION	Thymoquinone (TQ) is the major active compound derived from the medicinal Nigella sativa. A few studies have shown that TQ exhibits anti-inflammatory activities in experimental models of rheumatoid arthritis (RA) through mechanisms that are not fully understood. The aim of this work was to evaluate the in vitro and in vivo effects of TQ and to investigate its influence on the major signalling pat…	[Vaillancourt, France; Silva, Patrick; Shi, Qin; Fahmi, Hassan; Fernandes, Julio C.; Benderdour, Mohamed] Univ Montreal, Hop Sacre Coeur Montreal, Orthopaed Res Lab, Dept Surg, Montreal, PQ H4J 1C5, Canada		Benderdour, M (通讯作者)，Univ Montreal, Hop Sacre Coeur Montreal, Orthopaed Res Lab, Dept Surg, Room K-3045,5400 Gouin Blvd W, Montreal, PQ H4J 1C5, Canada.	mohamed.bender-dour@umontreal.ca			Fonds de la recherche en sante du Quebec (FRSQ)	Fonds de la recherche en sante du Quebec (FRSQ)(Fonds de la Recherche en Sante du Quebec)	Grant sponsor: Fonds de la recherche en sante du Quebec (FRSQ).	Alhosin M, 2010, BIOCHEM PHARMACOL, V79, P1251, DOI 10.1016/j.bcp.2009.12.015; Ali BH, 2003, PHYTOTHER RES, V17, P299, DOI 10.1002/ptr.1309; Allen MJ, 2003, VET CLIN PATH, V32, P101, DOI 10.1111/j.1939-165X.2003.tb00323.x; ALTMAN R, 1986, ARTHRITIS RHEUM, V29, P1039, DOI 10.1002/art.1780290816; Bendele A. M., 2001, Journal of Musculoskeletal & Neuronal Interactions, V1, P377; Cai XJ, 2010, CELL B…	50	87	89	1	12	WILEY	HOBOKEN	111 RIVER ST, HOBOKEN 07030-5774, NJ USA	0730-2312	1097-4644		J CELL BIOCHEM	J. Cell. Biochem.	JAN	2011	112	1
J	Allard, J; Bonnet, M; Laurent, L; Bouattour, M; Gagaille, MP; Leclerc, V				Allard, Jeanne; Bonnet, Mathilde; Laurent, Lucie; Bouattour, Mohamed; Gagaille, Marie-Pauline; Leclerc, Vincent			Microangiopathy associated with gemcitabine: a drug interaction with nab-paclitaxel? A case series and literature review	EUROPEAN JOURNAL OF CLINICAL PHARMACOLOGY			English	Review						Gemcitabine; Nab-paclitaxel; Thrombotic microangiopathy; Drug interaction; Adverse effect	CYTIDINE DEAMINASE; THROMBOTIC MICROANGIOPATHY; PHARMACOKINETICS; PROBABILITY; TOXICITY; CANCER; IMPACT	Purpose Gemcitabine and nab-paclitaxel association can be used in first- or second-line treatment for metastatic pancreatic adenocarcinoma. Here, we report five cases of supposed gemcitabine-induced thrombotic microangiopathy (G-TMA), four of them with nab-paclitaxel. We assumed that nab-paclitaxel could be responsible for a potential drug interaction with gemcitabine, increasing the risk of thro…	[Allard, Jeanne; Bonnet, Mathilde; Gagaille, Marie-Pauline; Leclerc, Vincent] Beaujon Hosp, AP HP, Pharm Dept, DMU PRISME, F-92110 Clichy, France; [Laurent, Lucie] Beaujon Hosp, AP HP, Dept Pancreatol, DMU DIGEST, F-92110 Clichy, France; [Bouattour, Mohamed] Beaujon Hosp, AP HP, Liver Canc Unit, DMU DIGEST, F-92110 Clichy, France		Allard, J (通讯作者)，Beaujon Hosp, AP HP, Pharm Dept, DMU PRISME, F-92110 Clichy, France.	jeanne.allard@aphp.fr						agence-prd, RSUM CARACTRISTIQUES; agence-prd.ansm.sante, RSUM CARACTRISTIQUES; ALBERTO P, 1995, B CANCER, V82, pS3; Alvarellos ML, 2014, PHARMACOGENET GENOM, V24, P564, DOI 10.1097/FPC.0000000000000086; [Anonymous], 2017, COMMON TERMINOLOGY C, P155; Brocklebank V, 2018, CLIN J AM SOC NEPHRO, V13, P300, DOI 10.2215/CJN.00620117; Burns ST, 2020, ANTICANCER RES, V40, P3995, DOI 10.21873/anticanres.1…	43	0	0	0	0	SPRINGER HEIDELBERG	HEIDELBERG	TIERGARTENSTRASSE 17, D-69121 HEIDELBERG, GERMANY	0031-6970	1432-1041		EUR J CLIN PHARMACOL	Eur. J. Clin. Pharmacol.	JUL	2022	78	7
J	Ahn-Jarvis, J; Lombardo, E; Cruz-Monserrate, Z; Badi, N; Crowe, O; Kaul, S; Komar, H; Krishna, SG; Lesinski, GB; Mace, TA; Ramsey, ML; Roberts, K; Stinehart, K; Traczek, M; Conwell, DL; Vodovotz, Y; Hart, PA				Ahn-Jarvis, Jennifer; Lombardo, Erin; Cruz-Monserrate, Zobeida; Badi, Niharika; Crowe, Olivia; Kaul, Sabrina; Komar, Hannah; Krishna, Somashekar G.; Lesinski, Gregory B.; Mace, Thomas A.; Ramsey, Mitchell L.; Roberts, Kristen; Stinehart, Kyle; Traczek, Madelyn; Conwell, Darwin L.; Vodovotz, Yael; Hart, Phil A.			Reduction of inflammation in chronic pancreatitis using a soy bread intervention: A feasibility study	PANCREATOLOGY			English	Article						Soy bread; IL-6; TNF-Alpha; Feasibility study; Isoflavones	C-REACTIVE PROTEIN; MAJOR FOOD SOURCES; PROSTATE-CANCER; DIETARY SOY; ISOFLAVONES; ADULTS; MEN; CONSUMPTION; METABOLISM; FLAVONOIDS	Introduction: Chronic pancreatitis is a chronic inflammatory disease, which progresses to fibrosis. Currently there are no interventions to delay or stop the progression to irreversible organ damage. In this study, we assessed the tolerability and feasibility of administering soy bread to reduce circulating inflammatory mediators. Methods: Subjects with chronic pancreatitis diagnosed using the Am…	[Ahn-Jarvis, Jennifer; Lombardo, Erin; Vodovotz, Yael] Ohio State Univ, Dept Food Sci & Technol, Columbus, OH 43210 USA; [Cruz-Monserrate, Zobeida; Badi, Niharika; Crowe, Olivia; Kaul, Sabrina; Krishna, Somashekar G.; Mace, Thomas A.; Ramsey, Mitchell L.; Roberts, Kristen; Traczek, Madelyn; Conwell, Darwin L.; Hart, Phil A.] Ohio State Univ, Wexner Med Ctr, Div Gastroenterol Hepatol & Nutr, 410 W…		Hart, PA (通讯作者)，Ohio State Univ, Wexner Med Ctr, Div Gastroenterol Hepatol & Nutr, 410 West Tenth Ave, Columbus, OH 43210 USA.	philip.hart@osumc.edu	Krishna, Somashekar G/V-2593-2019; Hart, Phil/A-9842-2016	Krishna, Somashekar G/0000-0001-5748-7890; Hart, Phil/0000-0003-4346-6196; Cruz-Monserrate, Zobeida/0000-0003-0849-655X	American College of Gastroenterology; National Cancer Institute [U01DK108327]; National Institute of Diabetes and Digestive and Kidney Diseases (NIDDK) [U01DK108327]; National Center For Advancing Translational Sciences [UL1TR002733]	American College of Gastroenterology(General Electric); National Cancer Institute(United States Department of Health & Human ServicesNational Institutes of Health (NIH) - USANIH National Cancer Institute (NCI)); National Institute of Diabetes and Digestive and Kidney Diseases (NIDDK)(United States Department of Health & Human ServicesNational Institutes of Health (NIH) - USANIH National Institute…	This study was funded by a pilot grant from the American College of Gastroenterology. Research reported in this publication was also supported by the National Cancer Institute and National Institute of Diabetes and Digestive and Kidney Diseases (NIDDK) under award number U01DK108327 (ZCM, DC and PH). The project described was also supported by Award Number Grant UL1TR002733 from the National Cent…	ADLERCREUTZ H, 1991, AM J CLIN NUTR, V54, P1093, DOI 10.1093/ajcn/54.6.1093; [Anonymous], 2013, FOOD NUTR COMPON FOC, DOI DOI 10.1039/9781849735094-00399; [Anonymous], 2010, CRIT REV FOOD SCI, DOI DOI 10.1080/10408390802248726; [Anonymous], 2013, EUR J CLIN NUTR, DOI DOI 10.1038/EJCN.2013.78; [Anonymous], 2013, J AGR FOOD CHEM, DOI DOI 10.1021/JF304699K; [Anonymous], 2017, DIGEST DIS SCI, DOI DOI…	45	2	2	0	2	ELSEVIER	AMSTERDAM	RADARWEG 29a, 1043 NX AMSTERDAM, NETHERLANDS	1424-3903	1424-3911		PANCREATOLOGY	Pancreatology	JUL	2020	20	5
J	Amato, NJ; Zhai, QQ; Navarro, DC; Niedernhofer, LJ; Wang, YS				Amato, Nicholas J.; Zhai, Qianqian; Navarro, Diana C.; Niedernhofer, Laura J.; Wang, Yinsheng			In vivo detection and replication studies of alpha-anomeric lesions of 2 '-deoxyribonucleosides	NUCLEIC ACIDS RESEARCH			English	Article							MUTAGENIC PROPERTIES; DNA; BYPASS; REPAIR; DEOXYRIBONUCLEOSIDES; DEOXYADENOSINE; NUCLEOSIDES; OXIDATION; PRODUCTS	DNA damage, arising from endogenous metabolism or exposure to environmental agents, may perturb the transmission of genetic information by blocking DNA replication and/or inducing mutations, which contribute to the development of cancer and likely other human diseases. Hydroxyl radical attack on the C1', C3' and C4' of 2-deoxyribose can give rise to epimeric 2-deoxyribose lesions, for which the i…	[Amato, Nicholas J.; Zhai, Qianqian; Wang, Yinsheng] Univ Calif Riverside, Dept Chem, Riverside, CA 92521 USA; [Zhai, Qianqian] Huazhong Agr Univ, Coll Sci, Dept Chem, Wuhan 430070, Peoples R China; [Navarro, Diana C.; Niedernhofer, Laura J.] Scripps Res Inst Florida, Dept Metab & Aging, Jupiter, FL 33458 USA		Wang, YS (通讯作者)，Univ Calif Riverside, Dept Chem, Riverside, CA 92521 USA.	Yinsheng.Wang@ucr.edu		Niedernhofer, Laura/0000-0002-1074-1385	National Institutes of Health (NIH) [R01 CA101864, P01 AG043376, T32 ES018827]; NIH [R01 CA101864]; NATIONAL CANCER INSTITUTE [R01CA101864] Funding Source: NIH RePORTER; NATIONAL INSTITUTE OF ENVIRONMENTAL HEALTH SCIENCES [T32ES018827] Funding Source: NIH RePORTER; NATIONAL INSTITUTE ON AGING [P01AG043376] Funding Source: NIH RePORTER	National Institutes of Health (NIH)(United States Department of Health & Human ServicesNational Institutes of Health (NIH) - USA); NIH(United States Department of Health & Human ServicesNational Institutes of Health (NIH) - USA); NATIONAL CANCER INSTITUTE(United States Department of Health & Human ServicesNational Institutes of Health (NIH) - USANIH National Cancer Institute (NCI)); NATIONAL INST…	National Institutes of Health (NIH) [R01 CA101864, P01 AG043376 and, for N.J.A., T32 ES018827]. Funding for open access charge: NIH [R01 CA101864].	Amato NJ, 2014, CHEM RES TOXICOL, V27, P470, DOI 10.1021/tx400430g; Bryant-Friedrich AC, 2010, ADV MOLEC TOXICOL, V4, P127, DOI 10.1016/S1872-0854(10)04004-X; CAI H, 1995, J BIOL CHEM, V270, P15327, DOI 10.1074/jbc.270.25.15327; Chatgilialoglu C, 2000, J AM CHEM SOC, V122, P9525, DOI 10.1021/ja001783r; Dedon PC, 2008, CHEM RES TOXICOL, V21, P206, DOI 10.1021/tx700283c; Delaney JC, 2006, METHOD EN…	32	12	12	0	18	OXFORD UNIV PRESS	OXFORD	GREAT CLARENDON ST, OXFORD OX2 6DP, ENGLAND	0305-1048	1362-4962		NUCLEIC ACIDS RES	Nucleic Acids Res.	SEP 30	2015	43	17
J	Dragan, M; Dixon, SJ; Jaworski, E; Chan, TS; O'Brien, PJ; Wilson, JX				Dragan, M; Dixon, SJ; Jaworski, E; Chan, TS; O'Brien, PJ; Wilson, JX			Coenzyme Q(1) depletes NAD(P)H and impairs recycling of ascorbate in astrocytes	BRAIN RESEARCH			English	Article						vitamin C; ubiquinone; glucose; glia	DEHYDROASCORBIC ACID; INTRACELLULAR ASCORBATE; THIOREDOXIN REDUCTASE; OXIDATIVE STRESS; VITAMIN-C; NAD(P)H-QUINONE OXIDOREDUCTASE; LIPOAMIDE DEHYDROGENASE; DEPENDENT MECHANISM; PANCREATIC-CANCER; RESPIRATORY-CHAIN	Ascorbate is an important antioxidant in the brain. Astrocytes are capable of recycling ascorbate by taking up and then reducing its oxidation product dehydroascorbic acid (DHAA) using reducing equivalents derived from NAD(P)H. Astrocytes also contain NAD(P)H-dependent quinone reductases, such as NAD(P)H:quinone oxidoreductase (NQO1), which are capable of reducing coenzyme Q and its analogs. Shor…	SUNY Buffalo, Sch Publ Hlth & Hlth Prof, Dept Exercise & Nutr Sci, Buffalo, NY 14214 USA; Univ Western Ontario, Fac Med & Dent, Dept Physiol & Pharmacol, London, ON N6A 5C1, Canada; Univ Toronto, Fac Pharm, Toronto, ON M5S 2S2, Canada		Wilson, JX (通讯作者)，SUNY Buffalo, Sch Publ Hlth & Hlth Prof, Dept Exercise & Nutr Sci, Kimball Tower Room 410,3435 Main St, Buffalo, NY 14214 USA.	jxwilson@buffalo.edu	Dixon, S. Jeffrey/G-3657-2013	Dixon, S. Jeffrey/0000-0001-9162-1686; Chan, Tom/0000-0001-9691-4349				Avshalumov MV, 2002, J NEUROPHYSIOL, V87, P2896, DOI 10.1152/jn.2002.87.6.2896; Beal MF, 2003, ANN NEUROL, V53, pS39, DOI 10.1002/ana.10479; Bello RI, 2005, BIOCHEM PHARMACOL, V69, P1613, DOI 10.1016/j.bcp.2005.03.012; Berger UV, 2003, J NEUROCHEM, V86, P896, DOI 10.1046/j.1471-4159.2003.01891.x; Cenas N, 2004, J BIOL CHEM, V279, P2583, DOI 10.1074/jbc.M310292200; Chan TS, 2003, BIOFACTORS, V18, …	51	12	12	0	4	ELSEVIER SCIENCE BV	AMSTERDAM	PO BOX 211, 1000 AE AMSTERDAM, NETHERLANDS	0006-8993	1872-6240		BRAIN RES	Brain Res.	MAR 17	2006	1078
J	Shehata, HM; Khan, S; Chen, E; Fields, PE; Flavell, RA; Sanjabi, S				Shehata, Hesham M.; Khan, Shahzada; Chen, Elise; Fields, Patrick E.; Flavell, Richard A.; Sanjabi, Shomyseh			Lack of Sprouty 1 and 2 enhances survival of effector CD8(+) T cells and yields more protective memory cells	PROCEEDINGS OF THE NATIONAL ACADEMY OF SCIENCES OF THE UNITED STATES OF AMERICA			English	Article						CD8 T cells; memory; metabolism; survival; polyfunctional	ACTIVATED PROTEIN-KINASE; TYROSINE KINASE; MONOCLONAL-ANTIBODY; ANTIGEN RECEPTOR; MAMMALIAN TARGET; SELF-ANTIGENS; DIFFERENTIATION; RESPONSES; MTOR; EXPRESSION	Identifying novel pathways that promote robust function and longevity of cytotoxic T cells has promising potential for immunotherapeutic strategies to combat cancer and chronic infections. We show that sprouty 1 and 2 (Spry1/2) molecules regulate the survival and function of memory CD8(+) T cells. Spry1/2 double-knockout (DKO) ovalbumin (OVA)-specific CD8(+) T cells (OT-I cells) mounted more vigo…	[Shehata, Hesham M.; Khan, Shahzada; Sanjabi, Shomyseh] Gladstone Inst, Virol & Immunol, San Francisco, CA 94158 USA; [Chen, Elise; Fields, Patrick E.; Flavell, Richard A.] Yale Univ, Dept Immunobiol, New Haven, CT 06520 USA; [Flavell, Richard A.] Howard Hughes Med Inst, New Haven, CT 06520 USA; [Sanjabi, Shomyseh] Univ Calif San Francisco, Dept Microbiol & Immunol, San Francisco, CA 94143 USA; […		Sanjabi, S (通讯作者)，Gladstone Inst, Virol & Immunol, San Francisco, CA 94158 USA.; Flavell, RA (通讯作者)，Yale Univ, Dept Immunobiol, New Haven, CT 06520 USA.; Flavell, RA (通讯作者)，Howard Hughes Med Inst, New Haven, CT 06520 USA.; Sanjabi, S (通讯作者)，Univ Calif San Francisco, Dept Microbiol & Immunol, San Francisco, CA 94143 USA.	richard.flavell@yale.edu; shomyseh.sanjabi@gladstone.ucsf.edu	Fields, Patrick E/G-4878-2012	Sanjabi, Shomyseh/0000-0002-3097-9665; Fields, Patrick/0000-0002-6797-4139; khan, shahzada/0000-0003-2975-6621	NIH [DP2 AI112244]; NIH UCSF-Gladstone Institute of Virology and Immunology Center for AIDS Research Grant [P30-AI027763]; NIH program [P30 AI027763, S10 RR028962]; James B. Pendleton Charitable Trust supporting the Gladstone Institutes' flow cytometry core; National Center for Research Resources Grant [RR18928]; NATIONAL CENTER FOR RESEARCH RESOURCES [C06RR018928, S10RR028962] Funding Source: NI…	NIH(United States Department of Health & Human ServicesNational Institutes of Health (NIH) - USA); NIH UCSF-Gladstone Institute of Virology and Immunology Center for AIDS Research Grant; NIH program(United States Department of Health & Human ServicesNational Institutes of Health (NIH) - USA); James B. Pendleton Charitable Trust supporting the Gladstone Institutes' flow cytometry core; National Ce…	We thank J. Luong, F.Wu, and I. Lew for maintaining the mouse colonies; M. Trapecar and S.T. Moss for technical assistance; and C. Palmer (Burnet Institute), L.L. Lanier [University of California, San Francisco (UCSF)], A. Weiss (UCSF), and R. Rutishauser (UCSF) for critical reading of the manuscript. This work was supported by NIH Grants DP2 AI112244 (to S.S.) and NIH UCSF-Gladstone Institute of…	Abraham RT, 2004, NAT REV IMMUNOL, V4, P301, DOI 10.1038/nri1330; Ahmed R, 1996, SCIENCE, V272, P54, DOI 10.1126/science.272.5258.54; Akbulut S, 2010, MOL BIOL CELL, V21, P3487, DOI 10.1091/mbc.E10-02-0123; Alessi DR, 1997, CURR BIOL, V7, P261, DOI 10.1016/S0960-9822(06)00122-9; Allie SR, 2011, J IMMUNOL, V186, P6280, DOI 10.4049/jimmunol.1003870; Araki K, 2009, NATURE, V460, P108, DOI 10.1038/na…	101	15	15	0	6	NATL ACAD SCIENCES	WASHINGTON	2101 CONSTITUTION AVE NW, WASHINGTON, DC 20418 USA	0027-8424			P NATL ACAD SCI USA	Proc. Natl. Acad. Sci. U. S. A.	SEP 18	2018	115	38
J	Goichon, A; Coeffier, M; Claeyssens, S; Lecleire, S; Cailleux, AF; Bole-Feysot, C; Chan, P; Donnadieu, N; Lerebours, E; Lavoinne, A; Boyer, O; Vaudry, D; Dechelotte, P				Goichon, Alexis; Coeffier, Moise; Claeyssens, Sophie; Lecleire, Stephane; Cailleux, Anne-Francoise; Bole-Feysot, Christine; Chan, Philippe; Donnadieu, Nathalie; Lerebours, Eric; Lavoinne, Alain; Boyer, Olivier; Vaudry, David; Dechelotte, Pierre			Effects of an enteral glucose supply on protein synthesis, proteolytic pathways, and proteome in human duodenal mucosa	AMERICAN JOURNAL OF CLINICAL NUTRITION			English	Article							SOLUBLE EPOXIDE HYDROLASE; ORAL CARBOHYDRATE TREATMENT; RANDOMIZED CLINICAL-TRIAL; DEPENDENT DEHYDROASCORBATE REDUCTASE; AMINO-ACIDS; EPOXYEICOSATRIENOIC ACIDS; GASTROINTESTINAL CANCER; THERAPEUTIC TARGET; PANCREATIC-ENZYMES; INSULIN-RESISTANCE	Background: Previous studies have shown that the glucose supply reduces postoperative insulin resistance and improves patient outcomes. However, the effects of luminal glucose on intestinal mucosal proteins remain unknown. Objective: We aimed to assess the effects of an enteral glucose supply on protein synthesis, proteolytic pathways, and proteome in human duodenal mucosa. Design: Twenty healthy…	[Goichon, Alexis; Coeffier, Moise; Claeyssens, Sophie; Lecleire, Stephane; Bole-Feysot, Christine; Lerebours, Eric; Lavoinne, Alain; Dechelotte, Pierre] Univ Rouen, ADEN EA4311, Inst Biomed Res, European Inst Peptide Res,IFRMP23, F-76183 Rouen, France; [Coeffier, Moise; Dechelotte, Pierre] Rouen Univ Hosp, Nutr Unit, Rouen, France; [Claeyssens, Sophie; Lavoinne, Alain] Rouen Univ Hosp, Med Bioche…		Dechelotte, P (通讯作者)，Univ Rouen, ADEN EA4311, Inst Biomed Res, European Inst Peptide Res,IFRMP23, 22 Blvd Gambetta, F-76183 Rouen, France.	pierre.dechelotte@chu-rouen.fr	VAUDRY, David/M-1454-2018; Boyer, Olivier/N-6552-2013	VAUDRY, David/0000-0003-3567-7452; Boyer, Olivier/0000-0002-7591-307X; Coeffier, Moise/0000-0002-7469-2682	Rouen University Hospital [AOI 2003, 2003/037HP]; Benjamin Delessert Institute	Rouen University Hospital; Benjamin Delessert Institute	Supported by Rouen University Hospital (AOI 2003, 2003/037HP) and the Benjamin Delessert Institute.	AARONSON RM, 1995, J BIOL CHEM, V270, P27752, DOI 10.1074/jbc.270.46.27752; Adegoke OAJ, 2003, AM J PHYSIOL-GASTR L, V284, pG1017, DOI 10.1152/ajpgi.00402.2002; Adegoke OAJ, 1999, J NUTR, V129, P1871, DOI 10.1093/jn/129.10.1871; Ashburner M, 2000, NAT GENET, V25, P25, DOI 10.1038/75556; Bisgaard T, 2004, BRIT J SURG, V91, P151, DOI 10.1002/bjs.4412; Board PG, 2000, J BIOL CHEM, V275, P24798, DOI …	60	7	7	0	5	AMER SOC CLINICAL NUTRITION	BETHESDA	9650 ROCKVILLE PIKE, SUBSCRIPTIONS, RM L-3300, BETHESDA, MD 20814-3998 USA	0002-9165			AM J CLIN NUTR	Am. J. Clin. Nutr.	SEP	2011	94	3
J	Bielinski, SJ; Chai, HS; Pathak, J; Talwalkar, JA; Limburg, PJ; Gullerud, RE; Sicotte, H; Klee, EW; Ross, JL; Kocher, JPA; Kullo, IJ; Heit, JA; Petersen, GM; de Andrade, M; Chute, CG				Bielinski, Suzette J.; Chai, High Seng; Pathak, Jyotishman; Talwalkar, Jayant A.; Limburg, Paul J.; Gullerud, Rachel E.; Sicotte, Hugues; Klee, Eric W.; Ross, Jason L.; Kocher, Jean-Pierre A.; Kullo, Iftikhar J.; Heit, John A.; Petersen, Gloria M.; de Andrade, Mariza; Chute, Christopher G.			Mayo Genome Consortia: A Genotype-Phenotype Resource for Genome-Wide Association Studies With an Application to the Analysis of Circulating Bilirubin Levels	MAYO CLINIC PROCEEDINGS			English	Article							CORONARY-ARTERY-DISEASE; SERUM BILIRUBIN; COMMON VARIANTS; PANCREATIC-CANCER; UGT1A1; POPULATION; GENE; SUSCEPTIBILITY; POLYMORPHISMS; METABOLISM	OBJECTIVE: To create a cohort for cost-effective genetic research, the Mayo Genome Consortia (MayoGC) has been assembled with participants from research studies across Mayo Clinic with high-throughput genetic data and electronic medical record (EMR) data for phenotype extraction. PARTICIPANTS AND METHODS: Eligible participants Include those who gave general research consent in the contributing st…	[Bielinski, Suzette J.; Petersen, Gloria M.] Mayo Clin, Div Epidemiol, Rochester, MN 55905 USA; [Chai, High Seng; Pathak, Jyotishman; Gullerud, Rachel E.; Sicotte, Hugues; Klee, Eric W.; Ross, Jason L.; Kocher, Jean-Pierre A.; de Andrade, Mariza; Chute, Christopher G.] Mayo Clin, Div Biomed Stat & Informat, Rochester, MN 55905 USA; [Talwalkar, Jayant A.; Limburg, Paul J.] Mayo Clin, Div Gastroent…		Bielinski, SJ (通讯作者)，Mayo Clin, Div Epidemiol, 200 1st St SW, Rochester, MN 55905 USA.	bielinski.suzette@mayo.edu	Chute, Christopher/AAT-8540-2021; Bielinski, Suzette/A-2238-2009	Bielinski, Suzette/0000-0002-2905-5430; de Andrade, Mariza/0000-0003-2329-2686	Electronic Medical Records and Genomics (eMERGE) Network of the National Human Genome Research Institute [HG05499]; Mayo Clinic Genome-wide Association Study of Venous Thromboembolism from the National Human Genome Research Institute (NHGRI; Gene Environment Association Studies [GENEVA] consortium) [HG04735]; National Cancer Institute [P50CA102701]; Mayo Clinic Cancer Center; NATIONAL CANCER INST…	Electronic Medical Records and Genomics (eMERGE) Network of the National Human Genome Research Institute(United States Department of Health & Human ServicesNational Institutes of Health (NIH) - USANIH National Human Genome Research Institute (NHGRI)); Mayo Clinic Genome-wide Association Study of Venous Thromboembolism from the National Human Genome Research Institute (NHGRI; Gene Environment Asso…	Funding for this research was provided by the Electronic Medical Records and Genomics (eMERGE) Network of the National Human Genome Research Institute (HG05499), Mayo Clinic Genome-wide Association Study of Venous Thromboembolism (HG04735) from the National Human Genome Research Institute (NHGRI; Gene Environment Association Studies [GENEVA] consortium), Mayo Clinic Specialized Programs of Resear…	Amundadottir L, 2009, NAT GENET, V41, P986, DOI 10.1038/ng.429; Bathum L, 2001, CLIN CHEM, V47, P81; Borucki K, 2009, CLIN BIOCHEM, V42, P1635, DOI 10.1016/j.clinbiochem.2009.08.011; Cornelis MC, 2010, GENET EPIDEMIOL, V34, P364, DOI 10.1002/gepi.20492; Ghosh SS, 2005, BIOCHEM J, V392, P685, DOI 10.1042/BJ20050381; Hong AL, 2007, DRUG METAB DISPOS, V35, P1254, DOI 10.1124/dmd.106.014183; Huang Ch…	20	45	45	0	3	MAYO CLINIC PROCEEDINGS	ROCHESTER	660 SIEBENS BLDG MAYO CLINIC, ROCHESTER, MN 55905 USA	0025-6196			MAYO CLIN PROC	Mayo Clin. Proc.	JUL	2011	86	7
J	LEONETTI, F; IOZZO, P; GIACCARI, A; SBRACCIA, P; BUONGIORNO, A; TAMBURRANO, G; ANDREANI, D				LEONETTI, F; IOZZO, P; GIACCARI, A; SBRACCIA, P; BUONGIORNO, A; TAMBURRANO, G; ANDREANI, D			ABSENCE OF CLINICALLY OVERT ATHEROSCLEROTIC VASCULAR-DISEASE AND ADVERSE CHANGES IN CARDIOVASCULAR RISK-FACTORS IN 70 PATIENTS WITH INSULINOMA	JOURNAL OF ENDOCRINOLOGICAL INVESTIGATION			English	Article						INSULINOMA; HYPERINSULINEMIA; HYPOGLYCEMIA; INSULIN RESISTANCE; LIPIDS; HYPERTENSION; ATHEROGENESIS	BLOOD-PRESSURE; HYPERINSULINEMIA; HYPERTENSION; POPULATION; MORTALITY	Hyperinsulinemia has been assumed to contribute to the pathogenesis of atherosclerosis. To assess the reliability of such claim we planned a retrospective study on a cohort of patients with pancreatic insulin producing neoplasm. A correlation was sought between fasting insulin plasma levels and the metabolic profile emerging from those parameters known to be cardiovascular risk factors, i.e. plas…	IST SUPER SANITA, I-00161 ROME, ITALY		LEONETTI, F (通讯作者)，UNIV ROMA LA SAPIENZA, CATTEDRA ENDOCRINOL 1, MED CLIN 2, UMBERTO POLICLIN 1, VIALE POLICLIN, I-00161 ROME, ITALY.		Giaccari, Andrea/J-1889-2012; Iozzo, P/O-2893-2015; Leonetti, Frida/AAL-1295-2020; Giaccari, Andrea/AAA-7824-2022	Giaccari, Andrea/0000-0002-7462-7792; Iozzo, P/0000-0001-6443-7074; Giaccari, Andrea/0000-0002-7462-7792; LEONETTI, Frida/0000-0002-5606-8448				[Anonymous], 1988, G ITAL CARDIOL, V18, P1034; CAPRON L, 1986, DIABETES, V35, P973, DOI 10.2337/diabetes.35.9.973; DEFRONZO RA, 1991, DIABETES CARE, V14, P173, DOI 10.2337/diacare.14.3.173; FONTBONNE A, 1991, DIABETOLOGIA, V34, P356, DOI 10.1007/BF00405009; FONTBONNE A, 1988, INT J OBESITY, V12, P557; JARRETT RJ, 1988, DIABETOLOGIA, V31, P71, DOI 10.1007/BF00395550; LAURENZI M, 1989, HYPERTENSION…	20	30	32	0	0	SPRINGER	NEW YORK	233 SPRING ST, NEW YORK, NY 10013 USA	1720-8386			J ENDOCRINOL INVEST	J. Endocrinol. Invest.	DEC	1993	16	11
J	MURPHY, R; SMITH, FH				MURPHY, R; SMITH, FH			ABNORMAL CARBOHYDRATE METABOLISM IN PANCREATIC CARCINOMA	MEDICAL CLINICS OF NORTH AMERICA			English	Article																		AIRD I, 1960, BRIT MED J, V1, P1163, DOI 10.1136/bmj.1.5180.1163; BELL ET, 1957, AM J PATHOL, V33, P499; BERKOWITZ D, 1962, AM J MED SCI, V243, P228; BIRNBAUM D, 1958, ANN INTERN MED, V48, P1171, DOI 10.7326/0003-4819-48-6-1171; BROADBENT TR, 1951, GASTROENTEROLOGY, V17, P163; BROWN RK, 1952, AM J MED SCI, V223, P349, DOI 10.1097/00000441-195204000-00001; GLICKSMAN AS, 1956, CANCER, V9, P1127, DO…	10	31	31	0	0	W B SAUNDERS CO	PHILADELPHIA	INDEPENDENCE SQUARE WEST CURTIS CENTER, STE 300, PHILADELPHIA, PA 19106-3399	0025-7125			MED CLIN N AM	Med. Clin. N. Am.		1963	47	2
J	Sun, YL; Zhen, L; Peng, Y; Wang, JK; Fei, F; Aa, LX; Jiang, WJ; Pei, X; Lu, L; Liu, J; Wang, GJ; Hao, K				Sun, Yilin; Zhen, Le; Peng, Ying; Wang, Jiankun; Fei, Fei; Aa, Lixiang; Jiang, Wenjiao; Pei, Xue; Lu, Li; Liu, Jie; Wang, Guangji; Hao, Kun			Simultaneous determination of gemcitabine prodrug, gemcitabine and its major metabolite 2 ', 2 '-difluorodeoxyuridine in rat plasma by UFLC-MS/MS	JOURNAL OF CHROMATOGRAPHY B-ANALYTICAL TECHNOLOGIES IN THE BIOMEDICAL AND LIFE SCIENCES			English	Article						Gemcitabine; Prodrug; Metabolic activation; UFLC-MS/MS; Nucleoside	TANDEM MASS-SPECTROMETRY; PERFORMANCE LIQUID-CHROMATOGRAPHY; ANTICANCER AGENT GEMCITABINE; PHASE-II TRIAL; CELLULAR PHARMACOLOGY; PANCREATIC-CANCER; ORAL PRODRUGS; 2,2-DIFLUORODEOXYCYTIDINE; COMBINATION; LY2334737	To improve bioavailability and provide resistance to desalination, an array of gemcitabine (dFdC) prodrugs carrying the acyl modifications has been successful in the optimization of phannacoldnetic properties of dFdC, but the reports about 4-N-carbobenzoxy-dFdC (Cbz-dFdC), a dFdC prodrug bearing alkyloxycarbonyl modification, are relatively rare. Notably, in vivo enzymatic hydrolysis was an absol…	[Sun, Yilin; Zhen, Le; Peng, Ying; Wang, Jiankun; Fei, Fei; Aa, Lixiang; Jiang, Wenjiao; Pei, Xue; Lu, Li; Liu, Jie; Wang, Guangji; Hao, Kun] China Pharmaceut Univ, Lab Drug Metab & Pharmacokinet, 24 Tongjia Xiang, Nanjing 210009, Jiangsu, Peoples R China		Wang, GJ; Hao, K (通讯作者)，China Pharmaceut Univ, Lab Drug Metab & Pharmacokinet, 24 Tongjia Xiang, Nanjing 210009, Jiangsu, Peoples R China.	guangjiwang@hotmail.com; haokun@cpu.edu.cn		Zhen, Le/0000-0002-1854-0764; Lu, Li/0000-0002-8956-8924	National Natural Science Foundation of China [81773826, 81602966, 81530098]; Natural Science Foundation of Jiangsu Province [BK20160759]; China "Creation of New Drugs" Key Technology Projects [2015ZX09501001]	National Natural Science Foundation of China(National Natural Science Foundation of China (NSFC)); Natural Science Foundation of Jiangsu Province(Natural Science Foundation of Jiangsu Province); China "Creation of New Drugs" Key Technology Projects	Financial support from National Natural Science Foundation of China (grants 81773826, 81602966, 81530098) is gratefully acknowledged. This project is also supported by the Natural Science Foundation of Jiangsu Province (BK20160759) and the China "Creation of New Drugs" Key Technology Projects (2015ZX09501001).	ABBRUZZESE JL, 1991, J CLIN ONCOL, V9, P491, DOI 10.1200/JCO.1991.9.3.491; Bender DM, 2009, J MED CHEM, V52, P6958, DOI 10.1021/jm901181h; Bergman AM, 2002, DRUG RESIST UPDATE, V5, P19, DOI 10.1016/S1368-7646(02)00002-X; Couvreur P, 2006, NANO LETT, V6, P2544, DOI 10.1021/nl061942q; Dent S, 2008, BREAST CANCER RES TR, V108, P319, DOI 10.1007/s10549-007-9610-z; Eckel F, 2003, CANCER INVEST, V21, P…	31	5	5	0	28	ELSEVIER SCIENCE BV	AMSTERDAM	PO BOX 211, 1000 AE AMSTERDAM, NETHERLANDS	1570-0232	1873-376X		J CHROMATOGR B	J. Chromatogr. B	MAY 1	2018	1084
J	Ramkissoon, R; Gardner, TB				Ramkissoon, Resham; Gardner, Timothy B.			Pancreatic steatosis: an update	CURRENT OPINION IN GASTROENTEROLOGY			English	Review						endocrine; exocrine; fatty pancreas; malignancy; pancreatic steatosis	BODY-MASS INDEX; FATTY PANCREAS; RISK-FACTORS; ECTOPIC FAT; INSULIN-RESISTANCE; METABOLIC SYNDROME; BARIATRIC SURGERY; PHYSICAL-ACTIVITY; LIPID-METABOLISM; ADIPOSE-TISSUE	Purpose of review Pancreatic steatosis is a clinical entity with emerging significance and impacts patient health in a multitude of ways. It has a high prevalence in the global population with predilections for different demographics by age, sex and ethnicity. Understanding the pathophysiology, clinical features and complications of this entity may be important to understanding the consequences o…	[Ramkissoon, Resham] Dartmouth Hitchcock Med Ctr, Dept Internal Med, One Med Ctr Dr, Lebanon, NH 03756 USA; [Gardner, Timothy B.] Dartmouth Hitchcock Med Ctr, Sect Gastroenterol & Hepatol, Lebanon, NH 03756 USA		Ramkissoon, R (通讯作者)，Dartmouth Hitchcock Med Ctr, Dept Internal Med, One Med Ctr Dr, Lebanon, NH 03756 USA.	resham.a.ramkissoon@hitchcock.org	Lukianenko, Olga/N-4088-2016	Lukianenko, Olga/0000-0002-1758-3981				Al-Haddad M, 2009, PANCREAS, V38, P672, DOI 10.1097/MPA.0b013e3181a9d5af; Alberti KGMM, 2009, CIRCULATION, V120, P1640, DOI 10.1161/CIRCULATIONAHA.109.192644; Altinel D, 2010, PANCREAS, V39, P392, DOI 10.1097/MPA.0b013e3181bd2923; Ambesh P, 2015, J CLIN DIAGN RES, V9, P1; An H, 2016, CLIN RADIOL, V71, DOI 10.1016/j.crad.2016.03.014; Arslan AA, 2010, ARCH INTERN MED, V170, P791, DOI 10.1001/archin…	85	3	3	1	3	LIPPINCOTT WILLIAMS & WILKINS	PHILADELPHIA	TWO COMMERCE SQ, 2001 MARKET ST, PHILADELPHIA, PA 19103 USA	0267-1379	1531-7056		CURR OPIN GASTROEN	Curr. Opin. Gastroenterol.	SEP	2019	35	5
J	Woolf, SH; Chapman, DA; Buchanich, JM; Bobby, KJ; Zimmerman, EB; Blackburn, SM				Woolf, Steven H.; Chapman, Derek A.; Buchanich, Jeanine M.; Bobby, Kendra J.; Zimmerman, Emily B.; Blackburn, Sarah M.			Changes in midlife death rates across racial and ethnic groups in the United States: systematic analysis of vital statistics	BMJ-BRITISH MEDICAL JOURNAL			English	Article							LIFE EXPECTANCY; US COUNTIES; WHITE AMERICANS; OVERDOSE DEATHS; MORTALITY; TRENDS; HEALTH; INCOME; WOMEN; DRUG	OBJECTIVE To systematically compare midlife mortality patterns in the United States across racial and ethnic groups during 1999-2016, documenting causes of death and their relative contribution to excess deaths. Design Trend analysis of US vital statistics among racial and ethnic groups. Setting United States, 1999-2016. Population US adults aged 25-64 years (midlife). Main outcome measures Absol…	[Woolf, Steven H.; Chapman, Derek A.; Zimmerman, Emily B.; Blackburn, Sarah M.] Virginia Commonwealth Univ, Ctr Soc & Hlth, 830 East Main St, Richmond, VA 23298 USA; [Woolf, Steven H.; Chapman, Derek A.; Zimmerman, Emily B.; Blackburn, Sarah M.] Virginia Commonwealth Univ, Dept Family Med & Populat Hlth, Richmond, VA 23298 USA; [Buchanich, Jeanine M.; Bobby, Kendra J.] Univ Pittsburgh, Grad Sch P…		Woolf, SH (通讯作者)，Virginia Commonwealth Univ, Ctr Soc & Hlth, 830 East Main St, Richmond, VA 23298 USA.; Woolf, SH (通讯作者)，Virginia Commonwealth Univ, Dept Family Med & Populat Hlth, Richmond, VA 23298 USA.	steven.woolf@vcuhealth.org	Zimmerman, Emily B./I-4958-2019	Zimmerman, Emily B./0000-0003-2678-6657	California Endowment; Missouri Foundation for Health; Kansas Health Institute; NATIONAL CENTER FOR ADVANCING TRANSLATIONAL SCIENCES [UL1TR002649] Funding Source: NIH RePORTER	California Endowment; Missouri Foundation for Health; Kansas Health Institute; NATIONAL CENTER FOR ADVANCING TRANSLATIONAL SCIENCES(United States Department of Health & Human ServicesNational Institutes of Health (NIH) - USANIH National Center for Advancing Translational Sciences (NCATS))	This study was unfunded. The methods used for this study were developed in prior research to examine mortality rates in the US white population. The prior studies were funded by the California Endowment, the Missouri Foundation for Health, and the Kansas Health Institute, but these funders protected the independence of the investigators and had no role in this study.	Acciai F, 2017, SOC SCI MED, V190, P174, DOI 10.1016/j.socscimed.2017.08.004; Achenbach J, 2016, WASHINGTON POST; [Anonymous], 2018, JOINPOINT REGRESSION; Arias Elizabeth, 2008, Vital Health Stat 2, P1; Astone NM., 2015, DEATH RATES US WOMEN; Case A, 2017, BROOKINGS PAP ECO AC, P397; Case A, 2015, P NATL ACAD SCI USA, V112, P15078, DOI 10.1073/pnas.1518393112; Centers for Disease Control and Prev…	54	76	76	1	16	BMJ PUBLISHING GROUP	LONDON	BRITISH MED ASSOC HOUSE, TAVISTOCK SQUARE, LONDON WC1H 9JR, ENGLAND	1756-1833			BMJ-BRIT MED J	BMJ-British Medical Journal	AUG 15	2018	362
J	Bracesco, N; Sanchez, AG; Contreras, V; Menini, T; Gugliucci, A				Bracesco, N.; Sanchez, A. G.; Contreras, V.; Menini, T.; Gugliucci, A.			Recent advances on Ilex paraguariensis research: Minireview	JOURNAL OF ETHNOPHARMACOLOGY			English	Review						Ilex paraguariensis; Obesity; Inflammation; Oxidative stress; Hypercholesterolemia; Antimutagenesis	DENSITY-LIPOPROTEIN; CHLOROGENIC ACIDS; ESOPHAGEAL CANCER; MATE CONSUMPTION; AQUEOUS EXTRACT; BLACK TOBACCO; TEA; LEAVES; EXPRESSION; INHIBITORS	Ilex paraguariensis dried and minced leaves are made into a brewed tea, prepared in a sui generis manner by large populations in South America, having evolved from a tea drunk by the Guarani ethnic group to a beverage that has a social and almost ritualistic role in some South American modern societies. It is used both as a source of caffeine, in lieu or in parallel with tea and coffee, but also …	[Menini, T.; Gugliucci, A.] Touro Univ Calif, Glycat Oxidat & Dis Lab, Vallejo, CA 94592 USA; [Bracesco, N.; Sanchez, A. G.; Contreras, V.] Univ Republica, Fac Med & Ciencias, Lab Radiobiol Dpt Biofis, Montevideo, Uruguay		Gugliucci, A (通讯作者)，Touro Univ Calif, Glycat Oxidat & Dis Lab, 1310 Johnson Lane, Vallejo, CA 94592 USA.	alejandro.gugliucci@tu.edu	Bracesco, Nelson/Y-3919-2019; /GLU-4312-2022; Bracesco, Nelson/AAT-4152-2021		ANII (Agencia Nacional Para la Investigacion y la Innovacion -Uruguay)	ANII (Agencia Nacional Para la Investigacion y la Innovacion -Uruguay)	The authors are grateful to ANII (Agencia Nacional Para la Investigacion y la Innovacion -Uruguay) for funding and to Florencia Pamparato for her invaluable help in the writing of the manuscript.	Actis-Goretta L, 2002, ANN NY ACAD SCI, V957, P279, DOI 10.1111/j.1749-6632.2002.tb02925.x; Andersen T, 2001, J HUM NUTR DIET, V14, P243, DOI 10.1046/j.1365-277X.2001.00290.x; Arcari DP, 2009, OBESITY, V17, P2127, DOI 10.1038/oby.2009.158; Bastos D.H.M., 2007, MED AROMATIC PLANT S, V1, P37; Bracesco N, 2003, J ALTERN COMPLEM MED, V9, P379, DOI 10.1089/107555303765551606; Bracesco N., 2003, THESIS…	63	258	272	8	101	ELSEVIER IRELAND LTD	CLARE	ELSEVIER HOUSE, BROOKVALE PLAZA, EAST PARK SHANNON, CO, CLARE, 00000, IRELAND	0378-8741	1872-7573		J ETHNOPHARMACOL	J. Ethnopharmacol.	JUL 14	2011	136	3
J	Wang, SX; Wen, S; Guo, PF; Liu, HL; Feng, JH; Huang, HG				Wang, Sanxi; Wen, Shi; Guo, Pengfei; Liu, Huili; Feng, Jianghua; Huang, Heguang			Understanding metabolomic characteristics of pancreatic ductal adenocarcinoma by HR-MAS NMR detection of pancreatic tissues	JOURNAL OF PHARMACEUTICAL AND BIOMEDICAL ANALYSIS			English	Article						Pancreatic ductal adenocarcinoma; High-resolution magic angle spinning nuclear magnetic resonance; Magnetic resonance spectroscopy; Metabolomics; Diagnosis	INTRAEPITHELIAL NEOPLASIA; CELL; GALACTOSE; TAURINE; PROFILE; LIVER	Pancreatic ductal adenocarcinoma (PDAC) is one of the most lethal carcinomas due to an inefficient early diagnosis and a disastrous prognosis. High resolution magic angle spinning nuclear magnetic resonance (HR-MAS NMR) detection of pancreatic tissues would facilitate the understanding of metabolomic char- acteristics of PDAC and further its clinical diagnosis by in vivo magnetic resonance spectr…	[Wang, Sanxi; Guo, Pengfei; Feng, Jianghua] Xiamen Univ, Dept Elect Sci, Fujian Prov Key Lab Plasma & Magnet Resonance, Xiamen 361005, Peoples R China; [Wen, Shi; Huang, Heguang] Fujian Med Univ, Dept Gen Surg, Union Hosp, Fuzhou 350001, Peoples R China; [Liu, Huili] Chinese Acad Sci, Wuhan Ctr Magnet Resonance, Wuhan Inst Phys & Math, State Key Lab Magnet Resonance & Atom & Mol Phys, Wuhan 43007…		Feng, JH (通讯作者)，Xiamen Univ, Dept Elect Sci, Fujian Prov Key Lab Plasma & Magnet Resonance, Xiamen 361005, Peoples R China.; Huang, HG (通讯作者)，Fujian Med Univ, Dept Gen Surg, Union Hosp, Fuzhou 350001, Peoples R China.	jianghua.feng@xmu.edu.cn; hhuang2@aliyun.com			National Natural Science Foundation of China [31671920, 81902457]; United Fujian Provincial Health and Education Project for Tackling the Key Research [2019-WJ-07]	National Natural Science Foundation of China(National Natural Science Foundation of China (NSFC)); United Fujian Provincial Health and Education Project for Tackling the Key Research	This work was supported by the National Natural Science Foundation of China (grant numbers 31671920, 81902457) and the United Fujian Provincial Health and Education Project for Tackling the Key Research (grant number 2019-WJ-07).	Bao JL, 2016, SCI REP-UK, V6, DOI 10.1038/srep39415; Bennett C.D., 2019, SCI REP, V9, P1; Bernhard W, 2019, NUTRIENTS, V11, DOI 10.3390/nu11030656; Bitencourt AGV, 2019, METABOLOMICS, V15, DOI 10.1007/s11306-019-1611-5; Cacciatore S, 2013, J PROTEOME RES, V12, P5723, DOI 10.1021/pr400702d; Caputo D, 2020, CANCER LETT, V470, P191, DOI 10.1016/j.canlet.2019.11.030; Cheng LL, 1996, MAGNET RESON MED,…	40	4	4	2	21	ELSEVIER	AMSTERDAM	RADARWEG 29, 1043 NX AMSTERDAM, NETHERLANDS	0731-7085	1873-264X		J PHARMACEUT BIOMED	J. Pharm. Biomed. Anal.	OCT 25	2020	190
J	Modlin, IM; Bodei, L; Kidd, M				Modlin, Irvin M.; Bodei, Lisa; Kidd, Mark			Neuroendocrine tumor biomarkers: From monoanalytes to transcripts and algorithms	BEST PRACTICE & RESEARCH CLINICAL ENDOCRINOLOGY & METABOLISM			English	Article						biomarker; chromogranin A; carcinoid; circulating tumor cells (CTC); monoanalyte; multianalyte; miRNA; NETest; neuroendocrine tumor; PCR	NEURON-SPECIFIC ENOLASE; TISSUE-GROWTH-FACTOR; CHROMOGRANIN-A; PROMOTER HYPERMETHYLATION; PANCREATIC-POLYPEPTIDE; CLINICAL UTILITY; MULTIPLE GENES; CANCER; PANCREASTATIN; PLASMA	The management of neuroendocrine neoplasia remains a perplexing problem because of the lack of knowledge of the biology of the disease, its late presentation, the relative insensitivity of imaging modalities and a paucity of predictably effective treatment options. A critical limitation is posed by the lack of accurate biomarkers to guide management, monitor the efficacy of therapy and provide a …	[Modlin, Irvin M.] Yale Univ, Sch Med, Gastroenterol Surg, New Haven, CT 06520 USA; [Bodei, Lisa] European Inst Oncol, Div Nucl Med, Milan, Italy; [Kidd, Mark] Wren Labs, 35 NE Ind Rd, Branford, CT 06405 USA		Modlin, IM (通讯作者)，Yale Univ, Sch Med, Gastroenterol Surg, New Haven, CT 06520 USA.	imodlin@optonline.net	Bodei, Lisa/AAE-9798-2020					Bajetta E, 1999, CANCER, V86, P858, DOI 10.1002/(SICI)1097-0142(19990901)86:5<858::AID-CNCR23>3.0.CO;2-8; Barreto PD, 2013, J AM MED DIR ASSOC, V14, P265, DOI 10.1016/j.jamda.2012.10.018; Baudin E, 1998, BRIT J CANCER, V78, P1102, DOI 10.1038/bjc.1998.635; Bech PR, 2014, ANN CLIN BIOCHEM, V51, P8, DOI 10.1177/0004563213489670; Behnes M, 2014, CLIN RES CARDIOL, V103, P107, DOI 10.1007/s00392-013-0…	101	58	60	1	11	ELSEVIER SCI LTD	OXFORD	THE BOULEVARD, LANGFORD LANE, KIDLINGTON, OXFORD OX5 1GB, OXON, ENGLAND	1521-690X	1532-1908		BEST PRACT RES CL EN	Best Pract. Res. Clin. Endoc. Metab.	JAN	2016	30	1
J	Nuernberger, V; Mortoga, S; Metzendorf, C; Burkert, C; Ehricke, K; Knuth, E; Zimmer, J; Singer, S; Nath, N; Karim, M; Yasser, M; Calvisi, DF; Dombrowski, F; Ribback, S				Nuernberger, Vincent; Mortoga, Sharif; Metzendorf, Christoph; Burkert, Christian; Ehricke, Katrina; Knuth, Elisa; Zimmer, Jenny; Singer, Stephan; Nath, Neetika; Karim, Majedul; Yasser, Mohd; Calvisi, Diego F.; Dombrowski, Frank; Ribback, Silvia			Hormonally Induced Hepatocellular Carcinoma in Diabetic Wild Type and Carbohydrate Responsive Element Binding Protein Knockout Mice	CELLS			English	Article						hepatocarcinogenesis; hepatocellular carcinoma; ChREBP; PI3K/AKT/mTOR; intraportal pancreatic islet transplantation; clear cell foci of altered hepatocytes; preneoplastic foci	PANCREATIC-ISLET TRANSPLANTS; METABOLIC REQUIREMENTS; GLUCOSE-METABOLISM; LIVER ACINI; FOCI; CHREBP; PROLIFERATION; ACTIVATION; RESEMBLE; CLONING	Objective: In the rat, the pancreatic islet transplantation model is an established method to induce hepatocellular carcinomas (HCC), due to insulin-mediated metabolic and molecular alterations like increased glycolysis and de novo lipogenesis and the oncogenic AKT/mTOR pathway including upregulation of the transcription factor Carbohydrate-response element-binding protein (ChREBP). ChREBP could …	[Nuernberger, Vincent; Mortoga, Sharif; Metzendorf, Christoph; Burkert, Christian; Ehricke, Katrina; Knuth, Elisa; Zimmer, Jenny; Singer, Stephan; Karim, Majedul; Yasser, Mohd; Dombrowski, Frank; Ribback, Silvia] Univ Med Greifswald, Inst Pathol, Friedrich Loeffler Str 23e, D-17475 Greifswald, Germany; [Metzendorf, Christoph] Uppsala Univ, Dept Immunol Genet & Pathol, S-75108 Uppsala, Sweden; [Si…		Ribback, S (通讯作者)，Univ Med Greifswald, Inst Pathol, Friedrich Loeffler Str 23e, D-17475 Greifswald, Germany.	vincent.nuernberger@stud.uni-greifswald.de; sharif.mortoga@med.uni-greifswald.de; christoph.metzendorf@igp.uu.se; christian.burkert1@gmail.com; katehricke@gmail.com; elisa.knuth@gmx.de; jenny.zimmer_privat@freenet.de; stephan.singer@med.uni-tuebingen.de; neetika.nath@uni-greifswald.de; smmajedul.karim@med.uni-greifswald.de; Mohd.Yasser@med.uni-greifswald.de; Diego.Calvisi@klinik.uni-regensburg.de…		Metzendorf, Christoph/0000-0003-3891-2809; Nath, Neetika/0000-0002-2156-9576	Deutsche Forschungsgemeinschaft (DFG) [RI 2695/1-1, RI 2695/1-3]	Deutsche Forschungsgemeinschaft (DFG)(German Research Foundation (DFG))	This research was funded by the Deutsche Forschungsgemeinschaft (DFG), grant numbers RI 2695/1-1 and RI 2695/1-3. The funders played no role in the design of the study, the collection, analysis, and interpretation of the data and writing of the manuscript.	Bannasch P, 1996, Prog Liver Dis, V14, P161; Calvisi DF, 2011, GASTROENTEROLOGY, V140, P1071, DOI 10.1053/j.gastro.2010.12.006; Dentin R, 2005, BIOCHIMIE, V87, P81, DOI 10.1016/j.biochi.2004.11.008; DOMBROWSKI F, 1994, LAB INVEST, V71, P688; Dombrowski F, 1996, AM J PATHOL, V148, P1249; Dombrowski F, 2006, CANCER RES, V66, P1833, DOI 10.1158/0008-5472.CAN-05-2787; Dombrowski F, 1997, AM J PATHOL,…	33	0	0	0	0	MDPI	BASEL	ST ALBAN-ANLAGE 66, CH-4052 BASEL, SWITZERLAND		2073-4409		CELLS-BASEL	Cells	OCT	2021	10	10
J	Kanakis, G; Kaltsas, G; Granberg, D; Grimelius, L; Papaioannou, D; Tsolakis, AV; Oberg, K				Kanakis, G.; Kaltsas, G.; Granberg, D.; Grimelius, L.; Papaioannou, D.; Tsolakis, A. V.; Oberg, K.			Unusual Complication of a Pancreatic Neuroendocrine Tumor Presenting with Malignant Hypercalcemia	JOURNAL OF CLINICAL ENDOCRINOLOGY & METABOLISM			English	Article							HORMONE-RELATED PROTEIN; TEMOZOLOMIDE; MANAGEMENT; CARCINOMA	Context: Hypersecretion of PTHrP is a relatively common cause of malignancy-related hypercalcemia but has only been described in a few cases of neuroendocrine tumors (NET). Objective: The aim of this case report is to describe the clinical syndrome, complex therapeutic interventions, and unusual complications caused by persistent PTHrP hypersecretion in a patient with a pancreatic NET. Case Illus…	[Kanakis, G.] Univ Athens, Sch Med, Dept Pathophysiol, Endocrine Unit, GR-11527 Athens, Greece; [Granberg, D.; Tsolakis, A. V.; Oberg, K.] Uppsala Univ, Dept Med Sci, Sect Endocrine Oncol, SE-75185 Uppsala, Sweden; [Grimelius, L.] Uppsala Univ, Dept Genet & Pathol, SE-75185 Uppsala, Sweden; [Papaioannou, D.] Hygeia Hosp, Dept Pathol, Athens 15123, Greece		Kanakis, G (通讯作者)，Univ Athens, Sch Med, Dept Pathophysiol, Endocrine Unit, Mikras Asias 75, GR-11527 Athens, Greece.	geokan@endo.gr	Kaltsas, Gregory/AAD-7193-2019; Granberg, Dan/AAS-7663-2020; Oberg, Kjell/AAG-7118-2019; Kanakis, George/H-7967-2019; Granberg, Dan/AAG-5791-2019; Tsolakis, Apostolos/AAK-3974-2020	Kanakis, George/0000-0002-3526-8379; Tsolakis, Apostolos/0000-0002-6784-5572; Kaltsas, Gregory/0000-0002-5876-7883; Granberg, Dan/0000-0002-4854-6075	Erik, Karin, and Gosta Selanders Foundation	Erik, Karin, and Gosta Selanders Foundation	This work was supported by Erik, Karin, and Gosta Selanders Foundation.	Abraham P, 2002, POSTGRAD MED J, V78, P752, DOI 10.1136/pmj.78.926.752; BAR M, 1990, J CLIN GASTROENTEROL, V12, P579, DOI 10.1097/00004836-199010000-00018; Brzozowska MM, 2009, INTERN MED J, V39, P415, DOI 10.1111/j.1445-5994.2009.01934.x; CHEW FS, 1993, AM J ROENTGENOL, V160, P752, DOI 10.2214/ajr.160.4.8456657; DeLellis RA, 2003, ENDOCR PATHOL, V14, P303, DOI 10.1385/EP:14:4:303; Ekeblad S, 200…	20	9	9	0	1	ENDOCRINE SOC	WASHINGTON	2055 L ST NW, SUITE 600, WASHINGTON, DC 20036 USA	0021-972X	1945-7197		J CLIN ENDOCR METAB	J. Clin. Endocrinol. Metab.	APR	2012	97	4
J	Liang, ZY; Zhao, BS; Hou, JS; Zheng, JX; Xin, GH				Liang, Zongying; Zhao, Baoshan; Hou, Jishen; Zheng, Jingxiong; Xin, Guohua			CircRNA circ-OGDH (hsa_circ_0003340) Acts as a ceRNA to Regulate Glutamine Metabolism and Esophageal Squamous Cell Carcinoma Progression by the miR-615-5p/PDX1 Axis	CANCER MANAGEMENT AND RESEARCH			English	Article						ESCC; circ-OGDH; miR-615-5p; PDX1; glutamine		Background: Circular RNA hsa_circ_0003340 (circ-OGDH) has been uncovered to be involved in esophageal squamous cell carcinoma (ESCC) progression. However, the mechanism by which circ-OGDH regulates ESCC progression is unclear. Methods: Expression levels of circ-OGDH, microRNA (miR)-615-5p, and PDX1 (pancreatic and duodenal homeobox 1) mRNA were evaluated with quantitative real-time polymerase cha…	[Liang, Zongying; Zhao, Baoshan; Hou, Jishen; Zheng, Jingxiong; Xin, Guohua] Chengde Med Univ, Dept Thorac Surg, Affiliated Hosp, 36 Nanyingzi St, Chengde 067000, Peoples R China		Xin, GH (通讯作者)，Chengde Med Univ, Dept Thorac Surg, Affiliated Hosp, 36 Nanyingzi St, Chengde 067000, Peoples R China.	iqbqth@163.com			Chengde City Science and Technology Research and Development Project [201606A036]	Chengde City Science and Technology Research and Development Project	This study was supported by grant from Chengde City Science and Technology Research and Development Project 2016 (No: 201606A036).	Abnet CC, 2018, GASTROENTEROLOGY, V154, P360, DOI 10.1053/j.gastro.2017.08.023; Bray F, 2018, CA-CANCER J CLIN, V68, P394, DOI 10.3322/caac.21492; Chen LJ, 2019, MOL CANCER, V18, DOI 10.1186/s12943-019-0943-0; Cheong H, 2012, NAT BIOTECHNOL, V30, P671, DOI 10.1038/nbt.2285; Denton RM, 2016, BIOCHEM J, V473, P1165, DOI 10.1042/BCJ20160135; Ding LX, 2019, MOL CANCER, V18, DOI 10.1186/s12943-019-100…	36	6	6	3	4	DOVE MEDICAL PRESS LTD	ALBANY	PO BOX 300-008, ALBANY, AUCKLAND 0752, NEW ZEALAND	1179-1322			CANCER MANAG RES	Cancer Manag. Res.		2021	13
J	Lee, RH; Lee, S; Kim, YR; Kim, SJ; Lee, HK; Song, KD				Lee, Ra Ham; Lee, Seokhyun; Kim, Yu Ra; Kim, Sung-Jo; Lee, Hak-Kyo; Song, Ki-Duk			Molecular characterization and expression of a disintegrin and metalloproteinase with thrombospondin motifs 8 in chicken	ASIAN-AUSTRALASIAN JOURNAL OF ANIMAL SCIENCES			English	Article						Chicken; ADAMTS8; Protein Structure; Gene Expression; Innate Immune Receptor Signaling	TOLL-LIKE RECEPTOR-3; DOUBLE-STRANDED-RNA; POLIOVIRUS INFECTION; PANCREATIC-CANCER; RESPONSES; METH-2; ACTIVATION; PATHWAY; FAMILY; GENE	Objective: A disintegrin and metallopeptidase with thrombospondin motifs type 8 (ADAMTS8) is crucial for diverse physiological processes, such as inflammation, tissue morphogenesis, and tumorigenesis. The chicken ADAMTS8 (chADAMTS8) gene was differentially expressed in the kidney following exposure to different calcium concentrations, suggesting a pathological role of this protein in metabolic di…	[Lee, Ra Ham; Lee, Seokhyun; Kim, Yu Ra; Lee, Hak-Kyo; Song, Ki-Duk] Chonbuk Natl Univ, Coll Agr & Life Sci, Dept Anim Biotechnol, Jeonju 54896, South Korea; [Kim, Sung-Jo] Hoseo Univ, Div Cosmet & Biotechnol, Asan 31499, South Korea; [Lee, Hak-Kyo; Song, Ki-Duk] Chonbuk Natl Univ, Anim Mol Genet & Breeding Ctr, Jeonju 54896, South Korea		Lee, HK; Song, KD (通讯作者)，Chonbuk Natl Univ, Coll Agr & Life Sci, Dept Anim Biotechnol, Jeonju 54896, South Korea.; Lee, HK; Song, KD (通讯作者)，Chonbuk Natl Univ, Anim Mol Genet & Breeding Ctr, Jeonju 54896, South Korea.	breedlee@empas.com; kiduk.song@gmail.com		KIM, YU RA/0000-0002-3761-8344; Song, Ki-Duk/0000-0003-2827-0873; Lee, Raham/0000-0002-4928-9517	Next-Generation BioGreen 21 Program, Rural Development Administration, Republic of Korea [PJ01324201, PJ01315101]; Korea Institute of Planning and Evaluation for Technology in Food, Agriculture, Forestry and Fisheries (IPET) through the Agriculture, Food and Rural Affairs Research Center Support Program - Ministry of Agriculture, Food and Rural Affairs (MAFRA) [716002-7]	Next-Generation BioGreen 21 Program, Rural Development Administration, Republic of Korea; Korea Institute of Planning and Evaluation for Technology in Food, Agriculture, Forestry and Fisheries (IPET) through the Agriculture, Food and Rural Affairs Research Center Support Program - Ministry of Agriculture, Food and Rural Affairs (MAFRA)	This work was supported by the Next-Generation BioGreen 21 Program (No. PJ01324201, PJ01315101), Rural Development Administration, Republic of Korea and the Korea Institute of Planning and Evaluation for Technology in Food, Agriculture, Forestry and Fisheries (IPET) through the Agriculture, Food and Rural Affairs Research Center Support Program, funded by Ministry of Agriculture, Food and Rural A…	Abe Y, 2012, J VIROL, V86, P185, DOI 10.1128/JVI.05245-11; Alexopoulou L, 2001, NATURE, V413, P732, DOI 10.1038/35099560; Bianchi F, 2017, CANCER BIOL THER, V18, P747, DOI 10.1080/15384047.2017.1373220; Cheng JH, 2014, ARCH VIROL, V159, P2937, DOI 10.1007/s00705-014-2148-6; Dunn JR, 2006, BRIT J CANCER, V94, P1186, DOI 10.1038/sj.bjc.6603006; Dunn JR, 2004, BRIT J CANCER, V91, P1149, DOI 10.1038/…	24	0	0	0	4	ASIAN-AUSTRALASIAN ASSOC ANIMAL PRODUCTION SOC	SEOUL	ROOM 708 SAMMO SPOREX, 1638-32, SEOWON-DONG, GWANAK-GU, SEOUL 151-730, SOUTH KOREA	1011-2367	1976-5517		ASIAN AUSTRAL J ANIM	Asian Australas. J. Anim. Sci.	AUG	2018	31	8
J	Filipowska, J; Kondegowda, NG; Leon-Rivera, N; Dhawan, S; Vasavada, RC				Filipowska, Joanna; Kondegowda, Nagesha G.; Leon-Rivera, Nancy; Dhawan, Sangeeta; Vasavada, Rupangi C.			LGR4, a G Protein-Coupled Receptor With a Systemic Role: From Development to Metabolic Regulation	FRONTIERS IN ENDOCRINOLOGY			English	Review						LGR4; GPCRs (G protein-coupled receptors); Wnt signaling; RANKL (Receptor Activator for Nuclear Factor k B Ligand); inflammation; NF kappa B-Nuclear Factor kappa B; LGR4-ECD; miRNA34 a/c	WNT/BETA-CATENIN; R-SPONDIN1 DEFICIENCY; FOOD-INTAKE; GENE; ACTIVATION; CELLS; WNT; DIFFERENTIATION; HYPOTHALAMUS; INACTIVATION	Leucine-rich repeat-containing G protein-coupled receptor 4 (LGR4/GPR48), a member of the GPCR (G protein-coupled receptors) superfamily, subfamily B, is a common intestinal crypt stem cell marker. It binds R-spondins/Norrin as classical ligands and plays a crucial role in Wnt signaling potentiation. Interaction between LGR4 and R-spondins initiates many Wnt-driven developmental processes, e.g., …	[Filipowska, Joanna; Kondegowda, Nagesha G.; Leon-Rivera, Nancy; Dhawan, Sangeeta; Vasavada, Rupangi C.] City Hope Natl Med Ctr, Arthur Riggs Diabet & Metab Res Inst, Dept Translat Res & Cellular Therapeut, Duarte, CA 91010 USA		Filipowska, J; Vasavada, RC (通讯作者)，City Hope Natl Med Ctr, Arthur Riggs Diabet & Metab Res Inst, Dept Translat Res & Cellular Therapeut, Duarte, CA 91010 USA.	jfilipowska@coh.org; rvasavada@coh.org			Juvenile Diabetes Research Foundation (JDRF) [3-PDF-2020-936-A-N]; National Institutes of Health [R01DK125856, R01DK102893, UC4 DK104162]; City of Hope Start-up funds; Wanek Family Project to Cure Type 1 Diabetes at City of Hope; Human Islet Research Network (NIH) [R01DK120523]	Juvenile Diabetes Research Foundation (JDRF)(Juvenile Diabetes Research Foundation); National Institutes of Health(United States Department of Health & Human ServicesNational Institutes of Health (NIH) - USA); City of Hope Start-up funds; Wanek Family Project to Cure Type 1 Diabetes at City of Hope; Human Islet Research Network (NIH)(United States Department of Health & Human ServicesNational Ins…	We also gratefully acknowledge our funding sources: Juvenile Diabetes Research Foundation (JDRF)-sponsored postdoctoral fellowship no. 3-PDF-2020-936-A-N (to JF); work in Vasavada laboratory is supported by grants (to RCV) from the National Institutes of Health (R01DK125856, R01DK102893), City of Hope Start-up funds, and the Wanek Family Project to Cure Type 1 Diabetes at City of Hope; work in Dh…	Carmon KS, 2011, P NATL ACAD SCI USA, V108, P11452, DOI 10.1073/pnas.1106083108; Chahal JK, 2014, PANCREAS, V43, P93, DOI 10.1097/MPA.0b013e3182a70bfb; Chen T, 2021, J MOL HISTOL, V52, P363, DOI 10.1007/s10735-021-09957-1; Clevers H, 2012, CELL, V149, P1192, DOI 10.1016/j.cell.2012.05.012; Colozza G, 2021, EMBO REP, V22, DOI 10.15252/embr.202152970; Cong F, 2017, GENE, V610, P1, DOI 10.1016/j.gen…	73	0	0	4	4	FRONTIERS MEDIA SA	LAUSANNE	AVENUE DU TRIBUNAL FEDERAL 34, LAUSANNE, CH-1015, SWITZERLAND	1664-2392			FRONT ENDOCRINOL	Front. Endocrinol.	MAY 30	2022	13
J	Itariu, BK; Zeyda, M; Prager, G; Stulnig, TM				Itariu, Bianca K.; Zeyda, Maximilian; Prager, Gerhard; Stulnig, Thomas M.			Insulin-Like Growth Factor 1 Predicts Post-Load Hypoglycemia following Bariatric Surgery: A Prospective Cohort Study	PLOS ONE			English	Article							GASTRIC BYPASS-SURGERY; IGF-I; HYPERINSULINEMIC HYPOGLYCEMIA; LONG-TERM; CANCER RISK; NESIDIOBLASTOSIS; GLUCOSE; PANCREATECTOMY; SENSITIVITY; RESISTANCE	Postprandial hypoglycemia is a complication following gastric bypass surgery, which frequently remains undetected. Severe hypoglycemic episodes, however, put patients at risk, e. g., for syncope. A major cause of hypoglycemia following gastric bypass is hyperinsulinemic nesidioblastosis. Since pancreatic islets in nesidioblastosis overexpress insulin-like growth factor 1 (IGF-1) receptor a and ad…	[Itariu, Bianca K.; Zeyda, Maximilian; Stulnig, Thomas M.] Med Univ Vienna, Dept Med 3, Div Endocrinol & Metab, Vienna, Austria; [Itariu, Bianca K.; Zeyda, Maximilian; Stulnig, Thomas M.] Med Univ Vienna, Christian Doppler Lab Cardiometab Immunotherapy, Vienna, Austria; [Prager, Gerhard] Med Univ Vienna, Dept Surg, Vienna, Austria		Stulnig, TM (通讯作者)，Med Univ Vienna, Dept Med 3, Div Endocrinol & Metab, Vienna, Austria.	thomas.stulnig@meduniwien.ac.at	Itariu, Bianca-Karla/AAD-6317-2019	Itariu, Bianca/0000-0001-8100-1715; Zeyda, Maximilian/0000-0001-5000-1974; Stulnig, Thomas/0000-0003-3300-6161	Austrian National Bank [12735]; European Community [201608]; Federal Ministry of Economy, Family and Youth; National Foundation for Research, Technology and Development	Austrian National Bank; European Community(European Commission); Federal Ministry of Economy, Family and Youth; National Foundation for Research, Technology and Development	This work was supported by the Austrian National Bank Project no. 12735; the European Community's 7th Framework Programme (FP7/2007-2013) under grant agreement no. 201608 and the Federal Ministry of Economy, Family and Youth; and the National Foundation for Research, Technology and Development (all to T. M. S). The funders had no role in study design, data collection and analysis, decision to pub…	Adams TD, 2007, NEW ENGL J MED, V357, P753, DOI 10.1056/NEJMoa066603; Alberti KGMM, 2006, DIABETIC MED, V23, P469, DOI 10.1111/j.1464-5491.2006.01858.x; Anderwald CH, 2013, PLOS ONE, V8, DOI 10.1371/journal.pone.0077326; Anderwald CH, 2012, DIABETES CARE, V35, P2580, DOI 10.2337/dc12-0197; Bedogni G, 2006, BMC GASTROENTEROL, V6, DOI 10.1186/1471-230X-6-33; Buchwald H, 2013, OBES SURG, V23, P427, …	47	28	29	0	2	PUBLIC LIBRARY SCIENCE	SAN FRANCISCO	1160 BATTERY STREET, STE 100, SAN FRANCISCO, CA 94111 USA	1932-6203			PLOS ONE	PLoS One	APR 15	2014	9	4
J	Weisbrod, AB; Kitano, M; Gesuwan, K; Millo, C; Herscovitch, P; Nilubol, N; Linehan, WM; Kebebew, E				Weisbrod, Allison B.; Kitano, Mio; Gesuwan, Krisana; Millo, Corina; Herscovitch, Peter; Nilubol, Naris; Linehan, W. Marston; Kebebew, Electron			Clinical Utility of Functional Imaging with F-18-FDOPA in Von Hippel-Lindau Syndrome	JOURNAL OF CLINICAL ENDOCRINOLOGY & METABOLISM			English	Article							POSITRON-EMISSION-TOMOGRAPHY; NEUROENDOCRINE TUMORS; ENDOCRINE TUMORS; PET; DISEASE; PHEOCHROMOCYTOMA; SCINTIGRAPHY	Context: Von Hippel-Lindau (VHL) syndrome is an inherited cancer syndrome in which patients are at risk of developing multiple tumors in different organs. 6-L-F-18-fluorodihydroxyphenylalanine (F-18-FDOPA) positron emission tomography (PET) is a relatively new metabolic imaging tracer proposed for the use of localizing sites of neuroendocrine tumors. There are limited data on the clinical utility…	[Kebebew, Electron] NCI, Endocrine Oncol Sect, Surg Branch, NIH,Clin Res Ctr, Bethesda, MD 20892 USA; [Millo, Corina; Herscovitch, Peter] NIH, Dept Nucl Med, Positron Emiss Tomog Imaging Sect, Bethesda, MD 20892 USA; [Linehan, W. Marston] NCI, Urol Oncol Branch, NIH, Bethesda, MD 20892 USA		Kebebew, E (通讯作者)，NCI, Endocrine Oncol Sect, Surg Branch, NIH,Clin Res Ctr, Bldg 10-CRC,Room 3-3940,10 Ctr Dr,MSC 1201, Bethesda, MD 20892 USA.	kebebewe@mail.nih.gov			Center for Cancer Research, National Cancer Institute, National Institutes of Health; NATIONAL CANCER INSTITUTE [ZIABC011038, ZIDBC011089, ZIABC011043, ZIABC011028] Funding Source: NIH RePORTER	Center for Cancer Research, National Cancer Institute, National Institutes of Health(United States Department of Health & Human ServicesNational Institutes of Health (NIH) - USANIH National Cancer Institute (NCI)); NATIONAL CANCER INSTITUTE(United States Department of Health & Human ServicesNational Institutes of Health (NIH) - USANIH National Cancer Institute (NCI))	This research was supported by the intramural research program of the Center for Cancer Research, National Cancer Institute, National Institutes of Health.	APRILL BS, 1994, ANN INTERN MED, V120, P485, DOI 10.7326/0003-4819-120-6-199403150-00006; Becherer A, 2004, J NUCL MED, V45, P1161; Butman JA, 2008, JAMA-J AM MED ASSOC, V300, P1334, DOI 10.1001/jama.300.11.1334; Eisenhofer G, 1999, NEW ENGL J MED, V340, P1872, DOI 10.1056/NEJM199906173402404; Fliedner SMJ, 2010, SEMIN ONCOL, V37, P627, DOI 10.1053/j.seminoncol.2010.10.017; Havekes B, 2008, Q J N…	19	13	14	0	7	ENDOCRINE SOC	CHEVY CHASE	8401 CONNECTICUT AVE, SUITE 900, CHEVY CHASE, MD 20815-5817 USA	0021-972X			J CLIN ENDOCR METAB	J. Clin. Endocrinol. Metab.	APR	2012	97	4
J	KENISON, DC; ELSASSER, TH; FAYER, R				KENISON, DC; ELSASSER, TH; FAYER, R			TUMOR-NECROSIS-FACTOR AS A POTENTIAL MEDIATOR OF ACUTE METABOLIC AND HORMONAL RESPONSES TO ENDOTOXEMIA IN CALVES	AMERICAN JOURNAL OF VETERINARY RESEARCH			English	Article							ESCHERICHIA-COLI ENDOTOXIN; HUMAN MONONUCLEAR-CELLS; ENDOGENOUS PRODUCTION; PITUITARY-CELLS; CANCER-PATIENTS; CACHECTIN; SECRETION; INTERLEUKIN-1; SHEEP; MICE	The effects of coliform endotoxin (E) and recombinant bovine tumor necrosis factor a (TNF) were compared with respect to clinical signs of disease and changes in plasma metabolite and pituitary and pancreatic hormone concentrations in calves. In addition, changes in plasma TNF concentration during each challenge exposure were quantitated by use of radioimmunoassay. Healthy Holstein bull calves wi…	USDA ARS, BELTSVILLE AGR RES CTR, INST LIVESTOCK & POULTRY SCI, RUMINANT NUTR LAB, BELTSVILLE, MD 20705 USA; USDA ARS, BELTSVILLE AGR RES CTR, INST LIVESTOCK & POULTRY SCI, ZOONOT DIS LAB, BELTSVILLE, MD 20705 USA									BASSETT JM, 1974, AUST J BIOL SCI, V27, P167, DOI 10.1071/BI9740167; BAUSS F, 1987, INFECT IMMUN, V55, P1622, DOI 10.1128/IAI.55.7.1622-1625.1987; BERCZI I, 1966, CAN J MICROBIOL, V12, P1070, DOI 10.1139/m66-143; BERNTON EW, 1987, SCIENCE, V238, P519, DOI 10.1126/science.2821620; BERTOLINI BB, 1985, J BIOL CHEM, V260, P2345; BEUTLER B, 1988, ENDOCR REV, V9, P57, DOI 10.1210/edrv-9-1-57; BEUTLER B…	45	73	74	0	4	AMER VETERINARY MEDICAL ASSOC	SCHAUMBURG	1931 N MEACHAM RD SUITE 100, SCHAUMBURG, IL 60173-4360 USA	0002-9645	1943-5681		AM J VET RES	Am. J. Vet. Res.	AUG	1991	52	8
J	Chen, LW; Navarro, P; Murrin, CM; Mehegan, J; Kelleher, CC; Phillips, CM				Chen, Ling-Wei; Navarro, Pilar; Murrin, Celine M.; Mehegan, John; Kelleher, Cecily C.; Phillips, Catherine M.		Lifeways Cross Generation Cohort	Maternal Dietary Glycemic and Insulinemic Indexes Are Not Associated with Birth Outcomes or Childhood Adiposity at 5 Years of Age in an Irish Cohort Study	JOURNAL OF NUTRITION			English	Article						glycemic index; insulinemic index; pregnancy; mother; birth outcome; childhood obesity	CORONARY-HEART-DISEASE; MACRONUTRIENT INTAKE; DIABETES-MELLITUS; PANCREATIC-CANCER; BODY-COMPOSITION; PRETERM BIRTH; RISK-FACTORS; LOAD; PREGNANCY; OBESITY	Background: High maternal dietary glycemic index (GI) and glycemic load (GL) may be associated with adverse offspring birth and postnatal adiposity outcomes through metabolic programming, but the evidence thus far, mainly from studies conducted in high-risk pregnant populations, has been inconclusive. No study has examined the influence of maternal insulin demand [measured by food insulinemic ind…	[Chen, Ling-Wei; Navarro, Pilar; Murrin, Celine M.; Mehegan, John; Kelleher, Cecily C.; Phillips, Catherine M.; Lifeways Cross Generation Cohort] Univ Coll Dublin, Sch Publ Hlth Physiotherapy & Sports Sci, HRB Ctr Diet & Hlth Res, Dublin, Ireland		Phillips, CM (通讯作者)，Univ Coll Dublin, Sch Publ Hlth Physiotherapy & Sports Sci, HRB Ctr Diet & Hlth Res, Dublin, Ireland.	catherine.phillips@ucd.ie	Chen, Ling-Wei/D-5559-2016; Murrin, Celine/ABA-3881-2021; Navarro Sánchez, Pilar/AFT-8972-2022	Chen, Ling-Wei/0000-0002-2661-8752; Murrin, Celine/0000-0002-9728-9781; Navarro Sánchez, Pilar/0000-0002-6293-2570; Kelleher, Cecily/0000-0001-9548-4914; Mehegan, John/0000-0002-4229-3599; Phillips, Catherine/0000-0003-4916-4463	Irish Health Research Board [HRC/2007/13]; ERA-Net on Biomarkers for Nutrition and Health (ERA HDHL), a Horizon 2020 grant [696295]; Science Foundation Ireland [SFI/16/ERA-HDHL/3360]; European Union	Irish Health Research Board; ERA-Net on Biomarkers for Nutrition and Health (ERA HDHL), a Horizon 2020 grant; Science Foundation Ireland(Science Foundation IrelandEuropean Commission); European Union(European Commission)	The Lifeways Cross-Generation Cohort Study is funded by the Irish Health Research Board and is overseen by an interdisciplinary steering group. This work was supported by a research grant from the Irish Health Research Board(HRC/2007/13). Further support came from an award made through the ERA-Net on Biomarkers for Nutrition and Health (ERA HDHL), a Horizon 2020 grant (696295), the Science Founda…	[Anonymous], 2015, LANCET, V385, P2434, DOI 10.1016/S0140-6736(15)61122-9; Araujo E, 2017, BEST PRACT RES CL OB, V38, P83, DOI 10.1016/j.bpobgyn.2016.08.003; Aston LM, 2010, OBES REV, V11, P92, DOI 10.1111/j.1467-789X.2009.00690.x; Atkinson FS, 2008, DIABETES CARE, V31, P2281, DOI 10.2337/dc08-1239; Aune D, 2012, ANN ONCOL, V23, P2536, DOI 10.1093/annonc/mds076; Bao JS, 2011, AM J CLIN NUTR, V93,…	69	7	7	2	6	OXFORD UNIV PRESS	OXFORD	GREAT CLARENDON ST, OXFORD OX2 6DP, ENGLAND	0022-3166	1541-6100		J NUTR	J. Nutr.	JUN	2019	149	6
J	Kilic, M; Kasperczyk, H; Fulda, S; Debatin, KM				Kilic, M.; Kasperczyk, H.; Fulda, S.; Debatin, K-M			Role of hypoxia inducible factor-1 alpha in modulation of apoptosis resistance	ONCOGENE			English	Article						hypoxia; apoptosis; Hif-1 alpha; rhabdomyosarcoma; Ewing sarcoma	PANCREATIC-CANCER CELLS; HIF-1; GENE; HIF-1-ALPHA; EXPRESSION; FACTOR-1-ALPHA; ACTIVATION; SUPPRESSION; MECHANISM; PATHWAY	Hypoxia inducible factor-1 (HIF-1) is the major transcription factor and key regulator of adoptive responses to hypoxia. Although it usually promotes tumor cell survival under hypoxia, it has also been implied to trigger apoptosis. Although the impact of hypoxia has been extensively studied in many adult solid tumors, its role in most childhood tumors, for example, in rhabdomyosarcoma (RMS) or Ew…	Univ Ulm, Childrens Hosp, D-89075 Ulm, Germany		Fulda, S (通讯作者)，Univ Ulm, Childrens Hosp, Eythstr 24, D-89075 Ulm, Germany.	simone.fulda@uniklinik-ulm.de; klaus-michael.debatin@uniklinik-ulm.de	Fulda, Simone/D-5864-2011; Debatin, Klaus-Michael/J-9704-2014	Debatin, Klaus-Michael/0000-0002-8397-1886; Fulda, Simone/0000-0002-0459-6417				Akakura N, 2001, CANCER RES, V61, P6548; Alvarez-Tejado M, 2001, J BIOL CHEM, V276, P22368, DOI 10.1074/jbc.M011688200; An WG, 1998, NATURE, V392, P405, DOI 10.1038/32925; Blum R, 2005, CANCER RES, V65, P999; Bruick RK, 2000, P NATL ACAD SCI USA, V97, P9082, DOI 10.1073/pnas.97.16.9082; Carmeliet P, 1998, NATURE, V394, P485, DOI 10.1038/28867; Chen J, 2003, AM J PATHOL, V162, P1283, DOI 10.1016/S…	48	128	138	3	12	NATURE PUBLISHING GROUP	LONDON	MACMILLAN BUILDING, 4 CRINAN ST, LONDON N1 9XW, ENGLAND	0950-9232	1476-5594		ONCOGENE	Oncogene	MAR	2007	26	14
J	Chijiiwa, K; Mizuta, A; Ueda, J; Takamatsu, Y; Nakamura, K; Watanabe, M; Kuroki, S; Tanaka, M				Chijiiwa, K; Mizuta, A; Ueda, J; Takamatsu, Y; Nakamura, K; Watanabe, M; Kuroki, S; Tanaka, M			Relation of biliary bile acid output to hepatic adenosine triphosphate level and biliary indocyanine green excretion in humans	WORLD JOURNAL OF SURGERY			English	Article							ORTHOTOPIC LIVER-TRANSPLANTATION; OBSTRUCTIVE-JAUNDICE; DRAINAGE; HEPATECTOMY; SERUM; CHOLESTASIS; METABOLISM; RISK	We have previously demonstrated that there are two subgroups of patients with different types of biliary bile acid output after relief of obstructive jaundice by percutaneous transhepatic biliary drainage (PTBD). The reason for two groups is not clear but is possibly the difference in hepatic reserve function. The aim of this study was to examine the relation of biliary bile acid output to the he…	Kyushu Univ, Grad Sch Med Sci, Dept Surg & Oncol, Fukuoka 8128582, Japan		Chijiiwa, K (通讯作者)，Kyushu Univ, Grad Sch Med Sci, Dept Surg & Oncol, Fukuoka 8128582, Japan.							BAKKEVOLD KE, 1993, ANN SURG, V217, P356, DOI 10.1097/00000658-199304000-00007; Baumgartner U, 1995, HEPATO-GASTROENTEROL, V42, P950; Carey M. C., 1982, LIVER BIOL PATHOBIOL, P429; Chijiiwa K, 1999, HEPATO-GASTROENTEROL, V46, P1634; Chijiiwa K, 2000, AM J SURG, V179, P161, DOI 10.1016/S0002-9610(00)00274-9; EKLUND A, 1980, EUR J CLIN INVEST, V10, P349, DOI 10.1111/j.1365-2362.1980.tb00044.x; Gerl…	26	18	19	0	2	SPRINGER-VERLAG	NEW YORK	175 FIFTH AVE, NEW YORK, NY 10010 USA	0364-2313			WORLD J SURG	World J.Surg.	APR	2002	26	4
J	Chandiramani, N; Wang, XH; Margeta, M				Chandiramani, Natasha; Wang, Xianhong; Margeta, Marta			Molecular Basis for Vulnerability to Mitochondrial and Oxidative Stress in a Neuroendocrine CRI-G1 Cell Line	PLOS ONE			English	Article							ALZHEIMERS-DISEASE; GENE-EXPRESSION; GLUTATHIONE DISULFIDE; NRF2 ACTIVATION; MICE; RISK; DJ-1; SULFORAPHANE; METABOLISM; ASTROCYTES	Background: Many age-associated disorders (including diabetes, cancer, and neurodegenerative diseases) are linked to mitochondrial dysfunction, which leads to impaired cellular bioenergetics and increased oxidative stress. However, it is not known what genetic and molecular pathways underlie differential vulnerability to mitochondrial dysfunction observed among different cell types. Methodology/P…	[Chandiramani, Natasha; Wang, Xianhong; Margeta, Marta] Univ Calif San Francisco, Dept Pathol, San Francisco, CA 94143 USA		Chandiramani, N (通讯作者)，Univ Calif San Francisco, Dept Pathol, San Francisco, CA 94143 USA.	Marta.Margeta@ucsf.edu		Margeta, Marta/0000-0001-6889-2488	National Institutes of Health [NS054113]; NATIONAL INSTITUTE OF NEUROLOGICAL DISORDERS AND STROKE [K08NS054113] Funding Source: NIH RePORTER	National Institutes of Health(United States Department of Health & Human ServicesNational Institutes of Health (NIH) - USA); NATIONAL INSTITUTE OF NEUROLOGICAL DISORDERS AND STROKE(United States Department of Health & Human ServicesNational Institutes of Health (NIH) - USANIH National Institute of Neurological Disorders & Stroke (NINDS))	This work was supported by the National Institutes of Health grant NS054113 (http://www.ninds.nih.gov/). The funders had no role in study design, data collection and analysis, decision to publish, or preparation of the manuscript.	Andres-Mateos E, 2007, P NATL ACAD SCI USA, V104, P14807, DOI 10.1073/pnas.0703219104; Beissbarth T, 2004, BIOINFORMATICS, V20, P1464, DOI 10.1093/bioinformatics/bth088; BENJAMINI Y, 1995, J R STAT SOC B, V57, P289, DOI 10.1111/j.2517-6161.1995.tb02031.x; Bolstad BM, 2004, THESIS U CALIFORNIA; Bonifati V, 2003, SCIENCE, V299, P256, DOI 10.1126/science.1077209; Brennan AM, 2009, NAT NEUROSCI, V12,…	63	6	6	0	2	PUBLIC LIBRARY SCIENCE	SAN FRANCISCO	1160 BATTERY STREET, STE 100, SAN FRANCISCO, CA 94111 USA	1932-6203			PLOS ONE	PLoS One	JAN 4	2011	6	1
J	Todorcevic, M; Skugor, S; Ruyter, B				Todorcevic, Marijana; Skugor, Stanko; Ruyter, Bente			Alterations in oxidative stress status modulate terminal differentiation in Atlantic salmon adipocytes cultivated in media rich in n-3 fatty acids	COMPARATIVE BIOCHEMISTRY AND PHYSIOLOGY B-BIOCHEMISTRY & MOLECULAR BIOLOGY			English	Article						Adipocytes; HUFA; Oxidative stress; Gene expression; Apoptosis	PANCREATIC-CANCER CELLS; PROLIFERATOR-ACTIVATED RECEPTORS; ELECTRON-TRANSPORT CHAIN; GLUTATHIONE-PEROXIDASE; OXIDASE ACTIVITY; BETA-OXIDATION; ADIPOSE-TISSUE; APOPTOSIS; OBESITY; METABOLISM	Regulation of oxidative stress (OS) in adipocytes is an important mediator of their development and dysfunction. Highly unsaturated fatty acids (HUFAs) play essential roles in marine fish, where they have anti-lipogenic effects, but they are prone to peroxidation. The aim of this study was to investigate how the effects of HUFAs in fish adipocytes are modulated by changes in their intracellular r…	[Todorcevic, Marijana; Skugor, Stanko; Ruyter, Bente] Nofima, Norwegian Inst Food Fisheries & Aquaculture Res, NO-1430 As, Norway; [Todorcevic, Marijana; Skugor, Stanko] Norwegian Univ Life Sci, Dept Anim & Aquacultural Sci, NO-1432 As, Norway		Todorcevic, M (通讯作者)，POB 5010, NO-1432 As, Norway.	marijana.todorcevic@nofima.no		Todorcevic, Marijana/0000-0002-3100-8799				CADENAS E, 1984, BIOCHEM J, V223, P755, DOI 10.1042/bj2230755; Carriere A, 2004, J BIOL CHEM, V279, P40462, DOI 10.1074/jbc.M407258200; Chaudiere J, 1999, FOOD CHEM TOXICOL, V37, P949, DOI 10.1016/S0278-6915(99)00090-3; de Ferranti S, 2008, CLIN CHEM, V54, P945, DOI 10.1373/clinchem.2007.100156; Espiritu DJ, 2008, DIABETES, V57, P2992, DOI 10.2337/db08-0592; Esposti MD, 2003, BIOCHEM BIOPH RES CO…	55	22	25	0	14	ELSEVIER SCIENCE INC	NEW YORK	STE 800, 230 PARK AVE, NEW YORK, NY 10169 USA	1096-4959	1879-1107		COMP BIOCHEM PHYS B	Comp. Biochem. Physiol. B-Biochem. Mol. Biol.	AUG	2010	156	4
J	Ishibashi, K; Imai, M				Ishibashi, K; Imai, M			Prospect of a stanniocalcin endocrine/paracrine system in mammals	AMERICAN JOURNAL OF PHYSIOLOGY-RENAL PHYSIOLOGY			English	Review						phosphate transport; calcium homeostasis; hypertonicity; ischemia	SALMON ONCORHYNCHUS-KETA; GENE-EXPRESSION; MOLECULAR-CLONING; MESSENGER-RNA; RAT-KIDNEY; CHROMOSOMAL LOCALIZATION; CALCIUM-UPTAKE; FRESH-WATER; IN-VITRO; CELLS	Stanniocalcin (STC) is a calcium- and phosphate-regulating hormone produced in bony fish by the corpuscles of Stannius, which are located close to the kidney. It is a major antihypercalcemic hormone in fish. As the corpuscles of Stannius are absent, and antihypercalcemic hormones are basically not necessary, in mammals, the discovery of a mammalian homolog, STC1, was surprising and intriguing. ST…	Jichi Med Sch, Dept Pharmacol, Minami Kawachi, Tochigi 3290498, Japan		Ishibashi, K (通讯作者)，Jichi Med Sch, Dept Pharmacol, Minami Kawachi, Tochigi 3290498, Japan.	kishiba@jichi.ac.jp						BONGA SEW, 1991, INT REV CYTOL, V128, P139; BROWN AJ, 1995, BIOCHEM BIOPH RES CO, V212, P861, DOI 10.1006/bbrc.1995.2048; Chang ACM, 1998, MOL CELL ENDOCRINOL, V141, P95, DOI 10.1016/S0303-7207(98)00097-5; Chang ACM, 1998, GENOMICS, V47, P393, DOI 10.1006/geno.1997.5120; CHANG ACM, 1995, MOL CELL ENDOCRINOL, V112, P241, DOI 10.1016/0303-7207(95)03601-3; Chang ACM, 1996, MOL CELL ENDOCRINOL, V124,…	54	86	91	1	9	AMER PHYSIOLOGICAL SOC	BETHESDA	9650 ROCKVILLE PIKE, BETHESDA, MD 20814 USA	1931-857X	1522-1466		AM J PHYSIOL-RENAL	Am. J. Physiol.-Renal Physiol.	MAR	2002	282	3
J	Tavares, R; Wajnberg, G; Scherer, ND; Pauletti, BA; Cassoli, JS; Ferreira, CG; Leme, AFP; de Araujo-Souza, PS; Martins-de-Souza, D; Passetti, F				Tavares, Raphael; Wajnberg, Gabriel; Scherer, Nicole de Miranda; Pauletti, Bianca Alves; Cassoli, Juliana S.; Ferreira, Carlos Gil; Paes Leme, Adriana Franco; de Araujo-Souza, Patricia Savio; Martins-de-Souza, Daniel; Passetti, Fabio			Unveiling alterative splice diversity from human oligodendrocyte proteome data	JOURNAL OF PROTEOMICS			English	Article						Alternative splicing; Bioinformatics; Oligodendrocytes; Proteogenomics; Proteomics	NUCLEAR RIBONUCLEOPROTEIN C1/C2; PANCREATIC-CANCER; PYRUVATE-KINASE; MESSENGER-RNAS; CNS TUMORS; ISOFORMS; BIOLOGY; BIOINFORMATICS; METABOLISM; EXPRESSION	Oligodendrocytes produce and maintain the myelin sheath of axons in the central nervous system. Because misassembled myelin sheaths have been associated with brain disorders such as multiple sclerosis and schizophrenia, recent advances have been made towards the description of the oligodendrocyte proteome. The identification of splice variants represented in the proteome is as important as determ…	[Tavares, Raphael; Wajnberg, Gabriel; Passetti, Fabio] Fundacao Oswaldo Cruz FIOCRUZ, Inst Oswaldo Cruz, Lab Funct Genom & Bioinformat, Rio De Janeiro, RJ, Brazil; [Tavares, Raphael; Wajnberg, Gabriel; Scherer, Nicole de Miranda; Passetti, Fabio] Inst Nacl Canc INCA, Clin Res Coordinat, Bioinformat Unit, Rio De Janeiro, RJ, Brazil; [Pauletti, Bianca Alves; Paes Leme, Adriana Franco] CNPEM, Lab Na…		Passetti, F (通讯作者)，Fundacao Oswaldo Cruz FIOCRUZ, Inst Oswaldo Cruz, Lab Funct Genom & Bioinformat, Rio De Janeiro, RJ, Brazil.	passetti@fiocruz.br	Ferreira, Carlos Gil/AAD-4104-2020; de Araujo Souza, Patricia Savio/J-5078-2014; Passetti, Fabio/D-2422-2009; Martins-de-Souza, Daniel/E-7021-2010; Wajnberg, Gabriel/AAQ-4270-2021; Silva Cassoli, Juliana/L-3783-2013	Ferreira, Carlos Gil/0000-0002-7228-7018; de Araujo Souza, Patricia Savio/0000-0002-4489-9148; Passetti, Fabio/0000-0001-5672-7848; Martins-de-Souza, Daniel/0000-0003-3595-5846; Wajnberg, Gabriel/0000-0002-4479-4063; Scherer, Nicole/0000-0002-5914-4776; Silva Cassoli, Juliana/0000-0002-2174-6309	Coordenacao de Aperfeicoamento de Pessoal de Nivel Superior (CAPES); Vice-Presidencia de Ensino, Informacao e Comunicacao/Pro-Reitoria - IOC/FIOCRUZ; Fundacao Carlos Chagas Filho de Amparo a Pesquisa do Estado do Rio deJaneiro (FAPERJ); Conselho Nacional de Desenvolvimento Cientifico e Tecnologico (CNPq); Fundacao do Cancer; Ministry of Health of Brazil; CAPES; Sao Paulo Research Foundation (FAPE…	Coordenacao de Aperfeicoamento de Pessoal de Nivel Superior (CAPES)(Coordenacao de Aperfeicoamento de Pessoal de Nivel Superior (CAPES)); Vice-Presidencia de Ensino, Informacao e Comunicacao/Pro-Reitoria - IOC/FIOCRUZ; Fundacao Carlos Chagas Filho de Amparo a Pesquisa do Estado do Rio deJaneiro (FAPERJ)(Fundacao Carlos Chagas Filho de Amparo a Pesquisa do Estado do Rio De Janeiro (FAPERJ)); Conse…	FP, RT and GW are supported by Coordenacao de Aperfeicoamento de Pessoal de Nivel Superior (CAPES) and Vice-Presidencia de Ensino, Informacao e Comunicacao/Pro-Reitoria - IOC/FIOCRUZ. FP and PSAS acknowledge the support of Fundacao Carlos Chagas Filho de Amparo a Pesquisa do Estado do Rio deJaneiro (FAPERJ). FP acknowledges the support of Conselho Nacional de Desenvolvimento Cientifico e Tecnolog…	Bank T., 2014, FRONT MOL NEUROSCI, V47, P1; Bateman A, 2015, NUCLEIC ACIDS RES, V43, pD204, DOI 10.1093/nar/gku989; Bauer S, 2010, NUCLEIC ACIDS RES, V38, P3523, DOI 10.1093/nar/gkq045; Black DL, 2000, CELL, V103, P367, DOI 10.1016/S0092-8674(00)00128-8; Breitkreutz BJ, 2008, NUCLEIC ACIDS RES, V36, pD637, DOI 10.1093/nar/gkm1001; BURD CG, 1989, P NATL ACAD SCI USA, V86, P9788, DOI 10.1073/pnas.8…	56	7	7	1	10	ELSEVIER SCIENCE BV	AMSTERDAM	PO BOX 211, 1000 AE AMSTERDAM, NETHERLANDS	1874-3919	1876-7737		J PROTEOMICS	J. Proteomics	JAN 16	2017	151
J	Mross, K; Steinbild, S; Baas, F; Gmehling, D; Radtke, M; Voliotis, D; Brendel, E; Christensen, O; Unger, C				Mross, K.; Steinbild, S.; Baas, F.; Gmehling, D.; Radtke, M.; Voliotis, D.; Brendel, E.; Christensen, O.; Unger, C.			Results from an in vitro and a clinical/pharmacological phase I study with the combination irinotecan and sorafenib	EUROPEAN JOURNAL OF CANCER			English	Article						sorafenib; irinotecan; multi-kinase inhibitor; phase I	FACTOR RECEPTOR INHIBITOR; DAYS ON/7 DAYS; GROWTH-FACTOR; RAF KINASE; BAY 43-9006; BAY-43-9006; METABOLISM; PHARMACOKINETICS; SAFETY; 7-ETHYL-10-HYDROXYCAMPTOTHECIN	Purpose: This single-centre, open-label, phase I dose-escalation study was performed to investigate the safety, pharmacokinetics (PK) and efficacy of sorafenib, a multi-kinase inhibitor, combined with irinotecan, a cytotoxic agent, in patients with advanced, refractory solid tumours. Patients and methods: In an initial dose-escalation phase, patients received irinotecan 125 mg/m(2) and sorafenib …	Univ Freiburg, Tumor Biol Ctr, Freiburg, Germany; Bayer HealthCare, Wuppertal, Germany; Bayer HealthCare, Elberfeld, Germany		Mross, K (通讯作者)，Univ Freiburg, Tumor Biol Ctr, Hugstetter Str 55, Freiburg, Germany.	mross@tumorbio.uni-freiburg.de	Baas, Frank/F-9574-2010	Baas, Frank/0000-0003-3912-5428				ABOUALFA GK, 2004, EUR J CANCER, V2, P16, DOI DOI 10.1016/S1359-6349(04)80050-8; Awada A, 2005, BRIT J CANCER, V92, P1855, DOI 10.1038/sj.bjc.6602584; Clark JW, 2005, CLIN CANCER RES, V11, P5472, DOI 10.1158/1078-0432.CCR-04-2658; Cunningham D, 2004, NEW ENGL J MED, V351, P337, DOI 10.1056/NEJMoa033025; Downward J, 2003, NAT REV CANCER, V3, P11, DOI 10.1038/nrc969; Escudier B, 2005, EJC SUPPL, V3…	33	82	85	0	11	ELSEVIER SCI LTD	OXFORD	THE BOULEVARD, LANGFORD LANE, KIDLINGTON, OXFORD OX5 1GB, OXON, ENGLAND	0959-8049	1879-0852		EUR J CANCER	Eur. J. Cancer	JAN	2007	43	1
J	TSUTSUMI, M; NOGUCHI, O; OKITA, S; HORIGUCHI, K; KOBAYASHI, E; TAMURA, K; TSUJIUCHI, T; DENDA, A; KONISHI, Y; IIMURA, K; MORI, Y				TSUTSUMI, M; NOGUCHI, O; OKITA, S; HORIGUCHI, K; KOBAYASHI, E; TAMURA, K; TSUJIUCHI, T; DENDA, A; KONISHI, Y; IIMURA, K; MORI, Y			INHIBITORY EFFECTS OF SULFATION INHIBITORS ON INITIATION OF PANCREATIC DUCTAL CARCINOGENESIS BY N-NITROSOBIS(2-OXOPROPYL)AMINE IN HAMSTERS	CARCINOGENESIS			English	Article							RAT-LIVER; SULFOTRANSFERASE; METABOLISM; ACTIVATION; N-NITROSO-BIS(2-OXOPROPYL)AMINE; PENTACHLOROPHENOL; ESTER; FOCI; DNA	The effects of dehydroepiandrosterone sulfate (DHAS), a typical hydroxysteroid sulfotransferase (HSTase) inhibitor, and of 3'-phosphoadenosine 5'-phosphate (PAP), a nonspecific sulfation inhibitor on N-nitrosobis(2-oxopropyl)amine (BOP)-induced initiation were examined in a rapid production model for pancreatic carcinomas in hamsters in order to elucidate the involvement of sulfotransferase in th…	NARA MED UNIV,CTR CANC,DEPT ONCOL PATHOL,NARA 634,JAPAN; GIFU PHARMACEUT UNIV,RADIOCHEM LAB,GIFU 502,JAPAN									BOBERG EW, 1987, CARCINOGENESIS, V8, P531, DOI 10.1093/carcin/8.4.531; BRUNSTEIN S, 1962, BIOCHIM BIOPHYS ACTA, V62, P576; GINGELL R, 1976, J NATL CANCER I, V57, P1175, DOI 10.1093/jnci/57.5.1175; GREGORY JD, 1957, J BIOL CHEM, V229, P1081; JAKOBY WB, 1984, PROGR DRUG METABOLIS, P11; KOKKINAKIS DM, 1987, CARCINOGENESIS, V8, P295, DOI 10.1093/carcin/8.2.295; KOKKINOKIS DM, 1986, EXPT PANCREATIC CA…	25	10	11	0	0	OXFORD UNIV PRESS UNITED KINGDOM	OXFORD	WALTON ST JOURNALS DEPT, OXFORD, ENGLAND OX2 6DP	0143-3334			CARCINOGENESIS	Carcinogenesis	MAR	1995	16	3
J	Yun, SW; Kang, NY; Park, SJ; Ha, HH; Kim, YK; Lee, JS; Chang, YT				Yun, Seong-Wook; Kang, Nam-Young; Park, Sung-Jin; Ha, Hyung-Ho; Kim, Yun Kyung; Lee, Jun-Seok; Chang, Young-Tae			Diversity Oriented Fluorescence Library Approach (DOFLA) for Live Cell Imaging Probe Development	ACCOUNTS OF CHEMICAL RESEARCH			English	Review							VISUALIZATION; FLUOROPHORES; HISTAMINE; PROTEINS; MOLECULE; BINDING; DYE	A cell is the smallest functional unit of life. All forms of life rely on cellular processes to maintain normal functions, and changes in cell function induced by metabolic disturbances, physicochemical damage, infection, or abnormal gene expression may cause disease. To understand basic biology and to develop therapeutics for diseases, researchers need to study live cells. Along with advances in…	[Yun, Seong-Wook; Kang, Nam-Young; Park, Sung-Jin; Chang, Young-Tae] Agcy Sci Technol & Res, Singapore Bioimaging Consortium, Singapore 138667, Singapore; [Ha, Hyung-Ho] Sunchon Natl Univ, Coll Pharm, Sunchon 540742, South Korea; [Kim, Yun Kyung] Korea Inst Sci & Technol, Brain Sci Inst, Ctr Neuromed, Seoul 136791, South Korea; [Lee, Jun-Seok] Korea Inst Sci & Technol, Mol Recognit Res Ctr, Seoul…		Chang, YT (通讯作者)，Agcy Sci Technol & Res, Singapore Bioimaging Consortium, Singapore 138667, Singapore.	chmcyt@nus.edu.sg	Chang, Young-Tae/B-2780-2010; Lee, Jun-Seok/D-8428-2011	Chang, Young-Tae/0000-0002-1927-3688; Lee, Jun-Seok/0000-0003-3641-1728; Park, Sung-Jin/0000-0002-7340-7835	A*STAR (Agency for Science, Technology and Research, Singapore) Biomedical Research Council; Singapore Ministry of Education Academic Research Fund Tier 2 [MOE2010-T2-2-030]	A*STAR (Agency for Science, Technology and Research, Singapore) Biomedical Research Council(Agency for Science Technology & Research (ASTAR)); Singapore Ministry of Education Academic Research Fund Tier 2(Ministry of Education, Singapore)	This study was supported by an intramural funding from A*STAR (Agency for Science, Technology and Research, Singapore) Biomedical Research Council and a Singapore Ministry of Education Academic Research Fund Tier 2 (MOE2010-T2-2-030).	Barbieri Elena, 2011, J Aging Res, V2011, P845379, DOI 10.4061/2011/845379; Cai JL, 2004, J NEUROCHEM, V88, P212, DOI 10.1046/j.1471-4159.2003.02184.x; Chan SA, 2009, AUST J CHEM, V62, P1040, DOI 10.1071/CH09289; Ghosh KK, 2011, CHEM COMMUN, V47, P7488, DOI 10.1039/c1cc11962a; Im CN, 2010, ANGEW CHEM INT EDIT, V49, P7497, DOI 10.1002/anie.201002463; Kang NY, 2013, ANGEW CHEM INT EDIT, V52, P8557,…	30	85	86	4	211	AMER CHEMICAL SOC	WASHINGTON	1155 16TH ST, NW, WASHINGTON, DC 20036 USA	0001-4842	1520-4898		ACCOUNTS CHEM RES	Accounts Chem. Res.	APR	2014	47	4
J	Peled, E; Sosnik, A				Peled, Ella; Sosnik, Alejandro			Amphiphilic galactomannan nanoparticles trigger the alternative activation of murine macrophages	JOURNAL OF CONTROLLED RELEASE			English	Article						Nanoimmunotherapy; Macrophage polarization; Classical (M1) and alternative (M2) macrophage activation; Amphiphilic galactomannan-graft-poly(methylmethacrylate) polymeric nanoparticles; Macrophage and fibroblast migration; Wound healing	TUMOR-ASSOCIATED MACROPHAGES; PANCREATIC-CANCER CELLS; MEMBRANE FLUIDITY; POLARIZATION; INFLAMMATION; MECHANISMS; GLUCAN; SIZE; BIODISTRIBUTION; NOMENCLATURE	Macrophages are highly plastic phagocytic cells that can exist in distinct phenotypes and play key roles in physiological and pathological pathways. They can be classically activated to the pro-inflammatory M1 phenotype or alternatively activated to an M2 anti-inflammatory one by various stimuli in the biological milieu. Different biomaterials polarize macrophages to M1 or M2 phenotypes and emerg…	[Peled, Ella; Sosnik, Alejandro] Technion Israel Inst Technol, Fac Mat Sci & Engn, Lab Pharmaceut Nanomat Sci, IL-3200003 Haifa, Israel		Sosnik, A (通讯作者)，Technion Israel Inst Technol, Fac Mat Sci & Engn, De Jur Bldg,Off 607, IL-3200003 Haifa, Israel.	sosnik@technion.ac.il			Technion; Russell Berrie Nanotechnology Institute (RBNI, Technion)	Technion; Russell Berrie Nanotechnology Institute (RBNI, Technion)	A.S. thanks the financial support of Technion and the Russell Berrie Nanotechnology Institute (RBNI, Technion) . We thank Nitzan Dahan and Efrat Barak at the Life Sciences and Engineering Infrastructure Center (Lorry I. Lokey Center, Technion) for technical assistance in CLSFM and imaging flow cytometry, respectively.	Alberg I, 2020, SMALL, V16, DOI 10.1002/smll.201907574; [Anonymous], 2009, BIOLOGICAL EVALUATIO, V3rd; Biswas SK, 2010, NAT IMMUNOL, V11, P889, DOI 10.1038/ni.1937; Boyle WJ, 2003, NATURE, V423, P337, DOI 10.1038/nature01658; Brandtzaeg P, 2008, MUCOSAL IMMUNOL, V1, P31, DOI 10.1038/mi.2007.9; Brown GD, 2002, J EXP MED, V196, P407, DOI 10.1084/jem.20020470; Cambi A, 2009, EUR J IMMUNOL, V39, P192…	69	3	3	11	16	ELSEVIER	AMSTERDAM	RADARWEG 29, 1043 NX AMSTERDAM, NETHERLANDS	0168-3659	1873-4995		J CONTROL RELEASE	J. Control. Release	NOV 10	2021	339
J	Sharma, A; Rejeeth, C; Vivek, R; Babu, VN; Ding, XT				Sharma, Alok; Rejeeth, Chandrababu; Vivek, Raju; Babu, Varukattu Nipun; Ding, Xianting			Novel Green Silver Nanoparticles as Matrix in the Detection of Small Molecules Using Matrix-Assisted Laser Desorption Ionization Mass Spectrometry (MALDI-MS)	JOURNAL OF PHARMACEUTICAL INNOVATION			English	Article						Amino acids; Cudrania tricuspidata; Green metal matrix; Small metabolites; Silver nanoparticles; MALDI-MS	METABOLITES; SPECTROSCOPY; REDUCTION	Purpose The number of studies utilizing the matrix-assisted laser desorption/ionization mass spectrometry (MALDI-MS) has significantly increased over the past years. This technique features excellent sensitivity and speed of analysis for ionic compounds such as proteins, peptides, nucleic acids and small metabolites. Detection of small metabolites by MALDI-MS is essential for early diagnosis and …	[Sharma, Alok; Rejeeth, Chandrababu; Vivek, Raju; Babu, Varukattu Nipun; Ding, Xianting] Shanghai Jiao Tong Univ, Sch Biomed Engn, Inst Personalized Med, State Key Lab Oncogenes & Related Genes, Shanghai 200030, Peoples R China		Sharma, A; Ding, XT (通讯作者)，Shanghai Jiao Tong Univ, Sch Biomed Engn, Inst Personalized Med, State Key Lab Oncogenes & Related Genes, Shanghai 200030, Peoples R China.	alokalok22@gmail.com; dingxianting@sjtu.edu.cn	Rejeeth, Chandrababu/ABF-8406-2021; Sharma, Alok/AFM-4095-2022; Vivek, Raju/I-8312-2014	Rejeeth, Chandrababu/0000-0001-8377-8691; Sharma, Alok/0000-0002-8101-6711; Vivek, Raju/0000-0002-1860-908X; Ding, Xianting/0000-0002-1549-3499				Ahmad S, 2019, INT J NANOMED, V14, P5087, DOI 10.2147/IJN.S200254; Arjunan NK, 2012, VECTOR-BORNE ZOONOT, V12, P262, DOI 10.1089/vbz.2011.0661; Ashraf JM, 2016, SCI REP-UK, V6, DOI 10.1038/srep20414; Baldock BL, 2016, ANAL CHEM, V88, P12072, DOI 10.1021/acs.analchem.6b02640; Bellin DL, 2014, NAT COMMUN, V5, DOI 10.1038/ncomms4256; Chen SM, 2015, NAT NANOTECHNOL, V10, P176, DOI [10.1038/NNANO.2014…	40	0	0	6	27	SPRINGER	NEW YORK	ONE NEW YORK PLAZA, SUITE 4600, NEW YORK, NY, UNITED STATES	1872-5120	1939-8042		J PHARM INNOV	J. Pharm. Innov.	DEC	2021	16	4
J	Krul, C; Luiten-Schuite, A; Baan, R; Verhagen, H; Mohn, G; Feron, V; Havenaar, R				Krul, C; Luiten-Schuite, A; Baan, R; Verhagen, H; Mohn, G; Feron, V; Havenaar, R			Application of a dynamic in vitro gastrointestinal tract model to study the availability of food mutagens, using heterocyclic aromatic amines as model compounds	FOOD AND CHEMICAL TOXICOLOGY			English	Article						dynamic in vitro gastrointestinal model; meat mutagens; heterocyclic aromatic amines; availability; transit time	CANCER; CARCINOGENS; PRODUCTS	The TNO gastro-Intestinal tract Model (TIM) is a dynamic computer-controlled in vitro system that mimics the human physiological conditions in the stomach and small intestine. In the current TIM physiological parameters such as pH, temperature, peristaltic movements, secretion of digestion enzymes, bile and pancreatic juices, and absorption of digested products-by removal through dialysis-was sim…	TNO, Nutr & Food Res Inst, NL-3700 AJ Zeist, Netherlands; Leiden State Univ, Dept Radiat Genet & Chem Mutagenesis, NL-2300 RA Leiden, Netherlands		Krul, C (通讯作者)，Int Agcy Res Canc, 150 Cours Albert Thomas, F-69008 Lyon, France.		Havenaar, Robert/AAS-2874-2021; Verhagen, Hans/ABB-9361-2020	Verhagen, Hans/0000-0001-7952-3530				DOLL R, 1981, JNCI-J NATL CANCER I, V66, P1191, DOI 10.1093/jnci/66.6.1192; EISENBRAND G, 1993, TOXICOLOGY, V84, P1, DOI 10.1016/0300-483X(93)90109-6; Felton J. S, 1990, HDB EXPT PHARM, V94, P471; GOODERHAM NJ, 1989, DRUG METAB REV, V20, P285, DOI 10.3109/03602538909103544; GROSS GA, 1992, FOOD CHEM TOXICOL, V30, P491, DOI 10.1016/0278-6915(92)90100-Y; GROSS GA, 1990, CARCINOGENESIS, V11, P1597, …	20	60	60	1	31	PERGAMON-ELSEVIER SCIENCE LTD	OXFORD	THE BOULEVARD, LANGFORD LANE, KIDLINGTON, OXFORD OX5 1GB, ENGLAND	0278-6915			FOOD CHEM TOXICOL	Food Chem. Toxicol.	SEP	2000	38	9
J	Mousa, HAL				Mousa, Haider Abdul-Lateef			Health Effects of Alkaline Diet and Water, Reduction of Digestive-tract Bacterial Load, and Earthing	ALTERNATIVE THERAPIES IN HEALTH AND MEDICINE			English	Review							BONE-MINERAL DENSITY; DRINKING-WATER; HUMAN-BODY; CARDIOVASCULAR-DISEASE; POSTMENOPAUSAL WOMEN; PERIODONTAL-DISEASE; ACID LOAD; CALCIUM; RISK; METAANALYSIS	In the article, the author discusses the issue of chronic, low-grade acidosis that is thought to be brought about primarily by 2 factors: (1) advancing age, with a consequent decline in renal function; and (2) diet. An acid-forming diet can induce low-grade metabolic acidosis, which causes very small decreases in blood pH and plasma bicarbonate (HCO3-) that remain within the range considered to b…	[Mousa, Haider Abdul-Lateef] Univ Basrah, Coll Med, Basrah, Iraq		Mousa, HAL (通讯作者)，Univ Basrah, Coll Med, Basrah, Iraq.	haideramousa@gmail.com	Mousa, Haider Abdul-Lateef/B-5162-2013	Mousa, Haider Abdul-Lateef/0000-0002-2437-263X				Alleva LM, 2010, EVID-BASED COMPL ALT, V7, P501, DOI 10.1093/ecam/nep152; Anisimov SV, 1999, J GEOPHYS RES-ATMOS, V104, P14359, DOI 10.1029/1999JD900117; Applewhite R., 2005, EUR BIOL BIOELECTROM, V1, P23; Arnett T, 2003, P NUTR SOC, V62, P511, DOI 10.1079/PNS2003268; Arnett TR, 2008, J NUTR, V138, p415S, DOI 10.1093/jn/138.2.415S; Bakhru HK, 2003, COMPLETE HDB NATURE; Barzel US, 1998, J NUTR, V1…	93	8	8	1	39	INNOVISION COMMUNICATIONS	ALISO VIEJO	101 COLUMBIA, ALISO VIEJO, CA 92656 USA	1078-6791			ALTERN THER HEALTH M	Altern. Ther. Health Med.	FEB	2016	22
J	Tatsumi, M; Soeda, F; Kamiya, T; Ueda, J; Katayama, D; Matsunaga, K; Watabe, T; Kato, H; Tomiyama, N				Tatsumi, Mitsuaki; Soeda, Fumihiko; Kamiya, Takashi; Ueda, Junpei; Katayama, Daisuke; Matsunaga, Keiko; Watabe, Tadashi; Kato, Hiroki; Tomiyama, Noriyuki			Effects of New Bayesian Penalized Likelihood Reconstruction Algorithm on Visualization and Quantification of Upper Abdominal Malignant Tumors in Clinical FDG PET/CT Examinations	FRONTIERS IN ONCOLOGY			English	Article						Bayesian penalized likelihood reconstruction; PET; quantitative imaging; abdomen; malignant tumor		Purpose This study evaluated the effects of new Bayesian penalized likelihood (BPL) reconstruction algorithm on visualization and quantification of upper abdominal malignant tumors in clinical FDG PET/CT examinations, comparing the results to those obtained by an ordered subset expectation maximization (OSEM) reconstruction algorithm. Metabolic tumor volume (MTV) and texture features (TFs), as we…	[Tatsumi, Mitsuaki; Tomiyama, Noriyuki] Osaka Univ Hosp, Dept Radiol, Suita, Osaka, Japan; [Tatsumi, Mitsuaki; Soeda, Fumihiko; Katayama, Daisuke; Matsunaga, Keiko; Watabe, Tadashi; Kato, Hiroki] Osaka Univ, Dept Nucl Med & Tracer Kinet, Grad Sch Med, Suita, Osaka, Japan; [Kamiya, Takashi; Ueda, Junpei] Osaka Univ Hosp, Dept Med Technol, Suita, Osaka, Japan		Tatsumi, M (通讯作者)，Osaka Univ Hosp, Dept Radiol, Suita, Osaka, Japan.; Tatsumi, M (通讯作者)，Osaka Univ, Dept Nucl Med & Tracer Kinet, Grad Sch Med, Suita, Osaka, Japan.	m-tatsumi@radiol.med.osaka-u.ac.jp	Watabe, Tadashi/AHD-6866-2022	Watabe, Tadashi/0000-0001-8658-2395				Cheng MF, 2018, SCI REP-UK, V8, DOI 10.1038/s41598-018-21996-5; Grootjans W, 2016, J NUCL MED, V57, P1692, DOI 10.2967/jnumed.116.173112; Howard BA, 2017, ANN NUCL MED, V31, P623, DOI 10.1007/s12149-017-1192-1; Kamiya T, 2016, J NUCL MED, V57; Kurita Y, 2020, ANN NUCL MED, V34, P272, DOI 10.1007/s12149-020-01446-x; Messerli M, 2019, BRIT J RADIOL, V92, DOI 10.1259/bjr.20180792; Omary MB, 2007, J …	16	1	1	0	0	FRONTIERS MEDIA SA	LAUSANNE	AVENUE DU TRIBUNAL FEDERAL 34, LAUSANNE, CH-1015, SWITZERLAND	2234-943X			FRONT ONCOL	Front. Oncol.	AUG 16	2021	11
J	Mattisson, IY; Bjorkbacka, H; Wigren, M; Edsfeldt, A; Melander, O; Fredrikson, GN; Bengtsson, E; Goncalves, I; Orho-Melander, M; Engstrom, G; Almgren, P; Nilsson, J				Mattisson, Ingrid Yao; Bjorkbacka, Harry; Wigren, Maria; Edsfeldt, Andreas; Melander, Olle; Fredrikson, Gunilla Nordin; Bengtsson, Eva; Goncalves, Isabel; Orho-Melander, Marju; Engstrom, Gunnar; Almgren, Peter; Nilsson, Jan			Elevated Markers of Death Receptor-Activated Apoptosis are Associated with Increased Risk for Development of Diabetes and Cardiovascular Disease	EBIOMEDICINE			English	Article						Apoptosis; Diabetes mellitus; Myocardial infarction; Ischemic stroke	BETA-CELL APOPTOSIS; PLASMA-LEVELS; MECHANISMS; NECROSIS; ATHEROSCLEROSIS; IDENTIFICATION; INFLAMMATION; INFARCTION; FAMILY; LIGAND	Background: An increased rate of cell death by apoptosis has been implicated in both diabetes and atherosclerosis. Apoptosis can be induced through activation of the death receptors TNF receptor 1 (TNFR-1), TRAIL receptor 2 (TRAILR-2) and Fas. Soluble forms of these receptors are found in plasma. The objective of this study was to determine if soluble death receptors are markers of receptor-activ…	[Mattisson, Ingrid Yao; Bjorkbacka, Harry; Wigren, Maria; Edsfeldt, Andreas; Melander, Olle; Fredrikson, Gunilla Nordin; Bengtsson, Eva; Goncalves, Isabel; Orho-Melander, Marju; Engstrom, Gunnar; Almgren, Peter; Nilsson, Jan] Lund Univ, Dept Clin Sci Malmo, Lund, Sweden; [Edsfeldt, Andreas; Goncalves, Isabel] Skane Univ Hosp, Dept Cardiol Coronary Dis, Scania, Sweden		Nilsson, J (通讯作者)，Dept Clin Sci, Jan Waldenstroms Gata 35, S-20502 Malmo, Sweden.	jan.nilsson@med.lu.se	Bengtsson, Eva/AAA-1968-2019; Björkbacka, Harry/I-7157-2019; Goncalves, Isabel/AAC-6632-2022; Goncalves, Isabel/AAD-4654-2022; Bengtsson, Eva/AGH-2754-2022	Björkbacka, Harry/0000-0003-3918-0857; Goncalves, Isabel/0000-0002-2935-0181; Bengtsson, Eva/0000-0001-7075-1772; Melander, Olle/0000-0002-2581-484X; Yao Mattisson, Ingrid/0000-0002-5954-5334	Swedish Medical Research Council [2015-02811]; Swedish Heart-Lung foundation [2014-0357]; Swedish Foundation for Strategic Research [RBa08-0075]; European Union's Seventh Framework Program (FP7) [603131]; Novo Nordisk Fonden [NNF17OC0026936, NNF14OC0009819, NNF13OC0005339] Funding Source: researchfish	Swedish Medical Research Council(Swedish Medical Research Council (SMRC)European Commission); Swedish Heart-Lung foundation(Swedish Heart-Lung Foundation); Swedish Foundation for Strategic Research(Swedish Foundation for Strategic Research); European Union's Seventh Framework Program (FP7); Novo Nordisk Fonden(Novo Nordisk Foundation)	This study was supported by grants from the Swedish Medical Research Council (2015-02811), the Swedish Heart-Lung foundation (2014-0357), Swedish Foundation for Strategic Research (RBa08-0075) and the European Union's Seventh Framework Program (FP7/2007-2013) under grant agreement VIA no 603131.	Alberti KGMM, 1998, DIABETIC MED, V15, P539, DOI 10.1002/(SICI)1096-9136(199807)15:7<539::AID-DIA668>3.0.CO;2-S; Allen DA, 2005, J NUTR BIOCHEM, V16, P705, DOI 10.1016/j.jnutbio.2005.06.007; Anuradha R, 2014, DNA CELL BIOL, V33, P743, DOI 10.1089/dna.2014.2352; Ashkenazi A, 1998, SCIENCE, V281, P1305, DOI 10.1126/science.281.5381.1305; BERGLUND G, 1993, J INTERN MED, V233, P45, DOI 10.1111/j.1365…	42	26	27	1	6	ELSEVIER SCIENCE BV	AMSTERDAM	PO BOX 211, 1000 AE AMSTERDAM, NETHERLANDS	2352-3964			EBIOMEDICINE	EBioMedicine	DEC	2017	26
J	Patel, A; Whitbread, TJ; McNeil, PE				Patel, A; Whitbread, TJ; McNeil, PE			A case of metabolic epidermal necrosis in a cat	VETERINARY DERMATOLOGY			English	Article						metabolic epidermal necrosis; necrolytic migratory erythema; pancreatic carcinoma; parakeratosis; midzone epidermal oedema	NECROLYTIC MIGRATORY ERYTHEMA; DIABETES-MELLITUS; 2 DOGS	This report describes clinical, histological and post-mortem findings in a cat, that are similar to necrolytic migratory erythema in humans and to metabolic epidermal necrosis in dogs.	ABBEY VET SERV,NEWTON ABBOT TQ12 2HW,DEVON,ENGLAND; UNIV GLASGOW,DEPT VET PATHOL,SCH VET,GLASGOW G61 1QH,LANARK,SCOTLAND		Patel, A (通讯作者)，WARLINGHAM VET SURG,WARLINGHAM CR6 9NA,SURREY,ENGLAND.			Patel, Anita/0000-0001-5164-3119				BINNICK AN, 1977, ARCH DERMATOL, V113, P749, DOI 10.1001/archderm.113.6.749; BOND R, 1995, VET REC, V136, P466, DOI 10.1136/vr.136.18.466; BRAVERMAN IM, 1982, ARCH DERMATOL, V118, P796, DOI 10.1001/archderm.1982.01650220100012; BROOKS DG, 1994, J AM ANIM HOSP ASSOC, V30, P557; DOYLE JA, 1979, BRIT J DERMATOL, V100, P581; GROSS TL, 1990, J AM VET MED ASSOC, V197, P1619; KELLY CP, 1989, GASTROENTER…	20	21	21	0	1	PERGAMON-ELSEVIER SCIENCE LTD	OXFORD	THE BOULEVARD, LANGFORD LANE, KIDLINGTON, OXFORD, ENGLAND OX5 1GB	0959-4493			VET DERMATOL	Vet. Dermatol.	DEC	1996	7	4
J	McCully, KS				McCully, Kilmer S.			Chemical Pathology of Homocysteine VII. Cholesterol, Thioretinaco Ozonide, Mitochondrial Dysfunction, and Prevention of Mortality	ANNALS OF CLINICAL AND LABORATORY SCIENCE			English	Review						adenosyl methionine; aging; amyotrophic lateral sclerosis; apoptosis; cannabinoid; carcinogenesis; cholesterol; cystathionine synthase; deuterium; diallyl trisulfide; homocysteine; immunity; klotho; melatonin; mitochondrial dysfunction; mitochondrial membrane potential; mitochondrial permeability transition pore; myelodysplasia; napabucasin; nicotinamide adenine dinucleotide; nitric oxide; oxidat…	PERMEABILITY TRANSITION PORE; RAT-BRAIN MITOCHONDRIA; S-ADENOSYLMETHIONINE; STEM-CELLS; BENZODIAZEPINE-RECEPTOR; ADENOSINE-TRIPHOSPHATE; CELLULAR RESPIRATION; NITRIC-OXIDE; METABOLISM; INHIBITION	The purpose of this review is to elucidate how low blood cholesterol promotes mitochondrial dysfunction and mortality by the loss of thioretinaco ozonide from opening of the mitochondrial permeability transition pore (mPTP). Mortality from infections and cancer are both inversely associated with blood cholesterol, as determined by multiple cohort studies from 10 to 30 years earlier. Moreover, low…	[McCully, Kilmer S.] Harvard Med Sch, Boston Vet Affairs Med Ctr, Pathol & Lab Med Serv, Boston, MA 02115 USA; [McCully, Kilmer S.] Harvard Med Sch, Dept Pathol, Boston, MA 02114 USA		McCully, KS (通讯作者)，Harvard Med Sch, Dept Pathol, Boston, MA 02114 USA.; McCully, KS (通讯作者)，Boston Vet Affairs Healthcare Syst, Pathol & Lab Med Serv, 1400 Vet Foreign Wars Pkwy, West Roxbury, MA 02132 USA.	kilmer.mccully@va.gov						Ahrens HE, 2018, SKELET MUSCLE, V8, DOI 10.1186/s13395-018-0166-x; Apostolopoulou M, 2015, EUR J CLIN INVEST, V45, P745, DOI 10.1111/eci.12461; Azarashvili T, 2007, CELL CALCIUM, V42, P27, DOI 10.1016/j.ceca.2006.11.004; Azarashvili T, 2009, AM J PHYSIOL-CELL PH, V296, pC1428, DOI 10.1152/ajpcell.00006.2009; Baburina Y, 2017, BBA-BIOMEMBRANES, V1859, P94, DOI 10.1016/j.bbamem.2016.11.003; BALDESS…	103	6	6	0	2	ASSOC CLINICAL SCIENTISTS	MIDDLEBURY	PO BOX 1287, MIDDLEBURY, VT 05753 USA	0091-7370	1550-8080		ANN CLIN LAB SCI	Ann. Clin. Lab. Sci.	JUL-AUG	2019	49	4
J	Kim, SL; Kim, EM; Cheong, SJ; Lee, CM; Kim, DW; Jeong, HJ; Lim, ST; Sohn, MH; Yim, CY				Kim, Se-Lim; Kim, Eun-Mi; Cheong, Su-Jin; Lee, Chang-Moon; Kim, Dong Wook; Jeong, Hwan-Jeong; Lim, Seok Tae; Sohn, Myung-Hee; Yim, Chang Yeol			The effect of PPAR-gamma agonist on F-18-FDG uptake in tumor and macrophages and tumor cells	NUCLEAR MEDICINE AND BIOLOGY			English	Article						PPAR-gamma; Macrophages; Tumor cells; F-18-FDG	ACTIVATED RECEPTOR-GAMMA; POSITRON-EMISSION-TOMOGRAPHY; GLUT-1 GLUCOSE-TRANSPORTER; HUMAN PANCREATIC TUMORS; FDG UPTAKE; FLUORODEOXYGLUCOSE UPTAKE; BRAIN-ABSCESS; LUNG-CANCER; EXPRESSION; PET	Purpose: The peroxisome proliferator-activated receptor-gamma (PPAR-gamma) is a member of the nuclear receptor superfamily of ligand-dependent transcription factors, and its role in adipogenesis and glucose metabolism has been well established. PPAR-gamma agonists have been shown to inhibit many cytokines and to have anti-inflammatory effects. In pathologic conditions, enhanced fluoro-2-deoxy-D-g…	[Jeong, Hwan-Jeong] Chonbuk Natl Univ Hosp, Dept Nucl Med, Cyclotron Res Ctr, Jeonju Si 561712, Jeonbuk, South Korea; [Kim, Se-Lim; Kim, Eun-Mi; Cheong, Su-Jin; Lee, Chang-Moon; Kim, Dong Wook; Jeong, Hwan-Jeong; Lim, Seok Tae; Sohn, Myung-Hee] Chonbuk Natl Univ, Sch Med, Dept Nucl Med, Jeonju Si 561712, Jeonbuk, South Korea; [Kim, Se-Lim; Kim, Eun-Mi; Cheong, Su-Jin; Lee, Chang-Moon; Kim, Dong W…		Jeong, HJ (通讯作者)，Chonbuk Natl Univ Hosp, Dept Nucl Med, Cyclotron Res Ctr, Jeonju Si 561712, Jeonbuk, South Korea.	jayjeong@chonbuk.ac.kr						Berger JP, 2003, MOL ENDOCRINOL, V17, P662, DOI 10.1210/me.2002-0217; Braissant O, 1996, ENDOCRINOLOGY, V137, P354, DOI 10.1210/en.137.1.354; Buck AK, 2003, J NUCL MED, V44, P1426; Chinetti G, 1998, J BIOL CHEM, V273, P25573, DOI 10.1074/jbc.273.40.25573; Chinetti G, 2000, INFLAMM RES, V49, P497, DOI 10.1007/s000110050622; Clark RB, 2000, J IMMUNOL, V164, P1364, DOI 10.4049/jimmunol.164.3.1364; E…	37	11	12	0	6	ELSEVIER SCIENCE INC	NEW YORK	360 PARK AVE SOUTH, NEW YORK, NY 10010-1710 USA	0969-8051			NUCL MED BIOL	Nucl. Med. Biol.	MAY	2009	36	4
J	Sancho, V; Moody, TW; Mantey, SA; Di Florio, A; Uehara, H; Coy, DH; Jensen, RT				Sancho, Veronica; Moody, Terry W.; Mantey, Samuel A.; Di Florio, Alessia; Uehara, Hirotsugu; Coy, David H.; Jensen, Robert T.			Pharmacology of putative selective hBRS-3 receptor agonists for human bombesin receptors (BnR): Affinities, potencies and selectivity in multiple native and BnR transfected cells	PEPTIDES			English	Article						Bombesin; Gastrin-releasing peptide; Neuromedin B; Agonist; Receptor	HUMAN ORPHAN RECEPTOR; LUNG-CANCER CELLS; PROTEIN-KINASE-D; BRONCHIAL EPITHELIAL-CELLS; SUBTYPE-3-DEFICIENT MICE; PANCREATIC ACINI; SUBTYPE 3; PEPTIDE AGONIST; NERVOUS-SYSTEM; NEUROMEDIN-B	The orphan receptor, bombesin receptor subtype-3(BRS-3) is a G-protein-coupled receptor classified in the bombesin (Bn) receptor family because of its high homology (47-51%) with other members of this family [gastrin-releasing peptide receptor [GRPR] and neuromedin B receptor [NIMBR]]. There is increasing interest in BRS-3, because primarily from receptor knockout studies, it seems important in e…	[Jensen, Robert T.] NIDDK, Digest Dis Branch, NIH, Bethesda, MD 20892 USA; [Sancho, Veronica; Moody, Terry W.; Mantey, Samuel A.; Di Florio, Alessia; Uehara, Hirotsugu; Jensen, Robert T.] NIH, Dept Hlth & Human Serv, Bethesda, MD 20892 USA; [Moody, Terry W.] NCI, CCR, Bethesda, MD 20892 USA; [Coy, David H.] Tulane Hlth Sci Ctr, Peptide Res Labs, Dept Med, New Orleans, LA 70112 USA		Jensen, RT (通讯作者)，NIDDK, Digest Dis Branch, NIH, Bldg 10,Room 9C-103,10 Ctr Dr MSC 1804, Bethesda, MD 20892 USA.	robertj@bdg10.niddk.nih.gov		Sancho Bornez, Veronica/0000-0002-8563-4568	NIDDK; NCI; NIH; Tulane University; NATIONAL INSTITUTE OF DIABETES AND DIGESTIVE AND KIDNEY DISEASES [ZIADK053101, ZIADK053100] Funding Source: NIH RePORTER	NIDDK(United States Department of Health & Human ServicesNational Institutes of Health (NIH) - USANIH National Institute of Diabetes & Digestive & Kidney Diseases (NIDDK)); NCI(United States Department of Health & Human ServicesNational Institutes of Health (NIH) - USANIH National Cancer Institute (NCI)); NIH(United States Department of Health & Human ServicesNational Institutes of Health (NIH) -…	This work was partially supported by intramural funds of NIDDK and NCI, NIH, and Tulane University Peptide Research Fund.	BENYA RV, 1992, MOL PHARMACOL, V42, P1058; BENYA RV, 1994, MOL PHARMACOL, V46, P235; BENYA RV, 1995, MOL PHARMACOL, V47, P10; Berna MJ, 2007, BBA-MOL CELL RES, V1773, P483, DOI 10.1016/j.bbamcr.2006.12.008; Boyle RG, 2005, J PEPT SCI, V11, P136, DOI 10.1002/psc.599; Coll AP, 2010, CELL METAB, V11, P95, DOI 10.1016/j.cmet.2010.01.006; FATHI Z, 1993, J BIOL CHEM, V268, P5979; Fleischmann A, 2000, L…	65	16	16	0	3	ELSEVIER SCIENCE INC	NEW YORK	360 PARK AVE SOUTH, NEW YORK, NY 10010-1710 USA	0196-9781	1873-5169		PEPTIDES	Peptides	AUG	2010	31	8
J	Malhotra, R; Tyson, DW; Rosevear, HM; Brosius, FC				Malhotra, Ricky; Tyson, David W.; Rosevear, Henry M.; Brosius, Frank C., III			Hypoxia-inducible factor-1 alpha is a critical mediator of hypoxia induced apoptosis in cardiac H9c2 and kidney epithelial HK-2 cells	BMC CARDIOVASCULAR DISORDERS			English	Article							ISCHEMIA-REPERFUSION INJURY; UNFOLDED PROTEIN RESPONSE; PANCREATIC-CANCER CELLS; UP-REGULATION; SIMULATED ISCHEMIA; RAT CARDIOMYOCYTES; GLUCOSE-METABOLISM; ACTIVATION; BAX; DEATH	Background: Hypoxia inducible factor-1 (HIF-1) is a transcription factor that functions to maintain cellular homeostasis in response to hypoxia. There is evidence that HIF-1 can also trigger apoptosis, possibly when cellular responses are inadequate to meet energy demands under hypoxic conditions. Methods: Cardiac derived H9c2 and renal tubular epithelial HK-2 cells expressing either the wild typ…	[Malhotra, Ricky; Tyson, David W.; Rosevear, Henry M.; Brosius, Frank C., III] Univ Michigan, Dept Internal Med Nephrol, Med Ctr, Ann Arbor, MI 48109 USA; [Brosius, Frank C., III] Univ Michigan, Dept Mol & Integrat Physiol, Med Ctr, Ann Arbor, MI 48109 USA		Malhotra, R (通讯作者)，Univ Michigan, Dept Internal Med Nephrol, Med Ctr, Ann Arbor, MI 48109 USA.	m.r3078@gmail.com; tysonda@ohsu.edu; henry-rosevear@uiowa.edu; fbrosius@umich.edu			National Institutes of Health [ROI HL60156]; American Heart Association Scientist Development; NIH [RPO 6ODK-20572]; Michigan Diabetes Research and Training Center (MDRTC); NATIONAL HEART, LUNG, AND BLOOD INSTITUTE [R01HL060156] Funding Source: NIH RePORTER	National Institutes of Health(United States Department of Health & Human ServicesNational Institutes of Health (NIH) - USA); American Heart Association Scientist Development(American Heart Association); NIH(United States Department of Health & Human ServicesNational Institutes of Health (NIH) - USA); Michigan Diabetes Research and Training Center (MDRTC); NATIONAL HEART, LUNG, AND BLOOD INSTITUTE…	This work was supported in part by a National Institutes of Health grant ROI HL60156 (FCB), American Heart Association Scientist Development Grant (RM) and a NIH grant RPO 6ODK-20572 which supports the Michigan Diabetes Research and Training Center (MDRTC). We express our sincere thanks to Greg Semenza for providing the HIF-1 alpha constructs and his expert comments during the course of this stud…	Akakura N, 2001, CANCER RES, V61, P6548; An WG, 1998, NATURE, V392, P405, DOI 10.1038/32925; Bruick RK, 2000, P NATL ACAD SCI USA, V97, P9082, DOI 10.1073/pnas.97.16.9082; Brunelle JK, 2004, J BIOL CHEM, V279, P4305, DOI 10.1074/jbc.M312241200; Carmeliet P, 1998, NATURE, V394, P485, DOI 10.1038/28867; Chandel NS, 2000, J BIOL CHEM, V275, P25130, DOI 10.1074/jbc.M001914200; Chen DL, 2003, J BIOL C…	49	42	45	2	11	BMC	LONDON	CAMPUS, 4 CRINAN ST, LONDON N1 9XW, ENGLAND	1471-2261			BMC CARDIOVASC DISOR	BMC Cardiovasc. Disord.	APR 30	2008	8
J	Babcock, TA; Helton, WS; Anwar, EN; Zhao, YY; Espat, NJ				Babcock, TA; Helton, WS; Anwar, EN; Zhao, YY; Espat, NJ			Synergistic anti-inflammatory activity of omega-3, lipid and rofecoxib pretreatment on macrophage proinflammatory cytokine production occurs via divergent NF-kappa B activation	JOURNAL OF PARENTERAL AND ENTERAL NUTRITION			English	Article; Proceedings Paper	Nutrition Week 2004 Conference	FEB 09-12, 2004	Las Vegas, NV	Amer Soc Parenteral & Enteral Nutr			POLYUNSATURATED FATTY-ACIDS; LIPOPOLYSACCHARIDE-STIMULATED MACROPHAGES; SIGNALING PATHWAYS; PROSTAGLANDIN E-2; INDUCIBLE CYCLOOXYGENASE; PANCREATIC-CANCER; IMMUNE-RESPONSES; EXPRESSION; INFLAMMATION; MODULATION	omega-3 Lipid pretreatment significantly decreases TNF-alpha production in LPS stimulated Mphis; however, this response is only a partial inhibition, suggesting that other nonsubstrate- (lipid) dependent mechanisms are involved. The cyclooxygenase (COX)-2 enzyme is principally responsible for lipid metabolism; thus, a selective COX-2 inhibitor (Rofecoxib) would clarify if it is an omega-3 lipid d…	Univ Illinois, Dept Surg, Chicago, IL 60612 USA; Univ Illinois, Dept Pharmacol, Chicago, IL 60612 USA		Espat, NJ (通讯作者)，Univ Illinois, Dept Surg, M-C 958,840 S Wood St,Room 435E, Chicago, IL 60612 USA.	jespat@uic.edu		ZHAO, YOU-YANG/0000-0002-0041-0339	NIDDK NIH HHS [1 K08 DK DK60778-01] Funding Source: Medline; NATIONAL INSTITUTE OF DIABETES AND DIGESTIVE AND KIDNEY DISEASES [K08DK060778] Funding Source: NIH RePORTER	NIDDK NIH HHS(United States Department of Health & Human ServicesNational Institutes of Health (NIH) - USANIH National Institute of Diabetes & Digestive & Kidney Diseases (NIDDK)); NATIONAL INSTITUTE OF DIABETES AND DIGESTIVE AND KIDNEY DISEASES(United States Department of Health & Human ServicesNational Institutes of Health (NIH) - USANIH National Institute of Diabetes & Digestive & Kidney Disea…		Babcock TA, 2003, JPEN-PARENTER ENTER, V27, P176, DOI 10.1177/0148607103027003176; Babcock TA, 2002, J SURG RES, V107, P135, DOI 10.1006/jsre.2002.6498; Babcock Tricia A, 2002, Surg Infect (Larchmt), V3, P145, DOI 10.1089/109629602760105817; Bagga D, 2003, P NATL ACAD SCI USA, V100, P1751, DOI 10.1073/pnas.0334211100; Barber MD, 1999, J NUTR, V129, P1120, DOI 10.1093/jn/129.6.1120; Beutler B, 200…	53	17	17	0	4	WILEY	HOBOKEN	111 RIVER ST, HOBOKEN 07030-5774, NJ USA	0148-6071	1941-2444		JPEN-PARENTER ENTER	J. Parenter. Enter. Nutr.	JUL-AUG	2004	28	4
J	Isidoro-Ayza, M; Lloret, A; Bardagi, M; Ferrer, L; Martinez, J				Isidoro-Ayza, M.; Lloret, A.; Bardagi, M.; Ferrer, L.; Martinez, J.			Superficial Necrolytic Dermatitis in a Dog With an Insulin-Producing Pancreatic Islet Cell Carcinoma	VETERINARY PATHOLOGY			English	Article						dog; endocrine; insulinoma; integument; metabolic; oncology; superficial necrolytic dermatitis	MIGRATORY ERYTHEMA	A 10-year-old dog presented with convulsive crisis and symmetrical hyperkeratotic cutaneous lesions affecting the abdomen, inguinal area, eyelids, muzzles, both pinnae, and all the paw pads. Hypoglycemia and hyperinsulinemia were the main biochemical findings. A mass 2 cm in diameter was detected within the left pancreatic lobe by ultrasonography. It was surgically removed and histologically and …	[Isidoro-Ayza, M.; Martinez, J.] Univ Autonoma Barcelona, Sch Vet, Serv Diagnost Patol Vet, E-08193 Barcelona, Spain; [Isidoro-Ayza, M.; Martinez, J.] Univ Autonoma Barcelona, Sch Vet, Dept Sanitat & Anat Anim, E-08193 Barcelona, Spain; [Lloret, A.; Bardagi, M.; Ferrer, L.] Univ Autonoma Barcelona, Sch Vet, Fundacio Hosp Clin Vet, E-08193 Barcelona, Spain; [Bardagi, M.; Ferrer, L.] Univ Autonoma …		Isidoro-Ayza, M (通讯作者)，Univ Autonoma Barcelona, Fac Vet, Serv Diagnost Patol Vet, E-08193 Barcelona, Spain.	marcosisidoro.ayza@e-campus.uab.cat	ferrer, lluis/ABE-5179-2020; MARTINEZ, JORGE/C-7084-2008	ferrer, lluis/0000-0003-1537-0074; MARTINEZ, JORGE/0000-0001-5246-7276	Servei de Diagnostic de Patologia Veterinaria (Universitat Autonoma de Barcelona)	Servei de Diagnostic de Patologia Veterinaria (Universitat Autonoma de Barcelona)	The author(s) disclosed receipt of the following financial support for the research, authorship and/or publication of this article: Servei de Diagnostic de Patologia Veterinaria (Universitat Autonoma de Barcelona).	BIOLO G, 1995, J CLIN INVEST, V95, P811, DOI 10.1172/JCI117731; CAPEN CC, 2002, TUMORS DOMESTIC ANIM, P684; Fujita S, 2006, AM J PHYSIOL-ENDOC M, V291, pE745, DOI 10.1152/ajpendo.00271.2005; Gross TL, 2006, SKIN DIS DOG CAT, P86; MARINKOVICH MP, 1995, J AM ACAD DERMATOL, V32, P604, DOI 10.1016/0190-9622(95)90345-3; Munson L, 1998, VET PATHOL, V35, P31, DOI 10.1177/030098589803500103; Turek MM, 20…	9	3	3	0	12	SAGE PUBLICATIONS INC	THOUSAND OAKS	2455 TELLER RD, THOUSAND OAKS, CA 91320 USA	0300-9858	1544-2217		VET PATHOL	Vet. Pathol.	JUL	2014	51	4
J	Harmuth, S; Wewalka, M; Holst, JJ; Nemecek, R; Thalhammer, S; Schmid, R; Sahora, K; Gnant, M; Miholic, J				Harmuth, Stefan; Wewalka, Marlene; Holst, Jens Juul; Nemecek, Romina; Thalhammer, Sabine; Schmid, Rainer; Sahora, Klaus; Gnant, Michael; Miholic, Johannes			Distal Gastrectomy in Pancreaticoduodenectomy is Associated with Accelerated Gastric Emptying, Enhanced Postprandial Release of GLP-1, and Improved Insulin Sensitivity	JOURNAL OF GASTROINTESTINAL SURGERY			English	Article; Proceedings Paper	54th Annual Meeting of the Society-for-Surgery-of-the-Alimentary-Tract (SSAT) / Digestive Disease Week (DDW) / Annual Meeting of the Pancreas-Club	MAY 17-21, 2013	Orlando, FL	Soc Surg Alimentary Tract, Pancreas Club		Pancreaticoduodenectomy; Diabetes mellitus; Gastric emptying; Glucagon-like peptide 1; Insulin resistance	BETA-CELL FUNCTION; REACTIVE HYPOGLYCEMIA; GLUCOSE-HOMEOSTASIS; DIABETES-MELLITUS; PYLORUS; OBESITY; GLUCAGON; BYPASS; RECONSTRUCTION; PERIAMPULLARY	This study aims to investigate the relationship between gastric emptying, postprandial GLP-1 and insulin sensitivity after pancreaticoduodenectomy (PD). Abnormal glucose regulation is highly prevalent in patients with pancreatic neoplasm and resolves in some after PD, the cause of which is unclear. The procedure is carried out with pylorus preservation (PPPD) or with distal gastrectomy (Whipple p…	[Harmuth, Stefan; Nemecek, Romina; Sahora, Klaus; Gnant, Michael; Miholic, Johannes] Med Univ Vienna, Allgemeines Krankenhaus AKH, Dept Surg, A-1090 Vienna, Austria; [Wewalka, Marlene] Med Univ Vienna, Dept Internal Med Gastroenterol & Hepatol 3, A-1090 Vienna, Austria; [Holst, Jens Juul] Univ Copenhagen, Panum Inst, Dept Med Physiol, DK-2200 Copenhagen, Denmark; [Thalhammer, Sabine] Kaiser Franz…		Miholic, J (通讯作者)，Med Univ Vienna, Allgemeines Krankenhaus AKH, Dept Surg, Wahringer Gurtel 18, A-1090 Vienna, Austria.	johannes.miholic@meduniwien.ac.at	Holst, Jens/AAA-8022-2022; Gnant, Michael/AAN-7054-2020	Gnant, Michael/0000-0003-1002-2118; Holst, Jens Juul/0000-0001-6853-3805; Sahora, Klaus/0000-0002-3068-5050				[Anonymous], 2006, DEF DIAGN DIAB MELL, P21; Are C, 2011, HPB, V13, P377, DOI 10.1111/j.1477-2574.2011.00305.x; Baggio LL, 2007, GASTROENTEROLOGY, V132, P2131, DOI 10.1053/j.gastro.2007.03.054; Becker Susen, 2009, Archives of Physiology and Biochemistry, V115, P86, DOI 10.1080/13813450902878054; Butler PC, 2010, DIABETOLOGIA, V53, P1, DOI 10.1007/s00125-009-1591-5; Chari ST, 2008, GASTROENTEROLOG…	46	8	8	1	3	SPRINGER	NEW YORK	233 SPRING ST, NEW YORK, NY 10013 USA	1091-255X	1873-4626		J GASTROINTEST SURG	J. Gastrointest. Surg.	JAN	2014	18	1
[truncated: 126 more rows]
[truncated: 21 more columns]
