# Supplementary material for: Emerging current trends and research focus related to pancreatic cancer metabolism: A bibliometric and visualized analysis
Source: Front Oncol. 2022 Nov 25;12:1009700. doi: 10.3389/fonc.2022.1009700 (PMC9732726; doi:10.3389/fonc.2022.1009700)
Supplement: Supplementary file 2 [file DataSheet_2.zip › The tab-delimited format/Vdownload_501-1000.txt]

PT	AU	BA	BE	GP	AF	BF	CA	TI	SO	SE	BS	LA	DT	CT	CY	CL	SP	HO	DE	ID	AB	C1	C3	RP	EM	RI	OI	FU	FP	FX	CR	NR	TC	Z9	U1	U2	PU	PI	PA	SN	EI	BN	J9	JI	PD	PY	VL	IS	PN
J	Chang, TG; Yen, TT; Wei, CY; Hsiao, TH; Chen, IC				Chang, Ting-Gang; Yen, Ting-Ting; Wei, Chia-Yi; Hsiao, Tzu-Hung; Chen, I-Chieh			Impacts of ADH1B rs1229984 and ALDH2 rs671 polymorphisms on risks of alcohol-related disorder and cancer	CANCER MEDICINE			English	Article; Early Access						ADH1B rs1229984; alcohol-related cancer; alcohol-related disorder; ALDH2 rs671	ALDEHYDE DEHYDROGENASE; PANCREATIC-CANCER; ESOPHAGEAL CANCER; POOLED ANALYSIS; CONSUMPTION; ASSOCIATION; GENOTYPES; METAANALYSIS; METABOLISM; PHENOTYPES	Background ADH1B rs1229984 and ALDH2 rs671 are the specifically prevalent functional variants in the East Asians. These variants, which result in a dramatic change in enzyme activity, are highly associated with alcohol-related disorders and cancer. Previous studies focusing on the additive and synergic effects of the variants are few and inconsistent. The aim of the research was to evaluate the a…	[Chang, Ting-Gang] Taichung Vet Gen Hosp, Dept Psychiat, Taichung, Taiwan; [Chang, Ting-Gang] Chung Shan Med Univ, Sch Psychol, Taichung, Taiwan; [Yen, Ting-Ting] Taichung Vet Gen Hosp, Dept Otorhinolaryngol, Taichung, Taiwan; [Yen, Ting-Ting] Natl Yang Ming Chiao Tung Univ, Sch Med, Taipei, Taiwan; [Wei, Chia-Yi; Hsiao, Tzu-Hung; Chen, I-Chieh] Taichung Vet Gen Hosp, Dept Med Res, 1650,Sec 4,Tai…		Hsiao, TH; Chen, IC (通讯作者)，Taichung Vet Gen Hosp, Dept Med Res, 1650,Sec 4,Taiwan Blvd, Taichung 40705, Taiwan.	thsiao@vghtc.gov.tw; icchen@vghtc.gov.tw		Chen, I-Chieh/0000-0002-8345-5304	Taichung Veterans General Hospital Research Fund [TCVGH-1114002B]	Taichung Veterans General Hospital Research Fund	Taichung Veterans General Hospital Research Fund, Grant/Award Number: TCVGH-1114002B	Albano E, 2006, P NUTR SOC, V65, P278, DOI 10.1079/PNS2006496; [Anonymous], 1988, IARC Monogr Eval Carcinog Risks Hum, V44, P1; Baan R, 2007, LANCET ONCOL, V8, P292, DOI 10.1016/S1470-2045(07)70099-2; Bagnardi V, 2015, BRIT J CANCER, V112, P580, DOI 10.1038/bjc.2014.579; Bartoli F, 2015, ADDICT BEHAV, V41, P46, DOI 10.1016/j.addbeh.2014.09.029; Boffetta P, 2006, LANCET ONCOL, V7, P149, DOI 10.101…	53	0	0	0	0	WILEY	HOBOKEN	111 RIVER ST, HOBOKEN 07030-5774, NJ USA	2045-7634			CANCER MED-US	Cancer Med.
J	Wisniewska, E; Dylik, A; Kulza, M; Florek, E; Piekoszewski, W; Senczuk-Przybylowska, M; Marszalek, A				Wisniewska, Ewa; Dylik, Anna; Kulza, Maksymilian; Florek, Ewa; Piekoszewski, Wojciech; Senczuk-Przybylowska, Monika; Marszalek, Andrzej			Exposure to ethanol and tobacco smoke in relation to level of PCNA antigen expression in pancreatic and hepatic rat cells	PHARMACOLOGICAL REPORTS			English	Article						ethanol; liver; pancreas; PCNA; proliferative activity; tobacco smoke	LIVER-REGENERATION; PARTIAL-HEPATECTOMY; NUCLEAR ANTIGEN; HEPATOCYTE PROLIFERATION; ALCOHOL-CONSUMPTION; ACINAR-CELLS; CANCER; NICOTINE; INJURY; RISK	Background: Previous results proved that simultaneous effect of tobacco smoke constituents and alcohol consumption may change toxicity of these substances and have a greater effect on hepatic and pancreatic disease and cancer risk. The aim of this study was to investigate hepatocyte and pancreatic cells regeneration after tobacco and/or ethanol treatment. Methods: In the study, four groups of rat…	[Wisniewska, Ewa; Dylik, Anna; Marszalek, Andrzej] Nicolaus Copernicus Univ Torun, Ludwik Rydygier Coll Med Bydgoszcz, Dept Clin Pathomorphol, PL-85094 Bydgoszcz, Poland; [Kulza, Maksymilian; Florek, Ewa; Senczuk-Przybylowska, Monika] Univ Med Sci, Dept Toxicol, Environm Res Lab, PL-60631 Poznan, Poland; [Piekoszewski, Wojciech] Jagiellonian Univ, Fac Chem, Dept Analyt Chem, PL-30060 Krakow, Pola…		Marszalek, A (通讯作者)，Nicolaus Copernicus Univ Torun, Ludwik Rydygier Coll Med Bydgoszcz, Dept Clin Pathomorphol, Sklodowskiej Curie 9, PL-85094 Bydgoszcz, Poland.	amars@cm.umk.pl	Piekoszewski, Wojciech/AAV-5051-2020	Florek, Ewa/0000-0002-2689-3009; Piekoszewski, Wojciech/0000-0001-5718-9797	Polish Ministry of Science and Higher Education [N N401 15 3538, N N401 082 136]; Nicolaus Copernicus University [05/2010]	Polish Ministry of Science and Higher Education(Ministry of Science and Higher Education, Poland); Nicolaus Copernicus University	The studies were partially supported by project from the Polish Ministry of Science and Higher Education (no. N N401 15 3538 and N N401 082 136) and from Nicolaus Copernicus University (no. 05/2010). Authors thank Ms. Anna Michalska-Orlik for professional linguistic correction of the manuscript.	Albano E, 2006, P NUTR SOC, V65, P278, DOI 10.1079/PNS2006496; Apte UM, 2004, TOXICOL PATHOL, V32, P567, DOI 10.1080/01926230490508812; Assy N, 1998, J LAB CLIN MED, V131, P251, DOI 10.1016/S0022-2143(98)90097-X; BARONI GS, 1994, J HEPATOL, V20, P508, DOI 10.1016/S0168-8278(05)80498-2; BATEL P, 1995, ADDICTION, V90, P977, DOI 10.1046/j.1360-0443.1995.90797711.x; Becker U, 1996, HEPATOLOGY, V23, P…	52	10	11	0	6	POLISH ACAD SCIENCES INST PHARMACOLOGY	KRAKOW	SMETNA 12, 31-343 KRAKOW, POLAND	1734-1140			PHARMACOL REP	Pharmacol. Rep.	JUL-AUG	2013	65	4
J	Nie, JH; Lin, BL; Zhou, M; Wu, L; Zheng, TS				Nie, Jianhua; Lin, Binlin; Zhou, Meng; Wu, Li; Zheng, Tongsen			Role of ferroptosis in hepatocellular carcinoma	JOURNAL OF CANCER RESEARCH AND CLINICAL ONCOLOGY			English	Review						Hepatocellular carcinoma; Ferroptosis; Sorafenib; Lipid metabolism; Iron; Therapy	GLUTATHIONE-PEROXIDASE 4; PANCREATIC-CANCER CELLS; LOW-DENSITY-LIPOPROTEIN; PROMOTES FERROPTOSIS; INHIBITS FERROPTOSIS; DEATH; SORAFENIB; APOPTOSIS; P53; PROTECTS	Purpose Hepatocellular carcinoma (HCC) is a complicated disease with low survival rate due to frequent recurrence and the lack of efficient therapies. For advanced HCC, sorafenib, as the only approved first-line drug for HCC, improves the survival to some extent, but depressingly with severe adverse effects and emerging resistance conditions, which cause a poor prognosis. Ferroptosis is a new rec…	[Nie, Jianhua; Lin, Binlin; Zhou, Meng; Wu, Li; Zheng, Tongsen] Harbin Med Univ, Canc Hosp, Dept Gastrointestinal Med Oncol, Harbin 150040, Heilongjiang, Peoples R China; [Zheng, Tongsen] Harbin Med Univ, Key Lab Cardiovasc Res, State Province Key Labs Biomed Pharmaceut China, Dept Pharmacol,Minist Educ, Harbin, Heilongjiang, Peoples R China		Zheng, TS (通讯作者)，Harbin Med Univ, Canc Hosp, Dept Gastrointestinal Med Oncol, Harbin 150040, Heilongjiang, Peoples R China.; Zheng, TS (通讯作者)，Harbin Med Univ, Key Lab Cardiovasc Res, State Province Key Labs Biomed Pharmaceut China, Dept Pharmacol,Minist Educ, Harbin, Heilongjiang, Peoples R China.	zhengtongsen@hotmail.com	zheng, tongsen/ABB-9572-2021	zheng, tongsen/0000-0002-7539-3924	National Natural Scientific Foundation of China [81302060, 81472322, 81672930]; national youth talent support program; Natural Science Foundation of Heilongjiang Province [LC201437/H1617]; China Postdoctoral Science Foundation [2015T80369, 2014M560271]; Heilongjiang Postdoctoral Science Foundation [LBH-Z14142, LBH-TZ1615]; Fok Ying Tung Education Foundation [151037]; Academician Yu Weihan Outstan…	National Natural Scientific Foundation of China(National Natural Science Foundation of China (NSFC)); national youth talent support program; Natural Science Foundation of Heilongjiang Province(Natural Science Foundation of Heilongjiang Province); China Postdoctoral Science Foundation(China Postdoctoral Science Foundation); Heilongjiang Postdoctoral Science Foundation; Fok Ying Tung Education Foun…	This study was funded by the National Natural Scientific Foundation of China (No. 81302060, No. 81472322 and No. 81672930), the national youth talent support program for TS Zheng, the Natural Science Foundation of Heilongjiang Province (LC201437/H1617), China Postdoctoral Science Foundation (No. 2015T80369 and No. 2014M560271), and Heilongjiang Postdoctoral Science Foundation (No. LBH-Z14142 and …	Alvarez SW, 2017, NATURE, V551, P639, DOI 10.1038/nature24637; Angeli JPF, 2014, NAT CELL BIOL, V16, P1180, DOI 10.1038/ncb3064; Arlt A, 2013, ONCOGENE, V32, P4825, DOI 10.1038/onc.2012.493; Bai T, 2017, BIOCHEM BIOPH RES CO, V491, P919, DOI 10.1016/j.bbrc.2017.07.136; Bruix J, 2017, LANCET, V389, P56, DOI 10.1016/S0140-6736(16)32453-9; Chen WC, 2016, PLOS ONE, V11, DOI 10.1371/journal.pone.01556…	55	76	81	15	90	SPRINGER	NEW YORK	233 SPRING ST, NEW YORK, NY 10013 USA	0171-5216	1432-1335		J CANCER RES CLIN	J. Cancer Res. Clin. Oncol.	DEC	2018	144	12
J	Maynard, MA; Ohh, M				Maynard, MA; Ohh, M			Molecular targets from VHL studies into the oxygen-sensing pathway	CURRENT CANCER DRUG TARGETS			English	Review						VHL; HIF; RCC; E3 ubiquitin ligase; oxygen sensing	HYPOXIA-INDUCIBLE FACTOR; ENDOTHELIAL GROWTH-FACTOR; LINDAU TUMOR-SUPPRESSOR; RENAL-CELL CARCINOMA; RECEPTOR TYROSINE KINASES; PANCREATIC-CANCER CELLS; ACUTE MYELOID-LEUKEMIA; UBIQUITIN-PROTEASOME PATHWAY; FACTOR 1-ALPHA HIF-1-ALPHA; RANDOMIZED PHASE-II	Inheritance of a faulty von Hippel-Lindau (VHL) tumor suppressor gene is the cause of VHL disease, a rare multisystemic autosomal dominant disorder characterized by the development of hypervascular tumors in a number of organs, including the retina, brain, spine, pancreas, adrenal gland, and the kidney. Recent discoveries have demonstrated that the VHL gene product pVHL serves as a substrate-reco…	Univ Toronto, Fac Med, Dept Lab Med & Pathol, Toronto, ON M5S 1A8, Canada		Ohh, M (通讯作者)，Univ Toronto, Fac Med, Dept Lab Med & Pathol, 1 Kings Coll Circle, Toronto, ON M5S 1A8, Canada.	michael.ohh@utoronto.ca						Aebersold DM, 2001, CANCER RES, V61, P2911; Ahmad T, 2004, CLIN CANCER RES, V10, p6388S, DOI 10.1158/1078-0432.CCR-040028; Aiello LP, 2002, OPHTHALMOLOGY, V109, P1745, DOI 10.1016/S0161-6420(02)01159-4; Akakura N, 2001, CANCER RES, V61, P6548; Arany Z, 1996, P NATL ACAD SCI USA, V93, P12969, DOI 10.1073/pnas.93.23.12969; Atkins MB, 2004, J CLIN ONCOL, V22, P909, DOI 10.1200/JCO.2004.08.185; ATLAS…	188	18	19	0	4	BENTHAM SCIENCE PUBL LTD	SHARJAH	EXECUTIVE STE Y-2, PO BOX 7917, SAIF ZONE, 1200 BR SHARJAH, U ARAB EMIRATES	1568-0096	1873-5576		CURR CANCER DRUG TAR	Curr. Cancer Drug Targets	AUG	2005	5	5
J	Mettus, RV; Rane, SG				Mettus, RV; Rane, SG			Characterization of the abnormal pancreatic development, reduced growth and infertility in Cdk4 mutant mice	ONCOGENE			English	Article						cyclin-dependent kinase 4; pancreas; fertility	CELL; DEFICIENT; DYSFUNCTION	Cyclin-dependent kinase 4 (Cdk4) and Cdk6, and later Cdk2, in association with their specific cyclin partners, regulate the G1 to S phase cell cycle transition of mammalian cells by phosphorylation of retinoblastoma (Rb) family proteins. Phosphorylation of Rb results in the release of S-phase specific transcription factors; cell cycle-promoting gene expression, and advancement of the cell cycle. …	NCI, Cell Cycle & Human Dis Grp, Lab Cell Regulat & Carcinogenesis, NIH, Bethesda, MD 20892 USA; Temple Univ, Sch Med, Fels Inst Canc Res & Mol Biol, Philadelphia, PA 19140 USA		Rane, SG (通讯作者)，NCI, Cell Cycle & Human Dis Grp, Lab Cell Regulat & Carcinogenesis, NIH, Bethesda, MD 20892 USA.	sushil_rane@nih.gov			NCI NIH HHS [K22CA90790-01] Funding Source: Medline	NCI NIH HHS(United States Department of Health & Human ServicesNational Institutes of Health (NIH) - USANIH National Cancer Institute (NCI))		AMANN RP, 1976, BIOL REPROD, V15, P586, DOI 10.1095/biolreprod15.5.586; Bell GI, 2001, NATURE, V414, P788, DOI 10.1038/414788a; BENTON L, 1995, J STEROID BIOCHEM, V53, P61, DOI 10.1016/0960-0760(95)00022-R; Bouwens L, 1996, VIRCHOWS ARCH, V427, P553; Edlund H, 2002, NAT REV GENET, V3, P524, DOI 10.1038/nrg841; Grana X, 1998, ONCOGENE, V17, P3365, DOI 10.1038/sj.onc.1202575; KAMB A, 1994, SCIENCE,…	24	73	74	2	3	NATURE PUBLISHING GROUP	LONDON	MACMILLAN BUILDING, 4 CRINAN ST, LONDON N1 9XW, ENGLAND	0950-9232	1476-5594		ONCOGENE	Oncogene	NOV 20	2003	22	52
J	Beger, HG; Poch, B; Mayer, B; Siech, M				Beger, Hans G.; Poch, Bertram; Mayer, Benjamin; Siech, Marco			New Onset of Diabetes and Pancreatic Exocrine Insufficiency After Pancreaticoduodenectomy for Benign and Malignant Tumors A Systematic Review and Meta-analysis of Long-term Results	ANNALS OF SURGERY			English	Review						benign pancreatic neoplasm; exocrine pancreatic insufficiency; metabolic long-term dysfunctions; new onset of diabetes; periampullary cancer resection; Whipple operation	HEAD RESECTION; RISK-FACTORS; FOLLOW-UP; CANCER; MELLITUS; OUTCOMES; GLUCOSE; ENDOCRINE; PANCREATICOGASTROSTOMY; COMPLICATIONS	Objective: The aim of this study was to assess the frequency and severity of new onset of diabetes mellitus (NODM) and pancreatic exocrine insufficiency (PEI) after pancreaticoduodenectomy (PD) for benign and malignant tumors. Summary Background Data: When PD is performed on patients for benign tumors, the question of long-term metabolic dysfunctions becomes of importance. Methods: Medline/PubMed…	[Beger, Hans G.] Univ Ulm, Dept Gen & Visceral Surg, Ulm, Germany; [Beger, Hans G.; Poch, Bertram] Donau Klinikum, Ctr Oncol Endocrine & Minimal Invas Surg, Neu Ulm, Germany; [Mayer, Benjamin] Univ Ulm, Dept Epidemiol & Med Biometry, Ulm, Germany; [Siech, Marco] Ostalb Klinikum, Dept Surg, Aalen, Germany		Beger, HG (通讯作者)，Univ Klinikum Ulm, Albert Einstein Allee 23, D-89081 Ulm, Germany.	hans@beger-ulm.de			German Foundation of Battle Against Pancreatic Cancer [3/2014]	German Foundation of Battle Against Pancreatic Cancer	Financial support of the secretarial work by the German Foundation of Battle Against Pancreatic Cancer, Grant No. 3/2014	Amer Diabet Assoc, 2010, DIABETES CARE, V33, pS62, DOI 10.2337/dc10-s062; American Diabetes Association, 2014, NATL DIABETES STAT R, P2009; Are C, 2009, J GASTROINTEST SURG, V13, P2152, DOI 10.1007/s11605-009-1051-z; Barnes SA, 1996, AM J SURG, V171, P131; Beger HG, 2007, AM J SURG, V194, pS16, DOI 10.1016/j.amjsurg.2007.05.016; Beger HG, 2015, PANCREATOLOGY, V15, P167, DOI 10.1016/j.pan.2015.01.…	73	49	53	0	6	LIPPINCOTT WILLIAMS & WILKINS	PHILADELPHIA	TWO COMMERCE SQ, 2001 MARKET ST, PHILADELPHIA, PA 19103 USA	0003-4932	1528-1140		ANN SURG	Ann. Surg.	FEB	2018	267	2
J	Chen, G; Guo, GQ; Zhou, XD; Chen, HX				Chen, Gang; Guo, Guangqi; Zhou, Xiaodong; Chen, Hongxia			Potential mechanism of ferroptosis in pancreatic cancer (Review)	ONCOLOGY LETTERS			English	Review						ferroptosis; pancreatic cancer; iron; reactive oxygen species; treatment	DIFFERENTIATION-INDUCING AGENT; DEPENDENT CELL-DEATH; COTYLENIN-A; PROMOTES FERROPTOSIS; LIPID-PEROXIDATION; IRON-METABOLISM; CARCINOMA CELLS; BAICALEIN; SURVIVAL; THERAPY	Despite the incidence rates of pancreatic cancer being low worldwide, the mortality rates remain high. To date, there is no effective drug treatment for pancreatic cancer. Numerous signalling pathways and cytokines regulate the occurrence and development of pancreatic cancer. Ferroptosis is a non-traditional form of cell death resulting from iron-dependent lipid peroxide accumulation. Studies hav…	[Chen, Gang; Guo, Guangqi; Zhou, Xiaodong] Nanchang Univ, Affiliated Hosp 1, Dept Gastroenterol, 17 Yongwaizheng St, Nanchang 330006, Jiangxi, Peoples R China; [Chen, Hongxia] Nanchang Univ, Affiliated Hosp 1, Dept Obstet & Gynecol, 17 Yongwaizheng St, Nanchang 330006, Jiangxi, Peoples R China		Zhou, XD (通讯作者)，Nanchang Univ, Affiliated Hosp 1, Dept Gastroenterol, 17 Yongwaizheng St, Nanchang 330006, Jiangxi, Peoples R China.; Chen, HX (通讯作者)，Nanchang Univ, Affiliated Hosp 1, Dept Obstet & Gynecol, 17 Yongwaizheng St, Nanchang 330006, Jiangxi, Peoples R China.	yfyzxd@163.com; yfychx@163.com			National Science Foundation Grants of China [81160307, 81560395]; Jiangxi Science & Technology Pillar Program; Science Foundation for Young Scholars of Jiangxi Province [2007GQY1167]	National Science Foundation Grants of China; Jiangxi Science & Technology Pillar Program; Science Foundation for Young Scholars of Jiangxi Province	The review was supported by funding from the National Science Foundation Grants of China (nos. 81160307 and 81560395), the Jiangxi Science & Technology Pillar Program and the Science Foundation for Young Scholars of Jiangxi Province (grant no. 2007GQY1167).	Bai T, 2017, BIOCHEM BIOPH RES CO, V491, P919, DOI 10.1016/j.bbrc.2017.07.136; Bosetti C, 2012, MOL CARCINOGEN, V51, P3, DOI 10.1002/mc.20785; Bray F, 2018, CA-CANCER J CLIN, V68, P394, DOI 10.3322/caac.21492; Burris HA, 1997, J CLIN ONCOL, V15, P2403, DOI 10.1200/JCO.1997.15.6.2403; Cao JY, 2016, CELL MOL LIFE SCI, V73, P2195, DOI 10.1007/s00018-016-2194-1; Chang LC, 2018, CANCER LETT, V416, P12…	82	15	16	7	35	SPANDIDOS PUBL LTD	ATHENS	POB 18179, ATHENS, 116 10, GREECE	1792-1074	1792-1082		ONCOL LETT	Oncol. Lett.	JAN	2020	19	1
J	Racz, GZ; Kittel, A; Riccardi, D; Case, RM; Elliott, AC; Varga, G				Racz, GZ; Kittel, A; Riccardi, D; Case, RM; Elliott, AC; Varga, G			Extracellular calcium sensing receptor in human pancreatic cells	GUT			English	Article							MURINE EPIDERMAL DIFFERENTIATION; BOVINE PARATHYROID CELLS; ACTIVATED PROTEIN-KINASE; CA2+-SENSING RECEPTOR; DUCT CELLS; EXPRESSION; CA2+; RESPONSIVENESS; SECRETION; CANCER	Background and aims: The extracellular calcium sensing receptor (CaR) plays a key role in the calcium homeostatic system and is therefore widely expressed in tissues involved in calcium metabolism. However, the CaR has also been identified in other tissues where its role is less clear. We have investigated the presence of the CaR in the human pancreas. Methods: Messenger RNA for the CaR was detec…	Univ Manchester, Sch Biol Sci, Manchester M13 9PT, Lancs, England; Hungarian Acad Sci, Inst Expt Med, H-1083 Budapest, Hungary		Elliott, AC (通讯作者)，Univ Manchester, Sch Biol Sci, G38, Manchester M13 9PT, Lancs, England.		Riccardi, Daniela/A-4674-2010; Varga, Gábor/O-8858-2017	Riccardi, Daniela/0000-0002-7322-3163; Varga, Gabor/0000-0002-5506-8198	Wellcome Trust Funding Source: Medline	Wellcome Trust(Wellcome TrustEuropean Commission)		BLACK BL, 1989, FASEB J, V3, P2653, DOI 10.1096/fasebj.3.14.2512193; Brand Randall E., 1998, Current Opinion in Oncology, V10, P362, DOI 10.1097/00001622-199807000-00014; BROWN EM, 1991, J BONE MINER RES, V6, P1217; BROWN EM, 1993, NATURE, V366, P575, DOI 10.1038/366575a0; BROWN EM, 1991, PHYSIOL REV, V71, P371, DOI 10.1152/physrev.1991.71.2.371; Brown EM, 2001, PHYSIOL REV, V81, P239, DOI 10.115…	36	63	65	2	5	BRITISH MED JOURNAL PUBL GROUP	LONDON	BRITISH MED ASSOC HOUSE, TAVISTOCK SQUARE, LONDON WC1H 9JR, ENGLAND	0017-5749			GUT	Gut	NOV	2002	51	5
J	Zhang, AMY; Chu, KH; Daly, BF; Ruiter, T; Dou, Y; Yang, JCC; de Winter, TJJ; Chhuor, J; Wang, S; Flibotte, S; Zhao, YB; Hu, XK; Li, H; Rideout, EJ; Schaeffer, DF; Johnson, JD; Kopp, JL				Zhang, Anni M. Y.; Chu, Ken H.; Daly, Brian F.; Ruiter, Titine; Dou, Yan; Yang, Jenny C. C.; de Winter, Twan J. J.; Chhuor, Justin; Wang, Su; Flibotte, Stephane; Zhao, Yiwei Bernie; Hu, Xiaoke; Li, Hong; Rideout, Elizabeth J.; Schaeffer, David F.; Johnson, James D.; Kopp, Janel L.			Effects of hyperinsulinemia on pancreatic cancer development and the immune microenvironment revealed through single-cell transcriptomics	CANCER & METABOLISM			English	Article						Pancreatic intraepithelial neoplasia; Pancreatic ductal adenocarcinoma; Insulin; Obesity; Type 2 diabetes; Single-cell RNA sequencing; Genetically engineered mice	INSULIN-RESISTANCE; INCREASED RISK; OBESITY; INFLAMMATION; GENE; CARCINOGENESIS; METABOLISM; GLUCOSE; DEATH; MICE	Background: Hyperinsulinemia is independently associated with increased risk and mortality of pancreatic cancer. We recently reported that genetically reduced insulin production resulted in similar to 50% suppression of pancreatic intraepithelial neoplasia (PanIN) precancerous lesions in mice. However, only female mice remained normoglycemic, and only the gene dosage of the rodent-specific Ins1 a…	[Zhang, Anni M. Y.; Chu, Ken H.; Daly, Brian F.; Ruiter, Titine; Dou, Yan; Yang, Jenny C. C.; de Winter, Twan J. J.; Chhuor, Justin; Wang, Su; Hu, Xiaoke; Li, Hong; Rideout, Elizabeth J.; Johnson, James D.; Kopp, Janel L.] Univ British Columbia, Life Sci Inst, Dept Cellular & Physiol Sci, Vancouver, BC, Canada; [Flibotte, Stephane] Univ British Columbia, Life Sci Inst, Bioinformat Core Facil, Van…		Johnson, JD; Kopp, JL (通讯作者)，Univ British Columbia, Life Sci Inst, Dept Cellular & Physiol Sci, Vancouver, BC, Canada.	james.d.johnson@ubc.ca; janel.kopp@ubc.ca		de Winter, Twan/0000-0001-7230-3674; Zhang, Anni/0000-0001-9864-9411; Rideout, Elizabeth/0000-0003-0012-2828	CIHR [MOP142216, PJT162239, PJT168854]; CIHR New Investigator Award; Michael Smith Foundation for Health Research Scholar Award; CIHR Sex and Gender Chair Program [GSA-171465]; Frederick Banting and Charles Best Canada Graduate Scholarships; University of British Columbia	CIHR(Canadian Institutes of Health Research (CIHR)); CIHR New Investigator Award(Canadian Institutes of Health Research (CIHR)); Michael Smith Foundation for Health Research Scholar Award(Michael Smith Foundation for Health Research); CIHR Sex and Gender Chair Program(Canadian Institutes of Health Research (CIHR)); Frederick Banting and Charles Best Canada Graduate Scholarships(Canadian Institute…	The project was supported by CIHR project grants to J.L.K. (MOP142216 and PJT162239) and J.D.J. (PJT168854). J.L.K. was also supported by a CIHR New Investigator Award and the Michael Smith Foundation for Health Research Scholar Award. E.J.R. was supported by the CIHR Sex and Gender Chair Program (GSA-171465). A.M.Y.Z. was supported by Frederick Banting and Charles Best Canada Graduate Scholarshi…	Arcidiacono B, 2012, EXP DIABETES RES, DOI 10.1155/2012/789174; Basturk O, 2015, AM J SURG PATHOL, V39, P1730, DOI 10.1097/PAS.0000000000000533; Basu R, 2006, DIABETES, V55, P2001, DOI 10.2337/db05-1692; Butler A, 2018, NAT BIOTECHNOL, V36, P411, DOI 10.1038/nbt.4096; Chang HH, 2017, PLOS ONE, V12, DOI 10.1371/journal.pone.0184455; Chang JH, 2016, MEDICINE, V95, DOI 10.1097/MD.0000000000005541; C…	69	1	1	1	1	BMC	LONDON	CAMPUS, 4 CRINAN ST, LONDON N1 9XW, ENGLAND		2049-3002		CANCER METAB	Cancer Metab.	FEB 21	2022	10	1
J	Epelbaum, R; Frenkel, A; Haddad, R; Sikorski, N; Strauss, LG; Israel, O; Dimitrakopoulou-Strauss, A				Epelbaum, Ron; Frenkel, Alex; Haddad, Riad; Sikorski, Natalia; Strauss, Ludwig G.; Israel, Ora; Dimitrakopoulou-Strauss, Antonia			Tumor Aggressiveness and Patient Outcome in Cancer of the Pancreas Assessed by Dynamic F-18-FDG PET/CT	JOURNAL OF NUCLEAR MEDICINE			English	Article						dynamic F-18-FDG PET; F-18-FDG influx; pancreatic cancer; survival	SOFT-TISSUE SARCOMAS; POSITRON-EMISSION-TOMOGRAPHY; BLOOD-FLOW; NEOADJUVANT CHEMOTHERAPY; PROGRESSION-FREE; PREDICTION; SURVIVAL; METABOLISM; FDG; DIAGNOSIS	This study aimed to assess the role of a quantitative dynamic PET model in pancreatic cancer as a potential index of tumor aggressiveness and predictor of survival. Methods: Seventy-one patients with F-18-FDG-avid adenocarcinoma of the pancreas before treatment were recruited, including 27 with localized tumors (11 underwent pancreatectomy, and 16 had localized nonresectable tumors) and 44 with m…	[Epelbaum, Ron] Rambam Hlth Care Campus, Dept Oncol, IL-34564 Haifa, Israel; [Epelbaum, Ron; Frenkel, Alex; Israel, Ora] Technion Israel Inst Technol, Fac Med, Haifa, Israel; [Frenkel, Alex; Israel, Ora] Rambam Hlth Care Campus, Dept Nucl Med, IL-34564 Haifa, Israel; [Haddad, Riad] Carmel Hosp, Dept Surg, Haifa, Israel; [Sikorski, Natalia] Lin Med Ctr, Dept Oncol, Haifa, Israel; [Strauss, Ludwig …		Epelbaum, R (通讯作者)，Rambam Hlth Care Campus, Dept Oncol, 17 Ovadia St, IL-34564 Haifa, Israel.	epelbaum@rambam.health.gov.il	Haddad, Riad/AAR-6908-2020; Dimitrakopoulou-Strauss, Antonia/AAC-1413-2020; Dimitrakopoulou-Strauss, Antonia/E-6314-2014	Haddad, Riad/0000-0003-3138-5495; Dimitrakopoulou-Strauss, Antonia/0000-0003-0338-9472; Dimitrakopoulou-Strauss, Antonia/0000-0003-0338-9472	Israel Cancer Association	Israel Cancer Association	The costs of publication of this article were defrayed in part by the payment of page charges. Therefore, and solely to indicate this fact, this article is hereby marked "advertisement" in accordance with 18 USC section 1734. This work was supported in part by a grant from the Israel Cancer Association. No other potential conflict of interest relevant to this article was reported.	Castell F, 2008, BRIT J CANCER, V98, P1597, DOI 10.1038/sj.bjc.6604330; Dimitrakopoulou-Strauss A, 2004, J NUCL MED, V45, P1480; Dimitrakopoulou-Strauss A, 2001, J NUCL MED, V42, P713; Dimitrakopoulou-Strauss A, 2003, WORLD J NUCL MED, V4, P306; Dimitrakopoulou-Strauss A, 2007, MOL IMAGING BIOL, V9, P308, DOI 10.1007/s11307-007-0103-6; Dimitrakopoulou-Strauss A, 2010, EUR J NUCL MED MOL I, V37, P…	27	40	41	0	13	SOC NUCLEAR MEDICINE INC	RESTON	1850 SAMUEL MORSE DR, RESTON, VA 20190-5316 USA	0161-5505	1535-5667		J NUCL MED	J. Nucl. Med.	JAN	2013	54	1
J	Estaras, M; Martinez, R; Garcia, A; Ortiz-Placin, C; Iovanna, JL; Santofimia-Castano, P; Gonzalez, A				Estaras, Matias; Martinez, Remigio; Garcia, Alfredo; Ortiz-Placin, Candido; Iovanna, Juan L.; Santofimia-Castano, Patricia; Gonzalez, Antonio			Melatonin modulates metabolic adaptation of pancreatic stellate cells subjected to hypoxia	BIOCHEMICAL PHARMACOLOGY			English	Article						Fibrosis; Glycolysis; Hypoxia; Melatonin; Pancreatic stellate cells	INTRACELLULAR STORES; CANCER PROGRESSION; MOBILIZES CA2+; PTEN; ACTIVATION; EXPRESSION; APOPTOSIS; AUTOPHAGY; RECEPTOR; AMPK	Pancreatic stellate cells (PSCs), the main cell type responsible for the development of fibrosis in pancreatic cancer, proliferate actively under hypoxia. Melatonin has received attention as a potential antifibrotic agent due to its anti-proliferative actions on PSCs. In this work, we investigated the activation of the PI3K/Akt/mTOR pathway and the metabolic adaptations that PSCs undergo under hy…	[Estaras, Matias; Ortiz-Placin, Candido; Gonzalez, Antonio] Univ Extremadura, Dept Fisiol, Inst Biomarcadores Patol Mol, Caceres, Spain; [Iovanna, Juan L.; Santofimia-Castano, Patricia] Aix Marseille Univ, Ctr Rech Cancerol Marseille, INSERM U1068, CNRS UMR 7258,Parc Sci & Technol Luminy, Marseille, France; [Martinez, Remigio] Univ Extremadura, Fac Vet, Dept Sanidad Anim, Caceres, Spain; [Garcia,…		Gonzalez, A (通讯作者)，Univ Extremadura, Dept Fisiol, Inst Biomarcadores Patol Mol, Ave Ciencias s-n, E-10003 Caceres, Spain.	agmateos@unex.es			Ministerio de Econom?a y Competitividad [BFU2016-79259-R]; Ministerio de Ciencia, Innovacio ? [EQC2018-004646-P, EQC2019-005660-P]; Junta de Extremadura-FEDER [GR21037]; Valhondo Calaff Foundation	Ministerio de Econom?a y Competitividad(Spanish Government); Ministerio de Ciencia, Innovacio ?; Junta de Extremadura-FEDER(European Commission); Valhondo Calaff Foundation	Acknowledgements Funding for the studies were provided by Ministerio de Econom?a y Competitividad (BFU2016-79259-R) , Ministerio de Ciencia, Innovacio ? n y Universidades (EQC2018-004646-P; EQC2019-005660-P) and Junta de Extremadura-FEDER (GR21037) . Matias Estaras was awarded a grant from Valhondo Calaff Foundation. The funding sources had no role in study design, in the collection, analysis and…	Abdel-Wahab AF, 2019, PHARMACOL RES, V150, DOI 10.1016/j.phrs.2019.104511; Asghari MH, 2017, LIFE SCI, V185, P38, DOI 10.1016/j.lfs.2017.07.020; Benderro GF, 2011, BRAIN RES, V1389, P50, DOI 10.1016/j.brainres.2011.03.016; Braglia L, 2020, BBA-MOL CELL RES, V1867, DOI 10.1016/j.bbamcr.2020.118731; Bremnes RM, 2011, J THORAC ONCOL, V6, P209, DOI 10.1097/JTO.0b013e3181f8a1bd; Chalhoub N, 2009, ANNU…	74	0	0	1	1	PERGAMON-ELSEVIER SCIENCE LTD	OXFORD	THE BOULEVARD, LANGFORD LANE, KIDLINGTON, OXFORD OX5 1GB, ENGLAND	0006-2952	1873-2968		BIOCHEM PHARMACOL	Biochem. Pharmacol.	AUG	2022	202
J	Moradi, F; Iagaru, A				Moradi, Farshad; Iagaru, Andrei			The Role of Positron Emission Tomography in Pancreatic Cancer and Gallbladder Cancer	SEMINARS IN NUCLEAR MEDICINE			English	Review							PROSPECTIVE DIAGNOSTIC-ACCURACY; CLINICAL-PRACTICE GUIDELINES; STANDARDIZED UPTAKE VALUE; ROW COMPUTED-TOMOGRAPHY; TOTAL LESION GLYCOLYSIS; METABOLIC TUMOR VOLUME; FDG-PET/CT; F-18-FDG PET/CT; DUCTAL ADENOCARCINOMA; TREATMENT-RESPONSE	F-18-FDG-PET is complementary to conventional imaging in patients with clinical suspicion for exocrine pancreatic malignancies. It has similar if not superior sensitivity and specificity for detection of cancer, and when combined with contrast enhanced anatomic imaging of the abdomen, can improve diagnostic accuracy and aid in staging, assessment for resectability, radiation therapy planning, and…	[Moradi, Farshad; Iagaru, Andrei] Stanford Univ, Dept Radiol, Div Nucl Med, Stanford, CA 94305 USA		Moradi, F (通讯作者)，Dept Radiol, Div Nucl Med, MC 5281,300 Pasteur Dr,Room H2200, Stanford, CA 94305 USA.	fmoradi@stanford.edu						Ahn SJ, 2014, ANN NUCL MED, V28, P430, DOI 10.1007/s12149-014-0833-x; Akita H, 2017, EJSO-EUR J SURG ONC, V43, P1061, DOI 10.1016/j.ejso.2017.03.015; Altan B, 2018, CANCER CHEMOTH PHARM, V81, P141, DOI 10.1007/s00280-017-3477-4; Annunziata S, 2015, WORLD J GASTROENTERO, V21, P11481, DOI 10.3748/wjg.v21.i40.11481; Ariake K, 2018, J GASTROINTEST SURG, V22, P279, DOI 10.1007/s11605-017-3627-3; Asagi…	153	5	5	3	7	W B SAUNDERS CO-ELSEVIER INC	PHILADELPHIA	1600 JOHN F KENNEDY BOULEVARD, STE 1800, PHILADELPHIA, PA 19103-2899 USA	0001-2998	1558-4623		SEMIN NUCL MED	Semin. Nucl. Med.	SEP	2020	50	5
J	Braun, LM; Lagies, S; Guenzle, J; Fichtner-Feigl, S; Wittel, UA; Kammerer, B				Braun, Lukas M.; Lagies, Simon; Guenzle, Jessica; Fichtner-Feigl, Stefan; Wittel, Uwe A.; Kammerer, Bernd			Metabolic Adaptation during nab-Paclitaxel Resistance in Pancreatic Cancer Cell Lines	CELLS			English	Article						pancreatic ductal adenocarcinoma; pancreatic cancer; PDAC; metabolomics; metabolic reprogramming; chemotherapy resistance; nab-Paclitaxel; GC; MS	GEMCITABINE; SURVIVAL; MECHANISMS; 5-FLUOROURACIL; FLUOROURACIL; SENSITIVITY; CARCINOMA; THERAPY; BENEFIT; ACID	Pancreatic ductal adenocarcinoma (PDAC) correlates with high mortality and is about to become one of the major reasons for cancer-related mortality in the next decades. One reason for that high mortality is the limited availability of effective chemotherapy as well as the intrinsic or acquired resistance against it. Here, we report the impact of nab-paclitaxel on the cellular metabolome of PDAC c…	[Braun, Lukas M.; Lagies, Simon; Kammerer, Bernd] Albert Ludwigs Univ Freiburg, Ctr Biol Syst Anal ZBSA, D-79104 Freiburg, Germany; [Braun, Lukas M.; Guenzle, Jessica; Fichtner-Feigl, Stefan; Wittel, Uwe A.] Univ Freiburg, Dept Gen & Visceral Surg, Med Ctr, Fac Med, D-79106 Freiburg, Germany; [Lagies, Simon; Kammerer, Bernd] Albert Ludwigs Univ Freiburg, Spemann Grad Sch Biol & Med, D-79104 Freib…		Kammerer, B (通讯作者)，Albert Ludwigs Univ Freiburg, Ctr Biol Syst Anal ZBSA, D-79104 Freiburg, Germany.; Wittel, UA (通讯作者)，Univ Freiburg, Dept Gen & Visceral Surg, Med Ctr, Fac Med, D-79106 Freiburg, Germany.; Kammerer, B (通讯作者)，Albert Ludwigs Univ Freiburg, Spemann Grad Sch Biol & Med, D-79104 Freiburg, Germany.; Kammerer, B (通讯作者)，Univ Freiburg, BIOSS Ctr Biol Signalling Studies, D-79104 Freiburg,…	lukas.braun@uniklinik-freiburg.de; simon.lagies@zbsa.uni-freiburg.de; jessica.guenzle@uniklinik-freiburg.de; stefan.fichtner@uniklinik-freiburg.de; uwe.wittel@uniklinik-freiburg.de; bernd.kammerer@zbsa.uni-freiburg.de		Lagies, Simon/0000-0002-5245-1781; Guenzle, Jessica/0000-0001-6008-3731; Braun, Lukas Michael/0000-0003-0770-4994	German Research Foundation (DFG); University of Freiburg in the funding program Open Access Publishing	German Research Foundation (DFG)(German Research Foundation (DFG)); University of Freiburg in the funding program Open Access Publishing	The article processing charge was funded by the German Research Foundation (DFG) and the University of Freiburg in the funding program Open Access Publishing.	[Anonymous], 1975, SEER CANC STAT REV; Binenbaum Y, 2015, DRUG RESIST UPDATE, V23, P55, DOI 10.1016/j.drup.2015.10.002; Boj SF, 2015, CELL, V160, P324, DOI 10.1016/j.cell.2014.12.021; Brown KK, 2017, CANCER DISCOV, V7, P391, DOI 10.1158/2159-8290.CD-16-0611; Burris HA, 1997, J CLIN ONCOL, V15, P2403, DOI 10.1200/JCO.1997.15.6.2403; Ceppi P, 2006, ANN ONCOL, V17, P1818, DOI 10.1093/annonc/mdl300; …	63	5	5	1	5	MDPI	BASEL	ST ALBAN-ANLAGE 66, CH-4052 BASEL, SWITZERLAND		2073-4409		CELLS-BASEL	Cells	MAY	2020	9	5
J	Yang, G; Xiong, GB; Feng, MY; Zhao, FY; Qiu, JD; Liu, YZ; Cao, Z; Wang, HY; Yang, JS; You, L; Zheng, LF; Zhang, TP; Zhao, YP				Yang, Gang; Xiong, Guangbing; Feng, Mengyu; Zhao, Fangyu; Qiu, Jiangdong; Liu, Yueze; Cao, Zhe; Wang, Huanyu; Yang, Jinshou; You, Lei; Zheng, Lianfang; Zhang, Taiping; Zhao, Yupei			OLR1 Promotes Pancreatic Cancer Metastasis via Increased c-Myc Expression and Transcription of HMGA2	MOLECULAR CANCER RESEARCH			English	Article							EPITHELIAL-MESENCHYMAL TRANSITION; KAPPA-B; ENDOTHELIAL-CELLS; UP-REGULATION; LOX-1; RECEPTOR; METABOLISM; ACTIVATION; MIGRATION; PATHWAY	Pancreatic cancer is one of the most lethal human malignancies, partly because of its propensity for metastasis. However, the mechanisms of metastasis in pancreatic cancer remain unclear. Oxidized low-density lipoprotein receptor 1 (OLR1), a lectin-like scavenger receptor that recognizes several ligands, such as oxidized low-density lipoprotein, was previously reported in cardiovascular and metab…	[Yang, Gang; Xiong, Guangbing; Feng, Mengyu; Zhao, Fangyu; Qiu, Jiangdong; Liu, Yueze; Cao, Zhe; Wang, Huanyu; Yang, Jinshou; You, Lei; Zhang, Taiping; Zhao, Yupei] Chinese Acad Med Sci & Peking Union Med Coll, Dept Gen Surg, Peking Union Med Coll Hosp, Beijing, Peoples R China; [Xiong, Guangbing] Huazhong Univ Sci & Technol, Dept Biliary Pancreat Surg, Affiliated Tongji Hosp, Tongji Med Coll, Wu…		Zhang, TP (通讯作者)，Chinese Acad Med Sci & Peking Union Med Coll, Dept Gen Surg, Peking Union Med Coll Hosp, Beijing, Peoples R China.; Zhang, TP (通讯作者)，Chinese Acad Med Sci & Peking Union Med Coll, Clin Immunol Ctr, Beijing, Peoples R China.; Zhao, YP (通讯作者)，Chinese Acad Med Sci, Peking Union Med Coll Hosp, 1 Shuai Fu Yuan Hu Tong, Beijing 100730, Peoples R China.	tpingzhang@yahoo.com; zhao8028@263.net			National Natural Science Foundation of China [81974376, 81772639, 81972258]; CAMS Innovation Fund for Medical Sciences (CIFMS) [2016-I2M-1-001]; Non-profit Central Research Institute Fund of Chinese Academy of Medical Sciences [2018PT32014, 2018PT32002]; CAMS Innovation Fund for Medical Students [2017-1002-1-16]; PUMC Youth Fund; Fundamental Research Funds for the Central Universities [2017320027]	National Natural Science Foundation of China(National Natural Science Foundation of China (NSFC)); CAMS Innovation Fund for Medical Sciences (CIFMS); Non-profit Central Research Institute Fund of Chinese Academy of Medical Sciences; CAMS Innovation Fund for Medical Students; PUMC Youth Fund; Fundamental Research Funds for the Central Universities(Fundamental Research Funds for the Central Univers…	T. Zhang was supported by grants from the National Natural Science Foundation of China (Nos. 81772639 and 81972258) and CAMS Innovation Fund for Medical Sciences (CIFMS; No. 2016-I2M-1-001). Y. Zhao was supported by grants from the National Natural Science Foundation of China (No. 81974376) and the Non-profit Central Research Institute Fund of Chinese Academy of Medical Sciences (Nos. 2018PT32014…	Buendia MA, 2012, GASTROENTEROLOGY, V142, P214, DOI 10.1053/j.gastro.2011.12.023; Chen MJ, 2002, PHARMACOL THERAPEUT, V95, P89, DOI 10.1016/S0163-7258(02)00236-X; Chen RX, 2019, NAT COMMUN, V10, DOI 10.1038/s41467-019-12651-2; Chen WQ, 2016, CA-CANCER J CLIN, V66, P115, DOI 10.3322/caac.21338; Chui PC, 2005, J CLIN INVEST, V115, P2244, DOI 10.1172/JCI24130; Cominacini L, 2000, J BIOL CHEM, V275, …	36	23	24	1	4	AMER ASSOC CANCER RESEARCH	PHILADELPHIA	615 CHESTNUT ST, 17TH FLOOR, PHILADELPHIA, PA 19106-4404 USA	1541-7786	1557-3125		MOL CANCER RES	Mol. Cancer Res.	MAY	2020	18	5
J	Wang, HC; Wang, JF; Liu, JZ; Wang, YW; Xia, GG; Huang, XY				Wang, Hongcheng; Wang, Jianfa; Liu, Jiazhe; Wang, Yiwei; Xia, Guanggai; Huang, Xinyu			Jumonji-C domain-containing protein 5 suppresses proliferation and aerobic glycolysis in pancreatic cancer cells in a c-Myc-dependent manner	CELLULAR SIGNALLING			English	Article						JMJD5; Pancreatic cancer; Glycolysis; Metabolism; C-Myc	H3K36ME2 HISTONE DEMETHYLASE; JMJD5 PROMOTES; METABOLISM; METASTASIS; HALLMARKS; CARCINOMA; TARGET; PKM2; AXIS	Despite the importance of metabolic reprogramming in cancer cells, the molecular mechanism regulating the tumor metabolic shift is still poorly understood. Deregulation of Jumonji-C domain-containing protein 5 (JMJD5) has been associated with multiple facets of biological processes in cancer cells. However, the role of JMJD5 in pancreatic cancer cells has seldom been discussed and requires furthe…	[Wang, Hongcheng; Liu, Jiazhe; Xia, Guanggai; Huang, Xinyu] Shanghai Jiao Tong Univ Affiliated Shanghai Sixth, Dept Gen Surg, 600 Yishan Rd, Shanghai 200233, Peoples R China; [Wang, Jianfa; Wang, Yiwei] Fudan Univ, Minhang Hosp, 170 Xinsong Rd, Shanghai 201100, Peoples R China		Huang, XY (通讯作者)，Shanghai Jiao Tong Univ Affiliated Shanghai Sixth, Dept Gen Surg, 600 Yishan Rd, Shanghai 200233, Peoples R China.	huangxinyu@sjtu.edu.cn			Natural science research project in Minhang District, Shanghai [2018MHZ099]	Natural science research project in Minhang District, Shanghai	Acknowledgements This work was supported by Natural science research project in Minhang District, Shanghai (2018MHZ099) .	Boroughs LK, 2015, NAT CELL BIOL, V17, P351, DOI 10.1038/ncb3124; Bray F, 2018, CA-CANCER J CLIN, V68, P394, DOI 10.3322/caac.21492; Cairns RA, 2011, NAT REV CANCER, V11, P85, DOI 10.1038/nrc2981; Dang CV, 2009, CLIN CANCER RES, V15, P6479, DOI 10.1158/1078-0432.CCR-09-0889; Dayton TL, 2016, EMBO REP, V17, P1721, DOI 10.15252/embr.201643300; Dejure FR, 2017, EMBO J, V36, P3409, DOI 10.15252/embj.…	36	0	0	2	2	ELSEVIER SCIENCE INC	NEW YORK	STE 800, 230 PARK AVE, NEW YORK, NY 10169 USA	0898-6568	1873-3913		CELL SIGNAL	Cell. Signal.	MAY	2022	93
J	Correia-Santos, AM; Vicente, GC; Suzuki, A; Pereira, AD; dos Anjos, JS; Lenzi-Almeida, KC; Boaventura, GT				Correia-Santos, Andre Manoel; Vicente, Gabriela C.; Suzuki, Akemi; Pereira, Aline D.; dos Anjos, Juliana S.; Lenzi-Almeida, Katia C.; Boaventura, Gilson T.			Maternal use of flaxseed oil during pregnancy and lactation prevents morphological alterations in pancreas of female offspring from rat dams with experimental diabetes	INTERNATIONAL JOURNAL OF EXPERIMENTAL PATHOLOGY			English	Article						diabetes; flaxseed oil; gestational; metabolic programming; pancreas; rat	EWINGS-SARCOMA; MONOCLONAL-ANTIBODY; CYTOCHROME-P450 3A; FETAL LIVER; EXPRESSION; FAMILY; CANCER; TUMOR; PHARMACOGENETICS; IDENTIFICATION	Nutritional recommendations have promoted the increased need to consume n-3 polyunsaturated fatty acids. Flaxseed is the richest dietary source of n-3 fatty acids among plant sources and is widely used for its edible oil. This study aimed to investigate whether maternal use of flaxseed oil has effects on pancreas morphology in the female offspring of diabetic mothers. Female Wistar rats (n = 12) …	[Correia-Santos, Andre Manoel; Vicente, Gabriela C.; Suzuki, Akemi; Pereira, Aline D.; dos Anjos, Juliana S.; Boaventura, Gilson T.] Univ Fed Fluminense, Dept Nutr & Dietet, Lab Expt Nutr, Nutr Coll, BR-24020140 Niteroi, RJ, Brazil; [Lenzi-Almeida, Katia C.] Rio de Janeiro Fed Univ, Coll Med, Macae, Brazil		Correia-Santos, AM (通讯作者)，Univ Fed Fluminense, Fac Nutr, Lab Nutr Expt, Rua Mario Santos Braga 30,5 Andar Valonguinho, BR-24020140 Niteroi, RJ, Brazil.	andremcorreia@gmail.com	Lenzi, Andrea/I-7711-2015	Lenzi, Andrea/0000-0002-7711-0465	CNPq (Brazilian Council of Science and Technology); FAPERJ (Rio de Janeiro State Foundation for scientific Research)	CNPq (Brazilian Council of Science and Technology)(Conselho Nacional de Desenvolvimento Cientifico e Tecnologico (CNPQ)); FAPERJ (Rio de Janeiro State Foundation for scientific Research)(Fundacao Carlos Chagas Filho de Amparo a Pesquisa do Estado do Rio De Janeiro (FAPERJ))	Financial support was given by CNPq (Brazilian Council of Science and Technology) and FAPERJ (Rio de Janeiro State Foundation for scientific Research).	Ahmed AA, 2014, CANCER CHEMOTH PHARM, V73, P657, DOI 10.1007/s00280-014-2392-1; Arvand A, 2001, ONCOGENE, V20, P5747, DOI 10.1038/sj.onc.1204598; Burk O, 2004, N-S ARCH PHARMACOL, V369, P105, DOI 10.1007/s00210-003-0815-3; Carvajal R, 2005, HEMATOL ONCOL CLIN N, V19, P501, DOI 10.1016/j.hoc.2005.03.004; Choi EYK, 2014, SEMIN DIAGN PATHOL, V31, P39, DOI 10.1053/j.semdp.2014.01.002; de Wildt SN, 19…	36	9	9	1	8	WILEY	HOBOKEN	111 RIVER ST, HOBOKEN 07030-5774, NJ USA	0959-9673	1365-2613		INT J EXP PATHOL	Int. J. Exp. Pathol.	APR	2015	96	2
J	Rebours, V; Gaujoux, S; d'Assignies, G; Sauvanet, A; Ruszniewski, P; Levy, P; Paradis, V; Bedossa, P; Couvelard, A				Rebours, Vinciane; Gaujoux, Sebastien; d'Assignies, Gaspard; Sauvanet, Alain; Ruszniewski, Philippe; Levy, Philippe; Paradis, Valerie; Bedossa, Pierre; Couvelard, Anne			Obesity and Fatty Pancreatic Infiltration Are Risk Factors for Pancreatic Precancerous Lesions (PanIN)	CLINICAL CANCER RESEARCH			English	Article							ADIPOCYTE DEATH; ADIPOSE-TISSUE; CANCER; INFLAMMATION; INSULIN	Purpose: The roles of intravisceral and subcutaneous fat are unknown, and the prevalence of precancerous lesions in obese patients was never evaluated. This study aims to assess the frequency and severity of pancreatic intraepithelial neoplasia (PanIN) and to correlate pathologic findings with metabolic abnormalities, type of fat, and fatty pancreatic infiltration. Experimental Design: Normal pan…	[Rebours, Vinciane; Ruszniewski, Philippe; Levy, Philippe] Paris Diderot Univ, Beaujon Hosp, DHU Unity, Pancreatol Dept,AP HP, Paris, France; [Rebours, Vinciane; Gaujoux, Sebastien; Ruszniewski, Philippe; Paradis, Valerie; Bedossa, Pierre; Couvelard, Anne] Paris Diderot Univ, INSERM, U773, CRB3,DHU Unity, Paris, France; [Gaujoux, Sebastien; Sauvanet, Alain] Paris Diderot Univ, Beaujon Hosp, DHU U…		Rebours, V (通讯作者)，Hop Beaujon, INSERM, U773, Pole Malad Appareil Digestif,Serv Pancreatol, 100 Blvd Gen Leclerc, F-92110 Clichy, France.	vinciane.rebours@bjn.aphp.fr	Paradis, Valerie/X-9097-2019; Gaujoux, Sébastien/A-1981-2010	Gaujoux, Sébastien/0000-0002-1072-7639; Anne, Couvelard/0000-0002-6316-1210; Paradis, Valerie/0000-0003-3142-3762; Bedossa, Pierre/0000-0002-8487-7322; SAUVANET, alain/0000-0002-7436-5999				Aleman JO, 2014, GASTROENTEROLOGY, V146, P357, DOI 10.1053/j.gastro.2013.11.051; Cinti S, 2005, J LIPID RES, V46, P2347, DOI 10.1194/jlr.M500294-JLR200; de Gonzalez AB, 2010, NEW ENGL J MED, V363, P2211, DOI 10.1056/NEJMoa1000367; Gerdes B, 2001, SURGERY, V129, P490, DOI 10.1067/msy.2001.112071; Guiu B, 2010, GUT, V59, P341, DOI 10.1136/gut.2009.188946; Gukovsky I, 2013, GASTROENTEROLOGY, V144, P…	23	102	104	1	15	AMER ASSOC CANCER RESEARCH	PHILADELPHIA	615 CHESTNUT ST, 17TH FLOOR, PHILADELPHIA, PA 19106-4404 USA	1078-0432	1557-3265		CLIN CANCER RES	Clin. Cancer Res.	AUG 1	2015	21	15
J	DeMeo, MT				DeMeo, MT			Pancreatic cancer and sugar diabetes	NUTRITION REVIEWS			English	Review							GLUCOSE-METABOLISM; DIAGNOSIS; MORTALITY; RISK; MELLITUS; MEN	The link between pancreatic cancer and diabetes mellitus is well recognized. Controversy still exists, however, as to whether the pancreatic cancer is the cause of abnormal glucose metabolism or if hyperinsulinemia predisposes the person to pancreatic cancer. A recent article offers strong data supporting diabetes as a risk factor for pancreatic cancer. Patients with abnormal glucose metabolism, …	Rush Univ, Med Ctr, Div Digest Dis & Nutr, Chicago, IL 60612 USA		DeMeo, MT (通讯作者)，Rush Univ, Med Ctr, Div Digest Dis & Nutr, Chicago, IL 60612 USA.							AMES BN, 1981, P NATL ACAD SCI-BIOL, V78, P6858, DOI 10.1073/pnas.78.11.6858; BERGMANN U, 1995, CANCER RES, V55, P2007; BRAMHALL S, 1998, PANCREAS, P889; CHOW WH, 1995, J NATL CANCER I, V87, P930, DOI 10.1093/jnci/87.12.930; DiMagno EP, 1999, GASTROENTEROLOGY, V117, P1464, DOI 10.1016/S0016-5085(99)70298-2; EVERHART J, 1995, JAMA-J AM MED ASSOC, V273, P1605, DOI 10.1001/jama.273.20.1605; Gapstur …	22	5	13	0	2	INT LIFE SCIENCES INST	LAWRENCE	810 EAST 10TH ST SUBSCRIPTION OFFICE, LAWRENCE, KS 66044 USA	0029-6643			NUTR REV	Nutr. Rev.	APR	2001	59	4
J	Chang, HH; Moro, A; Chou, CEN; Dawson, DW; French, S; Schmidt, AI; Sinnett-Smith, J; Hao, F; Hines, OJ; Eibl, G; Rozengurt, E				Chang, Hui-Hua; Moro, Aune; Chou, Caroline Ei Ne; Dawson, David W.; French, Samuel; Schmidt, Andrea I.; Sinnett-Smith, James; Hao, Fang; Hines, O. Joe; Eibl, Guido; Rozengurt, Enrique			Metformin Decreases the Incidence of Pancreatic Ductal Adenocarcinoma Promoted by Diet-induced Obesity in the Conditional KrasG12D Mouse Model	SCIENTIFIC REPORTS			English	Article							ACTIVATED PROTEIN-KINASE; INTRAEPITHELIAL NEOPLASIA; CANCER PREVENTION; ANTIDIABETIC DRUG; DIABETIC-PATIENTS; DOUBLE-BLIND; MICE; PROGRESSION; GROWTH; TAZ	Pancreatic ductal adenocarcinoma (PDAC) is a particularly deadly disease. Chronic conditions, including obesity and type-2 diabetes are risk factors, thus making PDAC amenable to preventive strategies. We aimed to characterize the chemo-preventive effects of metformin, a widely used anti-diabetic drug, on PDAC development using the Kras(G12D) mouse model subjected to a diet high in fats and calor…	[Chang, Hui-Hua; Moro, Aune; Chou, Caroline Ei Ne; Schmidt, Andrea I.; Hines, O. Joe; Eibl, Guido] UCLA, David Geffen Sch Med, Dept Surg, Los Angeles, CA 90095 USA; [Dawson, David W.; French, Samuel] UCLA, David Geffen Sch Med, Dept Pathol & Lab Med, Los Angeles, CA 90095 USA; [Schmidt, Andrea I.] Univ Klinikum Freiburg, Klin Allgemeinund Viszeralchirurg, Freiburg, Germany; [Sinnett-Smith, James;…		Eibl, G (通讯作者)，UCLA, David Geffen Sch Med, Dept Surg, Los Angeles, CA 90095 USA.	GEibl@mednet.ucla.edu			Pilot and Feasibility Study award from the CURE: Digestive Diseases Research Center [P30DK41301]; NIH [P01CA163200]; Hirshberg Foundation for Pancreatic Cancer Research; Department of Veterans Affair [1I01BX001473]; endowed Ronald S. Hirschberg Chair of Pancreatic Cancer Research; [R01DK100405]; NATIONAL CANCER INSTITUTE [P01CA163200, P30CA016042] Funding Source: NIH RePORTER; NATIONAL INSTITUTE …	Pilot and Feasibility Study award from the CURE: Digestive Diseases Research Center(United States Department of Health & Human ServicesNational Institutes of Health (NIH) - USA); NIH(United States Department of Health & Human ServicesNational Institutes of Health (NIH) - USA); Hirshberg Foundation for Pancreatic Cancer Research; Department of Veterans Affair(US Department of Veterans Affairs); en…	H-H.C. is supported by a Pilot and Feasibility Study award from the CURE: Digestive Diseases Research Center (P30DK41301). G.E. is supported by NIH grant P01CA163200 and the Hirshberg Foundation for Pancreatic Cancer Research. E.R. is supported by grants P01CA163200, R01DK100405 and P30DK41301, Department of Veterans Affair Grant 1I01BX001473 and funds from the endowed Ronald S. Hirschberg Chair …	Albini A, 2016, CLIN CANCER RES, V22, P4322, DOI 10.1158/1078-0432.CCR-16-0695; Algire C, 2011, ONCOGENE, V30, P1174, DOI 10.1038/onc.2010.483; Amin S, 2016, AM J GASTROENTEROL, V111, P1350, DOI 10.1038/ajg.2016.288; Ben Sahra I, 2010, MOL CANCER THER, V9, P1092, DOI 10.1158/1535-7163.MCT-09-1186; Birkenfeld AL, 2014, HEPATOLOGY, V59, P713, DOI 10.1002/hep.26672; Bracci PM, 2012, MOL CARCINOGEN, …	63	20	20	1	4	NATURE PUBLISHING GROUP	LONDON	MACMILLAN BUILDING, 4 CRINAN ST, LONDON N1 9XW, ENGLAND	2045-2322			SCI REP-UK	Sci Rep	APR 12	2018	8
J	Xu, RY; Yang, JS; Ren, B; Wang, HY; Yang, G; Chen, Y; You, L; Zhao, YP				Xu, Ruiyuan; Yang, Jinshou; Ren, Bo; Wang, Huanyu; Yang, Gang; Chen, Yuan; You, Lei; Zhao, Yupei			Reprogramming of Amino Acid Metabolism in Pancreatic Cancer: Recent Advances and Therapeutic Strategies	FRONTIERS IN ONCOLOGY			English	Review						pancreatic cancer; amino acid metabolism; tumor microenvironment; metastasis; angiogenesis; redox balance	NITRIC-OXIDE SYNTHASE; ENDOTHELIAL GROWTH-FACTOR; GLUTAMINE-METABOLISM; INDOLEAMINE 2,3-DIOXYGENASE; CELL-SURVIVAL; ARGININE DEPRIVATION; ARGININOSUCCINATE SYNTHETASE; SIGNALING PATHWAYS; SERINE METABOLISM; ENERGY-METABOLISM	Pancreatic ductal adenocarcinoma (PDAC) is one of the most fatal malignancies with an extremely poor prognosis. Energy metabolism reprogramming, an emerging hallmark of cancer, has been implicated in the tumorigenesis and development of pancreatic cancer. In addition to well-elaborated enhanced glycolysis, investigating the role of reprogramming of amino acid metabolism has sparked great interest…	[Xu, Ruiyuan; Yang, Jinshou; Ren, Bo; Wang, Huanyu; Yang, Gang; Chen, Yuan; You, Lei; Zhao, Yupei] Chinese Acad Med Sci, Peking Union Med Coll Hosp, Peking Union Med Coll, Dept Gen Surg, Beijing, Peoples R China		You, L; Zhao, YP (通讯作者)，Chinese Acad Med Sci, Peking Union Med Coll Hosp, Peking Union Med Coll, Dept Gen Surg, Beijing, Peoples R China.	florayo@163.com; zhao8028@263.net			National Natural Science Foundation of China [81972321, 81974376]	National Natural Science Foundation of China(National Natural Science Foundation of China (NSFC))	This study was supported by the National Natural Science Foundation of China (81972321 to LY, 81974376 to YZ).	Ali U, 2016, EUR J PHARMACOL, V771, P199, DOI 10.1016/j.ejphar.2015.12.023; Altman BJ, 2016, NAT REV CANCER, V16, P619, DOI 10.1038/nrc.2016.71; Bachet JB, 2015, PANCREAS, V44, P1141, DOI 10.1097/MPA.0000000000000394; Badgley MA, 2020, SCIENCE, V368, P85, DOI 10.1126/science.aaw9872; Biancur DE, 2018, BBA-REV CANCER, V1870, P67, DOI 10.1016/j.bbcan.2018.04.011; Biancur DE, 2017, NAT COMMUN, V8, D…	165	14	14	2	11	FRONTIERS MEDIA SA	LAUSANNE	AVENUE DU TRIBUNAL FEDERAL 34, LAUSANNE, CH-1015, SWITZERLAND	2234-943X			FRONT ONCOL	Front. Oncol.	SEP 29	2020	10
J	Katsourakis, A; Vrabas, I; Dimitriadis, C; Apostolidis, S; Aggelopoulos, S; Chatzis, I; Noussios, G				Katsourakis, Anastasios; Vrabas, Ioannis; Dimitriadis, Charalambos; Apostolidis, Stylianos; Aggelopoulos, Stamatis; Chatzis, Iosif; Noussios, George			How Exercise Can Influence Oxidative Stress and Glucose Levels after Pancreatic Resection: A Randomised Controlled Trial	DIGESTIVE SURGERY			English	Article						Pancreatic resection; Glucose; Exercise; Oxidative stress	QUALITY-OF-LIFE; RISK-FACTORS; CANCER; EPIDEMIOLOGY	Background: One of the most challenging operations is the resection of the pancreas, which is associated with high morbidity. Metabolic control during the perioperative period remains an issue that is sometimes difficult to manage. Objectives: Exercise has a positive effect on glycaemic control. The objective of this trial was determining whether exercise has any benefit for oxidative stress and …	[Katsourakis, Anastasios; Chatzis, Iosif] Agios Dimitrios Gen Hosp, Dept Surg, Thessaloniki, Greece; [Vrabas, Ioannis; Noussios, George] Aristotle Univ Thessaloniki, Sch Phys Educ & Sports Sci Serres, Thessaloniki, Greece; [Dimitriadis, Charalambos; Aggelopoulos, Stamatis] Papanikolaou Univ Hosp, Dept Surg, Thessaloniki, Greece; [Apostolidis, Stylianos] Ahepa Univ Hosp, Dept Surg, Thessaloniki, G…		Katsourakis, A (通讯作者)，Gen Hosp Agios Dimitrios, Dept Surg, Elenis Zografou 2, GR-56634 Thessaloniki, Greece.	tasoslaitsourakis@hotmail.com		APOSTOLIDIS, STYLIANOS/0000-0002-7733-8988; Angelopoulos, Stamatios/0000-0002-5128-0394				Acher AW, 2018, J GASTROINTEST ONCOL, V9, P1037, DOI 10.21037/jgo.2018.05.05; Aviram M, 2000, FREE RADICAL RES, V33, pS85; Birkmeyer JD, 2002, NEW ENGL J MED, V346, P1128, DOI 10.1056/NEJMsa012337; Blanchard CM, 2003, AM J HEALTH BEHAV, V27, P246, DOI 10.5993/AJHB.27.3.6; Cesaretti M, 2017, INT J SURG, V44, P309, DOI 10.1016/j.ijsu.2017.07.028; Chudyk A, 2011, DIABETES CARE, V34, P1228, DOI 10.23…	21	2	2	0	1	KARGER	BASEL	ALLSCHWILERSTRASSE 10, CH-4009 BASEL, SWITZERLAND	0253-4886	1421-9883		DIGEST SURG	Dig. Surg.	MAY	2020	37	3
J	Guo, GL; Yao, GM; Zhan, GQ; Hu, YF; Yue, M; Cheng, L; Liu, YP; Ye, Q; Qing, GL; Zhang, YH; Liu, HD				Guo, Guoli; Yao, Guangmin; Zhan, Guanqun; Hu, Yufeng; Yue, Ming; Cheng, Ling; Liu, Yaping; Ye, Qi; Qing, Guoliang; Zhang, Yonghui; Liu, Hudan			N-methylhemeanthidine chloride, a novel Amaryllidaceae alkaloid, inhibits pancreatic cancer cell proliferation via down-regulating AKT activation	TOXICOLOGY AND APPLIED PHARMACOLOGY			English	Article						N-methylhemeanthidine chloride; Pancreatic cancer; Cell cycle; Apoptosis; Glucose metabolism	ZEPHYRANTHES-CANDIDA; ANTITUMOR-ACTIVITY; PLUS GEMCITABINE; NATURAL-PRODUCTS; COLON-CANCER; IN-VIVO; CARCINOMA; APOPTOSIS; PHARMACOLOGY; XENOGRAFTS	We previously reported the isolation of a novel Amaryllidaceae alkaloid, N-methylhemeanthidine chloride (NMHC), from Zephyranthes candida, which exhibits potent cytotoxicity in a spectrum of tumor cells. However, the mechanism of action remains unclear. Using multiple cell lines derived from human pancreatic cancer, one of the most mortal and refractory human malignancies, we further studied the …	[Guo, Guoli; Yao, Guangmin; Zhan, Guanqun; Hu, Yufeng; Cheng, Ling; Liu, Yaping; Ye, Qi; Zhang, Yonghui; Liu, Hudan] Huazhong Univ Sci & Technol, Tongji Med Coll, Sch Pharm, Hubei Key Lab Nat Med Chem & Resource Evaluat, Wuhan 430074, Hubei, Peoples R China; [Yue, Ming; Qing, Guoliang] Huazhong Univ Sci & Technol, Tongji Med Coll, Sch Basic Med, Hubei Key Lab Drug Target Res & Pharmacodynam Eva, …		Liu, HD (通讯作者)，Tongji Med Coll, Sch Pharm, 13 Hangkong Rd, Wuhan 430030, Hubei, Peoples R China.	zhangyh@mails.tjmu.edu.cn; hudanliu@hust.edu.cn	Zhang, Yonghui/AGY-9072-2022; Zhang, Yonghui/AGY-5688-2022; Yao, Guangmin/I-2355-2016		National Natural Science of China [81272211, 81200381, 31070311, 31370372, 31170323]; Program for New Century Excellent Talents in University, State Education Ministry of China [200870224]; Scientific Research Foundation for the Returned Oversea Chinese Scholars, State Education Ministry of China [2013-1792-47th, 2010-1561-40th]; New Investigator Scholarship, State Education Ministry of China [20…	National Natural Science of China(National Natural Science Foundation of China (NSFC)); Program for New Century Excellent Talents in University, State Education Ministry of China(Program for New Century Excellent Talents in University (NCET)Ministry of Education, China); Scientific Research Foundation for the Returned Oversea Chinese Scholars, State Education Ministry of China; New Investigator S…	We are grateful to Xu Li and Renyi Qin in Tongji Hospital for sharing reagents and providing advice in the study. This work was supported by grants from the National Natural Science of China, (81272211 and 81200381) to H.L., (31070311 and 31370372) to Y.Z., and (31170323) to G.Y.; Program for New Century Excellent Talents in University, State Education Ministry of China (200870224) to Y.Z.; Scien…	BOIT HG, 1955, CHEM BER-RECL, V88, P1590, DOI 10.1002/cber.19550881019; Burris H, 1997, EUR J CANCER, V33, pS18, DOI 10.1016/S0959-8049(96)00324-3; Buzzai M, 2005, ONCOGENE, V24, P4165, DOI 10.1038/sj.onc.1208622; CHEN WH, 1982, IN VITRO CELL DEV B, V18, P24; Chugh R, 2012, SCI TRANSL MED, V4, DOI 10.1126/scitranslmed.3004334; Coseri S, 2009, MINI-REV MED CHEM, V9, P560, DOI 10.2174/1389557097881…	40	25	25	0	43	ACADEMIC PRESS INC ELSEVIER SCIENCE	SAN DIEGO	525 B ST, STE 1900, SAN DIEGO, CA 92101-4495 USA	0041-008X	1096-0333		TOXICOL APPL PHARM	Toxicol. Appl. Pharmacol.	NOV 1	2014	280	3
J	Han, X; Ma, LX; Gu, JC; Wang, DS; Li, J; Lou, WH; Saiyin, H; Fu, DL				Han, Xu; Ma, Lixiang; Gu, Jichun; Wang, Dansong; Li, Ji; Lou, Wenhui; Saiyin, Hexige; Fu, Deliang			Basal microvilli define the metabolic capacity and lethal phenotype of pancreatic cancer	JOURNAL OF PATHOLOGY			English	Article						basal microvilli; pancreatic cancer; glucose uptake; lethal phenotype; microvessel		Apical microvilli of polarized epithelial cells govern the absorption of metabolites and the transport of fluid in tissues. Previously, we reported that tall and dense basal microvilli present on the endothelial cells of pancreatic cancers, a lethal malignancy with a high metabolism and unusual hypomicrovascularity, contain nutrient trafficking vesicles and glucose; their length and density were …	[Han, Xu; Wang, Dansong; Lou, Wenhui] Fudan Univ, Zhongshan Hosp, Dept Gen Surg, 130 Yixueyuan Rd, Shanghai 20032, Peoples R China; [Ma, Lixiang] Fudan Univ, Sch Med Sci, Dept Anat Histol & Embryol, Shanghai, Peoples R China; [Gu, Jichun; Li, Ji; Fu, Deliang] Fudan Univ, Huashan Hosp, Pancreat Dis Inst, Dept Pancreat Surg, Shanghai, Peoples R China; [Saiyin, Hexige] Fudan Univ, Sch Life Sci, Stat…		Lou, WH (通讯作者)，Fudan Univ, Zhongshan Hosp, Dept Gen Surg, 130 Yixueyuan Rd, Shanghai 20032, Peoples R China.; Saiyin, H (通讯作者)，Fudan Univ, Sch Life Sci, State Key Lab Genet Engn, C223,Life Sci Bldg,2005 Songhu Rd, Shanghai 200438, Peoples R China.; Li, J (通讯作者)，Fudan Univ, Huashan Hosp, Dept Pancreat Surg, 12 Middle Wulumuqi Rd, Shanghai 200040, Peoples R China.	liji@huashan.org.cn; lou.wenhui@zs-hospital.sh.cn; saiyin@fudan.edu.cn		Saiyin, Hexige/0000-0003-2993-6817	National Natural Science Foundation [81702304]; SinoGerman Precision Medicine in Pancreatic Cancer [GZ1456]	National Natural Science Foundation(National Natural Science Foundation of China (NSFC)); SinoGerman Precision Medicine in Pancreatic Cancer	This study was supported by grants from the National Natural Science Foundation (81702304) and SinoGerman Precision Medicine in Pancreatic Cancer (GZ1456).	Asagi A, 2013, PANCREAS, V42, P11, DOI 10.1097/MPA.0b013e3182550d77; Bryant KL, 2014, TRENDS BIOCHEM SCI, V39, P91, DOI 10.1016/j.tibs.2013.12.004; Chatterjee M, 2017, CANCER RES, V77, P5925, DOI 10.1158/0008-5472.CAN-17-0604; Chin V, 2018, COCHRANE DB SYST REV, DOI 10.1002/14651858.CD011044.pub2; COUDRIER E, 1988, KIDNEY INT, V34, P309, DOI 10.1038/ki.1988.183; Crawley SW, 2014, J CELL BIOL, V20…	29	1	1	0	2	WILEY	HOBOKEN	111 RIVER ST, HOBOKEN 07030-5774, NJ USA	0022-3417	1096-9896		J PATHOL	J. Pathol.	MAR	2021	253	3
J	Kim, DS; Scherer, PE				Kim, Dae-Seok; Scherer, Philipp E.			Obesity, Diabetes, and Increased Cancer Progression	DIABETES & METABOLISM JOURNAL			English	Review						Adipokines; Adipose tissue; Neoplasms; Diabetes mellitus; type 2; Hyperlipidemia; Insulin resistance; Obesity	ACTIVATED PROTEIN-KINASE; MAMMARY-TUMOR GROWTH; BREAST-CANCER; ADIPOSE-TISSUE; INSULIN-RESISTANCE; PANCREATIC-CANCER; MESENCHYMAL TRANSITION; ADIPONECTIN LEVELS; MOUSE MODEL; RISK	Rates of obesity and diabetes have increased significantly over the past decades and the prevalence is expected to continue to rise further in the coming years. Many observations suggest that obesity and diabetes are associated with an increased risk of developing several types of cancers, including liver, pancreatic, endometrial, colorectal, and post-menopausal breast cancer. The path towards de…	[Kim, Dae-Seok; Scherer, Philipp E.] Univ Texas Southwestern Med Ctr Dallas, Touchstone Diabet Ctr, Dept Internal Med, Dallas, TX 75390 USA; [Scherer, Philipp E.] Univ Texas Southwestern Med Ctr Dallas, Dept Cell Biol, Dallas, TX 75390 USA		Scherer, PE (通讯作者)，Univ Texas Southwestern Med Ctr Dallas, Touchstone Diabet Ctr, 5323 Harry Hines Blvd, Dallas, TX 75390 USA.	philipp.scherer@utsouthwestern.edu			US National Institutes of Health [R01-DK55758, R01-DK-127274, R01-DK099110, RC2-DK118620, P01-AG051459]	US National Institutes of Health(United States Department of Health & Human ServicesNational Institutes of Health (NIH) - USA)	Authors were supported by US National Institutes of Health grants R01-DK55758, R01-DK-127274, R01-DK099110, RC2-DK118620 and P01-AG051459 to Philipp E. Scherer.	Arvind A, 2021, METABOLISM, V120, DOI 10.1016/j.metabol.2021.154780; Azrad M, 2019, BREAST CANCER RES TR, V176, P649, DOI 10.1007/s10549-019-05268-y; Balaban S, 2017, CANCER METAB, V5, DOI 10.1186/s40170-016-0163-7; Behrouzi Bita, 2021, Asian Pac J Cancer Prev, V22, P611, DOI 10.31557/APJCP.2021.22.2.611; Beloribi-Djefaflia S, 2016, ONCOGENESIS, V5, DOI 10.1038/oncsis.2015.49; Ben QW, 2011, EUR J…	136	0	0	6	9	KOREAN DIABETES ASSOC	SEOUL	101-2104, LOTTE CASTLE PRES, 109 MAPO-DAERO, MAPO-GU, SEOUL, 04146, SOUTH KOREA	2233-6079	2233-6087		DIABETES METAB J	Diabetes Metab. J.	NOV	2021	45	6
J	Frye, JNR; Inder, WJ; Dobbs, BR; Frizelle, FA				Frye, JNR; Inder, WJ; Dobbs, BR; Frizelle, FA			Pancreatic cancer and diabetes: Is there a relationship? A case-controlled study	AUSTRALIAN AND NEW ZEALAND JOURNAL OF SURGERY			English	Article						case controlled; diabetes; pancreatic cancer	INSULIN RESISTANCE; GLUCOSE-METABOLISM; MEDICAL HISTORY; MELLITUS; RISK; CARCINOMA; GROWTH; YR	Background: There is controversy about whether diabetes mellitus is a risk factor for pancreatic cancer or an epiphenomenon of the cancer. The present study aims to determine if long-term diabetes is a risk factor for pancreatic cancer. Methods: The study undertook to determine the prevalence of diabetes among three matched (age/gender) patient groups (pancreatic cancer (PaC), colorectal cancer (…	Christchurch Hosp, Univ Dept Surg, Christchurch, New Zealand; Christchurch Hosp, Univ Dept Med, Christchurch, New Zealand		Frizelle, FA (通讯作者)，Christchurch Hosp, Univ Dept Surg, Christchurch, New Zealand.		Inder, Warrick/C-7121-2014	Inder, Warrick/0000-0001-5078-4980				Colman PG, 1999, NEW ZEAL MED J, V112, P139; COPELAND GP, 1987, BRIT J SURG, V74, P1031, DOI 10.1002/bjs.1800741124; CUZICK J, 1989, INT J CANCER, V43, P415, DOI 10.1002/ijc.2910430312; DOUGLAS RG, 1990, BRIT J SURG, V77, P246, DOI 10.1002/bjs.1800770305; EVERHART J, 1995, JAMA-J AM MED ASSOC, V273, P1605, DOI 10.1001/jama.273.20.1605; FISHER WE, 1995, J SURG RES, V58, P754, DOI 10.1006/jsre.1995…	31	22	26	0	0	BLACKWELL SCIENCE ASIA	CARLTON	54 UNIVERSITY ST, P O BOX 378, CARLTON, VICTORIA 3053, AUSTRALIA	0004-8682			AUST NZ J SURG	Aust. N. Z. J. Surg.	OCT	2000	70	10
J	Hidalgo-Sastre, A; Lubeseder-Martellato, C; Engleitner, T; Steiger, K; Zhong, SY; Desztics, J; Ollinger, R; Rad, R; Schmid, RM; Hermeking, H; Siveke, JT; von Figura, G				Hidalgo-Sastre, Ana; Lubeseder-Martellato, Clara; Engleitner, Thomas; Steiger, Katja; Zhong, Suyang; Desztics, Judit; Oellinger, Rupert; Rad, Roland; Schmid, Roland M.; Hermeking, Heiko; Siveke, Jens T.; von Figura, Guido			Mir34a constrains pancreatic carcinogenesis	SCIENTIFIC REPORTS			English	Article							TO-DUCTAL METAPLASIA; GROWTH-FACTOR-BETA; IDENTIFIES MIR-34A; CANCER; MICRORNAS; KRAS; ACTIVATION; EXPRESSION; DIAGNOSIS; CELLS	Several studies have shown that over 70 different microRNAs are aberrantly expressed in pancreatic ductal adenocarcinoma (PDAC), affecting proliferation, apoptosis, metabolism, EMT and metastasis. The most important genetic alterations driving PDAC are a constitutive active mutation of the oncogene Kras and loss of function of the tumour suppressor Tp53 gene. Since the MicroRNA 34a (Mir34a) is a …	[Hidalgo-Sastre, Ana; Lubeseder-Martellato, Clara; Zhong, Suyang; Desztics, Judit; Schmid, Roland M.; von Figura, Guido] Tech Univ Munich, Klin & Poliklin Innere Med 2, Munich, Germany; [Engleitner, Thomas; Oellinger, Rupert; Rad, Roland] Tech Univ Munich, Inst Mol Oncol & Funct Genom, Dept Med 2, Klinikum Rechts Isar, Munich, Germany; [Engleitner, Thomas; Oellinger, Rupert; Rad, Roland] Tech Uni…		von Figura, G (通讯作者)，Tech Univ Munich, Klin & Poliklin Innere Med 2, Munich, Germany.	gvfigura@tum.de	Siveke, Jens/AAQ-6170-2021; Lubeseder-Martellato, Clara/A-8659-2017	Ollinger, Rupert/0000-0002-2292-5982; Siveke, Jens/0000-0002-8772-4778; Lubeseder-Martellato, Clara/0000-0002-8360-5800	Emmy Noether Program [FI 1719/2-1]; Deutsche Forschungsgemeinschaft (DFG, German Research Foundation) [329628492 - SFB 1321 (S02)]; German Cancer Consortium (DKTK); German Cancer Aid [70112505]; DFG [KFO337/SI 1549/3-1]	Emmy Noether Program(German Research Foundation (DFG)); Deutsche Forschungsgemeinschaft (DFG, German Research Foundation)(German Research Foundation (DFG)); German Cancer Consortium (DKTK); German Cancer Aid(Deutsche Krebshilfe); DFG(German Research Foundation (DFG)European Commission)	We would like to thank Annett Dannemann, Mathilde Neuhofer, Lina Staufer, Olga Seelbach and Katharina Schulte for expert technical assistance. As well as, Jiang Longchang, Matjaz Rokavec and Gulfem oner for scientific input. This project was supported by the Emmy Noether Program (FI 1719/2-1) to GVF and the Deutsche Forschungsgemeinschaft (DFG, German Research Foundation) - Project-ID 329628492 -…	Akanuma N, 2017, PANCREAS, V46, P1202, DOI 10.1097/MPA.0000000000000913; Alemar B, 2016, PANCREAS, V45, P84, DOI 10.1097/MPA.0000000000000383; ALMOGUERA C, 1988, CELL, V53, P549, DOI 10.1016/0092-8674(88)90571-5; Attiyeh EF, 2005, NEW ENGL J MED, V353, P2243, DOI 10.1056/NEJMoa052399; Bader Andreas G., 2012, Frontiers in Genetics, V3, P120, DOI 10.3389/fgene.2012.00120; Bagchi A, 2008, CANCER RES…	70	5	5	2	6	NATURE RESEARCH	BERLIN	HEIDELBERGER PLATZ 3, BERLIN, 14197, GERMANY	2045-2322			SCI REP-UK	Sci Rep	JUN 15	2020	10	1
J	Yang, Y; Zhang, ZJ; Wen, Y; Xiong, L; Huang, YP; Wang, YX; Liu, K				Yang, Yang; Zhang, Zi-Jian; Wen, Yu; Xiong, Li; Huang, Yun-Peng; Wang, Yong-Xiang; Liu, Kai			Novel perspective in pancreatic cancer therapy: Targeting ferroptosis pathway	WORLD JOURNAL OF GASTROINTESTINAL ONCOLOGY			English	Review						Pancreatic cancer; Ferroptosis; Reactive oxygen species; Iron metabolism; Lipid peroxides	CELL-DEATH; ADJUVANT CHEMOTHERAPY; GEMCITABINE; IRON; RESECTION; METABOLISM; ACTIVATION; RESISTANCE; SORAFENIB; ROLES	Pancreatic cancer is a highly lethal malignancy with low resection and survival rates and is not sensitive to radiotherapy and chemotherapy. Ferroptosis is a novel form of nonapoptotic regulated cell death characterized by the accumulation of lipid peroxides and reactive oxygen species involved in iron metabolism. Ferroptosis has a significant role in the occurrence and development of various tum…	[Yang, Yang; Zhang, Zi-Jian; Wen, Yu; Xiong, Li; Huang, Yun-Peng; Wang, Yong-Xiang; Liu, Kai] Cent South Univ, Xiangya Hosp 2, Dept Gen Surg, 139 Renmin Rd, Changsha 410011, Hunan, Peoples R China		Wen, Y (通讯作者)，Cent South Univ, Xiangya Hosp 2, Dept Gen Surg, 139 Renmin Rd, Changsha 410011, Hunan, Peoples R China.	wenyu761507@csu.edu.cn			National Natural Science Foundation of China [81970569, 81773293]; Natural Science Foundation of Hunan Province [2017SK50121]	National Natural Science Foundation of China(National Natural Science Foundation of China (NSFC)); Natural Science Foundation of Hunan Province(Natural Science Foundation of Hunan Province)	Supported by The National Natural Science Foundation of China, No. 81970569 and 81773293; Natural Science Foundation of Hunan Province, No. 2017SK50121.	Badgley MA, 2020, SCIENCE, V368, P85, DOI 10.1126/science.aaw9872; Belavgeni A, 2020, CELL CHEM BIOL, V27, P448, DOI 10.1016/j.chembiol.2020.03.016; Bray F, 2018, CA-CANCER J CLIN, V68, P394, DOI 10.3322/caac.21492; Chakraborty S, 2012, BBA-REV CANCER, V1826, P129, DOI 10.1016/j.bbcan.2012.03.008; Conroy T, 2018, NEW ENGL J MED, V379, P2395, DOI 10.1056/NEJMoa1809775; D'Herde K, 2017, NAT CHEM BI…	68	0	0	12	14	BAISHIDENG PUBLISHING GROUP INC	PLEASANTON	7041 Koll Center Parkway, Suite 160, PLEASANTON, CA, UNITED STATES	1948-5204			WORLD J GASTRO ONCOL	World J. Gastrointest. Oncol.	NOV 15	2021	13	11
J	Blum, R; Kloog, Y				Blum, R.; Kloog, Y.			Metabolism addiction in pancreatic cancer	CELL DEATH & DISEASE			English	Review						pancreatic cancer; oncogenic Ras; metabolism; glutamine metabolism; glycolysis; pentose phosphate pathway	HYPOXIA-INDUCIBLE FACTOR-1-ALPHA; ENDOTHELIAL GROWTH-FACTOR; RAS GENE-MUTATIONS; CELL-DEATH; LACTATE-DEHYDROGENASE; SIGNALING PATHWAY; ACTIVATED AKT; END-PRODUCTS; TUMOR-GROWTH; FACTOR-ALPHA	Pancreatic ductal adenocarcinoma, an aggressively invasive, treatment-resistant malignancy and the fourth leading cause of cancer deaths in the United States, is usually detectable only when already inevitably fatal. Despite advances in genetic screening, mapping and molecular characterization, its pathology remains largely elusive. Renewed research interest in longstanding doctrines of tumor met…	[Blum, R.] NYU, Sch Med, Smilow Res Ctr, Dept Pathol, New York, NY 10016 USA; [Blum, R.] NYU, Sch Med, Smilow Res Ctr, Inst Canc, New York, NY 10016 USA; [Kloog, Y.] Tel Aviv Univ, Dept Neurobiol, IL-69978 Tel Aviv, Israel		Blum, R (通讯作者)，NYU, Sch Med, Smilow Res Ctr, Dept Pathol, New York, NY 10016 USA.	blumroy@gmail.com		Blum, Roy/0000-0002-3987-7198	Israel Science Foundation [06049200403]; Prajs-Drimmer Institute for the Development of Anti-Degenerative Disease Drugs	Israel Science Foundation(Israel Science Foundation); Prajs-Drimmer Institute for the Development of Anti-Degenerative Disease Drugs	We thank Ms. Shirley Smith for editorial assistance. This work was supported by an Israel Science Foundation Grant 06049200403 (YK), and by the Prajs-Drimmer Institute for the Development of Anti-Degenerative Disease Drugs (YK). YK is the incumbent of the Jack H Skirball Chair in Applied Neurobiology.	Abe R, 2008, CURR PHARM DESIGN, V14, P940, DOI 10.2174/138161208784139765; Akakura N, 2001, CANCER RES, V61, P6548; Alexiou P, 2010, CURR MED CHEM, V17, P2232, DOI 10.2174/092986710791331086; Altomare DA, 2003, J CELL BIOCHEM, V88, P470, DOI 10.1002/jcb.10287; Amedei A, 2013, CANCER IMMUNOL IMMUN, V62, P1249, DOI 10.1007/s00262-013-1429-3; Asano T, 2004, ONCOGENE, V23, P8571, DOI 10.1038/sj.onc.1…	170	92	92	2	21	SPRINGERNATURE	LONDON	CAMPUS, 4 CRINAN ST, LONDON, N1 9XW, ENGLAND	2041-4889			CELL DEATH DIS	Cell Death Dis.	FEB	2014	5
J	Saad, FFA; Zakaria, MH; Appanna, B				Saad, Fathinul Fikri Ahmad; Zakaria, Mohd Hazeman; Appanna, Bahunu			PET/CT analysis of 21 patients with breast cancer: physiological distribution of F-18-choline and diagnostic pitfalls	JOURNAL OF INTERNATIONAL MEDICAL RESEARCH			English	Article						F-18-choline; positron-emission tomography; computed tomography; breast cancer; SUVmax; physiological variants; pitfalls; premenopausal women; HER-negative; lipogenesis; cell membrane metabolism	PROSTATE-CANCER; IMAGE INTERPRETATION; METABOLISM	Objectives F-18-choline is a useful tracer for detecting tumours with high lipogenesis. Knowledge of its biodistribution pattern is essential to recognise physiological variants. The aim of this study was to describe the physiologic distribution of F-18-choline and pitfalls in patients with breast cancer. Methods Twenty-one consecutive patients with breast cancer (10 premenopausal and 11 postmeno…	[Saad, Fathinul Fikri Ahmad; Zakaria, Mohd Hazeman] Univ Putra Malaysia, Ctr Diagnost Nucl Imaging, Serdang 43400, Selangor, Malaysia; [Appanna, Bahunu] Univ Putra Malaysia, Fac Med & Hlth Sci, Serdang, Selangor, Malaysia		Saad, FFA (通讯作者)，Univ Putra Malaysia, Ctr Diagnost Nucl Imaging, Serdang 43400, Selangor, Malaysia.	ahmadsaadff@gmail.com	Saad, Fathinul Fikri Ahmad/C-4116-2014	Saad, Fathinul Fikri Ahmad/0000-0002-0499-7747				Aboagye EO, 1999, CANCER RES, V59, P80; Calabria F, 2014, CLIN NUCL MED, V39, P122, DOI 10.1097/RLU.0000000000000303; Calabria F, 2011, EUR J NUCL MED MOL I, V38, P602, DOI 10.1007/s00259-010-1678-8; Chondrogiannis S, 2014, BIOMED RES INT, V2014, DOI 10.1155/2014/215650; Conteduca V, 2017, SCI REP-UK, V7, DOI 10.1038/s41598-017-15928-y; Cook GJR, 1999, EUR J NUCL MED, V26, P1363, DOI 10.1007/s002…	17	6	6	0	2	SAGE PUBLICATIONS LTD	LONDON	1 OLIVERS YARD, 55 CITY ROAD, LONDON EC1Y 1SP, ENGLAND	0300-0605	1473-2300		J INT MED RES	J. Int. Med. Res.	AUG	2018	46	8
J	Wu, TC; Liao, CY; Lu, WC; Chang, CR; Tsai, FY; Jiang, SS; Chen, TH; Lin, KMC; Chen, LT; Chang, WSW				Wu, Tzu-Chin; Liao, Chien-Yu; Lu, Wei-Chien; Chang, Chuang-Rung; Tsai, Fang-Yu; Jiang, Shih-Sheng; Chen, Tsung-Hsien; Lin, Kurt Ming-Chao; Chen, Li-Tzong; Chang, Wun-Shaing Wayne			Identification of distinct slow mode of reversible adaptation of pancreatic ductal adenocarcinoma to the prolonged acidic pH microenvironment	JOURNAL OF EXPERIMENTAL & CLINICAL CANCER RESEARCH			English	Article						Pancreatic ductal adenocarcinoma; Tumor microenvironment; Extracellular pH; Acidic stress; Mitochondrial dynamics; Fusion; Fission; Autophagy	BREAST-CANCER; MESENCHYMAL TRANSITION; TUMOR MICROENVIRONMENT; GROWTH-RATE; AUTOPHAGY; ACIDOSIS; CELLS; PROGRESSION; CARCINOMA; DEATHS	Background Pancreatic ductal adenocarcinoma (PDAC) is the most common pancreatic neoplasm with high metastatic potential and poor clinical outcome. Like other solid tumors, PDAC in the early stages is often asymptomatic, and grows very slowly under a distinct acidic pHe (extracellular pH) microenvironment. However, most previous studies have only reported the fate of cancerous cells upon cursory …	[Wu, Tzu-Chin; Liao, Chien-Yu; Lu, Wei-Chien; Tsai, Fang-Yu; Jiang, Shih-Sheng; Chen, Li-Tzong; Chang, Wun-Shaing Wayne] Natl Hlth Res Inst, Natl Inst Canc Res, Zhunan 350401, Taiwan; [Chang, Chuang-Rung] Natl Tsing Hua Univ, Coll Life Sci, Inst Mol & Cellular Biol, Hsinchu 300044, Taiwan; [Chen, Tsung-Hsien; Lin, Kurt Ming-Chao] Natl Hlth Res Inst, Inst Biomed Engn & Nanomed, Zhunan 350401, Taiw…		Chang, WSW (通讯作者)，Natl Hlth Res Inst, Natl Inst Canc Res, Zhunan 350401, Taiwan.	wayne@nhri.edu.tw	Chang, Chuang-Rung/C-1815-2012	Chang, Chuang-Rung/0000-0002-6124-5429; Chang, Wun-Shaing Wayne/0000-0003-3098-6424; Lin, Kurt/0000-0003-1371-5569; Chen, Tsung-Hsien/0000-0002-1542-1495	National Health Research Institutes [CA-106-PP-13, CA-107-PP-13, CA-108-PP-15, CA-109-PP-15]; Ministry of Science and Technology, Taiwan [106-2314-B-400-022, 107-2314-B-400-028, 108-2314-B-400-025]	National Health Research Institutes(National Health Research Institutes, Japan); Ministry of Science and Technology, Taiwan(Ministry of Science and Technology, Taiwan)	This study was funded by the National Health Research Institutes (grant numbers CA-106-PP-13, CA-107-PP-13, CA-108-PP-15 & CA-109-PP-15), and in part supported by the Ministry of Science and Technology (grant numbers 106-2314-B-400-022, 107-2314-B-400-028 & 108-2314-B-400-025), Taiwan.	Adamska A, 2017, INT J MOL SCI, V18, DOI 10.3390/ijms18071338; Ahn SJ, 2017, J GASTROINTEST CANC, V48, P164, DOI 10.1007/s12029-016-9876-7; Arciuch VGA, 2012, ANTIOXID REDOX SIGN, V16, P1150, DOI 10.1089/ars.2011.4085; Breitzig MT, 2018, AM J PHYSIOL-CELL PH, V315, pC80, DOI 10.1152/ajpcell.00042.2018; Chan AKC, 2016, WORLD J GASTROENTERO, V22, P3471, DOI 10.3748/wjg.v22.i12.3471; Chang CR, 2007,…	57	0	0	1	1	BMC	LONDON	CAMPUS, 4 CRINAN ST, LONDON N1 9XW, ENGLAND		1756-9966		J EXP CLIN CANC RES	J. Exp. Clin. Cancer Res.	APR 11	2022	41	1
J	Roeyen, G; Jansen, M; Chapelle, T; Bracke, B; Hartman, V; Ysebaert, D; De Block, C				Roeyen, Geert; Jansen, Miet; Chapelle, Thiery; Bracke, Bart; Hartman, Vera; Ysebaert, Dirk; De Block, Christophe			Diabetes mellitus and pre-diabetes are frequently undiagnosed and underreported in patients referred for pancreatic surgery. A prospective observational study	PANCREATOLOGY			English	Article						Adenocarcinoma; Chronic pancreatitis; Endocrine function; Pancreas; Pancreatogenic diabetes; Prediabetes	HOMEOSTASIS MODEL ASSESSMENT; LONG-TERM SURVIVAL; DUCTAL ADENOCARCINOMA; INSULIN-RESISTANCE; RISK-FACTORS; CANCER; RESECTION; OUTCOMES; IMPACT; THERAPY	Objective: Previous reports on the prevalence of diabetes in pancreatic cancer and chronic pancreatitis patients are based on inconsistent and equivocal criteria. The objective of this study is to prospectively assess with conclusive methods the preoperative glycaemic status of patients undergoing pancreatic surgery. We hypothesise that most of those patients are unaware of these disturbances in …	[Roeyen, Geert; Jansen, Miet; Chapelle, Thiery; Bracke, Bart; Hartman, Vera; Ysebaert, Dirk] Univ Antwerp Hosp, Dept Hepatobiliary Endocrine & Transplantat Surg, Wilrijkstr 10, B-2650 Edegem, Belgium; [De Block, Christophe] Univ Antwerp Hosp, Dept Endocrinol Diabetol & Metab, Edegem, Belgium		Roeyen, G (通讯作者)，Univ Antwerp Hosp, Dept Hepatobiliary Endocrine & Transplantat Surg, Wilrijkstr 10, B-2650 Edegem, Belgium.	geert.roeyen@uza.be	Roeyen, Geert/AAO-5424-2020; Ysebaert, Dirk/J-6800-2013; De+Block, Christophe/ABE-1600-2020; chapelle, thiery/AAY-3255-2020; Roeyen, Geert/AAO-4667-2020	Ysebaert, Dirk/0000-0002-3350-6994;				Amer Diabet Assoc, 2012, DIABETES CARE, V35, pS64, DOI [10.2337/dc11-S011, 10.2337/dc09-S062, 10.2337/dc12-S064]; Andersen DK, 2012, DIABETES-METAB RES, V28, P326, DOI 10.1002/dmrr.2285; Balzano G, 2014, ACTA DIABETOL, V51, P801, DOI 10.1007/s00592-014-0614-y; Barbas AS, 2012, J AM GERIATR SOC, V60, P344, DOI 10.1111/j.1532-5415.2011.03785.x; Ben QW, 2012, DIABETES-METAB RES, V28, P169, DOI 10.10…	34	13	13	1	2	ELSEVIER	AMSTERDAM	RADARWEG 29, 1043 NX AMSTERDAM, NETHERLANDS	1424-3903	1424-3911		PANCREATOLOGY	Pancreatology	JUL-AUG	2016	16	4
J	Chin, BB; Wahl, RL				Chin, BB; Wahl, RL			F-18-fluoro-2-deoxyglucose positron emission tomography in the evaluation of gastrointestinal malignancies	GUT			English	Article; Proceedings Paper	European-Institute-of-Healthcare Gastroenterology Symposium	2002	BARCELONA, SPAIN	European Inst Healthcare			RECURRENT COLORECTAL-CANCER; WHOLE-BODY PET; SQUAMOUS-CELL CARCINOMA; F-18 FDG PET; PANCREATIC-CANCER; LIVER METASTASES; HEPATOCELLULAR-CARCINOMA; PREOPERATIVE RADIATION; ESOPHAGEAL-CARCINOMA; GLUCOSE-METABOLISM	Positron emission tomography with F-18-fluoro-2-deoxyglucose is an imaging technology that is demonstrating increasing utility in the evaluation of gastrointestinal malignancies.	Johns Hopkins Univ, Sch Med, Dept Radiol, Div Nucl Med, Baltimore, MD 21205 USA		Chin, BB (通讯作者)，Duke Univ, Med Ctr, Sch Med, POB 3949, Durham, NC 27710 USA.		Chin, Bennett/T-6591-2017	Chin, Bennett/0000-0002-2907-5968				Abdel-Nabi H, 1998, RADIOLOGY, V206, P755, DOI 10.1148/radiology.206.3.9494497; Arulampalam T, 2001, EUR J NUCL MED, V28, P1758, DOI 10.1007/s002590100646; Arulampalam THA, 2001, Q J NUCL MED, V45, P215; BARES R, 1994, RADIOLOGY, V192, P79, DOI 10.1148/radiology.192.1.8208970; Block MI, 1997, ANN THORAC SURG, V64, P770, DOI 10.1016/S0003-4975(97)00619-X; Bombardieri E, 2001, ANN ONCOL, V12, pS51,…	72	21	21	0	0	BRITISH MED JOURNAL PUBL GROUP	LONDON	BRITISH MED ASSOC HOUSE, TAVISTOCK SQUARE, LONDON WC1H 9JR, ENGLAND	0017-5749			GUT	Gut	JUN	2003	52
J	Luo, YD; Yang, YY; Liu, MY; Wang, D; Wang, F; Bi, YW; Ji, JT; Li, SY; Liu, Y; Chen, R; Huang, HJ; Wang, XJ; Swidnicka-Siergiejko, AK; Janowitz, T; Beyaz, S; Wang, GQ; Xu, SL; Bialkowska, AB; Luo, CK; Pin, CL; Liang, G; Lu, XB; Wu, MX; Shroyer, KR; Wolff, RA; Plunkett, W; Ji, BA; Li, ZS; Li, E; Li, XK; Yang, VW; Logsdon, CD; Abbruzzese, JL; Lu, WQ				Luo, Yongde; Yang, Yaying; Liu, Muyun; Wang, Dan; Wang, Feng; Bi, Yawei; Ji, Juntao; Li, Suyun; Liu, Yan; Chen, Rong; Huang, Haojie; Wang, Xiaojie; Swidnicka-Siergiejko, Agnieszka K.; Janowitz, Tobias; Beyaz, Semir; Wang, Guoqiang; Xu, Sulan; Bialkowska, Agnieszka B.; Luo, Catherine K.; Pin, Christoph L.; Liang, Guang; Lu, Xiongbin; Wu, Maoxin; Shroyer, Kenneth R.; Wolff, Robert A.; Plunkett, Wil…			Oncogenic KRAS Reduces Expression of FGF21 in Acinar Cells to Promote Pancreatic Tumorigenesis in Mice on a High-Fat Diet	GASTROENTEROLOGY			English	Article						Gene Regulation; FGFR1; KLB; Signaling	ACTIVATED-RECEPTOR-GAMMA; DUCTAL ADENOCARCINOMA; INDUCED INFLAMMATION; METABOLIC-ACTIVITY; RAS ACTIVITY; BETA-KLOTHO; PPAR-ALPHA; CANCER; FIBROBLAST-GROWTH-FACTOR-21; KRAS(G12D)	BACKGROUND & AIMS: Obesity is a risk factor for pancreatic cancer. In mice, a high-fat diet (HFD) and expression of oncogenic KRAS lead to development of invasive pancreatic ductal adenocarcinoma (PDAC) by unknown mechanisms. We investigated how oncogenic KRAS regulates the expression of fibroblast growth factor 21, FGF21, a metabolic regulator that prevents obesity, and the effects of recombinan…	[Luo, Yongde; Wang, Xiaojie; Liang, Guang; Li, Xiaokun] Wenzhou Med Univ, Sch Pharmaceut Sci, Wenzhou, Zhejiang, Peoples R China; [Luo, Yongde; Wang, Dan; Bi, Yawei; Ji, Juntao; Li, Suyun; Wang, Guoqiang; Xu, Sulan; Bialkowska, Agnieszka B.; Luo, Catherine K.; Li, Ellen; Yang, Vincent W.; Lu, Weiqin] SUNY Stony Brook, Dept Med, Stony Brook, NY 11794 USA; [Yang, Yaying; Liu, Muyun; Wolff, Robert A…		Luo, YD (通讯作者)，Wenzhou Med Univ, Sch Pharmaceut Sci, Wenzhou, Zhejiang, Peoples R China.; Lu, WQ (通讯作者)，SUNY Stony Brook, Med Ctr, Dept Med, HSC T-15,101 Nicolls Rd, Stony Brook, NY 11794 USA.	yongdeluo08@gmail.com; weiqin.lu@stonybrookmedicine.edu		Pin, Christopher/0000-0002-1245-1058; Luo, Catherine K/0000-0002-2646-9566	Department of Medicine at Stony Brook University; Sheikh Ahmed Bin Zayed Al Nahyan Center for Pancreatic Cancer Research from the University of Texas MD Anderson Cancer Center; Pilot Project Grant at Stony Brook University; National Institutes of Health [DK052067, 5P20CA192994-02]; Lockton Foundation Endowment; China Scholarship Council [201403170269, 201603170128, 201703170106, 201506580014]; NA…	Department of Medicine at Stony Brook University; Sheikh Ahmed Bin Zayed Al Nahyan Center for Pancreatic Cancer Research from the University of Texas MD Anderson Cancer Center; Pilot Project Grant at Stony Brook University; National Institutes of Health(United States Department of Health & Human ServicesNational Institutes of Health (NIH) - USA); Lockton Foundation Endowment; China Scholarship Co…	This work was supported by grants from the Start-up Funds from the Department of Medicine at Stony Brook University (Weiqin Lu); Sheikh Ahmed Bin Zayed Al Nahyan Center for Pancreatic Cancer Research from the University of Texas MD Anderson Cancer Center (Weiqin Lu); Pilot Project Grant at Stony Brook University (Weiqin Lu); National Institutes of Health DK052067 (Craig D. Logsdon); Lockton Found…	Adams AC, 2013, MOL METAB, V2, P205, DOI 10.1016/j.molmet.2013.05.005; Adams AC, 2013, MOL METAB, V2, P31, DOI 10.1016/j.molmet.2012.08.007; Badman MK, 2007, CELL METAB, V5, P426, DOI 10.1016/j.cmet.2007.05.002; BonDurant LD, 2017, CELL METAB, V25, P935, DOI 10.1016/j.cmet.2017.03.005; Coate KC, 2017, CELL METAB, V25, P472, DOI 10.1016/j.cmet.2016.12.004; Collins MA, 2012, J CLIN INVEST, V122, P6…	43	28	30	2	25	W B SAUNDERS CO-ELSEVIER INC	PHILADELPHIA	1600 JOHN F KENNEDY BOULEVARD, STE 1800, PHILADELPHIA, PA 19103-2899 USA	0016-5085	1528-0012		GASTROENTEROLOGY	Gastroenterology	NOV	2019	157	5
J	Mouhid, L; de Cedron, MG; Garcia-Carrascosa, E; Reglero, G; Fornari, T; de Molina, AR				Mouhid, Lamia; Gomez de Cedron, Marta; Garcia-Carrascosa, Elena; Reglero, Guillermo; Fornari, Tiziana; Ramirez de Molina, Ana			Yarrow supercritical extract exerts antitumoral properties by targeting lipid metabolism in pancreatic cancer	PLOS ONE			English	Article							FATTY-ACID SYNTHASE; ELEMENT-BINDING PROTEIN-1; ENDOMETRIAL TUMOR-GROWTH; GENE-EXPRESSION; POOR-PROGNOSIS; CELL-PROLIFERATION; SUPPRESSOR CDC73; NATURAL-PRODUCTS; HLA-G; TRANSCRIPTION	Metabolic reprogramming is considered a hallmark of cancer. Currently, the altered lipid metabolism in cancer is a topic of interest due to the prominent role of lipids regulating the progression of various types of tumors. Lipids and lipid-derived molecules have been shown to activate growth regulatory pathways and to promote malignancy in pancreatic cancer. In a previous work, we have described…	[Mouhid, Lamia; Gomez de Cedron, Marta; Garcia-Carrascosa, Elena; Reglero, Guillermo; Ramirez de Molina, Ana] CEI UAM CSIC, IMDEA Food Inst, Mol Oncol & Nutr Genom Canc, Madrid, Spain; [Reglero, Guillermo; Fornari, Tiziana] CEI UAM CSIC, Inst Food Sci Res CIAL, Prod & Characterizat Novel Foods Dept, Madrid, Spain		de Cedron, MG; de Molina, AR (通讯作者)，CEI UAM CSIC, IMDEA Food Inst, Mol Oncol & Nutr Genom Canc, Madrid, Spain.	marta.gomezdecedro@imdea.org; ana.ramirez@imdea.org	de Molina, Ana Ramirez/AAA-3848-2019; Reglero, Guillermo/K-6658-2014; de Cedrón, Marta Gómez/M-7764-2014	Reglero, Guillermo/0000-0002-7730-3486; de Cedrón, Marta Gómez/0000-0002-0894-970X	Ministerio de Economia y Competitividad del Gobierno de Espana (MINECO, Plan Nacional I+D+i ) [AGL2013-48943-C2, AGL2016-76736-C3]; Gobierno regional de la Comunidad de Madrid (ALIBIRD-CM) [P2013/ABI-2728]; EU Structural Funds	Ministerio de Economia y Competitividad del Gobierno de Espana (MINECO, Plan Nacional I+D+i ); Gobierno regional de la Comunidad de Madrid (ALIBIRD-CM); EU Structural Funds	This work was supported by Ministerio de Economia y Competitividad del Gobierno de Espana (MINECO, Plan Nacional I+D+i AGL2013-48943-C2 and AGL2016-76736-C3), Gobierno regional de la Comunidad de Madrid (P2013/ABI-2728, ALIBIRD-CM) and EU Structural Funds. The funders had no role in study design, data collection and analysis, decision to publish, or preparation of the manuscript.	Aguirre-Ghiso JA, 2007, NAT REV CANCER, V7, P834, DOI 10.1038/nrc2256; Albrecht I, 2013, ANGIOGENESIS, V16, P795, DOI 10.1007/s10456-013-9356-7; Asanuma K, 2000, JPN J CANCER RES, V91, P1204, DOI 10.1111/j.1349-7006.2000.tb00906.x; Bagchi A, 2007, CELL, V128, P459, DOI 10.1016/j.cell.2006.11.052; Beloribi-Djefaflia S, 2016, ONCOGENESIS, V5, DOI 10.1038/oncsis.2015.49; Blum R, 2014, CELL DEATH DIS…	108	6	6	2	9	PUBLIC LIBRARY SCIENCE	SAN FRANCISCO	1160 BATTERY STREET, STE 100, SAN FRANCISCO, CA 94111 USA	1932-6203			PLOS ONE	PLoS One	MAR 26	2019	14	3
J	Ris, F; Niclauss, N; Morel, P; Demuylder-Mischler, S; Muller, Y; Meier, R; Genevay, M; Bosco, D; Berney, T				Ris, Frederic; Niclauss, Nadja; Morel, Philippe; Demuylder-Mischler, Sandrine; Muller, Yannick; Meier, Raphael; Genevay, Muriel; Bosco, Domenico; Berney, Thierry			Islet Autotransplantation After Extended Pancreatectomy for Focal Benign Disease of the Pancreas	TRANSPLANTATION			English	Article						Islet of Langerhans; Autotransplantation; Pancreatectomy; Insulinoma; Cystadenoma	MUCINOUS CYSTIC NEOPLASMS; DISTAL PANCREATECTOMY; TRANSPLANTATION; RESECTION; INSULIN; INDEPENDENCE; MANAGEMENT; NETWORK; YIELDS	Background. Extended pancreatectomy is associated with the risk of surgical diabetes. Islet autotransplantation is successful in the prevention of diabetes after pancreas resection for chronic pancreatitis (CP), with insulin independence rates of 50% at 1 year. The aim of the present study is to demonstrate the safety and efficiency of islet autotransplantation after extended left pancreatectomy …	[Ris, Frederic; Niclauss, Nadja; Morel, Philippe; Demuylder-Mischler, Sandrine; Muller, Yannick; Meier, Raphael; Bosco, Domenico; Berney, Thierry] Univ Hosp Geneva, Div Visceral & Transplantat Surg, CH-1211 Geneva 14, Switzerland; [Ris, Frederic; Niclauss, Nadja; Morel, Philippe; Demuylder-Mischler, Sandrine; Muller, Yannick; Meier, Raphael; Bosco, Domenico; Berney, Thierry] Univ Geneva, Sch Med,…		Berney, T (通讯作者)，Univ Hosp Geneva, Div Visceral & Transplantat Surg, 4 Rue Gabrielle Perret Gentil, CH-1211 Geneva 14, Switzerland.	thierry.berney@hcuge.ch	Berney, Thierry/ABE-9450-2021; Ris, Frederic/H-7030-2019; Meier, Raphaël P H/AAR-7882-2021	Berney, Thierry/0000-0002-4230-9378; Ris, Frederic/0000-0001-7421-6101; Meier, Raphaël P H/0000-0001-9050-0436; Bosco, Domenico/0000-0003-3453-9613; Muller, Yannick/0000-0003-0513-7156	Insuleman Foundation	Insuleman Foundation	This work was supported by a grant from the Insuleman Foundation (T.B.).	Ahmad SA, 2005, J AM COLL SURGEONS, V201, P680, DOI 10.1016/j.jamcollsurg.2005.06.268; Badet L, 2007, TRANSPLANTATION, V84, P89, DOI 10.1097/01.tp.0000268511.64428.d8; Benhamou PY, 2009, DIABETIC MED, V26, P617, DOI 10.1111/j.1464-5491.2009.02731.x; Benhamou PY, 2001, DIABETOLOGIA, V44, P859; Berney T, 2006, DIABETES METAB, V32, P503, DOI 10.1016/S1262-3636(06)72803-8; Berney T, 2004, TRANSPL P, …	40	36	37	0	11	LIPPINCOTT WILLIAMS & WILKINS	PHILADELPHIA	530 WALNUT ST, PHILADELPHIA, PA 19106-3621 USA	0041-1337			TRANSPLANTATION	Transplantation	APR 27	2011	91	8
J	OGAWA, T; MAKINO, T; HIROSE, N; SUGANO, M				OGAWA, T; MAKINO, T; HIROSE, N; SUGANO, M			LACK OF INFLUENCE OF LOW BLOOD CHOLESTEROL LEVELS ON PANCREATIC CARCINOGENESIS AFTER INITIATION WITH N-NITROSOBIS(2-OXOPROPYL)AMINE IN SYRIAN GOLDEN-HAMSTERS	CARCINOGENESIS			English	Article							RAT MAMMARY CARCINOGENESIS; VITAMIN-E; CHOLESTYRAMINE; INHIBITION; MEVALONATE; MODULATION; METABOLISM; SESAMIN; CANCER	The effects of a cholesterol-free diet, a cholesterol-free diet supplemented with sesamin, and a diet supplemented with sesamin on pancreatic carcinogenesis of N-nitrosobis(2-oxopropyl)amine (BOP) were investigated in 140 female Syrian golden hamsters. BOP (70 and 20 mg/kg body wt) was injected s.c. twice at an interval of 2 weeks at the beginning of the experiment. Starting 3 weeks thereafter, t…	KYUSHU UNIV, FAC AGR, NUTR CHEM LAB, HIGASHI KU, FUKUOKA 812, JAPAN		OGAWA, T (通讯作者)，KYUSHU UNIV, FAC MED, DEPT SURG 1, HIGASHI KU, 3-1-1MAIDASHI, FUKUOKA 812, JAPAN.		Hirose, Nobuaki/G-6456-2012	Hirose, Nobuaki/0000-0002-6611-8875				ABELL LL, 1952, J BIOL CHEM, V195, P357; ASANO T, 1975, P SOC EXP BIOL MED, V150, P780; COHEN BI, 1977, J LIPID RES, V18, P223; CRUSE JP, 1982, GUT, V23, P594, DOI 10.1136/gut.23.7.594; DEFABIANI E, 1989, PHARMACOL RES, V21, P567, DOI 10.1016/1043-6618(89)90198-9; Gabriel H F, 1987, In Vivo, V1, P303; GONZALEZPACANOWSKA D, 1988, ENZYME, V39, P90; HIROSE M, 1986, CARCINOGENESIS, V7, P1155, DOI 10.…	30	8	8	0	0	OXFORD UNIV PRESS	OXFORD	GREAT CLARENDON ST, OXFORD OX2 6DP, ENGLAND	0143-3334	1460-2180		CARCINOGENESIS	Carcinogenesis	AUG	1994	15	8
J	Doiron, B; DeFronzo, RA				Doiron, Bruno; DeFronzo, Ralph A.			A novel experimental model for human mixed acinar-ductal pancreatic cancer	CARCINOGENESIS			English	Article							LENTIVIRAL VECTORS; K-RAS; INTRAEPITHELIAL NEOPLASIA; AERODIGESTIVE TRACT; RNA INTERFERENCE; GENE-EXPRESSION; IN-VIVO; CARCINOMA; MICE; P53	Pancreatic cancer has remained refractory to treatment. In large part, this results from the lack of an animal model that mimics pancreatic cancer in man. We describe a novel experimental model of pancreatic cancer that shares the genetic background, histologic features and natural history of human mixed acinar-ductal carcinoma. Adult wild-type mice received an injection into the pancreatic duct …	[Doiron, Bruno; DeFronzo, Ralph A.] Univ Texas Hlth Sci Ctr San Antonio, Diabet Div, Mail Code 7886,7703 Floyd Curl Dr, San Antonio, TX 78229 USA		Doiron, B (通讯作者)，Univ Texas Hlth Sci Ctr San Antonio, Diabet Div, Mail Code 7886,7703 Floyd Curl Dr, San Antonio, TX 78229 USA.	doiron@uthscsa.edu			Diabetes Division, UTHSCSA	Diabetes Division, UTHSCSA	The study was supported by funds from the Diabetes Division, UTHSCSA.	Abate-Shen C, 2006, CLIN CANCER RES, V12, P5274, DOI 10.1158/1078-0432.CCR-06-0500; ALMOGUERA C, 1988, CELL, V53, P549, DOI 10.1016/0092-8674(88)90571-5; Anderson KE, 2006, CANC EPIDEMIOLOGY PR, P721; [Anonymous], 2011, CANC FACTS FIG; BARTON CM, 1991, BRIT J CANCER, V64, P1076, DOI 10.1038/bjc.1991.467; Bolukbasi MF, 2016, NAT METHODS, V13, P41, DOI [10.1038/NMETH.3684, 10.1038/nmeth.3684]; Bose…	53	3	4	0	1	OXFORD UNIV PRESS	OXFORD	GREAT CLARENDON ST, OXFORD OX2 6DP, ENGLAND	0143-3334	1460-2180		CARCINOGENESIS	Carcinogenesis	FEB	2018	39	2
J	Choudhury, S; Ghosh, S; Gupta, P; Mukherjee, S; Chattopadhyay, S				Choudhury, S.; Ghosh, S.; Gupta, P.; Mukherjee, S.; Chattopadhyay, S.			Inflammation-induced ROS generation causes pancreatic cell death through modulation of Nrf2/NF-kappa B and SAPK/JNK pathway	FREE RADICAL RESEARCH			English	Article						chronic low-grade inflammation; reactive oxygen species; pancreatic dysfunction; LPS/TLR-4/ROS/NF-kappa B pathway	NF-KAPPA-B; INDUCED OXIDATIVE STRESS; INSULIN-RESISTANCE; GENE-EXPRESSION; C-JUN; APOPTOSIS; ACTIVATION; CANCER; INVOLVEMENT; INDUCTION	Chronic pancreatitis is characterized by progressive loss of exocrine and endocrine functions of the pancreas and is considered to be the single most important cause for development of pancreatic cancer. Recent evidence suggests that inflammation and oxidative stress play pivotal roles in the development of clinical conditions like pancreatitis, type 2 diabetes mellitus, and metabolic syndrome. N…	[Choudhury, S.; Ghosh, S.; Gupta, P.; Mukherjee, S.; Chattopadhyay, S.] Univ Calcutta, Dept Physiol, Kolkata, India; [Chattopadhyay, S.] Univ Calcutta, Ctr Res Nanosci & Nanotechnol, Kolkata, India		Chattopadhyay, S (通讯作者)，Univ Coll Sci & Technol, Dept Physiol, 92 Acharya Prafulla Chandra Rd, Kolkata 700009, India.	sreyachatterjee@yahoo.com	MUKHERJEE, SUDESHNA/ABB-9194-2021	mukherjee, sudeshna/0000-0001-5349-4882	Department of Biotechnology, Govt. of West Bengal; DST-PURSE; DST-INSPIRE; Centre for Research in Nanoscience and Nanotechnology, University of Calcutta	Department of Biotechnology, Govt. of West Bengal; DST-PURSE; DST-INSPIRE(Department of Science & Technology (India)); Centre for Research in Nanoscience and Nanotechnology, University of Calcutta(University of Calcutta)	The authors acknowledge the Department of Biotechnology, Govt. of West Bengal; DST-PURSE; DST-INSPIRE and Centre for Research in Nanoscience and Nanotechnology, University of Calcutta, for fellowship and grant support. The authors would like to acknowledge the central instrument facility of CRNN, CU.	[Anonymous], 1999, HISTOLOGICAL HISTOCH; Aspinwall CA, 1999, J BIOL CHEM, V274, P6360, DOI 10.1074/jbc.274.10.6360; Baker RG, 2011, CELL METAB, V13, P11, DOI 10.1016/j.cmet.2010.12.008; Bhattacharyya A, 2003, CARCINOGENESIS, V24, P75, DOI 10.1093/carcin/24.1.75; Carraway MS, 2000, AM J PHYSIOL-LUNG C, V278, pL806, DOI 10.1152/ajplung.2000.278.4.L806; Chen C, 2009, ARCH MED RES, V40, P79, DOI 10.1…	59	55	62	1	19	TAYLOR & FRANCIS LTD	ABINGDON	2-4 PARK SQUARE, MILTON PARK, ABINGDON OR14 4RN, OXON, ENGLAND	1071-5762	1029-2470		FREE RADICAL RES	Free Radic. Res.		2015	49	11
J	McGhee, A; Sivarajah, M; Gong, QK; Lim, S; Chipitsyna, G; Yeo, CJ; Arafat, HA				McGhee, Amy; Sivarajah, Maheshwaran; Gong, Qiaoke; Lim, SuhYueh; Chipitsyna, Galina; Yeo, Charles J.; Arafat, Hwyda A.			Angiotensin II type 2 receptor blockade inhibits fatty acid synthase production through activation of AMP-activated protein kinase in pancreatic cancer cells	SURGERY			English	Article							BREAST-CANCER; EXPRESSION; GENE; TARGET; GROWTH; PROLIFERATION; METABOLISM; ELEMENT; SYSTEM; ROLES	Background. The lipogenesis-promoting enzyme fatty acid synthase is highly expressed in pancreatic ductal adenocarcinoma. Angiotensin II, which is the principal hormone of the renin angiotensin system, is generated actively in the pancreas and has been shown to increase the expression of fatty acid synthase. The angiotensin II type 2 receptor has been proposed to play an important role in lipogen…	[McGhee, Amy; Sivarajah, Maheshwaran; Gong, Qiaoke; Lim, SuhYueh; Chipitsyna, Galina; Yeo, Charles J.; Arafat, Hwyda A.] Thomas Jefferson Univ, Dept Surg, Jefferson Pancreas Biliary & Related Canc Ctr, Philadelphia, PA 19107 USA		Arafat, HA (通讯作者)，Thomas Jefferson Univ, Dept Surg, Jefferson Pancreas Biliary & Related Canc Ctr, 1015 Walnut St,Suite 618 Curtis, Philadelphia, PA 19107 USA.	hwyda.arafat@jefferson.edu			American Cancer Society [RSG CSM-113191]; National Institutes of Health [IR21 CA133753-02]; NATIONAL CANCER INSTITUTE [R21CA133753] Funding Source: NIH RePORTER	American Cancer Society(American Cancer Society); National Institutes of Health(United States Department of Health & Human ServicesNational Institutes of Health (NIH) - USA); NATIONAL CANCER INSTITUTE(United States Department of Health & Human ServicesNational Institutes of Health (NIH) - USANIH National Cancer Institute (NCI))	Supported by Grant RSG CSM-113191 from the American Cancer Society and by Grant IR21 CA133753-02 from the National Institutes of Health.	Alo PL, 2007, ANTICANCER RES, V27, P2523; Anandanadesan R, 2008, J GASTROINTEST SURG, V12, P57, DOI 10.1007/s11605-007-0403-9; Arafat HA, 2007, J AM COLL SURGEONS, V204, P996, DOI 10.1016/j.jamcollsurg.2007.01.067; Browne CD, 2006, FASEB J, V20, P2027, DOI 10.1096/fj.05-5404com; Chehl N, 2009, J GASTROINTEST SURG, V13, P2189, DOI 10.1007/s11605-009-1055-8; CHENG HF, 1995, J CLIN INVEST, V95, P201…	46	9	10	0	4	MOSBY-ELSEVIER	NEW YORK	360 PARK AVENUE SOUTH, NEW YORK, NY 10010-1710 USA	0039-6060			SURGERY	Surgery	AUG	2011	150	2
J	Welsh, JL; Wagner, BA; van't Erve, TJ; Zehr, PS; Berg, DJ; Halfdanarson, TR; Yee, NS; Bodeker, KL; Du, J; Roberts, LJ; Drisko, J; Levine, M; Buettner, GR; Cullen, JJ				Welsh, J. L.; Wagner, B. A.; van't Erve, T. J.; Zehr, P. S.; Berg, D. J.; Halfdanarson, T. R.; Yee, N. S.; Bodeker, K. L.; Du, J.; Roberts, L. J., II; Drisko, J.; Levine, M.; Buettner, G. R.; Cullen, J. J.			Pharmacological ascorbate with gemcitabine for the control of metastatic and node-positive pancreatic cancer (PACMAN): results from a phase I clinical trial	CANCER CHEMOTHERAPY AND PHARMACOLOGY			English	Article						Pancreatic neoplasm; Ascorbic acid; Clinical trial; Phase 1; Gemcitabine; Drug toxicity	VITAMIN-C PHARMACOKINETICS; OXIDATIVE STRESS; HYDROGEN-PEROXIDE; ACID; EPR; BIOMARKERS; PRODUCTS; LIPIDS; VIVO	Treatment for pancreatic cancer with pharmacological ascorbate (ascorbic acid, vitamin C) decreases tumor progression in preclinical models. A phase I clinical trial was performed to establish safety and tolerability of pharmacological ascorbate combined with gemcitabine in patients with biopsy-proven stage IV pancreatic adenocarcinoma. Nine subjects received twice-weekly intravenous ascorbate (1…	[Welsh, J. L.; Cullen, J. J.] Univ Iowa, Dept Surg, Carver Coll Med, Iowa City, IA 52242 USA; [Wagner, B. A.; van't Erve, T. J.; Bodeker, K. L.; Du, J.; Buettner, G. R.; Cullen, J. J.] Univ Iowa, Dept Radiat Oncol, Carver Coll Med, Iowa City, IA 52242 USA; [Zehr, P. S.; Berg, D. J.; Halfdanarson, T. R.; Buettner, G. R.; Cullen, J. J.] Univ Iowa, Holden Comprehens Canc Ctr, Iowa City, IA 52242 USA…		Cullen, JJ (通讯作者)，Univ Iowa, Dept Surg, Carver Coll Med, 1528 JCP UIHC, Iowa City, IA 52242 USA.	joseph-cullen@uiowa.edu	Halfdanarson, Thorvardur/AAO-8706-2020	Halfdanarson, Thorvardur/0000-0001-8460-1257; Berg, Daniel/0000-0002-9181-8902; Bodeker, Kellie/0000-0002-8930-2819; Cullen, Joseph/0000-0002-2222-1328; Buettner, Garry/0000-0002-5594-1903; van 't Erve, Thomas/0000-0002-3260-6627	Iowa Superfund Research Program Training Core [P42 ES013661]; National Institutes of Health [GM42056, GM073929, P42ES013661, P30 CA086862, CA137230, CA148062]; Medical Research Service of the Department of Veterans Affairs; Holden Comprehensive Cancer Center; Susan L. Bader Foundation of Hope; Intramural Research Program NIDDK, NIH; NATIONAL CANCER INSTITUTE [R21CA137230, T32CA148062, P30CA086862…	Iowa Superfund Research Program Training Core; National Institutes of Health(United States Department of Health & Human ServicesNational Institutes of Health (NIH) - USA); Medical Research Service of the Department of Veterans Affairs(US Department of Veterans Affairs); Holden Comprehensive Cancer Center; Susan L. Bader Foundation of Hope; Intramural Research Program NIDDK, NIH; NATIONAL CANCER I…	The authors thank the John (Jack) Widness lab and the Sysmex Corporation, Kobe, Japan, for the use of XE-2100 and XT-2000 automated hematology analyzers. The authors also thank the Holden Comprehensive Cancer Center for its support for the clinical trial. TJvE gratefully acknowledges support from the Iowa Superfund Research Program (P42 ES013661) Training Core. The content is solely the responsib…	BUETTNER GR, 1992, J BIOCHEM BIOPH METH, V24, P147, DOI 10.1016/0165-022X(92)90054-E; Buettner GR, 1996, RADIAT RES, V145, P532, DOI 10.2307/3579271; BUETTNER GR, 1993, FREE RADICAL BIO MED, V14, P49, DOI 10.1016/0891-5849(93)90508-R; Buettner GR, 2011, CELL BIOCH BIOPHYS Q; Burris HA, 1997, J CLIN ONCOL, V15, P2403, DOI 10.1200/JCO.1997.15.6.2403; Chen Q, 2005, P NATL ACAD SCI USA, V102, P13604,…	26	173	180	0	23	SPRINGER	NEW YORK	233 SPRING ST, NEW YORK, NY 10013 USA	0344-5704			CANCER CHEMOTH PHARM	Cancer Chemother. Pharmacol.	MAR	2013	71	3
J	Slotwinski, R; Slotwinska, SM				Slotwinski, Robert; Slotwinska, Sylwia Malgorzata			Pancreatic cancer and adaptive metabolism in a nutrient-deficient environment	CENTRAL EUROPEAN JOURNAL OF IMMUNOLOGY			English	Review						pancreatic carcinoma; adaptive metabolism; autophagy; macropinocytosis; mucins	FATTY-ACID SYNTHASE; MUCIN EXPRESSION; AUTOPHAGY; GROWTH; ACTIVATION; PROTEIN; ADENOCARCINOMA; MACROPINOCYTOSIS; GEMCITABINE; INDUCTION	Despite tremendous progress in the treatment of many cancer types, leading to a significant in-crease in survival, pancreatic ductal adenocarcinoma (PDAC) is still burdened with high mortality rates (5-year survival rate < 9%) due to late diagnosis, aggressiveness, and a lack of more effective treatment methods. Early diagnosis and new therapeutic approaches based on the adaptive metabolism of th…	[Slotwinski, Robert] Med Univ Warsaw, Dept Immunol Biochem & Nutr, Warsaw, Poland; [Slotwinska, Sylwia Malgorzata] Med Univ Warsaw, Dept Oral Hyg, Warsaw, Poland		Slotwinska, SM (通讯作者)，Med Univ Warsaw, Dept Oral Hyg, Warsaw, Poland.	sylwia.slotwinska@wum.edu.pl						Bafna S, 2010, ONCOGENE, V29, P2893, DOI 10.1038/onc.2010.87; Banerjee S, 2012, PLOS ONE, V7, DOI 10.1371/journal.pone.0043020; Beloribi-Djefaflia S, 2016, ONCOGENESIS, V5, DOI 10.1038/oncsis.2015.49; Bian Y, 2015, BIOCHEM BIOPH RES CO, V463, P612, DOI 10.1016/j.bbrc.2015.05.108; Biancur DE, 2018, BBA-REV CANCER, V1870, P67, DOI 10.1016/j.bbcan.2018.04.011; Bryant KL, 2019, NAT MED, V25, P628, DO…	73	0	0	2	2	TERMEDIA PUBLISHING HOUSE LTD	POZNAN	KLEEBERGA ST 2, POZNAN, 61-615, POLAND	1426-3912	1644-4124		CENT EUR J IMMUNOL	Central Eur. J. Immunol.		2021	46	3
J	Napoli, JL				Napoli, Joseph L.			Retinoic Acid: Sexually Dimorphic, Anti-Insulin and Concentration-Dependent Effects on Energy	NUTRIENTS			English	Review						adiposity; androgen; dimorphism; estrogen; glucagon; insulin; liver; muscle; pancreas; retinoic acid	VITAMIN-A-DEFICIENCY; ADIPOSE-TISSUE DEVELOPMENT; HEPATIC GLUCOSE-UPTAKE; BREAST-CANCER CELLS; PROTEIN TYPE-I; BINDING-PROTEIN; INSULIN-RESISTANCE; 9-CIS-RETINOIC ACID; MEMBRANE-RECEPTOR; LIPID-METABOLISM	This review addresses the fasting vs. re-feeding effects of retinoic acid (RA) biosynthesis and functions, and sexually dimorphic RA actions. It also discusses other understudied topics essential for understanding RA activities-especially interactions with energy-balance-regulating hormones, including insulin and glucagon, and sex hormones. This report will introduce RA homeostasis and hormesis t…	[Napoli, Joseph L.] Univ Calif Berkeley, Dept Nutr Sci & Toxicol, Grad Program Metab Biol, Berkeley, CA 94704 USA		Napoli, JL (通讯作者)，Univ Calif Berkeley, Dept Nutr Sci & Toxicol, Grad Program Metab Biol, Berkeley, CA 94704 USA.	jna@berkeley.edu		Napoli, Joseph/0000-0003-3223-4752	USA NIH [DK112754, DK102014]	USA NIH(United States Department of Health & Human ServicesNational Institutes of Health (NIH) - USA)	J.L.N. has been funded by the USA NIH (DK112754 and DK102014).	Amengual J, 2010, CELL PHYSIOL BIOCHEM, V25, P657, DOI 10.1159/000315085; Arregi I, 2016, ENDOCRINOLOGY, V157, P4615, DOI 10.1210/en.2016-1745; Ashique AM, 2012, GENESIS, V50, P415, DOI 10.1002/dvg.22002; Basu TK, 1997, NUTRITION, V13, P804, DOI 10.1016/S0899-9007(97)00192-5; Batten ML, 2004, J BIOL CHEM, V279, P10422, DOI 10.1074/jbc.M312410200; Bento C, 2018, NUTR HOSP, V35, P1072, DOI 10.20960…	134	0	0	0	0	MDPI	BASEL	ST ALBAN-ANLAGE 66, CH-4052 BASEL, SWITZERLAND		2072-6643		NUTRIENTS	Nutrients	APR	2022	14	8
J	Wang, FT; Wang, H; Wang, QW; Pan, MS; Li, XP; Sun, W; Fan, YZ				Wang, Fang-Tao; Wang, Hui; Wang, Qi-Wei; Pan, Mu-Su; Li, Xin-Ping; Sun, Wei; Fan, Yue-Zu			Inhibition of autophagy by chloroquine enhances the antitumor activity of gemcitabine for gallbladder cancer	CANCER CHEMOTHERAPY AND PHARMACOLOGY			English	Article						Gallbladder neoplasm; Gemcitabine; Autophagy; Apoptosis	BILIARY-TRACT CANCER; MULTICENTER PHASE-II; PANCREATIC DUCTAL ADENOCARCINOMA; APOPTOTIC DEATH; BLADDER-CANCER; CELLS; PATHWAY; RESISTANCE; COMBINATION; SUPPRESSION	Gemcitabine (GEM), as an anti-metabolic nucleoside analog, has been shown to have anticancer effects in various tumors, but its chemotherapy resistance is still an important factor leading to poor prognosis of cancer patient. A large number of studies in recent years have shown that autophagy plays an important role in the chemotherapy sensitivity of many tumors, including pancreatic, non-small c…	[Wang, Fang-Tao; Wang, Hui; Pan, Mu-Su; Li, Xin-Ping; Fan, Yue-Zu] Tongji Univ, Sch Med, Tongji Hosp, Dept Surg, Shanghai 200065, Peoples R China; [Wang, Qi-Wei] Shanghai Univ Tradit Chinese Med, Putuo Cent Hosp, Dept Surg, Shanghai 200062, Peoples R China; [Sun, Wei] Tongji Univ, Shanghai Peoples Hosp 10, Sch Med, Dept Surg, Shanghai 200072, Peoples R China		Fan, YZ (通讯作者)，Tongji Univ, Sch Med, Tongji Hosp, Dept Surg, Shanghai 200065, Peoples R China.; Sun, W (通讯作者)，Tongji Univ, Shanghai Peoples Hosp 10, Sch Med, Dept Surg, Shanghai 200072, Peoples R China.	tjshdoc_sw@aliyun.com; fanyuezu@hotmail.com	Wang, Fang-Tao/AAY-4463-2021	Wang, Fang-Tao/0000-0003-3193-4108	National Nature Science Foundation of China [30672073, 81072004, 81372614]; Shanghai Science and Technology Commission Research Project [19411966300, 19140902302]	National Nature Science Foundation of China(National Natural Science Foundation of China (NSFC)); Shanghai Science and Technology Commission Research Project	This study was supported by funds from the National Nature Science Foundation of China (Grant nos. 30672073, 81072004 and 81372614) and the Shanghai Science and Technology Commission Research Project (Grant nos. 19411966300 and 19140902302).	Abedin MJ, 2007, CELL DEATH DIFFER, V14, P500, DOI 10.1038/sj.cdd.4402039; Bjorkoy G, 2009, METHOD ENZYMOL, V452, P181, DOI 10.1016/S0076-6879(08)03612-4; Blume-Jensen P, 2001, NATURE, V411, P355, DOI 10.1038/35077225; Boone BA, 2015, ANN SURG ONCOL, V22, P4402, DOI 10.1245/s10434-015-4566-4; Chen M, 2014, INT J MOL MED, V34, P276, DOI 10.3892/ijmm.2014.1772; Chen YM, 2016, ONCOTARGET, V7, P59604…	61	3	4	1	24	SPRINGER	NEW YORK	ONE NEW YORK PLAZA, SUITE 4600, NEW YORK, NY, UNITED STATES	0344-5704	1432-0843		CANCER CHEMOTH PHARM	Cancer Chemother. Pharmacol.	AUG	2020	86	2
J	Qian, L; Yu, SL; Chen, Z; Meng, ZQ; Huang, SL; Wang, P				Qian, Ling; Yu, Shulin; Chen, Zhen; Meng, Zhiqiang; Huang, Shenglin; Wang, Peng			Functions and clinical implications of exosomes in pancreatic cancer	BIOCHIMICA ET BIOPHYSICA ACTA-REVIEWS ON CANCER			English	Review						Pancreatic cancer; Exosomes; Diagnosis; Treatment; Prognosis; Drug delivery vehicle	DENDRITIC CELLS; NONCODING RNA; CLASS-II; EXPRESSION; GEMCITABINE; BIOMARKER; STELLATE; PROTEIN; KRAS; IDENTIFICATION	Pancreatic cancer is one of the most aggressive human malignancies and is associated with a dismal prognosis, which can be contributed to its atypical symptoms, metastatic propensity, and significant chemoresistance. Emerging evidence shows that pancreatic cancer cell-derived exosomes (PEXs) play critical roles in tumorigenesis and tumor development, as they are involved in drug resistance, immun…	[Qian, Ling; Yu, Shulin; Chen, Zhen; Meng, Zhiqiang; Wang, Peng] Fudan Univ, Shanghai Canc Ctr, Dept Integrat Oncol, 270 Dong An Rd, Shanghai 200032, Peoples R China; [Qian, Ling; Yu, Shulin; Chen, Zhen; Meng, Zhiqiang; Huang, Shenglin; Wang, Peng] Fudan Univ, Shanghai Med Coll, Dept Oncol, Shanghai 2000332, Peoples R China; [Huang, Shenglin] Fudan Univ, Shanghai Med Coll, Inst Biomed Sci, Shangh…		Wang, P (通讯作者)，Fudan Univ, Shanghai Canc Ctr, Dept Integrat Oncol, 270 Dong An Rd, Shanghai 200032, Peoples R China.; Huang, SL (通讯作者)，Fudan Univ, Shanghai Canc Ctr, 270 Dong An Rd, Shanghai 200032, Peoples R China.	slhuang@fudan.edu.cn; wangp413@163.com	Yu, Shulin/ABB-1611-2020; Meng, Zhiqiang/ABE-7747-2021; Huang, Shenglin/N-9472-2018	Chen, Zhen/0000-0002-4502-0801; Huang, Shenglin/0000-0003-1279-0794	National Science Foundation of China [81572376, 81622049, 81871989]; National Young Topnotch Talent program; Shanghai Municipal Education Commission [17SG04]	National Science Foundation of China(National Natural Science Foundation of China (NSFC)); National Young Topnotch Talent program; Shanghai Municipal Education Commission(Shanghai Municipal Education Commission (SHMEC))	This study was supported by the National Science Foundation of China (81572376, 81622049 and 81871989), the National Young Topnotch Talent program and the Shanghai Municipal Education Commission (17SG04).	Ackerman D, 2014, TRENDS CELL BIOL, V24, P472, DOI 10.1016/j.tcb.2014.06.001; Adamczyk KA, 2011, LIFE SCI, V89, P304, DOI 10.1016/j.lfs.2011.06.020; Admyre C, 2003, EUR RESPIR J, V22, P578, DOI 10.1183/09031936.03.00041703; Admyre C, 2007, J IMMUNOL, V179, P1969, DOI 10.4049/jimmunol.179.3.1969; Ali S, 2015, AM J CANCER RES, V5, P1251; An TX, 2015, J EXTRACELL VESICLES, V4, DOI 10.3402/jev.v4.275…	93	10	10	0	16	ELSEVIER SCIENCE BV	AMSTERDAM	PO BOX 211, 1000 AE AMSTERDAM, NETHERLANDS	0304-419X	1879-2561		BBA-REV CANCER	Biochim. Biophys. Acta-Rev. Cancer	JAN	2019	1871	1
J	Liu, CJ; Chang, WJ; Chen, CY; Sun, FJ; Cheng, HW; Chen, TY; Lin, SC; Li, WC				Liu, Chung-Ji; Chang, Wan-Jung; Chen, Chang-Yi; Sun, Fang-Ju; Cheng, Hui-Wen; Chen, Tsai-Ying; Lin, Shu-Chun; Li, Wan-Chun			Dynamic cellular and molecular modulations of diabetes mediated head and neck carcinogenesis	ONCOTARGET			English	Article						cell malignancy; diabetes mellitus; head and neck cancer; lymph node metastasis; prognosis	ORAL-CANCER; INSULIN-RESISTANCE; PANCREATIC-CANCER; MAMMALIAN TARGET; CARCINOMA; RISK; EXPRESSION; ASSOCIATION; MELLITUS; THERAPY	Head and neck squamous cell carcinoma (HNSCC) is one of the most prevalent neoplasms worldwide. While numerous potent dietary insults were considered as oncogenic players for HNSCC development, the impact of metabolic imbalance was less emphasized during HNSCC carcinogenesis. Previous preclinical and epidemiological investigations showed that DM could possibly be correlated with greater incidence…	[Liu, Chung-Ji] MacKay Mem Hosp, Dept Oral & Maxillofacial Surg, Taipei, Taiwan; [Liu, Chung-Ji; Sun, Fang-Ju; Cheng, Hui-Wen] MacKay Mem Hosp, Dept Med Res, Taipei, Taiwan; [Sun, Fang-Ju] Mackay Coll Med Nursing & Management, Taipei, Taiwan; [Liu, Chung-Ji; Chang, Wan-Jung; Chen, Chang-Yi; Chen, Tsai-Ying; Lin, Shu-Chun; Li, Wan-Chun] Natl Yang Ming Univ, Sch Dent, Inst Oral Biol, Taipei 112, Ta…		Li, WC (通讯作者)，Natl Yang Ming Univ, Sch Dent, Inst Oral Biol, Taipei 112, Taiwan.	wcli@ym.edu.tw	Li, Wan-Chun/AAY-9929-2020		Ministry of Science and Technology [NSC-99-2628-B-195-002-MY3, NSC-99-2628-B-010-013-MY3, NSC-102-2314-B-010-010-, Most-103-2314-B-010-024-MY3, MOST-102-2314-B-195-007-MY3]; Taipei MacKay Memorial Hospital [MMH-10189, MMH-E-104-12]; Ministry of Education, Aiming for the Top University Plan	Ministry of Science and Technology; Taipei MacKay Memorial Hospital; Ministry of Education, Aiming for the Top University Plan	This work is supported by grants NSC-99-2628-B-195-002-MY3, NSC-99-2628-B-010-013-MY3, NSC-102-2314-B-010-010-, Most-103-2314-B-010-024-MY3 and MOST-102-2314-B-195-007-MY3 from Ministry of Science and Technology, the grant MMH-10189 and MMH-E-104-12 from Taipei MacKay Memorial Hospital and a grant from Ministry of Education, Aiming for the Top University Plan.	ALBRECHT M, 1992, J ORAL PATHOL MED, V21, P364, DOI 10.1111/j.1600-0714.1992.tb01366.x; Amornphimoltham P, 2005, CANCER RES, V65, P9953, DOI 10.1158/0008-5472.CAN-05-0921; Atchison EA, 2011, INT J CANCER, V128, P635, DOI 10.1002/ijc.25362; Bansal D, 2013, PROSTATE CANCER P D, V16, P151, DOI 10.1038/pcan.2012.40; Barone BB, 2008, JAMA-J AM MED ASSOC, V300, P2754, DOI 10.1001/jama.2008.824; Blagosk…	73	17	18	0	4	IMPACT JOURNALS LLC	ORCHARD PARK	6666 E QUAKER ST, STE 1, ORCHARD PARK, NY 14127 USA		1949-2553		ONCOTARGET	Oncotarget	OCT 6	2015	6	30
J	Chen, H; Zu, FQ; Zeng, TF; Chen, Z; Wei, JH; Liu, P; Li, ZY; Zhou, L; Wang, HT; Tan, H; Tan, XD				Chen, Hui; Zu, Fuqiang; Zeng, Taofei; Chen, Ziang; Wei, Jinhong; Liu, Peng; Li, Zeyu; Zhou, Lei; Wang, Huaitao; Tan, Hao; Tan, Xiaodong			Prognostic Value and Correlation With Tumor Immune Infiltration of a Novel Metabolism-Related Gene Signature in Pancreatic Cancer	FRONTIERS IN ONCOLOGY			English	Article						pancreatic cancer; metabolism-related genes; prognostic signature; tumor immune microenvironment; immunotherapy	NIVOLUMAB PLUS IPILIMUMAB; LACTATE-DEHYDROGENASE; CELL INFILTRATION; LUNG-CANCER; T-CELLS; ADENOCARCINOMA; METASTASIS; SUBTYPES; STATISTICS; SURVIVAL	BackgroundEnergy metabolism has been considered as one of the novel features of neoplasms. This study aimed to establish the prognostic signature for pancreatic cancer (PC) based on metabolism-related genes (MRGs). MethodsWe obtained MRGs from the Molecular Signatures Database (MSigDB) and gene sequence data in the Cancer Genome Atlas (TCGA) databases. Then, differentially expressed MRGs (DE-MRGs…	[Chen, Hui; Zu, Fuqiang; Liu, Peng; Li, Zeyu; Zhou, Lei; Wang, Huaitao; Tan, Xiaodong] China Med Univ, Shengjing Hosp, Dept Pancreat & Thyroid Ward, Gen Surg, Shenyang, Peoples R China; [Zeng, Taofei] China Med Univ, Shengjing Hosp, Dept Hepatobiliary & Splen Ward, Gen Surg, Shenyang, Peoples R China; [Chen, Ziang] Harbin Med Univ, Affiliated Hosp 2, Dept Gen Surg, Harbin, Peoples R China; [Wei, …		Tan, XD (通讯作者)，China Med Univ, Shengjing Hosp, Dept Pancreat & Thyroid Ward, Gen Surg, Shenyang, Peoples R China.	tanxdcmu@163.com						Agundez JAG, 2004, CURR DRUG METAB, V5, P211, DOI 10.2174/1389200043335621; Allard B, 2017, IMMUNOL REV, V276, P121, DOI 10.1111/imr.12528; Argentiero A, 2019, CANCERS, V11, DOI 10.3390/cancers11070942; Bailey P, 2016, NATURE, V531, P47, DOI 10.1038/nature16965; Bernstein BE, 1998, BIOCHEMISTRY-US, V37, P4429, DOI 10.1021/bi9724117; Brower V, 2015, JNCI-J NATL CANCER I, V107, DOI 10.1093/jnci/djv…	72	1	1	14	14	FRONTIERS MEDIA SA	LAUSANNE	AVENUE DU TRIBUNAL FEDERAL 34, LAUSANNE, CH-1015, SWITZERLAND	2234-943X			FRONT ONCOL	Front. Oncol.	JAN 19	2022	11
J	CERNY, T; MARTINELLI, G; GOLDHIRSCH, A; TERRIER, F; JOSS, R; FEY, MF; BRUNNER, KW; KUPFER, A				CERNY, T; MARTINELLI, G; GOLDHIRSCH, A; TERRIER, F; JOSS, R; FEY, MF; BRUNNER, KW; KUPFER, A			CONTINUOUS 5-DAY INFUSION OF IFOSFAMIDE WITH MESNA IN INOPERABLE PANCREATIC-CANCER PATIENTS - A PHASE-II STUDY	JOURNAL OF CANCER RESEARCH AND CLINICAL ONCOLOGY			English	Article; Proceedings Paper	SATELLITE SYMPOSIUM TO THE 15TH INTERNATIONAL CANCER CONGRESS - IFOSFAMIDE IN TUMOR THERAPY : QUESTIONS FOR THE NINETIES	1990	HAMBURG, GERMANY			IFOSFAMIDE; CONTINUOUS INFUSION; PANCREAS; CANCER	OXAZAPHOSPHORINES; CYCLOPHOSPHAMIDE; BIOAVAILABILITY; ADENOCARCINOMA; METABOLISM	Phase II studies on ifosfamide and mesna in pancreatic cancer have mostly been inconclusive. In all of these studies ifosfamide was administered as an i.v. bolus or by short infusions. Since dose fractionation of ifosfamide over several days increases its therapeutic index, we chose to maximize the dose fractioning by selecting a continuous-infusion schedule (1.75 g/m2 on days 1-5 every 21-28 day…	UNIV BERN,INSELSPITAL,INST KLIN PHARMAKOL,CH-3010 BERN,SWITZERLAND; UNIV BERN,INSELSPITAL,INST DIAGNOST RADIOL,CH-3010 BERN,SWITZERLAND; OSPED BEATA VERGINE,SERV ONCOL,CH-6850 MENDRISIO,SWITZERLAND; KANTONSSPITAL,MED KLIN,ONKOL ABT,CH-6000 LUCERNE 16,SWITZERLAND		CERNY, T (通讯作者)，UNIV BERN,INSELSPITAL,INST MED ONKOL,CH-3010 BERN,SWITZERLAND.							AJANI JA, 1988, J CLIN ONCOL, V6, P1703, DOI 10.1200/JCO.1988.6.11.1703; BRENNAN MF, 1989, CANCER PRINCIPLES PR, P800; BROCK N, 1983, CANCER TREAT REV, V10, P3, DOI 10.1016/S0305-7372(83)80002-4; BRUHL P, 1976, INT J CLIN PHARM BI, V14, P29; CERNY T, 1990, LANCET, V335, P175, DOI 10.1016/0140-6736(90)90053-8; CERNY T, 1990, ANN ONCOL, V1, P365; CERNY T, 1989, BRIT J CANCER, V60, P258, DOI 10.1038…	20	21	21	0	0	SPRINGER VERLAG	NEW YORK	175 FIFTH AVE, NEW YORK, NY 10010	0171-5216			J CANCER RES CLIN	J. Cancer Res. Clin. Oncol.		1991	117
J	Rong, YF; Wu, WC; Ni, XL; Kuang, TT; Jin, DY; Wang, DS; Lou, WH				Rong, Yefei; Wu, Wenchuan; Ni, Xiaoling; Kuang, Tiantao; Jin, Dayong; Wang, Dansong; Lou, Wenhui			Lactate dehydrogenase A is overexpressed in pancreatic cancer and promotes the growth of pancreatic cancer cells	TUMOR BIOLOGY			English	Article						Pancreatic cancer; LDHA; Cell apoptosis; Proliferation	METABOLISM; STATISTICS; CARCINOMA	The prognosis for pancreatic cancer is very poor, and developing new therapeutic strategies for this cancer is needed. Recently, the Warburg effect (aerobic glycolysis) has attracted much attention for its function in the tumorigenesis. Lactate dehydrogenase A (LDHA) executes the final step of aerobic glycolysis and has been reported to be involved in the tumor progression. However, the function …	[Rong, Yefei; Wu, Wenchuan; Ni, Xiaoling; Kuang, Tiantao; Jin, Dayong; Wang, Dansong; Lou, Wenhui] Fudan Univ, Zhongshan Hosp, Dept Gen Surg, Pancreat Canc Grp, Shanghai 200031, Peoples R China		Wang, DS (通讯作者)，Fudan Univ, Zhongshan Hosp, Dept Gen Surg, Pancreat Canc Grp, 180th Feng Lin Rd, Shanghai 200031, Peoples R China.	wang.dansong@zs-hospital.sh.cn; louwenhui20121126@yahoo.cn			Shanghai Science and Technology Fund [JC1402200]; Research Special Fund for Public Welfare Industry of Health [201202007]	Shanghai Science and Technology Fund; Research Special Fund for Public Welfare Industry of Health	This work was supported by the Shanghai Science and Technology Fund JC1402200 and the Research Special Fund for Public Welfare Industry of Health 201202007.	Cai Z, 2010, MOL CELL PROTEOMICS, V9, P2617, DOI 10.1074/mcp.M110.000661; Dang CV, 1999, TRENDS BIOCHEM SCI, V24, P68, DOI 10.1016/S0968-0004(98)01344-9; Gatenby RA, 2004, NAT REV CANCER, V4, P891, DOI 10.1038/nrc1478; Gillies RJ, 2008, J NUCL MED, V49, p24S, DOI 10.2967/jnumed.107.047258; HIDALGO M, 1992, NEW ENGL J MED, V362, P1605; Hruban RH, 2000, CLIN CANCER RES, V6, P2969; Jemal A, 2008, CA…	16	112	114	3	37	SAGE PUBLICATIONS LTD	LONDON	1 OLIVERS YARD, 55 CITY ROAD, LONDON EC1Y 1SP, ENGLAND	1010-4283	1423-0380		TUMOR BIOL	Tumor Biol.	JUN	2013	34	3
J	Ferrarini, I; Louie, A; Zhou, LL; El-Deiry, WS				Ferrarini, Isacco; Louie, Anna; Zhou, Lanlan; El-Deiry, Wafik S.			ONC212 is a Novel Mitocan Acting Synergistically with Glycolysis Inhibition in Pancreatic Cancer	MOLECULAR CANCER THERAPEUTICS			English	Article							TARGETING CANCER; CLPP PROTEASE; MITOCHONDRIAL; METABOLISM; NUTRIENT; ANALOGS	ONC212 is a fluorinated imipridone with preclinical efficacy against pancreatic and other malignancies. Although mitochondrial protease ClpP was identified as an ONC212-binding target, the mechanism leading to cancer cell death is incompletely understood. We investigated mitochondrial dysfunction and metabolic rewiring triggered by ONC212 in pancreatic cancer, a deadly malignancy with an urgent n…	[Ferrarini, Isacco; Louie, Anna; Zhou, Lanlan; El-Deiry, Wafik S.] Brown Univ, Lab Translat Oncol & Expt Canc Therapeut, Warren Alpert Med Sch, Providence, RI 02912 USA; [Ferrarini, Isacco] Univ Verona, Dept Med, Sect Hematol, Canc Res & Cell Biol Lab, Verona, Italy; [Ferrarini, Isacco; Louie, Anna; Zhou, Lanlan; El-Deiry, Wafik S.] Brown Univ, Dept Pathol & Lab Med, Warren Alpert Med Sch, 70 Shi…		El-Deiry, WS (通讯作者)，Brown Univ, Dept Pathol & Lab Med, Warren Alpert Med Sch, 70 Ship St,Room 537, Providence, RI 02912 USA.	wafik@brown.edu		Louie, Anna/0000-0001-8394-6106	Warren Alpert Foundation; NIH [CA173453]; Mencoff Family Professorship at Brown University	Warren Alpert Foundation; NIH(United States Department of Health & Human ServicesNational Institutes of Health (NIH) - USA); Mencoff Family Professorship at Brown University	This work was presented in part at the 2020 American Association for Cancer Research (AACR) meeting. The work was supported by a Warren Alpert Foundation grant (to W.S. El-Deiry), an NIH grant to W.S. El-Deiry (CA173453), and the Mencoff Family Professorship at Brown University (W.S. El-Deiry.). W.S. El-Deiry is an American Cancer Society Research Professor.	Aguer C, 2011, PLOS ONE, V6, DOI 10.1371/journal.pone.0028536; Allen JE, 2016, ONCOTARGET, V7, P74380, DOI 10.18632/oncotarget.11814; Allen JE, 2015, MOL CANCER, V14, DOI 10.1186/s12943-015-0346-9; Allen JE, 2013, SCI TRANSL MED, V5, DOI 10.1126/scitranslmed.3004828; Amendola CR, 2019, NATURE, V576, P482, DOI 10.1038/s41586-019-1832-9; Apicella M, 2018, CELL METAB, V28, P848, DOI 10.1016/j.cmet.2…	41	4	4	1	4	AMER ASSOC CANCER RESEARCH	PHILADELPHIA	615 CHESTNUT ST, 17TH FLOOR, PHILADELPHIA, PA 19106-4404 USA	1535-7163	1538-8514		MOL CANCER THER	Mol. Cancer Ther.	SEP	2021	20	9
J	Jin, JG; Chu, ZJ; Ma, PF; Meng, YP; Yang, YH				Jin, Jianguang; Chu, Zhijie; Ma, Pengfei; Meng, Yuanpu; Yang, Yanhui			SIRT1 promotes the proliferation and metastasis of human pancreatic cancer cells	TUMOR BIOLOGY			English	Article						SIRT1; pancreatic carcinoma; proliferation; migration	TO-MESENCHYMAL TRANSITION; DEACETYLASE; SIRTUINS; METABOLISM; REGULATORS	SIRT1 plays an important role in human malignant progression, inducing cancer cell proliferation and metastasis by regulating downstream gene expressions. However, little is known about the underlying mechanisms in which SIRT1 promotes pancreatic cancer tumorigenesis. The aim of this study is to investigate the SIRT1 expression levels and biological functions in promoting pancreatic cancer progre…	[Jin, Jianguang; Chu, Zhijie; Ma, Pengfei; Meng, Yuanpu; Yang, Yanhui] Henan Univ Sci & Technol, Affiliated Hosp 1, Dept Gen Surg, Luoyang 471003, Peoples R China		Jin, JG (通讯作者)，Henan Univ Sci & Technol, Affiliated Hosp 1, Dept Gen Surg, Luoyang 471003, Peoples R China.	jhjin16@yeah.net						Brooks CL, 2009, NAT REV CANCER, V9, P123, DOI 10.1038/nrc2562; Chen IC, 2014, MOL CANCER, V13, DOI 10.1186/1476-4598-13-254; Elangovan S, 2011, CANCER RES, V71, P6654, DOI 10.1158/0008-5472.CAN-11-1446; Finkel T, 2009, NATURE, V460, P587, DOI 10.1038/nature08197; Hidalgo M, 2010, NEW ENGL J MED, V362, P1605, DOI 10.1056/NEJMra0901557; Houtkooper RH, 2012, NAT REV MOL CELL BIO, V13, P225, DOI 10.…	16	21	24	0	1	SAGE PUBLICATIONS LTD	LONDON	1 OLIVERS YARD, 55 CITY ROAD, LONDON EC1Y 1SP, ENGLAND	1010-4283	1423-0380		TUMOR BIOL	Tumor Biol.	MAR	2017	39	3
J	Carter, R; Mouralidarane, A; Soeda, J; Ray, S; Pombo, J; Saraswati, R; Novelli, M; Fusai, G; Rappa, F; Saracino, C; Pazienza, V; Poston, L; Taylor, PD; Vinciguerra, M; Oben, JA				Carter, Rebeca; Mouralidarane, Angelina; Soeda, Junpei; Ray, Shuvra; Pombo, Joaquim; Saraswati, Ruma; Novelli, Marco; Fusai, Giuseppe; Rappa, Francesca; Saracino, Chiara; Pazienza, Valerio; Poston, Lucilla; Taylor, Paul D.; Vinciguerra, Manlio; Oben, Jude A.			Non-Alcoholic Fatty Pancreas Disease Pathogenesis: A Role for Developmental Programming and Altered Circadian Rhythms	PLOS ONE			English	Article							BODY-MASS INDEX; DIET-INDUCED OBESITY; INSULIN-RESISTANCE; OFFSPRING HYPERPHAGIA; METABOLIC SYNDROME; CANCER; MODEL; METAANALYSIS; ADIPOSITY; PREGNANCY	Objectives: Emerging evidence suggests that maternal obesity (MO) predisposes offspring to obesity and the recently described non-alcoholic fatty pancreas disease (NAFPD) but involved mechanisms remain unclear. Using a pathophysiologically relevant murine model, we here investigated a role for the biological clock -molecular core circadian genes (CCG) in the generation of NAFPD. Design: Female C5…	[Carter, Rebeca; Mouralidarane, Angelina; Soeda, Junpei; Ray, Shuvra; Vinciguerra, Manlio; Oben, Jude A.] UCL, Royal Free Hosp, Inst Liver & Digest Hlth, London, England; [Ray, Shuvra; Oben, Jude A.] Guys & St Thomas NHS Fdn Trust, Dept Gastroenterol, London, England; [Pombo, Joaquim; Saraswati, Ruma; Poston, Lucilla; Taylor, Paul D.] Kings Coll London, Div Womens Hlth, London WC2R 2LS, England; …		Oben, JA (通讯作者)，UCL, Royal Free Hosp, Inst Liver & Digest Hlth, London, England.	j.oben@ucl.ac.uk	OBEN, JUDE A/K-4331-2013; Francesca, Rappa/ADW-8431-2022; Soeda, Junpei/AAC-4816-2020; Pazienza, Valerio/K-5073-2012; Vinciguerra, Manlio/N-1309-2015	Pazienza, Valerio/0000-0002-3492-1153; Vinciguerra, Manlio/0000-0002-1768-3894; Soeda, Junpei/0000-0003-3753-0999; Oben, Jude/0000-0003-3350-8356; Taylor, Paul David/0000-0002-4740-4307; Poston, Lucilla/0000-0003-1100-2821; rappa, francesca/0000-0001-6610-5268	Wellcome Trust; MFAG - AIRC; Italian Ministry of Health [RC1303GA49]; Biotechnology and Biological Sciences Research Council [BB/H008845/1] Funding Source: researchfish; BBSRC [BB/H008845/1] Funding Source: UKRI	Wellcome Trust(Wellcome TrustEuropean Commission); MFAG - AIRC(Fondazione AIRC per la ricerca sul cancro); Italian Ministry of Health(Ministry of Health, Italy); Biotechnology and Biological Sciences Research Council(UK Research & Innovation (UKRI)Biotechnology and Biological Sciences Research Council (BBSRC)); BBSRC(UK Research & Innovation (UKRI)Biotechnology and Biological Sciences Research Co…	JAO is supported by the Wellcome Trust. MV is supported by a MFAG - AIRC grant. VP is supported by a grant of the Italian Ministry of Health (RC1303GA49). The funders had no role in study design, data collection and analysis, decision to publish, or preparation of the manuscript.	Alfaradhi Maria Z., 2011, Frontiers in Genetics, V2, P27, DOI 10.3389/fgene.2011.00027; Benegiamo G, 2013, PLOS ONE, V8, DOI 10.1371/journal.pone.0060527; Bracci PM, 2012, MOL CARCINOGEN, V51, P53, DOI 10.1002/mc.20778; Cho H, 2012, NATURE, V485, P123, DOI 10.1038/nature11048; Clement S, 2011, HEPATOLOGY, V54, P38, DOI 10.1002/hep.24340; Deblon N, 2012, BRIT J PHARMACOL, V165, P2325, DOI 10.1111/…	42	20	21	0	16	PUBLIC LIBRARY SCIENCE	SAN FRANCISCO	1160 BATTERY STREET, STE 100, SAN FRANCISCO, CA 94111 USA	1932-6203			PLOS ONE	PLoS One	MAR 21	2014	9	3
J	Lan, WN; Wang, Y; Zhou, ZX; Sun, X; Zhang, Y; Zhang, FR				Lan, Wenning; Wang, Yang; Zhou, Zixiong; Sun, Xia; Zhang, Yun; Zhang, Fangrong			Metabolic Regulation of Hepatitis B Virus Infection in HBV-Transgenic Mice	METABOLITES			English	Article						HBV infection; NMR spectroscopy; tissues; metabolomics	CHRONIC KIDNEY-DISEASE; PANCREATIC-CANCER; AMINO-ACIDS; X-PROTEIN; LIVER; ASSOCIATION; RISK; DNA; METHIONINE; INCREASES	Hepatitis B virus (HBV) infection is a worldwide health burden. Metabolomics analysis has revealed HBV-induced metabolism dysregulation in liver tissues and hepatocytes. However, as an infectious disease, the tissue-specific landscape of metabolic profiles of HBV infection remains unclear. To fill this gap, we applied untargeted nuclear magnetic resonance (NMR) metabolomic analysis of the heart, …	[Lan, Wenning; Zhang, Fangrong] Fujian Med Univ, Sch Basic Med Sci, Minist Educ, Key Lab Gastrointestinal Canc, Fuzhou 350122, Peoples R China; [Lan, Wenning; Zhang, Yun] Chinese Acad Sci, Xiamen Inst Rare Earth Mat, Haixi Inst, Xiamen Key Lab Rare Earth Photoelectr Funct Mat, Xiamen 361021, Peoples R China; [Lan, Wenning] Chinese Acad Sci, Ganjiang Innovat Acad, Ganzhou 341001, Peoples R China; …		Zhang, FR (通讯作者)，Fujian Med Univ, Sch Basic Med Sci, Minist Educ, Key Lab Gastrointestinal Canc, Fuzhou 350122, Peoples R China.; Zhang, Y (通讯作者)，Chinese Acad Sci, Xiamen Inst Rare Earth Mat, Haixi Inst, Xiamen Key Lab Rare Earth Photoelectr Funct Mat, Xiamen 361021, Peoples R China.; Zhang, Y (通讯作者)，Fujian Sci & Technol Innovat Lab Optoelect Inform, Fuzhou 350108, Peoples R China.; Zhang, Y (通讯作…	wnl@mail.ustc.edu.cn; wangyang@fjmu.edu.cn; zzxpathology@fjmu.edu.cn; sunxia@fjoel.cn; zhangy@fjirsm.ac.cn; fangrongzhang@fjmu.edu.cn	; Zhang, Fangrong/O-1599-2017	Wang, Yang/0000-0002-1723-3869; Zhang, Fangrong/0000-0002-8974-2902	Startup Fund for High-level Talents of Fujian Medical University [XRCZX2021020]; Fujian Science & Technology Innovation Laboratory for Optoelectronic Information of China [2020ZZ114]; National Natural Science Foundation of China [82102939]; Natural Science Foundation of Fujian Province [2021J01818]	Startup Fund for High-level Talents of Fujian Medical University; Fujian Science & Technology Innovation Laboratory for Optoelectronic Information of China; National Natural Science Foundation of China(National Natural Science Foundation of China (NSFC)); Natural Science Foundation of Fujian Province(Natural Science Foundation of Fujian Province)	This research was funded by Startup Fund for High-level Talents of Fujian Medical University (XRCZX2021020), the Fujian Science & Technology Innovation Laboratory for Optoelectronic Information of China (2020ZZ114), National Natural Science Foundation of China (82102939) and Natural Science Foundation of Fujian Province (2021J01818).	Alessia V., 2018, ANGEW CHEM INT EDIT; BUNTON CA, 1949, NATURE, V163, P444, DOI 10.1038/163444a0; Cacoub P, 2022, AM J GASTROENTEROL, V117, P253, DOI 10.14309/ajg.0000000000001575; Calder PC, 2006, J NUTR, V136, p288S, DOI 10.1093/jn/136.1.288S; Camiruaga A, 2017, MOL BIOSYST, V13, P1709, DOI 10.1039/c7mb00293a; Carver JD, 2006, J PERINATOL, V26, P443, DOI 10.1038/sj.jp.7211516; Cavuoto P, 2012, …	97	0	0	0	0	MDPI	BASEL	ST ALBAN-ANLAGE 66, CH-4052 BASEL, SWITZERLAND		2218-1989		METABOLITES	Metabolites	APR	2022	12	4
J	Ying, JE; Zhu, LM; Liu, BX				Ying, Jie-Er; Zhu, Li-Ming; Liu, Bi-Xia			Developments in metastatic pancreatic cancer: Is gemcitabine still the standard?	WORLD JOURNAL OF GASTROENTEROLOGY			English	Review						Chemotherapy; Palliative therapy; Metastasis; Biomarkers; Pancreatic neoplasms	EPIDERMAL-GROWTH-FACTOR; PHASE-III TRIAL; NUCLEOSIDE TRANSPORTER 1; DOSE-RATE GEMCITABINE; FACTOR RECEPTOR; 1ST-LINE TREATMENT; PLUS GEMCITABINE; COMBINATION CHEMOTHERAPY; ADJUVANT GEMCITABINE; 30-MINUTE INFUSION	In the past 15 years, we have seen few therapeutic advances for patients with pancreatic cancer, which is the fourth leading cause of cancer-related death in the United States. Currently, only about 6% of patients with advanced disease respond to standard gemcitabine therapy, and median survival is only about 6 mo. Moreover, phase III trials have shown that adding various cytotoxic and targeted c…	[Ying, Jie-Er; Zhu, Li-Ming; Liu, Bi-Xia] Zhejiang Canc Hosp, Dept Med Oncol, Hangzhou 310022, Zhejiang, Peoples R China		Ying, JE (通讯作者)，Zhejiang Canc Hosp, Dept Med Oncol, Hangzhou 310022, Zhejiang, Peoples R China.	jieerying@yahoo.cn	Valverde, Mahara/H-5573-2019	Valverde, Mahara/0000-0001-6975-1185				Adjei AA, 2000, J CLIN ONCOL, V18, P1748, DOI 10.1200/JCO.2000.18.8.1748; Aglietta M, 2011, J CLIN ONCOL, V29, DOI 10.1200/jco.2011.29.15_suppl.4081; Akita H, 2009, ONCOGENE, V28, P2903, DOI 10.1038/onc.2009.158; Andersson R, 2009, SCAND J GASTROENTERO, V44, P782, DOI 10.1080/00365520902745039; Banu E, 2007, DRUG AGING, V24, P865, DOI 10.2165/00002512-200724100-00006; Berlin JD, 2002, J CLIN ONCO…	101	52	53	0	20	BAISHIDENG PUBLISHING GROUP INC	PLEASANTON	7041 Koll Center Parkway, Suite 160, PLEASANTON, CA, UNITED STATES	1007-9327	2219-2840		WORLD J GASTROENTERO	World J. Gastroenterol.	FEB 28	2012	18	8
J	Van de Wiele, C; Van Vlaenderen, M; D'Hulst, L; Delcourt, A; Copin, D; De Spiegeleer, B; Maes, A				Van de Wiele, Christophe; Van Vlaenderen, Mathias; D'Hulst, Ludovic; Delcourt, Anne; Copin, Dominique; De Spiegeleer, Bart; Maes, Alex			Metabolic and morphological measurements of subcutaneous and visceral fat and their relationship with disease stage and overall survival in newly diagnosed pancreatic adenocarcinoma Metabolic and morphological fat measurements in pancreatic adenocarcinoma	EUROPEAN JOURNAL OF NUCLEAR MEDICINE AND MOLECULAR IMAGING			English	Article						Fat; Disease stage; Survival; Pancreatic adenocarcinoma	ADIPOSE-TISSUE; CANCER CACHEXIA; WEIGHT-LOSS; LIPOGENESIS; CELLS; OBESITY; PET/CT; INFLAMMATION; LIPOLYSIS	Purpose The relationship between tumor metabolism and stage, subcutaneous and visceral fat thickness, and their glucose metabolism and overall survival in patients recently diagnosed with pancreatic carcinoma was assessed. Methods Thirty-eight consecutive patients were studied. Subcutaneous fat thickness (SFT), visceral fat thickness (VFT), and their corresponding FDG SUVmean, as well as SUVmean …	[Van de Wiele, Christophe; Van Vlaenderen, Mathias; Maes, Alex] AZ Groeninge, Dept Nucl Med, Reepkaai 4, B-8500 Kortrijk, Belgium; [Van de Wiele, Christophe; D'Hulst, Ludovic] Univ Ghent, Dept Nucl Med & Radiol, Pintelaan 185, B-9000 Ghent, Belgium; [Delcourt, Anne] CH Mouscron, Dept Nucl Med, Ave Fccamp 49 B, B-7000 Mouscron, Belgium; [Copin, Dominique] CHwapi, Dept Nucl Med, Ave Delmee 9, B-750…		Van de Wiele, C (通讯作者)，AZ Groeninge, Dept Nucl Med, Reepkaai 4, B-8500 Kortrijk, Belgium.; Van de Wiele, C (通讯作者)，Univ Ghent, Dept Nucl Med & Radiol, Pintelaan 185, B-9000 Ghent, Belgium.	cvdwiele@hotmail.com	De Spiegeleer, Bart/A-2001-2008	De Spiegeleer, Bart/0000-0001-6794-3108				Aisenberg AC, 1961, GLYCOLYSIS RESPIRATI, P12; Bucerius J, 2014, EUR J NUCL MED MOL I, V41, P934, DOI 10.1007/s00259-013-2653-y; Carpelan-Holmstrom M, 2005, GUT, V54, P385, DOI 10.1136/gut.2004.047191; Christen T, 2010, JACC-CARDIOVASC IMAG, V3, P843, DOI 10.1016/j.jcmg.2010.06.004; Dahlman I, 2010, BRIT J CANCER, V102, P1541, DOI 10.1038/sj.bjc.6605665; Donohoe CL, 2014, THER ADV GASTROENTER, V7…	26	10	10	0	7	SPRINGER	NEW YORK	233 SPRING ST, NEW YORK, NY 10013 USA	1619-7070	1619-7089		EUR J NUCL MED MOL I	Eur. J. Nucl. Med. Mol. Imaging	JAN	2017	44	1
J	Freisling, H; Arnold, M; Soerjomataram, I; O'Doherty, MG; Ordonez-Mena, JM; Bamia, C; Kampman, E; Leitzmann, M; Romieu, I; Kee, F; Tsilidis, K; Tjonneland, A; Trichopoulou, A; Boffetta, P; Benetou, V; Bueno-De-Mesquita, HBA; Huerta, JM; Brenner, H; Wilsgaard, T; Jenab, M				Freisling, Heinz; Arnold, Melina; Soerjomataram, Isabelle; O'Doherty, Mark George; Ordonez-Mena, Jose Manuel; Bamia, Christina; Kampman, Ellen; Leitzmann, Michael; Romieu, Isabelle; Kee, Frank; Tsilidis, Konstantinos; Tjonneland, Anne; Trichopoulou, Antonia; Boffetta, Paolo; Benetou, Vassiliki; Bueno-de-Mesquita, H. B. (as); Maria Huerta, Jose; Brenner, Hermann; Wilsgaard, Tom; Jenab, Mazda			Comparison of general obesity and measures of body fat distribution in older adults in relation to cancer risk: meta-analysis of individual participant data of seven prospective cohorts in Europe	BRITISH JOURNAL OF CANCER			English	Article						CHANCES consortium; ageing; cohort; obesity; body fat distribution; cancer; prevention	DOSE-RESPONSE METAANALYSIS; NIH-AARP DIET; MASS INDEX; GASTRIC ADENOCARCINOMA; ANTHROPOMETRIC FACTORS; WAIST CIRCUMFERENCE; COLORECTAL-CANCER; PANCREATIC-CANCER; ABDOMINAL OBESITY; ADIPOSITY	Background: We evaluated the associations of anthropometric indicators of general obesity (body mass index, BMI), an established risk factor of various cancer, and body fat distribution (waist circumference, WC; hip circumference, HC; and waist-to-hip ratio, WHR), which may better reflect metabolic complications of obesity, with total obesity-related and site-specific (colorectal and postmenopaus…	[Freisling, Heinz; Romieu, Isabelle; Jenab, Mazda] Int Agcy Res Canc IARC WHO, Sect Nutr & Metab, 150 Cours Albert Thomas, F-69008 Lyon, France; [Arnold, Melina; Soerjomataram, Isabelle] Int Agcy Res Canc IARC WHO, Sect Canc Surveillance, 150 Cours Albert Thomas, F-69008 Lyon, France; [O'Doherty, Mark George; Kee, Frank] Queens Univ Belfast, Sch Med Dent & Biomed Sci, UKCRC Ctr Excellence Publ Hl…		Freisling, H (通讯作者)，Int Agcy Res Canc IARC WHO, Sect Nutr & Metab, 150 Cours Albert Thomas, F-69008 Lyon, France.	freislingh@iarc.fr	Brenner, Hermann/B-4627-2017; Brenner, Hermann/ABE-6383-2020; Benetou, Vassiliki/H-7977-2019; Huerta, José María/N-8654-2015; Boffetta, Paolo/AAI-7767-2021; Ordónez-Mena, José M./I-6787-2017; TRICHOPOULOU, ANTONIA/ABF-8727-2021; Arnold, Melina/AAO-9525-2020; Arnold, Melina/L-9331-2015	Brenner, Hermann/0000-0002-6129-1572; Brenner, Hermann/0000-0002-6129-1572; Huerta, José María/0000-0002-9637-3869; Boffetta, Paolo/0000-0002-3811-2791; Ordónez-Mena, José M./0000-0002-8965-104X; TRICHOPOULOU, ANTONIA/0000-0002-7204-6396; Freisling, Heinz/0000-0001-8648-4998; Arnold, Melina/0000-0003-1700-6831; Benetou, Vassiliki/0000-0002-0415-0386; Tjonneland, Anne/0000-0003-4385-2097; Jenab, M…	FP7 framework programme of DG-RESEARCH in the European Commission [HEALTH-F3-2010-242244]; Hellenic Health Foundation; European Commission (DG SANCO); Dutch Ministry of Public Health, Welfare and Sports (VWS); National Institute for Public Health and the Environment; Dutch Cancer Society, the Netherlands Organisation for Health Research and Development (ZONMW); World Cancer Research Fund (WCRF); …	FP7 framework programme of DG-RESEARCH in the European Commission; Hellenic Health Foundation; European Commission (DG SANCO)(European CommissionEuropean Commission Joint Research Centre); Dutch Ministry of Public Health, Welfare and Sports (VWS); National Institute for Public Health and the Environment; Dutch Cancer Society, the Netherlands Organisation for Health Research and Development (ZONMW…	Data used throughout the present study are derived from the CHANCES project. The project is coordinated by the Hellenic Health Foundation, Greece. The project received funding by the FP7 framework programme of DG-RESEARCH in the European Commission (grant agreement no. HEALTH-F3-2010-242244). EPIC Greece: funded by the Hellenic Health Foundation. EPIC Netherlands: funded by European Commission (D…	Anderson AS, 2015, CANCER EPIDEMIOL, V39, pS34, DOI 10.1016/j.canep.2015.01.017; Arnold M, 2016, EUR J EPIDEMIOL, V31, P893, DOI 10.1007/s10654-016-0169-z; Arnold M, 2016, CANCER EPIDEMIOL, V41, P8, DOI 10.1016/j.canep.2016.01.003; Aune D, 2015, ANN ONCOL, V26, P1635, DOI 10.1093/annonc/mdv142; Aune D, 2012, ANN ONCOL, V23, P843, DOI 10.1093/annonc/mdr398; Aune D, 2015, INT J CANCER, V136, P1888,…	39	56	59	3	14	NATURE PUBLISHING GROUP	LONDON	MACMILLAN BUILDING, 4 CRINAN ST, LONDON N1 9XW, ENGLAND	0007-0920	1532-1827		BRIT J CANCER	Br. J. Cancer	MAY 23	2017	116	11
J	Gao, HF; Chen, LY; Cheng, CS; Chen, H; Meng, ZQ; Chen, Z				Gao, Hui-Feng; Chen, Lian-Yu; Cheng, Chien-Shan; Chen, Hao; Meng, Zhi-Qiang; Chen, Zhen			SLC5A1 promotes growth and proliferation of pancreatic carcinoma via glucose-dependent AMPK/mTOR signaling	CANCER MANAGEMENT AND RESEARCH			English	Article						pancreatic cancer; SLC5A1; EGFR; cancer cell survival	ELEMENT-BINDING PROTEIN; 1 GENE-EXPRESSION; CANCER-CELLS; SGLT1; EGFR; INHIBITION; TRANSPORTERS; METABOLISM; ABSORPTION	Background: Accumulating studies have reported that aberrant expression of SLC5A1 is a negative prognostic factor to various cancer patients. Purpose: Pancreatic cancer tissue has also shown to harbor higher expression of SLC5A1, however how SLC5A1 mediates pancreatic cancer cells growth remains unclear. Methods: In this study, we examined the mRNA and protein expressions of SLC5A1 in human pancr…	[Gao, Hui-Feng; Chen, Lian-Yu; Cheng, Chien-Shan; Chen, Hao; Meng, Zhi-Qiang; Chen, Zhen] Fudan Univ, Shanghai Med Coll, Dept Oncol, Shanghai 200032, Peoples R China; [Gao, Hui-Feng; Chen, Lian-Yu; Cheng, Chien-Shan; Chen, Hao; Meng, Zhi-Qiang; Chen, Zhen] Fudan Univ, Dept Integrat Oncol, Shanghai Canc Ctr, 270 DongAn Rd, Shanghai 200032, Peoples R China		Meng, ZQ; Chen, Z (通讯作者)，Fudan Univ, Dept Integrat Oncol, Shanghai Canc Ctr, 270 DongAn Rd, Shanghai 200032, Peoples R China.	mengzhq@yeah.net; zchenzl@fudan.edu.cn	Meng, Zhiqiang/ABE-7747-2021; Cheng, Chien-shan/I-4065-2019	Cheng, Chien-shan/0000-0003-4885-6759; Chen, Lian-Yu/0000-0003-3731-8592; Chen, Zhen/0000-0002-4502-0801	National Natural Science Foundation of China [81503405, 81603444]	National Natural Science Foundation of China(National Natural Science Foundation of China (NSFC))	This work was financially supported by the National Natural Science Foundation of China (81503405 and 81603444).	Abdul-Ghani MA, 2013, DIABETES, V62, P3324, DOI 10.2337/db13-0604; Akladios C, 2017, J CANCER RES CLIN, V143, P29, DOI 10.1007/s00432-016-2265-6; Alayev A, 2013, J CELL PHYSIOL, V228, P1658, DOI 10.1002/jcp.24351; Ancey PB, 2018, FEBS J, V285, P2926, DOI 10.1111/febs.14577; Casneuf VF, 2008, CANCER INVEST, V26, P852, DOI 10.1080/07357900801956363; Castellanos JA, 2014, ANN SURG ONCOL, V21, P747, …	44	13	14	3	12	DOVE MEDICAL PRESS LTD	ALBANY	PO BOX 300-008, ALBANY, AUCKLAND 0752, NEW ZEALAND	1179-1322			CANCER MANAG RES	Cancer Manag. Res.		2019	11
J	Buha, A; Dukic-Cosic, D; Curcic, M; Bulat, Z; Antonijevic, B; Moulis, JM; Goumenou, M; Wallace, D				Buha, Aleksandra; Dukic-Cosic, Danijela; Curcic, Marijana; Bulat, Zorica; Antonijevic, Biljana; Moulis, Jean-Marc; Goumenou, Marina; Wallace, David			Emerging Links between Cadmium Exposure and Insulin Resistance: Human, Animal, and Cell Study Data	TOXICS			English	Review						cadmium; insulin; diabetes; hyperglycemia; hyperinsulinemia; lipogenic; beta-cell toxicity	PANCREATIC BETA-CELLS; OXIDATIVE STRESS; ENVIRONMENTAL EXPOSURE; NORTHWESTERN THAILAND; GLUCOSE-METABOLISM; URINARY CADMIUM; KIDNEY CORTEX; ZINC; BLOOD; RISK	Recent research has helped clarify the role of cadmium (Cd) in various pathological states. We have demonstrated Cd involvement in pancreatic cancer, as well as the bioaccumulation of Cd in the pancreas. Bioaccumulation and increased toxicity suggest that Cd may also be involved in other pancreas-mediated diseases, like diabetes. Cd falls into the category of "hyperglycemic" metals, i.e., metals …	[Buha, Aleksandra; Dukic-Cosic, Danijela; Curcic, Marijana; Bulat, Zorica; Antonijevic, Biljana] Univ Belgrade, Dept Toxicol Akad Danilo Soldatovic, Fac Pharm, Belgrade 11000, Serbia; [Moulis, Jean-Marc] Univ Grenoble Alpes, Alternat Energies & Atom Energy Commiss, Fundamental Res Div, Interdisciplinary Res Inst Grenoble CEA IRIG, F-38000 Grenoble, France; [Moulis, Jean-Marc] Univ Grenoble Alpes,…		Buha, A (通讯作者)，Univ Belgrade, Dept Toxicol Akad Danilo Soldatovic, Fac Pharm, Belgrade 11000, Serbia.	aleksandra@pharmacy.bg.ac.rs; danijela.djukic.cosic@pharmacy.bg.ac.rs; marijana.curcic@pharmacy.bg.ac.rs; zorica.bulat@pharmacy.bg.ac.rs; biljana.antonijevic@pharmacy.bg.ac.rs; jean-marc.moulis@cea.fr; marina.goumenou@gmail.com; david.wallace@okstate.edu	Buha, Aleksandra/M-2901-2015; Wallace, David/N-2915-2017	Buha, Aleksandra/0000-0002-6942-7040; Bulat, Zorica/0000-0001-9830-8772; Moulis, Jean-Marc/0000-0001-5615-9852; Antonijevic, Biljana/0000-0002-3996-454X; Wallace, David/0000-0002-8596-7338	Ministry of Education, Science and Technological Development, Republic of Serbia [451-03-68/2020-14/200161]; Oklahoma State University Center for Health Sciences Pilot/Seed Grant [1-54357]; French Agence Nationale de la Recherche [ANR-13-CESA-008-Cadmidia]	Ministry of Education, Science and Technological Development, Republic of Serbia; Oklahoma State University Center for Health Sciences Pilot/Seed Grant; French Agence Nationale de la Recherche(French National Research Agency (ANR))	This work was supported by the Ministry of Education, Science and Technological Development, Republic of Serbia (No. 451-03-68/2020-14/200161; A.B., D.D.-C '., M.C '., Z.B., and B.A.). Oklahoma State University Center for Health Sciences Pilot/Seed Grant (1-54357; D.W.), and the French Agence Nationale de la Recherche (ANR-13-CESA-008-Cadmidia; J.-M.M.).	Afridi HI, 2008, DIABETES RES CLIN PR, V80, P280, DOI 10.1016/j.diabres.2007.12.021; Ali I, 2015, CHEM-BIOL INTERACT, V231, P44, DOI 10.1016/j.cbi.2015.02.014; Ali I, 2012, TOXICOL SCI, V127, P66, DOI 10.1093/toxsci/kfs077; Amaral AFS, 2012, GUT, V61, P1583, DOI 10.1136/gutjnl-2011-301086; Anetor JI, 2016, FRONT PUBLIC HEALTH, V4, DOI 10.3389/fpubh.2016.00114; Barregard L, 2013, ENVIRON RES, V121…	121	20	20	1	8	MDPI	BASEL	ST ALBAN-ANLAGE 66, CH-4052 BASEL, SWITZERLAND		2305-6304		TOXICS	Toxics	SEP	2020	8	3
J	Wang, LM; Tang, W; Yang, SH; He, PJ; Wang, J; Gaedcke, J; Strbel, P; Azizian, A; Ried, T; Gaida, MM; Yfantis, HG; Lee, DH; Lal, A; Van den Eynde, BJ; Alexander, HR; Ghadimi, BM; Hanna, N; Hussain, SP				Wang, Limin; Tang, Wei; Yang, Shouhui; He, Peijun; Wang, Jian; Gaedcke, Jochen; Stroebel, Philipp; Azizian, Azadeh; Ried, Thomas; Gaida, Matthias M.; Yfantis, Harris G.; Lee, Dong H.; Lal, Ashish; Van den Eynde, Benoit J.; Alexander, H. Richard; Ghadimi, B. Michael; Hanna, Nader; Hussain, S. Perwez			NO center dot/RUNX3/kynurenine metabolic signaling enhances disease aggressiveness in pancreatic cancer	INTERNATIONAL JOURNAL OF CANCER			English	Article						pancreatic cancer; kynurenine; nitric oxide; RUNX3; therapeutic targets; prognosis	NO-CENTER-DOT; NITRIC-OXIDE; GLUCOSE-METABOLISM; INFLAMMATION; SERPINB2; CHEMORESISTANCE; PROGRESSION; EXPRESSION; RESISTANCE; FEATURES	Pancreatic ductal adenocarcinoma (PDAC) is a lethal malignancy and is refractory to available treatments. Delineating the regulatory mechanisms of metabolic reprogramming, a key event in pancreatic cancer progression, may identify candidate targets with potential therapeutic significance. We hypothesized that inflammatory signaling pathways regulate metabolic adaptations in pancreatic cancer. Met…	[Wang, Limin; Yang, Shouhui; He, Peijun; Wang, Jian; Hussain, S. Perwez] NCI, Pancreat Canc Sect, Human Carcinogenesis Lab, CCR, Bethesda, MD 20892 USA; [Tang, Wei; Hussain, S. Perwez] NCI, Mol Epidemiol Sect, Human Carcinogenesis Lab, CCR, Bethesda, MD 20892 USA; [Gaedcke, Jochen; Stroebel, Philipp; Azizian, Azadeh; Ghadimi, B. Michael] Univ Med, Dept Gen Visceral & Pediat Surg, Gottingen, Germa…		Hussain, SP (通讯作者)，NCI, Pancreat Canc Sect, Human Carcinogenesis Lab, CCR, Bethesda, MD 20892 USA.	hussainp@mail.nih.gov	Wang, Limin/AAX-4273-2020	Wang, Limin/0000-0001-5998-2609	National Cancer Institute	National Cancer Institute(United States Department of Health & Human ServicesNational Institutes of Health (NIH) - USANIH National Cancer Institute (NCI))	National Cancer Institute	Bailey P, 2016, SCI REP-UK, V6, DOI 10.1038/srep35848; Biffi G, 2019, CANCER DISCOV, V9, P282, DOI 10.1158/2159-8290.CD-18-0710; BREDT DS, 1994, ANNU REV BIOCHEM, V63, P175, DOI 10.1146/annurev.bi.63.070194.001135; Budhu A, 2013, GASTROENTEROLOGY, V144, P1066, DOI 10.1053/j.gastro.2013.01.054; Caneba CA, 2014, CELL DEATH DIS, V5, DOI 10.1038/cddis.2014.264; Chang CF, 2015, FREE RADICAL BIO MED, V…	42	8	8	2	11	WILEY	HOBOKEN	111 RIVER ST, HOBOKEN 07030-5774, NJ USA	0020-7136	1097-0215		INT J CANCER	Int. J. Cancer	JUN 1	2020	146	11
J	Sharma, NS; Gupta, VK; Garrido, VT; Hadad, R; Durden, BC; Kesh, K; Giri, B; Ferrantella, A; Dudeja, V; Saluja, A; Banerjee, S				Sharma, Nikita S.; Gupta, Vineet K.; Garrido, Vanessa T.; Hadad, Roey; Durden, Brittany C.; Kesh, Kousik; Giri, Bhuwan; Ferrantella, Anthony; Dudeja, Vikas; Saluja, Ashok; Banerjee, Sulagna			Targeting tumor-intrinsic hexosamine biosynthesis sensitizes pancreatic cancer to anti-PD1 therapy	JOURNAL OF CLINICAL INVESTIGATION			English	Article							O-GLCNAC MODIFICATION; GLUTAMINE-METABOLISM; HIGH EXPRESSION; POOR-PROGNOSIS; DRUG-DELIVERY; MOUSE MODEL; CELLS; FIBROBLASTS; METASTASIS; PHASE	Pancreatic ductal adenocarcinoma (PDAC) is considered to be a highly immunosuppressive and heterogenous neoplasm. Despite improved knowledge regarding the genetic background of the tumor and better understanding of the tumor microenvironment, immune checkpoint inhibitor therapy (targeting CTLA4, PD1, PDL1) has not been very successful against PDAC. The robust desmoplastic stroma, along with an ex…	[Sharma, Nikita S.; Gupta, Vineet K.; Garrido, Vanessa T.; Hadad, Roey; Durden, Brittany C.; Kesh, Kousik; Giri, Bhuwan; Ferrantella, Anthony; Dudeja, Vikas; Saluja, Ashok; Banerjee, Sulagna] Univ Miami, Dept Surg, Biomed Res Bldg,Rm 508,1551 Northwest 10th Ave, Miami, FL 33136 USA; [Sharma, Nikita S.; Gupta, Vineet K.; Garrido, Vanessa T.; Hadad, Roey; Durden, Brittany C.; Kesh, Kousik; Giri, Bh…		Banerjee, S (通讯作者)，Univ Miami, Dept Surg, Biomed Res Bldg,Rm 508,1551 Northwest 10th Ave, Miami, FL 33136 USA.	sulagna.banerjee@med.miami.edu	Sharma, Nikita/AAQ-7308-2020; Kesh, Kousik/AAR-9458-2021; Sharma, Nikita/ABG-5376-2021	Sharma, Nikita/0000-0003-3528-1634; Garrido, Vanessa T/0000-0002-5014-1608; Gupta, Vineet Kumar/0000-0002-0307-9485; Ferrantella, Anthony/0000-0003-3252-4821	NIH [R01-CA184274, R01-CA170946, R01-CA124723]; Katherine and Robert Goodale foundation; Minneamrita Therapeutics LLC	NIH(United States Department of Health & Human ServicesNational Institutes of Health (NIH) - USA); Katherine and Robert Goodale foundation; Minneamrita Therapeutics LLC	The authors would like to acknowledge Oliver Umland at the Diabetes Research Intstitute, University of Miami, for his support with flow cytometry. The authors would also like to thank Govindi Samaranayake and Clara Trocolli in Priyamvada Rai's lab for help with construction of the tet-inducible GFAT1 clone. This study was funded by NIH grants R01-CA170946 and R01-CA124723 (to AS), NIH grant R01-C…	Ali A, 2017, MOL CELLS, V40, P476, DOI 10.14348/molcells.2017.2309; Ao Z, 2015, CANCER RES, V75, P4681, DOI 10.1158/0008-5472.CAN-15-1633; Apte MV, 1998, GUT, V43, P128, DOI 10.1136/gut.43.1.128; Asthana A, 2018, MOL CANCER THER, V17, P2226, DOI 10.1158/1535-7163.MCT-18-0426; Banerjee S, 2016, CLIN CANCER RES, V22, P415, DOI 10.1158/1078-0432.CCR-15-1155; Banerjee S, 2014, CLIN CANCER RES, V20, P…	74	60	61	12	44	AMER SOC CLINICAL INVESTIGATION INC	ANN ARBOR	2015 MANCHESTER RD, ANN ARBOR, MI 48104 USA	0021-9738	1558-8238		J CLIN INVEST	J. Clin. Invest.	JAN	2020	130	1
J	Zhang, Q; Li, J; Tan, XP; Zhao, Q				Zhang, Q.; Li, J.; Tan, X. P.; Zhao, Q.			Effects of ME3 on the proliferation, invasion and metastasis of pancreatic cancer cells through epithelial-mesenchymal transition	NEOPLASMA			English	Article						malic enzyme 3; epithelial-mesenchymal transition; TGF-beta/Smad2/3; pancreatic cancer	MALIC ENZYME; GLUCOSE-METABOLISM; MELANOMA; GROWTH	Malic enzyme 3 (ME3) aberrant expression contributes to the development of human malignancies. ME3 expression was higher in pancreatic cancer tissues than that in non-tumor tissues, and patients with higher ME3 levels had significantly shorter survival than those with lower levels analyzed by of Badea and TCGA databases. Further, the abilities of proliferation, migration and invasion in pancreati…	[Zhang, Q.; Zhao, Q.] Wuhan Univ, Zhongnan Hosp, Dept Gastroenterol, Wuhan, Hubei, Peoples R China; [Zhang, Q.; Li, J.; Tan, X. P.] Yangtze Univ, Hosp 1, Dept Gastroenterol, Jingzhou, Peoples R China; [Zhang, Q.] Yangtze Univ, Med Coll, Jingzhou, Peoples R China		Zhao, Q (通讯作者)，Wuhan Univ, Zhongnan Hosp, Dept Gastroenterol, Wuhan, Hubei, Peoples R China.	zqcn@qq.com						Annibaldi A, 2010, CURR OPIN CLIN NUTR, V13, P466, DOI 10.1097/MCO.0b013e32833a5577; Ansari D, 2016, FUTURE ONCOL, V12, P1929, DOI 10.2217/fon-2016-0010; Badea L, 2008, HEPATO-GASTROENTEROL, V55, P2016; Brault C, 2016, RECENT RESULTS CANC, V207, P1, DOI 10.1007/978-3-319-42118-6_1; Chakrabarti G, 2015, RADIAT ONCOL, V10, DOI 10.1186/s13014-015-0457-x; Chan AKC, 2016, WORLD J GASTROENTERO, V22, P3…	50	7	8	0	10	AEPRESS SRO	BRATISLAVA	BAJZOVA 7, BRATISLAVA, 821 08, SLOVAKIA	0028-2685	1338-4317		NEOPLASMA	Neoplasma		2019	66	6
J	Zhang, AM; Li, DM; Liu, YC; Li, J; Zhang, YJ; Zhang, CY				Zhang, Aisen; Li, Dameng; Liu, Yucheng; Li, Jing; Zhang, Yujing; Zhang, Chen-Yu			Islet beta cell: An endocrine cell secreting miRNAs	BIOCHEMICAL AND BIOPHYSICAL RESEARCH COMMUNICATIONS			English	Article						Pancreas islet; beta cell; Exosome; Secreted miRNA; Selective packaging; Diabetes	INSULIN-SECRETION; CIRCULATING MICRORNAS; GLUCOSE; MIR-375; EXPRESSION; MECHANISM; CANCER; METASTASIS; ARGININE; RNAS	The pancreas is an important endocrine organ. Pancreatic beta ((3) cells secrete insulin to regulate the metabolism of glucose and maintain the stability of blood glucose. MicroRNAs (miRNAs), small (20-25 nt) non-coding RNA molecules, function in target gene silencing through post-transcriptional patterns, and multiple miRNAs regulate insulin secretion, insulin signaling pathways in pancreatic 13…	[Zhang, Aisen; Li, Dameng; Liu, Yucheng; Li, Jing; Zhang, Yujing; Zhang, Chen-Yu] Nanjing Univ, Nanjing Adv Inst Life Sci, Jiangsu Engn Res Ctr MicroRNA Biol & Biotechnol, Sch Life Sci,State Key Lab Pharmaceut Biotechnol, Nanjing, Jiangsu, Peoples R China; [Zhang, Aisen] Nanjing Med Univ, Affiliated Hosp 1, Dept Gerontol, Nanjing, Jiangsu, Peoples R China		Zhang, YJ; Zhang, CY (通讯作者)，Nanjing Univ, Nanjing Adv Inst Life Sci, Jiangsu Engn Res Ctr MicroRNA Biol & Biotechnol, Sch Life Sci,State Key Lab Pharmaceut Biotechnol, Nanjing, Jiangsu, Peoples R China.	yjzhang@nju.edu.cn; cyzhang@nju.edu.cn			National Basic Research Program of China [2014CB 542300]	National Basic Research Program of China(National Basic Research Program of China)	This work was sponsored by the National Basic Research Program of China (Grant No. 2014CB 542300).	Avnit-Sagi T, 2009, PLOS ONE, V4, DOI 10.1371/journal.pone.0005033; Bartel DP, 2004, CELL, V116, P281, DOI 10.1016/S0092-8674(04)00045-5; Bonner C, 2013, DIABETOLOGIA, V56, P1743, DOI 10.1007/s00125-013-2939-4; Chang CW, 2012, NEUROSCI LETT, V531, P204, DOI 10.1016/j.neulet.2012.10.021; Chen X, 2008, CELL RES, V18, P997, DOI 10.1038/cr.2008.282; Chen X, 2012, TRENDS CELL BIOL, V22, P125, DOI 10.1…	29	18	18	1	11	ACADEMIC PRESS INC ELSEVIER SCIENCE	SAN DIEGO	525 B ST, STE 1900, SAN DIEGO, CA 92101-4495 USA	0006-291X	1090-2104		BIOCHEM BIOPH RES CO	Biochem. Biophys. Res. Commun.	JAN 8	2018	495	2
J	Inoue, M; Yamamoto, S; Kurahashi, N; Iwasaki, M; Sasazuki, S; Tsugane, S				Inoue, Manami; Yamamoto, Seiichiro; Kurahashi, Norie; Iwasaki, Motoki; Sasazuki, Shizuka; Tsugane, Shoichiro		Japan Public Hlth Ctr Based Prospe	Daily total physical activity level and total cancer risk in men and women: Results from a large-scale population-based cohort study in Japan	AMERICAN JOURNAL OF EPIDEMIOLOGY			English	Article						cohort studies; exercise; Japan; neoplasms; physical fitness	BODY-MASS-INDEX; POSTMENOPAUSAL WOMEN; LEISURE-TIME; SEX-HORMONES; ALL-CAUSE; MORTALITY; EXERCISE; EPIDEMIOLOGY; PREVENTION; FITNESS	The impact of total physical activity level on cancer risk has not been fully clarified, particularly in non-Western, relatively lean populations. The authors prospectively examined the association between daily total physical activity (using a metabolic equivalents/day score) and subsequent cancer risk in the Japan Public Health Center-based Prospective Study. A total of 79,771 general-populatio…	[Inoue, Manami] Natl Canc Ctr, Res Ctr Canc Prevent & Screening, Epidemiol & Prevent Div, Chuo Ku, Tokyo 1040045, Japan; [Yamamoto, Seiichiro] Natl Canc Ctr, Canc Informat Serv, Tokyo 1040045, Japan; [Yamamoto, Seiichiro] Natl Canc Ctr, Surveillance Div, Ctr Canc Control & Informat Serv, Tokyo 1040045, Japan		Inoue, M (通讯作者)，Natl Canc Ctr, Res Ctr Canc Prevent & Screening, Epidemiol & Prevent Div, Chuo Ku, 5-1-1 Tsukiji, Tokyo 1040045, Japan.	mnminoue@gan2.res.ncc.go.jp	Tsugane, Shoichiro/A-2424-2015	Tsugane, Shoichiro/0000-0003-4105-2774				Ainsworth BE, 2000, MED SCI SPORT EXER, V32, pS498, DOI 10.1097/00005768-200009001-00009; ALBANES D, 1989, AM J PUBLIC HEALTH, V79, P744, DOI 10.2105/AJPH.79.6.744; [Anonymous], 2002, IARC HDB CANC PREV, V6; ARRAIZ GA, 1992, J CLIN EPIDEMIOL, V45, P419, DOI 10.1016/0895-4356(92)90043-M; Blair SN, 2001, MED SCI SPORT EXER, V33, pS379, DOI 10.1097/00005768-200105001-01549; Bugianesi E, 2002, GASTRO…	38	108	109	1	15	OXFORD UNIV PRESS INC	CARY	JOURNALS DEPT, 2001 EVANS RD, CARY, NC 27513 USA	0002-9262	1476-6256		AM J EPIDEMIOL	Am. J. Epidemiol.	AUG 15	2008	168	4
J	DelGiorno, KE; Chung, CY; Vavinskaya, V; Maurer, HC; Novak, SW; Lytle, NK; Ma, ZB; Giraddi, RR; Wang, DZ; Fang, LJ; Naeem, RF; Andrade, LR; Ali, WH; Tseng, H; Tsui, C; Gubbala, VB; Ridinger-Saison, M; Ohmoto, M; Erikson, GA; O'Connor, C; Shokhirev, MN; Hah, N; Urade, Y; Matsumoto, I; Kaech, SM; Singh, PK; Manor, U; Olive, KP; Wahl, GM				DelGiorno, Kathleen E.; Chung, Chi-Yeh; Vavinskaya, Vera; Maurer, H. Carlo; Novak, Sammy Weiser; Lytle, Nikki K.; Ma, Zhibo; Giraddi, Rajshekhar R.; Wang, Dezhen; Fang, Linjing; Naeem, Razia F.; Andrade, Leonardo R.; Ali, Wahida H.; Tseng, Hubert; Tsui, Crystal; Gubbala, Vikas B.; Ridinger-Saison, Maya; Ohmoto, Makoto; Erikson, Galina A.; O'Connor, Carolyn; Shokhirev, Maxim Nikolaievich; Hah, Nas…			Tuft Cells Inhibit Pancreatic Tumorigenesis in Mice by Producing Prostaglandin D-2	GASTROENTEROLOGY			English	Article						COX1; COX2; Eicosanoids; Inflammation	RNA-SEQ; TYPE-2 IMMUNITY; LIPID BODIES; BRUSH CELLS; D SYNTHASE; ACTIVATION; CYTOSCAPE; TRIGGERS; HISAT	BACKGROUND & AIMS: Development of pancreatic ductal adenocarcinoma (PDA) involves acinar to ductal metaplasia and genesis of tuft cells. It has been a challenge to study these rare cells because of the lack of animal models. We investigated the role of tuft cells in pancreatic tumorigenesis. METHODS: We performed studies with LSL-Kras(G12D/+);Ptf1a(Cre/+) mice (KC; develop pancreatic tumors), KC …	[DelGiorno, Kathleen E.; Chung, Chi-Yeh; Lytle, Nikki K.; Ma, Zhibo; Giraddi, Rajshekhar R.; Naeem, Razia F.; Ali, Wahida H.; Tsui, Crystal; Gubbala, Vikas B.; Ridinger-Saison, Maya; Wahl, Geoffrey M.] Salk Inst Biol Studies, Gene Express Lab, 10010 N Torrey Pines Rd, La Jolla, CA 92037 USA; [Vavinskaya, Vera] Univ Calif San Diego, Dept Pathol, San Diego, CA 92103 USA; [Maurer, H. Carlo; Olive, K…		DelGiorno, KE (通讯作者)，Vanderbilt Univ, Sch Med, 3150 MRBIII,465 21st Ave South, Nashville, TN 37232 USA.; Wahl, GM (通讯作者)，GEL W, 10010 N Torrey Pines Rd, La Jolla, CA 92037 USA.	kathleen.delgiorno@vanderbilt.edu; wahl@salk.edu	Wang, Dezhen/K-2489-2016; Ma, Zhibo/AFB-8680-2022; DelGiorno, Kathy/AAJ-9911-2021	Wang, Dezhen/0000-0003-3984-6946; Ma, Zhibo/0000-0002-5801-0354; DelGiorno, Kathleen/0000-0002-5749-8394; Hah, Nasun/0000-0003-1509-2799; Maurer, H. Carlo/0000-0002-2193-6014; Fang, Linjing/0000-0003-2232-2601	National Institutes of Health (NIH)/National Cancer Institute (NCI) [CCSG: P30 014195]; Chapman Foundation; Helmsley Charitable Trust; Waitt Foundation; Shared Instrumentation Grant [S10-OD023]; JSPS KAKENHI [16H01881]; NIH [R01 DC015491, R35 CA197687]; Monell Chemical Senses Center; NIH/NCI [1U54CA209997, R01CA163649, R01CA210439, R01CA216853, P50CA127297, P01CA217798, P30 CA036727]; Columbia/NY…	National Institutes of Health (NIH)/National Cancer Institute (NCI)(United States Department of Health & Human ServicesNational Institutes of Health (NIH) - USANIH National Cancer Institute (NCI)); Chapman Foundation; Helmsley Charitable Trust; Waitt Foundation; Shared Instrumentation Grant; JSPS KAKENHI(Ministry of Education, Culture, Sports, Science and Technology, Japan (MEXT)Japan Society for…	Salk Core Facilities are supported, in part, by the National Institutes of Health (NIH)/National Cancer Institute (NCI) CCSG: P30 014195. The Salk Next Generation Sequencing Core is additionally supported by the Chapman Foundation and the Helmsley Charitable Trust. The Salk Waitt Advanced Biophotonics Core Facility is additionally supported by the Waitt Foundation. The Flow Cytometry Core Facilit…	Ali WH, 2013, PLOS ONE, V8, DOI 10.1371/journal.pone.0055325; Anders S, 2015, BIOINFORMATICS, V31, P166, DOI 10.1093/bioinformatics/btu638; Bailey JM, 2014, GASTROENTEROLOGY, V146, P245, DOI 10.1053/j.gastro.2013.09.050; Bezencon C, 2008, J COMP NEUROL, V509, P514, DOI 10.1002/cne.21768; Bindea G, 2009, BIOINFORMATICS, V25, P1091, DOI 10.1093/bioinformatics/btp101; Bornstein C, 2018, NATURE, V559…	61	13	13	1	3	W B SAUNDERS CO-ELSEVIER INC	PHILADELPHIA	1600 JOHN F KENNEDY BOULEVARD, STE 1800, PHILADELPHIA, PA 19103-2899 USA	0016-5085	1528-0012		GASTROENTEROLOGY	Gastroenterology	NOV	2020	159	5
J	Yang, SH; Wang, XX; Contino, G; Liesa, M; Sahin, E; Ying, HQ; Bause, A; Li, YH; Stommel, JM; Dell'Antonio, G; Mautner, J; Tonon, G; Haigis, M; Shirihai, OS; Doglioni, C; Bardeesy, N; Kimmelman, AC				Yang, Shenghong; Wang, Xiaoxu; Contino, Gianmarco; Liesa, Marc; Sahin, Ergun; Ying, Haoqiang; Bause, Alexandra; Li, Yinghua; Stommel, Jayne M.; Dell'Antonio, Giacomo; Mautner, Josef; Tonon, Giovanni; Haigis, Marcia; Shirihai, Orian S.; Doglioni, Claudio; Bardeesy, Nabeel; Kimmelman, Alec C.			Pancreatic cancers require autophagy for tumor growth	GENES & DEVELOPMENT			English	Article						pancreatic cancer; autophagy; Kras; chloroquine; DNA damage; metabolism	CELL-DEATH; MOUSE MODEL; INHIBITION; DISEASE; ADENOCARCINOMA; TUMORIGENESIS; PROGRESSION; ELIMINATION; RESISTANCE; INDUCTION	Macroautophagy (autophagy) is a regulated catabolic pathway to degrade cellular organelles and macromolecules. The role of autophagy in cancer is complex and may differ depending on tumor type or context. Here we show that pancreatic cancers have a distinct dependence on autophagy. Pancreatic cancer primary tumors and cell lines show elevated autophagy under basal conditions. Genetic or pharmacol…	[Yang, Shenghong; Wang, Xiaoxu; Li, Yinghua; Kimmelman, Alec C.] Harvard Univ, Sch Med, Dana Farber Canc Inst, Div Genom Stabil & DNA Repair,Dept Radiat Oncol, Boston, MA 02115 USA; [Contino, Gianmarco; Bardeesy, Nabeel] Harvard Univ, Sch Med, Ctr Canc, Massachusetts Gen Hosp,Dept Med, Boston, MA 02114 USA; [Contino, Gianmarco] Univ Milan, European Inst Oncol, Div Gen Surg, I-20141 Milan, Italy; …		Kimmelman, AC (通讯作者)，Harvard Univ, Sch Med, Dana Farber Canc Inst, Div Genom Stabil & DNA Repair,Dept Radiat Oncol, Boston, MA 02115 USA.	alec_kimmelman@dfci.harvard.edu	Tonon, Giovanni/J-9804-2018; Ying, Haoqiang/AAK-4325-2020; Liesa, Marc/K-8590-2019; Stommel, Jayne M/M-3439-2017	Tonon, Giovanni/0000-0003-2973-5038; Liesa, Marc/0000-0002-5909-8570; DOGLIONI, Claudio/0000-0002-4969-5216; Contino, Gianmarco/0000-0001-5874-0405; Shirihai, Orian/0000-0002-9502-2661	Dana-Farber Cancer Institute; National Cancer Institute [5P50CA127003-03]; Kimmel Scholar Award; AACR-PanCAN; American-Italian Cancer Foundation; Fondazione Umberto Veronesi; Fundacion Ramon Areces; NATIONAL CANCER INSTITUTE [P01CA117969, ZIABC011403, P50CA127003] Funding Source: NIH RePORTER; NATIONAL INSTITUTE OF DIABETES AND DIGESTIVE AND KIDNEY DISEASES [R01DK035914, R01DK056690] Funding Sour…	Dana-Farber Cancer Institute; National Cancer Institute(United States Department of Health & Human ServicesNational Institutes of Health (NIH) - USANIH National Cancer Institute (NCI)); Kimmel Scholar Award; AACR-PanCAN; American-Italian Cancer Foundation; Fondazione Umberto Veronesi(Fondazione Umberto Veronesi); Fundacion Ramon Areces; NATIONAL CANCER INSTITUTE(United States Department of Health…	We thank Drs. Alan Wang and David Sabatini for critical reading of the manuscript. We thank Drs. Florian Muller, Dipanjan Chowdhury, Kwok Wong, Brian Alexander, and Ron DePinho for insightful discussion. We thank Dr. Xiao-Feng Zhu for shRNAs to ATG5 and Dr. Randall King for the GFP-53BP1 fusion protein. We thank Dr. Ming Tsao for the HPDE cells. We thank Dr. Andrew Thorburn for the Rab7 dominant-…	Amaravadi RK, 2007, J CLIN INVEST, V117, P326, DOI 10.1172/JCI28833; Bardeesy N, 2006, P NATL ACAD SCI USA, V103, P5947, DOI 10.1073/pnas.0601273103; Bellodi C, 2009, J CLIN INVEST, V119, P1109, DOI 10.1172/JCI35660; Ben-Josef E, 2008, INT J CLIN ONCOL, V13, P121, DOI 10.1007/s10147-007-0763-x; Bjorkoy G, 2009, METHOD ENZYMOL, V452, P181, DOI 10.1016/S0076-6879(08)03612-4; Brus C, 2010, J PANCREA…	53	977	1011	13	153	COLD SPRING HARBOR LAB PRESS, PUBLICATIONS DEPT	COLD SPRING HARBOR	1 BUNGTOWN RD, COLD SPRING HARBOR, NY 11724 USA	0890-9369			GENE DEV	Genes Dev.	APR 1	2011	25	7
J	Mao, JY; Teng, WP				Mao, Jinyuan; Teng, Weiping			The Relationship between Selenoprotein P and Glucose Metabolism in Experimental Studies	NUTRIENTS			English	Review						selenium; selenoprotein P; glucose metabolism; insulin; gene expression	PREVENTION TRIAL SELECT; SELENIUM SUPPLEMENTATION; INSULIN-RESISTANCE; CANCER PREVENTION; PROSTATE-CANCER; HEPATIC GLUCONEOGENESIS; SELENOCYSTEINE LYASE; TOENAIL SELENIUM; PLASMA SELENIUM; VITAMIN-E	Selenium is an essential trace element in the diet of mammals which is important for many physiological functions. However, a number of epidemiological studies have suggested that high selenium status is a possible risk factor for the development of type 2 diabetes, although they cannot distinguish between cause and effect. Selenoprotein P (Sepp1) is central to selenium homeostasis and widely exp…	[Mao, Jinyuan; Teng, Weiping] China Med Univ, Affiliated Hosp 1, Inst Endocrinol, Liaoning Prov Key Lab Endocrine Dis,Dept Endocrin, Shenyang 110001, Peoples R China		Teng, WP (通讯作者)，China Med Univ, Affiliated Hosp 1, Inst Endocrinol, Liaoning Prov Key Lab Endocrine Dis,Dept Endocrin, 155 North Nanjing St, Shenyang 110001, Peoples R China.	jinyuanmao@hotmail.com; twpendocrine@yahoo.com.cn			National Nature Science Foundation of China [81200571]	National Nature Science Foundation of China(National Natural Science Foundation of China (NSFC))	This work was supported by National Nature Science Foundation of China (Grant number: 81200571). We thank Margaret P. Rayman for editing the English.	Akbaraly TN, 2010, NUTR METAB, V7, DOI 10.1186/1743-7075-7-21; AKESSON B, 1994, BBA-PROTEIN STRUCT M, V1204, P243, DOI 10.1016/0167-4838(94)90014-0; Angstwurm MWA, 2007, CRIT CARE MED, V35, P118, DOI 10.1097/01.CCM.0000251124.83436.0E; Bleys J, 2007, DIABETES CARE, V30, P829, DOI 10.2337/dc06-1726; Boitani C, 2008, ADV EXP MED BIOL, V636, P65, DOI 10.1007/978-0-387-09597-4_4; Burk RF, 2009, BBA-G…	57	38	40	1	19	MDPI AG	BASEL	POSTFACH, CH-4005 BASEL, SWITZERLAND	2072-6643			NUTRIENTS	Nutrients	JUN	2013	5	6
J	Sun, C; Rosendahl, AH; Andersson, R; Wu, DQ; Wang, XD				Sun, Chen; Rosendahl, Ann H.; Andersson, Roland; Wu, DeQuan; Wang, Xiangdong			The Role of Phosphatidylinositol 3-Kinase Signaling Pathways in Pancreatic Cancer	PANCREATOLOGY			English	Review						Pancreatic cancer; PI3K; Signaling pathway	NF-KAPPA-B; SST2 SOMATOSTATIN RECEPTOR; FATTY-ACID SYNTHASE; GROWTH-FACTOR; IN-VIVO; ANTITUMOR-ACTIVITY; INDUCED APOPTOSIS; C-MYC; DUCTAL ADENOCARCINOMA; CARCINOMA CELLS	Background: Pancreatic cancer is a highly malignant cancer and the fourth leading cause of cancer-related death. It is characterized by a rapid disease progression, a highly invasive tumor phenotype, and frequently resistance to chemotherapy. Despite significant advances in diagnosis, staging, and surgical management of the disease during the past decade, prognosis of pancreatic cancer is still d…	[Andersson, Roland] Skane Univ Hosp Lund, Dept Surg, SE-22185 Lund, Sweden; [Andersson, Roland] Lund Univ, Dept Surg, SE-22185 Lund, Sweden; [Wu, DeQuan] Second Affiliated Hosp, Harbin, Peoples R China; [Sun, Chen; Wu, DeQuan] Harbin Med Univ, Harbin, Peoples R China; [Wang, Xiangdong] Fudan Univ, Zhongshan Hosp Ctr Lab, Shanghai 200433, Peoples R China		Andersson, R (通讯作者)，Skane Univ Hosp Lund, Dept Surg, SE-22185 Lund, Sweden.	roland.andersson@med.lu.se	Wang, Xiangdong/AAF-9148-2020; Wang, Xiangdong/F-2913-2014					Agbunag C, 2004, CANCER RES, V64, P5659, DOI 10.1158/0008-5472.CAN-04-0807; Aikin R, 2004, ENDOCRINOLOGY, V145, P4522, DOI 10.1210/en.2004-0488; Asano T, 2005, CANCER RES, V65, P9164, DOI 10.1158/0008-5472.CAN-05-0779; Asano T, 2004, ONCOGENE, V23, P8571, DOI 10.1038/sj.onc.1207902; Bader AG, 2005, NAT REV CANCER, V5, P921, DOI 10.1038/nrc1753; Berna MJ, 2009, CELL SIGNAL, V21, P622, DOI 10.1016/…	96	6	8	2	5	ELSEVIER SCIENCE BV	AMSTERDAM	PO BOX 211, 1000 AE AMSTERDAM, NETHERLANDS	1424-3903	1424-3911		PANCREATOLOGY	Pancreatology		2011	11	2
J	Stocks, T; Van Hemelrijck, M; Manjer, J; Bjorge, T; Ulmer, H; Hallmans, G; Lindkvist, B; Selmer, R; Nagel, G; Tretli, S; Concin, H; Engeland, A; Jonsson, H; Stattin, P				Stocks, Tanja; Van Hemelrijck, Mieke; Manjer, Jonas; Bjorge, Tone; Ulmer, Hanno; Hallmans, Goeran; Lindkvist, Bjorn; Selmer, Randi; Nagel, Gabriele; Tretli, Steinar; Concin, Hans; Engeland, Anders; Jonsson, Hakan; Stattin, Par			Blood Pressure and Risk of Cancer Incidence and Mortality in the Metabolic Syndrome and Cancer Project	HYPERTENSION			English	Article						blood pressure; neoplasms; prospective studies; cohort studies; Cohort of Norway	HOSPITAL DISCHARGE RECORDS; ENDOTHELIAL GROWTH-FACTOR; BREAST-CANCER; REGRESSION DILUTION; ANTIHYPERTENSIVE THERAPY; DEATH CERTIFICATES; PROSTATE-CANCER; NORTH KARELIA; HYPERTENSION; COHORT	Observational studies have shown inconsistent results for the association between blood pressure and cancer risk. We investigated the association in 7 cohorts from Norway, Austria, and Sweden. In total, 577799 adults with a mean age of 44 years were followed for, on average, 12 years. Incident cancers were 22184 in men and 14744 in women, and cancer deaths were 8724 and 4525, respectively. Cox re…	[Stocks, Tanja; Stattin, Par] Umea Univ, Dept Surg & Perioperat Sci, S-90185 Umea, Sweden; [Hallmans, Goeran] Umea Univ, Dept Publ Hlth & Clin Med, S-90185 Umea, Sweden; [Jonsson, Hakan] Umea Univ, Dept Radiat Sci, S-90185 Umea, Sweden; [Stocks, Tanja] Copenhagen Univ Hosp, Inst Prevent Med, Copenhagen, Denmark; [Van Hemelrijck, Mieke] Kings Coll London, Sch Med, Div Canc Studies, Canc Epidemiol …		Stocks, T (通讯作者)，Umea Univ, Dept Surg & Perioperat Sci, S-90185 Umea, Sweden.	tanja.stocks@urologi.umu.se	vhmpp, aks/F-9756-2012; Ulmer, Hanno/S-6615-2019; Nagel, Gabriele/C-3635-2012; Engeland, Anders/AAG-7437-2021	Ulmer, Hanno/0000-0001-5911-1002; Nagel, Gabriele/0000-0001-6185-8535; Van Hemelrijck, Mieke/0000-0002-7317-0858; Lindkvist, Bjorn/0000-0001-7485-0006; Bjorge, Tone/0000-0002-9096-5257	World Cancer Research Fund [2007/09, 2010/247]	World Cancer Research Fund(World Cancer Research Fund International (WCRF))	This work was supported by the World Cancer Research Fund (grants 2007/09 and 2010/247).	1998, 1998, EUROPEAN SHORTLIST C; Afridi I, 2003, J HYPERTENS, V21, P1983, DOI 10.1097/01.hjh.0000084751-37215.d2; Andreotti G, 2010, CARCINOGENESIS, V31, P614, DOI 10.1093/carcin/bgp321; Barlow L, 2009, ACTA ONCOL, V48, P27, DOI 10.1080/02841860802247664; Batty GD, 2003, BRIT J CANCER, V89, P1243, DOI 10.1038/sj.bjc.6601255; Beebe-Dimmer JL, 2007, CANCER-AM CANCER SOC, V109, P875, DOI 10.1002/cn…	37	150	157	0	12	LIPPINCOTT WILLIAMS & WILKINS	PHILADELPHIA	TWO COMMERCE SQ, 2001 MARKET ST, PHILADELPHIA, PA 19103 USA	0194-911X	1524-4563		HYPERTENSION	Hypertension	APR	2012	59	4
J	Liang, SH; Li, X; Gao, C; Zhang, LX				Liang, Sanhong; Li, Xin; Gao, Chao; Zhang, Lexing			microRNA-based autophagy inhibition as targeted therapy in pancreatic cancer	BIOMEDICINE & PHARMACOTHERAPY			English	Review						Pancreatic cancer; PDAC; Autophagy inhibition; microRNA	REGULATE AUTOPHAGY; TUMOR-GROWTH; PROLIFERATION; PROGRESSION; COMPLEX; PHOSPHORYLATION; ASSOCIATION; BIOGENESIS; METABOLISM; INSIGHTS	Pancreatic cancer is a malignancy with extremely low five-year survival rate. Pancreatic tumors maintain a high basal level of autophagy for survival and progression. Autophagy dysfunction leads to tumor progression in pancreatic cancer patients. Clinical trials with autophagy inhibitors, including hydroxychloroquine and chlo-roquine, showed no significant therapeutic benefit as monotherapy. Inst…	[Liang, Sanhong; Li, Xin; Gao, Chao; Zhang, Lexing] Zhejiang Univ, Affiliated Hangzhou Peoples Hosp 1, Sch Med, Hangzhou 310006, Peoples R China		Zhang, LX (通讯作者)，Zhejiang Univ, Affiliated Hangzhou Peoples Hosp 1, Sch Med, Hangzhou 310006, Peoples R China.; Zhang, LX (通讯作者)，Zhejiang Univ, Sch Med, Affiliated Hangzhou Peoples Hosp 1, Dept Radiol, 261 Huansha Rd, Hangzhou 310006, Peoples R China.	Zhangythu@zju.edu.cn						Abada A, 2017, P NATL ACAD SCI USA, V114, P12749, DOI 10.1073/pnas.1705572114; Abrams MJ, 2016, THER ADV GASTROENTER, V9, P141, DOI 10.1177/1756283X15622601; Axe EL, 2008, J CELL BIOL, V182, P685, DOI 10.1083/jcb.200803137; Birgisdottir AB, 2013, J CELL SCI, V126, P3237, DOI 10.1242/jcs.126128; Bryant KL, 2019, NAT MED, V25, P628, DOI 10.1038/s41591-019-0368-8; Carlsson SR, 2015, J CELL SCI, V128…	78	3	3	6	11	ELSEVIER FRANCE-EDITIONS SCIENTIFIQUES MEDICALES ELSEVIER	ISSY-LES-MOULINEAUX	65 RUE CAMILLE DESMOULINS, CS50083, 92442 ISSY-LES-MOULINEAUX, FRANCE	0753-3322	1950-6007		BIOMED PHARMACOTHER	Biomed. Pharmacother.	DEC	2020	132
J	Chang, J; Schomer, D; Dragovich, T				Chang, John; Schomer, Donald; Dragovich, Tomislav			Anatomical, Physiological, and Molecular Imaging for Pancreatic Cancer: Current Clinical Use and Future Implications	BIOMED RESEARCH INTERNATIONAL			English	Review							APPARENT-DIFFUSION-COEFFICIENT; POSITRON-EMISSION-TOMOGRAPHY; CONTRAST-ENHANCED CT; DUCTAL ADENOCARCINOMA; CELL-DEATH; PET/CT; CARCINOMA; DIAGNOSIS; PHASE; MASS	Pancreatic adenocarcinoma is one of the deadliest human malignancies. Early detection is difficult and effective treatment is limited. Verifying the presence of micrometastatic dissemination and vessel invasion remains elusive, limiting radiological staging once this diagnosis is made. Diagnostic imaging provides independent tools to evaluate and characterize the biologic behavior of pancreatic c…	[Chang, John; Schomer, Donald] Banner MD Anderson Canc Ctr, Dept Radiol, Gilbert, AZ 85234 USA; [Dragovich, Tomislav] Banner MD Anderson Canc Ctr, Dept Oncol, Gilbert, AZ 85234 USA; [Dragovich, Tomislav] Univ Texas MD Anderson Canc Ctr, Dept GI Med Oncol, Houston, TX 77030 USA		Chang, J (通讯作者)，Banner MD Anderson Canc Ctr, Dept Radiol, Gilbert, AZ 85234 USA.	john.chang@bannerhealth.com		Dragovich, Tomislav/0000-0002-1569-2172				Aoki T, 2012, RADIOLOGY, V264, P590, DOI 10.1148/radiol.12111337; Attariwala R, 2013, J MAGN RESON IMAGING, V38, P253, DOI 10.1002/jmri.24285; Baker AF, 2013, INVEST NEW DRUG, V31, P631, DOI 10.1007/s10637-012-9846-2; Balachandran A, 2014, SURG ONCOL CLIN N AM, V23, P751, DOI 10.1016/j.soc.2014.07.002; Barwick T, 2009, NUCL MED COMMUN, V30, P908, DOI 10.1097/MNM.0b013e32832ee93b; Bipat S, 2005, J…	82	14	15	3	20	HINDAWI LTD	LONDON	ADAM HOUSE, 3RD FLR, 1 FITZROY SQ, LONDON, W1T 5HF, ENGLAND	2314-6133	2314-6141		BIOMED RES INT	Biomed Res. Int.		2015	2015
J	Zimmermann, C; Distler, M; Jentsch, C; Blum, S; Folprecht, G; Zophel, K; Polster, H; Troost, EGC; Abolmaali, N; Weitz, J; Baumann, M; Saeger, HD; Grutzmann, R				Zimmermann, Carolin; Distler, Marius; Jentsch, Christina; Blum, Sophia; Folprecht, Gunnar; Zoephel, Klaus; Polster, Heike; Troost, Esther G. C.; Abolmaali, Nasreddin; Weitz, Juergen; Baumann, Michael; Saeger, Hans-Detlev; Gruetzmann, Robert			Evaluation of response using FDG-PET/CT and diffusion weighted MRI after radiochemotherapy of pancreatic cancer: a non-randomized, monocentric phase II clinical trial-PaCa-DD-041 (Eudra-CT 2009-011968-11)	STRAHLENTHERAPIE UND ONKOLOGIE			English	Article						Neoadjuvant radio-; chemotherapy; Downstaging; Pancreas cancer; Pancreatic adenocarcinoma; PDAC; Surgery; Imaging	POSITRON-EMISSION-TOMOGRAPHY; ESOPHAGOGASTRIC JUNCTION; METABOLIC-RESPONSE; CHEMOTHERAPY; COEFFICIENT; ADENOCARCINOMA; DIAGNOSIS	Background Pancreatic cancer is a devastating disease with a 5-year survival rate of 20-25%. As approximately only 20% of patients diagnosed with pancreatic cancer are initially staged as resectable, it is necessary to evaluate new therapeutic approaches. Hence, neoadjuvant (radio)chemotherapy is a promising therapeutic option, especially in patients with a borderline resectable tumor. The aim of…	[Zimmermann, Carolin; Distler, Marius; Polster, Heike; Weitz, Juergen; Saeger, Hans-Detlev] Tech Univ Dresden, Dept Gen Thorac & Vasc Surg, Univ Hosp Carl Gustav Carus, D-01307 Dresden, Germany; [Zimmermann, Carolin; Distler, Marius; Jentsch, Christina; Folprecht, Gunnar; Troost, Esther G. C.; Weitz, Juergen; Baumann, Michael] German Canc Res Ctr, Natl Ctr Tumor Dis NCT, Partner Site Dresden, Hei…		Zimmermann, C (通讯作者)，Tech Univ Dresden, Dept Gen Thorac & Vasc Surg, Univ Hosp Carl Gustav Carus, D-01307 Dresden, Germany.; Zimmermann, C (通讯作者)，German Canc Res Ctr, Natl Ctr Tumor Dis NCT, Partner Site Dresden, Heidelberg, Germany.; Zimmermann, C (通讯作者)，Tech Univ Dresden, Fac Med, Dresden, Germany.; Zimmermann, C (通讯作者)，Tech Univ Dresden, Univ Hosp Carl Gustav Carus, Dresden, Germany.; Zimmerma…	carolin.zimmermann@uniklinikum-dresden.de	Abolmaali, Nasreddin/AFL-7713-2022; Blum, Sophia/I-8590-2019; Abolmaali, Nasreddin/AAG-7655-2022	Blum, Sophia/0000-0001-7096-5199; Baumann, Michael/0000-0002-9340-974X	Projekt DEAL	Projekt DEAL	Open Access funding provided by Projekt DEAL.	[Anonymous], 2009, NEOPLASIA, V11, P102, DOI 10.1593/neo.81328; [Anonymous], 2013, KREBS DEUTSCHL 2009; Bachmayer S, 2018, STRAHLENTHER ONKOL, V194, P627, DOI 10.1007/s00066-018-1281-7; Bang S, 2006, J CLIN GASTROENTEROL, V40, P923, DOI 10.1097/01.mcg.0000225672.68852.05; Barbaro B, 2012, INT J RADIAT ONCOL, V83, P594, DOI 10.1016/j.ijrobp.2011.07.017; Becker K, 2003, CANCER-AM CANCER SOC, V98, P…	31	13	13	0	0	SPRINGER HEIDELBERG	HEIDELBERG	TIERGARTENSTRASSE 17, D-69121 HEIDELBERG, GERMANY	0179-7158	1439-099X		STRAHLENTHER ONKOL	Strahlenther. Onkol.	JAN	2021	197	1
J	Ogoke, O; Maloy, M; Parashurama, N				Ogoke, Ogechi; Maloy, Mitchell; Parashurama, Natesh			The science and engineering of stem cell-derived organoids-examples from hepatic, biliary, and pancreatic tissues	BIOLOGICAL REVIEWS			English	Article						stem cells; organoids; hepatocytes; pancreatic islets; cholangiocytes; organoid imaging; organoid transplantation; modelling of organoids hepatic organoids | pancreatic organoids | biliary organoids | liver | biliary tract | pancreas	FUNCTIONAL HUMAN LIVER; HEPATOCYTE-LIKE CELLS; LONG-TERM EXPANSION; IN-VITRO; SELF-ORGANIZATION; PROGENITOR CELLS; SOLID STRESS; DIRECTED DIFFERENTIATION; COLORECTAL-CANCER; HUMAN FETAL	The field of organoid engineering promises to revolutionize medicine with wide-ranging applications of scientific, engineering, and clinical interest, including precision and personalized medicine, gene editing, drug development, disease modelling, cellular therapy, and human development. Organoids are a three-dimensional (3D) miniature representation of a target organ, are initiated with stem/pr…	[Ogoke, Ogechi; Maloy, Mitchell; Parashurama, Natesh] SUNY Buffalo, Dept Chem & Biol Engn, Buffalo, NY 14260 USA; [Parashurama, Natesh] SUNY Buffalo, Clin & Translat Res Ctr CTRC, Buffalo, NY 14260 USA; [Parashurama, Natesh] SUNY Buffalo, Dept Biomed Engn, Buffalo, NY 14260 USA		Parashurama, N (通讯作者)，SUNY Buffalo, Dept Chem & Biol Engn, Buffalo, NY 14260 USA.; Parashurama, N (通讯作者)，SUNY Buffalo, Clin & Translat Res Ctr CTRC, Buffalo, NY 14260 USA.; Parashurama, N (通讯作者)，SUNY Buffalo, Dept Biomed Engn, Buffalo, NY 14260 USA.	nateshp@buffalo.edu						Akbari S, 2019, STEM CELL REP, V13, P627, DOI 10.1016/j.stemcr.2019.08.007; Asai A, 2017, DEVELOPMENT, V144, P1056, DOI 10.1242/dev.142794; Augsornworawat P, 2019, ACTA BIOMATER, V97, P272, DOI [10.1016/j.actbio.2019.08.031, 10.1016/j.actbio.2019.08.03]; Baccarani U, 2005, TRANSPLANT P, V37, P2702, DOI 10.1016/j.transproceed.2005.06.027; Bhatia SN, 1998, BIOTECHNOL PROGR, V14, P378, DOI 10.1021/b…	165	6	6	11	27	WILEY	HOBOKEN	111 RIVER ST, HOBOKEN 07030-5774, NJ USA	1464-7931	1469-185X		BIOL REV	Biol. Rev.	FEB	2021	96	1
J	Magruder, JT; Elahi, D; Andersen, DK				Magruder, J. Trent; Elahi, Dariush; Andersen, Dana K.			Diabetes and Pancreatic Cancer Chicken or Egg?	PANCREAS			English	Review						diabetes; pancreatic cancer; hyperinsulinemia; metformin; type 3 diabetes mellitus (T3DM); pancreatic polypeptide (PP)	ABNORMAL GLUCOSE-METABOLISM; ISLET AMYLOID POLYPEPTIDE; POPULATION-BASED COHORT; PAST MEDICAL HISTORY; RISK-FACTORS; INSULIN-RESISTANCE; UNITED-STATES; HORMONE-SECRETION; BARIATRIC SURGERY; EARLY-DIAGNOSIS	Objectives: Although half of all patients with pancreatic cancer are diabetic at the time of diagnosis, it remains unclear whether the diabetes associated with pancreatic cancer is a cause or an effect of the malignancy. Methods: Epidemiologic studies were reviewed, the geographic prevalence of diabetes and the incidence of pancreatic cancer were examined, and clinical and laboratory studies were…	[Magruder, J. Trent; Elahi, Dariush; Andersen, Dana K.] Johns Hopkins Univ, Johns Hopkins Bayview Med Ctr, Sch Med, Dept Surg, Baltimore, MD 21224 USA; [Elahi, Dariush] Johns Hopkins Univ, Johns Hopkins Bayview Med Ctr, Sch Med, Dept Med, Baltimore, MD 21224 USA		Andersen, DK (通讯作者)，Johns Hopkins Univ, Johns Hopkins Bayview Med Ctr, Sch Med, Dept Surg, 4940 Eastern Ave, Baltimore, MD 21224 USA.	danakandersen@yahoo.com						*ACS, ACS STAT 2008; ADAMI HO, 1991, CANCER CAUSE CONTROL, V2, P307, DOI 10.1007/BF00051670; Adams TD, 2009, OBESITY, V17, P796, DOI 10.1038/oby.2008.610; AHREN B, 1993, RES EXP MED, V193, P21, DOI 10.1007/BF02576207; Alessi DR, 2006, ANNU REV BIOCHEM, V75, P137, DOI 10.1146/annurev.biochem.75.103004.142702; Andersen DK, 2007, PANCREAS, V35, P1, DOI 10.1097/mpa.0b013e31805d01b0; [Anonymous], 2007…	122	96	101	0	16	LIPPINCOTT WILLIAMS & WILKINS	PHILADELPHIA	TWO COMMERCE SQ, 2001 MARKET ST, PHILADELPHIA, PA 19103 USA	0885-3177	1536-4828		PANCREAS	Pancreas	APR	2011	40	3
J	Wang, YY; Qin, C; Yang, G; Zhao, BB; Wang, WB				Wang, Yuanyang; Qin, Cheng; Yang, Gang; Zhao, Bangbo; Wang, Weibin			The role of autophagy in pancreatic cancer progression	BIOCHIMICA ET BIOPHYSICA ACTA-REVIEWS ON CANCER			English	Review						Pancreatic cancer; Autophagy; Epithelial-mesenchymal transition; Glucose metabolism; Immunotherapy; Chemoresistance	EPITHELIAL-MESENCHYMAL TRANSITION; DUCTAL ADENOCARCINOMA; HEPATOCELLULAR-CARCINOMA; GEMCITABINE RESISTANCE; COLORECTAL-CANCER; STELLATE CELLS; GROWTH; INHIBITION; INVASION; SURVIVAL	Patients with pancreatic cancer have an abysmal survival rate. The poor prognosis of pancreatic cancer is due to the difficulty of making an early diagnosis, high rate of metastasis, and frequent chemoresistance. In recent years, as a self-regulatory procedure within cells, the effect and mechanism of autophagy have been explored. Dysregulated autophagy serves as a double-edged sword in cancer de…	[Wang, Yuanyang; Qin, Cheng; Yang, Gang; Zhao, Bangbo; Wang, Weibin] Chinese Acad Med Sci, Peking Union Med Coll, Peking Union Med Coll Hosp, Dept Gen Surg,State Key Lab Complex Severe & Rare, Beijing 100730, Peoples R China		Wang, WB (通讯作者)，Chinese Acad Med Sci, Peking Union Med Coll, Peking Union Med Coll Hosp, Dept Gen Surg,State Key Lab Complex Severe & Rare, Beijing 100730, Peoples R China.	pumc_wangyuanyang@student.pumc.edu.cn; wwb_xh@163.com			National Natural Science Foundation of China [81773215]; Chinese Academy of Medical Sciences [2019XK320002]	National Natural Science Foundation of China(National Natural Science Foundation of China (NSFC)); Chinese Academy of Medical Sciences	WWB received support from the National Natural Science Foundation of China (No.81773215) and the Chinese Academy of Medical Sciences (No.2019XK320002).	Amrutkar M, 2017, CANCERS, V9, DOI 10.3390/cancers9110157; Nieto MA, 2016, CELL, V166, P21, DOI 10.1016/j.cell.2016.06.028; ASHFORD TP, 1962, J CELL BIOL, V12, P198, DOI 10.1083/jcb.12.1.198; Bigelsen S, 2018, CANCER MANAG RES, V10, P2003, DOI 10.2147/CMAR.S161824; Blum R, 2014, CELL DEATH DIS, V5, DOI 10.1038/cddis.2014.38; Boone BA, 2015, ANN SURG ONCOL, V22, P4402, DOI 10.1245/s10434-015-4566-…	122	6	6	4	22	ELSEVIER	AMSTERDAM	RADARWEG 29, 1043 NX AMSTERDAM, NETHERLANDS	0304-419X	1879-2561		BBA-REV CANCER	Biochim. Biophys. Acta-Rev. Cancer	DEC	2021	1876	2
J	Luo, Y; Yang, ZL; Li, DQ; Liu, ZR; Yang, LP; Zou, Q; Yuan, Y				Luo, Yuan; Yang, Zhulin; Li, Daiqiang; Liu, Ziru; Yang, Leping; Zou, Qiong; Yuan, Yuan			LDHB and FABP4 are Associated With Progression and Poor Prognosis of Pancreatic Ductal Adenocarcinomas	APPLIED IMMUNOHISTOCHEMISTRY & MOLECULAR MORPHOLOGY			English	Article						pancreatic ductal adenocarcinoma; chronic pancreatitis; pancreatic intraepithelial neoplasia; FABP4; LDHB; immunohistochemistry	LACTATE-DEHYDROGENASE-B; BINDING PROTEIN 4; CANCER STATISTICS; EXPRESSION; IDENTIFICATION; MITOCHONDRIAL; BIOMARKERS; BLADDER; MARKER; GROWTH	Pancreatic ductal adenocarcinoma (PDAC) is a fast-growth tumor with poor prognosis. The molecular events involving in the abnormal energy metabolism have been reported without being fully identified. This study investigated the expression of FABP4 and LDHB, 2 metabolism-associated molecules, in malignant and benign lesions of pancreas by immunohistochemical staining, and analyzed their clinical a…	[Luo, Yuan; Yang, Zhulin; Liu, Ziru; Yang, Leping] Cent South Univ, Xiangya Hosp 2, Res Lab Hepatobiliary Dis, 139 Renmin Rd, Changsha 410011, Hunan, Peoples R China; [Li, Daiqiang] Cent South Univ, Xiangya Hosp 2, Dept Pathol, Changsha, Hunan, Peoples R China; [Zou, Qiong; Yuan, Yuan] Cent South Univ, Xiangya Hosp 3, Dept Pathol, Changsha, Hunan, Peoples R China		Yang, ZL (通讯作者)，Cent South Univ, Xiangya Hosp 2, Res Lab Hepatobiliary Dis, 139 Renmin Rd, Changsha 410011, Hunan, Peoples R China.	wqw1624@163.com						Ayers SD, 2007, BIOCHEMISTRY-US, V46, P6744, DOI 10.1021/bi700047a; Boiteux G, 2009, INT J CANCER, V124, P1820, DOI 10.1002/ijc.24112; Brizel DM, 2001, INT J RADIAT ONCOL, V51, P349, DOI 10.1016/S0360-3016(01)01630-3; Cabre A, 2012, ATHEROSCLEROSIS, V222, P229, DOI 10.1016/j.atherosclerosis.2012.02.003; Cataltepe O, 2012, NEUROPATH APPL NEURO, V38, P400, DOI 10.1111/j.1365-2990.2011.01237.x; Chen…	32	10	11	1	6	LIPPINCOTT WILLIAMS & WILKINS	PHILADELPHIA	TWO COMMERCE SQ, 2001 MARKET ST, PHILADELPHIA, PA 19103 USA	1541-2016	1533-4058		APPL IMMUNOHISTO M M	Appl. Immunohistochem.	MAY-JUN	2017	25	5
J	Schludi, B; Moin, AM; Montemurro, C; Gurlo, T; Matveyenko, AV; Kirakossian, D; Dawson, DW; Dry, SM; Butler, PC; Butler, AE				Schludi, Belinda; Moin, Abu Saleh Md; Montemurro, Chiara; Gurlo, Tatyana; Matveyenko, Aleksey V.; Kirakossian, David; Dawson, David W.; Dry, Sarah M.; Butler, Peter C.; Butler, Alexandra E.			Islet inflammation and ductal proliferation may be linked to increased pancreatitis risk in type 2 diabetes	JCI INSIGHT			English	Article							BETA-CELL MASS; POPULATION-BASED COHORT; INCREASED APOPTOSIS; INSULIN-RESISTANCE; SERUM CXCL1; HIP RAT; CANCER; MELLITUS; RECEPTOR; GLANDS	Pancreatitis is more frequent in type 2 diabetes mellitus (T2DM), although the underlying cause is unknown. We tested the hypothesis that ongoing beta cell stress and apoptosis in T2DM induces ductal tree proliferation, particularly the pancreatic duct gland (PDG) compartment, and thus potentially obstructs exocrine outflow, a well-established cause of pancreatitis. PDG replication was increased …	[Schludi, Belinda; Moin, Abu Saleh Md; Montemurro, Chiara; Gurlo, Tatyana; Matveyenko, Aleksey V.; Kirakossian, David; Butler, Peter C.; Butler, Alexandra E.] Univ Calif Los Angeles, David Geffen Sch Med, Larry L Hillblom Islet Res Ctr, 900 Vet Ave,24-130 Warren Hall, Los Angeles, CA 90095 USA; [Dawson, David W.; Dry, Sarah M.] Univ Calif Los Angeles, David Geffen Sch Med, Dept Pathol & Lab Med, …		Butler, PC (通讯作者)，Univ Calif Los Angeles, David Geffen Sch Med, 900 Vet Ave,24-130 Warren Hall, Los Angeles, CA 90095 USA.	pbutler@mednet.ucla.edu	MOIN, ABU SALEH MD/AAY-2498-2021	butler, peter/0000-0002-2981-8979; montemurro, chiara/0000-0002-7070-2724; Moin, Abu/0000-0002-5342-2501	nPOD, a collaborative T1D research project - Juvenile Diabetes Research Foundation International; nPOD; NIH/NIDDK [DK077967]; Larry Hillblom Foundation [2014-D-001-NET]; Juvenile Diabetes Research Foundation; NATIONAL INSTITUTE OF DIABETES AND DIGESTIVE AND KIDNEY DISEASES [R01DK059579, R01DK077967] Funding Source: NIH RePORTER	nPOD, a collaborative T1D research project - Juvenile Diabetes Research Foundation International; nPOD; NIH/NIDDK(United States Department of Health & Human ServicesNational Institutes of Health (NIH) - USANIH National Institute of Diabetes & Digestive & Kidney Diseases (NIDDK)); Larry Hillblom Foundation; Juvenile Diabetes Research Foundation(Juvenile Diabetes Research Foundation); NATIONAL INST…	We appreciate the technical assistance of Bonnie Yeh and Rosibel Hernandez and the editorial assistance of Bonnie Lui, all from the Hillblom Islet Research Center at UCLA. We appreciate the services of the Translational Pathology Core Laboratory (TPCL) at UCLA for whole-slide scanning. This research was performed with the support of the nPOD, a collaborative T1D research project sponsored by the …	Atkinson LL, 2009, CAN J PHYSIOL PHARM, V87, P602, DOI [10.1139/y09-044, 10.1139/Y09-044]; Butler AE, 2010, DIABETOLOGIA, V53, P21, DOI 10.1007/s00125-009-1556-8; Butler AE, 2003, DIABETES, V52, P102, DOI 10.2337/diabetes.52.1.102; Butler AE, 2004, DIABETES, V53, P1509, DOI 10.2337/diabetes.53.6.1509; Campbell-Thompson ML, 2012, JOVE-J VIS EXP, DOI 10.3791/4039; Cui YF, 2012, ENDOCR-RELAT CANCER,…	50	11	12	0	4	AMER SOC CLINICAL INVESTIGATION INC	ANN ARBOR	2015 MANCHESTER RD, ANN ARBOR, MI 48104 USA	2379-3708			JCI INSIGHT	JCI Insight	JUL 6	2017	2	13
J	Stocks, T; Bjorge, T; Ulmer, H; Manjer, J; Haggstrom, C; Nagel, G; Engeland, A; Johansen, D; Hallmans, G; Selmer, R; Concin, H; Tretli, S; Jonsson, H; Stattin, P				Stocks, Tanja; Bjorge, Tone; Ulmer, Hanno; Manjer, Jonas; Haggstrom, Christel; Nagel, Gabriele; Engeland, Anders; Johansen, Dorthe; Hallmans, Goran; Selmer, Randi; Concin, Hans; Tretli, Steinar; Jonsson, Hakan; Stattin, Par			Metabolic risk score and cancer risk: pooled analysis of seven cohorts	INTERNATIONAL JOURNAL OF EPIDEMIOLOGY			English	Article						cohort studies; metabolic syndrome x; neoplasms		Background: There are few data on the joint influence of metabolic factors on risk of separate cancers. Methods: We analysed data on body mass index, blood pressure and plasma levels of glucose, total cholesterol and triglycerides from seven European cohorts comprising 564 596 men and women with a mean age of 44 years. We weighted those factors equally into a standardized metabolic risk score [MR…	[Stocks, Tanja; Haggstrom, Christel; Stattin, Par] Umea Univ, Dept Surg & Perioperat Sci, Urol & Androl, Umea, Sweden; [Stocks, Tanja] Lund Univ, Dept Clin Sci Malmo, Genet Epidemiol, Diabet & Cardiovasc Dis, Lund, Sweden; [Bjorge, Tone; Engeland, Anders] Univ Bergen, Dept Global Publ Hlth & Primary Care, Bergen, Norway; [Bjorge, Tone; Tretli, Steinar] Canc Registry Norway, Inst Populat Based Can…		Stocks, T (通讯作者)，Clin Res Ctr, Dept Clin Sci Malmo, Jan Waldenstroms Gata 35, S-20502 Malmo, Sweden.	tanja.stocks@med.lu.se	vhmpp, aks/F-9756-2012; Nagel, Gabriele/C-3635-2012; Ulmer, Hanno/S-6615-2019; Engeland, Anders/AAG-7437-2021	Nagel, Gabriele/0000-0001-6185-8535; Ulmer, Hanno/0000-0001-5911-1002; Bjorge, Tone/0000-0002-9096-5257	World Cancer Research Fund [2007/09]; Wereld Kanker Onderzoek Fonds NL [R2010/247]	World Cancer Research Fund(World Cancer Research Fund International (WCRF)); Wereld Kanker Onderzoek Fonds NL	This work was supported by the World Cancer Research Fund [Grant 2007/09] and the Wereld Kanker Onderzoek Fonds NL [Grant R2010/247].	Afridi I, 2003, J HYPERTENS, V21, P1983, DOI 10.1097/01.hjh.0000084751-37215.d2; Alberti KGMM, 2009, CIRCULATION, V120, P1640, DOI 10.1161/CIRCULATIONAHA.109.192644; Bjorge T, 2010, CANCER EPIDEM BIOMAR, V19, P1737, DOI 10.1158/1055-9965.EPI-10-0230; Bjorge T, 2010, AM J EPIDEMIOL, V171, P892, DOI 10.1093/aje/kwq006; Borena W, 2014, PLOS ONE, V9, DOI 10.1371/journal.pone.0089368; Borena W, 2012, …	36	74	78	2	22	OXFORD UNIV PRESS	OXFORD	GREAT CLARENDON ST, OXFORD OX2 6DP, ENGLAND	0300-5771	1464-3685		INT J EPIDEMIOL	Int. J. Epidemiol.	AUG	2015	44	4
J	Genovese, G; Carugo, A; Tepper, J; Robinson, FS; Li, LR; Svelto, M; Nezi, L; Corti, D; Minelli, R; Pettazzoni, P; Gutschner, T; Wu, CC; Seth, S; Akdemir, KC; Leo, E; Amin, S; Dal Molin, M; Ying, HQ; Kwong, LN; Colla, S; Takahashi, K; Ghosh, P; Giuliani, V; Muller, F; Dey, P; Jiang, S; Garvey, J; Liu, CG; Zhang, JH; Heffernan, TP; Toniatti, C; Fleming, JB; Goggins, MG; Wood, LD; Sgambato, A; Agaim…				Genovese, Giannicola; Carugo, Alessandro; Tepper, James; Robinson, Frederick Scott; Li, Liren; Svelto, Maria; Nezi, Luigi; Corti, Denise; Minelli, Rosalba; Pettazzoni, Piergiorgio; Gutschner, Tony; Wu, Chia-Chin; Seth, Sahil; Akdemir, Kadir Caner; Leo, Elisabetta; Amin, Samirkumar; Dal Molin, Marco; Ying, Haoqiang; Kwong, Lawrence N.; Colla, Simona; Takahashi, Koichi; Ghosh, Papia; Giuliani, Virg…			Synthetic vulnerabilities of mesenchymal subpopulations in pancreatic cancer	NATURE			English	Article							RNA INTERFERENCE; TUMOR XENOGRAFTS; GENE-EXPRESSION; PROTEIN-KINASE; CELL FATE; P53 LOSS; REVEALS; EMT; ADENOCARCINOMA; PROGRESSION	Malignant neoplasms evolve in response to changes in oncogenic signalling(1). Cancer cell plasticity in response to evolutionary pressures is fundamental to tumour progression and the development of therapeutic resistance(2,3). Here we determine the molecular and cellular mechanisms of cancer cell plasticity in a conditional oncogenic Kras mouse model of pancreatic ductal adenocarcinoma (PDAC), a…	[Genovese, Giannicola; Carugo, Alessandro; Tepper, James; Robinson, Frederick Scott; Li, Liren; Svelto, Maria; Nezi, Luigi; Corti, Denise; Minelli, Rosalba; Pettazzoni, Piergiorgio; Gutschner, Tony; Wu, Chia-Chin; Seth, Sahil; Akdemir, Kadir Caner; Amin, Samirkumar; Takahashi, Koichi; Viale, Andrea; Draetta, Giulio F.; Chin, Lynda] Univ Texas MD Anderson Canc Ctr, Dept Genom Med, Houston, TX 7703…		Genovese, G; Draetta, GF; Chin, L (通讯作者)，Univ Texas MD Anderson Canc Ctr, Dept Genom Med, Houston, TX 77030 USA.; Draetta, GF; Chin, L (通讯作者)，Univ Texas MD Anderson Canc Ctr, Inst Appl Canc Sci, Houston, TX 77030 USA.	ggenovese@mdanderson.org; gdraetta@mdanderson.org; lchin@mdanderson.org	Nezi, Luigi/AAB-1957-2019; Gutschner, Tony/I-3944-2019; Seth, Sahil/I-5809-2019; Amin, Samirkumar B/H-3184-2019; Ying, Haoqiang/AAK-4325-2020; Roberts, Charles/N-2541-2018; Wood, Laura/ABF-1531-2020; Wu, Chia-Chin/ABD-5516-2021	Nezi, Luigi/0000-0002-4670-7656; Gutschner, Tony/0000-0002-1722-3134; Seth, Sahil/0000-0003-4579-3959; Amin, Samirkumar B/0000-0002-3207-9505; Roberts, Charles/0000-0003-1135-1896; Wu, Chia-Chin/0000-0002-5208-6016; Colla, Simona/0000-0001-6583-8910; Muller, Florian/0000-0001-7568-2948; Robinson, Frederick/0000-0003-1188-0376; DePinho, Ronald/0000-0002-5625-577X; Carugo, Alessandro/0000-0001-5182…	High Resolution Electron Microscopy Facility at MDACC for TEM (Cancer Center Core Grant) [CA16672]; CPRIT [R1204]; NIH [5 U01 CA141508]; AACR [14-90-25]; Sheikh Ahmed Bin Zayed Al Nahyan Center for Pancreatic Cancer Grant; FIRC (Fondazione Italiana per la Ricerca sul Cancro) Fellowship; FIRC fellowship; NATIONAL CANCER INSTITUTE [P30CA016672, U01CA141508, P50CA062924, R00CA218891, K99CA218891] Fu…	High Resolution Electron Microscopy Facility at MDACC for TEM (Cancer Center Core Grant); CPRIT; NIH(United States Department of Health & Human ServicesNational Institutes of Health (NIH) - USA); AACR; Sheikh Ahmed Bin Zayed Al Nahyan Center for Pancreatic Cancer Grant; FIRC (Fondazione Italiana per la Ricerca sul Cancro) Fellowship(Fondazione AIRC per la ricerca sul cancro); FIRC fellowship(Fond…	We thank D. Spring, A. Futreal, P Jones, J. Marszalek, I. Watson, Y. Lissanu Deribe, K. Rai and J. Horner for discussions and suggestions We thank A. Petrocchi, E. Di Francesco, E. Paul and T lieu for providing reagents We wish to thank the members of the Chin, DePinho and Draetta labs for discussions and reagents; K. Dunner, Jr. and the High Resolution Electron Microscopy Facility at MDACC for T…	Agaimy A, 2015, MODERN PATHOL, V28, P248, DOI 10.1038/modpathol.2014.100; Agaimy A, 2014, ADV ANAT PATHOL, V21, P394, DOI 10.1097/PAP.0000000000000038; Agaimy A, 2014, AM J SURG PATHOL, V38, P910, DOI 10.1097/PAS.0000000000000173; Agbunag C, 2006, METHOD ENZYMOL, V407, P703, DOI 10.1016/S0076-6879(05)07055-2; Nieto MA, 2016, CELL, V166, P21, DOI 10.1016/j.cell.2016.06.028; Aparicio S, 2015, NAT R…	58	65	67	0	43	NATURE PUBLISHING GROUP	LONDON	MACMILLAN BUILDING, 4 CRINAN ST, LONDON N1 9XW, ENGLAND	0028-0836	1476-4687		NATURE	Nature	FEB 16	2017	542	7641
J	Mangge, H; Niedrist, T; Renner, W; Lyer, S; Alexiou, C; Haybaeck, J				Mangge, Harald; Niedrist, Tobias; Renner, Wilfried; Lyer, Stefan; Alexiou, Christoph; Haybaeck, Johannes			New Diagnostic and Therapeutic Aspects of Pancreatic Ductal Adenocarcinoma	CURRENT MEDICINAL CHEMISTRY			English	Review						Pancreatic ductal adenocarcinoma; new insights in stroma pdac cell interactions; neural remodelling aspects; immunological aspects; metabolic aspects; genetic aspects; nanomedical aspects	PAPILLARY MUCINOUS NEOPLASMS; CHAIN AMINO-ACIDS; EXTRACELLULAR VESICLES; ADJUVANT CHEMOTHERAPY; CANCER-THERAPY; EGF RECEPTOR; GEMCITABINE; KRAS; PROMOTES; RESECTION	Background: Pancreatic ductal adenocarcinoma (PDAC) is devastating. Because of its silent nature, the disease is often only diagnosed once it has reached an advanced, frequently inoperable stage. To date, we have no biomarkers that facilitate earlier diagnosis, leaving sufficient time for curative therapy that effectively lowers the very high mortality rate of this cancer entity. Because of this,…	[Mangge, Harald; Niedrist, Tobias; Renner, Wilfried] Med Univ Graz, Clin Inst, Med & Chem Lab Diag, Auenbruggerpl 30, A-8036 Graz, Austria; [Lyer, Stefan; Alexiou, Christoph] Friedrich Alexander Univ Erlangen Nurnberg, Univ Klinikum Erlangen, Else Kroner Fresenius Stiftungsprof, Dept Otorhinolaryngol Head & Neck Surg,SEON, Erlangen, Germany; [Haybaeck, Johannes] Otto von Guericke Univ, Dept Patho…		Mangge, H (通讯作者)，Med Univ Graz, Clin Inst, Med & Chem Lab Diag, Auenbruggerpl 30, A-8036 Graz, Austria.	harald.mangge@klinikum-graz.at		Alexiou, Christoph/0000-0003-2220-6790; Mangge, Harald/0000-0003-4067-247X				Adiseshaiah PP, 2016, NAT REV CLIN ONCOL, V13, P750, DOI 10.1038/nrclinonc.2016.119; [Anonymous], 2016, CANC DISCOV, V6, P802; Ardito CM, 2012, CANCER CELL, V22, P304, DOI 10.1016/j.ccr.2012.07.024; Babic A, 2016, CANCER RES, V76, P7160, DOI 10.1158/0008-5472.CAN-16-1699; Bailey P, 2016, NATURE, V531, P47, DOI 10.1038/nature16965; Beatty GL, 2011, SCIENCE, V331, P1612, DOI 10.1126/science.1198443…	82	12	13	2	10	BENTHAM SCIENCE PUBL LTD	SHARJAH	EXECUTIVE STE Y-2, PO BOX 7917, SAIF ZONE, 1200 BR SHARJAH, U ARAB EMIRATES	0929-8673	1875-533X		CURR MED CHEM	Curr. Med. Chem.		2017	24	28
J	Ji, SR; Qin, Y; Liang, C; Huang, R; Shi, S; Liu, J; Jin, KZ; Liang, DK; Xu, WY; Zhang, B; Liu, L; Liu, C; Xu, J; Ni, QX; Chiao, PJ; Li, M; Yu, XJ				Ji, Shunrong; Qin, Yi; Liang, Chen; Huang, Run; Shi, Si; Liu, Jiang; Jin, Kaizhou; Liang, Dingkong; Xu, Wenyan; Zhang, Bo; Liu, Liang; Liu, Chen; Xu, Jin; Ni, Quanxing; Chiao, Paul J.; Li, Min; Yu, Xianjun			FBW7 (F-box andWDRepeat Domain-Containing 7) Negatively Regulates Glucose Metabolism by Targeting the c-Myc/TXNIP (Thioredoxin-Binding Protein) Axis in Pancreatic Cancer	CLINICAL CANCER RESEARCH			English	Article							PHOSPHORYLATION-DEPENDENT DEGRADATION; TUMOR-SUPPRESSOR; F-18-FDG PET/CT; ONCOGENIC KRAS; CELL METABOLISM; MYC; HYPOXIA; GROWTH; CROSSROADS; PATHWAY	Purpose: FBW7 functions as a tumor suppressor by targeting oncoproteins for destruction. We previously reported that the oncogenic mutation of KRAS inhibits the tumor suppressor FBW7 via the Ras-Raf-MEK-ERK pathway, which facilitates the proliferation and survival of pancreatic cancer cells. However, the underlying mechanism by which FBW7 suppresses pancreatic cancer remains unexplored. Here, we …	[Ji, Shunrong; Qin, Yi; Liang, Chen; Shi, Si; Liu, Jiang; Jin, Kaizhou; Liang, Dingkong; Xu, Wenyan; Zhang, Bo; Liu, Liang; Liu, Chen; Xu, Jin; Ni, Quanxing; Yu, Xianjun] Fudan Univ, Dept Pancreat Surg, Shanghai Canc Ctr, Shanghai, Peoples R China; [Ji, Shunrong; Qin, Yi; Liang, Chen; Shi, Si; Liu, Jiang; Jin, Kaizhou; Liang, Dingkong; Xu, Wenyan; Zhang, Bo; Liu, Liang; Liu, Chen; Xu, Jin; Ni, Qu…		Yu, XJ (通讯作者)，Fudan Univ, Pancreat Canc Inst, 270 Dong An Rd, Shanghai 200032, Peoples R China.			yu, xianjun/0000-0002-6697-7143; Shi, Si/0000-0002-6652-0629; Liang, Chen/0000-0003-0578-7589	National Natural Science Foundation [81372651, 81201900, 81172276, 81101565]; Sino-German Center [GZ857]; Ph.D. Programs Foundation of Ministry of Education of China [20120071120104]; Program of Science and Technology Commission of Shanghai [13431900105, 13DZ1942802]; NATIONAL CANCER INSTITUTE [P30CA016672] Funding Source: NIH RePORTER	National Natural Science Foundation(National Natural Science Foundation of China (NSFC)); Sino-German Center; Ph.D. Programs Foundation of Ministry of Education of China(Ministry of Education, China); Program of Science and Technology Commission of Shanghai; NATIONAL CANCER INSTITUTE(United States Department of Health & Human ServicesNational Institutes of Health (NIH) - USANIH National Cancer In…	This work was supported by National Natural Science Foundation (81372651, 81201900, 81172276, and 81101565), Sino-German Center (GZ857), Ph.D. Programs Foundation of Ministry of Education of China (20120071120104), and Program of Science and Technology Commission of Shanghai (13431900105 and 13DZ1942802).	Accili D, 2004, CELL, V117, P421, DOI 10.1016/S0092-8674(04)00452-0; Arabi M, 2010, Q J NUCL MED MOL IM, V54, P500; Cairns RA, 2011, NAT REV CANCER, V11, P85, DOI 10.1038/nrc2981; Cannavino J, 2014, J PHYSIOL-LONDON, V592, P4575, DOI 10.1113/jphysiol.2014.275545; Cantor JR, 2012, CANCER DISCOV, V2, P881, DOI 10.1158/2159-8290.CD-12-0345; Cassavaugh JM, 2011, J CELL BIOCHEM, V112, P3882, DOI 10.10…	41	55	57	1	6	AMER ASSOC CANCER RESEARCH	PHILADELPHIA	615 CHESTNUT ST, 17TH FLOOR, PHILADELPHIA, PA 19106-4404 USA	1078-0432	1557-3265		CLIN CANCER RES	Clin. Cancer Res.	AUG 1	2016	22	15
J	Melvin, WS; Boros, LG; Muscarella, P; Brandes, JL; Johnson, JA; Fisher, WE; Schirmer, WJ; Ellison, EC				Melvin, WS; Boros, LG; Muscarella, P; Brandes, JL; Johnson, JA; Fisher, WE; Schirmer, WJ; Ellison, EC			Dehydroepiandrosterone-sulfate inhibits pancreatic carcinoma cell proliferation in vitro and in vivo	SURGERY			English	Article							LONG-TERM TREATMENT; BREAST-CANCER; GLUCOSE-METABOLISM; TUMOR-FORMATION; MICE; GLUCOSE-6-PHOSPHATE-DEHYDROGENASE; CARCINOGENESIS; LESIONS; SERUM; LUNG	Background. Dehydroepiandrosterone-sulfate (DHEA-S) is a potent inhibitor of glucose-6-phosphate dehydrogenase, the rate limiting enzyme of the hexose monophosphate shunt, a biochemical pathway that provides substrate for DNA synthesis in neoplastic tissue. DHEA-S has been shown to inhibit the growth of neoplasms arriving from human skin, lung, colon, and mammary tissue. This study evaluates the …			Melvin, WS (通讯作者)，OHIO STATE UNIV, COLL MED,DEPT SURG,DIV GEN SURG,N711 DOAN HALL, 410 W 10TH AVE, COLUMBUS, OH 43210 USA.		Muscarella, Peter/J-4165-2013	Muscarella, Peter/0000-0003-1448-5507				BARES R, 1994, RADIOLOGY, V192, P79, DOI 10.1148/radiology.192.1.8208970; BOCCUZZI G, 1993, ANTICANCER RES, V13, P2267; BORING CC, 1994, CA-CANCER J CLIN, V44, P7, DOI 10.3322/canjclin.44.1.7; BULBROOK RD, 1962, LANCET, V2, P1238; BULBROOK RD, 1971, LANCET, V2, P395; CARLSTROM K, 1988, MATURITAS, V10, P297, DOI 10.1016/0378-5122(88)90065-5; CHAYEN J, 1962, NATURE, V195, P714, DOI 10.1038/195714b0…	35	32	32	0	2	MOSBY-ELSEVIER	NEW YORK	360 PARK AVENUE SOUTH, NEW YORK, NY 10010-1710 USA	0039-6060			SURGERY	Surgery	APR	1997	121	4
J	Sun, WJ; Stevenson, JP; Gallagher, M; Giantonio, B; Algazy, K; Haller, D; Vaughn, D; Raskay, BJ; O'Dwyer, PJ				Sun, WJ; Stevenson, JP; Gallagher, M; Giantonio, B; Algazy, K; Haller, D; Vaughn, D; Raskay, BJ; O'Dwyer, PJ			A phase I trial of topotecan and gemcitabine administered weekly for 3 consecutive weeks to patients with advanced tumors	CANCER			English	Article						gemcitabine; topotecan; Phase I study; toxicity; combination chemotherapy	TOPOISOMERASE-I; CONTINUOUS-INFUSION; ANTITUMOR-ACTIVITY; CANCER; PANCREAS; LUNG; 2',2'-DIFLUORODEOXYCYTIDINE; ADENOCARCINOMA; INHIBITOR; OVARIAN	BACKGROUND. The complementary action of gemcitabine and topotecan on DNA metabolism suggested the potential for their use in combination chemotherapy. Gemcitabine, a synthetic cytidine analogue chain terminator, and topotecan, a topoisomerase-l inhibitor, have been reported to have broad antitumor activity and are approved for clinical use. METHODS. The cytotoxicity of the combination in various …	Univ Penn, Ctr Canc, MAB, Philadelphia, PA 19104 USA		O'Dwyer, PJ (通讯作者)，Univ Penn, Ctr Canc, MAB, 51 N 39 St, Philadelphia, PA 19104 USA.							Abbruzzese JL, 1996, SEMIN ONCOL, V23, P25; BAHADORI HR, 1998, P AM SOC CLIN ONCOL, V17, pA1837; BURRIS HA, 1992, J NATL CANCER I, V84, P1816, DOI 10.1093/jnci/84.23.1816; Burris HA, 1997, J CLIN ONCOL, V15, P2403, DOI 10.1200/JCO.1997.15.6.2403; CASPER ES, 1994, INVEST NEW DRUG, V12, P29, DOI 10.1007/BF00873232; Frasci G, 1999, ANN ONCOL, V10, P355, DOI 10.1023/A:1008301222560; Gatzemeier U, 199…	27	22	22	0	0	JOHN WILEY & SONS INC	NEW YORK	605 THIRD AVE, NEW YORK, NY 10158-0012 USA	0008-543X			CANCER	Cancer	JUL 15	2001	92	2
J	Niu, LZ; Li, JN; Zeng, JY; Fang, G; Zhou, L; Xu, KC; Zhang, K				Niu, Lizhi; Li, Jiannan; Zeng, Jianying; Fang, Gang; Zhou, Liang; Xu, Kecheng; Zhang, Kai			Percutaneous Irreversible Electroporation for Pancreatic VIPoma A Case Report	PANCREAS			English	Article						irreversible electroporation; vasoactive intestinal peptide tumor; pancreatic neoplasms; ablation; vasoactive intestinal peptide; watery diarrhea-hypokalemia-achlorhydria syndrome	ADENOCARCINOMA; CHALLENGES; MANAGEMENT; SAFETY; TUMORS	The purpose of this study was to investigate the safety and efficacy of irreversible electroporation (IRE) for the management of unresectable pancreatic vasoactive intestinal peptide tumor (VIPoma) in a 34-year-old male patient. The initial symptom was watery diarrhea, which could not be stopped by fasting. Laboratory tests revealed high vasoactive intestinal peptide (VIP) hormone levels, hypokal…	[Niu, Lizhi; Zeng, Jianying; Fang, Gang; Zhou, Liang; Xu, Kecheng] Jinan Univ, Sch Med, Fuda Canc Hosp, Guangzhou 510665, Guangdong, Peoples R China; [Li, Jiannan; Zhang, Kai] Jilin Univ, Hosp 2, Dept Gen Surg, 218 Ziqiang St, Changchun, Jilin, Peoples R China		Xu, KC (通讯作者)，Jinan Univ, Sch Med, Fuda Canc Hosp, Guangzhou 510665, Guangdong, Peoples R China.; Zhang, K (通讯作者)，Jilin Univ, Hosp 2, Dept Gen Surg, 218 Ziqiang St, Changchun, Jilin, Peoples R China.	xukc@vip.163.com; zhangkai0628@126.com	li, jn/ABH-3120-2021	Li, Jiannan/0000-0001-9744-7666	Tian He District Scientific and Technological Plan (Comprehensive Research of Pancreatic Cancer Irreversible Electroporation) [201504KW007]	Tian He District Scientific and Technological Plan (Comprehensive Research of Pancreatic Cancer Irreversible Electroporation)	This study was supported by the Tian He District Scientific and Technological Plan (Comprehensive Research of Pancreatic Cancer Irreversible Electroporation) (No. 201504KW007).	Abood GJ, 2009, SURG CLIN N AM, V89, P249, DOI 10.1016/j.suc.2008.10.001; Adam N, 2010, SINGAP MED J, V51, pE129; Golberg A, 2013, IEEE T BIO-MED ENG, V60, P707, DOI 10.1109/TBME.2013.2238672; Kluger MD, 2016, ANN SURG ONCOL, V23, P1736, DOI 10.1245/s10434-015-5034-x; Martin RCG, 2013, J GASTROINTEST SURG, V17, P1850, DOI 10.1007/s11605-013-2309-z; Martin RCG, 2015, ANN SURG, V262, P486, DOI 10.1…	12	5	5	0	8	LIPPINCOTT WILLIAMS & WILKINS	PHILADELPHIA	TWO COMMERCE SQ, 2001 MARKET ST, PHILADELPHIA, PA 19103 USA	0885-3177	1536-4828		PANCREAS	Pancreas	JAN	2017	46	1
J	Slotwinski, R; Lech, G; Slotwinska, SM				Slotwinski, Robert; Lech, Gustaw; Slotwinska, Sylwia Malgorzata			Molecular aspects of pancreatic cancer: focus on reprogrammed metabolism in a nutrient-deficient environment and potential therapeutic targets	CENTRAL EUROPEAN JOURNAL OF IMMUNOLOGY			English	Review						pancreatic carcinoma; reprogrammed metabolism; therapeutic targets	GLUTAMINE-METABOLISM; GEMCITABINE; TUMORS; CELLS; TRANSPORTER; METASTASIS; SUPPRESSES; SENESCENCE; PATHWAYS; SURVIVAL	Pancreatic ductal adenocarcinoma (PDAC) is still burdened with high mortality (5-year survival rate < 9%) due to late diagnosis, aggressiveness, and a lack of more effective treatment methods. Early diagnosis and new therapeutic approaches based on the reprogrammed metabolism of the tumor in a nutrient-deficient environment are expected to improve the future treatment of PDAC patients. Research r…	[Slotwinski, Robert] Med Univ Warsaw, Dept Immunol Biochem & Nutr, Warsaw, Poland; [Lech, Gustaw] Med Univ Warsaw, Dept Gen Gastroenterol & Oncol Surg, Warsaw, Poland; [Slotwinska, Sylwia Malgorzata] Med Univ Warsaw, Dept Oral Hyg, Warsaw, Poland		Slotwinski, R (通讯作者)，Med Univ Warsaw, Dept Immunol Biochem & Nutr, Warsaw, Poland.	robert_slotwinski@yahoo.com	Lech, Gustaw/B-9494-2012	Lech, Gustaw/0000-0002-3814-8874				Abrego J, 2017, CANCER LETT, V400, P37, DOI 10.1016/j.canlet.2017.04.029; Boira MA, 2020, BMC CANCER, V20, DOI 10.1186/s12885-020-07409-9; Aguirre Andrew J., 2018, Cancer Discovery, V8, P1096, DOI 10.1158/2159-8290.CD-18-0275; Airley RE, 2007, CHEMOTHERAPY, V53, P233, DOI 10.1159/000104457; Akinleye A, 2013, J HEMATOL ONCOL, V6, DOI 10.1186/1756-8722-6-88; Biancur DE, 2018, BBA-REV CANCER, V1870,…	66	0	0	0	0	TERMEDIA PUBLISHING HOUSE LTD	POZNAN	KLEEBERGA ST 2, POZNAN, 61-615, POLAND	1426-3912	1644-4124		CENT EUR J IMMUNOL	Central Eur. J. Immunol.		2021	46	2
J	Fisher, WE				Fisher, WE			Diabetes: Risk factor for the development of pancreatic cancer or manifestation of the disease?	WORLD JOURNAL OF SURGERY			English	Article							MEDICAL HISTORY; GLUCOSE-METABOLISM; SYRIAN-HAMSTERS; MELLITUS; STREPTOZOTOCIN; INSULIN; CARCINOMA; ALCOHOL; COFFEE; GROWTH	The objective of this study was to summarize the English-language literature that addresses diabetes mellitus as a potential risk factor for the development of pancreatic cancer. Studies exploring the relation between diabetes and pancreatic cancer published between 1970 and 1999 were identified from a MEDLINE search and are summarized. They showed that diabetes mellitus occurs more frequently in…	Baylor Coll Med, Surg Serv 112, Houston Vet Adm Med Ctr, Houston, TX 77030 USA		Fisher, WE (通讯作者)，Baylor Coll Med, Surg Serv 112, Houston Vet Adm Med Ctr, 2002 Holcombe Blvd, Houston, TX 77030 USA.							ABAD MD, 1990, INT J BIOL MARKER, V5, P31; ADAMI HO, 1991, CANCER CAUSE CONTROL, V2, P307, DOI 10.1007/BF00051670; BALKAU B, 1993, DIABETES METAB, V19, P458; BEAZLEY RM, 1981, CA-CANCER J CLIN, V31, P346, DOI 10.3322/canjclin.31.6.346; BELL ET, 1957, AM J PATHOL, V33, P499; BELL RH, 1983, J SURG ONCOL, V24, P258, DOI 10.1002/jso.2930240404; BELL RH, 1987, CANCER LETT, V34, P221, DOI 10.1016/0304-…	58	45	58	0	7	SPRINGER-VERLAG	NEW YORK	175 FIFTH AVE, NEW YORK, NY 10010 USA	0364-2313			WORLD J SURG	World J.Surg.	APR	2001	25	4
J	Scafoglio, C; Hirayama, BA; Kepe, V; Liu, J; Ghezzi, C; Satyamurthy, N; Moatamed, NA; Huang, JT; Koepsell, H; Barrio, JR; Wright, EM				Scafoglio, Claudio; Hirayama, Bruce A.; Kepe, Vladimir; Liu, Jie; Ghezzi, Chiara; Satyamurthy, Nagichettiar; Moatamed, Neda A.; Huang, Jiaoti; Koepsell, Hermann; Barrio, Jorge R.; Wright, Ernest M.			Functional expression of sodium-glucose transporters in cancer	PROCEEDINGS OF THE NATIONAL ACADEMY OF SCIENCES OF THE UNITED STATES OF AMERICA			English	Article						SGLT2; pancreatic cancer; prostate cancer; SGLT2-inhibitors	POSITRON-EMISSION-TOMOGRAPHY; PANCREATIC-CANCER; PROSTATE-CANCER; METABOLISM; CELLS; PET; GLYCOLYSIS; CARCINOMA; DIAGNOSIS; PATHWAYS	Glucose is a major metabolic substrate required for cancer cell survival and growth. It is mainly imported into cells by facilitated glucose transporters (GLUTs). Here we demonstrate the importance of another glucose import system, the sodium-dependent glucose transporters (SGLTs), in pancreatic and prostate adenocarcinomas, and investigate their role in cancer cell survival. Three experimental a…	[Scafoglio, Claudio; Kepe, Vladimir; Liu, Jie; Satyamurthy, Nagichettiar; Barrio, Jorge R.] Univ Calif Los Angeles, David Geffen Sch Med, Dept Mol & Med Pharmacol, Los Angeles, CA 90095 USA; [Hirayama, Bruce A.; Ghezzi, Chiara; Wright, Ernest M.] Univ Calif Los Angeles, David Geffen Sch Med, Dept Physiol, Los Angeles, CA 90095 USA; [Moatamed, Neda A.; Huang, Jiaoti] Univ Calif Los Angeles, David …		Barrio, JR (通讯作者)，Univ Calif Los Angeles, David Geffen Sch Med, Dept Mol & Med Pharmacol, Los Angeles, CA 90095 USA.	jbarrio@mednet.ucla.edu; ewright@mednet.ucla.edu	Ghezzi, Chiara/K-4729-2019	Moatamed, Neda/0000-0002-9986-8058; GHEZZI, Chiara/0000-0003-1635-8106; Scafoglio, Claudio/0000-0003-1188-8124; Huang, Jiaoti/0000-0003-1195-1998	UCLA Scholars in Oncologic Molecular Imaging (SOMI); National Institutes of Health [R25 CA098010, DK19567, DK077133]; Elizabeth and Thomas Plott Endowed Chair in Gerontology; UCLA Jonsson Comprehensive Cancer Center; NATIONAL CANCER INSTITUTE [P50CA092131, P30CA016042, R25CA098010] Funding Source: NIH RePORTER; NATIONAL INSTITUTE OF DIABETES AND DIGESTIVE AND KIDNEY DISEASES [R01DK019567, P30DK04…	UCLA Scholars in Oncologic Molecular Imaging (SOMI); National Institutes of Health(United States Department of Health & Human ServicesNational Institutes of Health (NIH) - USA); Elizabeth and Thomas Plott Endowed Chair in Gerontology; UCLA Jonsson Comprehensive Cancer Center; NATIONAL CANCER INSTITUTE(United States Department of Health & Human ServicesNational Institutes of Health (NIH) - USANIH …	We thank Drs. William McBride and Josephine Ratikan in Radiation Oncology for providing the NSG mice, training, and advice on establishing xenograft models, Ka Her for technical support, and Delia Adefuin for all her assistance in obtaining fresh tumor samples. We acknowledge Dr. Judy Gasson, Director of the UCLA Jonsson Comprehensive Cancer Center, and Dr. Sarah Dry, Director of the Center for P…	Bailey CJ, 2010, LANCET, V375, P2223, DOI 10.1016/S0140-6736(10)60407-2; Blessing A, 2012, J CANC SCI THER, V04, DOI [10.4172/1948- 5956.1000159, DOI 10.4172/1948-5956.1000159]; Boellaard R, 2009, J NUCL MED, V50, p11S, DOI 10.2967/jnumed.108.057182; Bouchelouche K, 2011, SEMIN NUCL MED, V41, P29, DOI 10.1053/j.semnuclmed.2010.08.005; Cairns RA, 2011, NAT REV CANCER, V11, P85, DOI 10.1038/nrc2981…	56	135	137	3	19	NATL ACAD SCIENCES	WASHINGTON	2101 CONSTITUTION AVE NW, WASHINGTON, DC 20418 USA	0027-8424			P NATL ACAD SCI USA	Proc. Natl. Acad. Sci. U. S. A.	JUL 28	2015	112	30
J	Li, GH; Gan, Y; Fan, YC; Wu, YF; Lin, HC; Song, YF; Cai, XJ; Yu, X; Pan, WH; Yao, M; Gu, JR; Tu, H				Li, Guohua; Gan, Yu; Fan, Yingchao; Wu, Yufeng; Lin, Hechun; Song, Yanfang; Cai, Xiaojin; Yu, Xiang; Pan, Weihong; Yao, Ming; Gu, Jianren; Tu, Hong			Enriched Environment Inhibits Mouse Pancreatic Cancer Growth and Down-regulates the Expression of Mitochondria-related Genes in Cancer Cells	SCIENTIFIC REPORTS			English	Article							NEURODEGENERATIVE DISEASES; PSYCHOSOCIAL FACTORS; STRESS RESPONSES; MICE; DYSFUNCTION; METABOLISM; CARCINOMA; WARBURG; ANXIETY; AXIS	Psycho-social stress has been suggested to influence the development of cancer, but it remains poorly defined with regard to pancreatic cancer, a lethal malignancy with few effective treatment modalities. In this study, we sought to investigate the impacts of enriched environment (EE) housing, a rodent model of "eustress'', on the growth of mouse pancreatic cancer, and to explore the potential un…	[Li, Guohua; Gan, Yu; Fan, Yingchao; Wu, Yufeng; Lin, Hechun; Song, Yanfang; Cai, Xiaojin; Yao, Ming; Gu, Jianren; Tu, Hong] Shanghai Jiao Tong Univ, Sch Med, Shanghai Canc Inst, State Key Lab Oncogenes & Related Genes,Renji Hos, Shanghai 200032, Peoples R China; [Yu, Xiang] Chinese Acad Sci, Inst Neurosci, Shanghai 200031, Peoples R China; [Yu, Xiang] Chinese Acad Sci, Shanghai Inst Biol Sci, St…		Tu, H (通讯作者)，Shanghai Jiao Tong Univ, Sch Med, Shanghai Canc Inst, State Key Lab Oncogenes & Related Genes,Renji Hos, 25 Ln 2200 Xietu Rd, Shanghai 200032, Peoples R China.	tuhong@shsci.org		Wu, Yufeng/0000-0003-0510-0388; Gan, Yu/0000-0002-5769-6809; Tu, Hong/0000-0002-8298-5207	Chinese State Key Laboratory of Oncogenes and Related Genes [91-11-02, 91-13-06]; National Natural Science Foundation of China [81201823]	Chinese State Key Laboratory of Oncogenes and Related Genes; National Natural Science Foundation of China(National Natural Science Foundation of China (NSFC))	This work was supported by grants from the Chinese State Key Laboratory of Oncogenes and Related Genes (91-11-02 to H.T.; 91-13-06 to Y.G.) and the Young Scientist Fund of National Natural Science Foundation of China (81201823 to Y.G.).	Adamec R, 2000, PHYSIOL BEHAV, V70, P67, DOI 10.1016/S0031-9384(00)00247-X; Al-Wadei HAN, 2012, PLOS ONE, V7, DOI 10.1371/journal.pone.0043376; Almhanna K, 2011, CURR TREAT OPTION ON, V12, P111, DOI 10.1007/s11864-011-0150-8; Baldini S, 2013, J NEUROSCI, V33, P11715, DOI 10.1523/JNEUROSCI.3541-12.2013; Barry C, 2012, P NATL ACAD SCI USA, V109, P17687, DOI 10.1073/pnas.1209918109; Benaroya-Milshte…	60	41	43	2	26	NATURE PUBLISHING GROUP	LONDON	MACMILLAN BUILDING, 4 CRINAN ST, LONDON N1 9XW, ENGLAND	2045-2322			SCI REP-UK	Sci Rep	JAN 19	2015	5
J	Min, ZY; Gao, JM; Yu, Y				Min, Zheying; Gao, Jiangman; Yu, Yang			The Roles of Mitochondrial SIRT4 in Cellular Metabolism	FRONTIERS IN ENDOCRINOLOGY			English	Review						SIRT4; mitochondrial; enzymatic activities; insulin secretion; fatty acid metabolism; tumor suppressor	TUMOR-SUPPRESSIVE ACTIVITY; FATTY-ACID OXIDATION; INSULIN-SECRETION; GENE-EXPRESSION; GLUTAMATE-DEHYDROGENASE; CALORIE RESTRICTION; SIRTUIN-4 SIRT4; MALONYL-COA; PROTEIN; CANCER	Sirtuins comprise a family of nicotinamide adenine dinucleotide (NAD(+))-dependent lysine deacylases that regulate the life span, aging, and metabolism. Seven sirtuin family members (SIRT1-7) have been identified in mammals, including humans. Despite the indispensable role of mitochondrial sirtuin 4 (SIRT4) in metabolic regulation, the primary enzymatic activity of SIRT4 remains enigmatic. SIRT4 …	[Min, Zheying; Gao, Jiangman; Yu, Yang] Peking Univ, Beijing Key Lab Reprod Endocrinol & Assisted Repr, Third Hosp, Beijing, Peoples R China; [Min, Zheying; Gao, Jiangman; Yu, Yang] Peking Univ, Key Lab Assisted Reprod, Minist Educ, Dept Obstet & Gynecol,Ctr Reprod Med,Third Hosp, Beijing, Peoples R China; [Min, Zheying] Peking Univ, Acad Adv Interdisciplinary Studies, Peking Tsinghua Ctr Life Sc…		Yu, Y (通讯作者)，Peking Univ, Beijing Key Lab Reprod Endocrinol & Assisted Repr, Third Hosp, Beijing, Peoples R China.; Yu, Y (通讯作者)，Peking Univ, Key Lab Assisted Reprod, Minist Educ, Dept Obstet & Gynecol,Ctr Reprod Med,Third Hosp, Beijing, Peoples R China.	yuyang5012@hotmail.com			National Key R&D Program of China [2016YFC1000601]; National Natural Science Funds for the general program [81571400, 81771580]	National Key R&D Program of China; National Natural Science Funds for the general program	This work was supported in part by the National Key R&D Program of China (2016YFC1000601) and the National Natural Science Funds for the general program (81571400, 81771580).	Acs Z, 2014, RESP PHYSIOL NEUROBI, V196, P33, DOI 10.1016/j.resp.2014.02.006; Ahuja N, 2007, J BIOL CHEM, V282, DOI 10.1074/jbc.M705488200; Anderson KA, 2017, CELL METAB, V25, P838, DOI 10.1016/j.cmet.2017.03.003; Argmann C, 2006, CELL, V126, P837, DOI 10.1016/j.cell.2006.08.031; Banks AS, 2011, CELL METAB, V14, P587, DOI 10.1016/j.cmet.2011.09.012; Boulange CL, 2013, J PROTEOME RES, V12, P1956, …	69	45	46	1	8	FRONTIERS MEDIA SA	LAUSANNE	AVENUE DU TRIBUNAL FEDERAL 34, LAUSANNE, CH-1015, SWITZERLAND	1664-2392			FRONT ENDOCRINOL	Front. Endocrinol.	JAN 7	2019	9
J	Permert, J; Larsson, J; Fruin, AB; Tatemoto, K; Herrington, MK; vonSchenck, H; Adrian, TE				Permert, J; Larsson, J; Fruin, AB; Tatemoto, K; Herrington, MK; vonSchenck, H; Adrian, TE			Islet hormone secretion in pancreatic cancer patients with diabetes	PANCREAS			English	Article						endocrine pancreatic function; exocrine pancreatic adenocarcinoma; hyperglycemic glucose clamp; islet hormones; subtotal pancreatectomy	PERIPHERAL INSULIN RESISTANCE; AMYLOID POLYPEPTIDE; GLUCOSE-METABOLISM; C-PEPTIDE; GLUCAGON; PLASMA; LANGERHANS; RELEASE; AMYLIN; CELL	The diabetes or impaired glucose tolerance that occurs in most patients with pancreatic cancer is characterized by profound insulin resistance. Recent evidence suggests that the diabetes may result from the presence of the tumor rather than being a predisposing factor to development of the malignancy. Some islet hormones have been shown to exhibit diabetogenic effects. To investigate the potentia…	CREIGHTON UNIV,SCH MED,DEPT BIOMED SCI,OMAHA,NE 68178; GUNMA UNIV,DEPT MOL PHYSIOL,GUNMA,JAPAN; LINKOPING UNIV,DEPT CLIN CHEM,LINKOPING,SWEDEN		Permert, J (通讯作者)，HUDDINGE UNIV HOSP,KAROLINSKA INST,DEPT SURG,K 53,S-14186 HUDDINGE,SWEDEN.		Adrian, Thomas E/D-8484-2012	Adrian, Thomas/0000-0002-5051-1111	NATIONAL CANCER INSTITUTE [R01CA044799] Funding Source: NIH RePORTER; NCI NIH HHS [CA-44799] Funding Source: Medline	NATIONAL CANCER INSTITUTE(United States Department of Health & Human ServicesNational Institutes of Health (NIH) - USANIH National Cancer Institute (NCI)); NCI NIH HHS(United States Department of Health & Human ServicesNational Institutes of Health (NIH) - USANIH National Cancer Institute (NCI))		ADRIAN TE, 1981, J CLIN ENDOCR METAB, V53, P675, DOI 10.1210/jcem-53-4-675; ADRIAN TE, 1986, NEW ENGL J MED, V315, P287, DOI 10.1056/NEJM198607313150504; ADRIAN TE, 1978, DIABETOLOGIA, V14, P413, DOI 10.1007/BF01228136; ADRIAN TE, 1976, GUT, V17, P940, DOI 10.1136/gut.17.12.940; AGUILARPARADA E, 1981, AM J MED SCI, V6, P415; BARNES AJ, 1975, LANCET, V2, P734; BARNES AJ, 1976, LANCET, V2, P219; BU…	34	40	44	0	4	LIPPINCOTT-RAVEN PUBL	PHILADELPHIA	227 EAST WASHINGTON SQ, PHILADELPHIA, PA 19106	0885-3177			PANCREAS	Pancreas	JUL	1997	15	1
J	Muscogiuri, G; Barrea, L; Campolo, F; Sbardella, E; Sciammarella, C; Tarsitano, MG; Bottiglieri, F; Colao, A; Faggiano, A				Muscogiuri, Giovanna; Barrea, Luigi; Campolo, Federica; Sbardella, Emilia; Sciammarella, Concetta; Tarsitano, Maria Grazia; Bottiglieri, Filomena; Colao, Annamaria; Faggiano, Antongiulio		NIKE	Ketogenic diet: a tool for the management of neuroendocrine neoplasms?	CRITICAL REVIEWS IN FOOD SCIENCE AND NUTRITION			English	Review						Cancer; ketogenic diet; neuroendocrine neoplasms; nutrition; obesity	METABOLICALLY SUPPORTED CHEMOTHERAPY; HYPERBARIC-OXYGEN THERAPY; MODIFIED ATKINS DIET; MEDITERRANEAN DIET; ANTIOXIDANT CAPACITY; OXIDATIVE STRESS; PROSTATE-CANCER; FEASIBILITY; ADHERENCE; OBESITY	Neuroendocrine neoplasms (NENs) are a heterogeneous group of neoplasms, whose incidence has rapidly increased in the last years. Nutrition plays an important role in their management; indeed, malnutrition negatively impacts on rates of complications, hospitalization, hospital stay, costs and mortality. Furthermore, it has been reported that a poor nutritional status could influence the outcome of…	[Muscogiuri, Giovanna; Barrea, Luigi; Bottiglieri, Filomena; Colao, Annamaria] Univ Federico II Napoli, Sez Endocrinol, Dipartimento Med Clin & Chirurg, Via Sergio Pansini 5, I-80131 Naples, Italy; [Muscogiuri, Giovanna; Barrea, Luigi; Colao, Annamaria] Univ Federico II Napoli, Dipartimento Med Clin & Chirurg, Ctr Italiano Cura & Benessere Paziente Obesita CI, Sez Endocrinol, Naples, Italy; [Camp…		Muscogiuri, G (通讯作者)，Univ Federico II Napoli, Sez Endocrinol, Dipartimento Med Clin & Chirurg, Via Sergio Pansini 5, I-80131 Naples, Italy.	giovanna.muscogiuri@gmail.com	Tarsitano, Maria Grazia/AAE-8227-2022; Barrea, Luigi/K-6551-2016	Barrea, Luigi/0000-0001-9054-456X	Italian Ministry of Education, University and Research (MIUR) [PRIN 2017Z3N3YC]	Italian Ministry of Education, University and Research (MIUR)(Ministry of Education, Universities and Research (MIUR))	This work was supported by the Italian Ministry of Education, University and Research (MIUR): PRIN 2017Z3N3YC	Abdel-Rahman O, 2014, TUMOR BIOL, V35, P10615, DOI 10.1007/s13277-014-2612-7; Allen BG, 2014, REDOX BIOL, V2, P963, DOI 10.1016/j.redox.2014.08.002; Altieri B, 2018, REV ENDOCR METAB DIS, V19, P159, DOI 10.1007/s11154-018-9466-z; Artzi M, 2017, J NEURO-ONCOL, V132, P267, DOI 10.1007/s11060-016-2364-x; BARREA L, 2020, CRIT REV FOOD SCI NU, V30, P1, DOI DOI 10.1080/10408398.2020.1714542; Barrea L, …	93	3	3	0	9	TAYLOR & FRANCIS INC	PHILADELPHIA	530 WALNUT STREET, STE 850, PHILADELPHIA, PA 19106 USA	1040-8398	1549-7852		CRIT REV FOOD SCI	Crit. Rev. Food Sci. Nutr.	FEB 21	2022	62	4
J	Ohnami, S; Sato, Y; Yoshimura, K; Ohnami, S; Sakamoto, H; Aoki, K; Ueno, H; Ikeda, M; Morizane, C; Shimada, K; Sakamoto, Y; Esaki, M; Saito, I; Hirose, H; Saito, D; Sugimura, H; Kosuge, T; Okusaka, T; Yoshida, T				Ohnami, Shumpei; Sato, Yasunori; Yoshimura, Kimio; Ohnami, Sumiko; Sakamoto, Hiromi; Aoki, Kazunori; Ueno, Hideki; Ikeda, Masafumi; Morizane, Chigusa; Shimada, Kazuaki; Sakamoto, Yoshihiro; Esaki, Minoru; Saito, Ikuo; Hirose, Hiroshi; Saito, Daizo; Sugimura, Haruhiko; Kosuge, Tomoo; Okusaka, Takuji; Yoshida, Teruhiko			His595Tyr polymorphism in the methionine synthase reductase (MTRR) gene is associated with pancreatic cancer risk	GASTROENTEROLOGY			English	Article							SINGLE NUCLEOTIDE POLYMORPHISMS; PLASMA HOMOCYSTEINE; COLORECTAL-CANCER; FOLATE; ADENOCARCINOMA; VITAMIN-B-6; EXPRESSION; HYPOMETHYLATION; HOMOCYSTINURIA; SURVIVAL	Background & Aims: This study attempts to elucidate a part of the genetic predisposition to the sporadic invasive ductal adenocarcinoma of the pancreas focusing on the genes implicated in the gene-environment interactions in carcinogenesis. Methods: First, 227 single nucleotide polymorphisms (SNps) of 46 genes were genotyped on 198 cases and 182 controls. The SNPs, which showed a significant asso…	[Ohnami, Shumpei; Sato, Yasunori; Yoshimura, Kimio; Ohnami, Sumiko; Sakamoto, Hiromi; Yoshida, Teruhiko] Natl Canc Ctr, Res Inst, Div Genet, Chuo Ku, Tokyo 1040045, Japan; [Aoki, Kazunori] Natl Canc Ctr, Res Inst, Sect Studies Host Immune Response, Tokyo 1040045, Japan; [Ueno, Hideki; Ikeda, Masafumi; Morizane, Chigusa; Okusaka, Takuji] Natl Canc Ctr, Hepatobiliary & Pancreat Oncol Div, Tokyo, Ja…		Yoshida, T (通讯作者)，Natl Canc Ctr, Res Inst, Div Genet, Chuo Ku, 5-1-1 Tsukiji, Tokyo 1040045, Japan.	tyoshida@ncc.go.jp	Morizane, Chigusa/AFV-4780-2022; Hirose, Hiroshi/F-8556-2014	Morizane, Chigusa/0000-0002-6560-7503;				Berrington de Gonzalez A, 2003, BRIT J CANCER, V89, P519, DOI 10.1038/sj.bjc.6601140; Chalitchagorn K, 2004, ONCOGENE, V23, P8841, DOI 10.1038/sj.onc.1208137; Duell EJ, 2006, CANCER EPIDEM BIOMAR, V15, P726, DOI 10.1158/1055-9965.EPI-05-0797; Duell EJ, 2002, CANCER RES, V62, P4630; Fallin D, 2000, AM J HUM GENET, V67, P947, DOI 10.1086/303069; Gabriel SB, 2002, SCIENCE, V296, P2225, DOI 10.1126/s…	43	17	18	0	4	W B SAUNDERS CO-ELSEVIER INC	PHILADELPHIA	1600 JOHN F KENNEDY BOULEVARD, STE 1800, PHILADELPHIA, PA 19103-2899 USA	0016-5085			GASTROENTEROLOGY	Gastroenterology	AUG	2008	135	2
J	Wang, WB; Pan, HH; Ren, FH; Chen, HX; Ren, P				Wang, Wenbin; Pan, Haihua; Ren, Feihua; Chen, Hongxia; Ren, Ping			Targeting ASCT2-mediated glutamine metabolism inhibits proliferation and promotes apoptosis of pancreatic cancer cells	BIOSCIENCE REPORTS			English	Article							CLINICOPATHOLOGICAL SIGNIFICANCE; TRANSPORTER ASCT2; GROWTH; EXPRESSION; LAT1; SUPPRESS; SURVIVAL	Some tumor cells have a high rate of glutamine uptake and exhibit glutamine addiction. Alanine-serine cysteine-preferring transporter 2 (ASCT2) is a major mediator of glutamine supply in many tumor cells, but the underlying effects and mechanisms of ASCT2 in pancreatic cancer (PC) are largely unknown. Our results show that ASCT2 expression is significantly higher in PC than in normal pancreatic d…	[Wang, Wenbin] Jianghan Univ, Wuhan Hosp 6, Wuhan, Hubei, Peoples R China; [Pan, Haihua; Chen, Hongxia] Hubei Univ Sci & Technol, Sch Pharm, Xianning, Hubei, Peoples R China; [Ren, Feihua] Guizhou Med Univ, Sch Publ Hlth, Guiyang, Guizhou, Peoples R China; [Ren, Ping] Wuhan Polytech Univ, Coll Med & Hlth Sci, Wuhan, Hubei, Peoples R China		Ren, P (通讯作者)，Wuhan Polytech Univ, Coll Med & Hlth Sci, Wuhan, Hubei, Peoples R China.	xnyrp27@hbust.edu.cn			National Natural Science Foundation of China [81502635]; Scientific Research start-up fund of the talents of introduction (training) of Wuhan Polytechnic University [2022RZ001]; Health and Family Planning Commission of Hubei Province of China [WJ2019M096]	National Natural Science Foundation of China(National Natural Science Foundation of China (NSFC)); Scientific Research start-up fund of the talents of introduction (training) of Wuhan Polytechnic University; Health and Family Planning Commission of Hubei Province of China	This work was supported by the National Natural Science Foundation of China [grant number 81502635 (to Ping Ren) ] , Scientific Research start-up fund of the talents of introduction (training) of Wuhan Polytechnic University [grant number 2022RZ001 (to Ping Ren) ] and the Health and Family Planning Commission of Hubei Province of China [grant number WJ2019M096 (to Wenbin Wang) ] .	[Anonymous], 2021, LANCET GASTROENTEROL, V6, P81, DOI [10.1016/S2468-1253(20)30397-6, 10.1016/S1470-2045(20)30749-X]; Bothwell PJ, 2018, INT J MOL SCI, V19, DOI 10.3390/ijms19072093; Coothankandaswamy V, 2016, BRIT J PHARMACOL, V173, P3292, DOI 10.1111/bph.13616; Daye D, 2012, SEMIN CELL DEV BIOL, V23, P362, DOI 10.1016/j.semcdb.2012.02.002; El-Zahaby SA, 2019, J CONTROL RELEASE, V293, P21, DOI 1…	29	0	0	4	4	PORTLAND PRESS LTD	LONDON	1ST FLR, 10 QUEEN STREET PLACE, LONDON, ENGLAND	0144-8463	1573-4935		BIOSCIENCE REP	Biosci. Rep.	MAR	2022	42	3
J	He, M; Qiao, ZX; Wang, YB; Kuai, QY; Li, CL; Wang, Y; Jiang, XW; Wang, XL; Li, WJ; He, M; Ren, SP; Yu, Q				He, Mu; Qiao, Zhixin; Wang, Yanbing; Kuai, Qiyuan; Li, Changlan; Wang, Yu; Jiang, Xingwei; Wang, Xuanlin; Li, Weijing; He, Min; Ren, Suping; Yu, Qun			Chidamide Inhibits Aerobic Metabolism to Induce Pancreatic Cancer Cell Growth Arrest by Promoting Mcl-1 Degradation	PLOS ONE			English	Article							HISTONE DEACETYLASE INHIBITOR; UBIQUITIN LIGASE; IN-VIVO; APOPTOSIS; GEMCITABINE; BIOLOGY	Pancreatic cancer is a fatal malignancy worldwide and urgently requires valid therapies. Previous research showed that the HDAC inhibitor chidamide is a promising anti-cancer agent in pancreatic cancer cell lines. In this study, we elucidate a probable underlying anticancer mechanism of chidamide involving the degradation of Mcl-1. Mcl-1 is frequently upregulated in human cancers, which has been …	[He, Mu; Wang, Yanbing; Kuai, Qiyuan; Li, Changlan; Wang, Yu; Jiang, Xingwei; Wang, Xuanlin; Li, Weijing; He, Min; Ren, Suping; Yu, Qun] Beijing Inst Transfus Med, Dept Blood Prod & Substitutes, Beijing, Peoples R China; [He, Mu] Shunyi Dist Ctr Dis Control & Prevent, Microbiol Lab, Beijing, Peoples R China; [Qiao, Zhixin] Capital Med Univ, Beijing Tongren Hosp, Med Res Ctr, Beijing, Peoples R Ch…		Ren, SP; Yu, Q (通讯作者)，Beijing Inst Transfus Med, Dept Blood Prod & Substitutes, Beijing, Peoples R China.	rensp12@yahoo.com; yugun1970@outlook.com	Ren, Suping/AAC-9167-2020		Program for the 12th Five-year Plan of China [AWS13J004]; National Key Research and Development Program of China [2016YFC1300600]; Beijing Natural Science Foundation of China [7162143]; Beijing Science and Technology Program of China [Z141100000214003]	Program for the 12th Five-year Plan of China; National Key Research and Development Program of China; Beijing Natural Science Foundation of China(Beijing Natural Science Foundation); Beijing Science and Technology Program of China	This project was supported by the Program for the 12th Five-year Plan of China (AWS13J004), the National Key Research and Development Program of China (2016YFC1300600), Beijing Natural Science Foundation of China (7162143), and Beijing Science and Technology Program of China (Z141100000214003).	Dong M, 2012, CANCER CHEMOTH PHARM, V69, P1413, DOI 10.1007/s00280-012-1847-5; Epping MT, 2009, INT J BIOCHEM CELL B, V41, P16, DOI 10.1016/j.biocel.2008.07.020; Gong K, 2012, BIOCHEM J, V443, P735, DOI 10.1042/BJ20111685; Gu RL, 2015, J CHROMATOGR B, V1000, P181, DOI 10.1016/j.jchromb.2015.07.001; Guppy M, 2002, BIOCHEM J, V364, P309, DOI 10.1042/bj3640309; Jiang WQ, 2011, MOL CELL, V43, P33, DO…	19	22	29	0	13	PUBLIC LIBRARY SCIENCE	SAN FRANCISCO	1160 BATTERY STREET, STE 100, SAN FRANCISCO, CA 94111 USA	1932-6203			PLOS ONE	PLoS One	NOV 22	2016	11	11
J	Dong, J; Gao, HL; Wang, WQ; Yu, XJ; Liu, L				Dong, Jia; Gao, He-Li; Wang, Wen-Quan; Yu, Xian-Jun; Liu, Liang			Bidirectional and dynamic interaction between the microbiota and therapeutic resistance in pancreatic cancer	BIOCHIMICA ET BIOPHYSICA ACTA-REVIEWS ON CANCER			English	Review						Pancreatic cancer; Microbiomes; Immunotherapy; Therapeutic resistance	IRINOTECAN-INDUCED DIARRHEA; GUT MICROBIOTA; INTESTINAL MICROBIOTA; HEPATITIS-B; TUMOR MICROENVIRONMENT; FECAL MICROBIOTA; IMMUNE; HEALTH; BACTERIA; RISK	Pancreatic ductal adenocarcinoma is one of the most lethal malignancies and is known for its high resistance and low response to treatment. Cancer treatments can reshape the microbiota and in turn, the microbiota influences the therapeutic efficacy by regulating immune response and metabolism. This crosstalk is bidirectional, heterogeneous, and dynamic. In this review, we elaborated on the intera…	[Dong, Jia; Gao, He-Li; Wang, Wen-Quan; Yu, Xian-Jun; Liu, Liang] Fudan Univ, Shanghai Canc Ctr, Dept Pancreat Surg, 270 Dong An Rd, Shanghai 200032, Peoples R China; [Dong, Jia; Gao, He-Li; Wang, Wen-Quan; Yu, Xian-Jun; Liu, Liang] Fudan Univ, Shanghai Med Coll, Dept Oncol, Shanghai, Peoples R China; [Dong, Jia; Gao, He-Li; Wang, Wen-Quan; Yu, Xian-Jun; Liu, Liang] Shanghai Pancreat Canc Inst, S…		Yu, XJ (通讯作者)，Fudan Univ, Shanghai Canc Ctr, Dept Pancreat Surg, 270 Dong An Rd, Shanghai 200032, Peoples R China.; Liu, L (通讯作者)，Fudan Univ, Shanghai Pancreat Canc Inst, Pancreat Canc Inst, Shanghai, Peoples R China.	yuxianjun@fudanpci.org; liuliang@fudanpci.org		Liu, Liang/0000-0002-7826-3877	National Science Foundation for Distinguished Young Scholars of China [81625016]; National Natural Science Foundation of China [81871941, 81872366, 81827807, 81802675, 81701630, 81702341]; Outstanding Academic Leader Program of the "Technological Innovation Action Plan" in Shanghai Science and Technology Commission [18XD1401200]; Scientific Innovation Project of Shanghai Education Committee [2019…	National Science Foundation for Distinguished Young Scholars of China(National Natural Science Foundation of China (NSFC)National Science Fund for Distinguished Young Scholars); National Natural Science Foundation of China(National Natural Science Foundation of China (NSFC)); Outstanding Academic Leader Program of the "Technological Innovation Action Plan" in Shanghai Science and Technology Commi…	This work was supported by grants from the National Science Foundation for Distinguished Young Scholars of China (81625016), the National Natural Science Foundation of China (81871941, 81872366, 81827807, 81802675, 81701630 and 81702341), the Outstanding Academic Leader Program of the "Technological Innovation Action Plan" in Shanghai Science and Technology Commission (18XD1401200), the Scientifi…	Abe SK, 2016, CANCER EPIDEM BIOMAR, V25, P555, DOI 10.1158/1055-9965.EPI-15-1115; Adolph TE, 2019, ANNU REV NUTR, V39, P249, DOI 10.1146/annurev-nutr-082018-124306; Andersson R, 2019, IMMUNOTHERAPY-UK, V11, P1435, DOI 10.2217/imt-2019-0164; Atarashi K, 2013, NATURE, V500, P232, DOI 10.1038/nature12331; Aykut B, 2019, NATURE, V574, P264, DOI 10.1038/s41586-019-1608-2; Badiyan SN, 2017, SURG ONCOL …	141	3	4	1	8	ELSEVIER	AMSTERDAM	RADARWEG 29, 1043 NX AMSTERDAM, NETHERLANDS	0304-419X	1879-2561		BBA-REV CANCER	Biochim. Biophys. Acta-Rev. Cancer	JAN	2021	1875	1
J	Rajagopal, MU; Bansal, S; Kaur, P; Jain, SK; Altadil, T; Hinzman, CP; Li, YX; Moulton, J; Singh, B; Bansal, S; Chauthe, SK; Singh, R; Banerjee, PP; Mapstone, M; Fiandaca, MS; Federoff, HJ; Unger, K; Smith, JP; Cheema, AK				Rajagopal, Meena U.; Bansal, Shivani; Kaur, Prabhjit; Jain, Shreyans K.; Altadil, Tatiana; Hinzman, Charles P.; Li, Yaoxiang; Moulton, Joanna; Singh, Baldev; Bansal, Sunil; Chauthe, Siddheshwar Kisan; Singh, Rajbir; Banerjee, Partha P.; Mapstone, Mark; Fiandaca, Massimo S.; Federoff, Howard J.; Unger, Keith; Smith, Jill P.; Cheema, Amrita K.			TGF beta Drives Metabolic Perturbations during Epithelial Mesenchymal Transition in Pancreatic Cancer: TGF beta Induced EMT in PDAC	CANCERS			English	Article						tumor microenvironment; pancreatic cancer; TGF beta; 9-cis retinoic acidPANC-1 cells; epithelial mesenchymal transition	AMINO-ACIDS; GROWTH; EXPRESSION; GLYCOSYLATION; PATHWAY; CHOLECYSTOKININ; ADENOCARCINOMA; METASTASIS; CHEMOTHERAPY; BETA/SMAD	Simple Summary Pancreatic cancer is an aggressive disease with most patients diagnosed at late stages resulting in poor outcomes. While it is known that pancreatic tumor cells undergo epithelial to mesenchymal transition, the metabolic alterations accompanying that transition are not characterized. This study leveraged a metabolomics approach to understand the small molecule and biochemical pertu…	[Rajagopal, Meena U.; Bansal, Shivani; Li, Yaoxiang; Moulton, Joanna; Singh, Baldev; Bansal, Sunil; Cheema, Amrita K.] Georgetown Univ Med Ctr, Dept Oncol, Washington, DC 20057 USA; [Kaur, Prabhjit; Singh, Rajbir] Khalsa Coll, Dept Bot, Amritsar 143002, Punjab, India; [Jain, Shreyans K.] Indian Inst Technol, Banaras Hindu Univ, Dept Pharmaceut Engn & Technol, Varanasi 221005, Uttar Pradesh, India…		Cheema, AK (通讯作者)，Georgetown Univ Med Ctr, Dept Oncol, Washington, DC 20057 USA.; Cheema, AK (通讯作者)，Georgetown Univ Med Ctr, Dept Biochem & Mol & Cellular Biol, Washington, DC 20057 USA.	sjain.phe@iitbhu.ac.in; altadill@ab-biotics.com; siddheshwarchauthe@gmail.com; mark.mapstone@uci.edu; kru2@georgetown.edu; jps261@georgetown.edu	Li, Yaoxiang/AAR-4497-2021; Chauthe, Siddheshwar Kisan/ADI-0104-2022; Bansal, Shivani/GMW-6043-2022	Li, Yaoxiang/0000-0001-9200-1016; Bansal, Shivani/0000-0002-5095-5687; Rajagopal, Meena/0000-0003-2778-1831; Bansal, Sunil/0000-0001-6066-7841				Aoyagi Y, 2004, BRIT J CANCER, V91, P1316, DOI 10.1038/sj.bjc.6602141; Avruch J, 2009, AM J PHYSIOL-ENDOC M, V296, pE592, DOI 10.1152/ajpendo.90645.2008; Byers S, 1996, ENDOCRINOLOGY, V137, P3265, DOI 10.1210/en.137.8.3265; Chacko BK, 2011, J BIOL CHEM, V286, P38738, DOI 10.1074/jbc.M111.247981; Craven KE, 2016, CANCER LETT, V381, P201, DOI 10.1016/j.canlet.2015.11.047; Dudas J, 2020, CELLS-BASEL…	60	0	0	1	2	MDPI	BASEL	ST ALBAN-ANLAGE 66, CH-4052 BASEL, SWITZERLAND		2072-6694		CANCERS	Cancers	DEC	2021	13	24
J	Ricicki, EM; Soglia, JR; Teitel, C; Kane, R; Kadlubar, F; Vouros, P				Ricicki, EM; Soglia, JR; Teitel, C; Kane, R; Kadlubar, F; Vouros, P			Detection and quantification of N-(deoxyguanosin-8-yl)-4-aminobiphenyl adducts in human pancreas tissue using capillary liquid chromatography-microelectrospray mass spectrometry	CHEMICAL RESEARCH IN TOXICOLOGY			English	Article							FORMED DNA-ADDUCTS; AROMATIC-AMINES; METABOLIC-ACTIVATION; 4-AMINOBIPHENYL-DNA ADDUCTS; BLADDER-CANCER; IN-VITRO; URINARY-BLADDER; HUMAN-LIVER; QUANTITATION; VIVO	Cigarette smoking has been associated with various cancers including bladder and pancreas. 4-Aminobiphenyl has been isolated as a constituent of cigarette smoke and has been established as a carcinogen in various animal models and humans. In rodents and humans, 4-aminobiphenyl is N-hydroxylated and forms adducts to DNA, the predominant one being N-(deoxyguanosin-8-yl)-4-aminobiphenyl (dG-CS-ABP).…	Northeastern Univ, Barnett Inst, Boston, MA 02115 USA; Northeastern Univ, Dept Chem & Chem Biol, Boston, MA 02115 USA; Natl Ctr Toxicol Res, Div Mol Epidemiol, Jefferson, AR 72079 USA; Thermo Elect Corp, San Jose, CA 95134 USA		Vouros, P (通讯作者)，Northeastern Univ, Barnett Inst, Boston, MA 02115 USA.	p.vouros@neu.edu			NATIONAL CANCER INSTITUTE [R01CA069390] Funding Source: NIH RePORTER; NCI NIH HHS [IROICA69390] Funding Source: Medline	NATIONAL CANCER INSTITUTE(United States Department of Health & Human ServicesNational Institutes of Health (NIH) - USANIH National Cancer Institute (NCI)); NCI NIH HHS(United States Department of Health & Human ServicesNational Institutes of Health (NIH) - USANIH National Cancer Institute (NCI))		Airoldi L, 2002, CARCINOGENESIS, V23, P861, DOI 10.1093/carcin/23.5.861; AMES BN, 1995, P NATL ACAD SCI USA, V92, P5258, DOI 10.1073/pnas.92.12.5258; Anderson KE, 1997, CARCINOGENESIS, V18, P1085, DOI 10.1093/carcin/18.5.1085; Andrews CL, 1999, J CHROMATOGR A, V856, P515, DOI 10.1016/S0021-9673(99)00779-7; Beland FA, 1999, CHEM RES TOXICOL, V12, P68, DOI 10.1021/tx980172y; BELAND FA, 1983, ENVIRO…	50	37	39	0	7	AMER CHEMICAL SOC	WASHINGTON	1155 16TH ST, NW, WASHINGTON, DC 20036 USA	0893-228X	1520-5010		CHEM RES TOXICOL	Chem. Res. Toxicol.	APR	2005	18	4
J	Fujimoto, T; Machida, T; Tanaka, Y; Tsunoda, T; Doi, K; Ota, T; Okamura, T; Kuroki, M; Shirasawa, S				Fujimoto, Takahiro; Machida, Takashi; Tanaka, Yoko; Tsunoda, Toshiyuki; Doi, Keiko; Ota, Takeharu; Okamura, Tadashi; Kuroki, Masahide; Shirasawa, Senji			KRAS-induced actin-interacting protein is required for the proper localization of inositol 1,4,5-trisphosphate receptor in the epithelial cells	BIOCHEMICAL AND BIOPHYSICAL RESEARCH COMMUNICATIONS			English	Article						Inositol 1,4,5-trisphosphate receptor; KRAS-induced actin-interacting protein; Protein-protein interaction; Endoplasmic reticulum; Epithelial cells	CA2+ RELEASE CHANNELS; EXPRESSION; WAVES; SIGNALS; INITIATION; SECRETION; ISOFORMS; TISSUES; TYPE-3; BRAIN	Three inositol 1,4,5-trisphosphate receptor (IP3R) subtypes are differentially expressed among tissues and function as the Ca2+ release channel on specialized endoplasmic reticulum (ER) membranes. The proper subcellular localization of IP3R is crucial for its proper function, but this molecular mechanism is unclear. KRAS-induced actin-interacting protein (KRAP) was originally identified as a canc…	[Fujimoto, Takahiro; Machida, Takashi; Tanaka, Yoko; Tsunoda, Toshiyuki; Doi, Keiko; Ota, Takeharu; Shirasawa, Senji] Fukuoka Univ, Dept Cell Biol, Fac Med, Jonan Ku, Fukuoka 8140180, Japan; [Fujimoto, Takahiro; Tsunoda, Toshiyuki; Kuroki, Masahide; Shirasawa, Senji] Fukuoka Univ, Cent Res Inst Adv Mol Med, Jonan Ku, Fukuoka 8140180, Japan; [Okamura, Tadashi] Natl Ctr Global Hlth & Med, Dept Infe…		Shirasawa, S (通讯作者)，Fukuoka Univ, Dept Cell Biol, Fac Med, Jonan Ku, 7-45-1 Nanakuma, Fukuoka 8140180, Japan.	sshirasa@fukuoka-u.ac.jp		Fujimoto, Takahiro/0000-0002-9975-7008	Ministry of Education, Culture, Sports, Science, and Technology; Japan Society for the Promotion of the Science; Clinical Research Foundation; Sumitomo Foundation	Ministry of Education, Culture, Sports, Science, and Technology(Ministry of Education, Culture, Sports, Science and Technology, Japan (MEXT)); Japan Society for the Promotion of the Science(Ministry of Education, Culture, Sports, Science and Technology, Japan (MEXT)Japan Society for the Promotion of Science); Clinical Research Foundation; Sumitomo Foundation	This work was supported in part by a Grant-in-Aid for the FCAM from the Ministry of Education, Culture, Sports, Science, and Technology, a Grant-in-Aid for Scientific Research from the Japan Society for the Promotion of the Science, a Grant-in-Aid from the Clinical Research Foundation, and a Grant-in-Aid from the Sumitomo Foundation. We thank Professor Jun-ichi Miyazaki at Osaka University, Japan…	Ashby MC, 2002, J CELL BIOL, V158, P283, DOI 10.1083/jcb.200112025; Berridge MJ, 2000, NAT REV MOL CELL BIO, V1, P11, DOI 10.1038/35036035; Berridge MJ, 2002, CELL CALCIUM, V32, P235, DOI 10.1016/S0143416002001823; Bezprozvanny I, 2005, CELL CALCIUM, V38, P261, DOI 10.1016/j.ceca.2005.06.030; BUSH KT, 1994, J BIOL CHEM, V269, P23694; Foskett JK, 2007, PHYSIOL REV, V87, P593, DOI 10.1152/physrev.0…	32	14	14	0	6	ACADEMIC PRESS INC ELSEVIER SCIENCE	SAN DIEGO	525 B ST, STE 1900, SAN DIEGO, CA 92101-4495 USA	0006-291X	1090-2104		BIOCHEM BIOPH RES CO	Biochem. Biophys. Res. Commun.	APR 8	2011	407	2
J	Song, ZW; Feng, C; Lu, YL; Lin, Y; Dong, CY				Song, Zhiwang; Feng, Chan; Lu, Yonglin; Lin, Yun; Dong, Chunyan			PHGDH is an independent prognosis marker and contributes cell proliferation, migration and invasion in human pancreatic cancer	GENE			English	Article						Pancreatic cancer; Phosphoglycerate dehydrogenase (PHGDH); Proliferation; Prognosis	PHOSPHOGLYCERATE DEHYDROGENASE; HIGH EXPRESSION; POOR-PROGNOSIS; GASTRIC-CANCER; METABOLISM; ADENOCARCINOMA; METASTASIS; STATISTICS; CARCINOMA	Purpose: To investigate the expression, clinical significance, biological function, and the potential mechanism of PHGDH in pancreatic cancer. Methods: The expression of PHGDH in human pancreatic cancer tissues and corresponding adjacent normal tissues were analyzed through immunohistochemistry staining. Simultaneously, the association between the PHGDH expression and the clinicopathological para…	[Song, Zhiwang; Feng, Chan; Lu, Yonglin; Lin, Yun; Dong, Chunyan] Tongji Univ, Sch Med, Shanghai East Hosp, Dept Oncol, 150 Jimo Rd, Shanghai 200120, Peoples R China		Lin, Y; Dong, CY (通讯作者)，Tongji Univ, Sch Med, Shanghai East Hosp, Dept Oncol, 150 Jimo Rd, Shanghai 200120, Peoples R China.	ylin96@sina.com; cydong_tongji@sina.com		Song, Zhiwang/0000-0001-9342-9612	National Nature Science Foundation of China [81573008]; Fund of Pudong Health Bureau of Shanghai [PWRd2014-01]	National Nature Science Foundation of China(National Natural Science Foundation of China (NSFC)); Fund of Pudong Health Bureau of Shanghai	This research was supported in part by the National Nature Science Foundation of China (81573008), and the Fund of Pudong Health Bureau of Shanghai (PWRd2014-01)	Han SL, 2015, CANCER LETT, V366, P61, DOI 10.1016/j.canlet.2015.06.004; He TL, 2015, MED ONCOL, V32, DOI 10.1007/s12032-015-0633-8; Heinemann V, 2012, CANCER TREAT REV, V38, P843, DOI 10.1016/j.ctrv.2011.12.004; Jia XQ, 2016, TRANSL ONCOL, V9, P191, DOI 10.1016/j.tranon.2016.03.006; Kamisawa T, 2016, LANCET, V388, P73, DOI 10.1016/S0140-6736(16)00141-0; Li CS, 2016, GENE, V587, P42, DOI 10.1016/j…	28	43	45	2	33	ELSEVIER SCIENCE BV	AMSTERDAM	PO BOX 211, 1000 AE AMSTERDAM, NETHERLANDS	0378-1119	1879-0038		GENE	Gene	FEB 5	2018	642
J	Yoo, MY; Yoon, YS; Suh, MS; Cho, JY; Han, HS; Lee, WW				Yoo, Min Young; Yoon, Yoo-Seok; Suh, Min Seok; Cho, Jai Young; Han, Ho-Seong; Lee, Won Woo			Prognosis prediction of pancreatic cancer after curative intent surgery using imaging parameters derived from F-18 fluorodeoxyglucose positron emission tomography/computed tomography	MEDICINE			English	Article						F-18 fluorodeoxyglucose positron emission tomography; computed tomography; pancreatic cancer; prognosis; texture analysis	PORTAL-VEIN RESECTION; CELL LUNG-CANCER; GLUCOSE-LEVELS; FDG UPTAKE; PET; CARCINOMA; SURVIVAL; SUVMAX; VOLUME	Imaging parameters including metabolic or textural parameters during F-18 fluorodeoxyglucose (FDG) positron emission tomography/computed tomography (PET/CT) are being used for evaluation of malignancy. However, their utility for prognosis prediction has not been thoroughly investigated. Here, we evaluated the prognosis prediction ability of imaging parameters from preoperative FDGPET/CT in operab…	[Yoo, Min Young] Chungbuk Natl Univ Hosp, Dept Nucl Med, Cheongju, South Korea; [Yoon, Yoo-Seok; Cho, Jai Young; Han, Ho-Seong] Seoul Natl Univ, Bundang Hosp, Coll Med, Dept Surg, Seongnam, South Korea; [Suh, Min Seok] Seoul Natl Univ Hosp, Dept Nucl Med, Seoul, South Korea; [Lee, Won Woo] Seoul Natl Univ, Bundang Hosp, Coll Med, Dept Nucl Med, Seongnam, South Korea; [Lee, Won Woo] Seoul Natl Uni…		Lee, WW (通讯作者)，Seoul Natl Univ, Bundang Hosp, Coll Med, Dept Nucl Med, 82,Gumi Ro 173 Beon Gil, Seongnam Si 463707, Gyeonggi Do, South Korea.	wwlee@snu.ac.kr						Andersen DK, 2013, CURR OPIN ENDOCRINOL, V20, P81, DOI 10.1097/MED.0b013e32835eddd3; Chang JS, 2014, INT J RADIAT ONCOL, V90, P126, DOI 10.1016/j.ijrobp.2014.05.030; Chang KJ, 2015, NUCL MED MOLEC IMAG, V49, P33, DOI 10.1007/s13139-014-0301-5; Choi HJ, 2014, YONSEI MED J, V55, P1498, DOI 10.3349/ymj.2014.55.6.1498; Cook GJR, 2013, J NUCL MED, V54, P19, DOI 10.2967/jnumed.112.107375; Diederichs CG…	40	2	2	0	2	LIPPINCOTT WILLIAMS & WILKINS	PHILADELPHIA	TWO COMMERCE SQ, 2001 MARKET ST, PHILADELPHIA, PA 19103 USA	0025-7974	1536-5964		MEDICINE	Medicine (Baltimore)	AUG 28	2020	99	35
J	Wang, C; Lin, TT; Wang, XR; Yu, ZC; Zhuge, XL; Cui, WJ; Wang, MM; Wang, ZQ; Guo, CG; Chen, X				Wang, Cheng; Lin, Tingting; Wang, Xinru; Yu, Zhicheng; Zhuge, Xiaoling; Cui, Wenjing; Wang, Miaomiao; Wang, Zhongqiu; Guo, Chuangen; Chen, Xiao			Low high-density lipoprotein cholesterol levels are associated with malignant intraductal papillary mucinous neoplasms: A multicenter study	LIPIDS IN HEALTH AND DISEASE			English	Article						lipids; HDL-cholesterol; intraductal papillary mucinous neoplasms; pancreas; malignancy; invasive carcinoma; branch duct	SERUM-LIPIDS; CANCER; RISK; MANAGEMENT; IDENTIFICATION; METABOLISM; MECHANISMS; ENDOCRINE; CONSENSUS; HDL	Background Intraductal papillary mucinous neoplasms (IPMNs) can potentially undergo malignant transformation. Studies have shown that high-density lipoprotein cholesterol (HDL-c) was associated with the risk of cancer. In this study, the association between HDL-c and the incidence of malignancy in IPMNs was investigated. Materials and methods 226 patients with histologically proven IPMNs who unde…	[Wang, Cheng] Nanjing Univ, Nanjing Drum Tower Hosp, Med Sch, Affiliated Hosp,Dept Radiol, 321 Zhongshan Rd, Nanjing 210008, Peoples R China; [Lin, Tingting; Wang, Xinru; Yu, Zhicheng; Cui, Wenjing; Wang, Miaomiao; Wang, Zhongqiu; Chen, Xiao] Nanjing Univ Chinese Med, Dept Radiol, Affiliated Hosp, 155 Hanzhong Rd, Nanjing 210029, Peoples R China; [Zhuge, Xiaoling] Zhejiang Univ, Affiliated Hosp 1…		Chen, X (通讯作者)，Nanjing Univ Chinese Med, Dept Radiol, Affiliated Hosp, 155 Hanzhong Rd, Nanjing 210029, Peoples R China.; Guo, CG (通讯作者)，Zhejiang Univ, Affiliated Hosp 1, Coll Med, Dept Radiol, 79 Qingchun Rd, Hangzhou 310003, Zhejiang, Peoples R China.	hzhzlguocg@zju.edu.cn; chxwin@163.com			Zhejiang Provincial Natural Science Foundation [LY18H180004]; Zhejiang Medical Science and Technology Project [2017KY331]	Zhejiang Provincial Natural Science Foundation(Natural Science Foundation of Zhejiang Province); Zhejiang Medical Science and Technology Project	This study was funded by Zhejiang Provincial Natural Science Foundation (LY18H180004) and Zhejiang Medical Science and Technology Project (2017KY331).	Ahn J, 2009, CANCER EPIDEM BIOMAR, V18, P2814, DOI 10.1158/1055-9965.EPI-08-1248; Andreotti G, 2008, INT J CANCER, V122, P2322, DOI 10.1002/ijc.23307; Bacchetti T, 2019, SEMIN CANCER BIOL, V56, P72, DOI 10.1016/j.semcancer.2017.11.013; Escola-Gil JC, 2014, EXPERT OPIN DRUG DIS, V9, P119, DOI 10.1517/17460441.2014.871257; Chandler PD, 2016, AM J CLIN NUTR, V103, P1397, DOI 10.3945/ajcn.115.124321;…	34	1	1	0	1	BMC	LONDON	CAMPUS, 4 CRINAN ST, LONDON N1 9XW, ENGLAND		1476-511X		LIPIDS HEALTH DIS	Lipids Health Dis.	AUG 28	2021	20	1
J	Samnick, S; Schaefer, A; Siebert, S; Richter, S; Vollmar, B; Kirsch, CM				Samnick, S; Schaefer, A; Siebert, S; Richter, S; Vollmar, B; Kirsch, CM			Preparation and investigation of tumor affinity, uptake kinetic and transport mechanism of iodine-123-labelled amino acid derivatives in human pancreatic carcinoma and glioblastoma cells	NUCLEAR MEDICINE AND BIOLOGY			English	Article						[I-123]iodinated amino acids; amino acid transport; pancreas carcinoma; glioma imaging	POSITRON EMISSION TOMOGRAPHY; F-18 FLUORODEOXYGLUCOSE PET; BRAIN-TUMORS; METABOLISM; TYROSINE; GLIOMAS; RECEPTOR; PEPTIDES; ANALOGS; CANCER	In developing radioiodinated agents for pancreatic and brain tumor imaging by single photon emission tomography (SPET), we prepared p-amino-3-[I-123]iodo-1-phenylalanine (IAPA), p-[I-123]iodo-1-phenylalanine (IPA), L-8-[I-123]iodo-1,2,3,4-tetrahydro-7-hydroxyisoquinoline- 3-carboxylic acid (ITIC) and L-3-[I-123]iodo-alpha -methyl-tyrosine (IMT) in radiochemical yields up to 95%, and we investigat…	Univ Saarland, Ctr Hosp, Inst Clin & Expt Surg, Dept Nucl Med, D-66421 Homburg, Germany		Samnick, S (通讯作者)，Univ Saarland, Ctr Hosp, Inst Clin & Expt Surg, Dept Nucl Med, D-66421 Homburg, Germany.							Bader JB, 1999, EUR J NUCL MED, V26, P144, DOI 10.1007/s002590050370; Bares R, 1996, RADIOLOGE, V36, P435, DOI 10.1007/s001170050093; BARES R, 1994, RADIOLOGY, V192, P79, DOI 10.1148/radiology.192.1.8208970; Barker GA, 1999, J PHYSIOL-LONDON, V514, P795, DOI 10.1111/j.1469-7793.1999.795ad.x; BLOMQUIST L, 1969, BRIT J CANCER, V23, P150, DOI 10.1038/bjc.1969.22; BUONOCORE E, 1992, CLIN POSITRON EMI…	38	35	35	0	4	ELSEVIER SCIENCE INC	NEW YORK	655 AVENUE OF THE AMERICAS, NEW YORK, NY 10010 USA	0969-8051			NUCL MED BIOL	Nucl. Med. Biol.	JAN	2001	28	1
J	Sun, QQ; Ye, Z; Qin, Y; Fan, GX; Ji, SR; Zhuo, QF; Xu, WY; Liu, WS; Hu, QS; Liu, MQ; Zhang, Z; Xu, XW; Yu, XJ				Sun, Qiqing; Ye, Zeng; Qin, Yi; Fan, Guixiong; Ji, Shunrong; Zhuo, Qifeng; Xu, Wenyan; Liu, Wensheng; Hu, Qiangsheng; Liu, Mengqi; Zhang, Zheng; Xu, Xiaowu; Yu, Xianjun			Oncogenic function of TRIM2 in pancreatic cancer by activating ROS-related NRF2/ITGB7/FAK axis	ONCOGENE			English	Article							E3 LIGASE; TRANSCRIPTION FACTOR; CELL-PROLIFERATION; GLUCOSE-METABOLISM; SIGNALING PATHWAY; GENE-EXPRESSION; DOWN-REGULATION; NRF2; GROWTH; INHIBITION	Evidence suggests that tripartite motif-containing 2 (TRIM2) is associated with carcinogenic effects in several malignancies. However, the expression patterns and roles of TRIM2 in pancreatic cancer are rarely studied. Our study demonstrated that TRIM2 was expressed in a high percentage of pancreatic tumors. High TRIM2 expression was negatively correlated with the outcome of pancreatic cancer. TR…	[Sun, Qiqing; Ye, Zeng; Qin, Yi; Fan, Guixiong; Ji, Shunrong; Zhuo, Qifeng; Xu, Wenyan; Liu, Wensheng; Hu, Qiangsheng; Liu, Mengqi; Zhang, Zheng; Xu, Xiaowu; Yu, Xianjun] Fudan Univ, Shanghai Canc Ctr, Dept Pancreat Surg, Shanghai 200032, Peoples R China; [Sun, Qiqing; Ye, Zeng; Qin, Yi; Fan, Guixiong; Ji, Shunrong; Zhuo, Qifeng; Xu, Wenyan; Liu, Wensheng; Hu, Qiangsheng; Liu, Mengqi; Zhang, Zhen…		Xu, XW; Yu, XJ (通讯作者)，Fudan Univ, Shanghai Canc Ctr, Dept Pancreat Surg, Shanghai 200032, Peoples R China.; Xu, XW; Yu, XJ (通讯作者)，Fudan Univ, Shanghai Med Coll, Dept Oncol, Shanghai 200032, Peoples R China.; Xu, XW; Yu, XJ (通讯作者)，Fudan Univ, Pancreat Canc Inst, Shanghai 200032, Peoples R China.; Xu, XW; Yu, XJ (通讯作者)，Shanghai Pancreat Canc Inst, Shanghai 200032, Peoples R China.	xuxiaowu@fudanpci.org; yuxianjun@fudanpci.org			National Natural Science Foundation of China (CN) [81871950, 81972250]; China National Funds for Distinguished Young Scientists (CN) [81625016]; Scientific Innovation Project of Shanghai Education Committee [2019-01-07-00-07-E00057]	National Natural Science Foundation of China (CN)(National Natural Science Foundation of China (NSFC)); China National Funds for Distinguished Young Scientists (CN); Scientific Innovation Project of Shanghai Education Committee	This work was supported by the National Natural Science Foundation of China (CN) (81871950 and 81972250); the China National Funds for Distinguished Young Scientists (CN) (81625016); the Scientific Innovation Project of Shanghai Education Committee (2019-01-07-00-07-E00057).	Abukhdeir Abde M., 2008, Expert Reviews in Molecular Medicine, V10, P1, DOI 10.1017/S1462399408000744; Arlt A, 2013, ONCOGENE, V32, P4825, DOI 10.1038/onc.2012.493; Balastik M, 2008, P NATL ACAD SCI USA, V105, P12016, DOI 10.1073/pnas.0802261105; Bellezza I, 2018, BBA-MOL CELL RES, V1865, P721, DOI 10.1016/j.bbamcr.2018.02.010; Bui CB, 2011, BIOCHEM BIOPH RES CO, V412, P347, DOI 10.1016/j.bbrc.20…	80	5	5	3	9	SPRINGERNATURE	LONDON	CAMPUS, 4 CRINAN ST, LONDON, N1 9XW, ENGLAND	0950-9232	1476-5594		ONCOGENE	Oncogene	OCT 15	2020	39	42
J	Esposito, I; Friess, H; Buchler, MW				Esposito, I; Friess, H; Buchler, MW			Molecular mechanisms in chronic pancreatitis	ZENTRALBLATT FUR CHIRURGIE			English	Article						chronic pancreatitis; growth-factors; growth-factor receptors; pathogenesis	K-RAS MUTATIONS; CATIONIC TRYPSINOGEN GENE; EPIDERMAL GROWTH-FACTOR; CYSTIC-FIBROSIS GENE; FACTOR RECEPTOR; HEREDITARY PANCREATITIS; CHEMOTACTIC CYTOKINES; SIGNAL TRANSDUCTION; POINT MUTATION; FACTOR-ALPHA	The pathogenesis of chronic pancreatitis (CP) is still controversial. None of the proposed models has been able to provide a convincing link between the known etiological factors - alcohol abuse, metabolic disturbances, congenital or acquired obstruction of the duct system - and the complex morphological and pathophysiological aspects of the disease. Molecular and cell biology research during the…	Univ Heidelberg, Chirurg Klin, Abt Allgemeine Viszerale Unfallchirurg, D-69120 Heidelberg, Germany		Friess, H (通讯作者)，Univ Heidelberg, Chirurg Klin, Abt Allgemeine Viszerale Unfallchirurg, Neuenheimer Feld 110, D-69120 Heidelberg, Germany.		Esposito, Irene/A-5371-2012					Adler G, 1997, GASTROENTEROLOGY, V112, P1762, DOI 10.1016/S0016-5085(97)70063-5; BAGGIOLINI M, 1989, J CLIN INVEST, V84, P1045, DOI 10.1172/JCI114265; Baldassarre G, 1996, INT J CANCER, V66, P538, DOI 10.1002/(SICI)1097-0215(19960516)66:4<538::AID-IJC19>3.0.CO;2-3; BARTON CM, 1991, J PATHOL, V163, P111, DOI 10.1002/path.1711630206; Berger DH, 1999, CANCER, V85, P326, DOI 10.1002/(SICI)1097-0142(1…	95	9	10	0	2	JOHANN AMBROSIUS BARTH VERLAG MEDIZINVERLAGE HEIDELBERG GMBH	STUTTGART	RUEDIGERSTR 14, D-70469 STUTTGART, GERMANY	0044-409X			ZBL CHIR	Zent.bl. Chir.	NOV	2001	126	11
J	Gaines, DW; McClure, D; Braunberg, RC; Luu, A; Jackson, N; Barton, C; Friedman, L				Gaines, DW; McClure, D; Braunberg, RC; Luu, A; Jackson, N; Barton, C; Friedman, L			Ornithine decarboxylase and thymidine kinase activities and polyamine levels from selected organs of adult miniature swine receiving three concentrations of dietary menhaden oil	FOOD AND CHEMICAL TOXICOLOGY			English	Article						ODC; TK; polyamines; menhaden oils; cholesterol	FATTY-ACID COMPOSITION; BREAST-CANCER; CELL-PROLIFERATION; PROSTATE-CANCER; COLON-CANCER; COLORECTAL-CANCER; PANCREATIC-CANCER; RISK-FACTORS; MEN; TUMOR	Mature, female swine were randomly assigned to one of seven dietary groups. Swine in groups 1-3 were fed a cholesterol-rich diet for 55 days while the remaining groups remained on a basal swine diet. At the end of the cholesterol(Chol)-preloading period the swine in groups 1-7 were placed on menhaden oil (MO) and/or corn oil (CO) as follows: groups 1 and 4, 15% CO (control); groups 2 and 5, 0.75%…	US FDA, Ctr Food Safety & Appl Nutr, Laurel, MD 20708 USA		Gaines, DW (通讯作者)，US FDA, Ctr Food Safety & Appl Nutr, 8301 Muirkirk Rd, Laurel, MD 20708 USA.							Barbeau ML, 1997, ARTERIOSCL THROM VAS, V17, P688, DOI 10.1161/01.ATV.17.4.688; BARTOLI GM, 1993, MOL ASPECTS MED, V14, P247, DOI 10.1016/0098-2997(93)90011-2; BEGIN ME, 1989, ANTICANCER RES, V9, P1049; BERG JW, 1975, CANCER RES, V35, P3345; BERLIN E, 1994, COMP BIOCHEM PHYS A, V109, P53, DOI 10.1016/0300-9629(94)90311-5; Berlin E, 1998, NUTR RES, V18, P751, DOI 10.1016/S0271-5317(98)00061-X; Bin…	55	0	0	1	5	PERGAMON-ELSEVIER SCIENCE LTD	OXFORD	THE BOULEVARD, LANGFORD LANE, KIDLINGTON, OXFORD OX5 1GB, ENGLAND	0278-6915			FOOD CHEM TOXICOL	Food Chem. Toxicol.	NOV	2001	39	11
J	Li, JH; Wu, XL; Schiffmann, L; MacVicar, T; Zhou, CH; Wang, ZF; Li, D; Camacho, OV; Heuchel, R; Odenthal, M; Hillmer, A; Quaas, A; Zhao, Y; Bruns, CJ; Popp, FC				Li, Jiahui; Wu, Xiaolin; Schiffmann, Lars; MacVicar, Thomas; Zhou, Chenghui; Wang, Zhefang; Li, Dai; Camacho, Oscar Velazquez; Heuchel, Reiner; Odenthal, Margarete; Hillmer, Axel; Quaas, Alexander; Zhao, Yue; Bruns, Christiane J.; Popp, Felix C.			IL-17B/RB Activation in Pancreatic Stellate Cells Promotes Pancreatic Cancer Metabolism and Growth	CANCERS			English	Article						pancreatic cancer; tumor microenvironment; IL17B/RB; metabolism	FIBROBLASTS; MITOPHAGY; FIBROSIS; SUPPORT; STROMA; NICHE	Simple Summary: Pancreatic cancer has the lowest survival rate of all malignancies. Understanding the interplay between tumor and stroma could lead to the development of new therapies. The metabolic role of interleukin 17B/interleukin 17B receptor (IL-17B/RB) has not been adequately studied in pancreatic cancer and is poorly understood. Here, we investigate the IL-17B/RB-mediated interactions bet…	[Li, Jiahui; Wu, Xiaolin; Schiffmann, Lars; Zhou, Chenghui; Wang, Zhefang; Li, Dai; Zhao, Yue; Bruns, Christiane J.; Popp, Felix C.] Univ Hosp Cologne, Dept Gen Visceral Tumor & Transplantat Surg, Kerpener Str 62, D-50937 Cologne, Germany; [MacVicar, Thomas] Max Planck Inst Biol Ageing, D-50931 Cologne, Germany; [Wang, Zhefang] Zhejiang Univ, Affiliated Hosp 2, Sch Med, Dept Plast & Reconstruct S…		Bruns, CJ; Popp, FC (通讯作者)，Univ Hosp Cologne, Dept Gen Visceral Tumor & Transplantat Surg, Kerpener Str 62, D-50937 Cologne, Germany.	jiahuiliss@163.com; xiaolin.wu@uk-koeln.de; lars.schiffmann@uk-koeln.de; tmacvicar@age.mpg.de; chenghui.zhou@uk-koeln.de; buxiaodao@163.com; lidaichhosp@163.com; oscar.velazquez-camacho@uk-koeln.de; rainer.heuchel@ki.se; margarete.odenthal@uk-koeln.de; ahillmer@uni-koeln.de; alexander.quaas@uk-koeln.de; yue.zhao@uk-koeln.de; christiane.bruns@uk-koeln.de; felix.popp@uk-koeln.de	; Hillmer, Axel/B-7485-2015	Zhou, Chenghui/0000-0003-1170-1761; Odenthal, Margarete/0000-0002-2424-0960; Wang, Zhefang/0000-0002-2297-2586; Zhao, Yue/0000-0002-6790-3402; Hillmer, Axel/0000-0002-3381-7266	German Research Society (DFG) [BR1614.11-1]; European Fund for Regional Development (EFRE); Koln Fortune Program/Faculty of Medicine, University of Cologne [2680154501]; CSC scholarship (The China Scholarship Council)	German Research Society (DFG)(German Research Foundation (DFG)); European Fund for Regional Development (EFRE)(European Commission); Koln Fortune Program/Faculty of Medicine, University of Cologne; CSC scholarship (The China Scholarship Council)	This work was funded by grants from the German Research Society (DFG, BR1614.11-1) and the European Fund for Regional Development (EFRE) for the project Autonomy in old agepotential biomarkers". "Koln Fortune Program/Faculty of Medicine, University of Cologne (ID: 2680154501). We are grateful for the following gifts: RLT-PSC from Rainer Heuchel, pLenti CMV/TO SV40 small + Large T (w612-1) from Er…	Amrutkar M, 2019, BMC CANCER, V19, DOI 10.1186/s12885-019-5803-1; Anding AL, 2017, DEV CELL, V41, P10, DOI 10.1016/j.devcel.2017.02.016; Bie QL, 2016, SCI REP-UK, V6, DOI 10.1038/srep25447; Bruns Christiane J., 1999, Neoplasia (New York), V1, P50, DOI 10.1038/sj.neo.7900005; Costa-Silva B, 2015, NAT CELL BIOL, V17, P816, DOI 10.1038/ncb3169; Dias AS, 2019, EUR J CANCER, V121, P154, DOI 10.1016/j.…	31	3	3	2	3	MDPI	BASEL	ST ALBAN-ANLAGE 66, CH-4052 BASEL, SWITZERLAND		2072-6694		CANCERS	Cancers	NOV	2021	13	21
J	Zhan, YS; Feng, L; Tang, SH; Li, WG; Xu, M; Liu, TF; Zhou, YF; Ma, YL; Zhang, Y; Pu, XM				Zhan, Ya-Shi; Feng, Lie; Tang, Shao-Hui; Li, Wan-Geng; Xu, Meng; Liu, Tian-Fu; Zhou, You-Fen; Ma, Yu-Lin; Zhang, Yun; Pu, Xian-Ming			Glucose metabolism disorders in cancer patients in a Chinese population	MEDICAL ONCOLOGY			English	Article						Cancer; Glucose metabolism; Diabetes mellitus; Impaired fasting glucose; Hyperglycemia; Hypoglycemia	GROWTH-FACTOR-I; ANDROGEN-DEPRIVATION THERAPY; FASTING SERUM GLUCOSE; ASIA-PACIFIC REGION; DIABETES-MELLITUS; BREAST-CANCER; RISK-FACTORS; COLORECTAL-CANCER; PROSTATE-CANCER; ENDOMETRIAL CANCER	Background Characteristics of glucose metabolism disorders (GMDs) in different cancers and the contributory role of GMDs in developing cancers are still not so clear. Methods Two thousand four hundred and five patients with malignancy who had been hospitalized in the First Affiliated Hospital of Jinan University were pooled as case group. Two thousand and sixteen non-cancer people who finished he…	[Zhan, Ya-Shi; Feng, Lie; Tang, Shao-Hui; Xu, Meng; Zhou, You-Fen] Jinan Univ, Affiliated Hosp 1, Dept Endocrinol, Guangzhou 510630, Guangdong, Peoples R China; [Zhan, Ya-Shi; Ma, Yu-Lin; Pu, Xian-Ming] So Med Univ, Affiliated Xiaolan Hosp, Dept Endocrinol, Zhongshan 528415, Guangdong, Peoples R China; [Li, Wan-Geng] Guangzhou Med Coll, Affiliated Hosp 2, Dept Endocrinol, Guangzhou 510260, Guangd…		Zhan, YS (通讯作者)，Jinan Univ, Affiliated Hosp 1, Dept Endocrinol, Guangzhou 510630, Guangdong, Peoples R China.	zhan.yashi@163.com; Dr.fengl@yahoo.com.cn						Agha Amar, 2005, Pituitary, V8, P105, DOI 10.1007/s11102-005-3308-1; Aleksandrovski YA, 2002, BIOCHEMISTRY-MOSCOW+, V67, P1329, DOI 10.1023/A:1021801808405; Assaad S N, 1988, Tex Med, V84, P36; Bartnik M, 2004, EUR HEART J, V25, P1990, DOI 10.1016/j.ehj.2004.09.021; Batty GD, 2004, CANCER CAUSE CONTROL, V15, P873, DOI 10.1007/s10552-004-1050-z; Bermont L, 2001, J CLIN ENDOCR METAB, V86, P363, DOI…	75	26	31	0	15	HUMANA PRESS INC	TOTOWA	999 RIVERVIEW DRIVE SUITE 208, TOTOWA, NJ 07512 USA	1357-0560			MED ONCOL	Med. Oncol.	JUN	2010	27	2
J	Tao, Y; Shao, F; Cai, M; Liu, Z; Peng, Y; Huang, Q; Meng, FT				Tao, Ye; Shao, Feng; Cai, Ming; Liu, Zhen; Peng, Yao; Huang, Qiang; Meng, Futao			Activated Pancreatic Stellate Cells Enhance the Warburg Effect to Cause the Malignant Development in Chronic Pancreatitis	FRONTIERS IN ONCOLOGY			English	Article						activated pancreatic stellate cells; co-culture; the Warburg effect; malignant development in chronic pancreatitis; pancreatic ductal adenocarcinoma	GLUCOSE-METABOLISM; CANCER; FIBROBLASTS; IDENTIFICATION; ANGIOGENESIS; PROMOTES; HYPOXIA; CULTURE; BIOLOGY; ORIGIN	Chronic pancreatitis (CP) is a precancerous condition associated with pancreatic ductal adenocarcinoma (PDAC), but its evolutionary mechanism is unclear. Pancreatic stellate cells (PSCs) are closely related to the occurrence and development of CP and PDAC, but it is not clear whether PSCs play a key role in this "inflammation-cancer transition". Our research found that co-culture with activated P…	[Tao, Ye; Cai, Ming; Huang, Qiang] Anhui Med Univ, Dept Gen Surg, Anhui Prov Hosp, Hefei, Peoples R China; [Shao, Feng; Liu, Zhen; Meng, Futao] Univ Sci & Technol China, Anhui Prov Hosp, Dept Gen Surg, Affiliated Hosp 1, Hefei, Peoples R China; [Peng, Yao] Anhui Med Univ, Dept Oncol, Affiliated Hosp 2, Hefei, Peoples R China; [Meng, Futao] Bengbu Med Coll, Dept Surg Oncol, Affiliated Hosp 1, Beng…		Huang, Q (通讯作者)，Anhui Med Univ, Dept Gen Surg, Anhui Prov Hosp, Hefei, Peoples R China.; Meng, FT (通讯作者)，Univ Sci & Technol China, Anhui Prov Hosp, Dept Gen Surg, Affiliated Hosp 1, Hefei, Peoples R China.; Meng, FT (通讯作者)，Bengbu Med Coll, Dept Surg Oncol, Affiliated Hosp 1, Bengbu, Peoples R China.	ahslyyhq@sohu.com; futaomeng@bbmc.edu.cn			Anhui Provincial Natural Science Foundation [2008085QH416, 2008085QH419]; New Medical Association of University of science and technology of China [WK9110000105]	Anhui Provincial Natural Science Foundation(Natural Science Foundation of Anhui Province); New Medical Association of University of science and technology of China	Funding This work was supported by funds from Anhui Provincial Natural Science Foundation (2008085QH416 and 2008085QH419) and New Medical Association of University of science and technology of China (WK9110000105).	Al Tameemi W, 2019, FRONT CELL DEV BIOL, V7, DOI 10.3389/fcell.2019.00004; Ali S, 2015, AM J CANCER RES, V5, P1251; Apte MV, 1998, GUT, V43, P128, DOI 10.1136/gut.43.1.128; Auciello FR, 2019, CANCER DISCOV, V9, P617, DOI 10.1158/2159-8290.CD-18-1212; Bachem MG, 1998, GASTROENTEROLOGY, V115, P421, DOI 10.1016/S0016-5085(98)70209-4; Bhowmick NA, 2004, SCIENCE, V303, P848, DOI 10.1126/science.109092…	46	0	0	5	7	FRONTIERS MEDIA SA	LAUSANNE	AVENUE DU TRIBUNAL FEDERAL 34, LAUSANNE, CH-1015, SWITZERLAND	2234-943X			FRONT ONCOL	Front. Oncol.	SEP 3	2021	11
J	Duell, EJ; Holly, EA; Bracci, PM; Wiencke, JK; Kelsey, KT				Duell, EJ; Holly, EA; Bracci, PM; Wiencke, JK; Kelsey, KT			A population-based study of the Arg399Gln polymorphism in X-ray repair cross-complementing group 1 (XRCC1) and risk of pancreatic adenocarcinoma	CANCER RESEARCH			English	Article							ACID SUBSTITUTION VARIANTS; DNA-REPAIR; GENE XRCC1; POLY(ADP-RIBOSE) POLYMERASE; METABOLIC-ACTIVATION; CIGARETTE-SMOKING; PHYSICAL-ACTIVITY; BLADDER-CANCER; POTENTIAL ROLE; ADDUCTS	XRCC1 (X-ray repair cross-complementing group 1) is a base excision repair protein that plays a central role in the repair of DNA strand breaks and base damage from a variety of endogenous and exogenous oxidants including tobacco smoke. One genetic polymorphism (G-->A, Arg-->Gln at codon 399) occurs within a poly(ADP-ribose) polymerase binding region and within the central breast cancer susceptib…	Harvard Univ, Sch Publ Hlth, Dept Canc Cell Biol, Boston, MA 02115 USA; Univ Calif San Francisco, Dept Epidemiol & Biostat, San Francisco, CA 94143 USA		Duell, EJ (通讯作者)，Yeshiva Univ Albert Einstein Coll Med, Dept Epidemiol & Social Med, 1300 Morris Pk Ave, Bronx, NY 10461 USA.		Kelsey, Karl T/I-1252-2014	Duell, Eric J/0000-0001-5256-0163	NATIONAL CANCER INSTITUTE [R03CA089726, R01CA059706] Funding Source: NIH RePORTER; NATIONAL INSTITUTE OF ENVIRONMENTAL HEALTH SCIENCES [P30ES000002] Funding Source: NIH RePORTER; NCI NIH HHS [CA89726, CA59706] Funding Source: Medline; NIEHS NIH HHS [ES00002] Funding Source: Medline	NATIONAL CANCER INSTITUTE(United States Department of Health & Human ServicesNational Institutes of Health (NIH) - USANIH National Cancer Institute (NCI)); NATIONAL INSTITUTE OF ENVIRONMENTAL HEALTH SCIENCES(United States Department of Health & Human ServicesNational Institutes of Health (NIH) - USANIH National Institute of Environmental Health Sciences (NIEHS)); NCI NIH HHS(United States Departm…		Abdel-Rahman SZ, 2000, CANCER LETT, V159, P79, DOI 10.1016/S0304-3835(00)00537-1; Abdel-Rahman SZ, 2000, CANCER LETT, V159, P63, DOI 10.1016/S0304-3835(00)00532-2; Anderson KE, 1997, CARCINOGENESIS, V18, P1085, DOI 10.1093/carcin/18.5.1085; Beltowski J, 2000, J PHYSIOL PHARMACOL, V51, P883; Berwick M, 2000, JNCI-J NATL CANCER I, V92, P874, DOI 10.1093/jnci/92.11.874; Burcham PC, 1999, MUTAT RES-G…	64	120	132	0	5	AMER ASSOC CANCER RESEARCH	PHILADELPHIA	615 CHESTNUT ST, 17TH FLOOR, PHILADELPHIA, PA 19106-4404 USA	0008-5472	1538-7445		CANCER RES	Cancer Res.	AUG 15	2002	62	16
J	Brandi, J; Dando, I; Dalla Pozza, E; Biondani, G; Jenkins, R; Elliott, V; Park, K; Fanelli, G; Zolla, L; Costello, E; Scarpa, A; Cecconi, D; Palmieri, M				Brandi, Jessica; Dando, Ilaria; Dalla Pozza, Elisa; Biondani, Giulia; Jenkins, Rosalind; Elliott, Victoria; Park, Kevin; Fanelli, Giuseppina; Zolla, Lello; Costello, Eithne; Scarpa, Aldo; Cecconi, Daniela; Palmieri, Marta			Proteomic analysis of pancreatic cancer stem cells: Functional role of fatty acid synthesis and mevalonate pathways	JOURNAL OF PROTEOMICS			English	Article						Pancreatic cancer; Cancer stem cells; Pancreatic ductal adenocarcinoma PDAC	UP-REGULATION; GROWTH; METASTASIS; INHIBITION; GLYCOLYSIS; CARCINOMA	Recently, we have shown that the secretome of pancreatic cancer stem cells (CSCs) is characterized by proteins that participate in cancer differentiation, invasion, and metastasis. However, the differentially expressed intracellular proteins that lead to the specific characteristics of pancreatic CSCs have not yet been identified, and as a consequence the deranged metabolic pathways are yet to be…	[Brandi, Jessica; Cecconi, Daniela] Univ Verona, Dept Biotechnol, Prote & Mass Spectrometry Lab, Str Grazie 15, I-37134 Verona, Italy; [Dando, Ilaria; Dalla Pozza, Elisa; Biondani, Giulia; Palmieri, Marta] Univ Verona, Dept Neurosci Biomed & Movement, I-37134 Verona, Italy; [Jenkins, Rosalind; Park, Kevin] Univ Liverpool, MRC Ctr Drug Safety Sci, Dept Mol & Clin Pharmacol, Liverpool L69 3GE, Mers…		Cecconi, D (通讯作者)，Univ Verona, Dept Biotechnol, Prote & Mass Spectrometry Lab, Str Grazie 15, I-37134 Verona, Italy.	daniela.cecconi@univr.it	Dando, Ilaria/P-7062-2019; scarpa, aldo/K-6832-2016; Cecconi, Daniela/AAC-7952-2019; Brandi, Jessica/AAR-4318-2020; Biondani, Giulia/P-6951-2016	scarpa, aldo/0000-0003-1678-739X; Cecconi, Daniela/0000-0002-7314-8941; Brandi, Jessica/0000-0003-1643-7023; Dando, Ilaria/0000-0002-6390-4184; Biondani, Giulia/0000-0001-7577-6557; Costello, Eithne/0000-0002-0104-8992; Dalla Pozza, Elisa/0000-0001-6813-5436	AIRC 5, Italy [12182]; NIHR Liverpool Pancreas Biomedical Research Unit; Consorzio Interuniversitario Biotecnologie (CIB), Italy	AIRC 5, Italy; NIHR Liverpool Pancreas Biomedical Research Unit; Consorzio Interuniversitario Biotecnologie (CIB), Italy	This work was supported by AIRC 5 per mille grant n. 12182, Italy, the NIHR Liverpool Pancreas Biomedical Research Unit, and the Consorzio Interuniversitario Biotecnologie (CIB), Italy. I. Dando is a fellow of Fondazione Umberto Veronesi, Italy. E. Dalla Pozza is a fellow of ARC-Net (Applied Research on Cancer Network), University of Verona, Italy.	Abbruzzese JL, 2014, J CLIN ONCOL, V32, P2405, DOI 10.1200/JCO.2013.54.4155; Abdullah LN, 2013, CLIN TRANSL MED, V2, DOI 10.1186/2001-1326-2-3; Bian Y, 2015, BIOCHEM BIOPH RES CO, V463, P612, DOI 10.1016/j.bbrc.2015.05.108; Brandi J, 2016, J PROTEOMICS, V136, P1, DOI 10.1016/j.jprot.2016.01.017; Cecconi D, 2011, TRAC-TREND ANAL CHEM, V30, P346, DOI 10.1016/j.trac.2010.10.016; Chen Q., 2013, BIOME…	38	56	58	0	37	ELSEVIER SCIENCE BV	AMSTERDAM	PO BOX 211, 1000 AE AMSTERDAM, NETHERLANDS	1874-3919	1876-7737		J PROTEOMICS	J. Proteomics	JAN 6	2017	150
J	Saif, M; Lee, Y; Kim, R				Saif, Muhammad; Lee, Yoomi; Kim, Richard			Harnessing gemcitabine metabolism: a step towards personalized medicine for pancreatic cancer	THERAPEUTIC ADVANCES IN MEDICAL ONCOLOGY			English	Review						gemcitabine; metabolism; pancreatic cancer; pharmacogenomics	EQUILIBRATIVE NUCLEOSIDE TRANSPORTER-1; DOSE RATE INFUSION; 30-MINUTE INFUSION; PHASE-III; SURVIVAL; TRIAL; CHEMOSENSITIVITY	Pancreatic cancer is a lethal malignancy with a 5-year survival rate of only 6%. Surgical resection remains the only cure, yet even after resection the 5-year survival is only 20% due to a high recurrence rate. Thus, a high proportion of patients with this disease will ultimately require systemic chemotherapy for advanced pancreatic cancer (APC). While the advent of personalized medicine has resu…	[Saif, Muhammad] Tufts Univ, Sch Med, GI Oncol Program, Boston, MA 02111 USA; [Lee, Yoomi] Columbia Univ, Dept Med, Div Hematol & Oncol, Med Ctr, New York, NY USA; [Kim, Richard] Univ S Florida, H Lee Moffitt Canc Ctr, Dept Gastrointestinal Oncol, Tampa, FL 33682 USA		Saif, M (通讯作者)，Tufts Univ, Sch Med, GI Oncol Program, 800 Washington St,Box 295, Boston, MA 02111 USA.	wsaif@tuftsmedicalcenter.org						Bergman AM, 2011, INVEST NEW DRUG, V29, P456, DOI 10.1007/s10637-009-9377-7; Burris HA, 1997, J CLIN ONCOL, V15, P2403, DOI 10.1200/JCO.1997.15.6.2403; Conroy T, 2011, NEW ENGL J MED, V364, P1817, DOI 10.1056/NEJMoa1011923; Cunningham D, 2009, J CLIN ONCOL, V27, P5513, DOI 10.1200/JCO.2009.24.2446; Farrell JJ, 2009, GASTROENTEROLOGY, V136, P187, DOI 10.1053/j.gastro.2008.09.067; Giovannetti E, 20…	23	22	22	1	5	SAGE PUBLICATIONS LTD	LONDON	1 OLIVERS YARD, 55 CITY ROAD, LONDON EC1Y 1SP, ENGLAND	1758-8340	1758-8359		THER ADV MED ONCOL	Ther. Adv. Med. Oncol.	NOV	2012	4	6
J	Ji, R; Chen, Y; Chen, WW; Wang, YM; Gong, FC; Huang, SW; Xie, RL; Zhong, M; Liu, ZJ; Yang, ZT; Fei, J; Mao, EQ; Chen, ER				Ji, Ran; Chen, Ying; Chen, Weiwei; Wang, Yuming; Gong, Fangchen; Huang, Shunwei; Xie, Rongli; Zhong, Ming; Liu, Zhaojun; Yang, Zhitao; Fei, Jian; Mao, Enqiang; Chen, Erzhen			Identification of Significant Genes and Pathways in Acute Pancreatitis via Bioinformatical Analysis	DIGESTIVE DISEASES AND SCIENCES			English	Article						Acute pancreatitis; Bioinformatical analysis; Differentially expressed gene; Microarray	E-CADHERIN; INTEGRATION; RISK; NETWORKS; SPINK1; PRSS1	Background and Aims Acute pancreatitis (AP) is one of the common acute abdominal diseases with complicated pathogenesis. The purpose of this study is to identify the differentially expressed genes (DEGs) in the pancreas and underlying mechanisms. Methods Gene expression profiles of GSE109227 and GSE65146 were available from GEO database. Then, an integrated analysis of these genes was performed, …	[Ji, Ran; Chen, Ying; Chen, Weiwei; Wang, Yuming; Gong, Fangchen; Huang, Shunwei; Xie, Rongli; Zhong, Ming; Liu, Zhaojun; Yang, Zhitao; Fei, Jian; Mao, Enqiang; Chen, Erzhen] Ruijin Hosp, 197 Ruijin 2nd Rd, Shanghai 200001, Peoples R China		Chen, ER (通讯作者)，Ruijin Hosp, 197 Ruijin 2nd Rd, Shanghai 200001, Peoples R China.	maoeq@yeah.net; rjchenerzhen@163.com			National Natural Science Foundation of China [81600501, 81670581]; Medical Guiding project of Science and Technology Commission of Shanghai Municipality [16411970700, 18411966400]; Key Discipline Construction Project of Shanghai Municipal Commission of Health and Family Planning [2016ZB0206]	National Natural Science Foundation of China(National Natural Science Foundation of China (NSFC)); Medical Guiding project of Science and Technology Commission of Shanghai Municipality; Key Discipline Construction Project of Shanghai Municipal Commission of Health and Family Planning	This work was supported by National Natural Science Foundation of China [Grant Nos. 81600501, 81670581]; Medical Guiding project of Science and Technology Commission of Shanghai Municipality [Grant number 16411970700, 18411966400]; and Key Discipline Construction Project of Shanghai Municipal Commission of Health and Family Planning [Grant Nos. 2016ZB0206].	Ashburner M, 2000, NAT GENET, V25, P25, DOI 10.1038/75556; Bandettini WP, 2012, J CARDIOVASC MAGN R, V14, DOI 10.1186/1532-429X-14-83; Beeman N, 2012, CELL DEATH DIS, V3, DOI 10.1038/cddis.2012.14; Bluestone JA, 2017, J IMMUNOL, V198, P979, DOI 10.4049/jimmunol.1602060; Braga V, 2016, CURR OPIN CELL BIOL, V42, P138, DOI 10.1016/j.ceb.2016.07.006; Capaldo Christopher T, 2014, F1000Prime Rep, V6, P…	41	2	2	1	6	SPRINGER	DORDRECHT	VAN GODEWIJCKSTRAAT 30, 3311 GZ DORDRECHT, NETHERLANDS	0163-2116	1573-2568		DIGEST DIS SCI	Dig. Dis. Sci.	SEP	2021	66	9
J	Petrusel, L; Bilibou, M; Drug, V; Leucuta, DC; Seicean, R; Cainap, C; Seicean, A				Petrusel, Livia; Bilibou, Maria; Drug, Vasile; Leucuta, Daniel Corneliu; Seicean, Radu; Cainap, Calin; Seicean, Andrada			Risk Factors in Pancreatic Adenocarcinoma: the Interrelation with Familial History and Predictive Role on Survival	JOURNAL OF GASTROINTESTINAL AND LIVER DISEASES			English	Article						pancreatic cancer; neuroendocrine tumor; familial pancreatic carcinoma; risk factor; obesity; survival	ENVIRONMENTAL TOBACCO-SMOKE; METABOLIC SYNDROME; CIGARETTE-SMOKING; CANCER-MORTALITY; EPIDEMIOLOGY; OUTCOMES; OBESITY; ONSET	Background & Aims: Pancreatic cancer is associated with poor survival and quality of life. In Romania the prognostic influence of known risk factors for pancreatic adenocarcinoma, such as age, smoking, chronic pancreatitis, diabetes mellitus, and obesity is little known. Their importance in developing cancer in families with a history of adenocarcinoma is less studied. This study aims to assess t…	[Petrusel, Livia; Seicean, Andrada] Inst Gastroenterol & Hepatol, Dept Gastroenterol, Cluj Napoca, Romania; [Petrusel, Livia; Leucuta, Daniel Corneliu; Seicean, Radu; Cainap, Calin; Seicean, Andrada] Iuliu Hatieganu Univ Med & Pharm, Cluj Napoca, Romania; [Bilibou, Maria; Drug, Vasile] Emergency Hosp Iasi, Inst Gastroenterol & Hepatol, Dept Gastroenterol, Iasi, Romania; [Drug, Vasile] Grigore T P…		Petrusel, L (通讯作者)，Reg Inst Gastroenterol & Hepatol, 19-21 Croitorilor Str, Cluj Napoca 400192, Romania.	livia.cutas@umfcluj.ro	Cainap, Calin/AAU-5665-2020	Cainap, Calin/0000-0002-7535-8766				Alberti KGMM, 2006, DIABETIC MED, V23, P469, DOI 10.1111/j.1464-5491.2006.01858.x; [Anonymous], 2015, TNS OPIN SOC, DOI [10.2875/728026, DOI 10.2875/728026]; Arthur R, 2019, ANN EPIDEMIOL, V29, P23, DOI 10.1016/j.annepidem.2018.09.005; Ben QW, 2011, EUR J CANCER, V47, P1928, DOI 10.1016/j.ejca.2011.03.003; Biadgo Belete, 2016, Korean J Gastroenterol, V67, P168, DOI 10.4166/kjg.2016.67.4.168; Bogd…	54	4	4	0	1	MEDICAL UNIV PRESS	CLUJ-NAPOCA	3RD MEDICAL CLINIC, STR CROITORILOR NO 19-21, CLUJ-NAPOCA, 400162, ROMANIA	1841-8724	1842-1121		J GASTROINTEST LIVER	J. Gastrointest. Liver Dis.	SEP	2020	29	3
J	Plebani, M; Basso, D; Fogar, P				Plebani, M; Basso, D; Fogar, P			Pancreatic cancer: Biochemical insights in pathobiology and diagnosis	JOURNAL OF TUMOR MARKER ONCOLOGY			English	Article							POLYMERASE CHAIN-REACTION; EPIDERMAL GROWTH-FACTOR; CARCINOMA CELL-LINES; GLUCOSE-METABOLISM; DIABETES-MELLITUS; TUMOR-MARKERS; ONCOFETAL ANTIGEN; SERA; ADENOCARCINOMA; IDENTIFICATION	In this review the pathobiology of pancreatic cancer-associated diabetes, the role of oncogenes and of growth factors in disease progression, and the role of tumor markers for diagnosing pancreatic cancer are considered. Diabetes mellitus, a frequent finding in patients with pancreatic cancer, is now considered a consequence and not a cause of pancreatic adenocarcinoma, probably due to the secret…	Univ Padua, Dept Lab Med, I-35100 Padua, Italy		Plebani, M (通讯作者)，Azienda Osped, Med Serv, Cent Lab, Via Giustinani 2, I-35128 Padua, Italy.		Plebani, Mario/AAF-4953-2020; Basso, Daniela/J-7855-2016	Basso, Daniela/0000-0001-8745-6171				ALBERT MB, 1988, DIGEST DIS SCI, V33, P1223, DOI 10.1007/BF01536670; BANWO O, 1974, LANCET, V1, P643; BASSO D, 1995, INT J CLIN LAB RES, V25, P40, DOI 10.1007/BF02592575; BASSO D, 1992, EUR J CLIN INVEST, V22, P800, DOI 10.1111/j.1365-2362.1992.tb01449.x; BASSO D, 1994, PANCREAS, V9, P332, DOI 10.1097/00006676-199405000-00008; Basso D, 1997, PANCREAS, V15, P132, DOI 10.1097/00006676-199708000-000…	38	0	0	0	1	INT ACAD TUMOR MARKER ONCOLOGY INC PUBL	VIENNA	SCHWARZSPANIERSTR 15, A-1090 VIENNA, AUSTRIA	0886-3849			J TUMOR MARKER ONCOL	J. Tumor Marker Oncol.	FAL	1998	13	3
J	Xie, VK; He, J; Xie, KP				Xie, Victoria Katie; He, Jie; Xie, Keping			Protein arginine methylation promotes therapeutic resistance in human pancreatic cancer	CYTOKINE & GROWTH FACTOR REVIEWS			English	Review						Pancreatic cancer; Therapeutic resistance; Heat shock protein; Protein methylation	METHYLTRANSFERASE 7 PRMT7; HEAT-SHOCK-PROTEIN; MESSENGER-RNA; MASS-SPECTROMETRY; GENE-EXPRESSION; CELL CARCINOMA; HSP70 FAMILY; GAR MOTIF; GEMCITABINE; HISTONE	Pancreatic cancer is a lethal disease with limited treatment options for cure. A high degree of intrinsic and acquired therapeutic resistance may result from cellular alterations in genes and proteins involved in drug transportation and metabolism, or from the influences of cancer microenvironment. Mechanistic basis for therapeutic resistance remains unclear and should profoundly impact our abili…	[Xie, Victoria Katie; He, Jie; Xie, Keping] South China Univ Technol, Dept Gastroenterol, Guangzhou Peoples Hosp 1, Sch Med, Guangzhou, Guangdong, Peoples R China		Xie, KP (通讯作者)，South China Univ Technol, Dept Gastroenterol, Guangzhou Peoples Hosp 1, Guangzhou 510006, Guangdong, Peoples R China.	scutmedicine@scut.edu.cn			Guangzhou Municipality Bureau of Science and Technology, Guangzhou, China	Guangzhou Municipality Bureau of Science and Technology, Guangzhou, China	We appreciate the critical reading of Dr. Leon Wang. The work relevant to this review is in part supported by a grant from the Guangzhou Municipality Bureau of Science and Technology, Guangzhou, China.	Afolayan AJ, 2017, J BIOL CHEM, V292, P2369, DOI 10.1074/jbc.M116.756122; Akerfelt M, 2010, NAT REV MOL CELL BIO, V11, P545, DOI 10.1038/nrm2938; Altan B, 2016, GASTRIC CANCER, V19, P789, DOI 10.1007/s10120-015-0551-7; Baldwin RM, 2015, PROTEOMICS, V15, P2187, DOI 10.1002/pmic.201400209; Bandyopadhyay S, 2003, BIOCHEM PHARMACOL, V66, P1151, DOI 10.1016/S0006-2952(03)00453-2; Bedford MT, 2009, MOL…	110	2	2	1	10	ELSEVIER SCI LTD	OXFORD	THE BOULEVARD, LANGFORD LANE, KIDLINGTON, OXFORD OX5 1GB, OXON, ENGLAND	1359-6101	1879-0305		CYTOKINE GROWTH F R	Cytokine Growth Factor Rev.	OCT	2020	55
J	Boudreau, MD; Taylor, HW; Baker, DG; Means, JC				Boudreau, M. D.; Taylor, H. W.; Baker, D. G.; Means, Jay C.			Dietary exposure to 2-aminoanthracene induces morphological and immunocytochemical changes in pancreatic tissues of Fisher-344 rats	TOXICOLOGICAL SCIENCES			English	Article						blood glucose; 2-aminoanthracene; immunoenzyme; insulin; islets of Langerhans; rats	AROMATIC-AMINES; BETA-CELL; DIABETIC RATS; C-MYC; ENDOCRINE PANCREAS; LIVER; METABOLISM; INSULIN; ISLETS; PROLIFERATION	Toxic chemicals ingested as the result of environmental exposures or other risk factors such as cigarette smoking may increase the risk of developing cancer and other diseases such as diabetes. 2-Aminoanthracene (2-AA) was investigated to determine toxic effects of chronic dietary exposure upon major organ systems including the pancreas. Fisher-344 rats were fed 2-AA (50-100 mg/kg of diet) and eu…	Western Michigan Univ, Dept Chem, Kalamazoo, MI 49008 USA; Louisiana State Univ, Dept Physiol, Sch Vet Med, Baton Rouge, LA 70803 USA; Louisiana State Univ, Dept Pharmacol, Sch Vet Med, Baton Rouge, LA 70803 USA; Louisiana State Univ, Dept Toxicol, Sch Vet Med, Baton Rouge, LA 70803 USA; Louisiana State Univ, Dept Pathol, Sch Vet Med, Baton Rouge, LA 70803 USA		Boudreau, MD (通讯作者)，Western Michigan Univ, Dept Chem, 3446 Wood Hall, Kalamazoo, MI 49008 USA.	means@wmich.edu	Means, Jay C/I-6149-2012	Means, Jay C/0000-0003-2664-9396				ALDER VA, 1992, LAB ANIM SCI, V42, P170; ARCOS JC, 1974, CHEM INDUCTION CAN B, V2, P13; Boudreau MD, 2001, TOXICOL PATHOL, V29, P333, DOI 10.1080/019262301316905291; BRODRICK TL, 1993, CAN J PHYSL PHARM, V72, P722; BUNN HF, 1981, AM J MED, V70, P325, DOI 10.1016/0002-9343(81)90769-5; BURROWS AW, 1978, BRIT MED J, V1, P208, DOI 10.1136/bmj.1.6107.208; BUTLER MA, 1989, P NATL ACAD SCI USA, V86, P76…	60	10	11	0	3	OXFORD UNIV PRESS	OXFORD	GREAT CLARENDON ST, OXFORD OX2 6DP, ENGLAND	1096-6080	1096-0929		TOXICOL SCI	Toxicol. Sci.	SEP	2006	93	1
J	Hart, PA; Conwell, DL				Hart, Phil A.; Conwell, Darwin L.			Chronic Pancreatitis: Managing a Difficult Disease	AMERICAN JOURNAL OF GASTROENTEROLOGY			English	Review							SPLENIC VEIN-THROMBOSIS; SHOCK-WAVE LITHOTRIPSY; LONG-TERM OUTCOMES; DIABETES-MELLITUS; RISK-FACTORS; ISLET AUTOTRANSPLANTATION; TOTAL PANCREATECTOMY; NATURAL-HISTORY; HIGH PREVALENCE; EARLY-ONSET	Chronic pancreatitis is characterized by progressive, irreversible morphologic and functional changes that are most commonly attributed to environmental insults, particularly when there is a genetic or anatomic predisposition. Heavy alcohol use and cigarette smoking are the most common environmental risk factors, but both may be absent. Antecedent episodes of acute pancreatitis occur in about hal…	[Hart, Phil A.; Conwell, Darwin L.] Ohio State Univ, Wexner Med Ctr, Div Gastroenterol Hepatol & Nutr, Sect Pancreat Disorders, Columbus, OH 43210 USA		Hart, PA (通讯作者)，Ohio State Univ, Wexner Med Ctr, Div Gastroenterol Hepatol & Nutr, Sect Pancreat Disorders, Columbus, OH 43210 USA.	philip.hart@osumc.edu	Hart, Phil/A-9842-2016	Hart, Phil/0000-0003-4346-6196	National Cancer Institute; National Institute of Diabetes and Digestive and Kidney Diseases (NIDDK) [U01DK108327]	National Cancer Institute(United States Department of Health & Human ServicesNational Institutes of Health (NIH) - USANIH National Cancer Institute (NCI)); National Institute of Diabetes and Digestive and Kidney Diseases (NIDDK)(United States Department of Health & Human ServicesNational Institutes of Health (NIH) - USANIH National Institute of Diabetes & Digestive & Kidney Diseases (NIDDK))	Research reported in this publication was supported by the National Cancer Institute and the National Institute of Diabetes and Digestive and Kidney Diseases (NIDDK) under award number U01DK108327 (P.A.H., D.L.C.). The content is solely the responsibility of the authors and does not necessarily represent the official views of the National Institutes of Health.	Agarwal AK, 2008, AM J SURG, V196, P149, DOI 10.1016/j.amjsurg.2007.07.039; Algful H, 2007, NAT CLIN PRACT GASTR, V4, P454, DOI 10.1038/ncpgasthep0881; Ali UA, 2015, PANCREATOLOGY, V15, P46, DOI 10.1016/j.pan.2014.11.002; Anderson MA, 2016, PANCREATOLOGY, V16, P83, DOI 10.1016/j.pan.2015.10.015; Bang UC, 2014, CLIN GASTROENTEROL H, V12, P320, DOI 10.1016/j.cgh.2013.04.031; Bellin MD, 2018, PANCRE…	74	17	18	0	3	LIPPINCOTT WILLIAMS & WILKINS	PHILADELPHIA	TWO COMMERCE SQ, 2001 MARKET ST, PHILADELPHIA, PA 19103 USA	0002-9270	1572-0241		AM J GASTROENTEROL	Am. J. Gastroenterol.	JAN	2020	115	1
J	Eckhauser, FE; Knol, JA; Mulholland, MW; Colletti, LM				Eckhauser, FE; Knol, JA; Mulholland, MW; Colletti, LM			Pancreatic surgery	CURRENT OPINION IN GASTROENTEROLOGY			English	Article							ACUTE NECROTIZING PANCREATITIS; DUODENUM-PRESERVING RESECTION; INTRAVENOUS CONTRAST-MEDIUM; RANDOMIZED TRIAL; HEAD; PANCREATICODUODENECTOMY; PYLORUS; MANAGEMENT; DIAGNOSIS; WHIPPLE	Endogenous vasoactive mediators such as bradykinin and nitric oxide may affect the severity and outcome of acute pancreatitis by altering the capillary integrity of the pancreatic microcirculation. Protease inhibitors such as gabexate have a small beneficial effect on pancreatitis-related morbidity but are not cost effective. Secondary pancreatic infection after necrotizing pancreatitis can be mi…			Eckhauser, FE (通讯作者)，UNIV MICHIGAN,MED CTR,GASTROENTEROL SURG SERV,2922G TAUBMAN CTR,ANN ARBOR,MI 48109, USA.							BEGER HG, 1989, ANN SURG, V209, P273, DOI 10.1097/00000658-198903000-00004; BUCHLER MW, 1995, AM J SURG, V169, P65, DOI 10.1016/S0002-9610(99)80111-1; DELCASTILLO CF, 1990, GASTROENTEROL CLIN N, V19, P915; DELHAYE M, 1992, GASTROENTEROLOGY, V102, P610, DOI 10.1016/0016-5085(92)90110-K; ETTINGHAUSEN SE, 1995, J CLIN GASTROENTEROL, V21, P48; FOITZIK T, 1995, ANN SURG, V222, P179, DOI 10.1097/000006…	28	10	10	0	0	RAPID SCIENCE PUBLISHERS	LONDON	2-6 BOUNDARY ROW, LONDON, ENGLAND SE1 8NH	0267-1379			CURR OPIN GASTROEN	Curr. Opin. Gastroenterol.	SEP	1996	12	5
J	Pezzilli, R; d'Eril, GVM; Barassi, A				Pezzilli, Raffaele; d'Eril, Gian Vico Melzi; Barassi, Alessandra			Markers of Bone Metabolism in Patients With Chronic Pancreatitis and Pancreatic Ductal Adenocarcinoma	MEDICINE			English	Article							VITAMIN-D; MINERAL DENSITY; HIGH PREVALENCE; OSTEOPOROSIS; ASSOCIATION; CANCER; RISK; INSUFFICIENCY; TURNOVER; POSITION	There are no studies comparing some of the most important markers, such as vitamin D, parathormone, osteocalcin, bone alkaline phosphatase, and calcium, in patients with chronic benign and malignant pancreatic diseases. Our objective was to comparatively evaluate serum markers of bone metabolism in patients with chronic pancreatitis and in those with ductal pancreatic adenocarcinoma. Sixty-three …	[Pezzilli, Raffaele] St Orsola Malpighi Hosp, Dept Digest Syst, Pancreas Unit, Bologna, Italy; [d'Eril, Gian Vico Melzi; Barassi, Alessandra] Univ Milan, Dept Hlth Sci, Milan, Italy; [d'Eril, Gian Vico Melzi; Barassi, Alessandra] Univ Milan, Dept Hlth Sci, Bologna, Italy		Pezzilli, R (通讯作者)，St Orsola Marcello Malpighi Hosp, Unita Pancreas, Dipartimento Apparato Digerente, Via Massarenti, Bologna, Italy.	raffaele.pezzilli@aosp.bo.it	Pezzilli, Raffaele/H-8280-2019	Pezzilli, Raffaele/0000-0001-9827-7451; barassi, alessandra/0000-0002-0404-8357				Alselami NM, 2015, AFR HEALTH SCI, V15, P90, DOI 10.4314/ahs.v15i1.12; Anderson LN, 2013, PLOS ONE, V8, DOI 10.1371/journal.pone.0066768; Barassi A, 2007, CLIN CHEM, V53, P535, DOI 10.1373/clinchem.2006.080796; De Pasquale L, 2008, J ENDOCRINOL INVEST, V31, P62, DOI 10.1007/BF03345568; Duggan SN, 2015, AM J GASTROENTEROL, V110, P336, DOI 10.1038/ajg.2014.430; Duggan SN, 2014, CLIN GASTROENTEROL H…	26	7	7	0	4	LIPPINCOTT WILLIAMS & WILKINS	PHILADELPHIA	TWO COMMERCE SQ, 2001 MARKET ST, PHILADELPHIA, PA 19103 USA	0025-7974	1536-5964		MEDICINE	Medicine (Baltimore)	OCT	2015	94	42
J	Menini, S; Iacobini, C; de Latouliere, L; Manni, I; Vitale, M; Pilozzi, E; Pesce, C; Cappello, P; Novelli, F; Piaggio, G; Pugliese, G				Menini, Stefano; Iacobini, Carla; de Latouliere, Luisa; Manni, Isabella; Vitale, Martina; Pilozzi, Emanuela; Pesce, Carlo; Cappello, Paola; Novelli, Francesco; Piaggio, Giulia; Pugliese, Giuseppe			Diabetes promotes invasive pancreatic cancer by increasing systemic and tumour carbonyl stress inKras(G12D/+)mice	JOURNAL OF EXPERIMENTAL & CLINICAL CANCER RESEARCH			English	Article						Pancreatic ductal adenocarcinoma; Hyperglycaemia; Reactive carbonyl species; Methylglyoxal; Advanced glycation end-products; Carnosine derivatives; Yes-associated protein; Large tumour suppressor kinase 1; Epidermal growth factor receptor; Extracellular signal-regulated kinases 1; 2	GLYCATION END-PRODUCTS; OXIDATIVE STRESS; METHYLGLYOXAL; CARNOSINE; YAP; ADENOCARCINOMA; PROLIFERATION; PATHOLOGY; DISEASE; MODELS	Background Type 1 and 2 diabetes confer an increased risk of pancreatic cancer (PaC) of similar magnitude, suggesting a common mechanism. The recent finding that PaC incidence increases linearly with increasing fasting glucose levels supports a central role for hyperglycaemia, which is known to cause carbonyl stress and advanced glycation end-product (AGE) accumulation through increased glycolyti…	[Menini, Stefano; Iacobini, Carla; de Latouliere, Luisa; Vitale, Martina; Pilozzi, Emanuela; Pugliese, Giuseppe] Univ Roma La Sapienza, Dept Clin & Mol Med, Via Grottarossa 1035-1039, I-00189 Rome, Italy; [de Latouliere, Luisa; Manni, Isabella; Piaggio, Giulia] Regina Elena Inst Canc Res, Dept Res Adv Diagnost & Technol Innovat, SAFU Unit, Rome, Italy; [Pilozzi, Emanuela] Univ Roma La Sapienza, S…		Pugliese, G (通讯作者)，Univ Roma La Sapienza, Dept Clin & Mol Med, Via Grottarossa 1035-1039, I-00189 Rome, Italy.	giuseppe.pugliese@uniroma1.it	Menini, Stefano/G-1130-2010; PILOZZI, Emanuela/AAC-1854-2022; Piaggio, Giulia/J-7214-2018; Manni, Isabella/ABH-6460-2020; Piaggio, Giulia/AAD-7336-2022; de Latouliere, Luisa/J-7218-2018	Menini, Stefano/0000-0001-7328-2385; PILOZZI, Emanuela/0000-0002-7110-9172; Piaggio, Giulia/0000-0003-2114-1892; Manni, Isabella/0000-0003-4823-0596; de Latouliere, Luisa/0000-0001-6444-9227	Italian Association for Cancer Research (AIRC) [IG - 17640]; Sapienza University of Rome - Progetti di Ateneo	Italian Association for Cancer Research (AIRC)(Fondazione AIRC per la ricerca sul cancro); Sapienza University of Rome - Progetti di Ateneo	This work was supported by a research grant from the Italian Association for Cancer Research (AIRC 2015; IG - 17640) to GP and Sapienza University of Rome - Progetti di Ateneo 2018 and 2019 to SM. The funding sources had no involvement in study design; in the collection, analysis and interpretation of data; in the writing of the report; and in the decision to submit the article for publication.	Ahmed N, 2005, DIABETES RES CLIN PR, V67, P3, DOI 10.1016/j.diabres.2004.09.004; Aldini G, 2005, BIOFACTORS, V24, P77, DOI 10.1002/biof.5520240109; Anderson EJ, 2018, J CLIN INVEST, V128, P5280, DOI 10.1172/JCI94307; Baye E, 2018, NUTRIENTS, V10, DOI 10.3390/nu10091258; Cai WJ, 2006, P NATL ACAD SCI USA, V103, P13801, DOI 10.1073/pnas.0600362103; Carstensen B, 2016, DIABETOLOGIA, V59, P980, DOI 1…	49	9	9	1	10	BMC	LONDON	CAMPUS, 4 CRINAN ST, LONDON N1 9XW, ENGLAND		1756-9966		J EXP CLIN CANC RES	J. Exp. Clin. Cancer Res.	AUG 10	2020	39	1
J	Sakai, A; Nishiumi, S; Shiomi, Y; Kobayashi, T; Izumi, Y; Kutsumi, H; Hayakumo, T; Azuma, T; Yoshid, M				Sakai, Aya; Nishiumi, Shin; Shiomi, Yuuki; Kobayashi, Takashi; Izumi, Yoshihiro; Kutsumi, Hiromu; Hayakumo, Takanobu; Azuma, Takeshi; Yoshid, Masaru			Metabolomic analysis to discover candidate therapeutic agents against acute pancreatitis	ARCHIVES OF BIOCHEMISTRY AND BIOPHYSICS			English	Article						Acute pancreatitis; Glutamic acid; O-phosphoethanolamine; Metabolomics; GC/MS	RAT PANCREAS; ENERGY-METABOLISM; L-ARGININE; CITRATE SYNTHASE; ACINAR-CELLS; GLUTAMINE; CANCER; ACID; DEHYDROGENASES; PROFILES	Novel and effective drugs against acute pancreatitis are required. Therefore, we examined the changes in the metabolite levels in the serum and pancreatic tissue of mice with cerulein- and arginine-induced pancreatitis using gas-chromatography/mass-spectrometry (GC/MS) and investigated whether these alterations affected the severity of acute pancreatitis. In the cerulein-induced pancreatitis mode…	[Yoshid, Masaru] Kobe Univ, Grad Sch Med, Div Metabol Res, Chuo Ku, Kobe, Hyogo 6500017, Japan; [Sakai, Aya; Nishiumi, Shin; Shiomi, Yuuki; Kobayashi, Takashi; Izumi, Yoshihiro; Kutsumi, Hiromu; Hayakumo, Takanobu; Azuma, Takeshi; Yoshid, Masaru] Kobe Univ, Grad Sch Med, Dept Internal Med, Div Gastroenterol,Chuo Ku, Kobe, Hyogo 6500017, Japan; [Yoshid, Masaru] Kobe Univ, Grad Sch Med, Integrated …		Yoshid, M (通讯作者)，Kobe Univ, Grad Sch Med, Div Metabol Res, Chuo Ku, 7-5-1 Kusunoki Cho, Kobe, Hyogo 6500017, Japan.	myoshida@med.kobe-u.ac.jp	KOBAYASHI, Takashi/AAM-7549-2021; Nishiumi, Shin/ABD-5775-2020	KOBAYASHI, Takashi/0000-0002-9202-7643; Nishiumi, Shin/0000-0003-2126-3013	Ministry of Education, Culture, Sports, Science, and Technology of Japan	Ministry of Education, Culture, Sports, Science, and Technology of Japan(Ministry of Education, Culture, Sports, Science and Technology, Japan (MEXT))	This study was supported, in part, by grants for the Global COE Program "Global Center of Excellence for Education and Research on Signal Transduction Medicine in the Coming Generation" from the Ministry of Education, Culture, Sports, Science, and Technology of Japan [T.A. and M.Y.], for the Education Program for Specialized Clinicians in the Support Program for Improving Graduate School Educatio…	ARDAWI MSM, 1991, J LAB CLIN MED, V118, P26; Bhatia M, 2000, J PATHOL, V190, P117; Chan ECY, 2009, J PROTEOME RES, V8, P352, DOI 10.1021/pr8006232; Chen H, 2010, BIOCHEM BIOPH RES CO, V393, P308, DOI 10.1016/j.bbrc.2010.02.005; Chinzei R, 2011, PANCREAS, V40, P84, DOI 10.1097/MPA.0b013e3181f69fc9; Claudino WM, 2007, J CLIN ONCOL, V25, P2840, DOI 10.1200/JCO.2006.09.7550; COLEMAN JS, 1975, A VAN L…	40	16	18	1	28	ELSEVIER SCIENCE INC	NEW YORK	360 PARK AVE SOUTH, NEW YORK, NY 10010-1710 USA	0003-9861			ARCH BIOCHEM BIOPHYS	Arch. Biochem. Biophys.	JUN 15	2012	522	2
J	Gardi, N; Ketkar, M; McKinnon, RA; Pandol, SJ; Dutt, S; Barreto, SG				Gardi, Nilesh; Ketkar, Madhura; McKinnon, Ross A.; Pandol, Stephen J.; Dutt, Shilpee; Barreto, Savio G.			Down-regulation of metabolic pathways could offset the poor prognosis conferred by co-existent diabetes mellitus in pancreatic (head) adenocarcinoma	ANZ JOURNAL OF SURGERY			English	Article						general surgery; genetics; glucagon; hepatopancreaticobiliary surgery; insulin; pancreas; transcriptome	DUCTAL ADENOCARCINOMA; CANCER; SURVIVAL; SUBTYPES; CHEMOTHERAPY; RECEPTORS; RESECTION; GENOMES; BIOLOGY; ISLETS	Background Pancreatic ductal adenocarcinoma (PDAC) patients with diabetes mellitus (DM) have poor overall survival. Underlying mechanisms have not been fully clarified. This presents an opportunity for precision-oncology for which we systematically analysed publicly-available PDAC transcriptome data. Methods PDAC TCGA RNASeq data were used. Analyses were restricted to only 'high purity' and 'head…	[Gardi, Nilesh] Tata Mem Hosp, Dept Med Oncol, Tata Mem Ctr, Mumbai, Maharashtra, India; [Gardi, Nilesh; Ketkar, Madhura; Dutt, Shilpee] Homi Bhabha Natl Inst, Mumbai, Maharashtra, India; [Ketkar, Madhura; Dutt, Shilpee] Tata Mem Hosp, Adv Ctr Treatment Res & Educ Canc ACTREC, Shilpee Dutt Lab, Mumbai, Maharashtra, India; [McKinnon, Ross A.; Barreto, Savio G.] Flinders Univ S Australia, Coll Med …		Barreto, SG (通讯作者)，Flinders Med Ctr, Dept Surg, Adelaide, SA 5042, Australia.; Dutt, S (通讯作者)，Adv Ctr Training Res & Educ Canc ACTREC, Shilpee Dutt Lab, Mumbai, Maharashtra, India.	sdutt@actrec.gov.in; georgebarreto@yahoo.com		McKinnon, Ross/0000-0002-3725-793X; Barreto, Savio George/0000-0002-4999-5657	US NIH [R01 AA024464, P01 DK098108, P50 AA0119991, U01 DK108314]; US DoD [W81XWH1910888]; Beat Cancer Project - Cancer Council SA; SA Health	US NIH(United States Department of Health & Human ServicesNational Institutes of Health (NIH) - USA); US DoD(United States Department of Defense); Beat Cancer Project - Cancer Council SA; SA Health	Professor Suresh Chari, MD Anderson Centre, Texas, USA, for valuable insights and suggestions concerning the manuscript. Our research was supported as follows: Stephen J. Pando: US NIH: R01 AA024464, P01 DK098108, P50 AA0119991, U01 DK108314; US DoD: W81XWH1910888. Ross A. McKinnon: supported by the Beat Cancer Project funded by Cancer Council SA and SA Health.	Aguirre AJ, 2017, CANCER CELL, V32, P185, DOI 10.1016/j.ccell.2017.07.007; Aichler M, 2012, J PATHOL, V226, P723, DOI 10.1002/path.3017; Bailey P, 2016, NATURE, V531, P47, DOI 10.1038/nature16965; Barreto SG, 2020, PANCREATOLOGY, V20, P385, DOI 10.1016/j.pan.2020.02.001; Barreto SG, 2016, LANCET ONCOL, V17, pE118, DOI 10.1016/S1470-2045(15)00463-5; Barreto SG, 2020, FUTURE ONCOL, V16, P1, DOI 10.…	50	2	2	0	0	WILEY	HOBOKEN	111 RIVER ST, HOBOKEN 07030-5774, NJ USA	1445-1433	1445-2197		ANZ J SURG	ANZ J. Surg.	NOV	2021	91	11
J	Qin, C; Yang, G; Yang, JS; Ren, B; Wang, HY; Chen, GY; Zhao, FY; You, L; Wang, WB; Zhao, YP				Qin, Cheng; Yang, Gang; Yang, Jinshou; Ren, Bo; Wang, Huanyu; Chen, Guangyu; Zhao, Fangyu; You, Lei; Wang, Weibin; Zhao, Yupei			Metabolism of pancreatic cancer: paving the way to better anticancer strategies	MOLECULAR CANCER			English	Review						Pancreatic cancer; Metabolism; Chemoresistance; Gemcitabine; Radioresistance; Immunosuppression; Clinical trials	TUMOR-ASSOCIATED MACROPHAGES; ANABOLIC GLUCOSE-METABOLISM; MTOR INHIBITOR EVEROLIMUS; ALBUMIN-BOUND-PACLITAXEL; FATTY-ACID SYNTHASE; GEMCITABINE RESISTANCE; UP-REGULATION; PHASE-I; GLUTAMINE-METABOLISM; SIGNALING PATHWAYS	Pancreatic cancer is currently one of the most lethal diseases. In recent years, increasing evidence has shown that reprogrammed metabolism may play a critical role in the carcinogenesis, progression, treatment and prognosis of pancreatic cancer. Affected by internal or external factors, pancreatic cancer cells adopt extensively distinct metabolic processes to meet their demand for growth. Rewire…	[Qin, Cheng; Yang, Gang; Yang, Jinshou; Ren, Bo; Wang, Huanyu; Chen, Guangyu; Zhao, Fangyu; You, Lei; Wang, Weibin; Zhao, Yupei] Chinese Acad Med Sci, Peking Union Med Coll, Peking Union Med Coll Hosp, Dept Gen Surg, Beijing 100730, Peoples R China; [You, Lei; Wang, Weibin; Zhao, Yupei] Chinese Acad Med Sci, Peking Union Med Coll, Peking Union Med Coll Hosp, Dept Gen Surg, Beijing 100023, Peoples…		You, L; Wang, WB; Zhao, YP (通讯作者)，Chinese Acad Med Sci, Peking Union Med Coll, Peking Union Med Coll Hosp, Dept Gen Surg, Beijing 100730, Peoples R China.	florayo@163.com; wwb_xh@163.com; zhao8028@263.net			National Natural Science Foundation of China [81974376, 81972321, 81773215]; Non-profit Central Research Institute Fund of Chinese Academy of Medical Sciences [2018PT32014]	National Natural Science Foundation of China(National Natural Science Foundation of China (NSFC)); Non-profit Central Research Institute Fund of Chinese Academy of Medical Sciences	This work was supported by the National Natural Science Foundation of China Grants (81974376 to Mr. Yupei Zhao; 81972321 to Ms. Lei You; 81773215 to Mr. Weibin Wang), and the Non-profit Central Research Institute Fund of Chinese Academy of Medical Sciences (2018PT32014).	Abrego J, 2017, CANCER LETT, V400, P37, DOI 10.1016/j.canlet.2017.04.029; Aguirre AJ, 2017, CANCER CELL, V32, P185, DOI 10.1016/j.ccell.2017.07.007; Akce M, 2018, FRONT IMMUNOL, V9, DOI 10.3389/fimmu.2018.02166; Alistar A, 2017, LANCET ONCOL, V18, P770, DOI 10.1016/S1470-2045(17)30314-5; Amrutkar M, 2017, CANCERS, V9, DOI 10.3390/cancers9110157; Arshad A, 2013, HPB, V15, P428, DOI 10.1111/hpb.120…	220	71	72	10	31	BMC	LONDON	CAMPUS, 4 CRINAN ST, LONDON N1 9XW, ENGLAND		1476-4598		MOL CANCER	Mol. Cancer	MAR 2	2020	19	1
J	Huang, JY; Butler, LM; Wang, RW; Jin, AZ; Koh, WP; Yuan, JM				Huang, Joyce Y.; Butler, Lesley M.; Wang, Renwei; Jin, Aizhen; Koh, Woon-Puay; Yuan, Jian-Min			Dietary Intake of One-Carbon Metabolism-Related Nutrients and Pancreatic Cancer Risk: The Singapore Chinese Health Study	CANCER EPIDEMIOLOGY BIOMARKERS & PREVENTION			English	Article							PLASMA S-ADENOSYLMETHIONINE; RAPID PRODUCTION; FOLATE INTAKE; VITAMIN-B-6; AVAILABILITY; HOMOCYSTEINE; METHYLATION; CARCINOMA; DEFICIENCY; NUTRITION	Background: Nutrients involved in one-carbon metabolismare hypothesized to protect against pancreatic cancer development. Methods: The Singapore Chinese Health Study database was used to prospectively examine the association between intake of one-carbon metabolism-related nutrients and pancreatic cancer risk. Between 1993 and 1998, 63,257 men and women ages 45 to 74 years were enrolled into the c…	[Huang, Joyce Y.; Butler, Lesley M.; Wang, Renwei; Yuan, Jian-Min] Univ Pittsburgh, Inst Canc, Canc Control & Populat Sci, Pittsburgh, PA USA; [Huang, Joyce Y.; Butler, Lesley M.; Yuan, Jian-Min] Univ Pittsburgh, Dept Epidemiol, Grad Sch Publ Hlth, Pittsburgh, PA 15261 USA; [Jin, Aizhen] Hlth Promot Board, Natl Registry Dis Off, Singapore, Singapore; [Koh, Woon-Puay] Duke NUS Grad Med Sch Singapo…		Butler, LM (通讯作者)，Univ Pittsburgh, Inst Canc, UPMC Canc Pavil,5150 Ctr Ave,Suite 4C, Pittsburgh, PA 15232 USA.	butlerl3@upmc.edu		Yuan, Jian-Min/0000-0002-4620-3108	NIH/NCI [R01 CA144034, UM1 CA182876]; NATIONAL CANCER INSTITUTE [UM1CA182876, R01CA144034] Funding Source: NIH RePORTER	NIH/NCI(United States Department of Health & Human ServicesNational Institutes of Health (NIH) - USANIH National Cancer Institute (NCI)); NATIONAL CANCER INSTITUTE(United States Department of Health & Human ServicesNational Institutes of Health (NIH) - USANIH National Cancer Institute (NCI))	All authors received funding from NIH/NCI grants: R01 CA144034, UM1 CA182876.	American Cancer Society, 2014, CANC FACTS FIG 2014; Ames BN, 2001, MUTAT RES-FUND MOL M, V475, P7, DOI 10.1016/S0027-5107(01)00070-7; ANDRY CD, 1990, TOXICOL PATHOL, V18, P10, DOI 10.1177/019262339001800102; Aune D, 2012, ANN ONCOL, V23, P843, DOI 10.1093/annonc/mdr398; Bao Y, 2011, JNCI-J NATL CANCER I, V103, P1840, DOI 10.1093/jnci/djr431; Barba C, 2004, LANCET, V363, P157, DOI 10.1016/S0140-67…	60	22	24	0	1	AMER ASSOC CANCER RESEARCH	PHILADELPHIA	615 CHESTNUT ST, 17TH FLOOR, PHILADELPHIA, PA 19106-4404 USA	1055-9965	1538-7755		CANCER EPIDEM BIOMAR	Cancer Epidemiol. Biomarkers Prev.	FEB	2016	25	2
J	Ding, XZ; Iversen, P; Cluck, MW; Knezetic, JA; Adrian, TE				Ding, XZ; Iversen, P; Cluck, MW; Knezetic, JA; Adrian, TE			Lipoxygenase inhibitors abolish proliferation of human pancreatic cancer cells	BIOCHEMICAL AND BIOPHYSICAL RESEARCH COMMUNICATIONS			English	Article							EPIDERMAL GROWTH-FACTOR; ARACHIDONIC-ACID; PROSTATE-CANCER; 5-LIPOXYGENASE; 12(S)-HETE; METASTASIS; EXPRESSION; CARCINOMA; PROTEIN; PHOSPHORYLATION	Epidemiologic and animal studies have linked pancreatic cancer growth with fat intake, especially unsaturated fats. Arachidonic acid release from membrane phospholipids is essential for tumor cell proliferation. Lipoxygenases (LOX) constitute one pathway for arachidonate metabolism, but their role in pancreatic cancer growth is unknown. The expression of 5-LOX and 12-LOX as well as their effects …	Creighton Univ, Sch Med, Dept Biomed Sci, Omaha, NE 68178 USA; AVI BioPharma, Corvallis, OR USA		Ding, XZ (通讯作者)，Creighton Univ, Sch Med, Dept Biomed Sci, Omaha, NE 68178 USA.		Iversen, Patrick L./L-5454-2019; Adrian, Thomas E/D-8484-2012	Iversen, Patrick L./0000-0003-0106-9790; Adrian, Thomas/0000-0002-5051-1111	NATIONAL CANCER INSTITUTE [P50CA072712] Funding Source: NIH RePORTER; NCI NIH HHS [P50 CA72712] Funding Source: Medline	NATIONAL CANCER INSTITUTE(United States Department of Health & Human ServicesNational Institutes of Health (NIH) - USANIH National Cancer Institute (NCI)); NCI NIH HHS(United States Department of Health & Human ServicesNational Institutes of Health (NIH) - USANIH National Cancer Institute (NCI))		Anderson KM, 1998, ANTICANCER RES, V18, P791; APPEL MJ, 1994, CANCER RES, V54, P2113; Blackstock A. W., 1996, ONCOLOGY, V10, P308; CHEN YQ, 1994, CANCER RES, V54, P1574; Ding X.-Z., 1997, Pancreas, V15, P433; DOMIN J, 1994, J BIOL CHEM, V269, P8260; EVANS JF, 1991, MOL PHARMACOL, V40, P22; FISHER WE, 1995, SURGERY, V118, P453, DOI 10.1016/S0039-6060(05)80358-7; FORDHUTCHINSON AW, 1990, EICOSANOID…	34	145	149	0	6	ACADEMIC PRESS INC	SAN DIEGO	525 B ST, STE 1900, SAN DIEGO, CA 92101-4495 USA	0006-291X			BIOCHEM BIOPH RES CO	Biochem. Biophys. Res. Commun.	JUL 22	1999	261	1
J	Bastidas-Ponce, A; Scheibner, K; Lickert, H; Bakhti, M				Bastidas-Ponce, Aimee; Scheibner, Katharina; Lickert, Heiko; Bakhti, Mostafa			Cellular and molecular mechanisms coordinating pancreas development	DEVELOPMENT			English	Review						Pancreas development; Morphogenesis; Organogenesis; Lineage formation; Exocrine cells; Endocrine cells; Islets of Langerhans; beta-cells; Diabetes	ENDOCRINE PROGENITOR CELLS; VERTEBRATE ENDODERM DEVELOPMENT; NEONATAL DIABETES-MELLITUS; ADULT-MOUSE PANCREAS; BETA-CELLS; TRANSCRIPTION FACTOR; IN-VITRO; ALPHA-CELL; FATE SPECIFICATION; EXOCRINE PANCREAS	The pancreas is an endoderm-derived glandular organ that participates in the regulation of systemic glucose metabolism and food digestion through the function of its endocrine and exocrine compartments, respectively. While intensive research has explored the signaling pathways and transcriptional programs that govern pancreas development, much remains to be discovered regarding the cellular proce…	[Bastidas-Ponce, Aimee; Scheibner, Katharina; Lickert, Heiko; Bakhti, Mostafa] Helmholtz Zentrum Munchen, Inst Diabet & Regenerat Res, D-85764 Neuherberg, Germany; [Bastidas-Ponce, Aimee; Scheibner, Katharina; Lickert, Heiko; Bakhti, Mostafa] Helmholtz Zentrum Munchen, Inst Stem Cell Res, D-85764 Neuherberg, Germany; [Bastidas-Ponce, Aimee; Scheibner, Katharina; Lickert, Heiko; Bakhti, Mostafa] G…		Bakhti, M (通讯作者)，Helmholtz Zentrum Munchen, Inst Diabet & Regenerat Res, D-85764 Neuherberg, Germany.; Bakhti, M (通讯作者)，Helmholtz Zentrum Munchen, Inst Stem Cell Res, D-85764 Neuherberg, Germany.; Bakhti, M (通讯作者)，German Ctr Diabet Res DZD, D-85764 Neuherberg, Germany.	mostafa.bakhti@helmholtz-muenchen.de		Bakhti, Mostafa/0000-0002-2307-1122; Lickert, Heiko/0000-0002-4597-8825	Helmholtz Association (Helmholtz-Gemeinschaft); German Research Foundation (Deutsche Forschungsgemeinschaft); German Center for Diabetes Research (Deutsches Zentrum fur Diabetes Forschung, DZD e.V.)	Helmholtz Association (Helmholtz-Gemeinschaft); German Research Foundation (Deutsche Forschungsgemeinschaft)(German Research Foundation (DFG)); German Center for Diabetes Research (Deutsches Zentrum fur Diabetes Forschung, DZD e.V.)	We thank the Helmholtz Association (Helmholtz-Gemeinschaft), German Research Foundation (Deutsche Forschungsgemeinschaft), and German Center for Diabetes Research (Deutsches Zentrum fur Diabetes Forschung, DZD e.V.) for financial support.	Afelik S, 2015, DEV BIOL, V399, P204, DOI 10.1016/j.ydbio.2014.12.031; Afelik S, 2013, WIRES DEV BIOL, V2, P531, DOI 10.1002/wdev.99; Afelik S, 2012, DEVELOPMENT, V139, P1744, DOI 10.1242/dev.075804; Ahlgren U, 1996, DEVELOPMENT, V122, P1409; Ahlgren U, 1998, GENE DEV, V12, P1763, DOI 10.1101/gad.12.12.1763; Ahnfelt-Ronne J, 2012, DEVELOPMENT, V139, P4492, DOI 10.1242/dev.090597; Al-Hasani K, 201…	236	81	87	2	16	COMPANY BIOLOGISTS LTD	CAMBRIDGE	BIDDER BUILDING, STATION RD, HISTON, CAMBRIDGE CB24 9LF, ENGLAND	0950-1991	1477-9129		DEVELOPMENT	Development	AUG 15	2017	144	16
J	Liu, J; Ji, SR; Liang, C; Qin, Y; Jin, KZ; Liang, DK; Xu, WY; Shi, S; Zhang, B; Liu, L; Liu, C; Xu, J; Ni, QX; Yu, XJ				Liu, Jiang; Ji, Shunrong; Liang, Chen; Qin, Yi; Jin, Kaizhou; Liang, Dingkon; Xu, Wenyan; Shi, Si; Zhang, Bo; Liu, Liang; Liu, Chen; Xu, Jin; Ni, Quanxing; Yu, Xianjun			Critical role of oncogenic KRAS in pancreatic cancer	MOLECULAR MEDICINE REPORTS			English	Review						KRAS; pancreatic cancer; initiation; microenvironment; metabolic reprogramming; mouse models; inhibitors	ENGINEERED MOUSE MODELS; RAS-TRANSFORMED CELLS; DUCTAL ADENOCARCINOMA; INTRAEPITHELIAL NEOPLASIA; TRANSFERASE INHIBITORS; MOLECULAR-GENETICS; TRANSGENIC MICE; TUMOR BIOLOGY; GROWTH; HEDGEHOG	Pancreatic cancer is a human malignancy with one of the highest mortality rates and little progress has been achieved in its treatment in recent decades. Further improvement to the understanding of the biological and molecular mechanisms underlying the initiation and development of pancreatic ductal adenocarcinoma (PDAC) is required. Previous studies using genetically engineered mouse models have…	[Liu, Jiang; Ji, Shunrong; Liang, Chen; Qin, Yi; Jin, Kaizhou; Liang, Dingkon; Xu, Wenyan; Shi, Si; Zhang, Bo; Liu, Liang; Liu, Chen; Xu, Jin; Ni, Quanxing; Yu, Xianjun] Fudan Univ, Shanghai Canc Ctr, Dept Pancreat Surg, 270 Dongan Rd, Shanghai 200032, Peoples R China; [Liu, Jiang; Ji, Shunrong; Liang, Chen; Qin, Yi; Jin, Kaizhou; Liang, Dingkon; Xu, Wenyan; Shi, Si; Zhang, Bo; Liu, Liang; Liu, C…		Yu, XJ (通讯作者)，Fudan Univ, Shanghai Canc Ctr, Dept Pancreat Surg, 270 Dongan Rd, Shanghai 200032, Peoples R China.	yuxianjun@fudanpci.org		Liang, Chen/0000-0003-0578-7589; yu, xianjun/0000-0002-6697-7143; Shi, Si/0000-0002-6652-0629	National Natural Science Foundation [81372651, 81201900, 81172276, 81101565]; Sino-German Center [GZ857]	National Natural Science Foundation(National Natural Science Foundation of China (NSFC)); Sino-German Center	The present review was supported by the National Natural Science Foundation (grant nos. 81372651, 81201900, 81172276 and 81101565), and the Sino-German Center (grant. no. GZ857).	Aguirre AJ, 2003, GENE DEV, V17, P3112, DOI 10.1101/gad.1158703; ALMOGUERA C, 1988, CELL, V53, P549, DOI 10.1016/0092-8674(88)90571-5; Antone PD, 2012, MED HYPOTHESES, V79, P388, DOI 10.1016/j.mehy.2012.06.002; Appels NMGM, 2005, ONCOLOGIST, V10, P565, DOI 10.1634/theoncologist.10-8-565; Bardeesy N, 2006, GENE DEV, V20, P3130, DOI 10.1101/gad.1478706; Bayne LJ, 2012, CANCER CELL, V21, P822, DOI 1…	75	22	23	0	14	SPANDIDOS PUBL LTD	ATHENS	POB 18179, ATHENS, 116 10, GREECE	1791-2997	1791-3004		MOL MED REP	Mol. Med. Rep.	JUN	2016	13	6
J	Hessmann, E; Patzak, MS; Klein, L; Chen, N; Kari, V; Ramu, I; Bapiro, TE; Frese, KK; Gopinathan, A; Richards, FM; Jodrell, DI; Verbeke, C; Li, X; Heuchel, R; Lohr, JM; Johnsen, SA; Gress, TM; Ellenrieder, V; Neesse, A				Hessmann, E.; Patzak, M. S.; Klein, L.; Chen, N.; Kari, V.; Ramu, I.; Bapiro, T. E.; Frese, K. K.; Gopinathan, A.; Richards, F. M.; Jodrell, D. I.; Verbeke, C.; Li, X.; Heuchel, R.; Lohr, J. M.; Johnsen, S. A.; Gress, T. M.; Ellenrieder, V.; Neesse, A.			Fibroblast drug scavenging increases intratumoural gemcitabine accumulation in murine pancreas cancer	GUT			English	Article							NAB-PACLITAXEL; MOUSE MODEL; CYTIDINE DEAMINASE; PHYSICAL BARRIERS; SURVIVAL; DELIVERY; STROMA; CELLS; CHEMOTHERAPY; RESISTANCE	Objective Desmoplasia and hypovascularity are thought to impede drug delivery in pancreatic ductal adenocarcinoma (PDAC). However, stromal depletion approaches have failed to show clinical responses in patients. Here, we aimed to revisit the role of the tumour microenvironment as a physical barrier for gemcitabine delivery. Design Gemcitabine metabolites were analysed in LSL-Kras(G12D/+); LSL-Trp…	[Hessmann, E.; Patzak, M. S.; Klein, L.; Chen, N.; Ramu, I.; Ellenrieder, V.; Neesse, A.] Univ Med Ctr Goettingen, Dept Gastroenterol & Gastrointestinal Oncol, Robert Koch Str 40, D-37075 Gottingen, Germany; [Kari, V.; Johnsen, S. A.] Univ Med Ctr Goettingen, Dept Gen Visceral & Pediat Surg, Gottingen, Germany; [Bapiro, T. E.; Gopinathan, A.; Richards, F. M.; Jodrell, D. I.] Univ Cambridge, Canc …		Neesse, A (通讯作者)，Univ Med Ctr Goettingen, Dept Gastroenterol & Gastrointestinal Oncol, Robert Koch Str 40, D-37075 Gottingen, Germany.	albrecht.neesse@med.uni-goettingen.de	Johnsen, Steven/AAX-2322-2020; Löhr, Matthias/A-3692-2012; Heuchel, Rainer/P-7875-2019	Johnsen, Steven/0000-0003-1198-5805; Löhr, Matthias/0000-0002-7647-198X; Heuchel, Rainer/0000-0002-2782-585X; Verbeke, Caroline/0000-0002-1111-9715; Gress, Thomas/0000-0002-9333-5461	Deutsche Krebshilfe, Max Eder Research Group [110972]; Cancer Research UK [C14303/A17197]; University of Cambridge; Hutchison Whampoa; Cancer Research UK [15678] Funding Source: researchfish	Deutsche Krebshilfe, Max Eder Research Group; Cancer Research UK(Cancer Research UK); University of Cambridge(University of Cambridge); Hutchison Whampoa; Cancer Research UK(Cancer Research UK)	This work was supported by the Deutsche Krebshilfe, Max Eder Research Group (110972) to AN. TEB, FMR, AG and DIJ were supported by Cancer Research UK (C14303/A17197) and the University of Cambridge. The Cancer Research UK CRUK Cambridge Institute also acknowledges its support from Hutchison Whampoa.	Aiello NM, 2016, NAT COMMUN, V7, DOI 10.1038/ncomms12819; Alvarez R, 2013, BRIT J CANCER, V109, P926, DOI 10.1038/bjc.2013.415; Bapiro TE, 2011, CANCER CHEMOTH PHARM, V68, P1243, DOI 10.1007/s00280-011-1613-0; Bayne LJ, 2012, CANCER CELL, V21, P822, DOI 10.1016/j.ccr.2012.04.025; Burris HA, 1997, J CLIN ONCOL, V15, P2403, DOI 10.1200/JCO.1997.15.6.2403; Chauhan VP, 2013, NAT COMMUN, V4, DOI 10.10…	49	109	110	4	39	BMJ PUBLISHING GROUP	LONDON	BRITISH MED ASSOC HOUSE, TAVISTOCK SQUARE, LONDON WC1H 9JR, ENGLAND	0017-5749	1468-3288		GUT	Gut	MAR	2018	67	3
J	Yang, CT; Peng, PK; Li, LL; Shao, MM; Zhao, JJ; Wang, L; Duan, FF; Song, SS; Wu, H; Zhang, J; Zhao, R; Jia, DW; Zhang, MM; Wu, WC; Li, C; Rong, YF; Zhang, L; Ruan, YY; Gu, JX				Yang, Caiting; Peng, Peike; Li, Lili; Shao, Miaomiao; Zhao, Junjie; Wang, Lan; Duan, Fangfang; Song, Shushu; Wu, Hao; Zhang, Jie; Zhao, Ran; Jia, Dongwei; Zhang, Mingming; Wu, Weicheng; Li, Can; Rong, Yefei; Zhang, Lei; Ruan, Yuanyuan; Gu, Jianxin			High expression of GFAT1 predicts poor prognosis in patients with pancreatic cancer	SCIENTIFIC REPORTS			English	Article							DON 6-DIAZO-5-OXO-L-NORLEUCINE; GLUCOSE-METABOLISM; INSULIN-RESISTANCE; CARCINOMA; GROWTH; AMIDOTRANSFERASE; OVEREXPRESSION; ADENOCARCINOMA; CHEMOTHERAPY; SENSITIVITY	Pancreatic cancer is one of the most lethal of all types of cancer, with the 5-year survival rate ranging only at 6-7%. The aberrant glucose metabolism is one of the hallmarks of cancer cells, and as a branch of glucose metabolism, hexosamine biosynthesis pathway (HBP) has been reported to play a critical role in the insulin resistance and progression of cancer. Glutamine: fructose-6-phosphate am…	[Yang, Caiting; Peng, Peike; Li, Lili; Shao, Miaomiao; Wang, Lan; Duan, Fangfang; Song, Shushu; Wu, Hao; Jia, Dongwei; Zhang, Mingming; Wu, Weicheng; Li, Can; Ruan, Yuanyuan; Gu, Jianxin] Fudan Univ, Sch Basic Med Sci, Dept Biochem & Mol Biol, Shanghai 200032, Peoples R China; [Yang, Caiting; Peng, Peike; Li, Lili; Shao, Miaomiao; Wang, Lan; Duan, Fangfang; Song, Shushu; Wu, Hao; Zhang, Jie; Jia,…		Ruan, YY (通讯作者)，Fudan Univ, Sch Basic Med Sci, Dept Biochem & Mol Biol, Shanghai 200032, Peoples R China.; Ruan, YY (通讯作者)，Fudan Univ, Sch Basic Med Sci, Key Lab Glycoconjugate Res, Minist Publ Hlth, Shanghai 200032, Peoples R China.; Zhang, L (通讯作者)，Fudan Univ, Zhongshan Hosp, Dept Gen Surg, Shanghai 200032, Peoples R China.	zhang.lei@zs-hospital.sh.cn; yuanyuanruan@fudan.edu.cn		Li, Can/0000-0002-8420-120X	National Basic Research Program of China 973 Program [2012CB822104]; State Key Project Specialized for Infectious Diseases of China [2012ZX10002-008]; National Natural Science Fund [31370808, 81572317, 81302259, 81572352, 31500645]; Research Fund for the Doctoral Program of Higher Education of China [20130071120044]	National Basic Research Program of China 973 Program(National Basic Research Program of China); State Key Project Specialized for Infectious Diseases of China; National Natural Science Fund(National Natural Science Foundation of China (NSFC)); Research Fund for the Doctoral Program of Higher Education of China(Research Fund for the Doctoral Program of Higher Education of China (RFDP)Specialized R…	We thank Dr. Haiying Zeng and Dr. Rongkui Luo (Department of Pathology, Zhongshan Hospital, Fudan University, Shanghai, P. R. China) for their help in the construction of TMA and the analysis of IHC staining data. This work was supported by grants from the National Basic Research Program of China 973 Program (2012CB822104), the State Key Project Specialized for Infectious Diseases of China (2012Z…	Alisson-Silva F, 2013, PLOS ONE, V8, DOI 10.1371/journal.pone.0060471; [Anonymous], 2014, SEER CANC STAT FACTS; Balachandran VP, 2015, LANCET ONCOL, V16, pE173, DOI 10.1016/S1470-2045(14)71116-7; Buse MG, 2006, AM J PHYSIOL-ENDOC M, V290, pE1, DOI 10.1152/ajpendo.00329.2005; Cairns RA, 2011, NAT REV CANCER, V11, P85, DOI 10.1038/nrc2981; Chen YB, 2012, J SURG ONCOL, V105, P542, DOI 10.1002/jso.22…	39	27	28	1	18	NATURE PUBLISHING GROUP	LONDON	MACMILLAN BUILDING, 4 CRINAN ST, LONDON N1 9XW, ENGLAND	2045-2322			SCI REP-UK	Sci Rep	DEC 20	2016	6
J	Sunami, Y; Rebelo, A; Kleeff, J				Sunami, Yoshiaki; Rebelo, Artur; Kleeff, Joerg			Lipid Metabolism and Lipid Droplets in Pancreatic Cancer and Stellate Cells	CANCERS			English	Review						pancreatic ductal adenocarcinoma; pancreatic stellate cells; lipid metabolism; lipid droplets; reprogramming in lipid metabolism	FATTY-ACID SYNTHASE; ATP CITRATE-LYASE; COA DESATURASE 1; GLUTAMINE-METABOLISM; THERAPEUTIC TARGET; TUMOR-GROWTH; ALDEHYDE DEHYDROGENASES; DUCTAL ADENOCARCINOMA; EGF RECEPTOR; INHIBITION	Pancreatic ductal adenocarcinoma (PDAC) is projected to become the second deadliest cancer by 2030, and the overall 5-year survival rate is currently less than 7%. Cancer cells frequently exhibit reprogramming of their metabolic activity. It is increasingly recognized that aberrant de novo lipid synthesis and reprogrammed lipid metabolism are both associated with the development and progression o…	[Sunami, Yoshiaki; Rebelo, Artur; Kleeff, Joerg] Martin Luther Univ Halle Wittenberg, Halle Univ Hosp, Dept Visceral Vasc & Endocrine Surg, D-06120 Halle, Germany; [Kleeff, Joerg] BG Hosp Bergmanstrost, Dept Gen Visceral & Vasc Surg, D-06112 Halle, Germany		Sunami, Y (通讯作者)，Martin Luther Univ Halle Wittenberg, Halle Univ Hosp, Dept Visceral Vasc & Endocrine Surg, D-06120 Halle, Germany.	yoshiaki.sunami@uk-halle.de; artur.rebelo@uk-halle.de; joerg.kleeff@uk-halle.de	/AFO-1344-2022; Kleeff, Jorg/B-2124-2009; Sunami, Yoshiaki/G-5313-2012; /AAW-3290-2021; Sunami, Yoshiaki/AAT-5931-2020	Kleeff, Jorg/0000-0003-3432-6669; Sunami, Yoshiaki/0000-0002-1235-7512; Sunami, Yoshiaki/0000-0002-1235-7512				Agani F, 2013, CURR CANCER DRUG TAR, V13, P245, DOI 10.2174/1568009611313030003; Altman BJ, 2016, NAT REV CANCER, V16, P619, DOI 10.1038/nrc.2016.71; Anastasiou D, 2012, CELL RES, V22, P443, DOI 10.1038/cr.2012.5; Ardito CM, 2012, CANCER CELL, V22, P304, DOI 10.1016/j.ccr.2012.07.024; Baek G, 2014, CELL REP, V9, P2233, DOI 10.1016/j.celrep.2014.11.025; Baenke F, 2015, J PATHOL, V237, P152, DOI 10…	132	55	56	10	36	MDPI	BASEL	ST ALBAN-ANLAGE 66, CH-4052 BASEL, SWITZERLAND	2072-6694			CANCERS	Cancers	JAN	2018	10	1
J	Nio, Y; Toga, T; Maruyama, R; Fukushima, M				Nio, Yoshinori; Toga, Tomoko; Maruyama, Riruke; Fukushima, Masakazu			Expression of orotate phosphoribosyl transferase in human pancreatic cancer: Implication for the efficacy of uracil and tegafur-based adjuvant chemotherapy	ONCOLOGY REPORTS			English	Article						pancreatic cancer; orotate phosphoribosyl transferase; UFT; chemotherapy; cyclophosphamide	DIHYDROPYRIMIDINE DEHYDROGENASE; GASTRIC-CANCER; COLORECTAL-CANCER; METABOLIC ENZYMES; GENE-EXPRESSION; 5-FLUOROURACIL; S-1; METASTASIS; CARCINOMA; DOCETAXEL	The enzyme orotate phosphoribosyl transferase (OPRT) is involved in the metabolism of the anticancer drug 5-fluorouracil (5-FU), and is a key enzyme for conversion of 5-FU to its active form in tumor tissue. Little is known regarding the significance of OPRT in human pancreatic cancer. The present study was designed to assess the association between the activity of OPRT in the tumor, and the clin…	Taisho Pharmaceut Co Ltd, Tokushima Res Ctr, Tokushima, Japan; Shimane Univ, Sch Med, Dept Surg 1, Izumo, Shimane, Japan; Shimane Univ, Sch Med, Dept Clin Pathol, Izumo, Shimane, Japan		Nio, Y (通讯作者)，Kodama Breast Clin, Kita Ku, 35 Kitano Kamihakubai Cho, Kyoto 6038325, Japan.	kodama-breast-clinic@theia.ocn.ne.jp						Ichikawa W, 2003, BRIT J CANCER, V89, P1486, DOI 10.1038/sj.bjc.6601335; Ichikawa W, 2006, INT J CANCER, V119, P1927, DOI 10.1002/ijc.22080; Ichikawa W, 2006, CLIN CANCER RES, V12, P3928, DOI 10.1158/1078-0432.CCR-05-2665; Inokuchi M, 2004, CANCER CHEMOTH PHARM, V53, P391, DOI 10.1007/s00280-003-0747-0; Kamoshida S, 2005, ACTA HISTOCHEM CYTOC, V38, P69, DOI 10.1267/ahc.38.69; Matsuyama R, 2006, I…	17	6	6	0	1	SPANDIDOS PUBL LTD	ATHENS	POB 18179, ATHENS, 116 10, GREECE	1021-335X	1791-2431		ONCOL REP	Oncol. Rep.	JUL	2007	18	1
J	Ma, YF; Hu, J; Zhang, N; Dong, XR; Li, Y; Yang, B; Tian, WD; Wang, XQ				Ma, Yanfen; Hu, Jian; Zhang, Ning; Dong, Xinran; Li, Ying; Yang, Bo; Tian, Weidong; Wang, Xiaoqin			Prediction of Candidate Drugs for Treating Pancreatic Cancer by Using a Combined Approach	PLOS ONE			English	Article							EXPRESSION SIGNATURES; CONNECTIVITY MAP; CELL-LINES; DISCOVERY; GENE; INHIBITOR; CHEMOTHERAPY; DATABASE; TARGETS; BIOLOGY	Pancreatic cancer is the leading cause of death from solid malignancies worldwide. Currently, gemcitabine is the only drug approved for treating pancreatic cancer. Developing new therapeutic drugs for this disease is, therefore, an urgent need. The C-Map project has provided a wealth of gene expression data that can be mined for repositioning drugs, a promising approach to new drug discovery. Typ…	[Ma, Yanfen; Hu, Jian; Zhang, Ning; Yang, Bo; Wang, Xiaoqin] Xi An Jiao Tong Univ, Affiliated Hosp 1, Dept Clin Lab, Xian 710049, Shaanxi, Peoples R China; [Ma, Yanfen; Zhang, Ning; Li, Ying] Xi An Jiao Tong Univ, Hlth Sci Ctr, Xian 710049, Shaanxi, Peoples R China; [Dong, Xinran; Tian, Weidong] Fudan Univ, Sch Life Sci, Dept Biostat & Computat Biol, Shanghai 200433, Peoples R China; [Li, Ying] S…		Wang, XQ (通讯作者)，Xi An Jiao Tong Univ, Affiliated Hosp 1, Dept Clin Lab, Xian 710049, Shaanxi, Peoples R China.; Tian, WD (通讯作者)，Fudan Univ, Sch Life Sci, Dept Biostat & Computat Biol, Shanghai 200433, Peoples R China.	weidong.tian@fudan.edu.cn; 1493722680@qq.com	Dong, Xinran/AAF-7799-2019		International Science and Technology Cooperation and Exchange Program of Shaanxi Province [2015KW-045]; Science and Technology Research Program of Shaanxi Province [2013K-12-20-10]; National Natural Science Foundation of China [91231116, 31471245, 31071113]	International Science and Technology Cooperation and Exchange Program of Shaanxi Province; Science and Technology Research Program of Shaanxi Province; National Natural Science Foundation of China(National Natural Science Foundation of China (NSFC))	This work was supported by the International Science and Technology Cooperation and Exchange Program of Shaanxi Province (Grant No. 2015KW-045, XW), the Science and Technology Research Program of Shaanxi Province (2013K-12-20-10, JH), and the National Natural Science Foundation of China [91231116, 31471245, 31071113, WT]. The funders had no role in study design, data collection and analysis, deci…	Ashburn TT, 2004, NAT REV DRUG DISCOV, V3, P673, DOI 10.1038/nrd1468; Ashburner M, 2000, NAT GENET, V25, P25, DOI 10.1038/75556; Badea L, 2008, HEPATO-GASTROENTEROL, V55, P2016; Barrett T, 2007, NUCLEIC ACIDS RES, V35, pD760, DOI 10.1093/nar/gkl887; Brockhausen I, 1999, BBA-GEN SUBJECTS, V1473, P67, DOI 10.1016/S0304-4165(99)00170-1; Butcher EC, 2004, NAT BIOTECHNOL, V22, P1253, DOI 10.1038/nbt10…	46	4	4	0	7	PUBLIC LIBRARY SCIENCE	SAN FRANCISCO	1160 BATTERY STREET, STE 100, SAN FRANCISCO, CA 94111 USA	1932-6203			PLOS ONE	PLoS One	FEB 24	2016	11	2
J	Tsuji, Y; Mikami, T; Anan, Y; Ogra, Y				Tsuji, Yoshiro; Mikami, Takahiro; Anan, Yasumi; Ogra, Yasumitsu			Comparison of selenohomolanthionine and selenomethionine in terms of selenium distribution and toxicity in rats by bolus administration	METALLOMICS			English	Article							SODIUM SELENITE; SEPTIC SHOCK; DOUBLE-BLIND; SPECIATION; IDENTIFICATION; METABOLITES; METHYLSELENOL; SPECTROMETRY; CANCER; ENZYME	The distribution and metabolism of selenohomolanthionine (4,4'-selenobis[2-aminobutanoic acid], SeHLan), a newly identified selenoamino acid in selenized Japanese pungent radish, were compared with those of selenomethionine (SeMet) in rats. Either selenoamino acid was injected intravenously at a bolus dose of 1.0 mg Se/kg body weight. SeMet was preferably accumulated in the pancreas, increasing t…	[Ogra, Yasumitsu] Showa Pharmaceut Univ, Lab Chem Toxicol & Environm Hlth, Tokyo 1948543, Japan; [Ogra, Yasumitsu] Showa Pharmaceut Univ, High Technol Res Ctr, Tokyo 1948543, Japan; [Tsuji, Yoshiro; Mikami, Takahiro; Anan, Yasumi] Chiba Univ, Grad Sch Pharmaceut Sci, Chuo Ku, Chiba 2608675, Japan		Ogra, Y (通讯作者)，Showa Pharmaceut Univ, Lab Chem Toxicol & Environm Hlth, 3-3165 Higashi Tamagawagakuen, Tokyo 1948543, Japan.	ogra@ac.shoyaku.ac.jp	Ogra, Yasumitsu/A-2747-2017	Ogra, Yasumitsu/0000-0002-8268-1828	Ministry of Education, Culture, Sports, Science and Technology, Japan [19390033]; Agilent Technologies Foundation, USA	Ministry of Education, Culture, Sports, Science and Technology, Japan(Ministry of Education, Culture, Sports, Science and Technology, Japan (MEXT)); Agilent Technologies Foundation, USA	We thank Mr Nobuo Emi (Otsuka Pharmaceutical Factory, Inc.) for the measurement of biochemical parameters. We would like to acknowledge a Grant-in-Aid from the Ministry of Education, Culture, Sports, Science and Technology, Japan (No. 19390033), and the financial support from Agilent Technologies Foundation, USA.	Angstwurm MWA, 2007, CRIT CARE MED, V35, P118, DOI 10.1097/01.CCM.0000251124.83436.0E; BERGMANN R, 1995, NUCL MED BIOL, V22, P475, DOI 10.1016/0969-8051(94)00123-2; BURK RF, 1992, BIOL TRACE ELEM RES, V33, P151, DOI 10.1007/BF02784004; Forceville X, 2007, J TRACE ELEM MED BIO, V21, P62, DOI 10.1016/j.jtemb.2007.09.021; Forceville X, 2007, CRIT CARE, V11, DOI 10.1186/cc5960; Francesconi KA, 2004, …	31	14	16	0	12	ROYAL SOC CHEMISTRY	CAMBRIDGE	THOMAS GRAHAM HOUSE, SCIENCE PARK, MILTON RD, CAMBRIDGE CB4 0WF, CAMBS, ENGLAND	1756-5901	1756-591X		METALLOMICS	Metallomics		2010	2	6
J	Stocks, T; Bjorge, T; Ulmer, H; Manjer, J; Haggstrom, C; Nagel, G; Engeland, A; Johansen, D; Hallmans, G; Selmer, R; Concin, H; Tretli, S; Jonsson, H; Stattin, P				Stocks, Tanja; Bjorge, Tone; Ulmer, Hanno; Manjer, Jonas; Haggstrom, Christel; Nagel, Gabriele; Engeland, Anders; Johansen, Dorthe; Hallmans, Goran; Selmer, Randi; Concin, Hans; Tretli, Steinar; Jonsson, Hakan; Stattin, Par			Metabolic risk score and cancer risk: pooled analysis of seven cohorts	INTERNATIONAL JOURNAL OF EPIDEMIOLOGY			English	Article						cohort studies; metabolic syndrome x; neoplasms	MAJOR DEPRESSIVE DISORDER; SEROTONIN TRANSPORTER GENE; EPIGENOME-WIDE ASSOCIATION; BDNF PROMOTER METHYLATION; DIFFERENTIAL DNA METHYLATION; MESSENGER-RNA EXPRESSION; PSYCHIATRIC-DISORDERS; NEUROTROPHIC FACTOR; BIPOLAR DISORDER; EPIGENETIC EPIDEMIOLOGY	Background: There are few data on the joint influence of metabolic factors on risk of separate cancers. Methods: We analysed data on body mass index, blood pressure and plasma levels of glucose, total cholesterol and triglycerides from seven European cohorts comprising 564 596 men and women with a mean age of 44 years. We weighted those factors equally into a standardized metabolic risk score [MR…	[Stocks, Tanja; Haggstrom, Christel; Stattin, Par] Umea Univ, Dept Surg & Perioperat Sci Urol & Androl, Umea, Sweden; [Stocks, Tanja] Lund Univ, Dept Clin Sci Malmo Diabet & Cardiovasc Dis Genet, Lund, Sweden; [Bjorge, Tone; Engeland, Anders] Univ Bergen, Dept Global Publ Hlth & Primary Care, Bergen, Norway; [Bjorge, Tone; Tretli, Steinar] Canc Registry Norway, Inst Populat Based Canc Res, Oslo, …		Stocks, T (通讯作者)，Clin Res Ctr, Dept Clin Sci Malmo, Jan Waldenstroms Gata 35, S-20502 Malmo, Sweden.	tanja.stocks@med.lu.se	vhmpp, aks/F-9756-2012; Nagel, Gabriele/C-3635-2012; Ulmer, Hanno/S-6615-2019; Engeland, Anders/AAG-7437-2021	Nagel, Gabriele/0000-0001-6185-8535; Ulmer, Hanno/0000-0001-5911-1002; Bjorge, Tone/0000-0002-9096-5257	National Health and Medical Research Council [APP1045161, APP1012735]; Murdoch Childrens Research Institute; Victorian Government	National Health and Medical Research Council(National Health and Medical Research Council (NHMRC) of Australia); Murdoch Childrens Research Institute; Victorian Government	This work was supported by: the National Health and Medical Research Council, through a Senior Research Fellowship [APP1045161 to R.S.] and an Early Career Researcher Fellowship [APP1012735 to J.R.]; the Murdoch Childrens Research Institute [studentship to V.J.]; and the Victorian Government's Operational Infrastructure Support Program.	Abdolmaleky HM, 2011, SCHIZOPHR RES, V129, P183, DOI 10.1016/j.schres.2011.04.007; AGUILERA M, 2009, PSYCHOL MED, V39, P1425, DOI DOI 10.1017/S0033291709005248; Albert PR, 2012, PHILOS T R SOC B, V367, P2378, DOI 10.1098/rstb.2012.0190; Alt SR, 2010, PSYCHONEUROENDOCRINO, V35, P544, DOI 10.1016/j.psyneuen.2009.09.001; American Psychiatric Association, 2013, DIAGNOSTIC STAT MANU, V5th, DOI 10.1176…	162	74	78	2	22	OXFORD UNIV PRESS	OXFORD	GREAT CLARENDON ST, OXFORD OX2 6DP, ENGLAND	0300-5771	1464-3685		INT J EPIDEMIOL	Int. J. Epidemiol.	AUG	2015	44	4
J	Schlosser, W; Siech, H; Gorich, J; Beger, HG				Schlosser, W; Siech, H; Gorich, J; Beger, HG			Common bile duct stenosis in complicated chronic pancreatitis	SCANDINAVIAN JOURNAL OF GASTROENTEROLOGY			English	Article						chronic pancreatitis; common bile duct stenosis; inflammatory mass in the head of the pancreas	BILIARY OBSTRUCTION; HEAD RESECTION; DUODENUM; STRICTURE; SPECTRUM; CHOLESTASIS; TRACT	Background: Common bile duct stenosis (CBDS) is one of the most frequent and serious complications in patients with chronic pancreatitis. Due to improved diagnostic tools, the frequency of CBDS seems to occur more frequently, nevertheless the prevalence varies widely because of different selection criteria. Methods: Between Apl il 1982 and October 1996, 323 patients with chronic pancreatitis and …	Univ Ulm, Dept Gen Surg, D-89075 Ulm, Germany; Univ Ulm, Dept Radiol, D-89075 Ulm, Germany		Beger, HG (通讯作者)，Univ Ulm, Dept Gen Surg, Steinhoevelstr 9, D-89075 Ulm, Germany.							AFROUDAKIS A, 1981, ALCOHOL CLIN EXP RES, V5, P110; ARANHA GV, 1984, ARCH SURG-CHICAGO, V119, P595; BEGER HG, 1985, SURGERY, V97, P467; Beger HG, 1999, ANN SURG, V230, P512, DOI 10.1097/00000658-199910000-00007; BITTNER R, 1994, PANCREAS, V9, P47, DOI 10.1097/00006676-199401000-00007; BUCHLER MW, 1995, AM J SURG, V169, P65, DOI 10.1016/S0002-9610(99)80111-1; FREY CF, 1990, WORLD J SURG, V14, P59,…	25	11	12	0	1	TAYLOR & FRANCIS AS	OSLO	CORT ADELERSGT 17, PO BOX 2562, SOLLI, 0202 OSLO, NORWAY	0036-5521			SCAND J GASTROENTERO	Scand. J. Gastroenterol.	FEB	2001	36	2
J	Akakura, N; Kobayashi, M; Horiuchi, I; Suzuki, A; Wang, JX; Chen, J; Niizeki, H; Kawamura, K; Hosokawa, M; Asaka, M				Akakura, N; Kobayashi, M; Horiuchi, I; Suzuki, A; Wang, JX; Chen, J; Niizeki, H; Kawamura, K; Hosokawa, M; Asaka, M			Constitutive expression of hypoxia-inducible factor-1 alpha renders pancreatic cancer cells resistant to apoptosis induced by hypoxia and nutrient deprivation	CANCER RESEARCH			English	Article							ENDOTHELIAL GROWTH-FACTOR; GENE-EXPRESSION; NORMOXIC CONDITIONS; FACTOR 1-ALPHA; UP-REGULATION; FACTOR-I; CARCINOMA; ANGIOGENESIS; THERAPY; OXYGEN	Hypovasculature is an outstanding characteristic of pancreatic cancers in imaging diagnosis, suggesting that blood supply is poor in pancreatic cancer tissues. Despite poor blood supply, pancreatic cancer cells survive and proliferate in severe hypoxia and nutrient deprivation. To demonstrate how pancreatic cancer cells adapt themselves to hypoxia and nutrient deprivation, we investigated the exp…	Hokkaido Univ, Inst Med Genet, Div Canc Pathobiol, Kita Ku, Sapporo, Hokkaido 0608638, Japan; Hokkaido Univ, Grad Sch Med, Dept Gastroenterol & Hematol, Sapporo, Hokkaido 0608638, Japan; Hokkaido Univ, Grad Sch Med, Dept Surg Oncol, Sapporo, Hokkaido 0608638, Japan; Sapporo Posts & Telecommun Hosp, Sapporo, Hokkaido 0608638, Japan		Kobayashi, M (通讯作者)，Hokkaido Univ, Inst Med Genet, Div Canc Pathobiol, Kita Ku, Kita 15,Nishi 7, Sapporo, Hokkaido 0608638, Japan.	mkobaya@med.hokudai.ac.jp	Asaka, Masahiro/A-5948-2012	Kobayashi, Masanobu/0000-0002-7445-9741				ASAKA M, 1983, CANCER, V51, P1873, DOI 10.1002/1097-0142(19830515)51:10<1873::AID-CNCR2820511020>3.0.CO;2-U; Blancher C, 1998, CANCER METAST REV, V17, P187, DOI 10.1023/A:1006002419244; Brown JM, 1999, CANCER RES, V59, P5863; Bruns CJ, 2000, CANCER RES, V60, P2926; Dachs GU, 1997, NAT MED, V3, P515, DOI 10.1038/nm0597-515; Dang CV, 1999, TRENDS BIOCHEM SCI, V24, P68, DOI 10.1016/S0968-0004(98)013…	44	293	325	1	32	AMER ASSOC CANCER RESEARCH	PHILADELPHIA	615 CHESTNUT ST, 17TH FLOOR, PHILADELPHIA, PA 19106-4404 USA	0008-5472	1538-7445		CANCER RES	Cancer Res.	SEP 1	2001	61	17
J	Beleu, A; Rizzo, G; De Robertis, R; Drudi, A; Aluffi, G; Longo, C; Sarno, A; Cingarlini, S; Capelli, P; Landoni, L; Scarpa, A; Bassi, C; D'Onofrio, M				Beleu, Alessandro; Rizzo, Giulio; De Robertis, Riccardo; Drudi, Alessandro; Aluffi, Gregorio; Longo, Chiara; Sarno, Alessandro; Cingarlini, Sara; Capelli, Paola; Landoni, Luca; Scarpa, Aldo; Bassi, Claudio; D'Onofrio, Mirko			Liver Tumor Burden in Pancreatic Neuroendocrine Tumors: CT Features and Texture Analysis in the Prediction of Tumor Grade and(18)F-FDG Uptake	CANCERS			English	Article						pancreas; neuroendocrine tumors; computed tomography; texture analysis; tumor burden; grading	PROGNOSTIC-FACTORS; ENDOCRINE TUMORS; COMPUTED-TOMOGRAPHY; HISTOGRAM ANALYSIS; F-18-FDG PET; NEOPLASMS; STRATIFICATION; CLASSIFICATION; HETEROGENEITY; METASTASES	Pancreatic neuroendocrine tumors (p-NETs) are a rare group of neoplasms that often present with liver metastases. Histological characteristics, metabolic behavior, and liver tumor burden (LTB) are important prognostic factors. In this study, the usefulness of texture analysis of liver metastases in evaluating the biological aggressiveness of p-NETs was assessed. Fifty-six patients with liver meta…	[Beleu, Alessandro; Rizzo, Giulio; Drudi, Alessandro; Aluffi, Gregorio; Longo, Chiara; Sarno, Alessandro; D'Onofrio, Mirko] Univ Verona, GB Rossi Hosp, Dept Radiol, I-37134 Verona, Italy; [De Robertis, Riccardo] AOUI Verona, Dept Radiol, Osped Civile Maggiore, I-37134 Verona, Italy; [Cingarlini, Sara] Univ Verona, GB Rossi Hosp, Dept Oncol, I-37134 Verona, Italy; [Capelli, Paola; Scarpa, Aldo] Un…		D'Onofrio, M (通讯作者)，Univ Verona, GB Rossi Hosp, Dept Radiol, I-37134 Verona, Italy.	alebele90@hotmail.it; giuliorizll@gmail.com; riccardo.derobertis@hotmail.it; drudi.ale@gmail.com; greg.aluffi@gmail.com; longochiara7@gmail.com; alessandro.sarno88@gmail.com; sara.cingarlini@aovr.veneto.it; paola.capelli@aovr.veneto.it; luca.landoni@aovr.veneto.it; aldo.scarpa@univr.it; claudio.bassi@univr.it; mirko.donofrio@univr.it	Cingarlini, Sara/AAJ-5263-2021; cingarlini, sara/ABB-5280-2020; Scarpa, Aldo/K-6832-2016	Cingarlini, Sara/0000-0003-4786-4781; Scarpa, Aldo/0000-0003-1678-739X; Beleu, Alessandro/0000-0002-2481-9964; Landoni, Luca/0000-0002-2474-3496; Longo, Chiara/0000-0002-3560-8476; Drudi, Alessandro/0000-0002-2607-1582				Bahri H, 2014, J NUCL MED, V55, P1786, DOI 10.2967/jnumed.114.144386; Basturk O, 2015, AM J SURG PATHOL, V39, P683, DOI 10.1097/PAS.0000000000000408; Bertani E, 2015, INT J SURG, V20, P58, DOI 10.1016/j.ijsu.2015.06.019; Canellas R, 2018, AM J ROENTGENOL, V210, P341, DOI 10.2214/AJR.17.18417; Choe J, 2019, KOREAN J RADIOL, V20, P5, DOI 10.3348/kjr.2018.0040; Choi TW, 2018, ACTA RADIOL, V59, P383,…	35	3	3	0	1	MDPI	BASEL	ST ALBAN-ANLAGE 66, CH-4052 BASEL, SWITZERLAND		2072-6694		CANCERS	Cancers	JUN	2020	12	6
J	Feng, L; Wang, JQ; Zhang, JM; Diao, JF; He, LG; Fu, CY; Liao, H; Xu, XP; Gao, Y; Zhou, CJ				Feng, Lei; Wang, Jieqing; Zhang, Jianmin; Diao, Jingfang; He, Longguang; Fu, Chaoyi; Liao, Hui; Xu, Xiaoping; Gao, Yi; Zhou, Chenjie			Comprehensive Analysis of E3 Ubiquitin Ligases Reveals Ring Finger Protein 223 as a Novel Oncogene Activated by KLF4 in Pancreatic Cancer	FRONTIERS IN CELL AND DEVELOPMENTAL BIOLOGY			English	Article						pancreatic cancer; E3 ubiquitin ligase; prognosis; RNF223; KLF4; metabolism	DUCTAL ADENOCARCINOMA; METASTASIS; UBIQUITYLATION; EXPRESSION; PROMOTES; PATHWAY; CELLS; PROGRESSION; CROSSROADS; MUTATION	Pancreatic cancer is one of the major malignancies and causes of mortality worldwide. E3 ubiquitin-protein ligases transfer activated ubiquitin from ubiquitin-conjugating enzymes to protein substrates and confer substrate specificity in cancer. In this study, we first downloaded data from The Cancer Genome Atlas pancreatic adenocarcinoma dataset, acquired all 27 differentially expressed genes (DE…	[Feng, Lei; Zhang, Jianmin; Fu, Chaoyi; Liao, Hui; Xu, Xiaoping; Gao, Yi; Zhou, Chenjie] Southern Med Univ, Guangdong Prov Res Ctr Artificial Organ & Tissue, Dept Hepatobiliary Surg 2,Inst Regenerat Med,Zhuj, Guangzhou Clin Res & Transformat Ctr Artificial L, Guangzhou, Peoples R China; [Wang, Jieqing] Sun Yat Sen Univ, Affiliated Hosp 1, Guangzhou, Peoples R China; [Diao, Jingfang] Guangdong Pro…		Gao, Y; Zhou, CJ (通讯作者)，Southern Med Univ, Guangdong Prov Res Ctr Artificial Organ & Tissue, Dept Hepatobiliary Surg 2,Inst Regenerat Med,Zhuj, Guangzhou Clin Res & Transformat Ctr Artificial L, Guangzhou, Peoples R China.; Gao, Y (通讯作者)，Southern Med Univ, State Key Lab Organ Failure Res, Guangzhou, Peoples R China.	gaoyi6146@163.com; santcrus@smu.edu.cn		Feng, Lei/0000-0001-6053-8417	National Key R&D Program of China [2018YFC1106400]; Guangdong Basic and Applied Basic Research Foundation [2020A1515111111]; Beijing iGandan Foundation [RGGJJ-2021-008]	National Key R&D Program of China; Guangdong Basic and Applied Basic Research Foundation; Beijing iGandan Foundation	Funding This study was co-supported by National Key R&D Program of China (Grant No. 2018YFC1106400), Guangdong Basic and Applied Basic Research Foundation (Grant No. 2020A1515111111), and Beijing iGandan Foundation (Grant No. RGGJJ-2021-008).	Backx E, 2021, CELL DEATH DIFFER, V28, P2601, DOI 10.1038/s41418-021-00771-6; Bear AS, 2020, CANCER CELL, V38, P788, DOI 10.1016/j.ccell.2020.08.004; Bleu M, 2021, NAT COMMUN, V12, DOI 10.1038/s41467-021-22708-w; Buscail L, 2020, NAT REV GASTRO HEPAT, V17, P153, DOI 10.1038/s41575-019-0245-4; Cadena C, 2019, CELL, V177, P1187, DOI 10.1016/j.cell.2019.03.017; Cheng Y, 2019, EBIOMEDICINE, V40, P382…	69	1	1	6	8	FRONTIERS MEDIA SA	LAUSANNE	AVENUE DU TRIBUNAL FEDERAL 34, LAUSANNE, CH-1015, SWITZERLAND	2296-634X			FRONT CELL DEV BIOL	Front. Cell. Dev. Biol.	OCT 14	2021	9
J	Ding, XZ; Kuszynski, CA; El-Metwally, TH; Adrian, TE				Ding, XZ; Kuszynski, CA; El-Metwally, TH; Adrian, TE			Lipoxygenase inhibition induced apoptosis, morphological changes, and carbonic anhydrase expression in human pancreatic cancer cells	BIOCHEMICAL AND BIOPHYSICAL RESEARCH COMMUNICATIONS			English	Article						pancreatic cancer; lipoxygenase; apoptosis	FATTY-ACIDS; GROWTH; CARCINOMA; LINES; 5-LIPOXYGENASE; 12-LIPOXYGENASE; PROLIFERATION; ANGIOGENESIS; SURVIVAL	Epidemiologic and animal studies have linked pancreatic cancer growth with fat intake, especially unsaturated fats. Arachidonic acid release from membrane phospholipids is essential for tumor cell proliferation. Lipoxygenases (LOX) constitute one pathway for arachidonate metabolism. We previously reported that 5-LOX and 12-LOX are upregulated in human pancreatic cancer cells and that blockade of …	Creighton Univ, Sch Med, Dept Biomed Sci, Omaha, NE 68178 USA; Univ Nebraska, Med Ctr, Dept Pathol & Microbiol, Omaha, NE USA		Adrian, TE (通讯作者)，Creighton Univ, Sch Med, Dept Biomed Sci, 2500 Calif Plaza, Omaha, NE 68178 USA.		El-Metwally, Tarek H./AAH-2054-2020; Adrian, Thomas E/D-8484-2012	El-Metwally, Tarek H./0000-0001-9040-6642; Adrian, Thomas/0000-0002-5051-1111	NATIONAL CANCER INSTITUTE [P50CA072712] Funding Source: NIH RePORTER; NCI NIH HHS [P50 CA72712] Funding Source: Medline	NATIONAL CANCER INSTITUTE(United States Department of Health & Human ServicesNational Institutes of Health (NIH) - USANIH National Cancer Institute (NCI)); NCI NIH HHS(United States Department of Health & Human ServicesNational Institutes of Health (NIH) - USANIH National Cancer Institute (NCI))		Allen RT, 1997, J PHARMACOL TOX MET, V37, P215, DOI 10.1016/S1056-8719(97)00033-6; AMERSTRONG JM, 1966, J BIOL CHEM, V241, P5137; ANDERSON G, 1998, BRIT J PHARMACOL, V94, P1115; APPEL MJ, 1994, CANCER RES, V54, P2113; Avis IM, 1996, J CLIN INVEST, V97, P806, DOI 10.1172/JCI118480; Blackstock A. W., 1996, ONCOLOGY, V10, P308; Cai JY, 1998, BBA-BIOENERGETICS, V1366, P139, DOI 10.1016/S0005-2728(98)…	36	108	111	0	1	ACADEMIC PRESS INC	SAN DIEGO	525 B ST, STE 1900, SAN DIEGO, CA 92101-4495 USA	0006-291X			BIOCHEM BIOPH RES CO	Biochem. Biophys. Res. Commun.	DEC 20	1999	266	2
J	Milano, G; Innocenti, F; Minami, H				Milano, Gerard; Innocenti, Federico; Minami, Hironobu			Liposomal irinotecan (Onivyde): Exemplifying the benefits of nanotherapeutic drugs	CANCER SCIENCE			English	Review						carcinoma; pancreatic ductal; chemotherapy; drug delivery system; irinotecan; liposome	RANDOMIZED PHASE-II; NANOLIPOSOMAL IRINOTECAN; UGT1A1-ASTERISK-28 GENOTYPE; HUMAN CARBOXYLESTERASE-2; INDUCED NEUTROPENIA; PANCREATIC-CANCER; 2ND-LINE THERAPY; CPT-11; METABOLISM; PHARMACOKINETICS	Irinotecan is a topoisomerase inhibitor, widely used in treatment of malignancies including pancreatic ductal adenocarcinoma (PDAC) as part of the FOLFIRINOX regimen prescribed as a first-line treatment in several countries. However, irinotecan has not been successfully introduced as a second-line treatment for pancreatic cancer and few randomized clinical studies have evaluated its added value. …	[Milano, Gerard] Ctr Antoine Lacassagne, Sci Valorisat Unit, UPR 7497, 33 Av Valombrose, F-06189 Nice 2, France; [Milano, Gerard] Cote Azur Univ, Nice, France; [Innocenti, Federico] AbbVie Inc, Oncol Early Dev, San Francisco, CA USA; [Minami, Hironobu] Kobe Univ, Med Oncol & Hematol, Grad Sch Med & Hosp, Kobe, Hyogo, Japan		Milano, G (通讯作者)，Ctr Antoine Lacassagne, Sci Valorisat Unit, UPR 7497, 33 Av Valombrose, F-06189 Nice 2, France.	gerard.milano@nice.unicancer.fr			Servier	Servier(Servier)	Medical writing support was funded by Servier	Adiwijaya BS, 2017, CLIN PHARMACOL THER, V102, P997, DOI 10.1002/cpt.720; Barbier S, 2020, J CLIN ONCOL, V38; Barenholz Y, 2012, J CONTROL RELEASE, V160, P117, DOI 10.1016/j.jconrel.2012.03.020; Bergmann TK, 2012, BASIC CLIN PHARMACOL, V110, P199, DOI 10.1111/j.1742-7843.2011.00802.x; Bouche O, 2004, J CLIN ONCOL, V22, P4319, DOI 10.1200/JCO.2004.01.140; Capello M, 2015, JNCI-J NATL CANCER I, V10…	74	0	0	5	5	WILEY	HOBOKEN	111 RIVER ST, HOBOKEN 07030-5774, NJ USA	1347-9032	1349-7006		CANCER SCI	Cancer Sci.	JUL	2022	113	7
J	Permert, J; Herrington, M; Kazakoff, K; Pour, PM; Adrian, TE				Permert, J; Herrington, M; Kazakoff, K; Pour, PM; Adrian, TE			Early changes in islet hormone secretion in the hamster pancreatic cancer model	TERATOGENESIS CARCINOGENESIS AND MUTAGENESIS			English	Article						pancreatic cancer; diabetes; insulin resistance; islet amyloid polypeptide; IAPP; hamster	AMYLOID POLYPEPTIDE; GLUCOSE-METABOLISM; INSULIN-SECRETION; CARCINOMA; PATTERNS; CELLS	The diabetic state that is seen at a high frequency in association with pancreatic cancer is characterized by elevated plasma levels of several islet hormones and by marked insulin resistance. Both the diabetic state and insulin sensitivity improve after tumor removal by sub-total pancreatectomy. Impaired glucose tolerance has also been found in the hamster pancreatic cancer model, but conflictin…	Creighton Univ, Sch Med, Dept Biomed Sci, Omaha, NE 68178 USA; Univ Nebraska, Med Ctr, Eppley Inst Res Canc, Omaha, NE USA		Permert, J (通讯作者)，Huddinge Univ Hosp, Karolinska Inst, Dept Surg, K 53, S-14187 Huddinge, Sweden.		Adrian, Thomas E/D-8484-2012		NATIONAL CANCER INSTITUTE [R01CA044799] Funding Source: NIH RePORTER; NCI NIH HHS [R01 CA44799] Funding Source: Medline	NATIONAL CANCER INSTITUTE(United States Department of Health & Human ServicesNational Institutes of Health (NIH) - USANIH National Cancer Institute (NCI)); NCI NIH HHS(United States Department of Health & Human ServicesNational Institutes of Health (NIH) - USANIH National Cancer Institute (NCI))		ADRIAN TE, 1981, J CLIN ENDOCR METAB, V53, P675, DOI 10.1210/jcem-53-4-675; ADRIAN TE, 1978, DIABETOLOGIA, V14, P413, DOI 10.1007/BF01228136; AHREN B, 1993, RES EXP MED, V193, P21, DOI 10.1007/BF02576207; CERSOSIMO E, 1991, CANCER, V67, P468; Del Favero G., 1992, Digestion, V52, P77; KODAMA T, 1983, ACTA PATHOL JAPON, V33, P483; MADSEN OD, 1991, MOL ENDOCRINOL, V5, P143, DOI 10.1210/mend-5-1-143;…	17	18	19	0	2	WILEY-LISS	NEW YORK	DIV JOHN WILEY & SONS INC, 605 THIRD AVE, NEW YORK, NY 10158-0012 USA	0270-3211			TERATOGEN CARCIN MUT	Teratogenesis Carcinog. Mutagen.		2001	21	1
J	Li, Y; Zhao, WJ; Wang, YL; Wang, HY; Liu, SL				Li, Ying; Zhao, Wenjing; Wang, Yanli; Wang, Haiyan; Liu, Shanglong			Extracellular vesicle-mediated crosstalk between pancreatic cancer and stromal cells in the tumor microenvironment	JOURNAL OF NANOBIOTECHNOLOGY			English	Review						Extracellular vesicles; Pancreatic cancer; Tumor microenvironment; Communication; Clinical applications	EPITHELIAL-MESENCHYMAL TRANSITION; CARCINOMA-ASSOCIATED FIBROBLASTS; DENDRITIC CELLS; DIAGNOSTIC BIOMARKER; EXOSOMES; STELLATE; PACLITAXEL; METABOLISM; PROTEIN; PROLIFERATION	Pancreatic ductal adenocarcinoma (PDAC) interacts closely with the tumor microenvironment (TME). The TME is remodeled by crosstalk between pancreatic cancer cells and stromal cells, and is critical for cancer progression. Extracellular vesicles (EVs), including exosomes and microvesicles, help facilitate an exchange of information both within the TME and to distant organs. EVs have also been iden…	[Li, Ying; Wang, Haiyan] Qingdao Univ, Dept Blood Transfus, Affiliated Hosp, Qingdao, Peoples R China; [Zhao, Wenjing] Chinese Acad Med Sci & Peking Union Med Coll, Peking Union Med Coll Hosp, Cent Lab, Beijing, Peoples R China; [Wang, Yanli] Qingdao Univ, Affiliated Hosp, Dept Operating Room, Qingdao, Peoples R China; [Liu, Shanglong] Qingdao Univ, Dept Gastrointestinal Surg, Affiliated Hosp, Qi…		Liu, SL (通讯作者)，Qingdao Univ, Dept Gastrointestinal Surg, Affiliated Hosp, Qingdao, Peoples R China.	liushanglong@qdyy.cn			National Natural Science Foundation of China [81802888]; Key Technology Research and Development Program of Shandong [2018GSF118088]; China Postdoctoral Science Foundation [2016M592143]	National Natural Science Foundation of China(National Natural Science Foundation of China (NSFC)); Key Technology Research and Development Program of Shandong; China Postdoctoral Science Foundation(China Postdoctoral Science Foundation)	The study was supported by the National Natural Science Foundation of China (Grant No. 81802888), the Key Technology Research and Development Program of Shandong (No. 2018GSF118088), and the General Financial Grant from the China Postdoctoral Science Foundation (No. 2016M592143).	Abels ER, 2016, CELL MOL NEUROBIOL, V36, P301, DOI 10.1007/s10571-016-0366-z; Albakova Z, 2021, TRANSL ONCOL, V14, DOI 10.1016/j.tranon.2020.100995; Ali S, 2015, AM J CANCER RES, V5, P1251; Allenson K, 2017, ANN ONCOL, V28, P741, DOI 10.1093/annonc/mdx004; Baig MS, 2020, INFLAMM RES, V69, P435, DOI 10.1007/s00011-020-01318-0; Baird JR, 2016, CANCER RES, V76, P50, DOI 10.1158/0008-5472.CAN-14-3619…	159	0	0	3	3	BMC	LONDON	CAMPUS, 4 CRINAN ST, LONDON N1 9XW, ENGLAND		1477-3155		J NANOBIOTECHNOL	J. Nanobiotechnol.	MAY 2	2022	20	1
J	Fu, HJ; Zeng, J; Liu, C; Gu, Y; Zou, YX; Chang, H				Fu, Hongjuan; Zeng, Jie; Liu, Chang; Gu, Yi; Zou, Yixin; Chang, Hui			Folate Intake and Risk of Pancreatic Cancer: A Systematic Review and Updated Meta-Analysis of Epidemiological Studies	DIGESTIVE DISEASES AND SCIENCES			English	Review						Folate; One-carbon metabolism; Pancreatic cancer; Meta-analysis	ONE-CARBON METABOLISM; POOLED ANALYSIS; DIETARY-INTAKE; PLASMA FOLATE; ASSOCIATION; NUTRITION; NUTRIENTS; PROSTATE; SMOKING; WOMEN	Introduction Pancreatic cancer is one of the most fatal malignancies and primary prevention strategies are limited. Epidemiological studies focusing on the association between folate intake and pancreatic cancer risk have reported inconsistent findings. Methods A systematic search of the literature was conducted using the PubMed and EMBASE databases. A systematic review and meta-analysis of eligi…	[Fu, Hongjuan; Zeng, Jie; Liu, Chang; Gu, Yi; Zou, Yixin; Chang, Hui] Southwest Univ, Coll Food Sci, 2 Tiansheng Rd, Chongqing 400715, Peoples R China		Chang, H (通讯作者)，Southwest Univ, Coll Food Sci, 2 Tiansheng Rd, Chongqing 400715, Peoples R China.	hq1808@email.swu.edu.cn; zj19960314@email.swu.edu.cn; lc1003@email.swu.edu.cn; gu19981110@email.swu.edu.cn; zyx990812@email.swu.edu.cn; changhui2017@swu.edu.cn		Chang, Hui/0000-0001-6693-2570	Fundamental Research Funds for the Central Universities [XDJK2020D030]	Fundamental Research Funds for the Central Universities(Fundamental Research Funds for the Central Universities)	This work was funded by Fundamental Research Funds for the Central Universities (XDJK2020D030).	Afzal A, 2020, THROMB RES, V185, P125, DOI 10.1016/j.thromres.2019.11.023; Anderson LN, 2009, CANCER CAUSE CONTROL, V20, P825, DOI 10.1007/s10552-009-9303-5; Arthur RS, 2019, NUTR CANCER, V71, P1067, DOI 10.1080/01635581.2019.1597904; Arthur RS, 2019, NUTR CANC, V7, P1; Asante I, 2019, J NUTR BIOCHEM, V69, P1, DOI 10.1016/j.jnutbio.2019.02.008; Bao Y, 2011, JNCI-J NATL CANCER I, V103, P1840, DOI …	89	4	4	3	9	SPRINGER	DORDRECHT	VAN GODEWIJCKSTRAAT 30, 3311 GZ DORDRECHT, NETHERLANDS	0163-2116	1573-2568		DIGEST DIS SCI	Dig. Dis. Sci.	JUL	2021	66	7
J	Schofield, HK; Zeller, J; Espinoza, C; Halbrook, CJ; del Vecchio, A; Magnuson, B; Fabo, T; Daylan, AEC; Kovalenko, I; Lee, HJ; Yan, W; Feng, Y; Karim, SA; Kremer, DM; Kumar-Sinha, C; Lyssiotis, CA; Ljungman, M; Morton, JP; Galban, S; Fearon, ER; di Magliano, MP				Schofield, Heather K.; Zeller, Jorg; Espinoza, Carlos; Halbrook, Christopher J.; del Vecchio, Annachiara; Magnuson, Brian; Fabo, Tania; Daylan, Ayse Ece Cali; Kovalenko, Ilya; Lee, Ho-Joon; Yan, Wei; Feng, Ying; Karim, Saadia A.; Kremer, Daniel M.; Kumar-Sinha, Chandan; Lyssiotis, Costas A.; Ljungman, Mats; Morton, Jennifer P.; Galban, Stefanie; Fearon, Eric R.; di Magliano, Marina Pasca			Mutant p53(R270H) drives altered metabolism and increased invasion in pancreatic ductal adenocarcinoma	JCI INSIGHT			English	Article							ONCOGENIC KRAS; TUMOR-GROWTH; INTRAEPITHELIAL NEOPLASIA; CELL PLASTICITY; P53 RESTORATION; EGF RECEPTOR; CANCER; SUBTYPES; PROGRESSION; MUTATIONS	Pancreatic cancer is characterized by nearly universal activating mutations in KRAS. Among other somatic mutations, TP53 is mutated in more than 75% of human pancreatic tumors. Genetically engineered mice have proven instrumental in studies of the contribution of individual genes to carcinogenesis. Oncogenic Kras mutations occur early during pancreatic carcinogenesis and are considered an initiat…	[Schofield, Heather K.; del Vecchio, Annachiara; Yan, Wei; di Magliano, Marina Pasca] Univ Michigan, Sch Publ Hlth, Dept Surg, Ann Arbor, MI 48109 USA; [Schofield, Heather K.; di Magliano, Marina Pasca] Univ Michigan, Sch Publ Hlth, Program Cellular & Mol Biol, Ann Arbor, MI 48109 USA; [Schofield, Heather K.] Univ Michigan, Sch Publ Hlth, Med Scientist Training Program, Ann Arbor, MI 48109 USA; […		di Magliano, MP (通讯作者)，6110 Canc Ctr,1500 E Med Ctr Dr, Ann Arbor, MI 48109 USA.	marinapa@umich.edu	Morton, Jennifer P/E-1633-2011; Lee, Ho-Joon/AAA-3160-2020; Morton, Jennifer/AAJ-5113-2021; Lyssiotis, Costas A/AAI-1923-2019	Morton, Jennifer P/0000-0001-5766-9141; Lee, Ho-Joon/0000-0003-3616-5387; Morton, Jennifer/0000-0001-5766-9141; Lyssiotis, Costas A/0000-0001-9309-6141; Cali Daylan, Ayse Ece/0000-0003-1237-0132; Kovalenko, Ilya/0000-0001-9615-3738; Pasca di Magliano, Marina/0000-0001-9632-9035; Fabo, Tania/0000-0002-8987-0672	NIH [T32 GM007315-38, T32 DK094775-04, DK097153]; Hirshberg Foundation for Cancer Research; Cancer Center Core grant [P30CA46592]; Michigan Institute for Translational AMP; Clinical Research Postdoctoral Translational Scholars Program award [UL1TR000433]; American Association for Cancer Research [13-70-25-LYSS]; Pancreatic Cancer Action Network [13-70-25-LYSS]; National Pancreas Foundation; Cance…	NIH(United States Department of Health & Human ServicesNational Institutes of Health (NIH) - USA); Hirshberg Foundation for Cancer Research; Cancer Center Core grant; Michigan Institute for Translational AMP; Clinical Research Postdoctoral Translational Scholars Program award; American Association for Cancer Research; Pancreatic Cancer Action Network; National Pancreas Foundation; Cancer Research…	The authors thank Kevin Heist for his contribution to MRI measurements. We apologize to the authors of any previous work we were not able to cite due to space constraints. This project was supported by the following funding sources: HKS is supported by NIH grants T32 GM007315-38 and T32 DK094775-04. This project was supported by R01CA151588, by funding from the Hirshberg Foundation for Cancer Res…	Ardito CM, 2012, CANCER CELL, V22, P304, DOI 10.1016/j.ccr.2012.07.024; Baer R, 2014, GENE DEV, V28, P2621, DOI 10.1101/gad.249409.114; Bailey P, 2016, NATURE, V531, P47, DOI 10.1038/nature16965; Bardeesy N, 2006, P NATL ACAD SCI USA, V103, P5947, DOI 10.1073/pnas.0601273103; Berkers CR, 2013, CELL METAB, V18, P617, DOI 10.1016/j.cmet.2013.06.019; Bykov VJN, 2002, NAT MED, V8, P282, DOI 10.1038/n…	59	18	19	0	7	AMER SOC CLINICAL INVESTIGATION INC	ANN ARBOR	2015 MANCHESTER RD, ANN ARBOR, MI 48104 USA		2379-3708		JCI INSIGHT	JCI Insight	JAN 25	2018	3	2
J	Hu, SL; Yang, ZY; Zhou, ZR; Yu, XJ; Ping, B; Zhang, YJ				Hu, Si-Long; Yang, Zhong-Yi; Zhou, Zheng-Rong; Yu, Xian-Jun; Ping, Bo; Zhang, Ying-Jian			Role of SUVmax obtained by F-18-FDG PET/CT in patients with a solitary pancreatic lesion: predicting malignant potential and proliferation	NUCLEAR MEDICINE COMMUNICATIONS			English	Article						F-18-FDG PET/CT; pancreatic cancer; proliferation; standardized uptake value	POSITRON-EMISSION-TOMOGRAPHY; FINE-NEEDLE-ASPIRATION; ENDOSCOPIC ULTRASOUND; FDG-PET/CT; DIFFERENTIAL-DIAGNOSIS; CANCER; EXPRESSION; MANAGEMENT; PROGNOSIS; CARCINOMA	Objectives Maximum standardized uptake value (SUVmax) is a marker of tumor glucose metabolism detected by [F-18]-fluorodeoxyglucose (F-18-FDG) PET/computed tomography (PET/CT) and reflects tumor aggressiveness. The aim of the study was to evaluate the value of SUVmax in differentiating benign from malignant solitary pancreatic lesions and explore the correlation between SUVmax and tumor prolifera…	[Hu, Si-Long; Yang, Zhong-Yi; Zhang, Ying-Jian] Fudan Univ, Shanghai Canc Ctr, Dept Nucl Med, Shanghai 200032, Peoples R China; [Zhou, Zheng-Rong] Fudan Univ, Shanghai Canc Ctr, Dept Diagnost Radiol, Shanghai 200032, Peoples R China; [Yu, Xian-Jun] Fudan Univ, Shanghai Canc Ctr, Dept Pancreas & Hepatobililary Surg, Shanghai 200032, Peoples R China; [Ping, Bo] Fudan Univ, Shanghai Canc Ctr, Dept P…		Zhang, YJ (通讯作者)，Fudan Univ, Shanghai Canc Ctr, Dept Nucl Med, 270 Dongan Rd, Shanghai 200032, Peoples R China.	yjzhang6908@yahoo.com.cn						Aloj L, 1999, CANCER RES, V59, P4709; Ardengh JC, 2007, J PANCREAS, V8, P413; Asagi A, 2013, PANCREAS, V42, P11, DOI 10.1097/MPA.0b013e3182550d77; Buchs NC, 2011, J GASTROEN HEPATOL, V26, P657, DOI 10.1111/j.1440-1746.2010.06525.x; Buck AC, 2001, J NUCL MED, V42, P721; Guerra L, 2011, ABDOM IMAGING, V36, P38, DOI 10.1007/s00261-009-9594-8; Heinrich S, 2005, ANN SURG, V242, P235, DOI 10.1097/01.sl…	34	43	47	0	3	LIPPINCOTT WILLIAMS & WILKINS	PHILADELPHIA	TWO COMMERCE SQ, 2001 MARKET ST, PHILADELPHIA, PA 19103 USA	0143-3636	1473-5628		NUCL MED COMMUN	Nucl. Med. Commun.	JUN	2013	34	6
J	Cui, JJ; Shi, M; Xie, DC; Wei, DY; Jia, ZL; Zheng, SJ; Gao, Y; Huang, SY; Xie, KP				Cui, Jiujie; Shi, Min; Xie, Dacheng; Wei, Daoyan; Jia, Zhiliang; Zheng, Shaojiang; Gao, Yong; Huang, Suyun; Xie, Keping			FOXM1 Promotes the Warburg Effect and Pancreatic Cancer Progression via Transactivation of LDHA Expression	CLINICAL CANCER RESEARCH			English	Article							FORKHEAD BOX M1; TRANSCRIPTION FACTOR; FACTOR PATHWAY; CARCINOMA; SURVIVAL; ANGIOGENESIS; INHIBITION; CELLS; OVEREXPRESSION; DEHYDROGENASE	Purpose: The transcription factor Forkhead box protein M1 (FOXM1) plays critical roles in cancer development and progression. However, the regulatory role and underlying mechanisms of FOXM1 in cancer metabolism are unknown. In this study, we characterized the regulation of aerobic glycolysis by FOXM1 and its impact on pancreatic cancer metabolism. Experimental Design: The effect of altered expres…	[Cui, Jiujie; Xie, Dacheng] Shanghai Key Lab Pancreat Dis Res, Shanghai, Peoples R China; [Cui, Jiujie; Xie, Dacheng] Shanghai Jiao Tong Univ, Affiliated Peoples Hosp 1, Dept Oncol, Shanghai 200030, Peoples R China; [Shi, Min] Shanghai Jiao Tong Univ, Affiliated Ruijin Hosp, Dept Gen Surg, Shanghai 200030, Peoples R China; [Gao, Yong] Tongji Univ, Sch Med, Shanghai East Hosp, Dept Oncol, Shanghai…		Xie, KP (通讯作者)，Univ Texas MD Anderson Canc Ctr, Dept Gastroenterol Hepatol & Nutr, Unit 1466, 1515 Holcombe Blvd, Houston, TX 77030 USA.	kepxie@mdanderson.org			NIH [R01-CA129956, R01-CA148954, R01CA152309, R01CA172233, R01-CA116528, R01-CA157933]; National Natural Science Foundation of China [81272917, 81172022]; NATIONAL CANCER INSTITUTE [R01CA157933, P30CA016672, R01CA116528, R01CA129956, R01CA148954, R01CA152309, R01CA172233] Funding Source: NIH RePORTER	NIH(United States Department of Health & Human ServicesNational Institutes of Health (NIH) - USA); National Natural Science Foundation of China(National Natural Science Foundation of China (NSFC)); NATIONAL CANCER INSTITUTE(United States Department of Health & Human ServicesNational Institutes of Health (NIH) - USANIH National Cancer Institute (NCI))	This study was supported in part by grants R01-CA129956, R01-CA148954, R01CA152309, and R01CA172233 (to K. Xie) from the NIH; grants R01-CA116528 and R01-CA157933 (to S. Huang) from the NIH; and grants 81272917 and 81172022 (to Y. Gao) from the National Natural Science Foundation of China.	Chen JQ, 2012, BBA-REV CANCER, V1826, P370, DOI 10.1016/j.bbcan.2012.06.004; Dai B, 2007, ONCOGENE, V26, P6212, DOI 10.1038/sj.onc.1210443; Dai BB, 2013, J BIOL CHEM, V288, P1634, DOI 10.1074/jbc.M112.379362; Davis DB, 2010, MOL ENDOCRINOL, V24, P1822, DOI 10.1210/me.2010-0082; Fu Z, 2008, NAT CELL BIOL, V10, P1076, DOI 10.1038/ncb1767; Garber K, 2006, SCIENCE, V312, P1158, DOI 10.1126/science.31…	48	146	156	0	32	AMER ASSOC CANCER RESEARCH	PHILADELPHIA	615 CHESTNUT ST, 17TH FLOOR, PHILADELPHIA, PA 19106-4404 USA	1078-0432	1557-3265		CLIN CANCER RES	Clin. Cancer Res.	MAY 15	2014	20	10
J	Chaika, NV; Gebregiworgis, T; Lewallen, ME; Purohit, V; Radhakrishnan, P; Liu, X; Zhang, B; Mehla, K; Brown, RB; Caffrey, T; Yu, F; Johnson, KR; Powers, R; Hollingsworth, MA; Singh, PK				Chaika, Nina V.; Gebregiworgis, Teklab; Lewallen, Michelle E.; Purohit, Vinee; Radhakrishnan, Prakash; Liu, Xiang; Zhang, Bo; Mehla, Kamiya; Brown, Roger B.; Caffrey, Thomas; Yu, Fang; Johnson, Keith R.; Powers, Robert; Hollingsworth, Michael A.; Singh, Pankaj K.			MUC1 mucin stabilizes and activates hypoxia-inducible factor 1 alpha to regulate metabolism in pancreatic cancer	PROCEEDINGS OF THE NATIONAL ACADEMY OF SCIENCES OF THE UNITED STATES OF AMERICA			English	Article						cancer metabolism; glutamine accumulation; pentose phosphate pathway; 2-ketoglutarate	METASTATIC PROPERTIES; CYTOPLASMIC TAIL; GROWTH; EXPRESSION; CELLS; GENE; PHOSPHORYLATION; BIOLOGY	Aberrant glucose metabolism is one of the hallmarks of cancer that facilitates cancer cell survival and proliferation. Here, we demonstrate that MUC1, a large, type I transmembrane protein that is overexpressed in several carcinomas including pancreatic adenocarcinoma, modulates cancer cell metabolism to facilitate growth properties of cancer cells. MUC1 occupies the promoter elements of multiple…	[Chaika, Nina V.; Lewallen, Michelle E.; Purohit, Vinee; Radhakrishnan, Prakash; Liu, Xiang; Mehla, Kamiya; Brown, Roger B.; Caffrey, Thomas; Johnson, Keith R.; Hollingsworth, Michael A.; Singh, Pankaj K.] Univ Nebraska Med Ctr, Eppley Inst Res Canc & Allied Dis, Omaha, NE 68198 USA; [Gebregiworgis, Teklab; Zhang, Bo; Powers, Robert] Univ Nebraska, Dept Chem, Lincoln, NE 68588 USA; [Purohit, Vine…		Singh, PK (通讯作者)，Univ Nebraska Med Ctr, Eppley Inst Res Canc & Allied Dis, Omaha, NE 68198 USA.	pankaj.singh@unmc.edu	Purohit, Vinee/F-4302-2014; Powers, Robert/AAK-3431-2020; Yu, Fang/B-9874-2013; Purohit, Vinee/AAA-3991-2019	Purohit, Vinee/0000-0001-8093-5540; Powers, Robert/0000-0001-9948-6837; Purohit, Vinee/0000-0001-8093-5540; Caffrey, Thomas/0000-0001-6707-8468; Zhang, Bo/0000-0001-8858-1425; Gebregiworgis, Teklab/0000-0002-1489-4813	Specialized Programs for Research Excellence [SPORE; National Cancer Institute (NCI)] in Gastrointestinal/Pancreatic Cancer Grant [P50 CA127297]; NCI SPORE Career Development Award [P50 CA127297]; NCI SPORE Developmental Research Project Award [P50 CA127297]; NCI [R01 CA163649, R01 CA057362, R21 CA137401]; National Institute of General Medical Sciences (NIGMS) Centers of Biomedical Research Excel…	Specialized Programs for Research Excellence [SPORE; National Cancer Institute (NCI)] in Gastrointestinal/Pancreatic Cancer Grant; NCI SPORE Career Development Award; NCI SPORE Developmental Research Project Award; NCI(United States Department of Health & Human ServicesNational Institutes of Health (NIH) - USANIH National Cancer Institute (NCI)); National Institute of General Medical Sciences (NI…	This work was supported in part by Specialized Programs for Research Excellence [SPORE; National Cancer Institute (NCI)] in Gastrointestinal/Pancreatic Cancer Grant P50 CA127297 (to M.A.H. and K.R.J.), NCI SPORE Career Development Award P50 CA127297 (to P.K.S.), NCI SPORE Developmental Research Project Award P50 CA127297 (to P.K.S.), NCI R01 CA163649 to P.K.S., NCI R01 CA057362 to M.A.H., Nationa…	Aubert S, 2009, CANCER RES, V69, P5707, DOI 10.1158/0008-5472.CAN-08-4905; Behrens ME, 2010, ONCOGENE, V29, P5667, DOI 10.1038/onc.2010.327; Bertout JA, 2008, NAT REV CANCER, V8, P967, DOI 10.1038/nrc2540; Besmer DM, 2011, CANCER RES, V71, P4432, DOI 10.1158/0008-5472.CAN-10-4439; Brahimi-Horn MC, 2007, CURR OPIN CELL BIOL, V19, P223, DOI 10.1016/j.ceb.2007.02.003; DeBerardinis RJ, 2008, CELL MET…	24	145	147	0	23	NATL ACAD SCIENCES	WASHINGTON	2101 CONSTITUTION AVE NW, WASHINGTON, DC 20418 USA	0027-8424			P NATL ACAD SCI USA	Proc. Natl. Acad. Sci. U. S. A.	AUG 21	2012	109	34
J	Bijlsma, MF; Sadanandam, A; Tan, P; Vermeulen, L				Bijlsma, Maarten F.; Sadanandam, Anguraj; Tan, Patrick; Vermeulen, Louis			Molecular subtypes in cancers of the gastrointestinal tract	NATURE REVIEWS GASTROENTEROLOGY & HEPATOLOGY			English	Review							PANCREATIC DUCTAL ADENOCARCINOMA; SQUAMOUS-CELL CARCINOMA; COLORECTAL-CANCER; GASTRIC-CANCER; NEUROENDOCRINE TUMORS; ESOPHAGEAL ADENOCARCINOMA; GENETIC LANDSCAPE; COLON-CANCER; THERAPEUTIC TARGETS; GENOMIC ALTERATIONS	Malignancies of the gastrointestinal tract are among the most common human cancers. The distinct tissues of origin give rise to a diverse set of diseases, such as colorectal cancer, pancreatic carcinoma and gastric cancers, with each associating with specific clinical features. Genomic and transcriptomic analyses have further defined the heterogeneity that occurs within these cancers by identifyi…	[Bijlsma, Maarten F.; Vermeulen, Louis] Univ Amsterdam, Acad Med Ctr, Ctr Expt & Mol Med, Lab Expt Oncol & Radiobiol, Meibergdreef 9, NL-1105 AZ Amsterdam, Netherlands; [Sadanandam, Anguraj] Inst Canc Res, Div Mol Pathol, 15 Cotswold Rd, London SM2 5NG, England; [Tan, Patrick] Duke NUS Med Sch, Canc & Stem Cell Biol Program, 8 Coll Rd, Singapore 169857, Singapore		Vermeulen, L (通讯作者)，Univ Amsterdam, Acad Med Ctr, Ctr Expt & Mol Med, Lab Expt Oncol & Radiobiol, Meibergdreef 9, NL-1105 AZ Amsterdam, Netherlands.	l.vermeulen@amc.uva.nl		Sadanandam, Anguraj/0000-0001-8485-5150	Dutch Cancer Foundation (KWF) [UVA2014-7245]; European Research Council [ERG-StG 638193]; Netherlands Organisation for Health Research and Development (ZonMw) [Vidi 016.156.308]; KWF [UVA2012-6507]; NHS; National Medical Research Council grants in Singapore [TCR/009-NUHS/2013, NMRC/STaR/0026/2015]	Dutch Cancer Foundation (KWF)(KWF Kankerbestrijding); European Research Council(European Research Council (ERC)European Commission); Netherlands Organisation for Health Research and Development (ZonMw)(Netherlands Organization for Health Research and Development); KWF; NHS; National Medical Research Council grants in Singapore(National Medical Research Council, Singapore)	This work was supported by grants from The Dutch Cancer Foundation (KWF; UVA2014-7245), the European Research Council (ERG-StG 638193) and The Netherlands Organisation for Health Research and Development (ZonMw; Vidi 016.156.308) to L.V, and KWF (UVA2012-6507) to M.F.B. A.S. acknowledges NHS funding to the National Institute for Health Research's Biomedical Research Centre at The Royal Marsden, L…	Bailey P, 2016, NATURE, V531, P47, DOI 10.1038/nature16965; Bain GH, 2015, BRIT J CANCER, V113, P1641, DOI 10.1038/bjc.2015.391; Banales JM, 2016, NAT REV GASTRO HEPAT, V13, P261, DOI 10.1038/nrgastro.2016.51; Bang YJ, 2015, J CLIN ONCOL, V33, DOI 10.1200/jco.2015.33.15_suppl.4014; Bass AJ, 2014, NATURE, V513, P202, DOI 10.1038/nature13480; Bass AJ, 2009, NAT GENET, V41, P1238, DOI 10.1038/ng.465…	105	68	68	1	29	NATURE PUBLISHING GROUP	NEW YORK	75 VARICK ST, 9TH FLR, NEW YORK, NY 10013-1917 USA	1759-5045	1759-5053		NAT REV GASTRO HEPAT	Nat. Rev. Gastroenterol. Hepatol.	JUN	2017	14	6
J	Anderson, KE; Hammons, GJ; Kadlubar, FF; Potter, JD; Kaderlik, KR; Ilett, KF; Minchin, RF; Teitel, CH; Chou, HC; Martin, MV; Guengerich, FP; Barone, GW; Lang, NP; Peterson, LA				Anderson, KE; Hammons, GJ; Kadlubar, FF; Potter, JD; Kaderlik, KR; Ilett, KF; Minchin, RF; Teitel, CH; Chou, HC; Martin, MV; Guengerich, FP; Barone, GW; Lang, NP; Peterson, LA			Metabolic activation of aromatic amines by human pancreas	CARCINOGENESIS			English	Article							OXIDATIVE DRUG-METABOLISM; TOBACCO-SPECIFIC NITROSAMINES; HUMAN URINARY-BLADDER; HUMAN-LIVER; MICROSOMAL CYTOCHROME-P-450; CHEMICAL CARCINOGENESIS; GENETIC-POLYMORPHISM; DNA-ADDUCTS; RAT-LIVER; 2-AMINO-1-METHYL-6-PHENYLIMIDAZO<4,5-B>PYRIDINE PHIP	Epidemiologic studies have suggested that aromatic amines (and nitroaromatic hydrocarbons) may be carcinogenic for human pancreas, Pancreatic tissues from 29 organ donors (13 smokers, 16 non-smokers) were examined for their ability to metabolize aromatic amines and other carcinogens, Microsomes showed no activity for cytochrome P450 (P450) 1A2-dependent N-oxidation of 4-aminobiphenyl (ABP) or for…	NATL CTR TOXICOL RES, DIV MOL EPIDEMIOL, JEFFERSON, AR 72079 USA; FRED HUTCHINSON CANC RES CTR, SEATTLE, WA 98104 USA; UNIV WESTERN AUSTRALIA, DEPT PHARMACOL, NEDLANDS, WA 6009, AUSTRALIA; VANDERBILT UNIV, DEPT BIOCHEM, NASHVILLE, TN 37232 USA; VANDERBILT UNIV, CTR MOL TOXICOL, NASHVILLE, TN 37232 USA; UNIV ARKANSAS MED SCI HOSP, DEPT SURG, LITTLE ROCK, AR 72205 USA; JOHN L MCCLELLAN MEM VET ADM …		Anderson, KE (通讯作者)，UNIV MINNESOTA, SCH PUBL HLTH, DIV EPIDEMIOL, 1300 S 2ND ST, SUITE 300, MINNEAPOLIS, MN 55454 USA.			Peterson, Lisa/0000-0001-8715-4480; Potter, John/0000-0001-5439-1500; Minchin, Rodney/0000-0002-3178-4835	NCI NIH HHS [CA44353, 5T32 CA09607, R01CA58697] Funding Source: Medline; NATIONAL CANCER INSTITUTE [R35CA044353, R01CA058697, T32CA009607] Funding Source: NIH RePORTER	NCI NIH HHS(United States Department of Health & Human ServicesNational Institutes of Health (NIH) - USANIH National Cancer Institute (NCI)); NATIONAL CANCER INSTITUTE(United States Department of Health & Human ServicesNational Institutes of Health (NIH) - USANIH National Cancer Institute (NCI))		*ACS, 1996, CNC FACTS FIG 1996; ADAMSON RH, 1990, JPN J CANCER RES, V81, P10, DOI 10.1111/j.1349-7006.1990.tb02500.x; ANDERSON K E, 1992, Proceedings of the American Association for Cancer Research Annual Meeting, V33, P153; ANDERSON KE, 1996, CANC EPIDEMIOLOGY PR, P725; BADAWI AF, 1995, CANCER RES, V55, P5230; Beland F.A., 1990, HDB EXPT PHARM CHEM, V94, P267; BELAND FA, 1983, ENVIRON HEALTH PER…	97	78	79	1	11	OXFORD UNIV PRESS	OXFORD	GREAT CLARENDON ST, OXFORD OX2 6DP, ENGLAND	0143-3334			CARCINOGENESIS	Carcinogenesis	MAY	1997	18	5
J	Yu, S; Wu, YS; Li, CL; Qu, ZW; Lou, G; Guo, XR; Ji, JJ; Li, N; Guo, MA; Zhang, MM; Lei, L; Tai, S				Yu, Shan; Wu, Yanshuang; Li, Chunlong; Qu, Zhaowei; Lou, Ge; Guo, Xiaorong; Ji, Jingjing; Li, Nan; Guo, Mian; Zhang, Maomao; Lei, Lei; Tai, Sheng			Comprehensive analysis of the SLC16A gene family in pancreatic cancer via integrated bioinformatics	SCIENTIFIC REPORTS			English	Article							MONOCARBOXYLATE TRANSPORTER; GLUCOSE-METABOLISM; POOR-PROGNOSIS; EXPRESSION; LACTATE; CARCINOMA; MCT1	SLC16A family members play crucial roles in tumorigenesis and tumor progression. However, the exact role of distinct members in the SLC16A family in human pancreatic cancer remains unclear. Integrated bioinformatics analysis for the identification of therapeutic targets for certain cancers based on transcriptomics, proteomics and high-throughput sequencing could help us obtain novel information a…	[Yu, Shan; Lou, Ge; Guo, Xiaorong; Ji, Jingjing] Harbin Med Univ, Affiliated Hosp 2, Dept Pathol, Harbin 150001, Peoples R China; [Wu, Yanshuang; Lei, Lei] Harbin Med Univ, Dept Histol & Embryol, Harbin 150001, Peoples R China; [Li, Chunlong; Tai, Sheng] Harbin Med Univ, Affiliated Hosp 2, Dept Hepatobiliary & Pancreat Surg, Harbin 150001, Peoples R China; [Qu, Zhaowei] Harbin Med Univ, Canc Hosp…		Yu, S (通讯作者)，Harbin Med Univ, Affiliated Hosp 2, Dept Pathol, Harbin 150001, Peoples R China.; Tai, S (通讯作者)，Harbin Med Univ, Affiliated Hosp 2, Dept Hepatobiliary & Pancreat Surg, Harbin 150001, Peoples R China.	yushan@hrbmu.edu.cn; taisheng1973@163.com			National Natural Science Foundation of China [81572472, 81773161, 81670459]; Middle-aged and Young Science Foundation of the Second Affiliated Hospital of Harbin Medical University [KYCX2018-12]; Natural Science Foundation of Heilongjiang Province [H2018025, LH2019C045]; Fundamental Research Funds for the Provincial Universities; Research Project of Health Commission of Heilongjiang Province [201…	National Natural Science Foundation of China(National Natural Science Foundation of China (NSFC)); Middle-aged and Young Science Foundation of the Second Affiliated Hospital of Harbin Medical University; Natural Science Foundation of Heilongjiang Province(Natural Science Foundation of Heilongjiang Province); Fundamental Research Funds for the Provincial Universities; Research Project of Health Co…	This project was supported by the National Natural Science Foundation of China (No. 81572472 and No. 81773161 to Mian Guo; No. 81670459 to Maomao Zhang; Middle-aged and Young Science Foundation of the Second Affiliated Hospital of Harbin Medical University (KYCX2018-12) to Chunlong Li; Natural Science Foundation of Heilongjiang Province (H2018025 to Sheng Tai and LH2019C045 to Yanshuang Wu); The …	Adamska A, 2017, INT J MOL SCI, V18, DOI 10.3390/ijms18071338; Ashburner M, 2000, NAT GENET, V25, P25, DOI 10.1038/75556; Badziong J, 2017, EUR J ENDOCRINOL, V177, P243, DOI 10.1530/EJE-17-0279; Baek G, 2014, CELL REP, V9, P2233, DOI 10.1016/j.celrep.2014.11.025; Baltazar F, 2014, HISTOL HISTOPATHOL, V29, P1511, DOI 10.14670/HH-29.1511; Barrett T, 2013, NUCLEIC ACIDS RES, V41, pD991, DOI 10.1093/…	55	24	24	1	2	NATURE PUBLISHING GROUP	LONDON	MACMILLAN BUILDING, 4 CRINAN ST, LONDON N1 9XW, ENGLAND	2045-2322			SCI REP-UK	Sci Rep	APR 30	2020	10	1
J	Meggiato, T; Plebani, M; Basso, D; Panozzo, MP; Del Favero, G				Meggiato, T; Plebani, M; Basso, D; Panozzo, MP; Del Favero, G			Serum growth factors in patients with pancreatic cancer	TUMOR BIOLOGY			English	Article						growth factors; epidermal growth factor; insulin-like growth factor I; somatostatin; pancreatic cancer	FACTOR-I; SOMATOSTATIN RECEPTORS; FACTOR-ALPHA; CELL-GROWTH; CARCINOMA; AUTOCRINE	The aims of this study were (1) to assess possible variations in the serum levels of epidermal growth factor (EGF), insulin-like growth factor I (IGF I) and somatostatin in patients with pancreatic cancer as compared to other pancreatic or extrapancreatic diseases and (2) to ascertain the role of these substances in tumour growth and spread. 35 patients with pancreatic cancer were compared to 15 …	Univ Padua, Dept Gastroenterol, I-35100 Padua, Italy; Univ Padua, Inst Lab Med, I-35100 Padua, Italy		Del Favero, G (通讯作者)，Ist Med Interna, Cattedra Malattie Apparato Digerente, Via Giustiniani 2, I-35128 Padua, Italy.		Basso, Daniela/J-7855-2016	Basso, Daniela/0000-0001-8745-6171				AKBAR M, 1994, FEBS LETT, V348, P192, DOI 10.1016/0014-5793(94)00603-2; ALMOGUERA C, 1988, CELL, V53, P549, DOI 10.1016/0092-8674(88)90571-5; BARNI S, 1994, TUMORI, V80, P212, DOI 10.1177/030089169408000309; BARTON CM, 1991, J PATHOL, V163, P111, DOI 10.1002/path.1711630206; BERGMANN U, 1995, CANCER RES, V55, P2007; BODEN G, 1975, SCIENCE, V190, P163, DOI 10.1126/science.1166308; CARPENTER G, 197…	24	13	13	0	1	KARGER	BASEL	ALLSCHWILERSTRASSE 10, CH-4009 BASEL, SWITZERLAND	1010-4283			TUMOR BIOL	Tumor Biol.	MAR-APR	1999	20	2
J	Huang, S; Zhao, JL; Song, JX; Li, YQ; Zuo, RX; Sa, YL; Ma, ZH; OuYang, HM				Huang, Shu; Zhao, Jinglin; Song, Jianxin; Li, Yanqiong; Zuo, Rongxia; Sa, Yalian; Ma, Zhihui; OuYang, Hongmei			Interferon alpha-inducible protein 27 (IFI27) is a prognostic marker for pancreatic cancer based on comprehensive bioinformatics analysis	BIOENGINEERED			English	Article						Interferon alpha-inducible protein 27 (IFI27); pancreatic cancer; tumor immune microenvironment (TIME); glycolysis; prognosis	EXPRESSION; GENES; INDUCTION; APOPTOSIS; TISSUE; TRAIL	Accurate biomarkers to predict the genesis and progression of pancreatic adenocarcinoma (PAAD) are needed in the fight against this deadly disease. Here, we combined multiple datasets (GEO, TCGA and GTEx) to conduct a comprehensive analysis of pancreatic cancer. Through an in-depth analysis, we discovered that the expression of the gene encoding interferon alpha-inducible protein 27 (IFI27) was s…	[Huang, Shu; Zhao, Jinglin; Song, Jianxin; OuYang, Hongmei] Kunming Univ Sci & Technol, Affiliated Hosp, Kunming, Yunnan, Peoples R China; [Huang, Shu; Zhao, Jinglin; Song, Jianxin; OuYang, Hongmei] First Peoples Hosp Yunnan Prov, Inst Lab Med, Kunming, Yunnan, Peoples R China; [Li, Yanqiong] First Peoples Hosp Yunnan Prov, Cent Sterile Supply Dept, Kunming, Yunnan, Peoples R China; [Zuo, Rongxia…		OuYang, HM (通讯作者)，Kunming Univ Sci & Technol, Affiliated Hosp, Peoples Hosp Yunnan Prov 1, Inst Lab Med, Kunming, Yunnan, Peoples R China.	ouyhmei@163.com			National Natural Science Foundation of China [82060028]	National Natural Science Foundation of China(National Natural Science Foundation of China (NSFC))	This work was supported by National Natural Science Foundation of China, grant number No. 82060028.	Badea L, 2008, HEPATO-GASTROENTEROL, V55, P2016; Budhu A, 2007, CARCINOGENESIS, V28, P1552, DOI 10.1093/carcin/bgm075; Cheriyath V, 2011, J INTERF CYTOK RES, V31, P173, DOI 10.1089/jir.2010.0105; Ellsworth KA, 2013, PLOS ONE, V8, DOI 10.1371/journal.pone.0070216; Gatenby RA, 2004, NAT REV CANCER, V4, P891, DOI 10.1038/nrc1478; Goral Vedat, 2015, Asian Pac J Cancer Prev, V16, P5619; Gyorffy B, 202…	37	3	3	2	7	TAYLOR & FRANCIS INC	PHILADELPHIA	530 WALNUT STREET, STE 850, PHILADELPHIA, PA 19106 USA	2165-5979	2165-5987		BIOENGINEERED	Bioengineered	JAN 1	2021	12	1
J	Topkan, E; Parlak, C; Kotek, A; Yapar, AF; Pehlivan, B				Topkan, Erkan; Parlak, Cem; Kotek, Ayse; Yapar, Ali Fuat; Pehlivan, Berrin			Predictive value of metabolic 18FDG-PET response on outcomes in patients with locally advanced pancreatic carcinoma treated with definitive concurrent chemoradiotherapy	BMC GASTROENTEROLOGY			English	Article						Concurrent chemoradiotherapy; locally advanced pancreas cancer; positron emission tomography; metabolic response; clinical outcome prediction	POSITRON-EMISSION-TOMOGRAPHY; F-18 FLUORODEOXYGLUCOSE; FDG-PET; STEREOTACTIC RADIOSURGERY; DIFFERENTIAL-DIAGNOSIS; COMPUTED-TOMOGRAPHY; RADIATION-THERAPY; LUNG-CANCER; GEMCITABINE; CT	Background: We aimed to study the predictive value of combined 18F-fluoro-deoxy-D-glucose positron emission tomography and computerized tomography (FDG-PET-CT), on outcomes in locally advanced pancreatic carcinoma (LAPC) patients treated with concurrent chemoradiotherapy (C-CRT). Methods: Thirty-two unresectable LAPC patients received 50.4 Gy (1.8 Gy/fr) of RT and concurrent 5-FU followed by 4 to…	[Topkan, Erkan; Parlak, Cem; Kotek, Ayse] Baskent Univ, Adana Med Fac, Dept Radiat Oncol, Adana, Turkey; [Yapar, Ali Fuat] Baskent Univ, Adana Med Fac, Dept Nucl Med, Adana, Turkey; [Pehlivan, Berrin] Akdeniz Univ, Fac Med, Dept Radiat Oncol, TR-07058 Antalya, Turkey		Topkan, E (通讯作者)，Baskent Univ, Adana Med Fac, Dept Radiat Oncol, Adana, Turkey.	docdretopkan@gmail.com	Topkan, Erkan/AAG-2213-2021; Parlak, Cem/B-3671-2014; Yapar, Ali Fuat/AAI-8973-2021	Topkan, Erkan/0000-0001-8120-7123; Parlak, Cem/0000-0001-6170-0383; Yapar, Ali Fuat/0000-0003-1715-4180				[Anonymous], 1985, CANCER-AM CANCER SOC, V56, P2563; Antoch G, 2004, J CLIN ONCOL, V22, P4357, DOI 10.1200/JCO.2004.08.120; Antoch G, 2003, RADIOLOGY, V229, P526, DOI 10.1148/radiol.2292021598; Bang S, 2006, J CLIN GASTROENTEROL, V40, P923, DOI 10.1097/01.mcg.0000225672.68852.05; BARES R, 1994, RADIOLOGY, V192, P79, DOI 10.1148/radiology.192.1.8208970; Beyer T, 2000, J NUCL MED, V41, P1369; Chauf…	46	50	50	0	2	BMC	LONDON	CAMPUS, 4 CRINAN ST, LONDON N1 9XW, ENGLAND		1471-230X		BMC GASTROENTEROL	BMC Gastroenterol.	NOV 10	2011	11
J	Song, LB; Fang, ZX; Pan, CF; Chen, XY; Qian, X; Cai, YY; Zhang, XM; Liu, LM				Song, Libin; Fang, Zhixiao; Pan, Chuanfang; Chen, Xiangyuan; Qian, Xiang; Cai, Yunyun; Zhang, Xiumei; Liu, Luming			BaBao Dan Suppresses Tumor Growth of Pancreatic Cancer Through Modulating Transcriptional Reprogramming of Cancer-Related Genes	FRONTIERS IN ONCOLOGY			English	Article						Babao Dan; pancreatic cancer; enrichment analysis; metabolism; transcriptome		Background and Aims Pancreatic ductal adenocarcinoma (PDAC) is one of refractory malignancies without efficient therapeutics. Babao Dan (BBD) was partially effective to suppress tumor growth of PDAC in clinical practice. However, the molecular mechanisms were unclear. Methods We established PDAC mice models and treated them with BBD through intragastric administration. Treatment and control group…	[Song, Libin; Zhang, Xiumei; Liu, Luming] Fudan Univ, Shanghai Canc Ctr, Dept Integrat Oncol, Shanghai, Peoples R China; [Song, Libin; Zhang, Xiumei; Liu, Luming] Fudan Univ, Shanghai Med Coll, Dept Oncol, Shanghai, Peoples R China; [Fang, Zhixiao] Shanghai Jiao Tong Univ, Inst Translat Med, Shanghai Gen Hosp, Sch Med, Shanghai, Peoples R China; [Pan, Chuanfang] Shanghai Univ Tradit Chinese Med, …		Liu, LM (通讯作者)，Fudan Univ, Shanghai Canc Ctr, Dept Integrat Oncol, Shanghai, Peoples R China.; Liu, LM (通讯作者)，Fudan Univ, Shanghai Med Coll, Dept Oncol, Shanghai, Peoples R China.	sh9147@outlook.com			Natural Science Foundation of Shanghai, China [19ZR1411400]; National Natural Science Foundation of China [8187140429]	Natural Science Foundation of Shanghai, China(Natural Science Foundation of Shanghai); National Natural Science Foundation of China(National Natural Science Foundation of China (NSFC))	This study was supported by grants from Natural Science Foundation of Shanghai, China (No.19ZR1411400) and National Natural Science Foundation of China (No. 8187140429).	Bolger AM, 2014, BIOINFORMATICS, V30, P2114, DOI 10.1093/bioinformatics/btu170; Christenson ES, 2020, LANCET ONCOL, V21, pE135, DOI 10.1016/S1470-2045(19)30795-8; Collisson EA, 2019, NAT REV GASTRO HEPAT, V16, P207, DOI 10.1038/s41575-019-0109-y; Ding XQ, 2012, MOL ONCOL, V6, P73, DOI 10.1016/j.molonc.2011.11.002; Dong Y, 2020, FRONT GENET, V10, DOI 10.3389/fgene.2019.01284; Finnerty BM, 2019, EN…	21	2	2	1	2	FRONTIERS MEDIA SA	LAUSANNE	AVENUE DU TRIBUNAL FEDERAL 34, LAUSANNE, CH-1015, SWITZERLAND	2234-943X			FRONT ONCOL	Front. Oncol.	NOV 19	2020	10
J	Blogowski, W; Bodnarczuk, T; Starzynska, T				Blogowski, Wojciech; Bodnarczuk, Tomasz; Starzynska, Teresa			Concise Review: Pancreatic Cancer and Bone Marrow-Derived Stem Cells	STEM CELLS TRANSLATIONAL MEDICINE			English	Review							ENDOTHELIAL GROWTH-FACTOR; STELLATE CELLS; HEMATOPOIETIC-CELLS; PROGENITOR CELLS; C-MET; TUMOR; EXPRESSION; MOBILIZATION; INTERLEUKIN-6; PROGRESSION	Pancreatic adenocarcinoma remains one of the most challenging diseases of modern gastroenterology, and, even though considerable effort has been put into understanding its pathogenesis, the exact molecular mechanisms underlying the development and/or systemic progression of this malignancy still remain unclear. Recently, much attention has been paid to the potential role of bone marrow derived st…	[Blogowski, Wojciech] Univ Zielona Gora, Dept Internal Med, Energetykow 2, PL-65729 Zielona Gora, Poland; [Bodnarczuk, Tomasz] 109th Mil Hosp, Div Internal Med, Szczecin, Poland; [Starzynska, Teresa] Pomeranian Med Univ, Dept Gastroenterol, Szczecin, Poland		Blogowski, W (通讯作者)，Univ Zielona Gora, Dept Internal Med, Energetykow 2, PL-65729 Zielona Gora, Poland.	drannab@wp.pl	Starzynska, Teresa/B-1549-2015	Starzynska, Teresa/0000-0001-5573-2397	Foundation for Polish Science START stipend	Foundation for Polish Science START stipend	W.B. is supported by the Foundation for Polish Science START stipend.	Abel EV, 2013, GASTROENTEROLOGY, V144, P1241, DOI 10.1053/j.gastro.2013.01.072; Adikrisna R, 2012, GASTROENTEROLOGY, V143, P234, DOI 10.1053/j.gastro.2012.03.054; Aichler M, 2012, J PATHOL, V226, P723, DOI 10.1002/path.3017; Apte M, 2015, CURR OPIN GASTROEN, V31, P416, DOI 10.1097/MOG.0000000000000196; Avital I, 2007, STEM CELLS, V25, P2903, DOI 10.1634/stemcells.2007-0409; Beckermann BM, 2008, B…	89	17	18	1	10	WILEY	HOBOKEN	111 RIVER ST, HOBOKEN 07030-5774, NJ USA	2157-6564	2157-6580		STEM CELL TRANSL MED	Stem Cells Transl. Med.	JUL	2016	5	7
J	Lin, J; Wu, YJ; Liang, X; Ji, M; Ying, HM; Wang, XY; Sun, X; Shao, CH; Zhan, LX; Zhang, Y				Lin, Jie; Wu, Yan-Jun; Liang, Xing; Ji, Meng; Ying, Hui-Min; Wang, Xin-Yu; Sun, Xia; Shao, Cheng-Hao; Zhan, Li-Xing; Zhang, Yan			Network-based integration of mRNA and miRNA profiles reveals new target genes involved in pancreatic cancer	MOLECULAR CARCINOGENESIS			English	Article						miRNA-mRNA interaction; network; pancreatic cancer; RNA-seq; transcriptome	LONG-TERM SURVIVAL; GENOMIC INSTABILITY; EXPRESSION PROFILES; ATP4A GENE; MICRORNA; ADENOCARCINOMA; DATABASE; CELLS; RESOURCE; PROGRESSION	Pancreatic cancer is regarded as the most fatal and aggressive malignancy cancer due to its low 5-year survival rate and poor prognosis. The approaches of early diagnosis and treatment are limited, which makes it urgent to identify the complex mechanism of pancreatic oncogenesis. In this study, we used RNA-seq to investigate the transcriptomic (mRNA and miRNA) profiles of pancreatic cancer in pai…	[Lin, Jie; Zhang, Yan] Shenzhen Univ, Shenzhen Key Lab Marine Bioresources & Ecol, Coll Life Sci & Oceanog, Shenzhen, Guangdong, Peoples R China; [Lin, Jie; Wu, Yan-Jun; Wang, Xin-Yu; Sun, Xia; Zhan, Li-Xing] Chinese Acad Sci, Key Lab Nutr Metab & Food Safety, Inst Nutr & Hlth, Shanghai Inst Biol Sci,Univ Chinese Acad Sci, Shanghai, Peoples R China; [Liang, Xing; Ji, Meng; Shao, Cheng-Hao] Second…		Zhan, LX (通讯作者)，Chinese Acad Sci, Inst Nutr Sci, Shanghai Inst Biol Sci, Univ Chinese Acad Sci, Shanghai 200031, Peoples R China.; Zhang, Y (通讯作者)，Shenzhen Univ, Coll Life Sci & Oceanog, Shenzhen 518060, Guangdong, Peoples R China.	lxzhan@sibs.ac.cn; zhangyan@szu.edu.cn			National Natural Science Foundation of China [31771407, 81672965, 81872369]; Natural Science Foundation of Guangdong Province [2015A030313555]; National Program on Key Research Project of China [2017YFC1600104]; Strategic Priority Research Program of the Chinese Academy of Sciences (CAS) [XDA12010102]	National Natural Science Foundation of China(National Natural Science Foundation of China (NSFC)); Natural Science Foundation of Guangdong Province(National Natural Science Foundation of Guangdong Province); National Program on Key Research Project of China; Strategic Priority Research Program of the Chinese Academy of Sciences (CAS)	National Natural Science Foundation of China, Grant numbers: 31771407, 81672965, 81872369; Natural Science Foundation of Guangdong Province, Grant number: 2015A030313555; National Program on Key Research Project of China, Grant number: 2017YFC1600104; Strategic Priority Research Program of the Chinese Academy of Sciences (CAS), Grant number: XDA12010102	Agarwal V, 2015, ELIFE, V4, DOI 10.7554/eLife.05005; Anders S, 2015, BIOINFORMATICS, V31, P166, DOI 10.1093/bioinformatics/btu638; Arvelo F, 2016, ECANCERMEDICALSCIENC, V10, DOI 10.3332/ecancer.2016.617; Aung KL, 2018, CLIN CANCER RES, V24, P1344, DOI 10.1158/1078-0432.CCR-17-2994; Beauchemin N, 2013, CANCER METAST REV, V32, P643, DOI 10.1007/s10555-013-9444-6; Betel D, 2008, NUCLEIC ACIDS RES, V…	86	10	11	1	17	WILEY	HOBOKEN	111 RIVER ST, HOBOKEN 07030-5774, NJ USA	0899-1987	1098-2744		MOL CARCINOGEN	Mol. Carcinog.	FEB	2019	58	2
J	Heller, AR; Rossel, T; Gottschlich, B; Tiebel, O; Menschikowski, M; Litz, RJ; Zimmermann, T; Koch, T				Heller, AR; Rossel, T; Gottschlich, B; Tiebel, O; Menschikowski, M; Litz, RJ; Zimmermann, T; Koch, T			Omega-3 fatty acids improve liver and pancreas function in postoperative cancer patients	INTERNATIONAL JOURNAL OF CANCER			English	Article						omega-3 fatty acid; fish oil; soybean oil; immunonutrition; inflammation; acute-phase response; parenteral nutrition	TOTAL PARENTERAL-NUTRITION; GAMMA-LINOLENIC ACID; CRITICALLY-ILL; FISH-OIL; EICOSAPENTAENOIC ACID; ANTIOXIDANTS; GUIDELINES; CACHEXIA; SURVIVAL; SUPPORT	Epidemiologic studies have indicated that high intake of saturated fat and/or animal fat increases the risk of colon and breast cancer. Omega-3 PUFAs in fish oil (FO) can inhibit the growth of human cancer cells in vitro and in vivo. These effects are related to the uptake of eicosapentaenoic acid (EPA) and docosahexaenoic acid (DHA) into the cellular substrate pool and their competitive metaboli…	Tech Univ Dresden, Univ Klinikum Carl Gustav Carus, Klin Anaesthesiol & Intens Therapie, D-01307 Dresden, Germany; Tech Univ Dresden, Univ Klinikum Carl Gustav Carus, Dept Clin Chem, D-01307 Dresden, Germany; Tech Univ Dresden, Univ Klinikum Carl Gustav Carus, Lab Med, D-01307 Dresden, Germany; Tech Univ Dresden, Univ Klinikum Carl Gustav Carus, Dept Visceral Thorac & Vasc Surg, D-01307 Dresden, …		Heller, AR (通讯作者)，Tech Univ Dresden, Univ Klinikum Carl Gustav Carus, Klin Anaesthesiol & Intens Therapie, Fetscherstr 74, D-01307 Dresden, Germany.	axel.heller@uniklinikum-dresden.de	Heller, Axel R./A-2800-2013	Heller, Axel R./0000-0001-6144-3874				Adolph M, 1999, ANN NUTR METAB, V43, P1, DOI 10.1159/000012761; Barber MD, 1999, J NUTR, V129, P1120, DOI 10.1093/jn/129.6.1120; Barber MD, 1999, BRIT J CANCER, V81, P80, DOI 10.1038/sj.bjc.6690654; BAUMANN H, 1994, IMMUNOL TODAY, V15, P74, DOI 10.1016/0167-5699(94)90137-6; BONE RC, 1992, CRIT CARE MED, V20, P864, DOI 10.1097/00003246-199206000-00025; Bone RC, 1996, CRIT CARE MED, V24, P163, DOI …	40	133	146	0	9	WILEY	HOBOKEN	111 RIVER ST, HOBOKEN 07030-5774, NJ USA	0020-7136	1097-0215		INT J CANCER	Int. J. Cancer	SEP 10	2004	111	4
[truncated: 345 more rows]
[truncated: 21 more columns]
